# Supplementary material for: Preventing Multimer Formation in Commonly Used Synthetic Biology Plasmids
Source: ACS Synth Biol. 2025 Mar 18;14(4):1309–15. doi: 10.1021/acssynbio.4c00508 (PMC12012879; doi:10.1021/acssynbio.4c00508)
Supplement: Supplementary file 2 — sb4c00508_si_002.zip [file sb4c00508_si_002.zip › DataS1/data/fastqs/Glass_T7V_22_D3_14_7.fastq]

@Glass_T7V_22_D3_14_7_0
ACAGGTAATGGTTGTCTGGTGAAAGGACAGGGCCATCGCCAATTGGAGTATTTTGTTGAGGTAGATGGTCTGCTCGTGAACGCTTCCATCTTCAATGTTGTGTCTAATTTTGAAGTTAACTTTGATTCCATTCTTTTGTTTGTCTGCCATGATGTATACATTGTGTGAGTTATAGTTGTATTCCAATTTGTGTCCAAGAATGTTTCCATCTTCTTAAAATCAATACCTTTTTAACTCGATTCTATTAACAAGGGTATCACCTTTAAACTTGACTTCAGCACGTGTCTTGTCTAGTTCCCGTCATCTTTGAAAAATATAGTTCTTTCCTGTACATAACCTTCGGGCATGGCACTCTTGAAAAAGTCATGCTGTTTCATATAATTTGGGTATCTAGCAAAGCATTGAACACCATAACCGAAAGTAGTGACAAGTGTAGGCCATGGAACAGGTAGTTTTCCAGTAGTGCAAATAAATTTAAGGGTAAGTTTTCCGTATGTTGCATCACCTTCACCCTCTCCACTGACAGAAAATTTGTGCCCATTAACATCACCATCTAATTCAACAAGAATTGGGACAACTCCAGTGAAAAGTTCTTCTCCTTTACTCATGGTACCTTTCTCCTCTTTTAATGAATTCTTAAACAAAATTATTTGTAGAGGCTGTTTCGTCCTCACGGATTCATCAGACCGGAAAGCACATCCGGTGACAGCTGTAAGCATTGAGTTGTTCCCGTACACCACTGAGACCGCGGTGGTTGACCAGACAAACCGCGACGCTAGCCCGCCACCTAAGTTATGAGTCAGGAAAAAAGGCGACAGAGTAATCTGTCGCCTTTTTGTTGTTTGCTTTGTAATCACTCGATGACCAAAAGTAAAAACCCGCCGAAGCGGGTTTTTTACGTAAAACAGGTGAAACTGACGCTAGCCGGTCTACTAGTAGCGGCCGCTGCAGTCCGGCAAAAAGACGGCGGGTCACCACCCTGCCCTTTTTCTTGAAAACCGAAAAGATTACTTCGCGTTATGCAGGCTTCCTCGCTCACTGACTCGCTGCGCTCGGTCGTTCGGCTGCGGCGAGCGGTATCAGCTCACTCAAAGGCGGTAATACGGTTATCCGCCAGGAATTCAGGGGATAACGCAGGAAAGAACATGTGGAGCAAAAGGCGAGCAAAAGGCCAGGAACCGTAAAAAGGCCGCGTTGCTGGCGTTTTCCACAGGCTCCGCCCCTGACCAGCATCAGCAAAAATCGACGCTCAAGTCAGAGGTGGCGAAACCCGACAGGACTATAAAGATACCAGGCGTTTCCCCCTGGAAGCTCCCTGCGTGCGCTCTCCTGTTCCGACCCTGCCGCTTACCGGATCTACTGTCCGCCTTTCTCCCTTCGGGAAGCGTGGCGCTTTCTCATAGCTCACGCTGTAGGTATCTCAGTTCGGTGTAGGTCGTTCGCTCCAAGCTGGGCTGTGTGCGCCGGACCCGTCAGCCCGACCGCTGCGCCTTATCCGGTAACTATCGTCTTGAGTCCAACCCGGTAAGACACGACTTATCGCCACTGGCAGCAGCCACTGGTAACAGGATTAGCAGAGCGAGGGGTCTGTAGGCGGTGCTACAGAGTTCTTGAAGTGGTGGCCTGACTTAGGCTACGCTAGAAGAACAGTATTTGGTATCTGCGCTCTGCTGAAGCCAGTTACCTTCGGAAAGAAGTTGGTAGCTCTTGATCCGGCAAACAAACCACCGCTGGTAGCGGTGGTTTTTTTGTTTGCAAGCAGCAGATTACGCGCAGAAAAAAAGGATCTCAAGAAGATCCTTTTTTGATCTTTTCTACGGGGTATGACGCTCAGTGGAACGAAAACTCACGTTAAGGGATTTTGGTCATGAGATTATCAAAAAGGATCTTCACCTACAATCCTTTTAAATTAAAAATGAAGTTTTAAATCAATCTAAAGTATATATGAGTAAACTTGGTCTGACAGCTCGAGGCTTGGATTCTCACCAATAAAAAACGCCCGGTGGCAACCGAGCGTTCTGAACAAATCCAGATGGAGTTCTGAGGTCATTACTGGATCTATCAACAGGAGTCCAAGCGAGCTCGATATCAAATTGCGCCCCGCCCTGCCACTCATCGCAGTACTGTTGTAATTCATTAAGCATTCTGCCGACATCGAAACTTCATCACAAACGGCATGATGAACCTGAATCGCCAGCGGCATCAGCACCTTGTCGCCTTGCGTATAATATTTGCCCATGGTGAAAACGGGGGCGAAGAAGTTGTCCATATTGGCCACGTTTAAATCAAAACTGGTGAAACTCACCCAGGGATTGGCTGAGACGAAAAACATATTCTCAATAAACCCTTTAGGGAAATGGCCAGGTTTTCACCGTAACACGCCACATCTTGCGAATATATGTAGAAACTGCCGGAAATCGTCGTGGTATTCACTCCAGAGCGATGAAAACGTTTCAGTTTGCTCATGGAAAACGGTGTAACAAGGGTGAACACTATCCCATATCACCAGCTCACCGTCTTTCATTACCATACTCAAAATTACAGATAAGCATTCATTCGGCGGGCGAGAATTTGAATAAAGACCAGATAAAACTTTGTCTATTTTTTCTTTACGGTCTTTAAAAAGGCCGTAATATCCAGCTGAACGGTCTCCGTTATGGGTTCATTGAGCAACGTTTTCGCTCGAAATCCTCGAAATCTTTCTTACGATGCCATTTGGATATATCAACGGTGGTATATCCAGTGATTTTTTTCTCCATTTTAGCTTCCTTAGCTCCTGAAAATCTCGATAACTCAAAAAATACGCCCCGGTGGTGATCTTATTTCATTATGGTGAAAGTTGGAACCTATTACATGCCCAATCAGTTGGGATTGCCGCCTGACCGTCTAAGAAACCATTATTATCATGACATTAACCTATAAAAATAGGCGTATCACGAGGCAGAATTTCAGATAAAAAAAATCCTTAGCTTTCGCTAAGGATGATTTCTGGAATTCGCGGCCGCTTCTAGAGTACTGCGATGAGTGGCAGGGCGGGGCGTAAGACTCGACGTCTAAGAAACCATTATTATCATGACATTAACCTATAAAAATAGGCGTATCACGAGGCCCTTTCGTCTTCACCTCGAGCACAGCTAACACCACGTCGTCCCTATCTGCTGCCCCTAGGTCTATGAGTGGTTTGGATAACTTTACGGGCATGCATAAGGCTCGTATAATATATTCAGGGAGACCACAACGGTTTCCCTCTACAAATAATTTTGTTTAACTTTTTAATTAACGGCCGGCTTGTCGACGACGGCGGTCTCCCGTCGTCAGGATCATCCGGGCATCGATGGTTAACCCGGCAATTAAAAAAGCGGCTAACCACGCGCCTTTTTTACGTCTGCAGGCGCCACTCGATTCTAGGGCGGCGGATTTGTCCTACTCAGGAGAGCGTTCACCGACAAACAACAGATAAAACGAAAGGCCCAGTCTTTCGACTTGAGCCTTTCGTTTTATTTGATGCCTCTAGCACGCGTACCATGGGATCCCCCGGGCTGCAGGAATTCGATATCAAGCTTTTATTTGTAGAAATCATCCATGCCATGTGTAATCCCAGCAGCTGTTACAAACTCAAGAAGGACCATGTGGTCTCTCTTTTTCGTTGGGATCTTTCGAAGGATG
+
'''''%00/1210,+&%&'3*))10/,,,,,.6A@CD>>>>J<EDA@@@>@B>910)(%%%&%%$%#%&&('')((((-:;?=<;9?.>JJI@@@A@HJJFJJJFFHIJJJFFFJJJFJJEHC>>>FGGEHIGJJJJJDJGJJGDIDJEJHFFGGHGJJFFIJJIC6666DGEEGJEJII>=;<;<FJGJHGJIEFJJJJJJJJEJGEBJJFHGE1CGFEDJEGFC>=6@;D@A?A54459=>???:??FHJGJJIIIBB<84,*+-@AFAD@?@?A@CFC=<AC<<<;;31'''&$(,')))7(''/,=EIJIJHEDCFFFHHGHJJJDFCDCEDHDGF2/.++++41.-,+)**')))@F=<33DECGBEC@54444*))(/-/:>==31((((5:?FHDD<=<=EAEDCBCCAA@@DGJDDEGEE:::<7:'&&(;9:88:>CBAABFFBCEHIE?GHA@AADEGECCCCCEHF@??AECBBCCEJG@<=>@BBEFCB@BBDFFD<?FEACDC==<=CBDBEFHCBGABCEG:99::AA>HDIFIJJJECDEDEJGDA@ABGIJJJJA@@?D210/116656ADEHFEHGEEACJJIJJBJG::JHGJJJJJJF=JJGJHD7333FHJJHJJGJGGJJJIHJGJGEJHDHFEECBHGJJJJ>9;::<>;6522*&%%&(&%%%%%''()6<94356IGBBAEIE999;56&%$$(''%%%&(&**$##%,,---89BFAJJIGIJFJJHEIJJHDHE-,,,'(((6+*'&'+----79<FJGJJJJEA@2112656;<FJE?:=BBGIIFAB@>@??C444697.--/445212*))()(((@JJJJJHHJGFHFIDJDGJJCAAAHEB@??JDFHJDGC=<<<J=<723-++,)(()234G;8779IJGJJHJJJJEIFJHFHJIJJIJG;:::<<<JIH:99:CED<<>D?85--10('&&(*./-..9899BB;9<<=1+444<1/0()))>@=6778JECB<:888-AECDFCHEC>=B=>JFJGJC@AB755+*'&''222=878=>DB1//0DBABCIJDCC0000+++*,(&''./0344>>?@FGJGHCAD>>::8700//&%%%((&()+$'))*D>;889562366EGJFB>++++.,*+556<@?>6((()/59BCEJJEJDCJHIEJ888JJHEJFEDDCGEHJEJF@?>:7*)'1,,-+2530002C@0//)$%')-+*(((-48=>?@BHIJFHHJJHJIJIHJHFCC<;;A6.,,03,*('*+,:10-+)(((**8:;FJJF@>JFJJCJJJHEFDH::.../DEFJDIJEJHCJ@4/()5FJGJJJHHEFJIE@:54&&$&((-))(566=B@G@@BBA:==?IJJJJGJEDIJGJH:7224:9:97=C@BJDE0..,--.00.12DEGFJJJJEDJDAAAGIJIIJJGJJJJJJJJFIID@?33+*+00--,.5456;=<:222888?<=433++>@JHGJJJFJJDEDGIGCC@@:70445@<>3>=664**))-///FFFHIDJJJJJGEG3334<<<:<<8870041382584433:54220..%$%'+++-3337::;;IJJJJJGHJFEIIJEB@1)(()+))).*(((/,,---+,23<DHDGJDHEBDAFFJJJGEGJJJJFGHJJJJHGJGHEA<>@BJB;:3/25,*''+)0000010120366J>CD>=<469::=555579CID<;;<EHGJG8JGHJF@<<<=DE@CA---;>>>>8?::;;DE@98:>>CA@:;97++320./965521-+-.,.035443&&#$$$&./--++-/2/,,-/6;BEJDBDIJDDFFJGHJIJGIIJHFGIEFJB?>:::77433659:EDD@><984)'(()-*''()DGFHJIIECHDCJJGHGJHJGJJJJJIGJFIJJFEGHJJJHJJIHJGJJFEIHFECFFEJJJJ87664---.7//..11<::<=EJCJJJJIJJJFJJGJCEACJJCAFB777788744313395557>=>@AFJHFJJJJEHIGIJGFJHJJBA?A875655557<:896449>CC@?@AD('')),,.1279////875//01BEEGHJHBBHJJJJHJJJGJJJJJEIJJJJJJJJIJ:::=AAEEEEEIG/...-+*''(*000//7HJJFJIJJGIJHJJJHHIJJJJIHJDJFJJJGJGIDFEIGGF?>>>DFJJHHGJFHFG8888JJDGJFHIFIEGJF<>=?;:(''',.1...0321:>=>>?GHGIEEJ?<989;JJJJJJJJJJJJJJIH?@??7AABJHFDCJJB;>>?<BBEIJJJJGFFEDEFJJIIJJJEIJHB@A==++*(**????CJJJGJFIJFEHJHJJJFJIJJJJG8A66652111.-)(().-2--//AAFIJCAAAFFGGJIEGJJJICCFFJJJGEJJIHJJJJJJJJJHJJJJJHEHFJEHIJJIECEJJHJJJJDJHJHJIE??>878:A>@@A9..--.--421.-028:70../&&&'*&&&&'''32,$$##$&'''(+++*..-**,--,+,(''(+()(&%&'.-()($$$%'&&'''')*,&%%%&),+,37/,,,+/00347842::?C8404./)))&%%&3-((&()),*)&'&&'*,13'''(2,%%&%%%%%%(&%%&)&&&&&%$$(+((()&''03'%%%$''%'%&&%%&%))&''&**))+((337>=@BBCHFFEDJJJGJIEGIFEJHJGHHGEGJJJHEIGJCEEFGJJEJFJHJIJGHJJDFEJGIHFJJJJEFED>>986-,*-'&%&'(./--/0?@@A=C@?@FEF@>==<AA@>?=''&%'%%%&'0(((-,**(&%''%%$$%$$$&)//,()0100DFJJJJGJIJJIJGHIGJJHGJGGFJ@>??JJIJJGHFHEIJFJIIG>>=>DJGEJJGJIJJJJCDJHJJJJGAB@@;::9;GADFJEHGFFJ7677DBBGDCEFDCCDFEID5332*.*+3366545566700009FFIJFIIFA@@?54/,,-++)(037777=<>CFJJHGEFGJGJJJJJJJJJEJGGJJJIJIJJGGJJHJJJJJFJEE<<<IJHFJJC<6687-((:>>22@@DJJEFJDIGE////I<;:79BAEDDGHEHHEF:DECHAABFFHAA00/04/0,%&(/10/001/'*&&4:>==<776534<:8//./))(''''($%%%)**+)(&'(*35555@;522,-12FGIJJHJIJJD@?1,BECFJJJJJJIJEGFEHIGIEJIJJB<<<9::.--++++832+&)(+-)&%&''(*,++++-1/.-,,,&'&&%%&%$%&'*.-0-.1JIJIHFEDIB65500/../.*.7;>D?<<<??B??>?CHJJ:996778CBDCEHHHIHJJGECAJFJBBJJIFE@@AAA@?AAHBAGJJ:::;?A@???CECBFEJJJCDEJFIHHHIEDCGJJ@==>?6129GIJJI?@A@AF119.--.;=<<<>AIJJHHHGEEEDDJ33-5,,69<>879;A?600248==:9;:<>=A@@A=<FJCCGHDH('&('%*3348<=GBEBDJJJGGHIGFDDJJHFIIHDCBFEJJEGHJJGGHIIHFJJFJF>>>>D1001<88@/--,--/62.///+*))'+'%$
@Glass_T7V_22_D3_14_7_1
CCTGATGAATAATGCTTCATACCGGAATTTCGTATGGCAATGAAAGACGGTGAGCTGGTGATATGGGATAGTGTTCACCCTTGTTACACCGTTTTCCATGAGCAAACTGAAACGTTTTCATCGCTCTGGAGTGAATACCACGACGATTTCCGGCAGTTTCTACACATATATATTCGCAAGATGTGGCGTGTTACGGTGAAAACCTGGCCTATTTCCCTAAAGGGTTTATTGAGAATATGTTTTTCGTCTCAGCCAATCCCTGGGTGAGTTTCACCAGTTTTGATTTAAACGTGGCCAATATGGACAACTTCTTCGCCCCGTTTTCACCATGGGCAAATATTATACGCAAGGCGACAAGGTGCTGATGCCGCTGGCGATTCAGGTTCATCATGCCGTTTGTGATGGCTTCCATGTCGGCAGAATGCTTAATGAATTACAACAGTACTGCGATGAGTGGCAGGGCGGGGCGTAATTTGATATCGAGCTCGCTTGGACTCCTGTTGATAGATCCAGTAATGACCTCAGAACTCCATCTGGATTTGTTCAGAACGCTCGGTTGCCACCGGGCGTTTTTTATTGGTGAGAATCCAAGCCTCGAGCTGTCAGACCAAGTTTACTCATATATACTTTAGATTGATTTAAAACTTCATTTTTAATTTAAAAGGATCTAGGTGAAGATCCTTTTTGATAATCTCATGACCAAAATCCCTTAACGTGAGTTTTCGTTCCACTGAGCGTCAGACCCCGTCAAGATCAAAGGATCTTCTTGAGATAGCTTTTTTTCTGCGCGTAATCTGCTGCTTGCAAACAAAAAAACCACCGCTACCAGCGGTGGTTTGTTTGCCGTCGAGAACTACAACTCTTTTTCCGAAGGTAACTGGCTTCAGCAGAGCGCAGATACCAAATACTGTTCTTCTAGTGTAGCCGTAGTTAGGCCACCGCTTCAAGAACTCTGTAGCACCGCCTACATACCTCGCTCTGCTAATCCTGTTACCAGTGGCTGCTGCCAGTGGCGATAAGTCGTGTCTTACCGGGTTGGACTCAAGACGATAGTTACCGGATAAGGCGCAGCGGTCGGGCTGAACAGGAGTTGGTCACACAGCCCAGCTTGGAGCGAACGACCTACACCGAACTGAGATACCTACAGCGTGAGCTATGAGAAAGCCTCCCGAAGGGAGAAAGGCGGACAGGTATCCGGTAAGCGGCAGGGTCGGAACAGGAGAGCGCACGAGGGAGCTTCAGGGGGAAACGCCTGGTATCTTTATAGTCCTGTCGGGTTTCGCCACCTCTGACTTGAGCGTCGATTTTTGTGATGCTCGTCAGGGGGGCGGAGCCTGTGGAAAAACGCCAGCAACGCGGCCTTTTTACGGTTCCTGGCCTTTTGCTCGCCTTTTGCTCACATGTTCTTTCCTGCGTTATCCCCTGATTCTGTGGATAACCATATTACCGCCTTTGAGTGAGCTGATACCGCTCGCCGCAGCCGAACAACCAGGGCGCGAGTCAGTGAGCGAGGAAGCCTGCATAACGCGAAGTAATCTTTTCGGTTTTAAAGAAAAGGGCAGGGTGGTGACACCTTGCCCTTTTTTGCCGGACTGTCAGCGGCCGCTACTAGTAGACCGGCTAGCGTCAGTTTCACCTGTTTTACGTAAAAACCCGCTTCGGCGGGTTTTTATTTTGGTCATCGAGTGATTACAAAGCGAGCAAAGAAAAAAGGCGACAGATTACTCTGTCGCCTTTTTTCCTTCATAACTTAGGTGGCGGGCTAGCGTCGTGGTTTGTATGGTCAACCACCGCGGTCTCAGTGGTGTACGGTACAAACCCCAACATGCACAGGCTGTCACCGGATGTGCTTTCCGGTCTGATGAGTCCGTGAGGACGAAACAGCCTCTACAAATAATTTTGTTTAAGAATTCATTAAAGAGGAGAAAGGTACCATGAGTAAAGGAGAAGAACTTTTCACTGGAGTTGTCCCAATTCTTGTTGAATTAGATGGTGATGTTAATGGGCACAAATTTTCTGTCAGTGGAGAGGGTGAAGGTAATGCAACTCCGGAAAACTTACCTTTAAATTTATTTGCACTACTGGAAAACTACCTGTTCCATGGCCAACACTTGTCACTACTTTCGGTTATGGTGTTCAATGCTTTGCGAGATACCCAGATCATATGAAACAGCATGACTTTTTCAAGAGTGCCATGCCCGAAGGTTATGTACAGGAAAGAACTATATTTTTCAAAGATGACGGGAACTACAAGACACGTGCTGAAGTCAAGTTTGAAGGTGATACCCTTGTTAATAGAATCGAGTTAAAAGGTATTGATTTTAAAGAAGATGGAAACATTCTTGGACACAAATTGGAATACAACTATAACTCACACAATGTATACATCATGGCAGACAAACAAAAGAATGGAATCAAAGTTAACTTCAAAATTAGACACAACATTGAAGATGGAAGCGTTCAACTAGCAGACCATTATCAACAAAATACTCCAATTGGCGATGGCCCTGTCCTTTTACCAGACAAACGTTACCTGTCCACACGATGCCCCTTTCGAAAGATCCCAAACGAAGAGAAGACCACATGGTCCTTCTTGAGTTTGTAACAGCTGCTGGGATTACACATGGCATGGATGATCTCTACAAATAAAAGCTTGATATCGAATTCCTGCAGCCCGGGGGATCCCATGGTACGCGTGCTAGAGGCATCAAATAAAACGAAAGGCTCAGTCGAAAGACTGGGCCTTTCGTTTTATCTGTTGTTTGTCGGTGAACGCTCTCCTGAGTAGGACAAATCCGCCGCCCTAGAATGAGTGGCGCCTGCAGACGTAAAAAAAGCGGCGTGGTTAGCCGCTTTTTTTAATTGCCGGACGTACGATCGATGCCCGGATGATCCTGACGACGGAGACCGCCGTCGTCGACAAGCCGGCCGTTAATTAAAAAGTTAAACAAAATTATTTGTAGAGGGAAACCGTTGTGGTCTCCCTGAATATATTATACGAGCCTTATGCATGCCCGTAAAGTTATCCAGCAACCACTCATAGAGCCTCAGGCAGCGGATCGGGACGACGTGGTGTTAGCTGTGCTCGAGGTGAAGACGAAAGGGCCTGTAGTGATACGCCTATTTTTATAGGTTAATGTCATGATAATAATGGTTTCTTAGACGTCGAGTCTTACGCCCCGCCCTGCCACTCATCGCAGTACTCTAGAAGCGGCCGCGAATTCCAGAAATCATCCTTAGCGAAAGCTAAGGATTTTTTTTATCTGAAATTCTGCCTCGTGATACGCCTATTTTTATAGGTTAATGTCATGATAATAATGGTTTCTTCAACGTCAGGTGGCACTCGAGTTGATCGGGCACGTAAGAGGTTCCAACTTTCACCATAATGAAATAGAATCACTACCGGGCGTATTTTTTGAGTTATCGAGATTTTCAGGAGCTAAGGAAGCTAAAATGGAGAAAAAAATCACTGGATATACCACCGTTGATATCCCAATGGCATCGTAAAGAACATTTTGAGGCATTTCAGTCAGTTGCTCAATGTACCTATAACCAGACCGTTCAGCTGGATATTACGGCCTTTTTAAAGACCGTAAAGAAAAATAAGCACAAGTTTTATCCGGCCTTTATTCACA
+
;:;BFC/,,+))*&%%%$%&&(+*..;=?A<CBBAACJJGEHJJJJJIJJJJIJJJIIIIJJJGGFJJJDAABAIA@CB@B722<;EJHJJIHJID><IJGJJB@CBJGFJJIJJIJJIJIJCCCB?@BGFFJIJIHGJGEGIHJJJFJJJFHJJJJJJJJIGGHGHJJCJJGJJJJJGHJFGHHJIJHHIJJFEJJHEEJIJFJJJJJJEEEGIGA=JEJJJJHJJJJIHJCEDGIGHGDGJGEDEED==JJJBBABHJGJJJJJJIJJJJJJFJJGJJIIDHGJJJJJJJJJIJJHIFGDGCJJHJJJGJHF@AJJJJIJJJJJJJIJHJJGEDGIJFJJIEEFHFGJJJIIJJJJJHJJJJHJJJDFJJGFJIJJJFFDEEJAAAAJJJEEEGFIJFDBB65560.6.9JGHBECGJHE@A@?@?AJJEJ?>>>CFJFFDDEJEFJFJJJJHJIFJFJJJABCIGHJ;989@9?>?CGJGJ@>=<99B>?C==>>HJFDCDGJA@@?FFFIJHJEBCCJB?@AEDCCEHJJHJJIFJGJJ;288CCA=;;<667CHCJDD@<>FGBA?CGIF8////B,:9:.../3+,-;<DDJJIJEA9888:;89?ADJDFGEGJGJEFJJJJDDJEJJHEJIJJJJIJJJFIGJFJJJFGJJJJJHJ<;94434JJFFDED?AABBCJJHJJGJFJEJJJJJJHGEDJJHJJJFDFIJIHHJIJJJBAABEG??G:999:AA??<<ABE98'''&)(''**,,*(''''+,*..-.,))(,//;?IHBBCIFFHFGF=;;:DGDGHGH=>=>;<?FEEIEDFFJJGHCJJFJJHIF<;;;?<=>@:A<810,,,,/..03/.4565477:*)))7;AAHIJJJGJJJEEEJIIJJGJDJJHGGGJEFJGJJJIDA7@@7JFJJJGJJHJGFHFJIJJJJJJJI++++9A@EIGHJGJJGBABDCGEGGJJHJHFJJGJJJJJJJHJIHGJJIGJHBJJGGGFJJJIIJJIJDFGCDDCCA85?CJJIJJJJIJJJDCB=I521122//08..56222567;6;GIHGJJJGJJJHFJJ@<;;;A@;;;(('&)&'&%&&''()((+7@CBBA?=>?GGJJJFEFCCEJIJJFDCCCJFDCBEEFFGJHJIFJIGGGFIIJ(''''.*%$$%(0.9:;A8B=87;9>JJGIIJJJJJJFIEJDFJGGHJJDJHJJJJJJHJIJIJJEFCBDA@=855:<-**4*,,.0EIHED>=@==?AHGDCBCFGJDEEJIJGJDBDCEJJHDFEEJHJJGJJJJJGEEEGGHFJGFFGJFHJEJJEGFBC62235FDBCAA@?A>>95<<C:::@<;;><>>@CC::9:?=?JECDC>BBHJEJJHJFJJAHFEGG3.../0///<<<=HGJJHJJJJJIJJJJJJJEEJJJJIJFJJJJJJJGIFC@AA0//060/.-/19CB8<;=6644/(())12-8=;;<FCHHGJGEBCB***+//,--/.,-++,+()+::<855F>GFDEFFDJJJJFGJFJIJJDDDBBBEH>;;<CJF?=33=@EAAJJJCJJGIHGJJIJJJGG?;<J>G7JDJA....40----((*7AFGHFIJJHHIJGJGHJFFJJJFGF===8:89F@EGIEHJFIJIDAA:9:ACA?>432356==@B>99<BF6...@>AD?>?95556=;98+**)'')(&&)'&)775@CGDCAAACEEJFGHGJJHHGJB@@AHIJGJF<;7,'(**/7:<::A@IGHGJGEGEIIHJIJHJJJHE?<''''5001165555@<<>>CD:9922222**&&&%(''-.115***))))0/++)&&))'&((+0=AEB><92/(&%%(-::;JDFFEEE?FGIHJJJ878BB5446?==>?JGGJJFJJJJJBFJDEIJHHJJJJJIJIGJJD>EFHJJJI>BBBD<<<<<BEFHFHFJJHIDHJJJJJJJJDGJGJJGEEIFHJJJEEJJEHEFJHFEEHGHFGFGJJGHGJIJJIDDA?876898<<<;95568=B;;;<JEDAGJD)(()7))(,-'%*-35J>>><:2-370<?FIJB?==<BFC@@ACEGHJJJJJFA;::<EJECGJHHIEJIIFH<3223EEEBJC;1---+++/<B;<:445<?544<:?631222>?>=<555BCDCEEHJHJJJHGHJHFJHGGFJJJJIIJHJIJJJGF?@@BE>A:<33336676@FHJHJIGGFJHEFI===?AJFECC?@BFJJGIGHJJEEJJGIIJJJJJJJJHJJJJEJHFJJIJHJHJJHJJEFJ332//./001119;:=@JJJDJABBBGJJJ=:;=EB=>@:<9BDEH@E>>>9>ABAD>>?=JGJGIEFJIJJIJE22)))*:==??BDCFHCB@A<<>;<<<===<@AAEFJIGHEHJIIJJJJJJHGJHJJJJJJJJJHJIJGFJFGJJJJHJJJJJICCJJJJEDEA@@@GJJHHJGJD9888:4445>>>EJFA=66BHJFIJFDDDDGJ?5;45??ABACB??6965*))*(''%%$$%((()*++''(',-;DB@>51//.*)()//**)'''''*((.,+(((113////845..4..0064-5//;<>>?@@GEFJJJHIJJGDH3222@??CF@@@@F?@DGFFJIJJIJJJJJHJJIJJFJIHJJJJJJGEFDE;=<JDD67?;8?A?GDJCD@?@AD@;::<C?BAABFEFHEJDCDDHHEJIA<999:::>GCCD??ADFBB;*))).,.82222;6777=B889;EJJJJGGCBDAJDCCE===JE2222HJA@@==>@B+***+--.879@AA@AEF=75?00/((.FJFIHGFJJJJJGJJGJIJC12,*+4>>AAE@AAADDEII9622348789??<333J<<<<EECCG7669BAC@@@=ABBJJHJJJJGFGJFHJJFDC?>544578CJJ=<<;JIFGFJIJJIJHFC>889AFEJJGIJCEDEJJFHHJJGHEJHJJGJ11/,014333:ACGCGJGJJEJDA899FDEGDABCCGGJ89994330-3*)))(')'''.'<<;75563333@JJJJJJJGJJJIJJIIJJJHIJJGEJJJJCA<7/../99641.*)()..=FEHGHHIJJJJJJGJFHGJJIJJIJJJHJGEGFHIJIJJHJHJJF4444387@CBBDFGDIHFGJCBBBJJJJJGJGJJJFJJJIJHHJFGJGJJJJJGJJ9966:<?CCACEFGGIHJHIFHJJJJIJJFGJADHJI:A>877>DAA@ABFJJJJFJGJ<88HJIJIAB>=>?35CDFJIJDEGFJJHIJJIIJJJJHHJ;;;<@@??;95()(()6+)))CHJEDDIHHJED?0000558@?@?@A??B>?DB=;6307:5533CBIGHGJGEDE;(':''B?@>?<::?HHHDGFEFJF8778<JDJGJFJJJJJIJJIJJEJEJJJGJHGFIJFIJFH?@>:?EJJJGFGJJJJJJJEHHHIGJIDBCJ?;;+/12>EJEGFJGEEGHFGGIFHJJJJJGHCCAHA>??IJFBEDJFJIDBCEHJJGD=@@ADJJGIJIJFFJHJJJHIJJJHJJGJ<;>?EDJIIJHJJHHIJFHFJGJEIJJJHJGEJJIFJJJJJJJJGJJJEJJG92+'&(%
@Glass_T7V_22_D3_14_7_2
GGATGAGAAAGAACTTTATTTGTACAATCATCCATGCCATGTGTAATCCCAGCAGCTGTTACAAACTCAAGAAGGACCATGTGGTCTCTCTTTTCGTTGATGTTGGAAGATTGTGTGGACAGGTAATGGTTGTCTGGTAAAAGGACAGGGCCATCGCCAATTGGAGTTGTTGTTGATAATGGTCTGCTAGTTGAACGCTTCCATCTTCAATGTTGTGTCTAATTTTGAAGTTAACTTTGATTCCATTCTTTTGTTTTGTTGATGATGTATACATTGTGTGAGTTATAGTTGTATTCCAATTTGTGTCCAAATATTTCCATATTTTTTGCTTTAAAATCAATACCTTTTAACTGGATTTTATTATTAACAAGTATCACCTTCAAACTTGACTTCAGCACATTGTCTTGTAAGTTACCGTCATCTTTGAAAAATATAGTTCTTTCCTGTACATAACCTTCGGGCATGGCACTACTTGAAAAAGTCATGCTGTTTCATATGATCTGGGTATCTCGCGAAGCGGCTGAAGCCATAACCGAAAGTAGTGACAAGTGTTGGCCATGGAACAGGTAGTTTTTGAGTAGTGCAAATAAATTTAAGGGTAAGTTTTTAGTATGTTGCATCACCTTCACCCTCTCCACTGACAAAGTACCATTAACATCATCTAATTCAACAAGAATTGGGACAACTCCAGTGAAAAGTTCTTCTCCTTTCTCATACATCTTCTCCTCTTAATCAATTCTTCAAACAAAATTATTTGTAGAGGCTGTTTCGTCCTCACGGACTCATCAGACCGGAAAGCACATCCGGTGACAGCTTTGTAGCGTGGAGCTCCGTACACCACTGAGACCGCGGTGGTTGACCAGACAAACCACGACGCTAGCCCGCCACCTAAGTTATGAGTCAGGAAAAAAGGCGACAGAGTGATCTGCACCTTTTCTTTGCTTGCTTTGTAATCACTCGATGACCAAAAGTAAAAACCCGCCGAAGCGGGTTTTTTACGTAAAACTCGGTGAAACTGACGCTAGCCCGTCTTACTCGTAGCGGCCGCTGCAGTCCGGCAAAAAAGGGCAAGGTGTCGCCACCTGCCCTTTTTCTTTAAAACCGAAAAGATTACTTCGCGTTATGCAGGCTTCCTCGCTCACTGACTCGCTGCGCTCGGTCGTTCGGCTGCGGCGAGCGGTATCCACTCACTCAAAGGCGGTAATACGGTTATCCACGAATCAGGGGATAACGAGAAAGAACATGTGAGCAAAAGGCCAGCAAAAGGCCAGGAACCGTAAAAAGGCCGCGTTGCTCACATTTTCACAGGCTCCGCCCCCCTGACGAGCATCACAAAAATCGACGCTCAAGTCAGAGGTGGCGAAACCCGACAGGACTATAAAGATACAGGCGTTTCCCCTTGGAAGCTCCCTCGTGCGCTCTCCTGCTTAGACCCTGCCGCTTACCGGAACCTGTCCGCCTTTCTCCTTTCGGGAAGCGTGGCGCTTTCTCATAGCTCACGCTGTAGGTATCTGAAGTTCGGTGTAGGTCGTTCGCTCCAAGCTGGGCTGTGTGCACGAACCCCCCGTTCAGCCCGACCGCTGCGCCTTATCCGGTAACTATCGTCTTGAGTCCAGAACCCGGTTAAGACACGACTTATCGCCACTGGCAGCAGCCACTGGTAACAGGATGAGCAGGAGCAAGGATGTGCTCGGCGGTGCTACAGAGTTCTTGAAGTGGTGGCCTAACTACAGGCTACACTAGAAGAACAGTATTTGGTGTGTGCGCTCTGCTGAAGGCCAACTCTCCTTCAAAGGGTTGGGTGAGTTCTGATCCGGCAAACAAACCGCTGGTAGCGGTGGTTTTTTGTTTGCAAGCAGCAGATTACGCGCAGAAAAAAAGGATCTCAAGAGAATCCTTTAATACTTATTCGGGTCTGACGCTCAGTGGAACGAAAGCACGTTAAGGGGACTTTGGTCATGAGATTCGAAAAGGATCTTCACCTCAATCCTTTTAAATTAAAAATGAAGTTTTAAATGATTCTAAAGTATATATGAGTAAACTTGGTCTGACAGCTCGAGGCTTGGATTCTCACCAATAAAAAACGCCCGGTGGCAACGAGCGTTCTGAACAAATCCAGATGGAGTTCTGGTCATTACTCGATATTCAACAGGAGTCCAAGCGAGCTCGATATCGTACACCGCCCTGCCACTCATCGCAGTACTGTTGTAATTAGTTCAGCATTCTGCCGACATGGAAGCCATCACAAACGGCATGATGAACGTCAATCGCCAGCGGCATCAGCACCTTGTCGCCTTGCGTATAATATTTGCCATCGTGAAGACCAAGTTTGGCAGAGTCCATATTGGCCACGTTTAAATCAAAACTCGTAAAACCGCCAATGGCTCGACAAAAACATACTCTCAATAAACCCTTTAGGGAAATAAGCAAGGTTTTCACCGTAACACGCCACATCTTTGCGAATATATGTGTAGAAACTGCCGGAAATCGTCGTGGTATTCACTCCAGAGCGATGAAAACGTTTCAGTTTGCTCATGAAAACGGTGTAACAAGGGTGAACACTATCCCATATCGCCGCTTCACCGTCTTTCATTGCCATCAAAATTGCGGATGACGGTTTTCATCAGGCGGGCAAATTGGAGTAAAAGCAGATAAAGCTTGTGCTATTTTCTACGATTTAAAAGGCAGTAATATCCAGCTGAACGGTCTCTGGTTATCGGTACATTGAGCAACTGACTGAAATGCCTCAAAATGTTCTTTACGATGCCATTGGGATATATCAACGGTGGTATATCCAGTGATTTTTTTCTCCATTTTAGCTTCCTTAGCTCCTGAAAATCTCGATAACTCAAAAAATACGCCCGTAGTGATCTATTTCATTATGGTGAAAGTTGGAACCTCTTACGTGCCCGATCAACTCGAGTGCCACCTGACGTCTAAGAAACCATTATTATCATGACATTAACCTATAAAAATAGGCGTATCGCGAGGCGGATTTTTAAATAAATCCTTAGCTTTCGCTAAGGATGATTTCTGGAATTCGCGGCCGCTTCTAGAGTACTGCGATGAGTGGCAGGGCGGGGCGTAAGACTCAACGTCTAAGAAACCATTATTATCATGCAGCATTAACCTATAAAATTGGCCTATCACGAGGCCCTTTCGTCTTCACCTCGAGCACAGCTAACGCCACGTCGTCCCTATCTGCTGCCCTAGGTCTATGAGTGGTTGCTGGATAACTTTACGGGCATGTTCATAAGGCTCGTATAATATATTCAGGGAGACCACAACGGTTTCCCTCTACAAATAATTTTGTTTAACTTTTTAATTAACGGCCGGCTTGTCGACGACGGCGGTCTCCGTCGTCAGAATCATCAAGGACATGAATGGTGCGTCCGGCAATTGAAAGAGCGGCTAACCACGCCGCTTTTTTTACGTCTGCAGGCGCCACTCGATTCTAGGCAGCCGATCTATACTCAGGAGAGCGTTCACCGACAAACGACCAATAAACAGAAGGCCAGTCTTTCGACTGAGCCTTTCGTTTTTGTGATGCCTGACGCACGTTTAGTCAAATTACCGGGCTGGA
+
')))(%%%&(-251244..2722,(&&'),+/0457;>:BCFDEFFG;;;;GJJEGIGECFBGDHHFFFDFCB?@GIJJJJG:::8:31018:;+++*'%%%%%$%$(%&))()+*6897679932/22230+'&'(:<?@JIJGF6555EIDC13345;7745,/**)//,0103>@AFBBA:::9;66<=>??B<<<840(+DIDA@CCDJCB?1.--/06;GJCCCFHEEGA@?@744<@C@AHCEDJG?<86/0.(%%%%9==DGCHDICEJJHEEAAABAB@?@A>=ABCDHDDIHGFB><-,+)(+(((),-*-)((()+1//00=32236339:CDA@CJJIFJJ.---.,)(((%%'&'((''%'('&&%%&'()::@A<=<>:////16++)(*''+',*)()++0/-003977998BFIJHJFE8219666:>HA@EDEFHFFEA?:/../733113,,,((()&*46<//4/....--++)&&''0+,..2--./12))(()'&'.--++,)('&''$9:;;;:;;AID7543-+(((),,***2===A@FGGIECFC?<<:94+**+2335588:<876642/0/0/.++,,04<=9878754547895..-+-()*04444336A>554/''&'%%&&)*)**+0*+,>GHFJF?8889898:AD>;94B=<<<;53128>AGJJEIJFJIJC>==/)))5830--))(&,:?>;997@@****7/4/''(*,:<>F@A@@EEHG?=<;86;A@BCC??AAJEEG3333<3333875678@ADJJJ222399,,,,.,)((('&%%$###$(+&%%%'(+0567;=<BHHIIGJHJEJJHDA@>442/,+*)*ADJGCE8888DA93332,1>7777C=<>C?C7779=;;<@ABC@A@=;))))-''+%%%%&&%(((').3&%%*2/---===CCEDCBCBADA;::;BBBAEFGDC<<97:520/0//0651,++))'''('''(2697/.)(((444788-+(''&&'((**((./)***-05667<<<../7?AA@CCEE=:<=HHEADFJDDBFFD<6++,.55/;=A76??B?*((*%&&((+*+,/@?<:9789766<<BECIFE>>>>JEDA@AHJJJJJJJJJHFBAABFACDB43389993111@JJFFE=<;:--(''%%''((+4501;<?>6544BCDBAA@?G@ADEA>+)*/-...4?>6/-+('(''87A=45>>>;;;;=?FIJJJJJIFFEHEEFJJGJJJJJIJEEDJHCCCFDADBBFDCJ+**%&&'1,&'9:<=A77698@@=<<'''>>??88458748EIEB==@;;;:85358899???==:5445--,&'(4577<<=?>>=?9632*'%%%''&%'(***''.F?==;;B>?<==F==;:<220+(('$$$(-31+&&%((*(**')''%%%)+)**///92)')''(/&247@776.*+-*--.1:0967><;;<97867775,)))'&&&$###$%(''(452224-,,,1%%%&('((*:44:EHA@@@C@&&&&)+,/2=>843239;?C>>>?@BA>>>>CDJ@ABACBAAABDAB;;;<A=+'&''+)&%&%,,')**+,+*&&(,--..0632499?@@DJDEE77788;<;>??@?+'&&&$#$&,,-),2&%%&(%%&('&%%&'799AABAAA?>>>>98:=CGJD222100/.&&&''''%%&=???CC@>=>DC><0//++++)''%$%%&%%$%'&'')(*)*,+++*((%$$%&'&&(+.+&&&'))('&&$%%)%$&'---124451//.+')--098:::ABA?;;;>@E@@@@=??@AAAAA@@A6666761062350.7433,)&%$$')*,''*()***.*.),(%%$''%$'((((().,,,,/..,---0)((,,%$$$&&%))),*+%%(-(,,(&&%&'')*%$%%*..(%$$%**/12.(')+3><>??.((()&&&7555::<?AEH<;:8-+('$%),.01//00@CBBBGHIJHID;;;;EIJJBBAA64344/36+***+)&%%(()664354?@='''').-+((***&&&&&'''(%%'.+))(,+*++))'(,))('$$$*'%%''(&&')*,+'&&(1255;=;;:8854467B5../9=.&$$$())(000067>::=6/0==FCFHJFFBA?884434'&&'*))+++++-/0:699>@@BEFJFFGEHJJJHEHHHFGFJFE((((&$##%&*--0841024..*&&*,./1626::BEJGDJEE??;;<=<=9591++('(),0'(''(%$$%%#$%&%&%%$$&+(''&&(-/.++,,%%%)'%$%(((%$&$&(-,'$$'&&&,.22/**)'&&(*)&'%$%%%&%&&(898777>;64346--((%%%'''(7=>FB?A@@ACGJJF>=>>GA@100-+2/-/0=>>=CCDA64442*4..//46CGJBA?ABIIHEFJFJJHJIJJJIIJ<;;:==?J>;:::2017=A730-,-,''.3-,,,5:;;=875510''''1541.,,-)@>?@322/.--''86554565*%%%$''&))*--31*&'(''''&&&&&&&&&()())*,.../-++,,'&%'%%%'''*%%$&(,++&&&&(''++,./0,'$$$$$$%$&)03:;5556>?CC?@;?@A>>B?222.+''()))&&'''(&&&&9557799:9999DEEJJJEDFEC@?AJJHGJHHFJHFJHJGJGGJJJHHJJJJHJHJJJHHJJGFJJJFJHFJJGIJCJJJJIGGGC?@ABG555@AGCC>'''''6EEJGJHJJJFIJFEJJJI<<<IJHJHJJJJCC<5554793-((4576BDCEEDJHJJHH@@577@=B@+)))433468202131111>;::<EDHFBDFEGJCDDDC@A@BBGGDFJJEJGIJHJJGFJJJJHHJH@:118JEJ43334=<<.**%&(**(((%'(.0%%%&&%)-)()**///02/4556:<<AA65568+++:=>A<0++2?>E:99;;9,,667<@@@BFCGCB@?645:<=>6BBDJIDJ;211110033(('')),-..'43333778<75653///0096666810--/15/--10///AA@?>?BGECDFA;9999?:9:9:9888<=?;;EFIDD==>>IDC?8878>>**&''(+%%%%'2247:=87....579AAAA@AABC@A<<>84223;=;3('%&(,+*+-1'&(()()(''(*/,,11<EGJJFJJGJIECCGJJJD@?;;AEGAHEJJGJJFF?-)HDFJJJE??>ADJHJIJJJJGJJIFJCFC>??<>>9999>?;00002366''''(('%%%&))()(''(.--**'&%&&%&&++(%&&+.*&&/02487665645:8;::<<>@>2.''&'))**-029/*))(''(*&&$$$%(((&%%$$##%&(//277<CC@A10/+*(('((''(('''&%%%&'()&%&(&214.30/021(4459--282012(&&'(()')%$&&&(&%%%%%&&''+'&&'&&&'-))***5555.&$
@Glass_T7V_22_D3_14_7_3
CAGGATTAGCAGAGCGAGGTATGTAGGCGGTGCTGGATTGAAGTGGTGGCCTGACTACGGCTACACTAGAAGAACAAGCTACTTGGTATCTGCGCTCTGCTGAAGCCAGTTACCTTCGGAAAAAGAGTTGGTAGCTCTTGATCCGGCAAACAAACCACCGCTGGTAGCGGTGGTTTTTTTGTTTGCAAGCAGCAGATTACGCGCAGAAAAAAAAGGATCAGAAACATATAATATTTTATAACAATCCTGATGGAACGAAAAAATTCACGTTAAGGGATTTTGGTCATGAGATTATCAAAAAGGATCTTCACCTAGATCCTTTTAAATTAAAAATGAAGTTTTAAATCAATCTGAGAGTATATGAGTAAACTTGGTCTATAGCGTTGAGGGCTTGGATTCTCACCAATAAAAAACGCCCGGTGGCAACCGAGCGTTCTGAACAGATCCAGATGGAGTTCTGAGGTCATTACTGGATCTATCAACAGGAGTCCAAGCGAGCTCGATATCAAATTACGCCCCGCCCTGCCACTTCGTAGTACTGTTGTAATTCATTAAGCATTCTGCCGACATGGAAGCCATCACAAACGGCATGATGAACCTGAATCGCCAGCGGCATCAGCGCCTTGTCGCCTTGCGTATGATCTGCCAGTGGAGCGAGTGGACAGAGTCTGCCATATTGGCCACGTTTAAATCAAAACTGGTGAAACTCACCCAGGGATTGGCTGAGACGAAAAACATATTCTCAATAAACCCTTTCAGGGAAATAGGCCAGGTTTTCACCGTAACACGCCACATCTTGCGAATATATGTGTAGAAACTGCCGGAAATCGTCGTGGTATTCACTCCAGAGCGATGAAAACGTTTCAGTTTGCTCATGGAAAACGGTGTTAAAGATAAACTATTCCATATCACCAGCTCACCGTCTTTCATTGCCATACGAAATTCCGGATGAGCATTCATCAGGCGGGCAAGAATAAAGGCCGGATAAAACTTGTGCTTATTTTTCTTTACGGTCTTTAAAAAGGCCGTAATATTCCAGCTGAACGGTCTGGTTATAGGTACATTGAGCAACTGACTGAAATGCCTCAAAATGTTCTTTACGATGCCATTGGGATATATCAACGGTGGTATATCCAGTGATTTTTTTCTCCATTTTAGCTTCCTTAGCTCCTGAAAATCTCGATAACTCAAAAACACGGTGGTGATCTTATTTCATTATGGTGAAAGTTGGAACCTCTTACGTGCCCGATCAACTCGAGTGCCACCTGACGTCTAAGAAACCATTATTATCATGACATTAACCTATAAATTGGCGTATCACGAGGCAGAATTTCAATAAAGTAGCTTTTCGCTAAGGATGATTTCTGGAATTCGCGGCCGCTTCTAGAGTACTGCGATGAGTGGCAGGCGGGCGTGACGTCTGAAGAAACCATTATTATCATGACATTAACCTATAAAAATAGGCGTATCACGAGGCCCTTTCGTCTTCACCTCGAGCACAGCTAACACCACGTCGTCCCTATCTGCTGCTGGTCTATGAGTGGTTGCTGGATAACTTTACGGGCATGCATAAGGCTCGTATGATCTTCAGGGAGACCACAACGGTTTCCCTCTACAAATAATTTTGTTTAAGTTAACGGCCGGCTTGTCGACGACGGCGGTCTCCGTCGTCAGGATCATCCGGGCATCAATCGTACGTCCCGGCAATTAAAAAAGCGGCCGCCGCGCCGCTTTTTTTACGTCTGCAGGCGCCACTCGATTCTAGGGCGGCGGATTTGTCCTACTCAGGAGAGCGTTCACCGACAAACAACAGATAAAACGAAAGGCCCAGTCTTTCGACTGAGCCTTTCGTTTATTTGATGCCTCTAGCACGCGTACCATGGGATCCCCCGGGCTGCAGGAATTCGATATCAAGCTTTTATTTGTGGATGGTGGGTTGATGTTGATCCAGCAGCTGTTCTACGACTGGAAGGACCATGTGGTCTCTCTTTTCATTGGGATCTTTCGAAAGGGCAGATTGTGTGGACAGGTAATGGTTGTCGCTAAAGGGCCATCGCCAATTGGAGTATTTTGTTGATAATGGTCTGCTAGTTGAACGCTTCCATCTTCAATGTTGTGTCTAATTTTGAAGTTAACTTTGATTCCATTCTTTTGTTTGTCTGCCATGATGTATACATTGTGTGAGTTATAGTTGTATTCCAATTTGTGTCCAAGAATGTTTCCATCTTCTTTAAAATCAATACCTTTTAACTCGATTCTATTAACAAGGGTATCACCTTCAAACTTGACTTCAGCACGTGTCTTGTAGTTCCCGTCATCTTTGAAAAAGTGTCCGTTCTTTCCTGTACATAACCTTCGGGCATGGCACTCTTGAAAAAGTCATGCTGTTTCGTATTAATCTGGGTATCTCGCAAAGCACATGAACACCATAACCGAAAGTGACAGTGGCCATGGAACAGGTAGTTTTCCAGTGGTCCGAAATAAATTAACGTTTTCCGTATGTTGCATCACCTTCACCCTCTCCACTGACAGAAAATTTGTGCCCATTAACATCACCATCTAATTCAACAAGAATTGGGACAACTCCAGTGAAAAGTTCTTCTCCTTTACTCATGGTACCTTTCTCCTCTTTAATGAACCTGTTAAACAAAATTATTTGTAGAGGCTGTTTCGTCCTCACGGACTCATCAGACCGGAAAGCACATCCGGTGACAGCTGTGCACGTCGGGGTTTGTACCGTACACCACTGAGACCGCGGTGGTTGACCAGACAAACCACGACGCTAGCCCGCCACCTAAGTTATGAGTCAGGAAAAAAGGCAAAACAGTGATCACTCTGGTTGTGCTTTGTCATCACTCGATGACCAAAAGTAAAAACCCGCCGGAAGACGGGTTTTTACGTAAAACAGGTGAAACTGACGCTAGCCGGTCTACTAGTAGCGGCCGCTGCAGTCGGGCAAAAAAGGGCAAGGTGTCACCACCCTGCCCTTTTTCTTTAAAACCGAAAAGATTACTTCGCGTTATGCAGGCTTCCTCGCTCACTGACTCGCTGCGCTCGGTCGTTCGGCTGCGGCGAGCGGTATCAGCTCACTCAAAGGCGGTAATACGGTTATCCACAGAATCAGGGGATAACGCAGGAAAGAACATGTGAGCAAAAGGCCAGCAAAAGGCCAGGAACCGTAAAAAGGCCGCGTTGCTGGCGTTTTTCCGCCAGGCTCCGCCCCCCTGACGAGCATCACAAAATCGACGCTCAAGTCAGAGGTGGCGAAACCCGGGAAAACAGGACTATAAAGATACCAGGCGTTTCCCCCTGGAAGCTCCCTCGTGCGCTCTCCTGTTTCGACCCTGCCGCTTACCGGATACTGTCCGCCTTTCTCCCTTCGGGAAGCGTGGCGCTTTCTCATAGCTCACGCTGTAGGTATCGCGGTGTAGGTCGTTCGCTCCAAGCTGGGCTGTGTGCACGAACCCCCCGTTCAGCCCGACCGCTGCGCCTTATCCGGTGGCTGGTCTTGAGTCCAACCCGGTAAGGTGCCAGCTGGCTGGTG
+
J>=>>JHIJJJJHJJFFEGGHHGA<:994+('&%%%%$%%'('*/1120006,***--,-34)($$$$$%).*+&)'%%&(''()5CDDFJFHHGFJJJJJJJJJJJHHJJGHIFHDCDHFJJJJGB=;8JIJHFFFCA>@JJJJFJFEFE6566<99;<=DEGHDECCIHCA;<7ACDIDBBC?GA?>@HJDHHGJGDFCC??52123247>>>;556-(%%%%%%$$$$%%%&&+%%#$%$###$$$%$%'$&$$'''(())*'(**,.*,9CCEIGEJFEJGJJHGDDGFGJGDHEJIHJAADJB9799997767CADEGGCC@C99775459AACCDB?>==A@A@86,'%%%$%%&)-/79<FJJFB85521('%$$$$%&')//(5545;AA==<;>9-,,,67BGB>6668;ADFEF@BCA4444<<<.--+-/6,+++>9@@??BEFIIHJIHGJJJIJIHIJ<;::96./34=>@JIFA@;:9))(()>?CB@@@IHB=<<;?76445.--:FFDEGA61)(&&&##$(889AFCEHGJJIGGJJJGHGDGHGHJGDCEJIIJJJHIJJJIIJJJJJJJGJJJHHJGJJJJIJJIJHJJHJJJHFJIA663-...B:@CEFGFHJJHD32))*)*))(&'&%&%'&&$$$$%####'%'(&'(0,222223HJJGFJJJJIJGJJJJJIJJJJJJJJG:C;:90*:=CEDC@ABB:31.+*--?JJJJFIHJIJJJDDGHHGJEJJE,++,AJJED<<<<:9::JJHJB<:4444;FDCCCFEGJG777FDIJJJJJIJHJJEJFGFIHJ>B,++2:B@4333333DEEJFF:::BCABHJJIFFJJJJJHIJJJJGEEBG?8779DIDJFDFE8887;)&%&''&$$%&'$$''+,5;=>)(((((,**BCDGJIJGJDGJIIJHGJJIFFJJJHJEJJJJJJIJJJJHJGJGGH@??=0//27.(.0:;9:=@AJJJIHGGGJJIJJJJJEJJJ2,,8.FGIIJJJJJJJJJJJGFGJBB?;;)'(.9>?6668==<ADCCJHJF@@??53)'((*8<BFJHJJGJIIJJJJFIJHJJJIJHJJDCEJJFHIJJJJJGJJIJIJJGFGGHHJJJJJGJIJGJHJFEGGJEJJJJJJJJGGFDHJJIFJJJIJJJJJJFFJFJGJCDCAEA@DCDJJB0.***,)((&'+'&&&*/)))(0<8<77CIJJJJJJJJHEIHHJGJJJHIJJGGJJHDB5444???B:::;@FIJJIJGGHGEDDEJJIGIGJHJIIFGIJJJJJJJGFDFFIJIGJJ<:980)''***+.:?:;?DHEDEDAFG3)&&%&#####$&+36344@CCBE@>*))*;9;;;AHA?<<>@A@AFC@?9BCADCBBBDDGFJE;::<666-,,*)''(&%$$###$&'(()8;>ADCEGHHJHJJJHIGJJJJJJJJJJJHGHFGJIEHFIJJHJJJJIJIJIJJJD?FDIFEHJHGDIGHIGJJJIHJGJHHJIJJIJJJJJJJGJEGIHFH<-&&+()38<A@ECGJJJJGFDJHJGHCABEEA88:>=<<<JJGFDGDGB:99;))(),,&/04EGJC<<<=BCJJGGIJGF><>>>>=;=JHJIJFJJC?8/%$%%$'-58?A@A@AJJJIGGHCCAABB<<<9::;8>'''(*)*,((++)***576660000666?87783-55--..??@E>:9820)(&&&',**97999==BCEC>>@AGECDDFFJJIJJJAAABHHJIHHFJJHGC@96.--/33D9999EJGJFDGGJGJJJJHIJFEIJFJJGHJJHJJJJICEFJFJJHIJFHFEIGJGFJIJFHJJDJ?/(*.I?ACGCBBADBACD@@A@@GDFEFB400/1)5''16=B?AB@JHHFJJC@?A>=>BDFA...//-8;;>@A@?,,+,'&&%$%$'%%%%)+%%&%&$%%&('((''$&%&&&&'%%%%'*-,,,.2<;<CBG88663<>)&&&'+*+(((((059:GGJJI<:877573188?BGIGGJGH::::;7'%$##$&()((1015331---?@@JJJJFIJJJJJIJJJJJJJJJJJJGHJFJJJJJFJGJHJEFIJFGJJJJJJJHJEJHJJJJJJHJJJJJJJJFJJJFJJJJJJJJJJJJBDFGE>97.+31:=CD<<;<CHGIJJFJGJJEIJHJGJJJJJIHJGJHJHJJJHHJJDDEDJJGJJHFJE>BJJHFEJFFJFJFJIJJHJJJIJJJGHJHFFFJJJJJJGFJJFJJJJHJFGJ667)@AGEJIJFEJGJIIIHGEEGJ?===JAABEBHCAI222227@787321'&&'&&++,211:9BACDCBEDDCEDCJCGEEEEE=<=2221454?EJJBBA?>AABHA:26'%%&*+&&''***BFFF@>877---/3.*'&$$,0=@?896677)))*-(&'(%%&$%()**+2;?@@@ADCE<=;=10)+)&$$$%%&&()'%%&'''')*,00/0+6?CDDGDFEGIBCABEAGJJJEJEDH<JJHGGGFCEFEGJGHJECAE@>=9;?=>>>?A@DJFJEJIIIIHFEHEDBDACCEG;;;<=;1001IJFGJEFFEHIJJJJHH>==73433432102?4BA?6@<:/+23+)))($#$$#%'(%&*+))&(**+0+)'''.3;:;<<<>?CIJJGFEGJJEAA?BGGGCABBHJIJHHGGJJGJFJJGFEGFJJ?>>=ADD>>?JEDEDEHGCDBBACDIGEHHJFHFHCGBAC5555@><5-.....36@?A2222898;<;==>>CBFGFFEEJHJHGEEEEF>=CGEA?>40)'&%&$##$#$##$$$$#$$$$%%%%&))'%%%&15687=>?FFCDJCJJJJJJJGEHI;90)+&&--&&'//028;99:;>?AIFFFECCEFEFC665100+++,,4228)((&&&&,,-IFHA@AAG33/-'&)'//0<=@ADJJJDFEEIHJFIJJGJJJGH<768>>F---.8@BJH<5//3,,*1189;;7IIGJJFFJJFCDAEGJB7?BDJEGJJJIJJGJIIIGJJGGGJJCBCBHHIHIJJJJEFGFJ9999@///-000467BCDJJJJJHIJGJJIIFJJJJJJJJ@5556?GEJJIG=9943)),'./-/10,+*)('''''.>>CG?@@AIJJJJJJJE=>=JCDDJJHGJJFJJJJIJGIJJJJJJJDHIJG?:3554697=00067858??;>=7/,,**(''%&(44;>@@CCB@EJJGJJJJJJJIFGIJIHEC?61**''%#$&*+...7>@JIIJIJJJJHEDD9?>?=>CABGDIDC3--/4BBEGHGEGGFDIEE54(''((*.@<=<<@=:9HB<<>>9-%%'%%%99:@@;=9:;;0')//EF=:::<EEFDECJJB<=ABBACECDFEIFJ==;>-,*&''(*22/013-,,-.2?BBBEJGHD''''<42-,,,--034.--*077:1*+=>@DBACCJIGIJJGIIJDDBC;:96644*(((00)))+/8;;;<>:85)#$$$##%$&%$$$$$&$##
@Glass_T7V_22_D3_14_7_4
GTTATCCGCAACCGCTTGGTCAAGAACCTCGGCAGCAGATAGGGACGACGTGGTGTTAGCTGCTCGAGGTGAAGACGAAAGGGCCTCGTCGATCGCCTATTTTTATAGGTTAATGTCATGATAATAATGGTTTCTTCAACGTCAAGTATCGCCCCGCCCTGCCACTCATCGCAGTACTCTAGAAGCGGCCGCGAATTCCAGAAATCATCCTTCGAAAGCTACAGACTTCTGTTGCTGTTGAAATTGTTCCTCGTAATCGCCTATTTTTATAGGTTAATGTCATGATAATAATCGTTTTCTTCAACGTCAGGTGGCACTCGAGTTGATCGGGCACGTAAGAGGTTCCAACTTTCACCATAATGAAAATGGCAACAGCTACCGGCATATTCTGAGTTATCAGAGTCCAGGAGCTAAGAAAGTGAATGGAAAAAAATCACTGGATATACCACCGTTGATATCCCAATGGCGTTGCATAAAGACATTTTGAGGCATTTCAGTCAGTTGCTGAATGTACCTATAACCAGACCGTTCAGCTGGATATTACGGCCTTTTTAAAGACCGTAAAGAAGAGAGAAAATAAGCACAAGTTTTATCCGGCCTTTATTCACATTCTTGCCCGCCTGATGAATGCTCATCCGGAATTTCGTATGGCAATGAAAGACGGTGAGCTGGTGATATGGGATAGTGTTCAGCCCTTTTATTACGCATTTCCATGAGCAAACTGAAACGTTTTCATCGCTCTGGAGTGAATACCACGACGATTTTCCGGCAGTTTCTTCATTATCTCGCAAGATGTGGCGTGTTTCTACGGTGAAAACCTGGCCTATTTCCCTAAAGGGTTTATTGAGAATATGTTTTTCGTCTCAGCCAATCCCTGGGTGAGTTTCACCAGTTTTGATTTAAACGTGGCCAATATGGACAACTTCTTCGCCCCCGTTTTCACCATGGGCAAATATTATACGCAAGGCGACAAGGTGCTGATGCCGCTGGCGATTCAGGTTCATCATGCCGTTTGTGATGGCTTCCATGTCGGCAGAATGCTTAATGAACTACAACAGTACTGCGATGAGTGGCAGGGCGGGGCGTAATTTGATATCGAGCTCGCTTGGACTCCTGTTTGATAGATCCAGTAATGACCTCAGAACTCCATCTGGATTTGTTCAGAACACTAGGTTGCCACGGGCATTTTCTCTGGTGAGAATCCAAGCCTCGAGCTGTAGGACGAATTTTACTCATATATACTTTAGATTGATTTAAAACTTCCCGTTAATTTAAAAGGATCTAGGTGAAGATCCTTTTTGATAATCTCATGACCAAAATCCCTTAACGTGAGTTTTTCGTTCCACTGAGCGTGAGACCCGTAGAGAAAGAATCAAAGGATCTTCTTTGAGATCCTTTTTTTCTGTCGCGTAATCTGCTGCTTGCAAACAAAAAAACCACCGCTACCAGCGGTGGTTTGTACACCAAATCAAGGACTCAACTCTTTTTCCGAAGGTAACTGGCTTCAGCAGAGCGCAGATACCAAATACTGTCTTCTAGTGTCACCGTAGTTAGGCCACCACTTCAGACTTCTGACGCACGCCTACATACCTCGCTCTGCTAATCCTGTACCGAGTGGCTGCTGCCAGTGGCGATAAGTCGTGTCTTACCGGGTTGGACTCAAGACGATAGTTACCGGATAAGGCGCAGCGGTCGGGCTGAACAGGGGGGTTCGTGCACACAGCCCAGCTTGGAGCGAACGACCTACACGAACTGCGATACCTACAGCGTGAGCTATGAGAAAGCGCCACGCTTCCCGAAAAGGGGAAAGGCGGACAGGTATCCGGTAAGCGGCAGGGTCGGAACAGGAGAGCGCACGAGGGAGCTTCCAGGGGGAAACGCGTCATTGTTATAGTCCTGTCGGGTTTCGCCACCTCTGACTTGAGCGTCGATTTTTGATGCTCGTCAGGGGGGCGGAGCCTGTGGAAAAACGCCAGCAACGCGGCCTTTTTAGGTTCCTGGCCTTTTGCTGGCCTTTTGCTCACATGTTCTTTCCTGCGTTATCCCCTGATTCTGTGGATAACCGTATTACCGCCTTGAGTGAGCTGATACCGCTCGCCGCAGCCGAACGACCGAGCGCACAGCATAGGTGGGCGAGGAGAAAGTTGGTGAGCCCGAAGTAATTTTTTGGTTTTGAAAAAGGGCAGGGTGGTGACCCCTTGCTTTGCCGGACTGCAGCGGGCCCACTAGACCGGCTAGCGTCAGTTTCACCTGTTTTACATTAAAACCACTTCGGCGGGTTTTTACTTTGGTGATCGAGTGATTACAAAGCAAGCAAAAAAGAAAAAAGGCGACAGATTACTCTGTCACCTTTTCCTCATTAATAACTTAGGTGGCGGGCTAGCGTCGTGGTTTGTCTAGTAAAGCACCACAGTATCAGTGGTGTACGGTACGGAGAAGCGCGACGTGCACAGCTGTCACCGGATGTGCTTTCCGGTCTGATGAGTCCGTGAGGACGAAACAGCCTCTACAAATAATTTTGTTTTAAGAATTCATTGGAGAAAGGTACCATGAGTAAAGGAGAAGAACTTTTCACTGGAGTTGTCCCAATTCTTGTTGAATTAGATGGTGATGTTAATGGGCACAAAATTTTCTGTCAGTGGAGAGGGTGAAGGTGATGCAACATGGGAAAATTTACCCTTAAATTTATTTGCACTACTGGAAAACTACCTGTTCCATGGCCAACACTGTCACTACTTCGGTTATGGTGTTCAATGCTTTGCGAGATACCCAGAATCATATGAAACAGCATGACTTTTTCAAGAGTGCCATGCCCGAAGGTTATGTACAGGAAAAGACTGCTCTATTATTTTCAAAGATAACAGGAAACACGACACGTGCTGAAGTCAAGTTTGAAGGTGATACCCTTGTTAATAGAATCAAGTAAAAGGTATTGATTTTAAAGAAGATGGAAACATTCTTGGACACAAATTGGAATACAACTATAACTCACAATGTATACGTCATGGCAGACAAACAAAAGAATGGAATCAAAGTTAACTTCAAAATTCAACACCAAGAACATTGAAGATGGAAGCGTTCAACTAGCAGACCATTATCAACAAAATACTCCAATTGGCGATGGCCCTGTCCTTTTACCAGACGACCACTACCTGTCCACACAATCTGCCCTTTCAAAAATCCCAACGAAAAGAGAGACCACATGGTCCTTTATTAGTTGGTCCAGCTGAGTACACATCACATGATAATCTCTACCAATGAAAAAGTTTGATCGAATTCCTGCAGGCCCGGGGGATCCCATGGTACGCGTGCTAGAGGCATCAAATGAAACAGAAAGGCTCAGTCGAAAGACTGGGCCTTTCGTTTCTGTGTTTGTTTGTCGGTGAACGCTCTCCTGAGTCAGGACAAATCCGCCGCCCTAGAATCGAGTGGCGCCTGCAGACGTAAAAAAAGCGGCGTGGTTAGCCGCTTTTTTAATCCCGGACGTACAATCGATGCCCAGATAATCCTGACGACGGAGACTCACCATCATGACGAGCCGGCCGCTTAATTAAAAAGTTGAACAAAATATTTGTAGAGGGAAACCGTTGTGGTCTCCCTGAATATATTATACGAGCCTTATGA
+
*).))('%%$&'+())(%%%%''&'((,50022122'&&'*)&-':7778JDAA@@:)(*++-7+++,<><ABBA;:8:><>99::;881/./.2311117;@@=<8899?5??DFIJJHHJJJE;;;*))).051%%%%(,(%%$)''((.:;@>@BBDHEH@<<45==::89;>CJ..-.22:JCAEF=<8788:897>BAAA7++**--(&&)0.12''&&('('%()((&.../+%%%2.($$%$%%$#$%&($%%&&&(,-4=<?<<<<JFHJIJ<:;89:,,,+++((()*,++0.-004<+)))..==<<<;<AAFD?>??ECHHBA@@EDEFCCDDBA<88:AJC433***0951///0-++('&&'(*.02,+,---04((&'+,/6<2'&&'))*-.=;644,(&%%&('%$((((%'++.122026779::><(''%'((,06688?:981110%%%%&%&&&&&%%&&'('(,,;>@=8::;2/../**(('())**+(('(24776788899888<?9899A62100/..0778@DGJGE>>>CBB@?><@?5:-*-&'**+.-3..9=>@CDEDHJJHGGJJJJJJGJBEJ688;<C9888?A<:;;JJJJ@@@?@>9///.100337:5/666787J====HFJJEDEEICCBCDFIHJJJJJEJFGG@@?<:+)(%%&36+*)''&'*))')*/03-047:<====BA@?<=:<?@H@;;=9:;:=>3222::;:7677<?BJICG@JFJC?BE<<;;?4/'%%%)()1/,,94556843+*++---/+'*((112CIEEJH<9;<<7778AD@@?=EBJJHIFIHGI@4,++))*)))446C>==@AC?@GI,,,,FIG>JJJJGDCDG@5555889A@??@CCFJJJJIJJJGJFGIHGDGJBB333155411??:JBGGIJJJJJJJGEGGIJJJJJJJHHJGHEEFGFHJJJEJHIJJJIJJHJJGJJJJEBEGDEBAB@A4//((((---268=F:9??==<1/2/>>?=;=?J==E<=CA-'(JFEF>?>>FDGJEGHEJHHJHIA::;;DJEHJIJFDGIJEHEACCIGJECA1//0300/13=88:==@?>A?>2/891..--@>@CEEJDDF=<6356>9:99@@7778ADFJEC5-('&'(&%$$$'(3212+.''++****/(&&&((AA;;CDDCJHIJJGFJEFIGFFJ-----,++*++:<:::;BJGCJFFFJIJDCGD>>=<:3555331'&%$%&(++01056::6444410224>=<:8899:=DEGGIGHJJHFEFEJJJJHIJGJJJJJBEH=<:::8522;8568<>;<<661,&&&%'((*0,.&%%))/46//--))*/(''''''(1/)::<<:7354158=&&&&$%&(*57=3223:::;989.../=<>IFFGEFJJJEBCCB;30-&&&%&)(&%%%$$#%%)*''(&'&&%%$&(+.,*)*1;:?;>@CJJ;;::333443229760170/,+,+**,*+,-,,-))''*-.,,--.)))))-01126568B3332//..,*)((,(&&$$$&&&&%()'&%&%%%$&&)322102&&&'-,*('(50//06;=@BBCCEHBCFFJJJIHJDGJEJEEGBB@?AC??:=<.3232**=>AB?AGDCDD;:5467C@?=?D@A?AB7666::86C?<<<((((?@DB=999<@BA//,,+,2(/-,,**/890..<4334B<:66+(''((&$$%&&((,,-/79;977:<43--,,/@=>>?=8445>7445354413.*((&''(((**989=>@@?BCDCFEJH76543.,*''''<<=@?BB@<<>?@B;<EDA>AAB>6)'-113??1,(,+%$$$&)--.,-----346865649B><778:ADDGBCBJG>::;<884,++,555*'*)++*,/+))))57669433224(),.+:=CGHCEJJGJJJJGECBA@CAFD=+%%&,*1/++359>;::<=8<<?GHJJEJGAACAIFFJ>CCJJJJJGGJECFFIJJJEJFJ??><4329666511)('$$$%/12;&&&')99:;<998897@D@???@BEHFFA@@A8774+(&'')'&%%&%%$$%&(%$$%'&%')&('*&&##$%&%$$%%%&'(&((+//56())1;5%%'+7988992118:+++))(%')),(&%&,(---.--..2(((()0699000%$$%%)+-4,+,*,'&%$&1$6ABDDGEDIB@643../754//00./1243110--/''''(%%&&%%%***2<>>=;<<=>?A:7770/0/514/04:ECBBAAAADDA?<0...431/%%&'+63//-&%%%((-((()*&&',5=<::99>4..)))()),124,,++''''''((&&'&&%%%%&&'**5<<;<65445/-,+,-..+*%%%%''('(**--00;>;;<<9@?@=;32/)'%',/0*)))/,,,,323312231.&%%43,+--/'''',,,)()''''&&&&'&')))((())(('''')98>79667?EEJGA@JJJFFIJIIEFBB>6++*''(*))*)04443<2<9:;;;;::?DDA?<;;;GCFDDA>;=?EB@???211=778FBDBD?>=<652741143>>>>BA///.6433)($#$%&'%$%&&''/21-0=@CFB::<<FHED<;;<?DJJGAA??@@AACCCAC<;<=333011'(-.88)(.-+..,749------*,-/>=::>985.--.+*)''*()'0<?AB@ADJJ???@JD@A1,76;300059<<<@CBCGGFBBBCJFJEC@521//214/.0)%)&%%$%'()''-0@>?@@A=;111*)(','%&'')'',''16=112?BDB=<<>>==?DBA7777:=<@FA?@7774320.-))).))>GIHIJDIE@GFJF>??AA>=<555?JEB877010/1:JCA?A@5JIHJJHCDDEEJJB)(()((('')),))(''((1DDDIJEFJ@@??>=>JA?@@GCCJDEDBDFBA==;><;<CJHFJ;8888@,)()(,,9A@::GFDCFGHIGHFEJDJJFGGGEJJGJHJHJEFGHFIEJFHJIEDEHJGBBACFAAB111?@A:8+'''+++-+''%&%'&&'%%&&-0122249AD;;;;C<48651(&$$%*'(*,+++-/259=<=??B><<:;;=555/...0%%$$$&'*'&%%%(()%$%%%%((%%%$%%)$$''''&&%%'&)%&''*+,11.,,.(&%%)()//-/6/.,+)&*7.//JA:45??ADBAADDGE>>><@8888>?77*((-.(''/.+**,64978/--04999>CC@?0/4578:8''&'0+**+6462)3///011@CDBCB?>>==;<85*((&%$$&+)(*-,+**))*020766531335IEHFDIDDBA?@CC::752:IDCCDFHGJGJEEHCFEC;9978783&%$$&(++*+++))((()***''')((+-*)*//./04---)'&)0'&&&**()(''&&'(()+-)&&)'%%%&)4::<=JIHE8+++,,(332(')+,.+*)*19<>=<;89;<A><<<A@>,3++2;??////;8700238;@890'
@Glass_T7V_22_D3_14_7_5
CCGGATGTTCATGATAAAGAACATTTTGAGGCATTTCAGTCAGTTGCTCAATGTACCTATAACCAGACCGTTCAGCTGGATATTACGGCCTTTTTAAAGACCGTAAAGAAAAATAAGCACAAGTTTTATCCGGCCTTTATTCACATTCTTGCCCGCCTGATGAATGCTCATCCGGAATTTCGTATGGCAATGAAAGACGGTGAGCTGGTGATATGGGATAGTGTTCACCCTTGTTACACCGTTTTCCATGAGCAAACTGAAACGTTTTCATCGCTCTGGAGTGAATACCACGACGATTTCCGGCAGTTTCTACACATATATTCAAGATGTGGCGTGTTACGGTGAAAACCTGGCCTATTTCCCTAAAGGGTTTATTGAGAATATGTTTTTTCGTCTCAGCCAATCCCTGGGTCAGTTTCACCAGTTTTGATTTAAACGTGGCCAATATGAAAACTATTCGCCCCCGTTTTCACCATGGGCAAATATTATACGCAAGGCGACAAGGTGCTGATGCCGCTGGCGATTCAGGTCATCATGCCGTTTGTGATGGCTTCCATGTCGGCAGAATGCTTAATGAATTACAACAGTACTGCGATGCGTGGCAGGGCGGGGCGTAATTTGATATCGAGCTCACTGGACTCCTGTTGATAGATCCAGTAATGACCTCAGAACTCCATCTGGATTTGTTCAGAACGCTCGGTTGCCACCGGGCGTTTTTATTGGTGAGAATCCAAGCCTCGAGCTGTCAGACCAAGTTTACTGATATTACTTAGATTGATTTAAAACTTCATTTTTAATTTAAAAGGATCTAGGTGAAGATCCTTTTTGATGATCTCATGACCAAAATCCCTTAACGTGAGTTTTCGTTCCACTGACGTCAGGACCCCCGTAGAAAGATCGAAGGATCTTCTTGAGATCCTTTTTTCTGCGCGTAATCTGCTGCTTGCAAACAAAAAAACCACCGCTACCAGGCGGTCAGTTGTTTACCGGATCAAGAGCTACCAACTCTTTTCCCGAAGGTAACTGGCTTCAGCAGAGCGCAGATACCAAATACTGTTCTTCTAGTGTAGCCGTAGTTAGGCCACCACTTCAAGACTCTGTAGCACCGCCTACATACCTCGCTCTGCTAATCCTGTTACCAGTGGCTGCTGCCAGTGGCGATAAGTCGTGTCTTACCGGGTTGGACTCAAGACGATAGTTACCCGGATAAGGCGCAGCGGTCGGGCTGAACGGGGAGCATACAGCCAGGCTGGAGCGAACGACCTACACCGAACTGAGATACCTACAGCGTGAGCTATGAGAAAGCGCCACGCTTCCCGAAGGGAGAAAGGCGGACAGGTATCCGGTAAGCGGCAGGGTCGGAACAGGAGAGCGCACGAGGGAGCTTCGGGGGAAACGCCTGGTATGCTTATAGTCCTGTCGGGTTTCGCCACCTCTGACTTGAGCGTCGATTTTTGTGATGCTCGTCAGGGGGGCGGAGCCTGGAAAAACGCCAGCAACGCGGCCTTTTTACGGTTCCTGGCCTTTTGCTGGCCTTTTGCTCACATGTTCTTTCCTGCGTTATCCCCTGATTCTGTGGATAACCGTATTACCACCTTCGTGAGCTGATACCGCTCGCCGCAGCCGAACGACCGAGCGCAGCGAGTCGTGAGCGAGGAAGCCTGCATAACGCGAAGTAATCTTTTCGGTTTTAAAGAAAAAGGGCAGGGTGGTGACACCTTGCCCTTTTTGCGACTGCAGCGGCCGCTACTAGTAGACCGGCTAGCGTCAGTTTCACCTGTTTTACGTAAAAACCCGCTTCGGCGGGTTTTTACTTTGGTCATCGAGTGATTACAAAGCAAGCAAAGAAAAAAGGCGACAGATTACTCTGTCGCCTTTTTTTGCTGACTCATAACTTAGGTGGCGGGCTAGCGTCGTGGTTTGTCTGGTCAACCACCACGGTCTCAGTGGTGTACGGTACAAACCCCGACGTGCACAGCTGTCACCGGATGTGCTTTCCGGTCTGATGAGTCCGTGAGGACGAAACAGCCTGCTTACAAATAATTTTGTTTTAAGAATTCATTAAAGAGGAAAAGGTACCATGAGTAAAGGAGAAGAACTTTCGCTTGGAGTTGTCCCAATTCTTGTTGAATTAGATGGTGATGTTAATGGGCACAAATTTTCTGTCAGTGGAGAGGGTGAAGGTAATGAACATCAAAACTTACCCCTTAATTTTCTTGCACTACTGGAAAACTACCTGTTCCATGGCCAACACTTGTCACTACTTTCGGTTATGGTGTTCAATGCTTTGCGAGATACCCAAATCATATGAAACAGCATGACTTTTTCAAGAGTGCCATGCCGAAGGTTATGTACAGGAAAGAACTATATTTTTCAAAGATGACGGGAACTACAAGACACGTGCTGAAGTCAAGTTTGAAGGTGATACCCTTGTTAATAGAATCGAGTTAAAAGGTATTGATTTTAAAGAAGATGGAAACATTCTTGGACACAAATTGGAATACAACTATAACTCACACAATGTATACATCATGGCAGACAAACAAAAAGAATGGAATCAAAGTTAACTTCAAAATTAGACACAACATTGAAGATGGAAGCGTTCAACTAGCAGACCATTATCAACAAAATACTCCAATTGGCGATGGCCCTGTCCTTTTACCAGACGACCGTTACCTGTCCACACAATCTGCCCTTTCGAAAGATCCCAACGAAAAGAGAGACCACATGGTCCTTCTTGGCGTTTGTAACAGCTGCTGGGATTACACATGGCATGGATGATCTCTACAATAAAAGCTTGATATCGAATTCCTGCAGCCCGGGGGATCCCATGGTACGCGTGCTAGAGGCATCAAATAGAACGAAAGGCTCAGTCGAAAGACTGGGCCTTTCGTTTTATCTGTTGTTTGTCGGTGGACGCTCTCCTGGTGCGGACAGATCCGCCGCCCTAGAATCGAGTGGCGCCTGCAGACGTAAAAAAAGCGGCGTGGTTAGCCGCTTTTTTAATGCCGGACGTACGATCGATGCCCGGATGATCCTGACGACGGAGACCGCCATCATCGACAAGCCGGCCGTTGATTAAAAGTTAAACAAAATTATTTGTAGAGGGAAACCGTTGTGAGCTGTTCCCTGAATATATTATACGAGCCTTATGCATGCCCGTAAAGTTATCCAGCAACCACTCATAGACCTAGGGCAGCAGATAGGGACGACGTGGTGTTAGCTGTGCTCGAGGTGAAGACGAAAGGGCCTCGTGATACGCCTATTTTTATAGGTTAATGTCATGATAATAATGGTTTCTTAGACGTCGAGTCTTACGCCCCGCCCTGCCACTCATCGCAGTACTCTAGAAGCGGCCGCGAATTCCAGAAATCATCCTTAGCGAAAGCTAAGGATTTTTTTATCTGAAATTCTGCCTCGTGATACGCCTATTTTTATAGGTTAATGTCATGATAATAATGGTTTCTTAGACGTCAGGTGGCACTCGAGTTGATCGGGCACGTAAGAGGTTCCAACTTTCACCATAATGAAATAAGATCACTACCGGGCGTATTTTTTGAGTTATCGAGATTTTCAGGAGCTAAGGAAGCTAAAATGGAGAAAAAAATCACTGGATATACCACAG
+
&%%%&(*+)%%&%%%%%2:;:55788@96288>BJIJJGGGJJJJHFJA???IJHJJJJEIHJJ??=><:;?>A<<EGIJGJJJGJIEJCD=CBC:;:A==;1BBCFBCBFJFG>=::>?JGJGJJJJJJJJHGJJJJGJJIJJJJJ;::9@>=4445CBB9798>9://20001>?>C?+++,0//4....445BJGHJJIJGHFIJHIJJJF=>=JJJHJI9999EFFGJGJJJJEFGEFEJCIJ>@AA?A>?<7FG@?DB?@@?E<77D---;FI>>>?DGJJJJHGJBAABHJJJJJJJJIJFJJG===222322111/003566501446?CBCEJFJIJJJHJJIJGJEHHGJIJJ>>%'(@JJJJIJHIJJJJJJJGHFI?@@D311**(+..1'''(5507;6.'&&&2+***+,/('<D;<;<JIJJG985552-,,/3(&&-+**((()568=<>=JGJJ?<<==GEEGJ===>HD?<;///0?CGJCDDF;:99ABDFDCHGJGCJDBBD>><9,('')-.33JJGHDB?DGHHEEJJIFGJIIGHJFIJJJJIJJIEJG@<937999DFFFGJIJJIBAAACB<6+(();:9@A@J??>JH=>0.+*'('+.0(%%&&&&'''&&''-/..6443480.../ECDJJJJJHEEIGJDCC>>>>JJA@BJGIHJJFJDGJGGDABBBDCCIJHJJGGJHJG<<;<BH64323=))))211388979:0099@EHH10/301:333CC>31)(()0+$&91+67<<IEJGB>JJGB??<?@EJJJ@??CFIFFGJJJJIGBABAFCA<;85***69;9:;00000**=>@JEGHJJJIHHJJHEJJJHHEDDJJGFECJJ:::880024((/''.*8>;:31343./**'&&(19:BB>.--,667?AD@@EDEE-,,311456998;;****;:7FFJHH;;;AICEJFBCC???<=@:@4++551...12454*+++:6;A=<=>CAA==?8679DCEGD20-(26<=>>JHHFDCCJH@@AJJEIJGDDJBFFECBGHGJHGFEHDDDAJDBDDJIJJFIGGHJGBDCEJDF94***42/0+'((&)//01::HEEHHIJJJJJIJA?>?@E>==))*-AA?B?;?A?>?@BBCFGEAB?9GJFJJIIJIDEG>=>>JJHJEJGGFDDG>75663.-,-0014>>=>:973/HEGGHEFJGEFIJJGG86440>>=><'''(*($###%'%%%'*)+134@EIDCCC@?@@J?@7777BGGJGFIIJHFB@>>HJJJJFFIJHJI5219>82>>?CCGEGHFCB/,3331)+**-,,-+)'&&%((%((((462ACAFHEI>FEJIECDBFIEIGFJGJJ@B@?>=B?7;7000/--.<AADC=<:2--.//+&&&+'299::EJJEJFIB@AAC>??=JD5DA::>C5)(()9<AA@@@ABB::9;<<;?==>75455@<==???>=<9203456'''3*(()78:CGEDEJGJJGH;878;>==3668ACJAABAE@@B33GEEBCDCFJGFJHD233:4?@549:=:@DB76:33>FJJJJHFHHF10023--,)''%%*,1-(()???DDCDJIIIJJIBCBBJEJGJ;DB999:CCDGDEDAAACHJD.++/??@954>GJJJGFEDHCFGHFJDEJJFGGJJJDDF<434:>DBBF@A>IIIJGDG?DEEJJDJGFEEDHCD9C?;;8738/,('&--(&&,9>@ABABFJG::::?@BA<BDGEAA==6/.++:5>@ABFFB=83200//376111/222@BAA?CB?><=95332/*,--...///9EBBCDC@>@AB87885435855?E???BCDDFJJDC?8899HEB==97:;8@JD.+++3>>==?BBB><11112,***+*46578<2222GJHJBB98665))))//66/0025441&&'&--+,*(&&&'.((-6;=D@?@@FFDDCAFFGJIJIJFJGJJJGJ988<:6,<:;ACFG@BCCCB>C@??B=;'%%)+200..-,-+)*35:67336>?921122<=>>>>;;:::;;;852,)(*+/+.,))))*)()*,8BBAAEC>;5561-&%%&((0<@BEF@?8.FIJJJJH;;:9>FG00002DCAAA@CEEEIJGIGJGFGJJJHHJJGJGIHJIIJJJJFJJHHIFGF432-,,-00&%&(=---.28:8;6+-'/20%%&&/004.-//2AJFC=='',,97768'@@CDJGIIIJJHHJIIJI@<;=C<;;4555>@JIFBDBFHIJJEJJGFDEDDDGG:1//-((((...12A?=>?@5542211620-..-.,+*)))(2.56:JJFEJGGDH>==<JJJJJJHEJJE@CGG=?>@DJJA;://?CJFJHIIEEGHFFCEJIFJGJIJGFEJJGJJJJJJJHJJJIHJJJJJJFJGB>>><;5445>;EJJHIGFJFIJJEGICCFFDIJHGFGEFJGHDE32237CIFFDDGFJJJJHJGJHJJGJGCBAAD>?>>BABIJGIED@@==>=>@77795455,,,7;<222BCGGJFG?GJEJJJJJJGJEIJJJGJFJHDFEJJEHIJHIHHHJFIFF211.-,,1..13:?@D?@>?G6334ADEIGGEEFB666FHIJIIEAACAEDEFGGJHJJJGJBDEC979;9998=90*))+,)**.-.1447A36==74---4246=B5444<4A89@@?C@>>?EIFFJFJJJJDC6,'%%)*.)124;>A@C))():?HFJGJIFEIFCIEG54558777C:;=<4338::IDDEGEFIA>=>AAEJJHHHE555693?>AIFJEJFFJJJJJJJHJJJFJHDFEHFJGJGD??3****34::?>>D3333<>>>CJD@>11342123....567DDCFJJJFIJII8778<.../44/++0:AA>@<32211(&'(;:;1015:<2+)*3((((=CGEEDDD9989=>?>441IFCFFC@@A?EDBEB6444+*()+*+*%$$#$%$/6:::77''''''&'+0,+-+.+*++@<?@C>=>BA@@98823/*..----5567799..,.00/%%%%&'+9777144@BDIHJHEDAA:72-0.//24514*))(('&'%%$&'%'-1)*=@JJJJJIJJEGHIJHJJGHJJGJGJJJJEJJJJGJJJJJIJJEGJJ;::<CGFGJJJJHDCEG<;:8111)()):>:989;;@FIEDB@DBDE???'&%%'(ADGEHE?AAEJJHDDE;000=?6677HJAFGIJJJJJJJJJJJJHIJFGJJJJGDJGJIJJJGIJJAACEJIIJGJJFHJHJHJIJFFHGGJJFJJIJHEJCABAIJJHJJJHIIGJGJJFF110188853.---/-001,+-/,-;>BGJGJC??JJH=DB>?DGIJ===BFJJHIGJJIEIIJGJJJIJGJIGJJGJJJFFGIJGBDCIJHGHJHJJIFJGFJJJJIJJJEJJGHJJCFGJJJJGJJB><;;1*+++001:)))*>846++.1**&'56>;6222%%%%%%%&+4333399D5555FGGGJIE@A=<??@8777?CE@??@GCDEHB???AFHHFGEGJJEEEACCGJC>=;;003EFGJFGJHJJJFJJ;;:99)&
@Glass_T7V_22_D3_14_7_6
GCCCTTGTTAATAGAATCGAGTTAAAGGGTCTTGATTTTAAAGAAGATGGAAACATTCTGAACTAAAATTGGAATACAACTATAACTCACACAATGTATACATCATGGCAGACAAACAAAAGAATGGAATCAAAGTTAACTTCAAAATTAGACACAACATTGAAGATGGAAGCGTTCAACTCGCCGACCATTATCAACAAAATACTCCAATTGGCGATGGCACTGTCCTTTTACCAGACAACCATTACCTGTCCACACAATCTGCCTTCGAAAGATCCCAACGAAAAGAGAGACCACATGGTCCTTCTTTAGTTGTAACAGCTGCTGGGATTACACATGGCATGGATGATCTCTACAAATAAAAGCTTGATATCGAATTCCTGCAGCCCGGGAGATCCCCTGGTACGCGTGCTAGAGGCATCAAATAAAACGAAAGGCTCAGTGAAAGACTGGGCCTTTCGTTTATCTGTTGTTTGTCGGTGAACGCTCTCCTCGTAGGACAAATCCGCCGCCCTGAGATAAAGTGGCGCCTGCGGAGCGTAAAGAAGCGGCGTGGTTAGCCGCTTAATTACAGAACGTCAATCGATGCCCGGATGATCCTGACGACGGAGACCGCCGTCGTCGACAAGCCGGCCGTTAATTAAAAAGTTAAACAAAATTATTTGTAGAGGGAAACCGTTGTGGTCTCCCTGAATATATTATACGAGCCTTATGCATGCCCGTAAAGTTATCCAGCAACCACTCATCAACCTTCGGCAGCGGTAGCGGGACGACGTGGTGTTAGCTGTGCTCGAGGTGAAGACGAAAGGGCCTCGTGATACGCCTATTTTTATAGGTTAATGTCATGATAATAATGGTTTCTTAGACGTCAGTCTCGCCCCGCCCTGCCACTCATCGCAGTACTCTAGAAGCGGCCGCGAATTTGCGAAATCATCCTTCACGAAAGCTTCAAGGATTTTTTTTATCTGAAATTCTGCCTCGTGATACGCCTATTTTTATAGGTTAATGTCATGATAATAATGGTTTCTTAGACGTCAGGTGGCACTCGAGTTGATCGGGCACGTAAGAGGTTCCAACTTTCACCATAATGAAATAGATCACTACCGGGCGTATTTTTTGAGTTATCGAGATTTTTCAGGAGCTAAGGAAGCTAAAATGGAGAAAAAAATCACTGGATATACCACCGTTGATATATCCCAATGGCATCGTAAAGAACATTTTGAGGCATTTCAGTCAGTTGCTCAATGTACCTATAACCAGACCGTTCAGCTGGATATTACGGCCTTTTTAAAGACCGTAAAGAAAAATAAGCACAAGTTTTATCCGGCCTTTATTCACATTCTTGCCCGCCTGATGAATGCTCATCCGGAATTTCGTATGGCAATGAAAGACGGTGAGCTGGTGATATGGGATAGTGTTCACCCTTGTTACACCGTTTTCCATGAGCAAACTGAAACGTTTTCATCGCTCTGGAGTGAATACCACGACGATTTCCGGCAGTTTCTACACATATATTCGCAAGATGTGGCGTGTTACGGTGAAAACCTGGCCTATTTCCCTAAAGGGTTTATTGAGAATATGTTTTTCGTCTCAGCCAATCCCTGGGTGAGTTTCACCAGTTTTGATTTGATCCTGGCCAATATGGACAACTTCTTCGCCCCCGTTTTCACCATGGGCAAATATTATACGCAAGGCGACAAGGTGCTGATGCCGCTGGCGATTCAGGTTCATCATGCCGTTTGTGATGGCTTCCATGTCGGCAGAATGCTTAATGAATTACAACAGTACTGCGATGAGTGGCAGGGCGGGGCGTAATTTGATATCGAGCTCGCTTGGACTCCTGTTGATAGATCCAGTAATGACCTCAGAACTCCATCTGGATTTGTTCAGAACGCTCGGTTGCCACCGGGCGTTTTTTATAAGTGCAGAGAACCTCAGCTGTCAGACCAAGTTTACTCATATATACTTTAGATTGATTTAAAACTTCATTTTTAATTTAAAAGGATCTAGGTGAAGATCCTTTTTGATGATCTCATGACGAAAATCCCTTAACGTGAGTTTTCGTTCCACTGAGCGTCAGACCCCGTAGAAAAGATCAAAGGATCTTCTTGAGATCCTTTTTTTCTGCGCGTAATCTGCTGCTTGCAAACAAAAAAACCACCGCTACCAGCGGTGGTTTGTTTGGATCAAGAGCTACCAACTCTTTTTCCGAAGGTAACTGGCTTCAGCAGAGCGCAGATACCAAATACTGTCTCGTGTAGCCGTAGTTAGGCCACCACTTCAAGAACTCTGTAGCACCGCCTACATACCTCGCTCTGCTAATCCTGTTACCGTAGCTGCTTTGAGTGGCGATAAGTCGTGTCTTACCGGGTTGGACTCAAGACGATAGTTACCGGATAAGGCGCAGCGGTCGGGCTGAACGGGGGCGTTTGCACACAGCCCAGCTTGGAGCGAACGACCTACACCGAACTGAGATACCTTCAGCGTGAGCTATGAGAAAGCGCCACGCTTGCCGAAGGGAGAAAGGCGGACAGGTATCCGGTAAGCGGCAGGGTCGGAACAGGAGAGCGCACGAGGGAGCTTCAGGGGGAAACGCCTGGTATCTTTATAGTCCTGTCGGGTTTCGCCACCTCTGACTTGAGCGTCGATTTTTGTGATGCTCGTCAGGGGGGCGGAGCCTATGAAAAACGCCAGCAACGCGGCCTTTTTACGGTTCCTGGCCTGCTGGCCTTTTGCTCACATGTTCTTTCCTGCGTTATCCCCTGATTCTGTGGATAACCATATTGGCCTTTGAGTGAGCTGATACCGCTCGCCGCAGCCGAACGACCGAGCGCAGCGAGTCAGTGAGCGAGGAAGCCTGCATAACGCGAAGTAATCTTTTCGGTTTTAAAGAAGAAAGGGCAGGGTGGTGACACCTTGCCCTTTTTTGCCGGACTGCAGCGGCCGCTACTAGTAGACCGGCTAGCGTAGGTTCACCTGTTTTACGTAAAAACCCGCTTCGGCGGGTTTTTTGTTGGTCATCGAGTGATTACAAAGCAAGCAAAGAAAAAAGGCGACAGATTACTCTGTGCCTTTTTTCCTGACTCATAACTTAGGTGGCGGGCTAGCGTCGTGGTTTGTCTGGTCAACCACCACAGTATCAGTGGTGTACCAGTACAAACCCCGACGTGCACAGCTGTCACCGGATGTGCTTTGCGAGTAATAGTACCCGTGAGGACGAAACAGCCTCTACAAATAATTTTGTTTAAGAATTCATTAAAGAGGAGAAAGGTTCATGGTAAAAGGAGAAGAACTTTTCACTGGAGTTGTCCCAATTCTTGTTGAATTAGATGGTGATGTTAATGGGCACAAATTTTCTGTCAGTGGAGAGGGTGAAGGTGATGCAACATACGGAAAACTTACCCTTAAATTTATTTGCACTACTGGAAAACTACCTGTTCCATGGCCAACACTTGTCACTACTTTCGGTTATGGTGTTCAATGCTTTGCGAGATACCCGAATCATATGAAACAGCATGACTTTTTCAAGAGTGCCATGCCCGAAGGTTATGTACAGGAAAGAACTATATTTTTTCAGAAAGATGACGGGAACTACAAGACACGTGCTGAAGTCTGGGGACGT
+
%&&&<?676**(('''(*)(()+()-621&(&&&>=9998>@HIJ@><<CEJJH<:9**'&''&$%'./:@DJJJHGIJFGHJJIJH9888;335EGFIGJJJJCCGCJGJJG8877899JA;;<BDFJJIJJJJHJJJFJJGHHGJJFBAAB;;:<CEJFGGHIGGFJFIJJC=5*,++.1/0.%%%'5((''67>>GGHJJHEHCFBI?B?>8///-++'&&(,**30///CEAGGEHIJHFJJGHJJIGECCEFC;::6763*&)(-/02A865653365:;=DF?BCF@??>CEG,,,,764,.90))-,(73447>>AEIGCFIGJGFJHHIEFDDBC6555::::J994488?AGJIIG@??>GJJJGB@AAIJGHGJAAJCC<;0+*&')44=333AJJIHGJJJJ('''@DDIF?>?@==>A?789;?@?A0,'''++19+**-,-..//-&+.-1)9:=>==7;=>026689FJIJEJFAA>AC200-55=HCDDGJEFCC:98971,('%%%&('%')1100553000.----78//(555;@FJJJG?>>>/-,*')('&'&&*,)+2(&%%&443113302*+%%%'8=>@EJIGJIGJEJGFD@344@JDEEGGJJJFGFDIJJJGJEEBEFJJEJFJIFFJGIIJG@?AC?A5456C=?AG@844?@@?@?AEC?DCCFJHIF;=<3<;;<=JFFFIAJJJJJJHJJJEEEHJJJJJ><::EEHGG6537AC....09/*))+32200''(*)*,AH555499GJIHHGAFE::=<A>888@AJHDJB998>EHIIJCE><<=GJGJJGJGJJEJJJJJFEJJJIJJJJIDGCDDJJJJGG=<<<H@:<),,56:2.----&&'.044>ABJJHJJHIEJFDGIIHHJJJGF==CDGJBCBBEC65558-)+'&&**))&'+,/&&)))8?@43/&&&&79223.01;A?A?ACHJIJJIGDFJD:556<IJFICB@;>GGEJJJABBCJHJHJJJJJHIJIJJJJJJJJJIHJH@@ECCI@AAAIJJFJDJ1..06?+222:;;@@@=>?AHJEDEJD?;::<DC<532249;<//.67-))..;>>>><;<@JEFCCCEEIG;::;DDJ.(''0//09A???IJIJFGFJEDH?>>32..../40..6760**+88:?DJHFJ====CF@CH@>>C<20,++)/7=GIJJJJJJJJJJJGJJJJJJJHJJHHJJIJIJIFC?9766***+@F?B?<=>CBCJDDDDJFGJJFGJHHIJIGFGHJJGJGJIJJJJJJJJIFJJHJHIJJIFJJJJJJJGICCCCHJJJJJEJJJGJJJBA??@=??=DG?DG>>779ABBDFJGGGIHGJIJJJJJJJGGJJJJJJIIJIJJGIJJFJJJ@??>C=::*)*)))00=EBABBEGBCCDEJIJJIHIGJHJJJJHD8(JDDJJJFGGIJJJJJJECCA6556555;99;>><=>GJJFE44/-->DDDJIJEHGIJJJJJGDAJECJJIHJJHJFCEHJGGJIJJHJIJGHHDHJFEEJJJHHFDFEJCCGBEGDD@BGJJHGFHGHE><0.3//9;@555C;6656569:;)(()HFC?;;9/(''''(()))*)*<7/-++,))))(((()1*))*++,=AIHFDFFIJBACJJFJHFJJJHGJGIG?JJGGJHJJJIJG2000FHHJJHIJECADEFA@@@JJIJIJJJJJ;:::?=EB?A8788DFFE?;<>CEJFIGJJJJJJJGJJIC@AAECBA=>>=633==G@>B@;:::GJEFGEFJFGGJJJEGJFJIJJJCCDJIIJFJJC===>IIEDED:987::HA?>=ABAHJCCABF@,**+C0001AE9998:55;???6117DFGFHJJJJHD@<=>>C?>BA@=<=@AA@<8,))+CBA?AD@>21/...-,+**((/))0-***09;,''&&''(*+-39:8733349:857:3045CEEGBF=:DEG;9779;GGJJJJHJJJHEFDBDJC>::>@IEIEECJ>=>?FD>?7''''*)*5*((+''(FGFJIJGJGJFJBAABCIGDBCIIJJFJEJFJJJGJIIC?CD>;00/2105(''0/04<::@?;554/5;<=7555==BJJA@<<<<783346;;///0HHGJHHJJGBIGJJJJGJJJGIJGJJJGJFFE<<::=4321)))4=:>>DEEGJGJGFGHIJHJFJJJJIIFHHGFGIFJJGJIJFFIJJIJFD=86556867FEHDF40(((())>;:;@><<<ACBEGGDJFJF;764999IGHEJJJDDGGJF?<>@FJJHDJJIJDAA@BDHGA5448BG;;;:?:**(()+))+)*('))*,-;<<92./322122231A>?CIAG@@<>@A@JGJJJHJJJHJJJJ@IJJD;:;GHHFGJ;;;;:99<J@??=((()('(+)*)+<=@@DCFHJFHJGIGJGJJEEED;;;;?039;=3778FF>>=;;:9:,(((AGJDJFIJIG///128GCCDACAB>8:--,,/0=GDE?<=?=?:==9;@@BBJJGJIJJJIJGIIJDJJJGGHHIIJJIFF87789722127HGEEDCA64234IJJJJI::99=>G>>6444AA6555:9:;>>BACJJJGJJFJJJJDDFGE@===FJJJJGJHJJJGHFGGJDB=3312.//ADDC=<<<?=;&&&%&,398---+---?@899:?AEFHIF6,*)'+7:<;;:0.-,,-,.168ABBDF@@IJHGDD0=<:7DBHHJDB@BHGJFB??DIJJIGHJGHGEHC''''<''''5;?:<=CHDFGJJHJJGJJFJJJJGDJDGIEIFJGEDEGFFJEIFJJGHHD@3)(('**-)'(>?FDFC?;768DDDCG;9::A...*++3889A>FIJ==;<9/+'+655*))()*;=>AFFC?=><2//934;<;DF?>=<EDBA;<//9;GFDCDDJGJDCCBGJIJIIDJJ@@?@-,,,5+?FEJEJJJJJGGD??JJIEIJ83221---+++*+())*&&'%6@BEDHDCDJIJJJJJGJJJJHHEE:;=C@>EIG@@<:000063340//***+*'%$%,069963257899EB?=:71025IICBABDJIFF:94440222D762---76665<-..+*()))((%'(,,,**,,,'(,-3117:6666==?CFDJEFBCA>=98899JJDDC<:864//,%$$$$&&$&))*.*336:<=<889=@A@?@C<::<7005;;;=IG>=7,(?CBC@?++***+12221/12363--)&%&-.6;=>JJJHIFHIJJEFJJJJJJDDJFHCA>;1-.(:;FDJJIFJGJHJJHFDFD<=:==;85*5;DCEFDCFEJBBBGCA?AECDBAJJHDFHEH<<AAJIIHJIEHIGBCBAA@?CDD<;;9<:109.=IFJJECCGFIJJEJFEHGFJHFJGGHEFFDI>>=>CACDDFJ?@?<5556AFEDDFJJJFEEDCDCJEDIFFIIJFFJJGFHGIJGDJJG@@@@DCGC<==BJIJJIHJHIJE=AACBDFGHHHJIEGHJJIBAA@DFFDDEECDC77>=D@ACCBCDFEA@<7>;('&&*+&4667>?B?FHDDEEDCDBDJDCBCCF@;;<:3/'&&%$###
@Glass_T7V_22_D3_14_7_7
TCCAGCGGCACCGTCTCGACCTAGGGCAGCAGTAGGGACGACGTGGTGTTAGCTGTGCTCGAGGTGAAGACGAAAGGGCCTCGTGATACGCCTATTTTTATAGGTTAGTGTCATCAGTGAATCGTTTCTTAAACGCGTGCGAGTCTTACCGCCCCGCCCTGCCACTCATCGCAGTACTCTAGAAGCGGCCGCGAATTCCAGAAATCATCCTTAGCGAAAGCTAAGGATTTTATGTGAAATTCTGCCTCGTGATACGCCTATTTTTATAGGTTAATGTCATGATAATAATGGTTTCTTAGACGTCAGGTGGCGCTGGAGTTAATGGGCACGTAAGAGGTTGCCAACTTTCACCATAATGAAATAAGATCACTACCGGGCGTATTTTTGAGTTATCGAGATTTTCAGGAGCTAAGGAAGCTAAAATGGAGAAAAAAATCACTGGATATACCACCGTTGATATATCCCAATGGCATCGTAAAGAACATTTTGAGGCATTGATGCAGCTGCTCAATGTTGCCTTTATAACCAGACCGTTCAGCTGGATATTACGGCAGGCTTAAAGACCGTAAAGGAAAGTGAGACAAGTTTTATCGGCCTTTATTCACATTCTTGCCCGCCTGATGAATGCTCATCCGGAATTTCGTATGGCAATGAAAGACGGTGAGCTGGTGATATGGGATAGTGTTCACCCTTGTTACACCGTTTTCCATGAGCAAACTGAAACGTTTTCATCGCTCTGGAGTGAATACCACGACGATTTCCAGCAGTTCATTTCGCAAGATGTGGCGTGTTACGGTGAAAACCTGGCCTCTTTCCCTAAAGGGTTTATTGAGAATATGTTTTTCGTCTAAGCCGATCACGGTGAGTTTCACCAGTTTTGATTTAAACGTGGCCAATATGGACAACTTCTTCGCCCCCGTTTTCGCCATTGAGCAATACTATACGCAAGGCGACAAGGTGCTGATGCCGCTGGCGATTCAGGTTCATCATGCCGTTTGTGATGGCTTCCATGTCGGCAGAATGCTTAATGAATTACAACAGTACTGCGATGAGTGGCAGGGCGGGGCGTAATTTGATATCGAGCTGGCTTGGACTCCTGTGATAGATCCAGTAATGACCTCAGAACTCCATCTGGATTTGTTCAGAACGCTCGGTTGCCACCGGGCGTTTTTTATTGGTGAGAATCCAAGCCTCGAGCTGTCAGACCAAGTTTACTCATATACTTTAGATTGATTTAAAACTTCATTTTTAATTTCAAAAGGATCTAGGTGAAGATCCTTTTTGATAATCTCATGACCAAAATCCCTTAACGTGAGTTTTCGTTCCACTGAGCGTCAGGTACGGTCAGAAGATGGAAAGGATCTTTGAGATCCTTTTTTTCTGCGCGTAATATGCTGCTTGCAAACAGAAAAAAACCACCGCTACCAGCGGTGGTTTGTTTGCCGGATCAAGAGCTACCGACTCTTTTTCCGAAGGTAACTGGCTTCAGCAGAGCGCAGATACCAAATACTGTTCTTCTAGTGTAGCCGGTAAGTTGGCCACCGCTTCAACTCTGTAGCACCGCCTGCGTACCTCGCTCTGCTAATCCTGTTACCAGTGGCTGCTGCCAGTGGCGATAAGTCGTGTCTTACCCAGTTGGCCTGACTCAAGACGATAGTTACCGGATAAGGCGCAGCGGTCGGGCTGAAACGGGGGTTCGTGCACACAGCCCAGCTTGGAGCGAACGACCTACACCGAACTGAGATACCTACAGCGTGAGCTATGAGGAAAACGCCACGCTTCCCGAAGGGAGAAAGGCGGACAGGTATCCGGTAAGCGGCAGGGTCGAAACCAGAGCGCGCCGAGGGAGCTTCCAGGGGAATTGCCTGGTATCTTTTATAGTCCTGTCGGGTTTCGCCACCTCTGACTTGAGCGTCGATTTTTGTGATGCTCGTCAGGGGGGCGGAGGACCTGTGGAAAAACGCCAGCAACGCGGCCTTTTTACGGTTCCTGGCCTTTTGCTGGCCTTTTGCTCACATGTTCTTTTCCTGCGTTATCCCTGATTCTGTGGATAACTCGTCTTACCGGCCTTTAGTGAGCTGATACCGCTCGCCGCAGCCGAACGACCGAGCGCAGCGAGTCGTGAGCGAGGAAGCCTGCATAACGCGAAGTAATCTTTTCAGGTTTTAAAGAAAAAGGGCAGGGTGGTGACACCTTCCCCTTTTTACCGGACTGCAGCGGCCGCTGCTAGACCGGCTAGCGTCAGTTTCACCTGTTTTACATAAAACCCACTTAGGCGGGTTTTTACTTTTGGTCATGAGTCGATTAAAGCCAAGCAAAGAAAAAAGGCGACAGATTACTCTGCGCCTTTTTTCCTGACTCATAACTTAGGTGGCGGGCTAGCGTCGTGGTTTGTCTGGTCAACCACCAGCGGTCTCAGTGGTGCTGCAGTTGCAAACCCCGACGTGCACAGCTGTCACCGGATGTGTTTTGCGGATTGATGCGTCCGTGAGGACGAAACAGCCTCTACAAATAATTTTGTTTAAGAATTCATTAAAGAGGAGAAAGGTACCATGAGTAAGAGGAGAAGAACTTTTCACTGGAGTTGTCCCAATTCTTGTCAATTAGATGGTGATGTTAATGGGCACAAATTTTCTGTCAGTGGAGAGGGTGAAGGTGATGCAACATACGGAAAACTTACCCTTAAATTTATTTGCACTACTTGGAAAACTACTTGTTGGGGTCGGGCCAACACTTGTCACTACTTTCGGTTATGGTGTTCAATGCTTTGCGAGATACCCGAATCATATGAAACAGCATGACTTTTTCAAGGTGCCATACCCGAAGGTTATGTACAGGAAAGAACTATATTTTTCAAAGATGACGGGAACTACAAGACACGTGCTGAAGTCAAGTTTGAAGGTGATACCCTTGTTAATAGAATCGAGTTAAAAGGTATTGATTTTGAAGAAATAGAAACATTCTTGGACACAAATTGGAATACAACTATAACTCACACAATGTATACATCATGGCAGACAAACAAAAGAATGGAACAAGTAATCAAAGTTAACTTCAAAATTAGACACAACATTGAAGATGGAATAGTCAACTAGCAGACCGTTATCAACAAAATACTCCAATTGGCGATGGCCCTGTCCTTACAGACAACCATTACCTGTCCACACAATCTGCCTTTCAAAGATCCCAACGAAAAGAGAGACCACATGGTCCTTCTAGTTGACAGCTGCTGGGATTACACATGGCATGGATGATATTATTCAGATGAAAAAGTTTGATATCGAATTCCTGCAGCCCGGGGAATCCATGGTACGCGTGCTAGAGGCATCAAATAAAACGAAAGGCTCAGTCGAAAGACTGGGCCTTTGGTTTATCTGTTGTTTGTCGGTGAACGCTCTCCTGCGTAGGACAAATCCGCCGCCCTAGAATCGAGTGGCGCCTGCAGACGTAAAAAAAGCGGCGTGGTTAGCCGCTTTTTTAATTGCCGGACGTACAATCGATGCCCGGATGATCCTGACGACGGAGACCGCCGTCGTCGACAAGCCGGCCGTTAATTAAAAAGTTAAACAAAATTATTTGTAGAGGGAAACCGTTGTGGTCTCCCCTGAATATATTATACGAGCCTTATGGTGT
+
/-,++,'&&%('%%&%$$&&)*&%&(+)''%%$&)*-1:878=@EJFJJJJJGIHJHHJFFEHJJJGFJEE?ACEBEBCHF=;;<HFJJEJJJJBFGJHJGEDDE.)((),-**%$##$$$$(%%&0**++354))%%%%%$%'(++&&&%)24546533))*&+++9<@BIGGHFJCA@10=?HHHFGH<;6566J@G<JIJJFFJJHIJJBDJ::FJJGE;9::::220--+,--010/,,)))*,))*?@A==>DJFHJGJJJHIGJHJJGJJD2+++235;==JJJJHJIJJJJIJJFED=<>;;<4((('&&%''%%%$$$61111FEDGCCJE1(((:EIFJHJJGJJJJJGIJJH<43625,,,-30-.111128A>>92236=7E8666684==000BFC;;@?GJIHGJG>@CEGEIGDJGGFJJFJIJHJHHFJJJCB@?>10130//0+++**?@EGFIGJJJJJHJJJHGB<<;9:))()*)))''%%&*+++**8*)))51,(+2*63)7@?BBDBCBB@ACABCDJJIHGJGGGD1//'&&&'32:@@977699<990-342+''%$%(,(./:><@6''9?DJHFFIFJJFHIABA/?>??GEI;;;IJJJBFC<;;/-()5B:;::GJEIHHIIFJEJJJIJJHJJJIIIGB@@FJJIF'''A>60000=68:@@JJEFJJJJJFHGJJJJJFGFGGHCCBCJJJHJJJJFJJIED<ABFAACJEIJJJJGJJJGGGJJCBABA@6)'''(((%$%&.).7<AGHJJGBBBEFJGA<;<;>CCBDGCEC=;:97(((*/3-(=>JGJJJJJJIJGJEECB1.,,-/:A+***.$$%')&%%$$$$%%&%%%''&/000311BJBBAFJGIJJ99+++++++-0((*EEGEGHCDFECA=F>JDCCGJ>****-)&$##$$#(&$$%()++AIHJJJGHJHFJJJJEJGJGHGFJJGJIJJGJD@@??IDGJJIFJFIJECFFJIJJJFEJCBCBJJGEJFDJFJJJJJHGFJHJIJGJHFHJJJJJHGEIJJJJ>:9:40()&&%(,-.88;:1001A>??>B541234/(())%%&&'&$#&(%%(/((((A>>>?JJJJGFF;45:FCDEEJJJJJIJJJJJJJHJJJJFJJJJJHHJJFJJJJJJIGJJCEEHE<:9::AD@@>>>;:7*((()7688:@?J0/.-.10***,3&%%&(,'**+,,6566786677:3338,,,,14BBFJ@=5?@1000IF><<<4)).783/-*))(**,15111*))')('+,34323;IJJJJJJGHF532348:?H?:=>/2*+77>=8++**)$%$%$$%&'&&'%'&%$$%-100233(&%-//00B>@BEEBB531)4565*)*''&&++..2.>::::-(')-BECFGJBJGDGFDH?22/0ABCDCDGJ4443>>9<,<3.---,,0(''$&&&*')2266;=@GIJJHHFEJHGJFGCDFJJGHJJJJHCC@@321CGJGJJFEBAA?A1001<21100/-+))**&&&(34523341,++:;:<@=>=<986764&%%%'(*,&'-/3459>4334BCE<5./FIGJJJJJJJHFFIJJJHJJJFGC>>>?=>;<=>?331)&'%%%%%))**,111757113JIJJGBID>@JGJFGHGJF???2222.,--<8751-88;JHC>><=>?9779IIJJJHFIJJGDGJJJJHJCHFCJFHHJ=;<EEIIFBBBA?:6-*''()+,))(,()(''('+.)'&&.-046BC?BC?AB;=;==9:?=ABEIGG@?@@G7----JHJJJJEFECA>81-((,)&%&%&$'()-//18A?E?>>??1..,652/%'%%&&-,*+,'&&())*'((',.6;DDJIJJJJDFFDJJEGCDEDGIEJIJIJJJJFHJJJJFCCCDDJ1,+***+-;952*(&''&%%&/146=CBJIFDDGCCBDJJHJEHJCBAHCGFBBBBDJF??>JJEJAAACE??@@CFJJ=93(&%&.88:371211B=CB@@B@A;8-,2112.--*&'-1///.&%&%%&&+43312122'*+3<=ACGGDACA@@@339:;=:98.,**,4565004656--...++(&&(;@ACFCEEGCEFDA>?>FHDEGABACJFGICB@?@'%%&%.;?=<<954>C97=;2,,*.0,,,*-,()),1&/0881105)&%$%&(..3'''&*(('&'.34)((78=?@A92101012,,,,9;FIFHIEJ?<,)(+3779:'''''&&'>CCCCDED@:=;><994)(($$$%%$%%&'&&&'&&&''&&&)58<CEGBDCHCGGGH@@666573//.1/567;C90/&&'),-8;HJFJFJJJJJGCBCCHGJEEHIEGDBDDJ==980((56667996*(((/76::-))*///*&%$%&%%&&449:==@422233354+++,0'%%'))644;:73311++((&%%$'(((&&&+,+)*+1,+**+/-555699985111566?@CGD31@=>;::89/-./56BCCFEFIJFJJJDEFA@@>???:-+-56877>>>B=DEHHJJJGGJJIIGFGDC?<92:-,+*/%%%%-,,--.8?AACDGGCD?FEGFIJDEFEJJFA><;433379>DJHEJJGJEHHDGBBBC6665500)(((/000,();;?<777>AD:999@FFFJ645)&',-1;//,,11016/-----***.??@H=>>=>?ACCG1///8+>>@B==>?FJJIFJGHJJFJJIEDBAAC?=35+'''-BCBJGGJHJ@@@@@11/12225++++//.0122-('(*..6JDGFFBCAB<=CBJGFHIIIFJIGJJBE843>FFIDGJEHEFJJJJIJJJJJGJFCDCHFJJIJJJGJJGJIGCCFJJDD8776::77=8884/////'''(/-79JJIJIGFHBEA?9&&&&,,--*))+<;9887;;66GFHJEFJHGGJHJJJJEJJJJJJJJJGIJJIHIGIJJEDGJGGEGFJJJJGJFIEI988A=/.*'''''(''''**8?AABDBCDFCDABBDJD@.....@>?A<<<621.'''(%(&$$$$%'')&&&)+0..+++*67788BDFJJJFHGIGHJJEJJGGJ=<=6666>7320*)&&(*)*,.4333465///10A??=>>665.-+/,'&''4)''789;=:;;=??<><:54411,+)''(),,&&$#$&%'-(&&'*)))5@EDFCDHGJF@?@BH,,,,''''*)%%&%((((*++-41/(&&&)<>HGA@@AJJJJJJIHFBJ9;CIA3/-+)*006774477BAEBBBBFFGC666HHFDHJF>==>DG?>..++,225:AD?>;=GFJEFA'&'(6(>;:99@4BCDGHGDDFIJHJ???>H6551-,-+--..78@DECBDJDJHGJJCJJJI?@??HGIJHJGHGJJJIEJ@@8JEFIDA@BBAB?>;9*(((&'''+./0078<<???DEB:::;?@C3222=B=D===EIADCHJJJGJFJDEEDIJEEJDEIJHJJIFGFJIJJCDAC?==,,,-04<CB////:>?>>@CDFC>===B=//3;DAD?<;8:;:;6666721023.()*@BCBDCBHDEGCDJIHEJ4))'$
@Glass_T7V_22_D3_14_7_8
TAGGTGAAGATCCTTTTTGATAATCTCATGACCAAAATCCCTTAACGTGAGTTTTCGTTCCACTGAGCGTCAGACCCCGTAGAGAAAAGATGGAAAGGATCTTGTCAATACCTTTTTTTCTGCGCGTAATCTGCTGCTTGCAAACAAAAAAACCACCGCTACCAGCGGTGGTTTGTTTGCCGGATCAAGAGCTACCAACTCTTTTTCCGAAGGTAACTGGCTTCAGCAGAGCGCAGATACCAAATACTGTTCTTCTAGTGTAGCCGTAGTTAGGCCACCGCTTCAGAACTATGACACCGCCTACATACCTCCTTCTGCTAATCCTGTTACCAGTGGCTGCTGCCAGTGGCGATAAGTCGTGTCTTACCGGGTTGGACTCAAGACGATAGTTACCGGATAAGGCGCAGCGGTCGGGCTGAACGGGGGGTTCGTGCGCACCACAGCTCGACGAACGACCTACACCGAACTGAGATACCTACAGCGTGAGCTATGAGAAAGCGCCACGCTTCCCGAAGGGAGAAAGAGCGGACAGGTATCCGGTAAGCGGCAGGGTCGGAACAGGAGAGCGCACGAGGGAGCTTCCAGGGGGAAACGCCTGGTATCTTTATAGTCCTGTCGGGTTTCGCCACCTCTGACTTGAGCGTCGATTTTTGTGATGCTCGTCAGGGGGGCGGAGCCTGTGGAAAAACGCCAGCAACACAGCCTACGGTTCCTGGCCTTTTGCTGGCCTTTTGCTCACATGTTCTTTCCTGCGTTATCCCCTGATTCTGTGGATAACCGTATTACCGCCTTTGAGTCAGCTGATACCACTGGCACAACAGAACAACGAGCGCAGCGAGTCAGTGAGCGAGGAAGCCTGCATAACGCGAAGTAATCTTTTCGGTTTTAAAGAAAAAGGGCAGGGTGGTGACACCTTGCTTGCCGGACTGCAGCGGCCGCTACTAGTAGACCGGCTAGCGTCAGTTTCACCTGTTTTACATTAAACCCACTTCGGCGGGTTTTTACTTTTCGTGCAATGATGATTACAAAGCAAGCAAAGAAAAAAGGCGACAGATTACTCTGTCGCCTTTTTTCCTGACTCATAACTTAGGTGGCGGGCTAGCGTCGTGGTTTGTCTGGTCAACCACCGCGGTCTCAGTGGTGTACGGTACAAACCCCGACGTGCACAGCTGTCACCGGATGTGCTTTCCGGTCTGATGAGTCCGTGAGGACGAAACAGCCTCTACAAATAATTTTGTTAAGAATTCATTAAAGAGGAGAAAGGTACCATGAGTAAAGGAGAAGAACTTTTCACTGGAGTTGTCCCAATTCTTGTTGAATTAGATGGTGATGTTAATGGGCACAAATTTTCTGTCAGTGGAGAGGGTGAAGGTGATGCAACATACGGAAACTTACCCTTAAATTTATTTGCACTACTGGAAAACTACCTGTTCCATGGCCAACACTTGTCACTGCTTGGTTGTGGTCTCAATGCTTTGCGAGATACCCAGATGATTAGAAACAGCATGACTTTTTCAAGAGTGCCATGCCCGAAGGTTATGTACAGGAAAGAACTATATTTTTCAAAGATGACGGGAACTACAAGACACGTGCTGAAGTCAGAGTTTGAAGGTGATACCCTTGTTAATAGAATCAGTTAAAAGGTATTGATTTTAAAGAAGATGGAAACATTCTTGGACACAAATTGGAATACAACTATAACTCACACAATGTATACATCATGGCAGACAAACAAAAGAATGGAATAGAAGAATTTAACTTCAAAATTAGACACAACATGAAGATGGAAGCGTTCAACTAGCAGACCATTATCAACAAAATACCTCCAATTGGCGATGGCCCTGTCCTTTTACCCAACAACCATTACCTGTCCACACAATCTGCCCTTTCGAAAGATCCCAACGAAAAGAGAGACCACATGGTCCTTCTTGAGTTTGTAACAGCTGCTGGGATTACACATGGCATGGATGATCTCTACAAATAAAAGCTTGATATCGAATTCCTGCAGCCCCGGGGGATCCCATGGTACGCGTGCTAGAGGCATCAAATAAAACGAAAGGCTGAGTCGAAAGACTGGGCCTTTCGTTTATCTGTTGTTTGTCGGTGAACGCTCTCCTGAGTAGGACAAATCCGCCGCCCTCAAAATCGAGTGGCGCACTGCAGACGTAAAAAAAGCGGCGTGGTTAGCCGCTTTTTTAATTGCCGGACGTACAATCGATGCCCGGATGATCCTGACGACGGAGACCGCCGTCGTCGACAAGCCGGCCGTTAATTAAAAAGTTAAACAAAATTATTTGTAGAGGGAAACCGTTGTGGTCTCCCTGAATATATTATACAGCCTTATGCATGCCCGTAAAGTTATCCAGCAACCACTCATAGACCTAGGGCAGCAGATAGGGACAATCGTGGTGTTAGCTGTGCTCGAGGTGAAGACGAAAGGGCCTCGTGATACGCCTATTTTTATAGGTTAATGTCATGAAGCTGTGATAAATGGTTTCTTAGACGTCGAGTCTTTCGCCCCGCCCTGCCACTCATCGCAGTACTCTAGAAGCGGCCGCGAATTCCAGAAATCATCCTTAGCGAAAACCAGACTTTTTATCTGGAAATTCTGCCTCGTGATACGCCTATTTTTATAGGTTAATGTCATGATAATAATGGTTTCTTAGACGTCAGGTGGCACTCGAGTTGATCGGGCACGTAAGAGGTTCCAACTTTCACCATAATGAAATAAGATCACTACCGGGCGTATTTTTTGAGTTATCGAGATTTTCAGGAGCTAAGGAAGCTAAAATGGAGAAAAAAATCACTGGATATACCACCGTTGATATATCCCAATGGCATCGTAAAGAACATTTTGAGGCATTTCAGTCAGTTGCTCAATGTACCTATAACCAGACCGTTCAGCTGGATATTACGGCCTTTTTAAAGACCGTAAAGAAAAATAAGCACAAGTTTTATCCGGCCTTTATTCACATTCTTGCCCGCCTGATGAATGCTCATCCGGAATTTCGTATGGCAATGAAAGACGGTGAGCTGGTGATATGGGATAGTGTTCACCCTTGTTACACCGTTTTCCATGAGCAAACTGAAACGTTTTCATCGCTCTGGAGTGATTACCACGACGATTTCCGGCAGTTTCTACACATATATTCACGAGGTCGCGTGTTACGGTGAAAACCTGGCCTATTTCCCTAAAGGGTTTATTGAAGATGTATTTCGTCTTCAGCCAATCCCTGGGTGAGTTTCACCAGTTTTGATTTAAACGTGGCCAATATGGACAACTTCTTCGCCCCCGTTTTCACCATGGGCAAATATTATCGCAAGGCGACAAGGTGCTGATGCCGCTGGCGATTCAGGTTCATCATGCCGTTTGTGATGGCTTCCATGTCGGCAGAATGCTTAATGAATTACAACAGTACTGCGATGAGTGGCAGGGCGGGGCGTAATTTGATATCGAGCTCGCTTGGACTCCTGTTGATAGATCCAGTAATGACCTCAGAACTCCATCTGGATTTGTTCAGAACGCTCGGTTGCCACCGGGCGTTTTTTTATTGGTGAGAATCCAAGCCTCGAGCTGTCAGACCAAGTTTACTCATATATACTTTAGATTGATTTAAAACTTCATTTTTAAATG
+
8??DGHAA?>9989:<BEGDFJHJJJFGGJGJFJHJJJHFFJA>?HJJIDDEBFJD=CDGGCE@3338EEC<8777=@993.-.,/037*)%%$%+2+)****&(%$%%'&&&*,.9>B>>>?BA76*))''')/024435,,--345DACFEICB@AEIFJJJJJ?>>98345;9763455<9<=>??GCCBDEJJHGIJG>EDJ?=6CEJIJGD=:99>A<;::<96447:;66=;:::789:@750//*<?<A;::;@@>998922218766.('(&'))('%%'&&%&&'''(:3=ABGE?@?@>?3)('''36>1118FHJD@<=BGFGGHHGHHJGE:56<<HJAABBEFIJJJJFJGHJJJBDC?E632.-(%%%)&&'(&%%%%6::BHIJJJJFJJJHJIJJF>=<<D@CEF??@IHGGE6555;/.++&%%%&'(%%&&''59JEEEDGDDIC????C9...1/.+((,.7?DCIHIJJJJ<;;<?JIFDCEHJFEEEDDB;==<@23,*)(''((((%%'',.3445@CFHJFJJEJ?EJGD:7769AEJDC=<;=@@62))362021110(&')+?BBE@@>@?>@<;88223<>IDBAAGCJFD>GDFJJJDHEFJIJJJJJJJJIGGJJJGFJEEFJJJGGFJHJJ111((())6<ABDDCCBCHJGIBCDCDBCBGB???..-+,&&&(&&'779?ADBFEJJJJJGJJJFCHDEJHJIGHDHEHGJJG<EF:<B9JJJHF=JEGDJJ@@CJJJJIIFGFJGJJHHJGD@AE<DBEC9*****(((;BBFFF@'''&((%&%&'%$&&%%%%%)*-.5449:DHGA<667JJGCA@BDJJJJJJJJHIHJJJJHJJJGJHFJJJGJCEFHGJJEIJIIHFGEGEI;;<<JJJGEDD;<;:,'$%(&''(446;:<9989AI?===BFA<;<<<CEFEIJGAA@?A@?FGGJJHJJJJJCJB50(''''+4=?9999BDDDAAB?B99I;762/.((((/(((&'%%&45<>?A@BJ>=>>FHJGJEGJJJGHJGGHHIHJE<@ABDJJFHECCIGJJJJHBBCJD<<EHFJFEEHHHIJJGJJGIEGGFJ4444FJJHIG=<<=DEFJGJ::8(''')((((FFDHFGJFI3334CCBDEDDGAAABFIJJGHEGJJGHCCCCEJEJEHGA5423)/)((()66789=<8?99;=A?211:7544-+*)+.0/3*,,+0792//-.9>?>A@?????>=;8759::>>>=;;;=>?@@?>>>?><<<<<<===BFJFB@@@@???@A@<<81745+***56457<?<==>>>>??AA@BCBBB?>>>@@ADA?@DDDB@@?@BCAA><=<AA??>?@?>>?>?@AD>;54+**+10++*/25:=:<>?AB?<<=?EB@>>>?<<AECDB?>=>>>=>>B?@<<<=@@A@ABB>=<32,%&'(),//***)*'&&(44:987?;<86550/10',*()()))'(+.7<=<=<<<<<<=<;;;=<<;;;<=<<<<?@<1//3?<==>><<<<>?>DBD;;;@><<555:F21111>>2///228:8899?;:;;?@:;:;=***+1,**),-6:>?>==<::99;;>@CA??<=>:--4,+---:8:=A@><<<===@?ADCB>?==><<=<=BCDABB776.8<>=>==??A@=>?;;<;=:9:9?=<<<=>?==<=<<;9999;<;;;9::7777;>?==>@=::<@;9>6('&''((%(.(/----36>@><4)))*2-+**)&'688;=;=@>?;;;;@?>;;;;=;;;;=<=<;;8899<>?==;HE@AHIC@AAB5555JB3333>FC@;5/02-(''''*-+)(***=@ABHJGJ@A>>>@B=;7+01;:<:;8>755:776824300115:=;<<;AAEJJJJHHJJJJ@>??BHJJIIGJJJJJIJFGHJFJJHJIHJJJICB?@AD3333=87<<90//058;:11117<@FC;;>>JHJJJJJGFAE>111EBA9:@C?@?@GFEGEABBBJJHGJJJJJHJHHHGJIJGBDBGJHBA)'%&(+((,(/(((37:@CGJ0.-,4399:=@D>BC@AE;;>?@??AGHHBB>??=89C666FJECBCDB22201128''''-//.//334421.*)&*)),,*+)*-<=AFHJJIJHJHJJJGJHJ@@?<32498=963334F?I@@<:''((000488::==DFDFHEJDC@==?@CDFJJJEGE>?97789::CDDFDCBGIIEGDEFEGGHGJHJCEJJHBGJJJJFJJJIJJJIJJIJJHE3223=JIJGFJHJGEDJJIGH<<<9;:6++,@CHBHFFJJEFEB=EEDGCDE=3005;<=GDHGHEIJIJHJJHJ88;=<>==+++,(&&)+(&%%$%&,5>CCEDCJJJJA@B((((<@HHGJIEBBEJIJJJJJGCEFJJJJJJJJIJJJJJJGJJJFJJJJHJ=.,)))('''('%'').*-,,,7794..///60+''')+.)&%&,.,,344)<@JDFEJGJHFJJJJJJJ<;77<>=GIJFJAB@@DDF7656:9=<756320312853/-*(('('('(()014/.,+)*3.)))*-43;FHHJHIJHFJJJJJJJJGJJJGIGJJJJIIEJJFGHJHJIHIJEHJBA=45666;:777DEGJ////;;;<;21229<>ECBBDJJIFIHHIDE@999JDAADA89-,--<;?>?<9;>=AFIEJGDFJJJJIJGJ@H7-++*+-><<??GEHFJIEJIJHFFEGJIGJJIJIJJJG;>?DDDJJJFGJFJJFHJJJJJIGGAAAAIJHJJJGJJHIJJJJIIIJJJIIJJJJJJJJGJJJEFHJJHJJJJBBBECC5553788GJJJJJJFJJJGJJJJJJG?@@7666=DEJJJJJJGJJJJJJGJJHJIJJGHEGJEJFJ<@GJFCB=<=;<>>GJJHHJIIJFJGFFJCHGJGBDCCAHG@BAFDEIJIJJFHCCDFJ..01;9AJEHJJ@<==@JJFGHFGHJJJEA777-++*-'''%()'+++0.7D@A@BGDJJG>BJ=IJGJJFGIIHJJIJEGJJJJ@@?@JHJHJJFCCFH5444:<<<<;6340)'%&&&'(,//25ADEGJHFGJJJIJJ@;44553333330+%%$$%%%%%%%&+.0((((-4445:9..,-/0:CEFHJJFF?>?IJEDHH:985.')(&&'&%%('%%%&&$&''&$&'((((0259....330??0000DJJ==>JIJIJJJJGHIHJHGJJJJHEGHCBCBJJJGJJDCBAB>CG@AAEDJEDDJEHFF?;2))((((12GIFGJFEGGGHEJHIJIHJJJFHJJFJJEHEFFJGAACBJJJGIGIJJJHJFGJFIHEFJJHJJIFGHIJIJFEHJHFJJGJJGGFHDGJJJIJJJJIHFFGJJGHJGGJJJJEFFEHJJEAD8888GFIH;::;HJFEIEC=<5555GC:1--.:6633GEGJJJGHJHHD;:DGGFFDB?ABCHJJJHJHCFCJFD@?:;;4333CEDIDFGFFFJDA=>=EGE@BA;GJHJJJJGFFA;:::;??EFCDBB;:::=>=HHGJEEEECBFEDEJAA;:F@JEJEHEJJGGJJJBAA@DGBBCJ/.**(
@Glass_T7V_22_D3_14_7_9
GGACCTTTTCCACTGACAGAAAATTTGTGCCCATTAACATCACCATCTAATTCAACAAGAATTGGGACAACTCCAGTGAAAAGTTCTTCTCCTTTACTCATGGTACCTTTCTCCTCTTTAATGAATTCTTAAACAAAATTATTTGTAGAGGCTGTTTCGTCCTCACGGACTCATCAGACCGGAAAGCACATCCGGTGACAGCTGTGACATTCGGGGTTTGTACCGTACACCACTGAGACCGCGGTGGTTGACCAGACAAACCACGACGCTAGCCCGCCACCTAAGTTATGAGTCAGGAAAAAAGGCGACAGAGTAATCTGTCGCCTTTTTCTTTGCTTGCTTTGTAATCACTCGATGACCAAAAGTAAAAACCCGCCGAAGCGGGTTTTTACGTAAAGCAGGTGAAACTGACGCTAGCCGGTCTACTGTAGCGGCCGCTGCAGTCCGGCAAAAAAGGGCAAGGTGTCACCACCCTGCCCTTTTTCTTAAAACCGAAAAGATTACTTCGCGTTATGCAGGCTTCCTCGCTCACTGACTCGCTGCGCTCGGTCGTTCGGCTGCGGCGAGCGGTATTAGCTCACTCAAAGGCGGTAATACGGTTATCCACAGAATCAGGGGATAACGCAGGAAAGAACATGTGAGCAAAAGGCCAGCAAAAGGCCAGGAACCGTAAAAAGGCCGCGTTGCTGGCGTTTTTCCACAGGCTCCGCCCCCCTGACGAGCATCACAAAAATCGACGCTCAAGTCAGAGGTGGCGAAACCCGACAGGACTATAAAGATACCAGGCGTTTCCCCTGGAAGCTCCCTCGTGCGCTCTCCTGTTCCGACCCTGCCGCTTACCGGATACCTGTCCGCCTTTCTCCCCTTCGGGAAGCGTGGCGCTTTCTCATAGCTCACGCTGTAGGTATCTCAGTTCGGTGTAGGTCGTTCGCTCCAAGCTGGGCTGTGTGCACGAACCCCCCGTTCAGCCCGACCGCTGCGCCTTATCCGGTAACTATCGTCTTGCGTCCAACCCGGTAAGACACGACTTATCGCCACTGGCAGCAGCCACTGGTAACAGGATTAGCAGAGCGAGGTATGTAGGCGGTGCTACAGAGTTCTTGAAGTGGTGGCCTAACTACGGCTACACTAGAAGAACATATTGGTATCTGCGCTCTGCTGAAGCCAGTTACCTTCGGAAAAAGAGTTGGTAGCTCTTGATCCGGCAAACAAACCACCGCTGGCGCGGTGGTTTTGGTTTACAACAGCCAGTAACGCAGAAAAAAAGGATCTAAAAAAATCCTTTAATCTTTCTGCAGGTATTGAAGCGCTTAAGTGGAACGAAAACTCACGTTAAGGGATTTTGGTCATGAGATTATCAAAAAGGATCTTCACCTAGATCCTTTTAAATTAAAAATGAAGTTTTAAATCAATCTAAAGTATATATGAGTAAACTTGGTCTGACAGCTCGAGGCTTGGATTCTCACCAATAAAAAACGCCCGGTGGCAACCGAGCGTTCTGAACAAATCCAGATGGAGTTCTGAGGTCATTACTGAATATATCAACAGGAGTCCAAGCGAGCTCGATATCAAATTACGCCCCGCCCTGCCACTCATCGCAGTACTGTTGTAATTCATTAAGCATTCTGCCGACATGGAAGCCATCACAAACGGCATGATGAACCTGAATCGCCAGCGGCATCAGCACCTTGTCGCCTTGCGTATAATATTTGCCCATGGTGAAAACGGGGGCGAAGAAGTTGTCCATATTGGCCACGTTTAAATCAAAACTGGTGAAACTCACCCAGGGATTGGCTGAGACGAAAAACATATTCTCAATAAACCCTTTAGGGAAATAGGCCAGGTTTTCACCGTAACACGCCACATCTTGCGAATATATCG
+
,+)*1-++**++9@@DIJJJJJIJJJJJECIFHJECECFGGGJGJJIFHJIJJJJJJIEEJJFDGHJJIGFJHE@?@ECFJJHJJFEJGIJJGHB@FGJJGFIFEDBAJJIJJIJJJEJBJEJJIIGGJJ>@HIJJJHJGJFJJJJ@@@@JJJJJGGHEJJHJJJJEFGFHFJGEGFJHB999@JJFGGFHGFGIGJGJBCABGB,,+*())(--IFIGJFJGIJJGHHJFJJEBCDA<:5GJIDGJBC;;<;IGDFAABCG--,-5:@@::20=:ABCJJHGJJJJJJ0001FHJJJJJJJGJIJIGJGHHJJFJJJJJJ><@@@8CCJ=878.<=>8FFJIJJJHHIHFGDAAFFJJJIJJJJHJJJJJJGIJJIGIIHHHFGJACA@<<330//0&&&++<CAJEBECCJJHGIIGJJJHGHIJBCCEHJJGHHGFDFAA:8=?CB?@BJEIJJJJJHGGGIJJJJHBBBDIJADA<8A?I=;706;HGCCFGJJJFFJJBJG@ABBBHJEJEHCEEJJJIIE>>E77DJHIJJA@?@IIFFDA==?=<<=DDEJIIJFEC6100,,------/5;333''''0<@BFDBFBDB>?CJHIJJ>JHGGIEGGJJJJIJHJJ;;983++69BHJDBDCAA@A112FGJJ@8767DIIJJJJIJH@@@F>D@FGJEG?;7/+++,9BGJHJFCC@?@421@?>??FHHADDDCGHE989EDDFEFGJGIJJGFJEJJFFFJJJJIFA@@AGFJFCBCEJA;762233667DGEJJFDG:33@=:A><3..;6,EHJBJIJJHJ@@CD99EEJJJGJHCECHF<0</9001?DFFGJGFCFCDJJJGFJG@>88:@JDJ@;E??@??D3'''DJCDFGHGEJHEGJGC99EAAA@;;JJJEJJ<<<EA;876478@IHJGHGIJEJ@>=>C888//,556<;BIJJIJFJJIJGDDCCEFFECACDCDDJJJGGJGHGJIIJIJIJAJEJIJJIGJGFGB==1////'''7588==:?;>EDD@3322661///./1-+++./3337:==@ABCJJJJJJJGIJI?67@?>::989<=EA@B===@DEDJGJDHECB@;7+,50FHJHJJJJEJJJ===?CC<=?EJJ211/-,--53*+)()*(,0774444DBFEGHEGJFJGJJJIHGGGIHJHECGJFGDEJDB?7ECFFIFA@A?CGDHGJIHEEGBBCDC887110/+%$##%%%$#$''%###%%%%%$''('$$$$$%$%(**+,,.167/,,**%%&(&&)''&''+&()'+*+*'$$$$%%%%&$&'%'%%&)%'%&'%%)((''.,)*&&223?=DGEHDFCCGDJIJJGJJGEIJIJ6436BJCCDHFFJD666850/00=9>?B>:=4A8@AJ>>=BCJEEJH@?@AIBACAJJIJJJJGHJJJHJHJJIJIJJEGBEGJJJ8778<987DBJHHGGJJHEGCFC5555CFIFDEBFIA@ABJJJIJGI>>>?JJIFJHEGJ>==>BFJFJJIDGFIHJIEEDJIJEJJFGD64457777:8:::=<?@@?@6EFIGDCDEEBBCBFJFIGHJHGEFJEHJIJJJIFIJHFIJJJJGGJIJJHFHIGFEJIJJHJJIJJJHJGIJJJJGIJJJJGJJJHJJJJJGGJJIJJIJFJJJJIJJJEJJJGHJJJEJJJJIJJIJFJIJFFJCFHJJJJHJIHFEJJHCB?>73=871<=?GJDJJJH?>@JJJA@@AJEJJJCECB;JIJJIHGJJJJGIGJDEGJJJJJJJFJJIJIJIJC33333?=?@?>56661/.--.9:;JJJIEHEH?B@CGJJJJHJHJJJDBGEEJJJFCEDJJIEJJHJGJEHFJJJJA????==33338*--)*+**)*'$
@Glass_T7V_22_D3_14_7_10
CCTGTTCGATAAGATCCAGTAATGACCTCAGAACTCCATCTGGATACTTCCAGAACGCTCGGTTGCCACCGGGCGTTTTTTATTGGTGAGAATCCAAGCCTCGAGCTGTCAGACCAAGTTTACTCATATATACTTTAGATTGATTTAAAACTTCGTTCCATTTAAAAGGATCTAGGTGAAGATCCTTTTTGATGATCTTTCATGAGCACAAAATCCCTTAACGTGAGTTTTCGTTCCACTGAGCGTCAGACCCCAGTAGAAAAGATCAAAGGATCTTCTTTGAGATCCTTTTTTTCTGCGCGTAATCTGCTGCTTGCAAACGAAAAAACCACCGCTACCAGCGGTGGTTTGTTTCAAATATAAGAGCTACCAACTCTTTTTCCGAAAGGTGTATCGCTTTCTAACAAGCACGATCTAAATATATCTCTAGTGTAGCCGTAGTTAGGCCACCACTCAAGAACTATCTGACACCGCCTACATACCTCGCTCTGCTAATCCTGTTACCAGTGGCTGCTGCCAGTGGCGATAAGTCGTGTCTTTACCGGGTTCAACTAAGACGATAGTTACCGGATAAGGCGCAGCGGTCGGGCTCAACCGGGGGTTTCGTGCACACAGCCCAGCTTGGAGCGAACGACCTACACCGAACTGAGATACCTACAGCGTGAGCTATGAGAAAGCGCCACGCTTCCCGAAGGGAGAAAGGCGGACAGGTATCCGGTAAGCGGCAGGGTCGGAACAGGAGAGCGCACGAGGGAGCTTCGGGGGAAACGCCTGGTATCTTTATAGTCCTGTCGGGTTTCGCCACCTCTGACTTGAGCGTCGATTTTTGTGATGCTCGTCAGGGGGGCGGAGCCTGTGGAAAAACGCCAGCAACGCGGCCTTTTTACGGTTCCTGGCCTTTTGCTGGCCTTTTGCTCACATGTTCTTTCCTGCGTTATCCCCTGATTCTGTGGATAACCGTATTACCGCCTTTGAGTGAGCTGATACCGCTACCGCCGCAGCCGAACGACCGAGCGCAGCGAGTACGTGAGCGAGGAAGCCTGCATAACGCGAAGTAATCTTTTCGGTTTTAAAGAAAAAGGGCAGGGTGGTGACACCTTGCCCTTTTTTGGACTGCAGCGGCCGCTACTAGTAGACCGGCTAGCGTCAGTTTCACCTGTTTTACGTAAAAACCCGCTTGGAGGCTTTTACTTTGGTCATCGAGTGATTACAAAGCAAGCAAAGAAAAACGAACGGACAGCTCTGTCGCCTTTTTTCTAAACCTCATTGTAAGCTTAGGTGGCGGGCTAGCGTGGTGACTGGTCAACCACCGCGGTCTCAGTGGTGTACGGTACAAACGCCGACGTGCACAGCTGTCACCGGATGTGCTTTCCGGTCTGATAAGTACCCGTGAGGACGAAACAGCCTCTACAAATAATTTTGTTTAAGAATTCATTAAAGAGGAGAAAGGTACCATGAGTAAAGGAGAAGAACTTTTCACTGGAGTTGTCCCAATTCTTGTTGAATTAGATGGTGATGTTAATGGGCACAAATTTTCTGTCAGTGGAGAGGGTGAAGGTGATGCAACATACGGAAAACTTACCCTTAAATTTATTTGCACTACTGGAAAACTACCTGTTCCATGGCCAACACTTGTCACTACTTTCGGTTATGGTGTTCAATGCTTTGCGAGATACCCAGATCATATGAAACAGCATTGACTGTTTCAAGAGTGCCATGCCCGAAGGTTATGTACAGGAAAGAACTATATTTTTCAAAGATGACGGGAACTACAAGACACGTGCTGAAGTCAAGTTTGAAGGTGATACCCTTGTTAATAGAATCGAGTTTTGAAGTATTGATTTAAAGAAGATGGAAACATTATTGGACACAAATTGGAATACAACTATAACTCACACAATGTATACATCATGGCAGACAAACAAAAGAATGGAATCAAAGTTAACTTCAAAATTAGACACAACATTGAAGATGGAAGCGTTCAACTAGCAGACCATTATCAACAAAATACTCCAATTGGCGATGGCCCTGTTGCTTTTACCAGACAACCATTACCTGTCCACACAATCTGCCCTTTCGAAAGATCCCAACGAAAAGAGAGACCACATGGTCCTTCTTGAGTTTGTAACAGCTGCTGGGATTACACATGGCATGGATGATCTCTACAAATAAAAGCTTGATATCGAATTCCTGCAGCCCGGGGGATCCCATGGTACGCGTGCTAGAGGCATCAAATAAAACGAAAGGCTCAGTGGAAAACTCAGCCTCGAGTTTTATCTGTTGTTTGTCGGTGAACGCTCTCCTGAGTAGGACAAATCCGCCGCCCTAGAATCGAGTGGCGCCTGCAGACGTAAAAAAAGCGGCGTGGTTAGCCGCTTTTTTTAATTGCCGGACGTTGGATCGATACGGATGATCCTGACGACGGAGACCGCCGTCGTCGACAAGCCGCCATTTAATTAAAAAGTTAAACAAAATTATTTGTACAAGAAGGGAAACCATTATCATCTCCCTG
+
3339=:(&&(&%$%()>=>??EJ??><7-,29:>@@A:9443/,)%$$$%*&';DEEGHH<;:;DE?555494210/03;>985568HJEEHEJJJHHFJJJJJHFIJJJ3---BBACBJGGJJJJJIJEIDCBC4122GFEGJGJICDE=;1&$$%$))(*54<?IJJDDJJAA@ADAD@@>:91<>@JDB<'''')&%&(;200056659CCBEHEJGHGIJJ<===JJB>?ACJBGF???=<<,,,,07324///0165564230//1:/-,,+)-//,>?@CBCA@@@JEJJFGHIGDEEEIFJJBECEEH@C>?@B&%%-4003678;8::<ABBFGDGB<:1:D-,.0&&&('))())-/0544436:?877?>A;:5544/;2*&%%$$&'-.&%#$&%%&'&&##$$$#%&))(&&$%)(//337++++25000009;;HFCC211),/--/*,'''('&**+1058:?>>?ABGE:9HEFJHDH+*'),,,3622DFJJJHJIJJJJJHJJIJJIJJJE?<>+%%%:9866-?=9985-(()()))-=@@AJJJJJIJJFJDGA::>;=<;;=(((&'''''&&))**+,@?<;,)--9<??>A9:JJJJJJHJJJJHFJGJJIHJIJHJJJJGJJIJFJEFGFFEB:9333BJEDBFDBC///44GCJEJIJJJJJIEJ;6JGEGJJGFIJJJFJJHJJJJJJJJJIIJHJFJJGJEJHJJE@???96555FJHJBC@?33@C@==9771+*+JIJJJJDD,,,,55543497:,,,,442289=@GJJJFEEDIJJJIHHEFJIJJJIJJJIJJJJJJHHEEIGJ@;;0/...6DIIEHJFJHD836?CHGFJFFHJGGJIGIHJJJGCHJJJJJEBCJJJJFHGEHFGFHDA?557?=BDHFC?78B@@GD@:776.JEEFA4333<=>CA55DFCDD@@BHEJGIGIJHJJFG>88879@66643567GJHJDE@432(&&&(7?BBBCC<<<EDGEFIJJJHEFJFCD85'&&'(;>@6556@>:767><5557@@EDDEEFIJB7777B=444@JJGCDC@C@@HDEIGHA@HDEDG?>?>DB@845<76745:C8.--..4>>@>??=//././-.025:>=9>?EE@?>ACDC>>?@JJFJJIJJGED::88<=888:.-,,''%'(%%'(*))().-346=@=>==HEGA>;;::<A?777743358,00.)'%'&)*)-+**+()*-.'&&&+++25%%%&'&$%$%%%%%(.1.//457;CGHCACCJ@??=@7773)(('->DFDDEGFIEJHEDFFGEHHFIIJJCG<<<<A@@DE7776<==DGEFJIFEJJF>>?<<>CBGCB54484>6<;<@B@=*%%%'%%&%))+7:76&&&45:99;DA?@BDFDJIHIJJJH@:4/>DJJEF=<<<433346/'546;9:5554223211259<?AB@>=<8000?CD66JHJGFJJGHB@AACEHCBCAHD?:9CC@@??===CCACEGCIJJHJGHJJHIJJJJJBA@--,-6=;?>?@FJJHEJJHEFCFIJJJGB221..1:D5555<;153.01135.''+)))'(()567DHJJBB@?GCIJIJGHJHJFIJJJJJGIGIJJJHJJIJHHJFHFEEHJHGJDIGHGJJIJJJIFCAAACC@6-----A?AB@AHJG111250)'&&%&'//4ACDFFEJ87778HB:<<=JJIGJHEGFHHFDIJIE?:8;;>=>CHHFIGJHJJGGFEGCHJJJJJIJJIJHFJJJJJJJIHE96568>HGHGFIHJJJIFJGJJIGJJIHE?>?;:2111('&'(&$'&%'%&&'.%$%+675899??GGD?<8(''&-.ADHECGJIHA?A6320)**<=BCFJGFIHDDCBGJJJIJIJJJHJGJJHJHHJJFJEJJ@@A@JJJJHJGGJJFHGD@@@>DADJJJFGDFDFHHJJJJHJJJJEJEFJHGB??-+++-))**+EDGJGFJJJJEJHJIJFJHJJJHHIJJJJ1111=<86666-)&%&-88IGEIJHGGGJJJJJJJEJJGHJJIFEJJJJJJFACGFAC?@@CD@?BF9766<=BJJFJGHBAEDJGJJIJIJJJJJFG.---=FHIHHHGJIHJJJJJJJFJGJEGJDCEGFDCCCAACBJ<=BB:::9CJJGDHHIJGHJEJGIGJJIJJHJA@==1)68HFDDEJHIIJJDJJIJIIHHJGDEJFIHFFECGGGABCB??AFGJJI<'''&))-1/+*'&'(*.'&&',,.--87666=<?AGHJCEBDBCBBBCC>@=?=65451111;;<CDDDECCACDDIJ@ABCC<;;<AEJCHCB@@810.-**+09BCDFC??>@B9445>>@@BEBIFFJJJFH@DA@@78*.,.,*((()-,,)'&&)31112<GBCFAABAA>A>;;***))&%&&*1367884/&'---.-.-.,,,?>>997=<79>?FED?CFG@=4-&&$%&%(*/-2,3*))*-(((&%%&)(%
@Glass_T7V_22_D3_14_7_11
TGATATGGGCAATGAAAGACGGTGAGCTGGTGATATGGGATAGTGTTCACCCTTGTTACACCGTTTTTGCCATCGCCAAACTGAAACGTTTTCATCGCTCTGGAGTGAATACCACGACGATTTCCGGCAGTTTCTACACATATATTCGCAAGATGTGGCGTGTTACGGTGAAGACGTGCCTATTTCCCTAAAGGGTTTATTGAGAATATGTTTTTCGTCTCAGCCAATCCCTGGGTGAGTTTCACCAGTTAGCCATTTAAACGTGGCCAATATGGACAAGACTTTCGCCACTTTTTCACCATGGGCAAATATTATACGCAAGGCGACAAGGTGCTGATGCCGCTGGCGATTCAGGTTCATCATGCCGTTTGTGATGGCTTCCATATCGGCAGAATGCTTAATGAATTACAACAGTACTGCGATCGTTGGCGGGGCGTGAATTTGATATCGAGCTCGCTTGGACTCCTGTTGATAGATCCAGTAATGACACCTCAGAACTCCATCTGGATTTGTTCAGAACGCTCGGTTGCCACCGGGCATCTTTATGGTAGAATCCAAGCCTCGAGCTGTCGACAAATTTTACTCATATATACTTTAGATTGATTTAAAACTTCATTTTTAATTTAAAAGGAATACAGTGAAATTCCTTTTTGATAATCTCGCATAACCAAAATCCCTTAACGTGAGTTCTCTCGTTCCACTGAGCGTCAGACCCCGTAGAAAGAATCAAAGGATCTTCTTGAGATCCTTTTTTTCTGCGCGTAATCTGCTGCTTGCAAACAAAAAAAACCACCGCTACCAGCAGTATTACAATGGCCAAGCTCCAACTCTTTTTCCGAAGGTAACTGGCTTCAGCAGAGCGCAGATACCAAATACTGTTCTCTACGTGTAGCCGTAGTTAGGCCACCACTTCAAGAACTCTGTAGCACCGCCTACATACCTCGCTCTGCTAATCCTGTTACCAGTGGCTGCCAGTGGCGATCGTGACTGTGTCTTACCGGGTTGGACTCAAGACGATAGTTACCGGATAAGGCGCAGCGGTCAGGCGGCTCAACCGGAGGTACGTGCACACAGCCCAGCTTGGAGCGAACGACCTACACCGAACTGAGATACCTACAGCGTGAGCTATGAGAAAGCGCCACGCTTCCCGAAGGGAGAAAGGCGGACAGGTATCCGGTAAGCGGCAGGGTCGGAACAGGAGAGCGCACGAGGGACTTTCGGGGGAAACGCCTGGTATTCTTATAGTCCTGTCGGGTTTCGCCACCTCTGACTTGAGCGTCGATTTTTGTGATGCTCGTCAAGGGGGGCGAGGCTGCTGGAAAAAACGCCAGCAACGCGGCCTTTTTACGGTTCCTGGCCTTTTGCTGGCCTTTTGCTCACATGTTCTTCCTGCGTTATCCCCTGATTCTGTGGATAACCGTATCGCCTTCAGTCAGCTGATACCGCTCGCCGCAGCCGAACGACCGAGCGCAGCGAGTCAGTGAGCGAGGAAGCCTGCAGCGTAGACCCAGAATAATCTCTCGGTTTTAAAGAAAAAGGGCAGGGTGGTGACACCTTGCCCTTTTTTGCCGGACTGCAGCGGCCGCTACTAGTAGACCGGCTAGCGTCAGTTTCACCTGTTTTACGCTAAAAACCACTTTGGCGGGTTTTTACTTGGTGATCGAGTGATTAACAGACAGACAAAGAAAAAAGCAACAGATTACTCTGTCGCCTTTTCCTGACTCATAACTTAGGTGGCGGGCTAGCGTCGTGGTTTGTCTGGTCAACCACCGCGGTCTCGTGGTGTACAGTTGCAAACACGAGGACGCATCCGCAGGCTCTCACCGGATGTGCTTTCCGGTCTGATGAGCTGGTGGACGAAACAGCCTCTTCAAATAATTTTGTTTAAGAATTCATTAAAGAGGAGAAAGGTACCATGAGTAAAGGAGAAGAACTTTTCACTGGAGTTGTCCCAATTCTTGTTCAATTAGATGGTGATGTTAATGGGCACAAATTTTCTGTCAGTGGAGAGGGTGAAGGTGATGCAACATACGGAAAACTTACCCTTAAATTTATTTGCACTACTGGAAAACTACCTGTTCCATGGCCAACACTTGTCACTACTTTCGGTTATGGTGTTCAATGCTTTGCGAGATACCCGAATCATATGAAACAGCATGACTTTTTCAAGAGTGCCATCTCCGAAGGTTATGTACAGGAAAGAACTATATTTTTTCAAAGATGACGGGAACTACAAGACACGTGCTGAAGTCATGAAGCTGAAGGTAAGTGCCTTCTAATAAAATAGAGTTAAAAGGTATTGATTTTAAAGAAGAATGAAAACATTCTTGGACACAAATTGGAATACAACTATAACTTCACACGAATGTATCATCATGGCAGACAAACAAAAGAATGGAATCAAAGTTAACTTCAAAATTAGACACAACATTGAAGATGGAAGCGTTTCAAACTCACGACCGTTTATCAACAAAATACTGAATTGGCGATGGCCCTGTCCTTTTACCAGACAACCATTACCTGTAGCCAATGCTTTTCGAAGAATCCCAACGAAAAGAGAGACCACATGGTCCTTCTTGAGTTTGTAACAGCTGCTGGGATTACACATGGCATGGATAATCTCTACAAATAAAAGCTTGATATCGAATTCCTGCAGCCCGGGGATGCCTGGTACGCGTGCTAGAGGCATCAAATAAAACGAAAGGCTCAGTCGAAAGACTGGGCCTTTCGTTTTATCTGTTGTTTGTCGGTGAACGCTCTCCTGAGTAGGACAAATCCGCCGCCCTCAAGTCAGTGGCGCTTGCAGACGTAGAAAAAAAGCGGCTAGCCGCTTTTTCGTCCCCCCAGACGTGCGAATCAATGCCCGGATGATCCTGACGACGGAGACCGCCGTCGTCGACAAGCCGGCCGTTAATTAAAAAGTTAAACAAAATTATTTGTAGAGGGAAACCGTTGTGGTCTCCCTGAATATATTATACGAGCCTTATGCATGCCCGTAAAGTTATCCAGCAACCACTCATAGACCTAGGGCAGCAGATAGGGACAACGTGTCGTGCTGCTCGAGGTGAAGACAAAGGGCCTCAGTGATACGCCTATTTTTATAGGTTAATGTCATGATAATAATGGTTTCAACGTCAAGTATTACGCCCCGCCCTGCCACTCATCAGCAATTGCTTTCAAAGAGCAGGGCCGCGAATTCCAGAAATCATCCTTAGCGAAAGCTAAGGATTTTTTTGCTGAAATTGCCGTTCGTGATACGCCTATTTTTATAGGTTAATGTCATGATAATAATGGTTTCTTAGACGTCAGGTGGCACTCGAGTTGATCGGGCACGTAAGAGGTTCCAACTTTCACCATAATGAAATAAGATCACTACCGGGCGTATTTTTTGAGTTATCGAGATTTTCAGGAGCTAAGGAAGCTAAAATGGAGAAAAAAATCACTGGATATACCACCGTTGATATATCCCAATGGCATCGTAAAGAACATTTTGAGGCATTTCAGTCAGTTGCTCAATGTATGCACCTATAACCAGACCGTTCAGCTGGATATTACGGCCTTTTTAAAGACCGTAAAGAAGAAAATAAGCACAAGTTTTATCCGGCCTTTATTCACGTCTGCCCGCCTGATGAATGCTGA
+
($%%$&%%'&****++/4@<;>BBDEAHJICCCDA@=?@JJJEJJ??<9:::D=67@BEFG?000/-/'&&&((((*''>8HHJIJH@@@DE878@JHIJGGGJJJFIHJJDEFJJFFJGJIIIGIJJEJDGJIGJFA@<CHE=A>80/)'&-((*+499<9:;31/++)''%''&'&&&69:CJFJFF==JGIJGGJJJJJIIJJJHJJJHBBFEIFHH=;<;<<;:223>;DEJ9843343,,*%&)*,0/---/@@EDGFFHJHHEBAEH+((())''%%%(''''%%%%''('&)*+1788B@@@EJJIJJJFIJIJEIJJIJJFJIGJCCBCJJJJIJJIHJFJIH<;;;CA=<==DJJJCA@BBBG8884333)%$##$'%$$$%(+,/46787:C>JDEFHHFDEJGJ@@?>4222)&&&''''&&;<22'''%%%%((474333AGCAEFFCDGHDHGIGC>603/+,**?@AAADJ998/))53289;CF@@EJFJJJIJIJJJJHIIJJJ3332...;555462,*%%$%$$&%$&%$%%)(*&(0446667669:<AA@,(''&(*%*),,,88=AEJEGIA@BB;6534>>GDDEFHHGFJEJJFJJJJAFIJD?>;8.**('&&')*21)))(),-024011+++))'%$%&%%'&%&*2012565,-@53,&&&&%''''(698;8@>668ACGCEGFBAJJ<=3..42.**).+++-4210//++,')))2155521360,&%%''+0569432240/0-+,+++,+-11159CCD?@@33320'%&'&&&%#$#$#$$%%$$$%&$%$%')).'''10-,-6FGGJJJJGFDFJHHJHGHJHIHGJHJJEBBDDEFHHHHECDB<=,,4/+,-DECDFJJCBDEEDGGGJHF++++4.((+,)*))*-**++-/-.00-+**))++459BEFJJGEJHIHJFJE3663384444112156679/--&%%$$$$%%%%%%&$&209:5B@=<<@@?FJEFIFJGFJJJFFACGGFGDFJGGA?A;;;.+)((&%$')())%$$'))'&('').-..20048;:CEB;89BGJFFIJ<<<<FGJGHE7FFJFJGJJJJJJGJJJJGJFG?<:::=----/9AEFHJIHJJGB>@@=DC@A=?@??FBDBABBJHHJIJJJJJJFJJJJIJJ?IHJJHBDCDFEJJJFEHE@?<:2263-,****'''(AHGA95+)''()./-(%()),;::;EBJJDBBBIJHJJJJJJJGHH874679:A<=EA?@AEDFJJBBADF877451'&&'-13.-+*)'$##%%%&&(+-/.*''(,36:AD0//0=?9B@><56<;=C>B<BCDDJHFJGJIGEDEDIJJD?6,))*,/01/55*;;=9999?DBA?@@765:<<AACEJDHA?=::%%$#$&%%'((()++,123<ADD@BHG>>GEJHJJJCFDGDFEDJGGIJI>>JIJJJEA@A@DCDEB@ICG?<:83*)('&)'%$%$%%%$&$#$&)*))''55@IJHDCHDBAAECE>=//22@>>>=@?>A<:<9=FAE@=9AH::889=>@>=<<?CHJGJHJHGH@===BBHEJEDJHJGEDC@?AAHIGFHEJHJDH;72+&%&''*(&$%$%'%''--,,0*)0--+)&01'''&***-++**&#$$$$%$%&&%&*.*(,,.,+('&&&''$%&)-.47:=555.+65232013>?@IEJDIGHJHFHJHIJJEDB9988;;@DEHGJEB7655;////>;=<33./.**)&&&--**,-**%%%'))*+))'&&&&)&%$$$$$%')*(*''%%((.:;;@>><;9<:==BCDGECA*)''(&&()''%(&'+*----265.++/6JIJFGJJFA=93>JCCBC@??AIIJJJFHFJJJIHJJJGIHJ<<<<JFIGJHFJJEJJJJGJJJEJJJHJJHFJJEEI<839421/0/)+,,821111@A@AABJJIJEGHHFCA@@EGJJJJIDJ>=;<>C<JJDCDJIFFJIEJJGJJ@@@BEHI>>FJHIDFDEBE@GJAFJJJJJGIEEHICHHGGE?>DJFD>546:<>?6;+FDHJJEEJHID;:<CEDFHEDEHGFEGIGGDHHJGJEEGGHFFEGJJHJHHHFGJ9))))+>?=?>@GJJJGJIGJJGBBJHJHJJHFFEE;///('%&+6:=GGC@98/))::B@HJHC876?B:3228<>''''6IHDDJABABJIJJEJGIFFJJABCCJJGJJD8/)%%%%####$%&%%$%%&'()4)(%$$&&%%*''''-94<FGJJGIJJHGEFJE51100.*&''&%%*.+)('$%&*.9>>=<ACBHFIJJFJGFECDHJ9632-(((&'%$&&&&%%%$&-,.13ADDEE@ACAE<EII??AJJGEGFGJIJJIJJDEGFJFJJJFAAACEFCEGDCD;<0011:<EIHJ;;7/((('&&$#$$$%''%&'(3=:;;;??CD=;:)(()000FA@A><<<=B*****6656BEGFEDDFJIHFJJJH=98)(((%%%#%&'/-+)()'))'+.12799??IGGDDBDCBBDEJJFGGJEDGFJE@=<==IBDA@@A@AHDDB/-+*)(')005=@@FCJ4334***+JBAEJJIIJAJHJE<;:9::<>?>==@HIJEJJCC;1;-,+.-(%%$$$&+-7443356=0///1211,+,/4357;<5559<=>A2,,,--,.7@CB>227@FDGB544321//(''*3-7>A:5556>CCBA;;;:A::?0//23=?<@9779>=>@8635>:BFDCCE87779932++*,788>==1+((1321+)**,)***8;7602,,-*(((,''8@?@?AAB??00/0)&%%(,,-*++:8899FCEIHHHGJCDFHFEGJGFJIIJIJIJHJJJJJFIGGGJCJJFEEGIIIFJGJHJGHJJGJJFABBJEDIJJIJJJEA=?BGHCDBCJJDA?::653()'*)*33+(%%'(**1<>BCEEFFHDJFGJJHGJJJJHJJJIJJIHJJJCCEECDECFFJHJDBAABA@BCGF-,,-3,,&$$$$%%$%#$&&('+-,,++%%+21+((%&%%$%')5556;?BACFJIHJJGJFHGJJJJCED////77++++...6/(((',((''*)('&'((/.,,;;>EJDHBBDBBA;:9931&-''))0'%%&*'%&&&))+721/.00<B@=?BC@A53333?>8;;;@EEJHJDDEFEJ=3++14(%$$$&+*)$$$$$$##%&-/96568999EJJJJJCDDFFAJBJ====JJJJJGGFJJJJJJJI@::<4110127ADB4CCBDFFHJJGHJEDDEEABCBDBBB??JJAA=//0F:4???@JCCC@>>CBA@??CA666532/05JJJJHEJIJJA?>@BFJGIFEHJJJI2,+,,=@BDFC==A><:99=>?=DDBC@FJJJJJJJJJJJJGIJCAA?>AAJFJJJHJFJJHJHIJJJJIJBCABHFHIHCGDHEJ@==>=@CDD@??@CJHHIIJJ3)((*0))))**03=>@@BA??????EFEJIGIJJGGJJGJEEDB<8777DCHGIFCJCFBBD1***-/:>@>=?==>DDJAGGHJJJJJIJEFJH?:9,*(&%&&,,-,*124410((()*))%$
@Glass_T7V_22_D3_14_7_12
GTAACTGCTGGATGCCCTATTAACCAGACCGTTCAGCTGGATCCGCGGCCTTTTTCGGGCCAGTTAAAAGAAAAATAAGCACGGTTTATCCGGCCTTTACTTTCATTTATTGCCCGCCTGATGAATGCTCATCCGGAATTTCGTATGGCAATGAAAGACGGTGAGCTGGTGATATGGGATAGTGTTCACCCTTGTTACACCGTTTTCCATGAGCAAACTGAAACGTTTTCATCGCTCTGGAGTGAATACCACGACGATTTCCGGCAGTTTCTACACATATATTGGCCAAGATGTTAAGTGTAAGGTAAAACGCCGCCTATTTTCCTAAAGGGTTTATTGAGAATATGTTTTCAGTCTCAGCCAATACCCTGGGTGAGTTTAGCGTTGTTTAAACGTGGCCAATATGGACAACTTCTTCGCCCCCGTTTTCACCATGGGCAAATATTATACGCAAGGCGACAAGGTGCTGATGCCGCTGGCGATTGCAGGTTCATCATGCCGTTTGTGATGGCTTCCATGTCGGCAGATGCTAATGAATTACAACAGTACTGCGATGAGTGGCAGGGCGGGGCGTAATTTGATATCGAGCTCGCTTGGACTCCTGTTGATCAATCCAGTAATGACCTAGAACTGCATCTGGATTTGTTTCAGAACGCTGGGTTGCCACCAGCATTTTATTGGTGAGAATCCAAGCCTCGAGCTGTCCAACCAGAGTTTACTCATATATACTTTAGATTGATTTAAAACTTCATTTTTAATTTAAAAGGATCTAATGGGCAGATCCTTTTTGATAATATCATGACCAAAATCCTTAATTAGAGTTTCCTGAGCGTCAGACCCCGTAAGAAAAATCAAAGGAACCTTCTGAGATCCCTTTTTTTCTGCATGATCCTGTTTGCAAACAAAAGACCACTCAGCAGTAGTTTGTTTGCAATAAGAGCTACCAACTCTTTTTCCCGAAGGTAACTGGCTTCAAGCAAGCGCAAGTACAATTATTTATTCTGGTGCATAGTAACCACTTCAAGAACTCTGTAAGCACCGCCTCTAGTGCCTCACTATACTAATCCTGTTACCAGTGGCTGCTGCCAGTGGCGATAGTAGTCTCTTACCGGGTTGGATTCAAGACAATAGTTACCGGATAAGGCGCAGCGGTCAGCTGACGGGGGTCCTGCACACAGCCCAGCTTGGAGCGAACAAGCCTGCACCGAACTAGAGAATACCTACAGCGTGAGCTATGAGAAAGCGCCACGCTTCCCCAGAAGGGAGAAAGGCGGACAGGTATCCGGTAAGCAGCAGCGCAACCAGGAGAGCGCACGAGGGAGCTTCCCAAGAGGAGAAACGCCGCTGTATTTTTATAGTCCTGTCGGGTTTCGCCACCTACTGCGACTTGAGCGTCGATTTTTGTGATGCTGATACGGGGGCCGAGCCTGTGGAAAAACACCAGCAACGCGGCCTTTTTACGTTTCCTGGCCTTTTGCTGGCCTTTTGCTCACATGTTCTTTCCTGCGTTATCCCCTGATTCTGTACAATATTCGTCTTACCGGCCTTTGGTGCGCTCGGTACCGCTCACCGCAGCCGAACGACCGAGCGCAGCGAGTGAGTGAGCGAGAGGAAGTTTCTGCATAACGCGAAGTAATCTTTTCGGTTTTAAAAAGGGCGAGGGTGGTGACACCTTGCCCTTTTTGCCGGACTGCAGCGGCCGCTACTAGTAGACCGGCTAGCGTCGGTTCACCTGTTTTACGTAAAAACCCGCTTCGGCGGGTTTTTACTTTGGTCATCGAGTGATTACAAAGCAAGCAGAAAAAAGGCGACAGATTACTCTGTCGCCTTTTTCCTGACTTAATTGTGACCAGGTGGCGGGCTAGCGTGGTGGTTTTCTGGTCAAACCACCACAGTCAGTGGTGTACGGTGCAAAGCCCCAACATGCACAGCTGTCACCGGATGTGCTTTCCGGTCTGATGAGTCCGTGAGGACGAAACAGCCTCTACAAATAATTTTGTTTAAGAATTCATTGAGAAAAGAAAGGCTCCATGAGTAAAGGAGAAGAACTTTTCACTGGAGTTGTCCCAATTCTTGTTGAATTAGATGGTGATGTTAATGGGCACAAATTTTCTGTCAGTGGAGAGGGTGAAGGTGATGCAACATACGGAAAACTTACCCTTAAATTTATTTGCACTACTGGAAAACTACCTGTTCCATGGCCAACACTTGTCACTACTTTCGGTTATGGTGTTCAATGCTTTGCGAGATACCCGAATCATATGAAACAGCATGACTTTTTCAAGAGTGCCATGCCCAGAAGGTTATGTACCAGGAAAGAACTATATTTTTCAAAGATGACGGGAACTACAAGACACGTGCTGAAGTCAAGTTTGAAGGTGATACCCTTGTTAATAGAATCGAGTTAAAAGGTATTGATTTTAAAGAAGATGGAAACATTCTTGGACACAAATTGGAATACAACTATAACTCACACAATGTATACATCATGGCAGACAAACAAAAGAATGGAATCAAAGTTAACTTCAAAATTAGACACAACATTGAAGATGGAAGCGTTCAACTAGCAGACCATTATCAACAAAATACTCCAATTGGCGATGGCCCTGTCCTTTTACCAGACAACCATTACCTGTCCACACAATCTGCCCCTTCGAAAGATCCCAACGAAAAGAGAGCCCACATGGTCCTTCTTGAGTTGTAACAGCTGCTGGGTACACACATGGCATGGATGATCTCTACAAATAAAAGCTTGATATCGAATTCCTGCAGCCCGGGGGATCCCATAATTCCTCATGCTGGAGGGCGTCACAAATAAAACAGAAAGGCTCAGTGAAAGACTTGGGCCTTTCGTTTTATCTGTTGTTTGTTCGGTGAACACTTCTCCTAGAGTAGGACAAAATCGCCCGCCCTAAGAATCGAGTGGCACCTGCAAGCGTGAAAAAAAGCGGCGTGGTTAGCCGCTTAACATGCCGGACGTACAATCGATGCCCGGATAATCCTGACGACGGGAGCCCGCCATCATCGACAAGCGGGCCGTTCATTGAAAAAGTTAACAAAATTATTTGCTGAGAGGGAAACCGTTGTGGTCTCCCTCGATCCTCCTACGGGGAAGCTGTCACTCCCGTAAAAGTTATCCAGCAACCACTCATGACCTAGGGCAGCGAATGGAGCAGCGTGGTGTTAGCTGTGCTCGGGTGAAGACAAAAAGGCCTCATAATCACTTTTTATAGGTAGTGTCATGATAATAATGGTTTCTTGAGAAGACGTCCGCAAGTACTTACGCCCCCGCCCTGCCACTCATCGCAGTACTCTCAAGGGCCGCGAATTCCAAATCATCCTTCGCGAAAGCTAAGGATTTTTTTTGATCTGAAATTCTGCCTCGTGATACGCCTATTTTTATAGGTTAGATGTCATGATAATAATGGTTTCTAGACGTCAGGTGGCACTTGAGTAATAGGGCACGTAAGAGGTTCAACTTTCACCATAATGAAATAAAATCACTACGGGCGTATTTTTAGTTATCGAGATTTTCAGGAGCTAAGGGAGCGAATGGAGAAAAAAATCACTGGATATACCACCGTTGAATCCACCGAATGGCGTCCGTAAAGAACATTG
+
$$#$$#$$/,---2(((/&%%$+,--,,++0.+'&%%%%'')''$$%&*1567>=+&&'*/))))-****..*)(*)***))%%)28799:;;;<@CE3/,+*'&&()&&&&')),;;@HIJFFGFHIJ::::IAEFJFJIHJJJGEDJ;;;;JJIJJJDHDD@??DDCG7211/2<=GIB66663/..229C8GE=JJGJJJJJJJIAJIJII7777E>==CHB@BFGJBDECCFCAAGIGEGJIJJJJJJDFJGJJJJJJFJJJJJJHJJEGBC;=**)(''+..--/1112+&'++-3/''')../1.*'&&&)16799899/78<EDFJJJGGA0-,./001/-,-201///322556))))--,);:::554366*))&&&',+.*3@FDHJGEF>==>BFEFJEECCA444233356/)&&-,)&'/10--03,+),(''''''9:@BIFJIGJHDCCEJJJCDB?8656;722/000*(''&&(%*ABEEG=;<<BIJFFJHA@??>22245311126552143258:<;>@>@@BCEEEDCCCEAB>10/34BC;>=BAEGEHGGEBBCBBD=;<<<<<=GG@>?@D=<<:;/-,,''&'2+)%$'*+4200033341)'&)'*.-**'&&&&((('''''%%'(&%&&%$$%&&$$$$%%$$$%+/96420123211///--,,++-)'%%%*(($%&&&(,--,,03****+--./0////21/,,--0114565643431235;=3/)0.+1021,(('&&)&&%%%''''&(()*+1./-())((((,))*)***,+&%%'$%''(''('%(&&%%&(($$$$')'(-2&&&&)*++(''&(/451-*((()%&%%%%&'&%%&')+.3.-)'&'%&'%(((&&'&'%%&'--.--($$%'(%%%(&&&%%%%('&&%$$#$%%$$$%&%&'),/./000004-)('''(00223443443*''%'/*'&$$&('&&&'')(&%&&&%%#&%%(('&&(&&&&)*,111,,,++.-+'&%&**'%%%%%'(,&'('*&&&',')+*)'&&&*))*.03212589744454433652/,+,+--,++++****+,/-0/++++0/./)(()/251''&',+++-.......-1/-..13+**%%#'(''%%&%''%$###$%'*15445655300.///-&&&&.,+*+,&&%%)''''))'&()*'-..0++CCBADCDGEFGGBA@AAJFJBC742213,''')))''(*,-325;;>AA><;;;=@GJIIEHDEFCF&&&&((&'%%&&()++--&%%')'&&')(())*)%&&&%%'))%'''($$%('(,+.-,++,.-00195557>@?@<>CA?21106995444766153'***12=>;?D???>@?@AFE@0--,(%%+25.-**,27;;;;;7;;;.-(('&)*+=>:;;;FBEIJJG70,+,)).,*,.9AEJFHD@401::<GJIGH::::IJHFEGIEBJCFJ<;;6<323@?6531('''%%##$%$$$$&%&(%&+'&&&-.)%''&&$$%&%%&''')+,,)***522..'113:::610229=?>F6555..--/.,,*)'(&-300+***,,12389<<>6777B?A@989:IE:9;>CD73,/,,./.(%%%)2@ABDHHBDCDJDCJ=D=JGF=<=9::8777789;>9G=<=:;;;>?@CEHGJJDD?=<((('(%&'(,.79>><:.,,,/02>ABDCBFEDEFGJJFHJIFFG>4212.55)))*333IJGFGGF@>?@B30////..)CCGGFDAAA@EAE@A???@AA>11117A>:86+0-+*)$%&&%$%%%%%%%',---00068----++*,,)(((%%&&'&&&'*/-00))'./'%&'(%&&.-($$$#%%%&('&(,,:;6666BD96567;87897@=??A70/.1/:=C@ABAEJDEGEJJ@HJFJJFD+***7>=@?EDHFJGFIIJHGJJJGCCGDJJHFGJ9774'&&(-0//,+/*2,,++/6566>89;=D<;4444;227747''ACHJGEGCD986122FEJJJJJDFHDJHJHFJHJIJJJJGHJJFEEFCCCBGFDGJGGFDFJFHJDIFFIHIJJHJGJJHGIJHJIJJJJJHJJGJJGGIGJJEJJHIJJJJJIJHIIIHJI9899CJJHJHHEJHEEJED;>CAB@@BACGJ>==>EHECDBDJEECGFDHEGDJJF<;;9ICBBGEJ>7741++,+'&&'4=><===?ED?>>@@;86:<;;<11022445AAB@@<A2*(((=JGEFEB=--('**+5=??><=>><<BCFA<:;=CJE>>=AAAEJJJFE<::=?AEBB@BJBEB=>0.)&%)/-01FHHGDEJJGBJJHFGCCB:10349666GC=>GJJJJJGCFGEIJA;+-.7;74347;CAA210'''')6>ED::::DFIFJJJJHGEJJJGJFJHEFJCBCDBAAA;:99889AABIJHJFIFJCJJJJFEEJEIJHFGCE@??>J@@@@BCEJJG55557>DJJFJHHJGFJEFDHJJHFJFEJEGFCCCDCCGCCDGGHFEJEJEJIJGB::<EGEHHFF>>>=JA::::BBCEFA?85@,?>?ACGFJCEDHJHFGFIHJDA,+++,-,,,337,222;51,,=>@?@666>=:6))2)**)--1//667:9688/,+*+(,((*+,,.000+('+'&%%&%06679<?:::;3334866<;:9:9??>@A??>?BABCB?==<BADHFJDAA>1.55?DF545://%$$%$%$%%%%%'%%%%*.,+,*()))-0--/13+''(/01682***'&&2*1,,+'(.=<:=='&&&)()+()&&&%/1132.(&((0//,)))&&&'()'&'',+++++(&&'(&$%%&&,,-50,''++,.001134('')871,,,'''*,-4>AFA??@AABBB@B@ADE211*&&%&'%%%$)))++//,+,,..////,&('%&(()/1./1-,,,/*,.*+*+--'***,*(*+'&%%())(,+,,*('&&&&)033/,')-48:DCB>?A@=/*))))/79?C987)(((,**,****42,)***+*''*'''&''''%''$%$$%&&&'&*&%&''&&%$%&&(.00588982++***),'&&(('%%$$&%$$#*%%&'''+++,++))))+(&%'%$$$%'&%&'&%&)0774*)$%&(&&&%%%$%+/844/./-%$$$%%%)*.0--.39.,,,,66681/-,*'),*+**('&%&(&&&)'+014:<FDDJDFDCG@A?'%%%%&,-016833)&''('(,000//44.-..866444365'&&'/2>;;8))78972.,,,,4'&&'**+:>DB=?;:965000466789<><889GG:9766871*&&&0)(((*0.--../-'''((*)()**3++*-+*+((''$$&'($$$&$$$700**)%$&$%((&&')+-2+-..-/**,,2254-''(*-***&'((.0*)))1.092224<A3333EFCDJ5...))00'&&&&')(('&%&'''&)0:<==;7''((+(&&+$$$$'''-.%$%'+0567****=AB>==<9@<=>HA@;/..'
@Glass_T7V_22_D3_14_7_13
CAAATAAAAGCTTGATATCGAATTCCTGCAGCCCCGGGGATGCCATGGTACGCGTGCTAGAGGCATCAAATAAAACGAAAGGCTCAGTCGAAAGACTGGGCCTTTCGTTTTATCTGTTGTTTGTCGGTGAACGCTCTCCTGAGTAGGACAAATCCGCCAGCCCTAGAATCGAGTGGCGCCTGCAGACGTAAAAAAAGCGGCGTGGTTAGCCGCTTTTTAATTGCCGGACGTACGATCGATGCCCGGATGATCCTGACGACGGAGACCGCCGTCGTCGACAAGCCGGCCGTTAATTAAAAAGTTAAACAAAATTATTTGTAGAGGGAAACCGTTGTGGTCTCCCTGAATATATTATACGAGCCTTATGCATGCCCGTAAAGTTATCCAGCAACCACTCATAGACCTAGGGCAGCAACGGGACGACGCTGGTGTTAGCTGTGCTCGAGGTGAACAAAGGGCCTCGTGATACGCCTATTTTTATAGGTTAATGTCATGATAATAATGGTTTCTTAGACGTCGAGTCTTACGCCCCGCCCTGCCACTCATCGCAGTACTCTAGAAGCGGCCGCGAATTCCAGAAATCATCCTTAGCGAAAGCTAAGGATTTTTTTTTATCTGAAATTCTGCCTCGTGATACGCCTATTTTTATAGGTTAATGTCATGATAATAATGGTTTCTTAGACGTCAGGTGGCACTCGAGTTGATCGGGCACGTGGAGGTTTGCAACTTTCACCATAATGAAAATAAAATAGCTACCGGGCGTATTTTTTGAGTTATCGAGATTTTCAGGAGCGCTTGAATGGAGAAAAAAATCACTGGATATACCACCGTTGATATATCCCAATGGCATCGTAAAGAACATTTTGAGGCATTTCAGTCAGTTGCTCAATGTACCTATAACCAGACCGTTCAGCTGGATATTACGGCCTTTTTAAAGACCGTAAAGAAAAATAAGCACAAGTTTTATCCGGCCTTTATTCACATTCTTTGCCCGCCTGATGAATGCTCATCCCGGAATTTCGTATGGCAATGAAAGACGGTGAGCTGGTGATATGGGATAGTGTTCACCCTTGTTACACCGTTTTCCATGAGCAAACTGAAACGTTTTCATCGCTCTGGAGTGAATACCACGACGATTTCCGGCAGTTTCTACACATATATTCGCAAGATGTGGCGTGTTACGGTGAAAACCTGGCCTATTTCCCTAAAGGGTTTATTGAGAATATGTTTTTCGTCTCAGCCAATCCCTGGGTGAGTTTCACCAGTTTTGATTTAAACGTGGCCAATATGGACAACTTCTTCGCCCCCGTTTTCACCATGGGCAAATATTATACGCAAGGCGACAAGGTGCTGATGCCGCTGGCGATTCAGGTTCATCATGCCGTTTGTGATGGCTTCCATGTCGGCAGAATGCTTAATGAATTACAACAGTACTGCGATGAGTGGCAGGGCGGGGCGTAATTTGATATCGAGCTCGCTGGACTCCTGTTGATAGATCCAGTAATGACCTCAGAACTCCATCTGGATTTGTTCAGAACGCTCGGTTGCCACCGGGCGTTTTTTATCTGGTGAGAATCCAAGCCTCGAGCTGTCAGACCAAGTTTACTCATATATACTTTAGATTGATTTAAAACTTCATTTTTAATTTAAAAGGATCTAGGTGAAGATCCTTTTGATAATCTCATGACCAAAATCCCTTAACGTGAGTTTTCGTTCCACTGAGCGTCAGACCCCGTAGAAAGGATCAGAAAAGATCTCTTGAGATCCTTTTTTTTCTGTCACGTAATCTGCTGCTTGCAAACAAAAAAACCACCGCTACCAGCGGTGGTTTTGTTTGCCGGATCAAGAGCTACCAACTCTTTTTCCGAAGGTAACTGGCTTCAGCAGAGCGCAGATACCAAATACTGTTCTTCTAGTGTAGCCGTAGTTAGGCCACCACTTCAAGACTTTGTCACGCCTACATACCTCGCTCTGCTAATCCTGTTACCAGTGGCTGCTGCCAGTGGCGATAAGTCGTGTCTTACCGGGTTGGACTCAAGACGATAGTTACCGGATAAGGCGCAGCGGTCGGGCTAAACGGGGGGTTCGTGCACACAGCCCAGCTTGGAGCGAACGACCTACACCGAACTGAGATACCTACAGCGTGAGCTATGAGAAAGCGCCACGCTTCCCGAAGGGAGAAAGGCGGACAGGTATCCGGTAAGCGGCAGGGTCGGAACAGGAGAGCGCACGAGGAGCTTCCAGGGGGAAACGCCTGGTATCTTTATAGTCCTGTCGGGTTTCGCCACCTCTGACTTGAGCGTCGATTTTTGTGATGCTCGTCAGGGGGGCGGAGCCTGTGGAAAAACGCCAGCAACGCGGCCTTTTTACGGTTCCTGGCCTTTTGCTGGCCTTTTGCTCACATGTTCTTTCCTGCGTTATCCCCTGATTGTGGATAACCATATTGTTCCGCCTTCGTGGAGCTGATACCGCTCGCCGCAGCCGAACGACCGAGCGCAGCGAGTCAGTGAGCGAGGAAGCCTGCCGTAACACAAATAATGTTTTCGGTTTTAAAGAAAAAGGGCAGGGTGGTGACACCTTGCCCTTTTTGCCGGACTGCAGCGGCCGCTACGTAGACCGGCTAGCGTCAGTTTCACCTGTTTTACGTAAAAACCCGCTTCGGCGGGTTTTTACTTTGGTCATCGAGTGATTACAAAGCAAGCAAAGAAAAAAGGCGACAGATTACTCTGTCGCCTTTTTTCCTGACTCATAACTAAGGTGGCGGGCTAGCGTCGTGGTTTGTCGTTGAGAACCACCGCGGTCTCAGTGGTGTACAGTACAAACCCGGTTACGTGCACAGCTGTCACCGGATGTGCTTTCCGGTCTGATGAGTCCAGGGTCAACAAGGTAGACCTACAAATAATTTTGTTTAAGAATTCATTAAAGAGGAGAAAGGTACCGTGGAGAGAGGGAAGAACTTTTCACTGGAGTTGTACAATTCTTGTTGAATTAGATGGTGATGTTAATGGGCACAAATTTTCTGTCAGTGGAGAAGGTGAAGGTGATGCAACATACGGAAAACTTACCCTTCAATTTATTTGCACTACTGGAAAACTACCTGTTCCATGGCCAACACTTGTCACTACTTTCGGTTATGGTGTTCAATGCTTTGCGAGATACCCAGATCATATGAAACAGCATGACTTTTTCAAGAGTGCCATGCCCGAAGGTTATGTACAGGAAAGAACTATATTTTTCAAAGATGACGGGAACTACAAGACACGTGCTGAAGTCAAGTTTGAAGGTGATACCCTTGTTAATAGAATCGAGTTAAAAGGTATTGATTTTAAAGAAGATGGAAACATATGGACACAAATTGGAATACAAGATTATAACTCACACAATGTATACATCATGGCAGACAAACAAAAGAATGGAATCAAAGTTAACTTCAAAATTAGACACAACATTGAAGATGGAAGCGTTCAACTAGCAGACCATTATCAACAAAATACTGCAATTGGCAATGGCCCTGTCCTTTTACCAGACAACCATTACCTGTCCACACAATCTGCCCTTTCAAAAATAGCAACGAAAAGGAGGCCCACATGGTCCCTTGTTGAGTTGTAACAGCTGCTTGCTGGGATTACACATGGCATGG
+
33473@BJIJJJJJHIJJIFGJFJJJIJJ@;97977;==4+))))7:;=>C@@@@AAB54443-+/--.>EGGJJFCCDGJJEG;8679;;=CJIJHBBIJJJJJ@<=<@>=>===8=+=>EEJA@ABCFJGJJHIJJJHJGJJIJJJJ>><:>::84(''';;;::=@DJFGJJJJ>>>>IJEI@=<<99?JJFIHFCCCEHJIIHB@@?./5599<8764//0278789::.../3334@@@;D>?BABAGDDD@BBIAAABJJJHIHGJJFDCABBIJJJFDG@JJJJFJJFGHJJJJJHDEFE??>JGD:FJJFB:;BEIJJJJJJHJJJJJJJJJJIJJDJJGJJIIDGHJJGJJGHJJHJFGGCEDEGADDFIJJJFIJIJJJAB@DGGD?==I>>GEC11142**)')'''&&+)('&&+9=DJBBAACFJEDJHE:99992/-+*&$%'(+65<?BFECCBBCDEEHIIJJEFCEFHGECDA?00003>@EFHFJFFEHFHGA88:;<BC@?>=<?=,+++59=<>=ACCGJDJDAAA=;<9:HFDEFFJGIIJJJJJIJGFHJGJJJJJJJJJJJJJJIJHJJJJJJJIF@@JGBC@B4?EEJJDCCJGIJJJJJJIGA<=BDEIHJHHGEDDC>FFGBBABEJIIJIHEHFHJFHGJJJJJJJJJJJJHDDJHEFDGDFFHFGCDD===<BB7780+**.++**(#&$$%%$$$$%((.-+231+,,,,+,,.((((+..(((('/..0230/),049@D?=>>DJHCABCJJCJIFAC=;6-$##%$(+'-69886:?JJJJJJJJJJJJJIJGHCB>;<FIJJJJJJJJJJJEJJHJJJJJHIJJJJIJHJJJECEJJJGJJJJJHIJJJHHIEDGJJEG@>443556@@BCCCD@DJEEEGJJJJIJJJJHJJIJJJJJJ@;@EEDDDIHJJHB@=HJJJJJJIJJJFBDJJJJGA?>8=>DC@DGGJJJGJBEF-)778CEGJJJJJJJIJJJ>>=;<0-IDEFEFEEHCBCDGJJDECEDJJJGIJFCBBFA<<=5444677EJFHJFJJ445@@GJHFJJJJIGIEJJJJJ@GJHJJGEGFFJJJJJ@ACBIHIJJIJIGJJJIJJJIJFGJJHJGIJJIJHJHHGEJJJJJJJIJFJJIIJJHJJFBBCA>DCBFDDGJJJDF??==@GGFHFJJJJJJJJHJJJJJHB??JIJIJJJJJJFEDCDGJJHJIJEJGEJHJDEJID8778JJCGJDCEC??@ABGGJJJGJJJD?ABHJJJJIJJJJJCCBFJHIGJFICDHEGDAEDJJIJJJIJJIJCF@B==;:555FAAA?@;;@ADGIIJIEDDA?EFJJJJJJJJJJJHHJJGIJJJJIJJJIGEJJJJBBBBFJJJJEHFJCDCAA?BJJIIGEJGIICHEJIBC=2.+'*++,7=BHIGHABCJJHHBAAACAFEGGFFEJHJJJJJJGIGJJJJEBEGDICA@?..8;@?BBA;86CG@87<=HHHFJIJIIEDB55@EIGHFIIJIHJJIHJJJIJJJJJJJJJJBAAAFJJJCDBBGEJA@?@EIH10,*)*,+)(((((,5788;=A@EFEJIJ><<<?DJJHFJFIIDDFJJJGHIJJIDDDEEGEGEHJJJIHFHEEJJJJJJJJGJJJGIHHBFEGBBCCGJC@CCC@323:D??64665:::DDEJIBDEIEIFJJJFJJJJFDCIHJJJEFIHH@JEBBBJIGEECA=<<<;?;68834,++++++,442&())%%'%)''(/1110-19<@+*)%%$'(*-./0888BAAECBJAACA2//9=>>@C>JICEEEJJA@:9@>84/000/2353223;:<>B>>>=>BABGDEDDFHEFEJGJHJEJJJJGIJJJJJHJJFJHJJIJEB=:7556944>?IDFE@=4>A=?>?BDJJJJJJJDDDFJJJIJJJF99641,))*&&%'%%%$%%&+*+,:?GIJJGJIJJGJJJ?>??GJAGB;CDCA=999;<;<=B61002=26666<9;CGHJHJFJJJGJJJF>*****52237987>@???AFG@AJJJJHJIJJIIJ>>>===<?C)'''?AEJJJJGB@?@CCB@ADHJJJJGD@<.---.(((+5<>AJA@?EIDEGHJJJFHJFGFHJJIHJJJJGHGGED00078ICJJJJFJJJJJHGIEFJJJJJJEHJHIGIJJGHHGJIHJJJJEJIHJJFJJGJJJHGJFHJJJIGJJJJJFA@33><150..+10343HDDDB>73-+)'%''(*/56ACBCBJJJJGCJBDJHJFHJFHGJ=<=>----DEJJJGJIFGJJJJHHJFHJI@?@52001A>;;5./01135;::DJHJHECJCDFJGFHGGDGJJHIJFI76345>@DAEGJGEJJJJJHEFGDJJHJHHE?<>>A7BJ(BDJJIHGHJFJJGJIHJF@=:.))(+,/.,,+'&%'(%))(-.3=>B--,+)((((();CDDFDJGJGIGJJGJJ>>=>9999HFJHHGGEEB?<:2-''(99@87789=8332213.234:''&&*+.//+**/<<;;@HJHIJJHGIHHFEJJJBDJFJIEGJJEFEGIF@EHDJEBBG>>=;<3...35555895---:3))*67:=?AAEC>>=<=445:B7GFFGJIIJIHJFDEGJJJJJGCF@A8555:;::?98=986593>?=>AEHHFJJJIHFGJJJJJ4444=;=<>DDJFHJJFDHBBADJJBHJJJJHC<<<7:5:DFEI<GJHJJFJC;6-&&&&4:FHAA@@JJDD?=99:7877</-&%&&'''''(=BGDCD@?@>A?6334AA>;96'&&&)(*++''%%&'&&'+/0////:;FDFCBBACDDIJJGD??>ABCA;<;;@*))**)&%&'((((&)(''%$$$&',,,'&'05588::::4-(59>?@@=8999CFEDGDGIIJIFIG<>9&&&%$$$$%%&&''')*%%&(.+***))+*()''%&((5=>A@?AA98612216:=@GEIJJJGHJJCAABDDDFGHJJIHCCD60/./-),,+')'&&&''%))*()(()6;874359?<...,---.,$%%&,...**),DGFHJJJJHJJJIHEEFFFJJIJJHIJIJHHJIEGFJGJJJJJCA?<1333A9:::=>E@>>@JGFDCF??1/.....142+)%%+++778@JJJEJJJFFJ>@>>?>?>@GFJJJC@B;;?=8668D??@>?>@@?B@?AAA@@@AA@A@ACDJ65557B?>:31115@AJDBC@@A@B?;;;<CAA@BDAA@>??ACBABAB@?>=<<?>EC@@@@A@=<?>:1001:3==DC@>>=??>?=?@889?AA965///17521..-.9@??>=>>>>?A=;:84/*(((.2:;>@BAA@>>>?>=<;:;;???=<;;<;<<<@DB999DB444=99:;8888<<<<?<;<<ACEFB@7333258871.000789;:<=EB@7771000511999A@?=<<<=4667>>@DB<<<2+((&'&'=))))7622227;:97533988:;;;??@AA?>?ABDEECEGA@;:<<<?@A99?@6/-,-)*%$$$'++,,01/))*)''&'578:::53--*%%&%%%%&&-)))''%&(())'*1.06;>>=>;:3200444(&
@Glass_T7V_22_D3_14_7_14
TGTCGCCTTGCGTATAATATTTGCCCATGGTGAAAACAGGGGCGAAGAAGTTGTCCATATTGGCCACGTTTAAATCAAAACTGGTGAAACTCACCAAGATAGCTAGACGAAAAACATATTCTCAATAAACCCTTTAGGGAAATAGGCCAGGTTTTCACCGTAACACGCCACATCTTGCGAATATATGTGTAGAAACTGCCGGAAATCGTCGTGGTATTCACTCCAGAGCGATGAAAACGTTTCAGTTTGCTCATGGAAAACGGTGTAACAAGGGTGAACACTATCCCATATCACCAGCTCACCGTCTTTCATTGCCATACGAAATTCCGGATGAGCATTCATCGGCGGGCAAGAATGCAAATAAAGGCCGGATAAAACTTGTGCTTATTTTTCTTTACGGTCTTTAAAAAGGCCGTAATATCCAGCTGAACGGTCTGGTTATAGGTACATTGAGCAACTGACTGAAATGCCTCAAAATGTTCTTTACGATGCCATTGGGATATATCAACGGTGGTATATCCAGTGATTTTTTTCTAGGTTTGGCTTCCTTAGCTCCTGAAAATCTCGATAACTCAAAAAATACGCCCGGTAGTGATCTTATTTCATTATGGTGAAAGTTGGAACCTCTTACGTGCCCGATCAACTCGAGTGCCACCTGACGTCTAACGGACTATCATGACATTAACCTATAAAAATAGGCGTATCACGAGGCAGAATTTCAGATAAAAAAAATCCTTAGCTTTCGCTAAGGATGATTTCTGTGGAATTCGCGGCCGCTTCTAGAGTACTGCGATGAGTGGCAGGGCGGGGCGTAACTTTCGACATCTAAGAAAACCATTATTATCATGACATTAACCTATAAAAATAGGCGTATACACGAGGCCCTTTCGTCTTCACCTCGAGCACAGCTAACACCACGTCGTCCCTATCTGCTGCCCTAGGTCTATGAGTGGTTGCTGGATAACTTACGGGCATGCATAAGGCTCGTATAATATATTCAGGGAGACCACAACGGTTTCCCTCTACAAATAATTTTGTTTAACTTTTTAAATTAACGGCCGGCTTGTCGACGACGGCGGTCTCCGTCGTCAGGATGATCCGGGCATCAATCGTACATTGCGCAATTAAAAAAGCGGCTAACCCTTTTTTTCACTGCTGCAGGCGCCACTCGATTCTAGGGCGGCGGATTTGTCCTACTCAGGAGAGCGTTCACCGACAAACAACAGATAAAACGAAAGGCCCAGTCTTCGACTGAGCCTTTCGTTTTATTTGATACCTATCACACGCGTACCATGGGAATCCCGGCTGCAGGAATTCGATATCAAGCTTTTATTTGTGAGATCATCCATGCCATGTGTAATCCCAGCAGCTGTTACAAACTCAAGAGGACCATGTCGTCTCTTTCATTTGGGAATTATTCGAAAGGGCAGATTCTGTGGACGGGTCATGGTTGTCTGGTGAAAGGACAGGCAGTCACCATGGGAGTATTGTGATAATGGTCTGCTAGTTGAACGCTTCCATCTTCAATGTTGTGTCTAATTTTGAAGTTAACTTTGATTCCATTCTTTTGTTTGTCTGCCATGATGTATACATTGTGTGAGTTATAGTTGTATTCCAATTTGTGTCCAAGAATGTTTCCATCTTCTTTAAAATCAATACCTTTAACTCGATTCTATTAACAAGGGTATCACCTTCAAACTTGACTTCAGCACGTGTCTTGTATGGTCCGTAGTGTTGAAAATATAGTTGCTCCTGTACATAACCTTCGGGCATGGCACTCTTGAAAAAGTCATGCTGTTTCATGATCTGGGTATCTCGCAAAGCATTGAACACCATAACCGAAAGTAGTGACAAGTGTCGGCCATGGAACAGGGTGAGTTTCCAGTAGTGCAAATAAATTTAAGGGTAAGTTTTCCGTATGTTGCATCACCTTCACCCTCTCCACTGACAGAAAATTATGCTGCATTAGTTCACATGTCATTCAACAAGAATTGAGAACAGGTAGAGTCTGCATGCCTGTAGTTGTTGTTGTATCTAGTCTGTGTGTGTGTGTGTGTGTGTGTGTGTGTGTGTGTGTGTGTGTGGGGTGGTGGTGGTGGTGGTGGTGGTGTGGTGCGGTGCGGTGGTGATGAACGGCGTGGTGGTGGCAAGGCGCGCGCGGCGCGGCGTGCGCGCGCGCGCGCGCGGCGGCGGCGGCGCGCGGAGGCGCGGCGTGGCGCGGCGGA
+
>GGGIHHJJIIJJJJIHJGGC85AEJHJJJJJJGJJF)))*BB4322679555@CECEEBB@BJF?>=>EG1112JGFJIHFEHJJIHIFG@.--+)((,&%%))))4223:<@>(('(('2*+22FJIFHDHIJIEIJJJJJIJJFJFGGFJJ>222??FCF?:8;<>AD==<<C?@AAAHIJDHHEBA>>@EEFIC?><;<=HDHIJ>>>?JGJFJJJHJJHGJJJEFDIC??IJJEGE9898BEHFEHDFJJFGFJJJFFJFHJEFEHJJFJHGHGDCC55468---001A?>>ADC8:DCBDBJD>:981:8+,,,2114.-,,+,,+('('''))*,(&()/-,+((()-,+%%%%+9:>AGE?=><ABABG;998;==@?=>@BDE;:;425548BEB?;>@CGDA>;0008:<<::<CBDBJIH6663333EGIIJEHJJJGJJJDEIDIJGHGFICCDGJCAAA4114&)+79*008+9777?@DAABJEEIJGHEI<;;;<@?@FECCBD>>>?JJICBA;>G<432465770.--+/5*C?EID?A-ACJJHJ<;:;HJEHIID999DC@?76*)***--*--8::89878:*8))?>B;:;=GJJFJFDFFEHIJJIHIJFFJJE?:9995556:8667;:543335431210003*'&&'*.+-/14;:99101284.,-FJJJCBCD>=;:888::<<C...7:;?/((')'*0ACEGICB@>ADGEEJJJEJJIGHJJJDHFJJ?>4.''3:>?7777DFDEBA?>HJCIEGB@DFEHGH=100)**(++38/01=<661(%%&%%'**))))02==><;<=9888??@JEEEDGEFJJGFJDC;801?GGJEBCDB@BA-'''77<==?8>>=<;;89<45A?;6334CEH??JFCCD5445I;<300BBEDEGFJFJDJCCBD@@CEJHDFCDDJJHFJGGEBBCE@9788);::=C:7422244446CC@D?;:;A<<::;13149:BCBA@@@@DABCCDEJE=DB@@<=<ADCCEFIGFJ>8GA<;<JHH<7,EBEFGEHGCECIJJGGEDDDDDDFE??>>B>:(6+*+,++000(('(-+,*++,/))**--++***$$$$(474111ACBAA;;;:.'&%$#$&&&'('&''()))85577CFEBEDC@@>=<;99:=GJJDDD>BCD@CA@9111-,+***,+,100.<@A::::@A@JGJ>>=>CAEFE777@A=3(('''134/--.;67>C;9>9,,,-C>.../0//&&&&''&%%%'..56764..****.&(*,)))0=;<>BDHFGC====B43+++**541210..&&%&&&(((-7<;>?;;;@DHECI8864644?ACBBA?@63349/./02**8665755)((&&&(..&('('&'''('%$&(&012>B=84**)+/+))+**00'''(''''011--''''(*01123//++++))(('''(*&'((,*)))'+''5:>>////66-***04<=FC@??<:8014563666FJIJHFDJJJJJHJJIHIJHJJFJFJE=;8*)4)AJJJHIIHDJHHJFEJFJIJJJJJGIDEFDEEGIC=A===>@B86--,-69?;=BEJFJFEB>>43000:3269638238;=934<?BAHHHHEFEF=<;E::441011821+*&%%(:;ABCCBCFIJHDE7EHGIJGBBCEJDGEC<:89BC?<><>.,*+,/134,,,++0-1070,+*('(('&%$$&&'./5<>?A@BF8667ACABAD:8768?=ADIHHAA+++20/////+++&'&&*)*126621((((.//;DCB8888GEJGIJJJDECBFJJJJFJFJF??@@B)))*;?8910:083//'))))./350;<<;;=<<;<=<<;:3/.++-.1/../001//-34788;:==;;89;:<.67703-+*+7>=776574553//..*)(&&%%'%$%%$#$%)$$#$#$''''(&%%((*$##%&&(&&%%$$%$$##$&&'&)&$%$#$$$$'%%%$%$#$$#$$##$%'&*)+*,)'&&(*)++..0/10./--336677665421.,*&%%%)((*,,,,+*)))(''&$('&'''&$%%#$#$$#$$$$#%$$%%%%%$$$$%))+**('&$$%%$$$%&)...)+''+'(-2/,((,,*+*),+--((,(+*'*++*(&'()'(+$$$&'&&)((+*('&&'('('#
@Glass_T7V_22_D3_14_7_15
TTAATATCATAATAATGGTTTCTTAGACGTCGAGTCTTACGCCCCCGCCCTGCCACTCATCGCAGTACTCTAGAAGCGGCCGCGAATTCCCAGAAATCATCCTTAGCGAAAGCTAAGGATTTTTTTTATCTGAAATTCTGCCTCGTGATACGCCTATTTTTATAGGTTAATGTCATGATAATAATGGTTTCTTAGACGTCAGGTGGCACTCGAGTTGATCGGGCACGTAAGAGGTTCCAACTCTCACCATAATAAAATAAGATCACTACCGGGCGTATTTTTCTGAGTTATCGAGATTTTCAGGAGCTAAGGAAGCTAAAATGGAGAAAAAAATCACTGGATATACCACCGTTGATATATCCCAATGGCATCGTAAAGAACATTTTGAGGCATTATCAATCATATACTAATGTACCTATAACCAGACCGTTCAGCTGGATATTACGGCCTTTTTAAAGACCGTAAAGAAAAATAAGCACAAGTTTTATCCGGCCTTTATTAACCAAGTTCTTGCCCCACCTGAATGAAGTCTTCATGCAATTTCGTATGGCAATGAAAGACGGTGAGCTGGTGATATGGGATAATCTACACCCTTGTTACACCGTTTTCCATGAGCAAACTGAAACGTTTTCATCGCTCTGGAGTGAATACCACGACGATTTCCGATTTCTACACATATATTCACGAGATGTGGCGTGTTACGGTGAAAACCTGGCCTATTTCCCTAAAGGGTTTATTGAGAATATGTTTTTCGTCTCAGCCAATCCCTGGGGTGAGTTTCACCAGTTTTGATTTAAACGTGGCCAATATGGACAACTTCTTCGCCCCCGTTTTCACCATGGGCAAATATTATCGCAAGGCGACAAGGTGCTGATGCCGCTGGCGATTCAGGTTCATCATGCCGTTTGTGATGGCTTCCATGAGCGGAATTGCTTAATGAATTACAACGGCTGCTGCGATGAGTGGCAGGGCGGGGCGTAATTTGATATCGAGCTCGCTTGGACTCCTGTTGATAGATCCAGTAATGACCTCAGAACTCCATCTGGATTTGTTCAGAACGCTCGGTTGCCACCGGGCGTTTTTTATTGGTGAGAATCCAAGCCTCGAGCTGTCAGACCAAGTTTACTCATATATACTTTAGATTGATTTAAAACTTCATTTTTAATTTAAAAGAATATCCGGTGAAGATCCTTTTTGATAATCTCATGACCAAAATCCCTTAACGTGAGTTTTCGTTCCACTGAGCGTCAGACCCCGTAGAGAAAGAATCGAAAAGGATCTTGTCGATCCTTTTTTTCTGCGCGTAATCTGCTGCTTGCAAACAAAAAAACCACCGCTACCAGCGGTGGTTTGTTTGCGATCAAGAGCTACCAACTCTTTTTCCGAAGGTAACTGGCTTCAGCAGAGCGCAGATACCAAATACTGTTCTTCTAGTGTAGCCGTAGTTAGGCCACCACTTCAAGAACTCTGTAGCACCGCCTACATACCTCGCTCTGCTAATCCTGTTACCAGTCAGCTCTGCCAGTGGCGATAAGTCGTGTCTTACCGGGTTGGACTCAAGACGATAGTTACCGGATAAGGCGCAGCGGTCGGGCTGAACGGGGGGTTCGTGCACACAGCCCAGCTTGGAGCGAACGACCTACACCGAACTGAGATACCTACCGTGAGCTATGAGAAAGCGCCACGCTTCCCGAAGGGAGAAAGGCGGACAGGTATCCGGTAAGCGGCAGGGTCGGAAAAAACGGAGAGCGCACGAGGAACTCCAGGGGAAACGGCATCTTTATAGTCCTGTCGGGTTTCGCCACCTCTACTCTGACTTGAGCGTCGATTTTTGTGATGCTCGTCAGGGGGGCGGAGCCTGTAAAAACGCCAGCAACGCGGCCTTTTTACGGTTCCTGGCCTTTTGCTGGCCTTTTGCTGCACATGTTCTTTCCTGCGTTATCCCCTGATTCTGTGGATAACCGTATTCGCCTTTGAGTGAGCTGATACCGCTCGCCGCAGCCGAACGACCGAGCGCAGCGAGTCGTGAGCGAGGAAGCCTGCATAACGCGAAGTAATCTTTTCGGTTTTAAAGAAAAAGGGCAGGGTGGTGACACCTTGCCCTTTTGCGACTGCAGCGGCCGCTACTAGTAGACCGGCTAGCGTCAGCTTCACCTGTTTTACGTAAAAACCCGCTTCGGCGGGTTTTTACTTTGGTCATCGAGTGATTACAAAGCAAGCAAAGAAAAAAGGCGACAGATTACTCTGTCGCCTTTTTTCCTGACTCATAACTTAGGTGGCGGGCTAGCGTCGTGGTTTGTCTGGTCAACCACCGCGGTCTCAGTGGTGTACGGTACCGACCGAAACCCCGACGTGCACAGCTGTCACCGGATGTGCTGGTCTGATAAGGTGCATCAAGCACAACGGCCTCTACAAATAATTTTGTTTAAGAATTCATTAAAGAGGAGAAAGGTACCATGAGTAAAGGAGAAGAACTTTTCACTGGAGTTGTCCCAATTCTTGTTGAATTAGATGGTGATGTTAATGGGCACAAATTTTCTGTCAGTGGAGAGGGTGAAGGTAATAGAACATACGGAAAACTTACCACTAAATTTATTTGCACTACTGGAAAACTACCTGTTCCATGGCCAACACTTTGTCACTACTTTCGGTTATGGTGTTCAATGCTTTGCGAGATACCAGAATGGTCTTGAAACAGGCATGGCTCCGGAGCCATGCCCCAAAGGTTATGTACAGGAAAGAACTATATTTTTCAAAGATGACGGGAACTACAAGACACGTGCTGAAGTCAAGTTTGAAGGTGATACCCTTGTTAATAGAATCGAGTTAAAAGGTATTGATTTTAAAGAAGATGGAAACATTCTTGGACACAAATTGGAATACAACTATAACTCACACAATGTATACATCATGGCAGACAAACAAAAGAATGGAATGAAGAATTTTGACTGCAAAATTAGACACAACATTGAAGATGGAAGCGTTCAACTAGCAGACCATTATCAACAAAATACTCCAATTGGCAATGGCACTGTCCTTTTTACCAGACAACCATTACCTGTCCACACAATCTGCCCTTTCAAAAATCCAACGAAAAGAGAGACCACATGGTCCTTCTTGAGTTTGTAACAGCTGCTGGGATTACACATGGCATGGATGATCTCTAAGAGAATAAAAGCTTGATATAAATTATTACCACCCAGGGGATCCCATGGTACATTATAGAGGCATCAAATAAAACGAAAGGCTCAGTCGAAAGACTGGGCCTTTCGTTTTATCTGTTGTTTGTCGGTGAACGCTCTCCTGAGTCAGGACAAATTAGCCGCCCTAGAATCGAGTGGCGCCTGCAGACGTAAAAAAAGCGGCGTGGTTTGCACCTTTTAATTGCCGGACGTACAATAGATACCAGATATAATCCTGACGACGGAGACCGCCGTAAGATGACAAGCCGGCAGTTAATTGAAAAAGTTTAAACAAAATTATTTGTAGAGGGAAACCGTTGTGGTCTCCCTAAATATGTATAGACCTTGTGTAAGTACCGTAAAGTTATCCAGCAACCACTCATAGACCTAGGGCAGCAGATAGGGACGACGTGGTGTTAGCTGTGCTCGAGGTGAAGACGAAAGGGCCTCGTGATACGCTT
+
''&**&%%%&%&&-:>DDDFHHGA&&&&',;???D;;;:HGHFJ;FECGJJJJJGJJJJJHIGJJJGFJB?>?BJJJBDB>::98::<&%%%(&+)(*..01=>:<BIJJGIEJJHII6573+,-0CAB??AEJJJJJJGJGJGJHJJIJGJJFJIBG=JJJJJIEFJHJJJG55556;43236722113-,*#$'-.9('''>FGDGJIJHHHJJ888865430.-.224689860..))**)**+0-2133.--/1(&%'(&*9;;<??@AJGDIFGEEFC222CFEJJIIFGJJJJJJJJJFJJJJIGHIIJJJJFJJJ@=<=;4=;BFJJJFJFGJJJJEJJIHJJHHGEIEJHGJ@E5555HJDGJ?>>666GDHA7778D;7760)((%%##$$$%$$$#$&&&&0877<=EEJHHJGJJJJFHJJGJJIHIIHGFHHDEGGJFJJJJGGJJGJIIFGJJJI@JIJI>@+***9HEJJDGJJJEFEGDJJJ@?@('&&'((**((*%%%&)(..0&&&%03444--,+13+,,,+32/01..34>000087:?A>>@HGDGFEFDC:980''**=B/++')()*+,,:B<??>JJEA:555I==6=-+,22...9;;JJHHGEHJJ@?GGJGJJEBA@>5*,,***)+,,33555;3*'&())*'((67;@@?;=;/&&$$&'.../;ACJIDJGHB>>878<E@11***,70/./29@?>?JJJIJHJJJJ?5546>>?=>A>>??=<AABADEDBBBAJJJFJ<:D322278/..1255562(&&'DEJJJFHCAF?4324:989>AA.-,,.449:<;3?;<<BJG<;;<JECHJEEFJFGD@@++,AA?@DEGEBCA>>=:11126<=AFC?AA@AAB@:8;:>5335AEAF;:89A?>444.---/-*(.+&&&(+++(''',,,/41100/&(&&'+*))*&%')**,0//05<=BDBEFJJJJJJGDA7==6IGGFIJJJGJJIJGF@DEEGFHDJJFBCAHCBBBJHJJHJJIJJJDA55BFEHGJ====JJJGGJGEG812EFGBBF++++FJJHIJJHJJJEF?DGGFFE?<<>CDC::9;??@BCCEJFJJJJJJ85647::<?@GIC<;;<DFJEJHHJIFA@@CBEDFHE=FJJEEDABBAJJJE@4B@54450''')%$$$%)9AB977511116846>6667EHCGGJFGHJGJEJJIJJJJHEJJJJGJJJJBJHJJJJJGJJJJEEFDDBBBJ?=..,--/190//3655:9<10010-*,,(((*???>:?BC853/009=---,553444894><<<5>?DBEIJJDCGJFJIIJIIHJEGJIDEEGC875/-%%''+++0//>==A@@FD?B;636.(&%&$'&$'&(''((20///29==>?<=ECCDEECDJJGFJDJFHFJIJHBDFJJGFJGHC@?>73349ACB....<:::FHFGJJIGHFJGHDEEEGFJHEFJHIJGIJJHJHIJHFIIJGB91120++*(((+))+5;:HJJJGGJFB9999>>?><;=4JFGGFAI;5555732222--.+**)'-/*+;EHJHGJFHJJJBA@A@@@CJ=:97---GGBA@>77;=<<<=??CBJA7610--0JIFGHJJDGDE@AFFA?BFEF?;:<<>@@B@?988ABBCCCG:78,,E?:::?>DHJEHIEJFIIJJJJGJJJJJJJJIGIJJJEEJJJJJJJIHJJGAFE=9)&&&)+)**+))-;><;4434%%''))'*((.06;:;5&%%$$$%%(/4+;@CBCGJJEJFHJJJJJ?AB>???43.++-3..5DFIGJJJFJGGDJJJJJEIJIJJJGIJG;;DEIJHHHEIJIFJD@(''13337,((11?@<<88;:4=?@ECECDJHCBBGHJGJGJJJJJJJEJJGJHC7/,*&&%(45:79<1,,+,//.//1346;;ABJJHFIC=>@@=:95/.)((&&'),6,&&&&(;;;IJFJFGJDB?1))**???C=8;;>>>>>10002/&'01235445588:222?@GHJEIJHJFJJJJJHHGIJIHEJGJJJA>=<>><--.:B@EHJAACF9?JJJJFJJFJECCBC==@>6.:5-*('(::=88CDJJHGIJHJJ>>CAACECDCCGCCBACF::5454HJGHJHJGHJFIHGDIJJJJJFBAD<:::BJCA@>>>7567>6<>1002@?@JGJHJGIFGHJG55558779D>AGJJJII9996545643334=>A8865:0*;<64137C?<;=BFEGJF:;:JIFBACBDEDC<<8+++JDDG94/047AAEDCH<<<;@>=<9:;5550111631/''&%%%%%))*++>@BJEBDEJJGJJJIJJGDCABFCEFDGJA>7''+-0004'&&''&)%%##$$$%&%&''&&(.-.00458;:9;;;=800*(.02323*)***--0<?CEFGFGJJEJGEEFCHED@AJHJGHIIIGJDJJJJJJFJFHHJJIJJGEGJJJJGJJGFJFEFJJFDJEJGJJIGGEJGHEEEJHJJJGFJIJJJGFH>??>@@IHFCIEJFBACBA%%%&%%%'.///<<=BHFC?:*%$#$$$%4@GEFBCCDJFGJJEEEA@JJGDCAA?<<=GCE;HCBCCDEFGHEA1.??@DGGCCA45111@CDDDGHEIC8877/.('%%$$%/2001''&'+'%%%%&%&+*3+**('(%#$%$$######$%&')(*&&%&0+,++1244;;?AFHFJIDHJEEDBJGJJHJJGJGGJHCCCCA?@AE>>?AE??=>?AJ:::=JGGGIFIJHHFDFDEJEJHHGHHFHIGGE?98:76777>;245EEGIHHHDEFDJHGFJIJD==66@BJGEHDJHECBEHHDGGJHJIEDDC?>>>AGJIJCCCDD=<==<;;=@?>65.---001>=?>?DBCDFEJJF>>>;:=:9323215...8'&&''''(-@A9677>>DFJJIJJJJJJJJJJJJJFAC@A76688778EFJFHJHIJJJCE>AEJFA9923<?5?<:9---+,+&$$$%'(0,+*,.9?<?>>DEHJJJJJIJJJHJEJJHGJJHHGJJJDHJJ?***76746+:<899:GIHJFJHJJJGGJBDIBB??:9*(&&&*2389;@FEEFIFH@CBIJGDDGDBEDGFFHJIHJ6556>86(''&%%)()),;;//..3669,+,((&&)&%%%&(*''''55/++*(+,,--/(''&(''''()=@???BEB>>>>@EFJJIJI>>>>;;;;JJJJJJJJIJJJJ@:;:JEADBCCDCACFGE<<<?AEGFH>>>?B<875,++,////0)''*'%%%&,57;D:99>A=:99;DHJFDGGIJHGJECF88?BCB><988:443//.'&%%%'%'-+*++4100-3221/--(((%%%'&&&&&%)&&$$$%+,+,,3579<<9878)(''*(((((&&%***+..-)'''(+::9+))/:83/./'9>97/.CB>8;;;8:))+-9=AHCBD@??@AA@B@A??BB,,,.78-*(*$$$$%&1+,*+*('(%%22>=?A;:::=/.,---//05565:;<44>AC?AACEGGIDDCD:999JD?>>?JHJJGGHGFJJIGJIJEFDEHJJJJJFJCBBBEE@>><989<@HEC:6*%
@Glass_T7V_22_D3_14_7_16
ACCTCTGACTTGAGCGTCGATTTTTGTGATGCTCGTCAGGGGGGCGGAGCCTGTGGAAAAACGCCAGCAACGCGGCCTTTTTACGGTTCCTGGCCTTTTGCTGGCCTTTTGCTCCTGCTTCCTGCGTTATCCCCTGACTCTGTGGATAACCGTATTACCACCTTGAGTGAGCTGATACCGCTCGCCGCCGAACGAGCGCAGCGAGTGAGTGAGCGAGGAAGCCTGCATAACGCGAAGTAATCTTTTCGGTTTTAAAGAAAAAGGGCAGGGTGGTGACACCTTGCCCTTTTTGCCGGACAGCGGCCAGCTACTCGTAGACCGGCTAGCGTCAGTTTCACCTGTTTTTACGTAAAAACCCGCTTCGGCGGGTTTTTACTTTGGTCATGAGTGATTACAAAGCAGCAAAGAAAAAAGCGACAGGATTTACTCTGTCGCCTTTTTTCCTGACTCATAACTTAGGTGGCGGGCTAGCGTCGTGGTTTGTCTGGTCAACCACCGCAGTTCTCAGTAGTATCGTTCAAAACCCGACGTGCACAGCTGTCACCGGATGTGCTTTCCGGTCTGATGAGTCCGTGAGGACGAAACAGCCTCTACAAATAATTTTGTTTAAGAATTAATTAAAGAGGAGAAAGGTACCATGAGTAAAGGAGAAGAACTTTTCACTGGAGTTGTCCCAATTCTTGTTGAATTAGATGGTGATGTTAATGGGCACAAATTTTCTGTCAGTGGAGAGGGTGAAGGTGATGCAACATACGGAAAACTTACCCTTAAATTTATTTGCGCTGCTTGAAGCTACATGTTCCATGGCCAACACTTGTCACTACTTTCGGTTATGGTGTTGAATGCTTTGCGAGATACCCAGATCATATGAAACAGCATGACTTTTGAAAAAGTGCCATGCCCGAAGGTTATGTACAGGAAAGAACTATTTTTAGAAGATAGACGGGAACTACAAGACACGTGCTGAAGTCAAGTTTGAAGGTGATACCCTTGTTAATAGAATCGAGTTAAAAGGTATTGATTTTAGAGAATGGAAACGTTCTGGACACAAATTGGAATACAACTATAACTCACACAATGTATACATCATGGCAGACAAACAAAAGAATGGAATAGAAAGTTAACTTCAAAATTAGACACAACATTGAAGATGGAAGCGTTCAACTAGCAGACCATTATCAACAAAATATTCCAATTGGCGATGGCCCTGTCCTTTTACCAGACAACCATTACCTGCCACACAAATATGCCCCTTCGAAAGATCCCAACGAAAAGAGAGCCACATGGTCCTTCTTGAGTTTGTAACAGCTGCTGGGATTACACATGGCATGGATGATCTCTCAATAAAAGCTTGATATCGAATTCCTGCAGCCTG
+
EHEEHJJFJHJJHJC@AC6666AA<6656AD....=:4367HJEIFGHHFIJHGJCAJFGHEEEFEGJJFHIEHJIIFJJJH>84444%%%%/>AACGIJFEGHJE?HIC432+%$%%().02*(%%)'(((.'&()&''&)+//:@EDFHEGEJJ>;8&&&.6'<??=>>>C?><6-)(*+'%&'&$%'%'()))).//00/...&%%,-469;;<=:;75455778ADJFIFGGHIGIFGJIEDCFCFFHJJHJIE@AAJGIIGBCCEDJEFFGI55478235651><<)('&'%#$+014780,+,225+***-./98=?GDBB?B<6668G<::@BHEC@:A;92226>GJIJIEEEGGEEJEEDD9@=;1----'&&%%&&'&%%&&)('&$&'*'&%&&03745:>751((((.+('''')))*22,****-0/12023+++.()8@EEFJIFHJJJJDA@>@.--+-)(()566E6555<;900/00::823+*%%#$&&&&'((&&%#$%'()*+**+7?AFGJJFJEIJJJJFCJJJGHJJJGACBJEJGJJJJJGEBBDCBC@GEHJGF/+)),,00003;:<<7..1==>?AC??B86;:<=;>&&&',++,+,,+:=?CCIJEJDDF0000DJGJJIJJJJDD?>=8/'((/-.3IB@??;:;89;JGJJGJJ;;;;HDJEGEHIEFHHFCCC=JJID?><<>?GHJI@:9A><<=HHJGIIIEHFGIIIJGJJHJIJJJFEA@ADFI@;6,,+))-(+2354//00..((''('(%%&&%%$%))()5-22;BCBCDIGJJFJDCGDJJGJJJJEAABEDDEEEDD>((()@?=<?:>@?DBBDJG:20...5866569AB:99995554676(''()/1245<=>?@@A>>?@JHGJE@=<;.-.-02/+*)('&&(+2(((*5@:32226A@DJFFHGJDFEGFGAAA@<8995><<???BBFJJJGJEDJEIE?<HFEJGEGGDEFJDBBBDJECIIFIFHJJEEDBC8*'$%%'&&&%'(%%%%&,**=AB@;;;<ECDDGCFB?>>?DD?@?BEBD33348783444=AA@B@@EFEHDBCEE766FJ777>;965'&''(9;;;FB@@@IIFIJJC@BBCCDGDECFFFECBB?<<;.((((''33777<<ACCC?;;;@10//122571('''564?>?@>>?:;;;@FBB?=5863353-3-.04220//)(&%%')'+++++--.---5:841'79:CD?;;?=222155=540/0,)**89:<<??=<>554-*+.02.123=???@BCCCCAD@@?AAB<;2221:00000//.4,,''.+23378>?>;<<;;<<<:9;;>A>>972.+)
@Glass_T7V_22_D3_14_7_17
TGCATGGGATCCCCCGGGCTGCAGGAATTCGATATGAGCTTTTTATTTGTAGAGATCATCCATGCCATGTGTAATCCCAGCAGCTGTTACGAACTCAAGGACCATGTGGTCTCTCTTTTCGTTCGGAAATCTCGAAAGGGCAGATTGTGTGGACAGGTAATGGTTGTCTGGTAAAAGGACGGGCCATCGCCAATTGGAGTATTTTGTTGATAATGGTCTGCTAGTTGAACGCTTCCATCTTCAATGTTGTGTCTAATTTTGAAGTTAACTTTAGATTCCATTCTTTTGTTTGTCTGCCATGATGTATACATTGTGTGAGTTATAGTTGTATTCCAATTTGTGTCCAAGAATGTTTCCATCTTCTTTAAAATCAATACCTTTTTAACTCGATTCTATTAACAAGGGTATCACCTTCAAACTTGACTTCAGCACGTGTCTTGTAGTTCCCGTCATCTTTGAAAAATATGAGTTCTTTCCTGCATAACCTTCGGGCATGGCACTCTTGAAAAAGTCATGCTGTTTCATATAATCTGGGTATCTCGCAAAGCATTGAACACCATAACCGAAAGTAGTGACAAGTGTTGGCCATGGAACAGGTAGTTTTCCAGTAGTGCAAATAAATTTAAGGGTAGCTACCCGTATGTTGCATCACCTTCACCCTCTCCACTGACAGAAAATTTGTGCCCATTAACATCACCATCTAATTCAACAATTGGGACAACTCCAGTGAAAAGTTCTTCTCCTTTACTCATGGTACCTTTCTCCTCTTTAATGAATTCTTGAACAAAAATTATTTGTAGAGGCTGTTTCGTCCTCACGGACTCATCAGACCGGAAAGCACGTCCGGTGACAGCTGTGCGTGGAGTTGTATCGTACACCACTGAGACCGCGGTGGTTGACCAGACAAACCGCAGCACTGGCTCCCGCCTCTAAGTTATAAGTCAGGGCGACAAGGTGGTGCCTGCCTTTTTTCTTTGCTTGCTTTGTAATCACTCGATGACCAAAAGTAAACCACCGAAGCGAGTTTGCGTAAAAACAGGTGAAACTGACGCTAGCCGGTCTACTCGTAGCGGCCGCTGCAGTCCGGCAAAAAAGGGCAAGGTGCGCGTCCCTTTTCTTTAAAACCGAAAAGATTACTTCGCGTTATGCAGGCTTCCTCGCTCACTGACTCGCTCGCTCGGTCGTTCGCTGGCGGCAGTCGCTCACTGAAAGGCGGTAATACGGTTATCCACAGAATCAGGGGATAACGCAGGAAAGAACATGTGAGCAAAAGGCCACAAAAACGCGACCGTAAAAAGGCCGCGTTGCTGGCGTTTTTTCCGGCTTCGCCCTTGACGAGCATCACAAAAATCG
+
($%&'&&%/%%333A9::FJJJ==>>EED<;;;><(((*-,)(-+,,))1,,,/25733/.-4/00(./0;B;;;6656=>?GCIDEGD@+***;55:7=7677@CCBDFGFGC@66EB(&&'011/0/--.,,>?BJIHGJGGDDFFGCJGHJJHFJEFIJJFCA@)))+;<FIGEJC?**+?BCA('('--.0FJHJIIJJJIJJHHHEJJGJJJ;::1113@?ADEH8777?>99>>:0011GEEFCA=EEAAJJGB43/*,+%%%**1+'&'*(*&&,57;AG@=:899..9<>5HHJJJJFFEDJHEFJJJEJFJHIFCCACEFFGDBFCGJHDGFDBCDCIFIGJGFD7/+()*+++02?9=?FD....1113;87<<EHJ:6/./,+&%%$$'7>@BGJGJGIJGGA;@HDDFCCDCCJGFJJJGIJGIEEEFJ???>5D=/@<<<=?D=9@ABF@<32..//21355005-)%&%&'&(0+,12DHE9999><///.8<=JJ@?<<>@BCCAA=:9:93''():9:AA@?DA0///8<>BBCCAAECCCBAC?>?=888=EA>>>>CCDCBFCJEAC@A><;=7D;7445:9788DABACEBA@ACFGFGCDBFJFJBCAAB;5331031*@?CEGHFDHJIED=<>8<=>9;98<>EIEGDGGFGFFGHFGHF>=<4;555EJJEDDAAAABBAA?A+)))*))2127=C7677@>7541223DC?@==??FGEAJFBCBGCC?>><<87<@==32>BEA776511112,,,%&&(0.,,,,67....=<<<;;?@?=4<-*('(**,79887844413234667;:9::65+++,320''''(&&&&&%$'&&%&&()+%%$$$&&'(1-6665578@?@ADEFCDBCBB:32()''%%'%%%%%$%&$$#$#$'(('''%%'&&*)*'&&&(&&%$%%%%%'')(&$$$$&$#$%'*)))*+00.+:=@CBCCEEEGECEDGF@???EEDFCFFED@><=;810-(+.3;53101400.---4<GC=<=<BCAFFEBA>==?:99:00002(&&'()*--08892229?>>;;>>A@>?AJFHEA>;*)()*('&((()))),,-,00+%%%)*42779JFBCBDFFFGJGJ@@@BJFCABCJJJBA@=>?>DJFC=<;8/./('(++22-,(')*&&'&'(+++%&%%%((---.)%%&&'''((-.05:89ADECGC@C?;9997689>IF@:::11/233AGJJGD=>>>=<8:.58A@CCF8'''130'$$%'+,,--//JJDIGJB@AAEEFJEEG@;8615433-..4,('((*5*%%8544466445113863+'
@Glass_T7V_22_D3_14_7_18
CATAGCGCTGGTATCTCAGTTCGGTGTAGGTCGTTCGCTCCAAGCTGGGCTGTGTGCACGAACCCCCGTTTCAGCCCGACCGCTGCGCCTTATCCAGTAACTGGTCTTGAGTCCAACCCGGTAAGACACGACTTATCGCCACTGGCAGCAGCCACTGGTAACAGGATTAGCAGAGCGAGGTATGTAGGCGGTGCTACAGAGTTCTTGAAGTGGTGGCCTAACTACGGCTACACTAGAAGAACAGTATTTGGTATCTGCGCTCTCCTGGAAGCCAGTTACCTTCGGAAAAAGAGTTGGTAGCTCTTGATCCGGCAAACAAACCACCGCTGGTAGCGGTGGTTTTTTTGTTTGCAAGCAGCAGATTACGCGCAAGAAAAAAAGGATATTCAAGAAGATCCTTTGATCTTTTCTACGGGGTCTGACGCTCAGTGGAACGAAAACTCACGTTAAGGGATTTTGGTCATGAGATTATCAAAAAGGATCTTCTCACCTCAATCCTTTTAAATTAAAATAGAAGTTTTAAATCAATCTAAAGTATATATGAGTAAACTTGGTCTGACAGCTCGAGGCTTGGATTCTCACCAATAAAAAACGCCCGGTGGCAACCGAGCGTTCTGAACAAATCCAGATGGAGTTCTGAGGTCATTACTGGATCTATCAACAGGAGTCCAAGCGAGCTCGATATCAAATTACGCCCCGCCCTGCCACTCATCGCAGTACTGTTGTAATTCATTAAGCATTCTGCCGACATGGAAGCCATCACAAACGGCATGATGAACCTGAATCGCCAGCGGCATCAGCACCTTGTCGCCTTGCGTATAATATTTGCCCATGGTGAAAACGGGGGCGAAGAAGTATCATCTGGCCACGTTTAAATCAAAACTGGTGAAACTCGCCCAGGGATTGGCTGAGACGAAAGCATCTTCTCAATAAACCCTTTAGGGAAATAGGCCAGGTTTTCACCGTAACACGCCACATCTTGCGAATATATGTGTAGAAACTGCCGGAAATCGTCGTGGTATTCACTCCAGAGCGATGAAAACGTTTCAGTTTGCTCATGGAAAACGGTGTAACAAGGTGACACTCCCATATCACCAGCTCACCGTCTTTCATTGCCATACGAAATTCCGGATGAGCATTCATCAGGCGGGCAAGAATGTGAATAAAGGCCGATAAAACTTGTGCTTATTTTTCTTTACGGTCTTTAAAAAGGCCGTAATATCCAGCTGAAAAACGGTCTGGTTATAGGTACATTGAGCAACTGACTGAAATGCCTCAAAATGTTCTTTACGATGCCATTGGGATATATCAACGGTGGTATATACAGTGATTTTTTTCTCCATTTCACTTTACGCCTTTAGCTCCTGAAAATCTCGATAACTCAAAAAATACGCCCGGTAGTGATCTTATTTCATTATGGTGAAAGTTGGAACCTCTTACGTGCCCGATCAACTCGAGTGCCACCTGACGTCTAAGAAACCATTATTATCATGACATTAACCTATAAAAATAGGCGTATCACGAGGCAGAATTTCAGATAAAAAAAATCCTTAGCTTTCGCTAAGGATGATTTCGAGAGTCGGCCGCTTCTAGAGTACTGCGATGAGTGGCAGGGCGGGGCGTAAGACTCGACGTCTAAGAAACCATTATTATCATGACATTAACCTATAAAAATAGGCGTATCACGAGGCCCTTTCGTCTTCACCTCGAGCACAGCTAACACCACGTCGTCCCTATCTGCTGCCCTAGGTCTATCAGTGGTTGCTGGATAACTTTACGGGCATGCATAAGGCTCGTATAATATATTCGGAGACCACAACGGTTTCCCTCTACAAATAATTTTGTTTAACTTTTTAAATTAACGGCCGGCTTGTCGACGACGGCGGTCTCCGTCGTCAGGATCATCCGGGCATCAATCGTACGTCCGGCAATTAAAAAAGCGGCTAACCACGCACTTTTTTACGTCTGCAGGCCACTAAATTCTAGGGCGGCGGATTTGTCCTACTCAGGAGAGCGTTCACCGACAAACAACAGATAAAACGAAAGGCCCAGTCTTTCGACTGAGCCTTTCGTTTTATTTGATGCCTCTAGCACGCGTACCATGGGATCCCCCAGGGCTGCAGGAATTCGATATCAAGCTTTTATTTGTAGATCATCCATGCCATGTGTAATCCCAGCAGCTGTTACAAACTCAAGAAGGACCATGTTGTGGTTCTTCTTTTCGTAGGGAATCTTGGGAGGATTGTGGACAGGTAATGGTTGTCTGGTAAAAGGACAGGGCCATCGCCAATTGGAGTATTTTGTTGATAATGGTCTGCTAGTTGAACGCTTCCATCTTCAATGTTGTGTCTAATTTTGAAGTTAACTTTGATTCCATTCTTTTGTTTGTCTGCCATGATGTATACATTGTGTGAGTTATAGTTGTATTCCAATTTGTGTCCAAGAATGTTTCCATCTTCTTTAAAATCAATACCTTTTAACTCGATTCTATTAACAAGGGTATCACCTTCAAACTTGACTTCAGCACGTGTCTTGTAGTTCCGTCATCTTAAAAATATAGTTCTTTCCTGTACATAACCTTCGGGCATGGCACTCTTGAAAAAGTCATGCTGTTTCATGATCTGGGTATCTCGCAAAGCATTGAACACCATAACCGAAAGTAGTGACAAGTGTTGGCCATGGAAAGGGTGGTTTTTCCAGTAGTGCAAATAAATTTAAGGGTAAGTTTTTGGTATGTTGCATCACCTTCACCCTCTCCACTGACAGAAAATTTGTGCCCATTAACATCACCATCTAATTCAACAAGAATTGGGACAACTCCAGTGAAAAGTTCTTCTCCTTTCTCATCGTACTTTTCTCCTCTTTAATGAATTCTTAAACAAAATTATTTGTAGAAGCTGCTGCCCGTCCTCACGGACTCATCAGACCGGAAAGCACATCCGGTGACAGCTGTGCACGTCGGGGTTTGTACCGTACACCACTGAGACCGCGGTGGTTGACCAGACAAACCACGACGCTAGCCCGCCACCTAAGTTATGAGTCAGGAAAAAAGGCGACAGAGTAATCTGTCGCCTTTTTTCTTGCTTGCTTTGTAATCACTCGATGACCAAAAGTAAAAACCCGCCGAAGCGGGTTTTTACGTAAAACAGGTGAAACTGACGCTAGCCGGTCTACTAGTAGCGGCCGCTGCAGTCCGGCAAAAAAGGCAGGAGCCGTGTCACCACCCTGCCCTTTTTCTTTAAAACCGAAAAGATTACTTCACGGTTGTGCCGGCTTCCTCGCTCGCTAGCAGCTCGCTGCGCTCGATTGTAGTTCGGCTGCGGCGAGCGGTATTAGCTCACTCAAAGGCGGTAATACGGTTATCCACAGAATCAGGGATAGGAGAAGAACATGTGAGCAAAAGGCCAGCAAAAGGCCAGGAACCGTAAAAAGGCCGCGTTGCTGGCGTTTTTCCACAGGCTCCGCCCCCTCGACGAGCATCACAAAAATCGACGCTCAAGTCAGAGGTGGCGAAACCCCGACAGGACTATAAGAATTAGGCGTTTCCCAGCTGGAAGCTCCCTCGTGCGCTCTCCTGTTCCGACCCTGCCGCTTACCGGATACCTGTCCGCCTTTTCTCCCTTCGGGAAGCG
+
2///-*$-1/..::9;-,,-DEEJJJJFGHG?>>?J1111B000290006JDCBBBBCC<<;788=>6653)8<=ABBBAA5555=??><6()85..-*))'&&&$$%$%%&%'49;ADAA?<8797,,+,0/+&&'&''4;JGHJGHGGJJJFEEDGJIIJGFJID<999JIGJJCDCIJIIJHABBEFFGEHJA@:::;AFAECABGFHJHIFFDIGCCCCJJJJJJFGJJH@?ABHJIB@?>:99664444111.))*.---6**'((****+55888-))><AGFJJAA@CCE@@??A>@;0/-.JHJJHGGIHFFJJJJGIJIIHHJJFGIJFEE<H@DFG94488AIJGF;;<???555555447,*,.*).10.*()')(&'*+,,+(''1014./1675799<9::9<@><<<=JECECCCEGJJJJ@>>JJDB@?@AAFDEIFJJIGCEEEJJGJJFJHHEJDEBAAJG>9770/-()'&)*+,,,,.88?CHD=>7F<==;:.../=>?JJIJHJIJFHHJHJJJJJJIJJIHHJJJFGGJH6666GCCB>>==;:<<>6DB?DGFHIJJGJGDDEBJJJJJJJJGFFJHJJJIFJH8878FGD55424;>4444JEFJHJJHIEJJHH<?@A@?A@BAB002266//+))))9;;E@@A@CBBIDFDEB>>?@JFJJGJJHJJJIJJGJFIIHHJJJJJIIHHHDCC@?@>?979:::;@<;4445=AEE@AAA>;=?@@CDJJJHJJJJIJIJJJJIHJJJJJHHEEFJJJIGJJFGGHJGJFIJ?>?A??:9E:JIGHHGJJJJJJJIJHJFGIJJJJFJJIJJGJJGE>>@FIG@>>=>93)&&%&-,,,-JGHHJJHJHEEGFEJEHFGFJJHJGHJGG,,,,4333;@?876732100,,,9BCEJGED>?AAEGJIJIJCJJJBDFD@::8(%%%&'''=CHJJJDEGHJJGJIIJJIJGDBB=;;BDCGJJEJIIJHGFHHJGJEDB>@JEHGEBC<<<CJHJJJJJJGIGJIGJJJJJJHJJJIIJI??=?JJJJJGEIJECABCEA433,+++644458/..'''%&*)3112&&&&&&0%&JEHJJFJFGDHGDJGJH?=55DHJHJJGJJEJ@898:4)*?:;;;BICFCA?=;<791)(((3001.,,*//7;:;99<9::9998:>@AB400<47**.-.0/())--/1)0++/.---+++,,/-,+('),*+0;=>>JFHFCBCCHGGIF;<;<GEEFJJGJJJJIJHJJJDADGJJJHIJHIJIHC=>94-:>>FCFJJJJEJ===>JJGJJGGJFE))))BDDDBA<88A95(%$$$%%&&&'(%&%%&&,0'56:9==>?BIIJEF<;?@CFD@1+'(9CDDGFECF?;HCEECFJJIJHDB@EDEFJIJJGGDFB>@>?>@ACCEEAAB>@>@AF:1,8;=JJGJJ<<<=JEJJGJJJJJGFDHCFICCG>G;<<;<=DDJJJJJFGJJJJJIJGFIFJJJJGJJJJJJJFJHJJJJJJIJJJJJJJFFC:<;9GFCBBCA@BAFGJD<<::>ABBBFH;;;;F,((()&%&'(-75447:<9:@ACC8334IJEGJHHJJGGIJJJHEGJJJJ@<;;;<?4343:322177:7+><<>@JJJGJJEAA@55544<<=<=9:@@??;:;:BB@BA?@,,,?EJDJJC?BDCEC=66687444<=>GCDDDFFGEGEEBCDGJ;;9:999::;:888870./089894112<;;?:99343432++++5?BBCDFJIJIJJIFJJGIGEEEBCACD333.///765549,,,CEDJJGJBC:??BD?>?@>?@BBCCJA7JJHHJJJ@H4/A8CCDCFIFGJGGHJJFJFCADFGI=<<;<895CB@E?>>>CG?FCCFEFJJJHG:::7776;::@@;@B====---3621**(&&&&2243.,&&*,308?;546552/('&(),++&%%%**,'''.6FIJEGJGGJIIJJJGEI:88<?JGJHIJIHJJJJFGGJGJJFHJJGJHJJGJEGFFJJJJIJ?=2222:55&((124658=////;<0//0/12-*)%%&&&&&'&&&((())*2103/-/0382///:BBA=;9898;966558888::=@DB><<<<<*)*////--68::;;<;:;87678798899;<=>877744549987542--6678876501,,/,*.,*/8<>(&&%%&',,***+),)*('&%(&).00777676561122****23=444?>>:;:9:<;988+***664688??=:::6766::997566787789:888:<<;11118;>9997888655568:;888756<=?88675464677?;8777<;;;;;=AA><;<:9778:<:;;6655655679:;;<<;:9887555455555569766799:;896126799999322298888:<A?;9:987654345;>=<86540//0776332344467643347798<69888899887897766411130//0910,-+.',*+,,-/*+,54555//23479>>@=;654333235593---/43334567788000067545689898667877%((')))212200/---/666722113344551101/---273333555665442333665554-5,**+*&&%%(*-)('(''(-/355463234565545645HCBCBE,'&&&51///2:<>+**4;*7DE?C@AFJJIFEDJGEFIJHIHHGJCGEIHJHFDGHHHFFJFJJGJJHGJJJJHEDBE@>;>A@CDBB;.-)(()AGFEDA@@ADAB98,6,''&)--''')'''22877@A7598ABEHGEH@@><=CFAFHHFIJBBDAJ832-&%&'(()((''--7=?GFCBCDE:77'&'&(3.007EJE984455<<=BIHA:999C30//11659:D<=<62....:5559:7EDCJHIIGGJJJFGCDHJDGJFJJGJIHJIHGB?@CFEHCIJFBDEAA@?>=DCCGIDEFJHFJC?ACGJEGHH?>>87669>??=A>=967546<8<A9:82>>;899;@75@@HGGGEHGGEFJHJGHGGGJHFGJIJJHBBA@FEEJEEDDFJEFEDCCCCHJECGJFIHGGHFHEECCGHFJGA@@>A*))*///000???;;;;7+**((()10//0112+'%''&'&$%%''(6687::9;8:=9:=;;B50/=9=>JJF?BBFHC776))(+)&&%&()))(()&%$%&&21+**+(%$%&%$$$%&&)+-34332&%$$'')***+7<@AAJJJFJCCBD99886,***-,,...444>GGFEJGGHGJGJHDGDAB?@:2255'%$%+0*'%%%'*.,120/11148;=@BCGEFDG@52125:;40-*&%&'&,04001AC@:5-+*+,--)().8:>><:5::.@>@FEHFHCB<;9<?((((00121156=0/1EJHFFGDBHDAA<<<JJIFIJJJHJHGDCB>=>000AEDECEDC0.++('%$$%311130,-(''(*29>A@@:9F?IHFJJJJJHIDJBGEC::68794-==@>@<99J?<<HFIJJFJJDCBDB@D;2''':BDG;:;=B<-*(
@Glass_T7V_22_D3_14_7_19
GACCGACAAACAACAGATAAAACAAAAGGCCCAGTCTTTGACTCATTTTCGTTTTCTGATGCCTGGCACGCGTACCATGGGATCCCCCGGGCTGCAGGAATTCGATATCAAGCTTTTATTTGTAGAGATCATCCCATGCCATGTGTAATCCCAGCAGCTGTTACAAACTCAAGAAGGACCATGTGGTCTCTCTTTTTGATTGGGATCTTTCGAAAGGGCAGATTGTGTGGACAGGTAATGGTTGTCTGGTAAAAGGACAGGGCCATCACCAGTGGAGTATTTTGTTGATAATGGTCTGCTAGTTGAACGCTTCCATCTTCAATGTTGTGTCTAATTTTGAAGTTCATTTTTGATTCCATTCTTTTGTTTGTCTGCCATGATGTATACATTGTGTGAGTTATAGTTGTATTCCAATTTGTGTCCAGATCTTTCCATCTTCTTTAAAATCAATACCTTTTAACTCGATTCTATTAACAAGGGTATCACCTTCAAACTTGACTTCAGCACGTGTCTTGTAGTTCCGTCATTGTTGAAAAATATAAGTTCTTTCCCTGTACATAACCTTCGGGCATGGCACTCTTGAAAAAGTCATGCTGTTTCATATAAATATCAGGATATCTCGCAAAGCATTGAACACCATAACCGAAAGTAGTGACAAGTGTTGGCCATGGAACAGGTAGTTTTCCAGTAGTGCAAATAAATTTAAGGGTAAGTTTTCCGTATGTTGCATCACCTTTTTCACCCTCTCCACTGACAGAAAATTTGTGCCCATTAACATCACCATCTAATTCAACAAGAATTGGGACAACTCCAGTGAAAAGTTCTTCTCCTTACTTCATGGTACCTTTCTCCTCTTTAATGAATTCTTAAACAAAATTATTTGTAGAGCTGCGTCCTCACAGACTCATCCAACCGGAAAGCACATCCGGTGACGGCTTGTGCACGTCGGGGTTTGTACCGTACACCACTGAGACCGCGGTGGTTGACCAGACAAACCACAACGCTTAGCCCGCCACCTAAGTTATGAGTCAGGAACAAGTAATCTGTCGCCTTTTTTTCTTTCTTGCTTTGTAATCACTCGATGACCAAAAGTAAAAACCCGCCGAAGCGGGTTTTTAGTAAAAGCTAAGTAAAACTAGCTAGCAGTTTATAGGTCGCGGCCGCTGCAGTCCGGCAAAAAAGGCAAGGTGCCGCCGCCCTGCCTCTAAAACCGAAAAGATCTCGCGTTATGCAGGCTTCCTCGCTCACTGACTCGCTGCGCTCGGTCGTTCGGCTGCGGCGAGCGGTATTAGCTCACTCAAAGGCGGTAATACGGTTATCCCACAGAATCAGGGGATAACGCAGGAAGAGACGTGTCGGGAGGGCGAAAGGCAGGGACCCGTAAAAAGGCCGCGTTGCTGGCGTTTTTCCACAGGCTCCGCCCCCTGACGAGCATCACAAAAATGGACGCTCAAGTCAGAGGTGGCGAAACCCAACAGGACTATAAAGAGTACAGAGCGTTACCACGGAAGCTCCCTCGTCGCTGCTCCTGTTCCGACCCTGCCGCTTACCGGATACCTGTCCACCTCTCCCTTCGGGAAGCGTAGCTGCATAGCTCACGCTGTAGGTATACTCAGTTCAGTGTAGGTCGTCGCTCCAAGCTGGGCTGTGTGCACCGGAGCCCCGTAGGCCCGACCGCTGCGCCTTATCCGGTAACTATCGTCTTGAGTCCAACCCGGTAAGACACGACTTATCGCCACTGGCAGCAGCCACTGGTAACAGGATTAGCAGAGCGAGGTACTGTAGGCGGTGCTGCCCGAGTTCTTGAAGTGGTGGCCTAACTACGGCTACACTTAAAGAACAGTCTGGTCTCTGCGCTCTGCTGAAGCCAGTTACCTTCGAAAAGAGTTGGTAGCTTCTAATCCGGCAAACAAACCACCGCTGGTAGCGGTGGTTTTTTTGTTTGCAAGCAGCAGATTACGCGCAGGAAAAAGAATTCAAGAAAATGCTTGAATATTTTTTTACTACGGGGTCTGACGCTCAGTGGAACGAAAACTCACGTTAAGGGATTGGTCATGAGATTATCAAAAAGGATGCACCTAAATCCTTTTAATTTAAAAATGAAGTTTTAAATCAATCTAAAGTATATATGAGTAAACTTCGTCTGACAGCTCGAGGCTTGGATTATTCACCAATAAAAAACGCCGGTGGCAACCGAGCGTTCTGAACAAATCCAGATGGAGTTCTGAGGTCATTACTGGATCTTCGACAGGATAGACGAGCTGGATCAAATTAGCCCGCCCTGCCACTCATCGCAGTACTGTTGTAATTCATTAAGCATTCTGCCGACATGGAAGCCATCACAAACGGCATGATGAACCTGAATCGCCAGCGGCATCAGCACCTTGTCGCCTTGCGTATAATATTTGCCCATGGTGAAAACGGGGGCGAAGAAGTTGTCCATATTGGCCACGTTTAAATCAAAACTGGTGAAACTCACCCAGGGATTGGCTAGACGAAAAACATATTCTCAATAAACCCTTTAGGGAAATAGGCCAGGTTTTCACCGTAACACGCCACATCTTGCGAATATATGTGTAGAAACTGCCGGAAATCGTCGTGGTATTCACTCCAGAGCGATGAAAACGTTTCAGTTTGCTCATGGAAAACGGTGTAACAAGGGTGAACACTATCCCATATCACCACTCACCGTCTTTCATTGCCATACGAAATTCCGGATGAGCATTCATCAGGCAGAGAATGTAAATCAAGGCCGGATAAAACTTGTGCTTATTTTTCTTTACGGTCTTAAAAAGGCCGTAATATCCAGCTGAACGGTCTGGTTATCGGTACCGTGAGCAACTGACTGAAATGCCTCAAAATGTTCTTTACGATGCCATTGGGATATATCAACGGTGGTATATCCAGTGATTTTTTTCTCCATTTTAGCTTCCTTAGCTCCTGAAAATCTCGATAACTTGAAAAAATACACCCCCGTAGTGATCTTATTTCATTATGGTGAAAGTTGGAACCTCTGGTGCCCAATCAACTCGAGTGCCACCTGACGTCTAAGAAACCATTTGTCGTCGCATTAACCTATAAAAATAGGCGTATCACGAGGCAGAATTTCAGATAAAAAAAATCCTAGCTTTCGCTAAGGATGATTTCTGGAATTCGCGGCCGCTTCTAGAGTACTGCGATGAGTGGCAGGGCGGGGCGTAAGACTCGACGTCTAAGAAACCATTATTATCATGACATTAACCTATAAAAATAGGCGTATCACAGAGGCCCTTTTCGTCTTCACCTCGAGCACAGCTAACACCACATCATCCCTATTGTCCTTCCCCTAGGTCTATGAGTGGTTGCTGGATAACTTTACGGGCACTGCATAAGGCTCGTATAATATATTCAGGGAGACCACAACGGTTTCCCTCTACAAATAATTTTGTTTAACTTTTTAATTAACGGCCGGCTTTATGAGCGACGACGGCGGTCTCCGTCGTCAGGATCATCCGGGCATCGAATTCACTGCACGTCCGGCAATTAAAAAAGCGGCTAACCGCACCGCTCGTCTGCAGGCGCCACTCGATTCTGGCGGCGGATTTGTCCTACTCCA
+
&&'',---112+*(/..-/49@?)))<>?877797789+&&&&%$$#&+)++*68('$$%&''&$$%$%&'(((*++-430800;8;A<==:E@;6430122,**++;9:?@A=<JJEJFHHJ+**.01243222(><BBBCJGJH7776999HGJJJFFFJEF@B<6B??DFGGBDGHJJJIHBBA@G<;112388'&&&&&%'%''&&+-001DFGFGHEGFAA@??===0/./.582223//+*))(::<DDCCB977:@@77.((''((()115479;<:00//666>9997988;3333::>????@HJCGIHGAFGJJJGGJFAEHDCCE@?62245+''')(),((()'&%%''./.6756630//56BBGIJJEHGDED@AA@E=7@ACFDFC9989<:30(&''(())(,'%%%&%'&&(**),**+,*'(051<==>CFJJECD@?JJGJJJ@7777A>753178EFJGJGGEJJJGFJ<EFD<<<;DC@A:===@@FECEHEGJIB>??>?+BBDD>=>?@BBED>;66*'',1.//1096*9=874457BFG?0***:5556>7764551=?FJFFA<=@;21.-.1'&&&'%$$&%%%((++0''.+**11256?DJGECCCCCCDHEHJ?<;;>HF=<==HDDJEJJGIFJCDFB@@8;600/05433340.&++-./6=EACEDB@@A=:?=@A?>;66510*)&&&(30+''<=EAC>=9FCDB>??=@64223BD?@A>==ABJDCBAEECEBCHEDDDDEECCCFF=<<<@;2,,,&&%%((+()-3:<=9:::BBEDCDFEGEG:;:8>??@=8:;9833''''0*&.3-,))6?BDB?AA>>=50-//-3:<9778521.../4---+)-)'''79C<<;'''(<8332)))))5ABGCBA==<<>>5556BC)(('(%')++-1458=>F;;;;A::<=?5444<5555=EEHHEEFJJDCBD>><6***/''''8**((('*)'&(-120000244<:::=<=51032/0.*&&(((())+(((('&&&('&%)06)()+%&',<>=AABCBCCDGGFFGGEDDFDHFGJB?97??==>770//0230..+('''%$%$%&&&%'$%%%$$%**/'''()))((()(('''()6777??A+++00*)''(-:;8::HD=<87&&&&(('(''('000-00+'&'&&+2510/2882*%$%%&58;<<?@?=<=:;::@<:0//..//+,,-,,/1?<;:=@>>?@><=74559FDA;955454311.%%%',*+9<<7777?;9:7)))))))**))*./(:=888961344:70///)(&''(*()*)('*()&$$((')'&''(.145..00522315345?877<3232;;;>?=???=;9987901**216:854034<=77<<;;=10.09005766'&&'()'*-/1>@ACACCDDEFCCDJ=;6)))*54,((()'&&'('$#$$$%%('(($##$&&&+@CA><<58($$%$%&&&'(39'''(/&&&,9::;E@???ECA==DDDFBC>7-)%&((''()808115=D<:9+*%%&'(()*00:::<>9994+++2411(''(-++-,**)*821,-*))%&-.267=GCDBEDGHGJA8('%%&%'&%%%'..,%%()*>=;<<677>:9:2.0',,,;;;888:;:+**143)211/08<>>6?@6<<BBBBC@>=;;39<<><65534ADIG>>=>;:;:FC;;;=JFGGEEEJC?@AJGDBIB@/'')****))(%&&&)(('()5<:=>;DIJECCF<:9:<211332(''-42012.('''//+,-,+///3'&&&(-(((()))..7:=A;777741003112376640--,.2,++,/++&)*7:;;H@A@>BBEEECHFHGHHGHEHJGJJFFD9B?DD;0//10=ABJFDBD@=<::;=::8832*((/../*)&('(((*+433-,--,++(*)))*+.6'&&&788<GFDCBBFC@=2223;CED@<>788;<6579:>8=>>5:565770//.//,..'(('++9<:0/(%%#$&&(''(+**+/,))'0.)78D<H556;EHEJCCFDHB@@@DDBHFFA>?>@D7667;;:995)))&()-(()'''&()1110--010,+++,99-,,,54:=<:78:9CCGJC5444-,,,021-11172&&')*(''(''(**))(),,:<BCACBABC5544/.*'%&%%&(''&&&'-.37<'&&&,73619,%$%((*-8ABHJ>GDHJFJIJFDJIJGJHEJJHFEG?9:6211/*))(+**+*,,,<<=CJJIJJJHJJJIJI@>>>AFCGGDDGGJCBBDJCDBCGFEEJDJ8444670-/18<;;;?GBD;;;;322)((()),*'(&&&,::<?@435766-++*7775535/....3535DFBEBBFC4445;99>CB@@AJGCFIIC=:;;:5::<FJJEDC@'''588=>JGJEGA?:7<<=A@BEJHJDIJH=ADJJIHJCBBC@A@AJIJJDBBJFEIJIGFDBGJF>>77535???JJEGJEGHJ@?JGGJJJGIDCIJJJHFE7778JJJHJJEFHFG=JJHJACAAJHJHJJEGJJEFHJHJJJIJJGJDJJJIGJFIHJIGJHJJJJJJGEFEH?<::E=JGJH??>>99800013127;B@BIGJJIJJJIHJJHEEJFEJIIDGEACDCFJDCCCA((&((+)()%%&('&&&,+)''((.24;44471//0003?DEE<>=1./((+;CD:@@JHJHH??@DFEJJF>6DFFHIHJIFJJJGJJIHI'''(((&%&$%-,//2997796116)40016345;?<>=8:;DAC==D=?=<<>DIFIJGHDC))))*?BGJHFH==:-,.**++(')19;:>=<8952011113579>8@@@76:BDBFGJJFC==>>857,)*-2DCA@:2(((('+)'(**((%&,,&$'')=>A?IFJDDIFB866567?;>C+*$$$'--,)++-A?ADG8889GJIGDJE===88(('()****1-+++'%##$$&&');;>FFED@A@AGHEBBBCIFFJICCCCCDJGA@A56611102//1>GHFEE6<<''9/+DDGJJIJFGGJ84337(&&')++0+,0/56765550/01?CCDCGDHGJIGEFEGJGHJFJJHEGIE762-+'$&$$2245452013>B=>8778??<>211&(((,-+29<?;86943<;5444==>>2./'&''9@E>BABC><<;=@=EJEGCBFEHIJJEHIECB;:7,,++/01,,..''&$%%%('$&&2.(,->@@??;;;;BCCB>>=:<<>:883/6**')*)*'&&'**6889<:-)*,,+**))()*'()*0>DECHAA;;;3334@.,')(---BDFJJDDEJGB>:/+A@,,6887;9@@?B)))*)(((97--++,,++,,,,-788<;899:6764444878@100/3?ACC44/,*)('%%&'&&&'''59:<=CEBC>==DCBB@AAE?7653()&&&&((%%(35=@DDC@BA<644-,,,.,-+-.44448660...55<++*$$#
@Glass_T7V_22_D3_14_7_20
GTTAACTTTGATTCCATTCTTTTGTTTGTCTGCCATGATGTATACATTGTGTGAGTTATAGTTGTATTCCAATTTGTGTCCAAGATGTTTCCATCTTCTTTAAAATCAATACCTTTAACTCGATTCTATTAACAAGGGTATCACCTTCAAATTCGACTTTGAAGGCATGTTTTTGTACGTACCGTCATCTTTAAAAAATATAGTTCTTTCCTGTACATAACCTTCGGGCATGGCACTCTTGAAAAAGTCATGCTGTTTCATATTAATCTGGGTATCTCGCAAAGCATTGAACACCATAACCGAAAGTCATAACATGTTGGCCATGGAACAGGTAGTTTTCCAGTGGCATTGCAAATAAATTTAAGGGTAAGCTAGCGTATGTTGCATCACCTTCACCCTCTCCACTGACAGAAAATTTGTGCCCATTAACATCACCATCTAATTCAACAAGAATTGGGACAACTCCAGTGAAAAGTTCTTCTCCTTTACTCATGGTACCTTTCTCCTCTTTAATGAATTCTTAAACAAAATTATTTGTAGAGGCTGTTTTCGTCCTCACGGACTCATCAGACCGGAAAGCACATCCGGTGACAGCTGTCCACGTCGGGGTTTGTACCGTACACCACTGAACAGCGCGGTGGTTGACCAGACAAACCACGACGCTAGCCCGCCACCTAAGTTATAGAGTAGGAAAAAAGGCAACAAGTAATCTAGCCCTTTTCTTTGCTTGCTTTGTAATCACTCGATGACCAAAAAATAAACCACAAAGCATTTCGTAAAAACGGTGAAACTGACGCTAGCCGGTCTACTAGTAGCGGCCGCTGCAGTCCGGCAAAAAAAGGGCAAGGTGTCACCACCCTGCCCTTTTCTTTAAAACCGAAAAGATTACTTCGCGTTATGCCAGGCTTCCTCGCTCACTGACTAACCGCTGCGCTCGGTCGTTCGGCTGCGGCGAGCGGTATCAGCTCACTCAAAGGCGGTAATACGGTTATCCACAGAATCAGGGGATAACGCAGGAAAGAACATGTGAGCAAAAGGCCAGCAAAAGGCCAGGAACCGTAAAAAGGCCGCGTTGCTGGCGTTTTGCCACAGGCTCCGCCCCCCTGACCGACACATCACAAAAATCGACGCTCAAGTCAGAGGTGGCGAAACCCGACAGGACTATAAAGATACCAGGCGTTTCCCCTGGAAGCTCCCTCGTGCGCTCTCCTGTTCCCGACCCTGCCGCCTACCGGATACTTACTGTTTCGCCTTTCTCCCTTCGGGAAGCGTGGCTGCTCATAGCTCACGCTGTACGGTATCAATTCCGGTGTAGGTCGTTCGCTCCAAGCTGGGCTGTGTGCACAAAGCCCCCGTTCAGCCCGACCGCTGCGCCTTATCCGGTAACTATCGTCTTGAGTCCAACCCGGTAAGACACGACTTATCGCCACTGGCAGCAGCCACTGGTAACAGGATTAGCAGAGCGAGGTATGTAGGCGGTGCTAAAACTGGAGAGGTATGATCCTATAACTAACTGCTCAAAGACGTATTTGGTATCTGCGCTCTGCTGAAGCCAGTTCCTTCGGAAAAAGAGTTGGTAGCTCTTGATCCGGCAAACAAACCACAAGCTGGTAGCGGTGGTTTTTTGTTTGCAAGCAGCAGATTACGCGCAGAAAAAAAAGAATACAAGAAGGATGGCTTCAATCTTTTCTACGGGGTCTGACGCTCAGTGGAACAAAATTTCACGTTAAGGGATTTTGGTCATAAAGATATCAAAAAGAATATCACCTAAATCCTTTTAAATTAAAAATGAAGTTTTAAATCAATATTGAAAGTATATATCGAGTAAACTTCGTCTGACGGCTCGACTTCGATTCCACCAATAAAAAACGCCAGGTGGCAACCAAGCATTATGAACAAATCCAGATGGAGTTCTGAGGTCATTACTGGATCTATCGACAGGAGTCCAAAGCCAGCTCGATATAAAATTGCCCCCGCCCTCACTCATCGCAGTACTGTTGTAATTCATTAAGCATTCTGCCGACATGGAAGCCATCACAAACGGCATGATGAACCTGAATCGCCAGCGGCATCGGCGCCTTCTGGCCTTTCGTCCTGTAATCTTTGCCATGGTGAAAACGGGGGCGAAGAAGTTGTCCATATCGCGTCAATCAAAACGGTGAAACTCACCCAGGGATTGGCTGAGACGAAAAACATATTCTCAATAAACCCTTTAGGGAAATAGGCCAGGTTTTCACCGTAACACGCCACATCTGCGAAGTATATATATCAAACTGCCGGAAATCGTCATAATCGCTTCCAGAGCGATGAAAACGTTTCAGTTTGCTCATGGAAAACGGTATCATCAAGGTAAACACTCCATATCACCACTTCACCGTCTTTCATTCCATCAAAAATACAATAAGTAACTAACAATGTGAATAAAGGCCGGATAAAATTTGTGCTTATTTTTCTTTTACGGTCTTTAAAAAGGCCGTAATATCCAGCTGAACCGACTGGTTATCGGTAGTTGAGCAACTGACTGAAATGCCTCAAAATGTTATTTCTAATACCATTGGGATATATCAACGGTGGTATATCCAGTGATTTTTTTTCTCCATTTTAGCTTCCTTAACATGAAAATCTCGATAACTTCAAAAAATACACCCAGTAGTGATCTTCTACGCATTATCGTGTGGAAGAGTCAAACCTGTTACGTGCCCAATCAACTCGAGTGCCACCTAACATATAAGAACCATTATTATCATGACATTAACCTATAAAAATAGGCGTATCACGAGGCAGAATTTCAGATAAAAAAAATCCTTAGCTTTCGCTAAGGATGATTTCTGGAATTCGCGGCCGCTTGCTAGAGTATTGCGATGAGTGGCAGGCCACGTGCAGACTTCTGAACGTGTAAGAAACCATTATTATCATGACATTAACCTATAAAATAGGCGTATCACGAGGCCCTTTCGTCTTCACCTCGAGCACAGCTAACACCACATCGTCCTCTGCTGCCCTAGGTCTATGAGTGGTTGCTGGATAACTTTACGGGCATCCTCATAAGGCTCCATATGATGTATTCAGGGAGACCACAACGGTTTCCTTTGCCAAATGACTACTTTGTTTAACTTTTTAATTAACGGCCGGCTTGTCGACGACGGCGGTCTCCGTCGTAGATCATCCGGGCATCAATAGTACGTCCGGCAATTAAAAAAGCGGCTAACCACGCCGCTTTTTTTGCGTCTGCAGGCGCCACTCGATTCTAGGGCGGCGGATTTCTCCTACTCAGGAGCTCACCGACAAACAACAGATAAAACGAAAGGCCCAGTCTTTCGACTGAGCCTTTGGCTTATTTGATGCCTCTAGCACGCGTACCGTGATCCCCCGGGCTGCAGGAATTCGATATCAAGCTTTTATTTGTCGAGATCGTCCATACCATGTGTTAATCCCAGCAGCTGTTACAAACTCAAGAAGGACCATGTGGTCTCTCTTTTCGTTGGGAATCTTCGAAAGGGCAGATTGTGTGGACAGGTAATGGTTGTCTGGTAAAAGGACAGGGCCATCGCCAATTGGAGTATTTTGTCGATAATGGTCTGCTAGTTGAACGCTTCCATCTTCAATGTTGTGTG
+
&'))/'''*(+,=<>55537<@EGFJEFA9778HIGJJJJJHGJFJHHHIJH<;;;HCC9779333,---((()1..*'&&)'''%&+///229>?9757<=??CECFJCECA@CA>??FGCCDFAA@@D>EEGJHGJJGEA----;.,*)((''(*-/,(**(%%%&(()*02,+(&%&%%((.**++*4/'((6;65430..115:0)))CDJFHGGJJJIJC@A@HHJGHCCDA=<=;?JJJHEI>==<642250-..--.%%)*333;<==431144AJJJDDCABC@?;;99:;>;888483'&&$%%%&')1//0BBCEFFEFJJJJGIIEGHGD:A?660)**()*36?988:@A=;;<>>522..%$%$%&'),3+*+,>=>??C<>BC>=::9?:B@?BC888>><4332798:99>?EEJCFCCJHAA>=??C?4212688899=::;=B;;:9//+,,,3978799878:;<=AE=:;:+*+())(.+*/A=ACAF?><;6EFHJJGFCJDBCEIIGJHJJFJFG9*&%%(*-222::??>?@@GJGJJDCA=>=>8.----8DDGGFF442243469533)))+00,,,/12----=;:<;DA?>>@;:89;972'%%%%%%&078;....0///;<;<7667@;B554477+'''(&%%&,,,//.163:)&&')%(-5>IGIDHDD&&&(&&(%%%$%%%&''*-=<87792DFFBEGFJJJJEFJFJIHFFD@@@+)((-0+'$$%$('*%$&((&%%+&%&'''785222GJIJJJJJJJJJFJJJIFDEG;:93213566CEG7779<+++,555400-,100012--,/37?@@?@D?A@@DDBC;@??@3331-++,-0/+,4A@962---.3<?:9:8>AH96787=ADE@=;::<6770/.,$$%%&',4:776433111129:?BFEFHHB5335796460/,&'*12;111DFJGGJFABACJHJJGJIHJGJ74468679=ACA=4-+)))-.--:98;5//..-13556JJGJHJJFJCJGHJJFJJEHFJIJJHJCJHGEACA9989985522450/00*))*:;;>>FEEB@DC?DJC421,))*))(*32466DJEDFCBCACCA?:77DDHDGEHGGJJIIJJJI;;;44439;:<:6034,))//51('++)')+-.98:C@<=.-1.---0FDJDEA=AB<740/.(669DJ>;0+('%%')*-,,+*('%%$%,*))*+..4:4CDCDCF>?@?GG?A''&&''+''')-/00189;<=@?A3,(((*,*'&%&''$%+;=:6665111;=AACFC?@AFAHHGGGDEA<:76***(((16<8/1+**.13245;@FJFDBDC@A?EEBHIHIGIJJG@@@AEJ=>=?52**,->:>75/..18;<=@AEHJBABCJGJEEJIJF>??A6666A?A??>?>>DEBDEDDDGECCCFFCA9-***455454,&%&*'&$%&%$%&&%%'())))'&$$$%$##$####$%&(*&$%&(.*'))))+))*++,++,-7.../87....()*.('''()@DA>=<;;>@<<;;546.445ABDFDA?@9CAC=..,+*+'''(-110132100//15,***()8:<???ACCCBBAC<<=<61--,)).69<-,)''&&(*)'()(''&&''%'')111A@<89?A@JJDBCEE<;:,++,,+++,*(*-(&&&()+-51@CA;:::3*0.-100//*,-,++('%%,11**)**)()+,*'',00'021//,,2+45@@@<<<>?DDE6666,****((&&*))'%$$&)(%$%%)-11598...-2:;?***+&%$$%('&%&'&(%&0/45;BBB@>:42/((%%',/((((0000(''%%%&.240112777@@@ABCCDBC;::?@<;::011.04400('&%()(*&&$$$$%%)'())+,4212479)))*-)$$&(()()*)+(()00:<BFHFFIFJJJCFECCCBJJJJJIJHJ>>><=732/99:@=33:6431243323;>;;DJJJHJIJEJJIHGJJJJJHJJJGJJE>1+**+-,(*%%+*,,7:0&%%%$$$%$%&&*)),04,74562322660/0BC>>>?DC??<97:;<<;)((&&$&&%%%&515/-&&&479633(&&&()-,---7345721102589?JCBEJBBA=>)))))AADJCJDA.--64><30..0)))*A<7666:99=?GJB@>=>>JJD1///40,%%$(&'&'%%$$%&'(''))**232.**('(%%&%%%&'()-58<?AAC@A?EGG9998-'')*:0-,++/87:<;;8(''''&&'&&'(,*&&&*2,,&&0488>7762)))+((+((((+*('&&%,(+%%&&0((&&$%'&+))''&'$###%&%%$%(05;:::88*))(**++%%&+/--+)((,,9?763<;<=:::CEDEA@AJJJIEIDDEFJJJJF?A??32100*('(&('''''&&'*('(&(()9;FDHCEFBA@IG788863247:764)&%%%%$$%&&%%('&'()/11..)(**'',DJGEFGFEGGJFHEDGAEFEJI9:9@@DFCB7667:8871*,+'%#'*+6910**,,/000.*+;BJCA@20((')&&%'+,((('+($%%%%%%%'',''''*()))++'(&'((*//**)&)+++.35,,+,1/,,,)++-344---.%%%%%%%&('')(6669;>AAGIFJJJHIJCA@ACEBDBBJGHJAABAEFGEEBC=<==JJGD@=?B6,((-57779AHJHHFEICEFFB@?>ACB8889;211164779EJJDFCD????100/...'%%'('&&')9881.-.-**)'$$%$$#$%'&%%$$&&&##$&&&$$%&'()*042332558@EIJHJJJJJHHJJHDC@?GJGJJJHFJHJ>>?ICEJJJFJJIHEJCDCBCDD74455><=66889EC===?>''&(+,-,++/++,5756+,AJGGGEFDEFFDDDB8755784321/+((')+0.+'''%%')*,,.1*(%&()**+*,+*/&&&(-59855,,+,//...1,)(')&''')**&%$%%$$&/*((*.5@@@??A775899?;<<9999IJJFB@BAGFF----333;;;6<+++&&&'()+'''69?**)())&&&'(&&)**450001111<?C=:99>AGEFIBA@>>2221-+114+*)+/545//;<<==:9844435/2../03+**)(&%%%$'%$&&&((*/.--'&''/34@@@@AA554/-,/123881228BFFDA?=<<@H<7555533697687('&&&(,22233DCCC@?==BBBBC==<;7..-+,.,,,<56<DIGJGE??C?FA:::;JC?====?BB;::>>@3334:<2))((++)''(+))*+,%&'7898CDDGEGJCA665763878@DC?:;IFEFDFG@??BA>=556741///-..58222219??FJJJJGHFIJGGJDDEIGJDJGJJJGEBB56,,,/<22277753.&&0AJFGA>>9333;,++,3..//953((*+>BDCGGBEDDI@??@CEFD???=75+))+,'))*355)*''&
@Glass_T7V_22_D3_14_7_21
ACAGTATTCGTATTAATACTGAAGCCAGTTACTTCGGAAAAAAGAGTTGGTGGCTTCTTGAATCCGGCAAACAAACCACCGCTGGTAGCGGTGGTTTTTTTGTTTGCAAGCAGCAGATTACGCGCAGAAAAAAAGGATCTCAGATCCTTTGATCTTTTCTACGGGGTCTGACGCTCAGTGGAACGAAAACTCACGTTAAGGGATTTTGGTCATGAGATTATCAAAAGGATCTTCACCTGAATCCTTTTAAATTAAAAATGAAGTTTTAAATCAATCTAAAGTATATATGAGTAAACTTGGTCTGACAGCTCGAGGCTTCATTCTCACCAATAAAAACACCCCGGTGGCAACCGAGCGTTTCTGGAACAAATCCAGATGGAGTTCTGAGGTCATTACTGGATCTATCGACAGGAGTCCAAGCGAGCTCGATATCAAATTACGCCCCGCCCTGCCACTCATCGCAGTACTGTTGTAATTCATTAAGCATTCTGCCGACATGGAAGCCATCACAAACGGCATGATGAACCTGAATCGCCAGCGGCATCAGCACCTTGTCGCCTTGCGTATAATATTTGCCCATGGTGAAAACGGGGGCGAAGGATGCTCATATTGGCCACGTTTAAATCAAAACTGGTGAAACTCACCAGGGATTGGCTGAGACGAAAAACATATTCTCAATAAACCCTTTAGGGAAATAGGCCAGGTTTTCACCGTAACACGCCACATCTTGCGAATATATGTGTAGAAACTGCCGGAAATCGTCGTGGTATTCACTCAGAGCGATGAAAACGTTTCAGTTTGCTCATGGAAAACGGTGTAAGAAGGGTGAACACTATCCCATATCACCAGCTCACCGTCTTTCATTGCCATACGAAATTCCGGATGAGCATTCATCAGGCGGGCAAGAATGTGAATAAAGGCCGGATAAAACTTGTGCTTATTTTTTCTTTTTACGGTCTTTAAAAAGGCCGTAATATCCAGCTGAACGGTCTGGTTATAGGTACATTGAGCAACTGACTGAAATGCCTGGAATGCTTTTACGATGCCATTGGGATATATCAACGGTGGTATATCCAGTGATTTTTTTCTCCATTTTAGCTTCCTTAGCTCCTGAAAATCTCGATAACTCAAAAAATACGCCCGGTAGTGATCTTATTTCATTATGGTGAAAGTTGGAACCTTTTACGTGCCCAATCAACTCGAGTGCCACCTGACGTCTAAAAACCATTATTATCATGACATTAACCTATAAAAATAGGCGTATCACGAGGCAGAATTTCAGATAAAAAAAATCCTTAGCTTTCGCTAAGGATGATTTTGTGAAAATCACGGCCTTTGTTAGAGTACTGCGATGAGTGGCAGGGCGGGGCGTAAAGTTCGGTTTCAAGTCTAAGAAACCATTATTATCATGACATTAACCTATAAAAATAGGCGTATCACGAGGCCCTTTCGTCTTCACCTCGAGCACAGCTAACACCACATCATCCCTATCTGCTGCCCTAGGTCTATGAGTGGTTGCTGGATAACTTTACGGGCATGCATAAGGCTCGTATAATATATTCAGGGAGACCACAACGGTTTCCCTCTACAAATAATTTTGTTTAACTTTTTAATTAACGGCCGGCTTGTCGACGACGGCGGTCTCCGTCCATCAATAATAGGGCATCAATCGTACGTCCGGCAATTAAAAAAGCGGCTAGCCCACGCACTTTTTACGTCTGCAGGCGCCACTCGATTCTAGGGCGGCGGATTTGTCCTACTGAGGAGAGCGTTCACCGACAAACAACAGATAAAACGAAAGGCCCAGTCTTTCGACTCGAGCCTTTCGTTTTATTTGATGCCTCTCACACGCGTACCATGGGATCCCCCGGGCTGCAGGAATTCGATATCAAGCTTTTATTTGTAGAGATCATCCATGCCATGTGTAATCCCAGCAGCTGTTACAAACTCAAGAAGGACCATGTGGTCTCTCTTTTCGTTGGGATCTTTCGAAAGGGCAGATTGTGTGGACAGGTAATGGTTGTCTGGTAAAAGGACAGGGCCATCGCCAATTGGAGTATTTTGTTGATAATGGTCTGCTAGTTGAACGCTTCCATCTTCAATGTTGTGTCTAATTTTGAAGTTAACTTTGATTCCATTCTTTTGTTTGTCTGCCATGATGTATACATTGTGTGAGTTATAGTTGTATTCCAATTTGTGTCCAAGAATGTTTCATCTTCTTTAAAATCAATACCTTTTAACTCGATTCTATTAACAAGGGTATCACCTTCAAACTTGACTTCAGCACGTGTCTTGTAGTTCCCGTCATCTTTGAAAAATATAGTTCTTTCCTGTACATAACCTTCGGGCATGGCACTCTTGAAAAAGTCATGCTGTTTCATATGATCTGGGTATCTCGCAAAGCATTGAACACCATAACCGAAAGTAGTGACAAGTGTTGGCCATGGAACAGGTAGTTTTCCAGTAGTGCAAATAAATTTAAGGGTAAGTTTTCCGTATGTTGCATCACCTTCACCCTCTCCACTGACAGAAAATTTGTGCCCATTAACATCACCATCTAATTCAACAAGAATTGGGACAACTCCAGTGAAAAGTTCTTCTCCTTTACTCATGGTACCTTTCTCCTCTTTAATGAATTCTTAAACAAAATTATTTGTAGAGGCTGTTTCGTCCTCACGGACTCATCAGACCGGAAAGCACATCCGGCGACAGCTGTGCACGTCGGGGTTTGTACCGTACACCACTGAGACCGCGGTGGTTGACCAGACAAACCACGACGCTAGCCCGCCACCTAAGTTATGAGTCAGGAAAAAAGGCGACAGAGTAATCTGTCGCCTTTTTCTTTGCTTGCTTTGTAATCACTCGATGACCAAAAGTAAAAACCCGCCGAAGCGGGTTTTTACGTAAAACTAGGTGAAACTGACGCTAGCCGGTCTACTAGTAGCGGCCGCTGCAGTCCGGCAAAAAGGGCAAGGTGTCACCACCCTGCCCTTTTTCTTTAAAACCGAAAAGATTACTTCGCGTTATGCAGGCTTCCTCGCTCACTGACTCGCTGCGCTCGGTCGTTCGGCTGCGGCGAGCGGTATCAGCTCACTCAAAGGCGGTAATACGGTTATCCACAGAATCAGGGGTAGCAGGAAAGAACATGTGAGCAAAAGGCCAGCAAAAGGCCGCGACCGTAAAAAGGCCGCGTTGCTGGCGTTTTTCCGCCAGGGCTCCGCCCCCCTGACGAGCATCACAAAAATCGACGCTCAAGTCAGAGGTGGCGAAACCCGACAGGACTATAAAGATACCAGGCGTTTCCCCTGGAAGCTCCCTCGTGCGCTCTCCTGTTCCGACCCTGCCGCTTACCGGATACCTGTCCGCCTTTCTCCCTTCGGGAAGCGTGGCGCTTTCTCATAGCTCACGCTGTAGGTATCTCAGTTCGGTGTAGGTCGTTCGCTCCAAGCTGGGCTGTGTGCCGCGGACCCCCGTTCGACCCGACCGCTGCGCCTTTATCCGGTAACTATCGTCTTGAGTCCAACCCGGTAAGACACGACTTATCGCCACTGGCAGCAGCCACTGGTAACAGGATAGCAGAGCGAGGTATGTAGGCGGTGCTACAGAGTTCTCTTGAAGTGGTGGCCTAACTACGGCTG
+
))'%%&&'$%&&%$#$#####'()*/*)()'&&&((-,.49:67,(%%%*0''''/'),&&''+.-,,)))+()--,,,/,679EGJJJIJJ<;;4JFGED?AACAJ@:::222)((+3/9*/99?;=FJJGEHFFBA532/')&&44;>6AC>?=;;678CJIJJJJJGGJCDC=;99=CCED36499-,**,--<7CFFJEJJJJGIHJJJFIHC?>:<.,+*.0.)''&'%'..'11013=@CDFEAB?B@BAD87((''*)/;:=@FGHFJHJIJHJJJIJFJG@??@EJJEHH<==>EDDB2113)((()(()+,))+)''*55<<5558C;0//.-))))BC)))*....3220(+,+()03,,,-<?DBCB88=;:))((()0(''(233,,,,--*+,&''')''*51229<<=<??FGEFJJJFJIJJIJHIHJJDHGIJIFJJJJJFEJJEJGHEJDGGEHCC5557FJDJIGGGIJGFJJF7100259@DEGGJJJEJGFIIJFHGIGJJEHGIDFJACBBDABAAJGHHJJJEBBADICDIIJDFFFJIHIJJIEIGHD?=1,ABAAFJEI@@?CII?A@GGB972/**((''&&*,-0/49F?@<<>;98647:=?CA?>@@=;:1/0+***)/28;AEACDH:8457;::<IJH22124++*+2047<=A>@AB;3658))(''''1111EIHF:654448?HJGHFGFJJIHHJHJIJFJHJDI????8889:9CEFFBCDGEJ866334000/0.%&''%&*0-.CEDFFJFJJFJJHEFJJJJJJIHJHJHHJJJHJJJJH>4*+++5BAHJIDEAB;:BBDAJJJJJDHGJHHGHIHJJIFGJEJIFHED?=<4,,,BBA95/12GJFFJGJFJJJGJHJJJDFA52/0.,+:::>DJCBBA>=+**,001C?@C@AAAAA@@?CBE?8-()(00;<=JIJJFDJJJHJJJ@>?766./))))3>BJJIIJJJHJJJJJJJIFJJEBBCIJJIJJJJIJJEJJHJJEBCB2111:522///,,,,,01512277<AGJJGJECDCJGJJHFIGAGJIFJHJFJGJDJJB76<>>EDJJJHGGGHFG>8;CEGJJJFJJJJJJGFHJGJJJJEDIJJFJA@@@ECEHG?>>>HJIG>9----9??@J@??@GE@A:72334674****/354456+,+*...AE=>>>JHJDECH:==00./%%&)/6857>@HHIJHJJIJJDJECDDGJJFIHFJDD:FA>7,+,,./,,-8:CB:5,,A??>@FACDCJJJJJFJJJJHJJJEC?@<<88:;;0///52(''(0015)&&$%&&&&)%%%$'/001;777CCEBFCEHJIDHJJJFFFJJAA764-++)(%#$)((((*'(''-.3;30/05<?BBFDBFCFFJIF@CHIFEDFHHGIFBDACHFCH?=>BAEGIJFHC3/;;<>C@>=<:11;;CCBAAJGFGE==><;---.---AD;:798777BFBA@?@A9888?BGGEIJJHFECCJJJJJJJJJJGDGJGGFJEGDCDEGJHHIEJ<<<9;;7:99>IHJIJJJDEB@DJJGJJJJIEFEEFGJJHJJJJJHJJGDCJJJFHIJ767ABJJGJJJBGDFJHJEJEFFJJ8776887?>;2:-)()$$$')++)))+/320***()))...11+*-9;58223GIIEGHGDE>110/&&%&((),69??C@A=>ABHGFFIJF?>>3*))*4667;;BJJFJJJJHHEHJJF?>>*)()*-..0B?6444=<<=<??ACBADGFJFGHJJBBBFHJHJJHFD>DG52,+,,)&&&))*,208JHGJJGHJHJEFIIE::.,,+,?CJFHJJJJAD?BC;::@@?ABBJJJJJJEGJJGJEIJJ@<:::>8333=>@>>++('(.-2244BDHHFIJHJFJEJG@?@?FJFIDJ?BCBJJGJJJJHJJJJDDJJHFEEIHEEAB9877AFD8677<<?BC@@>:3:;;CJHJJJJFHHGJJCJJJGJGJJJJJGGJJJEFJJJGJJJGJJJJB?@AFHFDG???@IGGHJIJFEGJJJEB><>I887))))*)))'*++39;9?>>?>=*?BBJ;:::;<8110/-+)*<>==86223=9??BBJCCBJHFIJJHGIGJGJJJFJJJJIJJHJIJJ>>>>GHJIJJJFHIGJIJGHGJFJIIGJJGIJIJJJJGI>===ACFCBBC23))BA?<>?D=BBJJG6667EBACGDFJGIDEJFJHJGJJJJJJJFIJHHGGGFHGJ8GHJJJJJJHHJECEDA@>?DI4444G<<<<6A72DEJE===?9AAAA@E?<(((0>BDDFJEBAABAAAEGJHF;:;;AFE;;;<DCABC<=>DJJJJJGJHJHGJFECEB870//.112>JIHJFDACABHGEJGJHHHEJJFJGJJJJFJIFJJJGJIJGIJJHJGFFECHDJHJJJJJFJJJJJJJJHJHJJJIJIHJHJJIIJJJHF>?<>C98<<=CB><1:<>CAJ@?>@BBIFFE?DJA;<9768?@GGJEFJDFJGFFEFC87:<;BBAJHIJJJFJGIJFJIHJ<:::<;:89:8678@F3113;:7555JJHJJJGGJGIIJJJJGEIJEBJGHJJHFFJJFJJHHIFJ1,DFCHBBG<9966668==GBA@====611136;DJJCDD@@@CFGGJ>?@AJ<:97:>>ADADCEFFF6640''-.0233997733+***,,-,,.;9770)))9<@BGDJJ:99,,,1001DHDJ<<<<;;;<EBACDCGJJEC,,,-::75578899.../989///;99:@IJED@AEEHGGDDBADEJHJIJHIJIJH?77647CB>444A7EEFBHDEJEEEHHJHJHAA@A;::?>CEJJJJGJJFJIJDDCCGDDF7+)'()*../,,+,,//-)))04BCCDDFBFECEJIHJEDCEHDCCBCCDFHCAJJ=?:9>?>CFJJJE888FJJEHD@><<:::6220/049>62263;77A544:8=CJJIHJJJJJGHJJHGGIIFIJJJGEEHGJJGJJJHJBCCBJJGFJHJJGFGJGIFHD===;;;<CBCJHJIJGJEFGJDHEGDDBCAB=;=IIJJEEJJIJJBCFEJEJDHJJDHBD0../00.(((-*'&&%%+*,489;:9888<<?AABDEEJJHGJFHEFGDB;)$$$%&'),567GEBBHD?@A?E;6777;?>?><678,-*'%&&(5@?;=9ACD@8-,--,*+,--.@CHJJHJJDGFIJJGJFJFJJGJJEJAA?@DFGGBB>>>B?@AJIHIJHJJHD;:,*++..9;5-27???@EJJGHHGHJJJIHJFJIHGGJJAGB8IBACFFFJDEB?632:ACJJJHFJIJJFECDDDFJGHHJ6<>4666BIJJGEGIGFJGJJEC<<JIGJJIFJJJGJHCCECIJBA@>AAJEEHFHIFDCJCCBBC<;;33---/<,,,6B:99332/*++,-+,,++%$$%&&%''CACDHJJFGBB@C6/'3>CJJJHHJGHJGDDEJHGGEFJJGJJJJJJEFHJJJIIEHJJJGJGFHJFHEEIFJJIJJHJJJHJJHJJIGJ@:3)*9:<CDJDDCGJJJJGA@@@====EEEF@@?>=<4-))94<>FJCBC?>>>?222262+**%$
@Glass_T7V_22_D3_14_7_22
CTCGCTGCGCTCGGTCGTTAGGGCTTGCGGCGAGCGGTATCAGCTCACTCAAAGGCGGTAATACGGTTATCCACAGAATAGGGGGTAGCCAGGAAAGAACATGTGAGCAAAAGGCCAGCAAAAGGCCAGGAACCGTAAAAAGGCCGCGTTGCTGGCGTTTTTACCAGGCTCCGCCCCCCTGACGAGCATCACAAAAATCGACGCTCAAGTCAGAGGTGGCGAAACCCGACGGGACTATAAAGATCCAGCATTCCCTGGAAGACTCCCTCGTGCGCTCTCCTGTTCCGACCCTGCCGCTTACCGGAATATTGTCCGCCTTTCTCCCTTCGGGAAGCGTGGCGCTTTCTTCATAGCTGACGCTGTAGGTATCTCAGTTCGGTGTAGGTCGTTCGCTCCAAGCTGGGCTGTGTGCACGAACCCGCTGAGCCCGACCGCTGCGCCTTATCCGGTAACTATCGTCTTGAGTCCAACCCGGTAAGACACGACTTATCGCCACTGGCAGCAGCCACTGGTAACAGGATTAGCAGAGCGAGGTATGTAGGCGGTGCTACAGAGTTCTTGAAGTGGTGGCCTAACTACGGCTACACTAGAAGAACAGTATTTGGTATCTGCGCTCTGCTGAAGCCAGTTACCTTCGGAAAAAGAGTTGGTAGCTCTTGATCCGGCAAACAAAACCACCGCTGGTAGCGGTGGTTTTTTGTTTGCAAGCAGCAGATTACGCGCAGAAAAAGGATCTGGGGTGGCTTGAATACTTGTACCGGGGTCTGACGCTCAGTGGAACGAAAACTCACGTTAAGGGATTTTGGTCATGAGATTATCAAAAAGGATCTTCACCTAAATCCTTTGAATTAAAAATGAAGTTTTAAATCAATCTAAAGTATATATGAGTAAACTTGGTCTGACAGCTCGAGGCTTGGATTCTCACCAATAAAAAACGCCCGGTGGCAACCCAGCGTTTGTCAACGAATCCAGATGGAGTTGTCGGTCATTACTGGATACGACCGGAGTCCAAGCGAGCTCGATATCAAATTACGCCCCGCCCTGCCACTCATCGCAGTACTGTTGTAATTCATTAAGCGTTCTGCCGACATGGAAGCCATCACAAACGGCATGATGAACCTGAATCGCCAGCGGCATCAGCACCTTGTCGCCTTGCGTATAATATTTGCCCATGGTGAAAACGGGGGCGAAGAAGTTGTCATATTGGCCACGTTTAAATCAAAACTGGTGAAACTCACCCAGGGATTGGCTGAGACAAAGCATCTTCTCAATAAACCCTTTAGGGAAATAGGCCAGGTTTTCACCGTAACACGCCACATCTTGCGAATATATGTACGAAACTGCCGGAAATCGTCGTGGTATTCACTCCAGAGCGATGAAAACGTTTCAGTTTGCTCATGGAAAACGGTGTAACAAGGGTGAACACTATCCCATATCACCAGCTCACCGTCTTTCATTGCCATACGAAATTCCGGATGAGCATTCATCAGGCGGGCAAGAATGTGAATAAAGGCCGGATAAAACTTGTGCTTATTTTTCTTTACGGTCTTTAAAAAGGCCGTAATATCCAGCTGAACGGTCTGGTTATAGGTACATTGAGCAACTGACTGAAATGCCTCAAAATGTTCTTTACGATGCCATTGGGATATATCAACGGTGGTATATCCAGTGATTTTTTTCTCCATTTTAGCTTCCTTAGCTGCTGAAAATCTCAATAACTTGAAAAAATACCGCCGGTAGTGATCTTATTTCATTATGGTGAAAGTTGGAACCTCTTACGTGCCGATCAACTCGAGTGCCACCTGACGTCTAAGAAACCATTATTATCATGACATTAACCTATAAAAATAGGCGTATCACGAGGCAGAATTTAGATAAAAAAAATCCTTAGCTTTCGCTAAGGATGATTTCTGGAATTCGCGGCTTTTCTAGAGTACTGCGATGAGTGGCAGGGCGGGGCGTAAGACTCGACGTCTAAGAAACCATTATTATCATGACATTAACCTATAAAAATAGGCGTATCACGAGGCCCTTTCGTCTTCACCTCGAGCACAGCTAACACCACGTCGTCCCTATCTGCTGCCTAGGTCTATGAGTGGTTGCTGGATAACTTTACGGGCATGCATAAGGCTCGTACTGATGTATTCAGGGAGACCACAACGGTTTCCCTCTACAAATAATTTTGTTTAACTTTTTAATTAACGGCCGGCTTGTCGACGACGGCGGTCTCCGTCGTCAGGATCATCCGGGCATCGATCGTACGTCCGGCAATTAAAAAAGCGGCTAAGCGCGCCGCTTTTTTACGTCTGCAGGCGCCACTCGATTCTAGGGCGGCGGATTTGTCCTACTCGGAGAACATTCACCGACAAACAACAGATAAAACGAAAGGCCCAGTCTTTCGACTGGTTTTTTCGTTTTATTCATCTGCTCTAGCACGCGTACCGTCCGATGCCCGGGCTGCAGGAATTCGATATCAAGCTTTTATTTGTGAGAGATCATCCATGCCATGTGTAATCCCAGCAGCTGTTACAAACTCAAGAAGGACCATGTGGTCTCTCTTTTCGTTGGGATCTTTAAAAGGGCAGATTGTGTGGACAGGTAATGGTTGTCTGGTAAAAGGACAGGGCCATCGCCAATTGGAGTATTTTGTTGATAATGATTCTCTGCATTTCTAAACGCTTCCATCTTCAATGTTGTGTCTAATTTTGAAGTTAACTTTGATTCCATTCTTTTGTTTGTCTGCCATGATGTATACATTGTGAGTTATAGTTGTATTCCAATTTGTGTCCAAGAATGTTTCCATCTTCTTTAAAATCAATACCTTTAACTCGATTCTATTAACAAGGGTATCACCTTCAAACTTGACTTCAGCACGTGTCTTGTAGTTCCCGTCATCTTTGAAAAATATAGTTCTTTCCTGTACATAACCTTAGGGCATGGCACTCTTGAAAGATTCATGTGTTCATATGAATCTGGGTATCTCGCAAAGCATTGAACACCATAACCGAAAGTAGTGACAAGTGTTGGCCATGGAACAGGTAGTTTTCCCAGTAGTGCAAATAAATTTAAGGGTAAGTTTCCCGTATGTTGCATCACCTTCACCCTCTCCACTGACAGAAAATTTGTGCCCATTAACGTCACCATCTAATTCAACAAGAATTGGGACAACTCCAGTGAAAAGTTCTTCTCCTTTACTCATCAGTACTTCTCCTCTTTAATGAATTCTTAAACAAAATTATTTGTAGAGGCTGTTTCGTCCTCACGGACTCATCAGACCGGAAAGCACATACGGTGACAGCTGTGCACATCAGGGGTTTGTACCGTACACCACTGAGACCGCGGTGGTTGAGCGGCAAGAAAGCGCGACGCCTGCCGCCACCTAAGTTATGAGTCAGGAAAAAAGGCGACAGAGTAATATCTCGCGCCTTTTTTCTTGCTTGCTTTGTAATCACTCAATAACCAAAAGTAAAAACCCGCCCGAAGCGGGTTTTTACGTAAACTAGGTGAAACTGACGCTAGCCGGTCTCTCGTAGCGGCCGCTGCAGTCCGGCAAAAAAGGGCAAGGTGTCGCCACCCTTTTAGAACCCGAAAAGATTACTTCGCGTTATGCAGGCTTCA
+
444:9:;;<<<1--+('''&$$%'*1)*334)))*<GDJGDFHDFJDDCEHJJJJIGFJJJJJHFJJJJIHJ9:21---'&&*4*%%$$$%&++,67??<9963112688CHIFJ@@??DFJGJJJJHJJIJJIDEHEJGGHGJJEIFJGEIHBCC?@=,*)''&%&&%-.*'(1467=<9;85-))+0//000AFDBBJHJHHJJGFHJJGJJJJEJJIJGGIJ<;431((((3201.-)&%%#$'*%%%%%'**04,1++''(+,1<;;FEEDFC@=DCJHH9GEJJJJJJJE<<<+''.,-+,-2''&&555998<60=;<GGJ??A?IJJJFGFJJIDFEA853%%'()/1((('+,,3///AID@@>?CBDDDEIGJHJFF3211ACDECG0//2800??JFCGGJJIJA??=893.+'%%&-8@@AD999:DFJ@@E:EHGGJJIJIFCF>>>@I?==>EHGFGFJ@DIDJJJJJJJGEJFHAJE@A@<777AEFCFDAEDFGIJJGJJFF?111)'''''<==AAAJJJFHF9999DA@BCC::543124/01199BFHGEBBDHG?>>AAA68BIJGIJE@?DGHDJGHJJFGJFIJJHJFGIG62113:<>2223?@>@@B?>=>;1-,+,/7331-,,(..-..-,-*''+/<;<F5444<-.;:;:;;9;CJJJJHEJHEA>=83/2732245?@>??FEJJJIFEDCBB@AJ83-:<CB71121'&&%$$$%$)%%&%&'&&&*&&,''2JHDECDJABB999:EHJJJ;??IE?=;53,,//16666479977;;>>;<<9<=<@;<<=CJJ>9:DC@32444,((()--/7)'''>:<=F7644@BABBG><<>.-,-2444BJECGHCCEDCDGJJFJGEBAHFJHJGAAAA-++,0**+(('((())08:9??>>DHJJGEJHFJIGJJJ>>=A++++322)&&&%&&')('''''..-+,,-.+,*((*::9:ABB887;954127224;<,,,133322278;>>AH99<=>>86121/--AIGHJJHEJJIFFDDEJEHJJJJJGJJIJJJHGJJEFDC((('***+&&&&:99>HHJJIC<;<<=BCJIJJJJJGJFFGJJHIGECB@@CJJEGHDJB@?>::9:B=GEDJHJJED??<<4442212336223=>CCECED@777?64)(((321)(''&%'&'*)07?BABDG=7778=BBCGFJ6666B@:8:7,,,-/11389;88991-**+)(26(''(&&';9:==<;;=?:?B=69:CI=<<2+*)))))<CBB8:;CEFDHJEGDEHJJJJJFG<ICDCEEJ??82(&$$$.,000647BHFECGH::::FJJJFJHJFIHJJIIHFHDCAADJEIFJF>;;=EJJCB@?CDD=CEDBCACGFFEIFIDFIJFBBC43/-0//.)7=??----...:<>GJJEJFJCAA><9700+)%%'0/.+.13:<<:6666512268:;@22232.)(),*))*29>@@A868---/9;;J2112JHEGHEJEFFJ>>>81B6667JJFFJJGJJFHFEJJGJHJFJJJJJFJJFBA>@@AACBAA'&&'22))2,,,,45ADBCJJHJGJIGJA:3--2JJHEB7<=><>;<=BE?;:;EHHIJIJFHAAAAEEFGJEHF6:///1ACJJDEGDFA..*,-024:3339C??>>)))(&%&)459DA<=51222321-&&&(86-*))(&((&*:7778=BACA?BBDJHFJHF?>>@A@AA@A?DDJJFGA@@?F<;986)-.9:::>'''')4573345>@@2223?AJHJJJJGJJJJJGIA@?AJHJJJJIJJIB;34>DJJGJJJIJEJJAC?>?>:2,**),,-./04597;DEDJ767<5211.,+*+0-**)))(&&&0&4445759547,+*)+)('&%&(())8::;JJHDCFCFGJAJGJJ?@?IF88532217/*,,))()''(),1=A@AGEJFJJA5447F6554588:7644BCJIGFHJFJJEJJJFJFFHFCGCB<>EEJC=>?@@GCHEJJEFFJJFFJ@@@@J5555=4333<@BBDEC9:6-***+//013355765543336=JJGIFHIFECCBFFGJFJJGBCC>F:4410/(((((((.*+,47<>?AA7777ADEGFJJEAA+++.,,,6;;EFFHJCEE>HJEBCJJCDAEJJDEGIDAAABDBJEJJJJJHDEDCGJDGGJBCA:;;9;EHH@CB?:99@D@@?,+++8889::<B=BAFGGF333HJFHD7777,)'&'()*,*,..//68.,+,)((((13?CEDABC@@?>@?B?===AJGJHGIFHIEDECI>=>5,,,-3*(%&&%),,/35:=AHFFHIJJJIJFJJDEDFJJJJIGJJABBE;000/('&%%%%+((((6/%%&$%&&)),52444;999:3344*&%%)('(*+-..00097623;<HJEEJIJJGGFEDDHJJHB@HJE@(()*.013><=BDHJJJJHGJHJIEEBBBAHJGHFHIJGJJ?==>J7556;:89C?>?FCE66646''&(;<@2(('%(*,&%))($%%24@@>DBDJJJJHEJFGJDFJJHJJJJIJJJJFJEJJJJJJHGJ>>>>GHJJ?7777<<@EEJIFGFEJJ=;9-?@>==+'&&&('((*))))(&&&'(,+++/+'%')1/16:JJJJGJIFFDDJJJIHFFIHJJIJGJJEJFHJJHJJ?==@E>>>@?>;:::<;>EGFDECDA?<<:-**(((8;=@@@??>776/.../5.,.++.5:;88=@CDGAE?69ABDADE><JDJE@???EGHI168@CIDBBHIAA==<9<EIFHJJJHJJJHHEF;<>>?CDAABCD@AEDCBAAED9777C,++++;4/JDCFCCDECCGEEBA@<556;=EDGJJGGIHHJJCCA<80,-/1DEHDEEJJJFDB=>>;<.,**+1,,*+-,.534--,()99;FCFE89000'(()7;;A<=@BEA@ABIJHFGGHJHJDEDEGHGGJGGIHEIJJJJHJJJGDCHFJFDJFJ><1)EEFHFH@>>?FE@</,,,099872((((+...+779204+.@AG@??>2.0DJ75889:9BB999FHFJEGFHJIIJHIJ866454.---125;5556EGIHGECEABCC7---FJ>???@>;;;89:>GJJFJJJJIGIJJIHJFFDI430/,***)+--5@EGDAJJIGFGJAAA?@FEF@BIJG@,,,,C;::<@@A4333-'&&)-76665322***)---269ABDHIJC@))&%%&+;=<434456/''))+/....HJDFDFFJJDG@BABA8889;<>>>=>:761.(&$$$$&*+*)(((+,&$%%$%%&$#$%&'8::BCEDA@AB@B6445566689CFEABB@7770,,,<(((%%'&&&.11/13,)9=.--+:::7555?>;3333000(%%%(((*%''+()&&'26622//.1-;@CFB:9:9<::0.++)(*,/,,.2444686*))'&'%%%$$$&'1(('*++9::JJH9999D;8223568888JGGDDJE===>C:6,((('%$%&')&&(,1+,.-058FB<<63223387,++*/.*('(%'/'$
@Glass_T7V_22_D3_14_7_23
AGCATTTGACTGACAGACCGTCTCGACAAAATACTCCAATTGGCGATGGCCCTGTCCTTTTACAACAACCATCTATTGTCCACACAATCTGCCCTTTCGAAAAATCCCAACGAAAAGAGAGACCACATGGTCCTTCTTGAGTTTGTAACAGCTGCTGGGATTACACATGGCATGGATAATCTCTACAAATAAAAGCTTGATATCGAATTCCTGCAGCCCGGGGAATCCCATGGTACGCGTGCTAGAGGCATCAAATAAAACGAAAGGCTCAGTCGAAAGACTGGGCCTTTGGTTTATCTGTTGTTTGTCGGTGAACGCTCTCCTGAGTAGGACAAATCCGCCGCCCTAGAATCGAGTGGCGCCTGCAGACGTAAAAAAAGCGGCGTGGTTAGCCGCTTTTTTAATTGCGGACGTACGATCAATTACGGATGATCCTAACGACGAGACACCGCCGTCGTCGACAAGCCGGCCGTTAATTAAAAAGTTAAACAAAATTATTTGTAGAGGGAAACCGTTGTGGTCTCCCTGAATATATTATACGAGCCTTATGCATCCCGTAAAGTTATCCAGCAACCACTCATAGACCTAGGGCAGCGGATAGGGACGACGTGGTGTTAGCTGTGCTCGAGGTGAAGACAAAGGGCCTCGTGATACGCCTATTTTTATAGGTTAATGTCATGATAATAATAGTTTCTCAACATCCAGTCTTACGCCCCGCCCTGCCACTCATCGCAGTACTCTAGAAGCGGCCGCGAATTCCAGAAATCATCCTTAGCGAAAGCTAAGGATTTTATCTGAAATTCTGCCTCGTGATACGCCTATTTTTATAGGCTAATGTCATGATAATAATGGTTTCTTAGACGTCAGGTGGCACTCGAGTAATCGGGCACGTAAGAGGTTCCAACTTTCACCATAATGAAAATAAGATCACTACCGGGCGTATTTTTCAGTTATCGAGATTTTCAGGAGCTAAGGAAGCTAAAATGAGAGAAAAAAATCACTGGATATACCACCGTTGATATATCCCAATGGCATCGTAAAGAACATTTTGAGGCATTTCAGTCAGTTGCTCAATGTACCTATAACCAGACCGTTCAGCTGGATATTACGGCCTTTTTAAAGACCGTAAAGAAAAATAAGCACAAGTTTTATCCGGCCTTTATTCACATTCTTGCCCGCCTGATGAATGCTCATCCGGAATTTCGTATGGCAATGAAAGACGGTGAGCTGGTGATATGGGATAGTGTTCACCCTTGTTACACCGTTTTCCATGAGCAAACTGAAACGTTTTCATCGCTCTGGAGTGAATACCACGACGATTTCCGGCAGTTTCTACACATATATTCGCAAGATGTGGCGTGTTACGGTGAAAACCTGGCCTATTTCCCTAAAGGGTTTATTGAGAATATGTTTTTCGTCTCAGCCGATCCCTGGGTGAGTTTCGCCAGTTTTGATTTAAACGTGGCCAATATGGACAACTTCTTCGCCCCCGTTTTCACCATGGGCAAATATTATACGCAAGGCGACAAGGTGCTGATGCCGCTGGCGATTCAGGTTCATCATGCCGTTTGTGATGGCTTCCATGTCGGCAGAATGCTTAATAAATTACGAACAGATTTATGCGATGAGTGGCAGGGCGGGGCGTAATTTGATATCGAGCTCGCTTGGACTCCTGTTGATAGATCCAGTAATGACCTCAGAACTCCATCTGGATTTGTTCAGAACGCTCGGTTGCCACCGGGCGTTTTTTATTGGTGAGAATCCAAGCCTCGAGCTGTCAGACCAAGTTTACTCATATATACTTTAGATTGATTTAAAACTTCATTTTTAATTTAAAAGGATCTAGGTGAAGATCCTTTTTGATAATCTCATGACCAAAATCCCTTAACGTGAGTTTTCGTTCCACTGAGCGTCAGACCCCGTAAGAAAAATCAAAGGATCTCTTGAGATCCTTTTTTTCTGCGCGTAATCTGCTGCTTGCAAACAAAACCACCGCTACCAGCGGTGGTTTGCTTGCCGGATCAAGAGCTACCAACTCTTTTTCCGAAGGTAACTGGCTTCAGCAGAGCGCAGATACCAAATACTGTTCTTCTAGTGTAGCCGTAGTTAGGCCACCGCTTCAAGAACTCTGTAGCACCGCCTACATACCTCGCTCTGCTAATCCTGTTTACCAGTGGCTGCTGCCAGTGGCGATAAGTCGTGTCTTACCGGGTTGGACTCAAGACGATAGTTACCGGGAACGGCGCAGCGGTCGGGCTGAACGGGGGGTTCGTGCACACAGCCCAGCTTGGAGCGAACGACCTACACCGAACTGAGATACCTACAGCGTGAGCTATGAGAAAGCGCCACGCTTCCCGAAGGGAGAAAGGCGGACAGGTATCAGGTAAGCGGCAGGGTCGGGAACAGGAGAGCGCACGAGGGAGCTTCAGGGGGAAACGCCTGGTATCTTTATAGTCCTGTCGGGTTTCGCCACCTCTGACTTGAGCGTCGAACTTTGTGATGCTCGTCAGGGGGGCGGAGCCTGTGGAAAAACGCCAGCAACGCGGCCTTTTTACGACCTGGCCTTTTGCTGGCCTTTTGCTCACATGTTCTTTCCTGCGTTATCCCCTGATTGTGGATAACCGTCTTGCCCGCTTTTGAGTGAGCTGATACCGCTAGCAGCCGAACGACCGAGCGCAGCGAGTCAGCGAGAGGAAGCCTGCATAACGCGAAGTAATCTTTTCGGTTTTAAAGAAAAGGGCAGGGTGGTGACACCTTGCCCTTTTTTGACTGCAGCGGCCGCTACTAGTAGACCGGCTAGCGTCAGTTTCACCTGTTTTACGTAAAAACCCGCTTCGGCGGCTTGCTTGGTCATCGAGTGATTACAAAGCAAGCAAAGAAAAAAGGCGACAGATTACTCTGTCGCCTTTTTTCCTGACTCATAACTTAGGTGGCGGGCTAGCGTCGTGGTTTGTCTGGTCAACCACCGCGGTCTCAGTGGTGTACAGTACAAACCCCGACGTGCACAGCTGTCACCGGATGTGCTTTCCGGTCTGATGAGTCCGTGAGGACGAAACAGCCTCTACAAATAATTTTGTTTAAGAATTCATTAAAGAGGAGAAAGGTACCATGAGTAAAGGAGAAGAACTTTTCACTGGAGTTGTCCCAATTCTTGTTGAATTAGATGGTGATGTTAATGGGCACAAATTTTCTGTCAGTGGAGAGGGTGAAGGTGATGCAACATACGGAAAACTTGCCCCTTTAAATTTATTTGCACTACTGGAAAACTACCTGTTCCATGGCCAACACTTGTCACTACTTTCGGTTATGGTGTTCAATGCTTTGCGAGATACCCCAATCATATGAAACAGCATGACTTTTTCAAGAGTGCCATGCCCGAAGGTTATGTACAGGAAAGAACTATATTTTTCAAAGATGACGGGAACTACAAGACACGTGCTGAAGTCAAGTTTGAAGGTGATACCCTTGTTAATAGAATGAGTTTAAAAGGTATTGATTTTGAATGGAAACATTTTGGACACAATTGGAATACAACTATAACTCACACAATGTATACATCATGGCAGACAAACAAAAGAATGGAATCAAAGTTAACTTCAAAATTAGACACAACA
+
,35)(('%%%&*))'%&&&('&')+--2>?ED><<31++48?AEHEJJJJGJJJJH@><632+'''**&,)*%%%%%%(./*><=99;:<<<6+*=83**+*)''+.++)))69;GJGJIJIJGIEGB<;;:;<=7;C899:>B=GEDJJJJJEDA77CE;989===>BCBBJECD6555BJDDGJJJEEIJJJHEFJGHEFJG@ABCJJJJGJBC>>=8;;JJ?63333<==EED???AEGDC@@@JJGD4344=EBFJIAAABJFJG52**+117=JJCC66CC==B8+'&)>;<;=>?DEDFA?E967;GGJJAB@AC9;@:5566:;<BC@@@DC??@?DDGF7,,7<<<==BFJEJJJJJJJJJJ43(((FEDHEFGEGFJJJGJJJJHID;@87=?=<9<78.---((((&&('&%%'&(%%)),.000/,,..40&%%&###'((68<76643330/..5455@>=>:;<2012ACB?=;@?@9:<G=<<:>>>JJFEJJJHJJGIFFE@@??CDJJJEJDGDEC<)(((2<<=>??ADE86,''&&'*(,)/965542222AB>@?@775-,,,*+--.,***/,++(((()'((7B7666CAHJEJJGGDFJJJJJD<;;;D=;:4++&&)7;;CHDB<<=BB@=444497788DDFCFEHJJHJJGJDJJDF;;:)))%%%%+,1/.//)))(&&&())(())07@AEFIJJJJJJJGJJIIJIJJHJJJJIIIJJJJJJFHECABBCACADIJJJJJJFJFJDGDJJJJH@=878874+6:8879:;=<6777A@@=3///;EEFABEJCJJJJJB>8))))))EEG=;;;=JGIJJEJIIIJJHJIAGJIEJ0//0ABJHAA@97668,-&,+)+)7767:=>?==CC<:2/01A>200/))(*+)(((,2/..0>>?>>>AHBJJJJGHGHJIJ3111=JFJJIIJHFIJJJJHGGGGDDACDHC?<433311'',)+578HJIEIJJIJIJJJJIJJJJGJJJJJJJGHJ?CDEC>BA@<<;:;345EFCC9999JDHGIJGJEJEEHIJGIJJJJJIGJJIJGFDFGJJJJJIJHJJDFJJJJJGHHJJJGIFJJJGJJJJJJA>CDJFGFFEEJ><6@JFE;=<FDEHJEJIIJIJGJIHIEJJJIFJJGJJJJHFJ???>;55FIJIEDDBCCGCBCAC>FBEHJJA@??BBCEFGJEFHJJGCACA>>==>A@GDHGJF???@JIIHFEHB>=>79;85545;<?;==AF?:77455;<<<<I?@?@FDECGHHEEFIHHFFEIJFC><>>>===@:::9:931037=GJJHHGE?=>CFCGFECFH?>?68:?=<;99??DGJB764440//2@B99,,,,5<((((BHGEFHJJJJJJIJF:()'(-((((323;52226)))*0&&&&))*CJHHCAAAADC544((((640067BCJIJJJJJDJBA@BEBBDFJJHJJJJG;@DFJCJEEJJE622BCJAABCDA=:41/',)())698?DBJJEEGEDICIHDGGGB???@JIAA@@D<<==IJJJJHJJJJGJJJIJJJJJJJJJJJJJJJJJJGJJJJIFCBC;<;*)))))(%%&&)((('''(+,9<D???@GJJIJJJJDCDJJIHJHJIJFJJJJJGEJFJE@?ACGFHECECEDC/----++,-=;<GDJIFBECB<;<=>89BCEDECEEFDFJG????JFJFIHJGHJJJJJJJJJGJIJJJJHGJJJJJEJJJGJJHJIJJIJHJGJBAA@IJB8.,,,,,-..;??>>?@EHJEGJFJF2112BBABBAB=@@HFDEDFFDJJJJJIJJJJJF?==?=80/12<<?AA@>6455BGAFF:835666JJDJEEDDJGJJGJHJJJJJCBC;5GG9//>FFABF3334BCDFECA<@D986+*-72-)))-/05/+*(('(,'+/023>;<>>DFIJEEFIIEFJIHFDCBCI;993E=<<=.+>;00/49/779::334344/000?;-,,*,(())15;>>A>>?;:877:>=<@@BHCA?@JJJEID@>=9764.--.349773212;:9:>ADJIIJGGFEDHHJIJIJJJJJHJJFDCCBJGGJJJJI>==>FGHEFJGGDFFHFFJBBCBJHJEHEDIJJHJJJJGFHJJJJJJDJGDE4+=>?DIGFGJJJJGJJ@HGGGEJEHFJIJIJJIJIJJJJHIIECH954460/444558B???@A@@::96*(''(99;@AACD@BBBHB7778@DFJJIBB??BCJ>=;;?>:AHEFCF><<=JHIFGJJGJIJJHHJJHIJJHIIHJJHJJJGJHJJJJJIJJJGJ===DJJDJJJJGJJHIJEJB?JEJJJHGIEFIJJIFDE==<;..)&&'-42355588;<65*(()*,&&(+-2101448:99;IDD=<<=8.-,.JJJFD@54449<BJIJEHFJE<<<<C599<<JEIJBG;<>=JGFJG333>:556222/*)),12>9EJJFJFEJJJ?9:;;HD@A;96677???>?DFJJJHDDFDFGJHJDCBAFDB;99<2,*'&&'*+./8::::AHJJJJJJJJJJJHFHACJGJBECEC=9GFIEJAFCED9=//--'(&&&&&&&&&'%$&$&&&',)(*++-=DDJHJFIHJJJF=;:('''.?=9::;@@A=:9;;@CEFFCBCC****33100CDIIJJGGFIFJFDECAAAJJGFJJGIJJGDFEHJG>;>;65989<A:===BCJHJJGJJGGEG>>@7:72.78,'%))678?EJJJIGEFJGFBC<=@BGEEEI:98)))(112@AEFFJJJEJIE@::67<JFHFH>=><1,,,-,&&&%&%'(9A;;;;===?<<BDDDDCBBF????JDCDJFGGJ=;<7665:999:39;;?A@<+**(-**133<6:::<?>===BA=::<=JHGFGFJGIIEDJEGJ9999G@;7666EAA@@G8885665867-,,,2555531,('&())4233==@CCEFEJFDDD?CGEJFJEJJIJGIJDFBB?>>?CHJJJDBAAAC9D988;><)))/>8889=866788897456<<.-+)'+@CFJJHEEFGFJIHJA<@B@A>;<6432420./0/(()5547:96/::DGIJJHHJGJJJHJIJJFJJJIHEFFJIEIJJGJJJGJJJJHJGJIIJJFJGJEJHEHJDHD?=>CCFEFJJJHHJJJJJHGGJJJGHJJJJ==<<>96<>=333,,,,//75*6ACHJIFEIFJGJHJDHGBBHJJHHA@GFCHJIHFJGJJJJHJGHBBAAGGGJHFEGIJJFFEEGFGJGJJJJJJJIGEJFJB86667C??.2++-:7----ACJJIIJGJGAABCHIEJJJHJJJGGGHJEIEBCBJJFJEJBACCDGECGIJJDD@3211877>5446>EF=<=;??@JFJHHIJJFEJEEDEFIJEEIGHIJHJHJFJIIJGEEGEJFBIJADDCJHE9884(''*)'%'+IJEEBBCDDHEJA%%&&,+/)/*)))&&&)*('(++'55;<<<?>=>BCGD444@@?DGJHJHJEHFJIFGJIEEIJFJJCCEJGEJIGJGJHJEJIDGHGJFDGGJJJIJJGHJJG9887690/-(
@Glass_T7V_22_D3_14_7_24
GTATAGGCGCCACTCGATTCTAGGGCGGCGGATTTGTCCTACTCAGGAGAGCGTTCACCGACAAACAACAGATAAAACGAAAGGCCCAGTCTTTCGACTGAGCCTTTCGTTTTATTTGATGCCTCTAGCACGCGTACCATGGGATCCCCCGGGCTGCAGGAATTCGATATCAAGCTTTTATTTGTGAGGAATCATCCATGCCATGTGTAATCCCAGCAGCTGTTACAAACTCAAGAGGACCATGTGGTCTCTCTTTGCATTTCGAGATCTTGAAAGGGCAGATTGTGTGGACAGGTAATGGTTGTCTGGTAAAAGGACAGGGCCATCGCCAATTGGAGTATTTTGTTGATAATGGTCTGCTAGTTGAACGCTTAGTCTCAATGTTGTGTCTAATTTTGAAGTTAACTTTGATTCCATTCTTTTGTTTGTCTGCCATGATGTATACATTGTGTGAGTTATAGTTGTATTCCAATTTGTGTCCAAGGAGATTTCTCCATCTTCTTTAAAATCAATACCTTTTAACTCGATTCTATTAACAAGGGTATCACCTTCAAACTTGACTTCAGCACGTGTCTTGTAGTTCCCGTCATCTTTGAAAAATATAGTTCTTTCCTGTACATAACCTTCGGGCATGGCACTCTTGAAAAAGTCATGCTGTTTCATATGATCTGGGTATCTCGCAAAGCATTGAACACCATAACCGAAAGTAGTGACAAGTGTTGGCCATGGAACAGGTAGTTTTCAGTAGTGCAAATAAATTTAAGGGTAAGTTTTCCGTATGTTGCATCACCTTCACCCTCTCCACTGACAGAAAATTTGTGCCCATTAACATCACCATCTAATTGAGCAAATTGGGACAACTATAATGAAAAAGTTCTTTTACTGCTACTTCATCGTACTTTTCTCCTCTTTAATGAATTCTTAAACAAAATTATTTGTAGAGGCTGTTTCGTCCTCACGGACTCATCAGACCGGAAAGCACATCCGGTGACAGCTGTGCACGTCGGGGTTTGTACCGTACACCACTGAGACCGCGGTGGTTGACCAGACAAACCACGACGCTAGCCCGCCACCTAAGTTATCAGTCAGGAAAAAAGGCGACGAGTAATCTGTCGCCTTTTTTTCTTTGCTTGCTTTGTAATCACTCGATGACCCAAAAGTAAAAACCCGCCGAAGCGGGTTTTTACGTAAAACCAGGTGAAACTGACGCTAGCCGGTCTACTAGTGGCCGCTGCAGTCCGGCAAAAAAGGGCGGGTCACCACCCTGCCCTTTTTCTTTAAAACCGAAAAGATTACTTCGCGTTATGCAGGCTTCCTCGCTCACTGACTCGCTGCGCTCGGTCGTTCGGCTGCGGCGAGCGGTATCAGCTCACTCAAAGGCGGTAATACGGTTATCCCGCAGAATCAGGGGATAACGCAAAGAACATGTGAGCAAAAGGCCAGCAAAAGGCCAGGAACCGTAAAAAGGCCGCGTTGCTGGCGTTTTTCCACAGGCTCCGCCCCCCTGACGGCATCCAGAAAGAATCGACGCTCAAGTCAGAGGTGGCAAAGCAGACAGGACTATAAAGATACCAGGCGTTTCCCCCTGGAAGCTCCCTCGTGCGCTCTCCTGTTTCCGACCCTGCCGCTTACCGGATACCTGTCCGCCTTTCTCCCTTCGGGAAGCGTGGCGCTTTCTCATAGCTCACGCTGTAGGTATCTCAGTTCGGTGTAGGTCGTTCGCTCCAACTGCGGGCTGTGTGCACGAACCCCCCGTTTCAGCCCGACCGCTGCGCCTTATCCGGTAACTATCGTCTTGAGTCCAACCCGGTAAGACACGACTTTATCGCCACTGCGCAGCTCACACTGGTAACAGGATTAGCAGAGCGAGGTATGTCGGCGGTGCTACAGAGTTCTTGAAGTGGTGGCCTGACTCCGGCTACACTAGAAGAAGCGGTTGCTTGGTATCTGCATCTGCTAAAACAGGTTGCCTTCGGAAAAAGATTGGTAGCTCTTGATCCGGCAAACAAACCACCGCTGGTAGCGGTGGTTTTTTTTGTTTGCAAGCAGCAGATTACGCGCAGAAAAAAAGGATACTCAAGAAATCCTTTGATCTTTTCTACGGGGTCTGACGCTCAGTGGAACGAAAACTCACGTTAAGGGATTTTGGTCATGAGATTATCAAAAAGGATCTTCACCTAGATCCTTTTAAATTAAAAATGAAGTTTTAAATCAATCTAAAGTATATATGAGTAAACTTGGTCTGACAGCTTGAGGCTTCATTGTCACCAATAAAAAACGCCCGGTGGCAACCGAGCGTTCTGAACAAATCCAGATGGAGTTCTGGTCATTACTGGATCTATCAACAGGAGTCCAAGCGAGCTCGATATCAAATTACGCCCCGCCCTGCCACTCATCGCAGTACTGTTGTAATTCATTAAGCATTCTGCCAGACATGGAAGCCATCACAAACGGCATGATGAACCTGAATCGCCAGCGGCATCAGCACCTTGTCGCCTTGCGTATAATATTTGCCCATGGTGAAAACGGGGGCGAAGAAGTTGTCCATATTGGCCACGTTTAAATCAAAACTGGTGAAACTGACCAGGGATTGGCTGAGACGAAAAACATATTCTCAATAAACCCTTTAGGGAAATAGGCCAGGTTTTCACCGTAACACGCCACATCTTGCGAATATATGTGTAGAAACTGCCGGAAATCGTCGTGGTATTCACTCCAGAGCGATGAAAACGTTTCAGTTTGCTCATGGAAAACGGTGTAACAAGGGTGAACACTATCCCATATCACCAGCTCACCGTCTTTCATTGCCATACGAAATTCCGGATGAGCATTCATCAGGCGGGCAAGATACCGGAATAAAGGCCGGATAAAACTTGTGCTTATTTTTCTTTACGGTCTTTAAAAAGGCCGTAATATCCAGCTGAACGGTCTGGTTATAGGTACATTGAGCAACTGACTGAAATGCCTCAAAATGTTCTTTACGATGCCATTGGGATATATCAACGGTGGTATATCCAGTGATTTTTTTCTCCATTTTAGCTTCCTTAGCTCCTGAAAATCTCGATAACTCAAAAAAATTGCGCCGGTGCGTGATTTTATTTCATTATGGTGAAAGTTGGAACCTCTTACGTGCCCGATCAACTCGAGTGCCACCTGACGTCTAAGAAACCATTATTTATAGTAACATTAACCTAAAAATAGGCGTATCACGAGGCAGAACTTCGGGATAAAAAAAATCCTTAGCTTTCGCTCCAGGTGGTTTATTTTGGAATTCGCGGCCGCTTTATTAAGAGTACTGCGATGAGTGGCAGGGCGGGGCGTAAGACTCGACGTCTAAGAAACCATTATTATCATGACATTAACCTATAAAAATAGGCGTATCACGAGGCCCTTTCGTCTTCACCTCGAGCACAGCTAACACCACGTCGTCCCTATCTGCTGCCTAGGTCTATGATGGTTGCTGGATAACTTTACGGGCATGCATAAGGCTCGTATGATCTGTTGCGGGGAGACCACAACGGTTTCCCTACAAATAATTTTGTTTAACTTTTTAATTAACGGCCGGCTTGTCGACGACGGCGGTCTCCGTCGTCAAGATAATCCGGGCATCGATCGTACGTCCCGGCAATTAAAAAAGCGGCTAACCACGCCG
+
&&%&$$%,/561120././/2'&&&->@8773444:DECH?=>>AFJGJIEJJGJFGJJEFFDIJJFIJIIJJB99891/03222595-'''.+&,12<<<CEFEFIDJGHJGGJGJFDJEJEGCE:8865667798/..-77>BBCEGE<==>JJJFEJIIEJJEHFGJJIJIFGJJJJFFDCA(''*----ECBCFGFIJGGIJIJJJHBABBEFGFDCDADCDCBBBC:4215-,5--.?GJCCBDH8788:?:96674''&&(('''%,-***0,0012238;7CAA@@?@@BA@?>?ADB=;=<?6867566=<;<DJHJJA=><00/2HGGIJHGFJECFGBFEEFD766566//.,-+''')))))&(),1./BEJJJIIFFHJJFJJHJ@A?DBAA@DIJFCBBEFIHJJJGJJFJJGFJJHJJJJJGJJJJHIJFEGJIJJJJHGBCAJEFFGFGFHFGFJJJJIEJJFB:80.-,----,,+&%*&8=>826;C>EGGFDEFCFFIEJHGFHJIDCDCGGHGGDBEDFJJJJJEHGFHEJJEIIFEGJGGHFHAB>>==@@FEJHGJJA?>@;BC0A@CFFHGDBEIIJIJJGE>=CCHIJGJHBFEFDEDDDEJF@?@@DJIDCEDIFJIHCBJEFGJEEEHJIHIHFE;9:/0&'./9::DCCAGCB@B>??AFFDC2222CADDHGDEBAA@?@?6549ACJEJJJIJJJHJJIGFEJJ>===964311)((788885226;=;;7///0=?FG?>:889;::8<=@B@=<=CFB22229,-EGC>DGBFHJJGJGIJHJJJIHJHJJIJIGJJFEHFJG?6?>@==99:3---,+))),***+/.-,,'%%&**,-0896..*,,.,*))'''$$(('()///1:22AEJJBCJIEGJGJGEJHJHHJGHJJJJJJJJJHJIJIJHIHIIJJ@JFD5224>==<B=;<<>=;;=<<<=>;FJJJJJJGJJHJFJJJJJJJGJHD?73222AABCJJJHJJFJJJFGJHJJJIJGJFJJJFJGJGJFFJBCBC@A?@@CCJGHJJHEFJJJJJJIHJEJJGJEBACAFJ4.-./22/*+.-211--,-,'''.'''(/.-'%&&(*))-13+++,)78::;<<JFH???@EDD=)(((55/.../31//0355420//,((*))*)''('(+('''))*43.+,43ABBIFFBCJEJIAABB<;:73(%%$$%$%%+++**%%%&&')**//.44./'%$&$%%14569;@@EFBD;>ADIJBA@@FCECCJJHHJJGEDDDCBD:FJJJJEJJJHJFFHJJEFDEBEDDJGBBBFE33JGJHFJGCEFDABCDEHJJJGGJJ?998../--((('./02:;EJJJIJHJJJJJHC:9?BEEEC+'''')0''789;CCA+***5('',--+-...01;:111JJGG@?>?BFHIJJJJJJFEJDGEJCJIGJFHJJEFGJJJJJJJJJIEHEJIG9J<;=>IGJFHFIJEGCEJD<994533/-*)(()*'(''('''(.--/9667:98-+*&&&&&&&'''***=>>HGJJJJHGJGEJGJ>>>?:?A>@A66CE@8887DAIBCBGGED>;,,,933/+<,?DFJIJFJGJGJJJJIJJJJJJHIC>>?BC9J;2B<=A=G=<BEJIEDJHJG>EEFFJHGA@JJJHJIJIIJJAE555;<@>=9799:2444@F998983338222./*)&&(.))*-<;<>ABB@A>=??BAECEB:4,)/0<CJIFIEJFJJJ@CEFI<C96568575653224;??555::==<<=HAEBDEEC?5556?BE5*A@6663110+'&&(''$##$%&%):99<6585730-/85557755455555*(()BEBEEEEHC@==<;99:9<EJH@==:75**''''++.1=@==,,,)(')*,,**'&&&%$$%',*+*''&%(%%%&/5--,,(%%&&(&&'')&'))*0.02-'('+....//86-8ACGEFHDFDD>>>@A3333<>=?EIHHEIJF=;4>>==?J>@@E@HBABEEBD>738836+,+,<624::?>::(''&&%%&).00.,/0000019<>>@C?>;;@@BIGHDIEJHJFAAADGHJJDAABJJJHJHJJGJFEJJJIFJEGGJJBBCBJJGFDCBJ888EIC<33:981168654311>:=BC:::?DBEDE<;9<EBABCJGFEIJJGDHHIJJJJJIJFGJ@>>>77667/&%$$$$%(*)))&%%&'&&(&%%&'&&'--.99;@@CCCD==>>7558C5...././/9:;7977AD6520<??>ACBDFEEJ:9622211001550010000,'%%%,,-444435784444?GBBDFIFHFA6666GFFGFEJEHJGJJJJHFDG?>>>CDJJJIEFGEJGJJJDDCCHDG999:?<<2+'')9<888@JGJFJJEECFJIJJFJJJJJ5557@E6666AJFEJJJJHJEHBBBC5559D6EJEGGJFHJJJFJHIJDEJ?<HIHJGJGFIJFJIJFEFJJJFFCFHDD;53200/2:;?>@HFGDGEED0001<C===89::HFHGJG?1...-22.,/-))))-))*38>AFJJJJJECD8888AGHJIJJCFHJ@EIFIJJGIFHJJIHJJJJGJJJJJJGJJIGBACCEEGHCC55555?ADDGB?>?22;=IIJGGIEEGGFH+***7<>FEDCEEHGJIIIGJJGHHIGEJJJGIJJFHEDIJJHIFEGFI=<BDHECCBJGEIDFBBCF7JIFJFBCCDBC@?JJDGJJGJGEJJHIJHDJJGJJAAJEJJCDBCDDHJJFB@;>6;6/../554899DCFJDCCE:::<?0/.))04:>C<4A?@?><=776<0000?F:999JJJJJ?<=92IBBEJIJJJJGJJJJJHJJFJJEF83356>CHHHIGHJJJJJJFJA@ABJJJGJBCDFHJJJGJJFJFJJJJEFDEHHEJJJHJJJJJHJIJIEJICCDJIJIIJJIJ::::FJGJJGCC6999;><=BJHJIABJHGFDGJDIJJFJJJHFCJ:FGJIFJBDHIJJFJA@A@EJJH>::<9=>=41-,***%&*(((+/36555312300112?BCH655CD>+)))GJHJ<;;;FEBC??-*+++--+,,,227:=C@?<;<AF=<5445FFJJJIDEE>>@,+.))))'%'')%())+(.9HGJ===>ABBB?::34689'&&(%%&&'''&%$'(07<GJHJHEJDIDJJJA;;9%%%%'%%&&&()-(&&&&/355,,,,33210153&%%%)((5459677JJJGFIFHFJJGJJJGGFJJJGHFFFCB@9999D@>>=JJJJGJFFJIJJJJGJJJGJJJJJJJJJIIHJJJJI????AE94102----:D@FFGA@?<>D<IJIH?<<<@BA5555--12563EAAJFJIJJJHFJGIJIEG>4)))-,,+2**&&'7;:>A?CBCIJHJJJGJCDDJFJJIHIIJJIDJ311..'&&'/)((&&&&&.0.+*&%%*+2322238676'*'%(>87?@EHADGA?JGJJJIJJFJJJJJIFJE@A>CFFFICEDDGJBAB?A@?A?A=B5443)&%%(&&&&789:<//.+,)((()587:<-)?@HDEH???JFIEEEJFGI?BACD32-(
@Glass_T7V_22_D3_14_7_25
GCGGCGGATTACATCGCAGAAAAAAGAATATTCAAGATCCTTTGATCTTTCTACGGGGTCTGACGCTCAGTGGAACGAAACTTCGCGTTAAGGGATTGGTAATAAGGTATCAGAAAAGGATCTTCACCTGAATCCTTTTAAATTAAAAATGAAGTTTTAAATCAATCTAAAGTATATATGAGTAAACTTGGTCTGACAGCTCGAGGCTTGGATTCTCACCGATAAAAAAACGCCGGTGGCAACCGAGCGTTCTGAACAGATCCAGATGGAGTTCTGAGGTCATTACTGGATATTATCAACAGGAGTCCAAGCGAGCTCGATATCAAATTACGCCGCCCTGCCACTCATCGCAGTACTGTTGTAATTCATTAAGCGTTCTGCCGACATGGAAGCCATCACAAACGGCATGATGAACCTGAATCGCCAGCGGCATCAGCACCTTGTCGCCTTGCGTATAATATTGCCCATGGTGAAAACGGGGGCGAAGAAGTATCATATTGGCCACGTTTAAATCAAAACTGGTGAAACTGACCAGGGATTGGCTGAGACAAAAACATATTCTCAATAAACCCTTTAGGGAAATAAGCCAAGGTTTTCACCGTAACACGCCACATCTTGCGAATATATGTGTAGAAACTGCCGGAAATCGTCGTGGTATTCACTCCAGAGCGATGAAAACGTTGCAACTTGCTCATGGAAAACGGTGTAACAAGGGTGAAGCGCTCTCCCATATCACCAGCTCACCGTCTTTCATTGCCATAGAAATTGCGGATGTAGCATTCATCAGGCGGGCGAGAATCGGAATAAAGGCCGGGATAAAAGTTTGTCTTATTTATTACGGTCTTTAAAAAGGCCGTAATGTCACTCGAACGGTCTGGTTATAGGTACATTGAGCAACTGACTGAAATGCCTGAGAAAATGTTCTTTACGATGCCATTGGGATATATCAACGGTGGTATATCCAGTGATTTTTTTCTCCATTTTAGCTTTCCTTAGCTCCTGAAAATCTCGATAACTCAAAAAATACGCCCGGTGAGTGATATCTATTTCGTTTTATAAGGTGAAAGTTGGAACCTATAGTGCCCGATCAACTCGAGTGCCACCTGACGTCTAAGAAACCATTATTATCATGACATTAACCTATAAAAATAGGCGTATCACGAGGCAGAGAGTCAGATAAAAAAAATCCTTAGCTTTCGCTAAGGATGATTTTATTGGAATTCAGGCCGGCTTAGAGTACTGCGATGAGTGGCAGGCGGGGCGTAAGACTCAACATCTAAGAAACCATTATTATCATGACATTAACCTATAAAAATAGGCGTATCACGAGGCCCTTTCGTCTTCACCTCGAGCACAGCTAACACCACGTCGTCCCTATCTGCTGCCCTAGGTCTATAAGTGACCTTATGGATAACTTCACGGGCATGCATAAGGCTCGTATAATATCTTCAGGGAGACCGCAACGGTTTCCCTTCTACAAATAATTTTGTTTAACTTTTTAATTAACGGCCGGCTTGTCGACGACGGCGGTCTCCGTCGTCAGGATCATCCGGGCATGAATAGTCTGCGTCCGGCAATTAAAAAAGCGGCTAACCACGCACTTTTTACGTCTGCAGGCGCCACTCGATTCTCGGGCGGCGGATTTGTCCTACTGTAGAAGCGTTCACCGACGAACAACAGATAAAACAAAGGCCCAGTCTTTCAACTTGACTTCGTTTTATTTGATGCCTCTAGCACGCGTACCATGGGATATGCCCGGGCTGCAGGAATTCGATATCAAGCTTTTATTTGTCGAGGGATCATTCCATGCCATGTGTAATCCCAGCAGCTGTTACAAACTCAAGAAGGACCATGTGGTCTCTGTCGTTGGGATCTTCGAAAGGGCAGATTGTGTGGACAGGTAATGGTTGTATGTGGTAAAAGGACAGGGCCATCGCCAATTGGAGTATTTTGTTGATAATGGTCTGCTAGTTGAACGCTTCCATCTTCAATGTTGTGTCTAATTTTGAAGTTAACTTTGATTCCATTCTTTTGTTTGTCTGCCATGATGTATACATTGTGTGAGTTATAGTTGTATTCCAATTTGTGTACCCAAGAATGTTTCCATCTTCTTTAAAATAAATACTTTTTAACTCAATTCTGTCTGAACAAGGGTATCACCTTCAAACTTGACTTCAGCACGTGTCTTGTAGTTCCCGTCATCTTTGAAAAATATAGTTCTTTCCTGTACATAACCTTGGGCATGGCACTCTTGAAAAAGTCATGCTGTTCATATTGAATCTGGGTATCTAGCAAAGCATTGAACACCATAACCGAAAGTAGTGACAAGTGTTGGCCATGGAACAGGTAGTTTTCCAGTAGTGCAAATAAATTTAAGGGTAGATTTCCGTATGTTGCATCACCTTCACCCTCTCCACTGACAGAAAATTATCTTGCACTAACATCACCATCTAATTCAACAAGAATTGGGACAAGCCAGTGAAAAGTTCTTCTCCTTTACTCATGGTACCTTTCTCCTCTTTAATGAATTTCTAAACAAAATTATTTGTAGAGGCTGTTTCGTCCTCACGGACTCATCATCAGACCGGAAAGCACATCCGGTGACAGCTGTAGCGTCGGGGTTTGTCCGTACACACTGAGACCGCGGTGGTTGACCAACAAACGCAGCACTAGCCCGCCACCTAAGTTATGAGTAGGAAAAAAGGCGACAGAGTAATCTGTCGCCTTTTTTCTTTGCTTGCTTTGTAATCACTCGATGACCAAAAGTAAAAACCCGCCGAAGCAGGTTTTTTACGTAAAAACAGTGGAAGACACGCTGGCCGGGACGCTCTCTGTCGCGGCCGCTGCAGTCCGGCAAAAAAGGGCAAGGTGTCACCGCCTGCCCCTTTTTCTTAAAACCGAAAAGATCTTCGCGTTATGCAGGCTTCCTCGCTCACTGACTCGCTGCGCTCGGTGGTTCTCGGGCTGCGGCGAGCGGTATCAGCTCACTCAAAGGCGGTAATACGGTTATCCACAGAATCGGGGATAACCAGGAAAAGACATGACAAAAGGCCAGCAAAAGGCCAGGAACCGTAAAAAGGCGGCATTTGTGGCGACTGCCACAGGCTCCGCCCCCTGACGAGCATCACGAATCGACGCTCTCAAGTCAGAGGTGGCGAAACGCCGACAGGACTATAAAGATACCAGGCGTTTCCCCTGGAAGCTCCCTCGTGCGCTCTCCTGTTCCGACCCTGCCGCTTACCGGATACCTGTTCCGCCTTTTCTCCTTCGGGAAGCGTGGCGCTTTCTCATAGCTCACGCTGTAGGTATCTCAGTTCGGTGTAGGTCGTTCGCTCCAAGCTGGCTGTGTCGCGACCCCAGTTCAGCCCGACCGCTGCGCCTTATCCGGTAACTATCGTCTTGAGTCCAACCCGGTAAGACACCAACTATAGCCACTGGCAGCAGCCACTGGTAACAGGATTAGCAGAGCGAGGTATGTAGGCGGTGCTACAGAGTTCTTGAAGTGGTGGCCTAACTACGGCTACGCTCGAAGAACAGTATTTGGTATCTGCGCTCTGCTGAAGCCAGTTACCTTCGAAAGAGTGGTGACTCTTTGATCCGGCAAACAGCCGCCGCTGGTAGCAGTGGTATGA
+
./,,-+***+./,'&$#%%&''&%&(&&%&**&&$#&'(((+2)./,+'&%&*+000@@BCBBFEEDCJFJJCC?<20090*))*++3A>?FEDBCA3:<///,,+(('',+)((457446;:;01234)))%)667<=00/)/+,ACDFBDJJJGJI<<<?>BBABEFDGJHGHJEIJIFFGEAAAAA<=IHJJJJJHJJEEJFJFJGCBDDDC>:210-.---++,.--,/2(579@8/../-+++;::9:;;BC,(''(;8888;:;<<<DGDBBCBG===322+***(''()64447@BAA>;:6=DDAAABE-++''&(7;<,,,,333278:<B;9555122---...1('''756466793331.*('%%$')(++,,./246===?66)((((22;<=?>::96766=BABCAE@B@@DEFFFBF>555((()0))*&&'),)+1245''''''%&'((,+04@:;A?977<??>?=:854.,''(((./668CFJFHFFHJA@@>JAJJJF==>>@@***&''(012?FCD;;::)((*0*)*2<::=;<<:?==HJJIHJJGIJG?:CAHA@=9544(&(0026;;;:<>;==DF331021;77?>>8BIHJFHGHJGJJF1139868=>@>@FJJGJHFA@@CFGEFGE5555@@BEHJ?@??HDJJD222/10))(((.116<AEJHHJJEDFGJIGC/../1)433-))),,,,,83AHEFFJJJJJHHEICAD:991*))*121'''%%&640(''(+.2+''(8;<89:;JFJJ@@@?&&&&('%&&&0/4455;;:73100../2,''&&&$%&%'+*''((79=?@BA??ABJIID>9889::-*&%%&%$$%'%&(*789ACDD??@AEFID@>=CDJJJHHHJJEDCHH=<;:(''*2349456-103.@??GHBCECIJJGHJIJHGG???=>?@IH@=<<>A===>BB?@DECCA@?@5222>333;<.(A=@=>EJA@@=?BDFECD?>@@EJEH44@AG@>>><985/./.&%%&((+*(''%%,,*''&&''3'&&&)6;<?=:9*)(((*)%$$#%&*-,))&&888822>>ABCB;<<=))(&)%%%%((,-.@>@@@CDBFJFFHJJJJJIJGJJFD@@@B@?5555EIGIIGFGDGED<1.(()*+%&&)&(.48CI===BDIDEJEJFIEDHF44433-,,,--*(((+:=?@644558*)'*/*%$%(+:?BEDDE@?>??@@4'78334?>332110,-&%%&()%&%$%(((+;7666@FDEFHJJJJ?>?>EJGDA<8667?@<:::CABCB??<=<=>GEHC@=@@9676=>=<//01:AB::ADCJGDBEDJIF==>=B?@//7;<<?:97788=??@@87+*)('&&'''$&((,-,+*)($%%&(-4///0=?A>==>?53447*))**&&((247:=952,('')3)(((1/3574)/,,336@DCGJIGD9C73DGHIJJJHJJJ@DE;;:=<><DICEB?AB988....///338277:?7666IFGJIEHEGJJB?+)*-...-0,+((*---.=CEDEDJJFJGFA@BA?@?=''&)%%&&((+))))),,,.-.2:99788-,,-565((((6BA>;:777758211+++$$##$*'(67=:>@A===0/00>=>;<98666::00/778?B1//.,,7*&%%&($$%',*267CJEFCFFGFGJFJ=<<AC;;;;;;,+)&''').)()&(,//017BAA<<@?DEEBBFIII77778?=GG??A=90,)*(+++.6660//;=CFIEACBEC;;:991//02221--.'(2:==C>><>A>;;?>==A>=(''''&''%$$++))).-.0.)//0:<==<787440;2/23777668<==321/*&&$%(''*&&'3213.++,/AA>?D;<;:<9=DEEIJJJJEFGFGB@@CDHJEFACBCJ?>>>GJJDA@ACEB<<EEHAFEIGGEDGECDEB@BEA@?>FHDA@@=<<>9==92/*&&'7:BCCEGGGFCCCDEGCDGEECCBBACCFIJJGFDECEFHCABDECDCECC<<;<;5511,,,//0///02364::19@ABB>=FDFFJI3333.*)(./74569*'''+--'%$&$$$&5666;>>=@@A<<8*'%%&)*%)*+/)./05666783222>989::;41?@@G@??=9:;9::;;;911<<?>?>AB<2***+000033*./::88531*)('))67;HB:;557443333'+,+-.%&+')677===<64*)));<?EA@A@AA@22210)))*0567B@>>>@FDFEEGFEJBB@@A@BDCHCCEFGCEBDDJ@A5::9>>A=<=<ICBBADA@A=?77*&'%%''145<=DACB@BB?;::=B7@FE;8<:(()71'%%$%%'()&%%%%&&%%$$$$$@@A@>@@@C?>>?@CBCDDAAA?A@AA><=:,+(('',-0567<<=>=?@?@?52/......@A@@==<=BCCIDDFDCB4.:83-,**)')&'/*8;>CBA@>?A@E????A@BD;8753348<<<?;999;)&&%&')+--575BBGCCC>><<;<?B:DED888979/-()65665:7898<''%,()(*&&**.,-.0/36;<;::91,,&%&(('&&&'&&'&&''*015::;7AAA@><=?:@/*))'''*/3334446211-+**0---07544442/-=:CGA?@75BBB=;<;HJDEEJJJIIHFJFHFGHFJJJEG555=9<9911/(-,*(&'(')**.1,+)).5;@;8((&(-()(%$###$%++,-0/-)((((')&&**'&'';?HFIEGFB?879<=8;<<J>730,+(().0(((((()*(%'&''**,*)3---(,3==6)))-78,'&'('1=@EDFI8500/-/10<@>>DDJ>==/...,,-01/..1**)'%$$%'&$#&')7@>9666999<=>@AA;::<;:::>CBAGGGJJJEJEEJIJIFDIA@?D<6566*%%&53)))+&%&''((()()((&(333=HEDIFGGDFBEHFJJJHJJIJGJGF867G?>96'&'&*+*++*+-.323....@A@BBHBA>?<??A@211;;;;::::J+***('''*********+4221244))))4494*)'()-53422339>@JJJFCJD@JIHDDG@9?FDJC=@D>==87;9<;:;A;;500//./4A;>21))+B....AEEGJHIJHJJJJGJJ'&,(;<;=630104(9-6;=JJJHJJA?@?@==>43/0>@FJFJJJGGGHJ***+8:310**,>=@DEFJDGCC@>>?AAABAD9<;;B31*<442/'$$$$$&*+'&&&'(+/03>>?CEEEFEDFBC1*+???AAAA??21///+,,)--.6?ACIFJGI@@ACGA33(%$$'%%%$$$&**&(8BJHBBBB:::9<<--,++,*-+'),..9>BBEDGJFHFE999AIDFHHGFE657<;;8889BGI422162);?434696112>?=&&&&$$$*7:34@HEECAAD@AA@BIJJHIEHEFFFIGJJJFHCGGB;:4)+%'/2)''*+3'''')+++'''&&%%&))('&$#$$%(%&''()&%%$&%&%&$#$$
@Glass_T7V_22_D3_14_7_26
CCTGCATAACGCGAAGTAATCTTTTCGGTTTTAAAGAAAAAGGGCAGGGTGGTGACACCTTGCCCTTTTTTGCCGGACTGCAGCGGCCGCTACTAGTAGACCGGCTAGCGTCAGTTTCACCTGTTTTACGTAAAAACCCGCTTCGGCGGGTTTTTATTTTGGTCATCGAGTGATTACAAAGCAAGCAAAGAAAAAAGGCGACAGATTACTCTGTCGCCTTTTTCCTGACTCATAACTTAGGTGGCGGGCTAGCGTCGTGGTTTGTCTGGTCAACCACCGCGGTCTCAGTGGTGTACGGTACAAACCCCGACGTGCACAGCTGTCACCGGATGTGCTTTCCGGTCTGATGAGTCCGTGAGGACGAGAACAGCCTCTACAAATAATTTTGTTTAAGAATTCGTTGAAAGGTACCATGAGTAAAGGAGAAGAACTTTTCACTGGAGTTGTCCCAATTCTTGTTGAATTAGATGGTGATGTTAATGGGCACAAATTTTCTGTCAGTGGAGAGGGTGAAGGTGATGCAACATACGGAAAACTTACCCTTAAATTTATTTGCACTACTGGAAAACTACCTGTTCCATGGCCAACACTTGTCACTACTTTCGGTTATGGTGTTCAATGCTTTGCGAGATACCCAGAATCATATGAAACAGCATGACTTTTTCAAGTGCCATGCCCGAAGGTTATGTACAGGAAAGAACTATATTTTTCAAAGATGACGGGAACTACAAGACACGTGCTGAAGTCAAGTTTGAAGGTGATACCCTTGTTAATAGAATCGAGTTAAAAGGTATTGATTTTAAAGAAGATGGAAACATTCTTGGACACAAATTGGAATACAACTATAACTCACACAATGTATACATCATGGCAGACAAACAAAAGAATGGAATCAAAGTTAACTTCAAAATTAGACACAACATTGAAGATGGAAGCGTTCAACTAGCAGACCATTATCAACAAAATACTCCAATTGGCGATGGCCCTGTCCTTTTACAAGACAACCATTACCTGTCCACACAATCTGCCCTTTCGAAGAATCCCAACGAAAAGAGAGACCACATGGTCCTTCTTGAGTTTGTAACAGCTGCTGGGATTACACATGGCATGGATGATCTTTACAAATAAAAGCTTGATATCGAATTCCTGCAGCCCGGGGGATCCCATGGTACGCGTGCTAGAGGCATCAAATAAAACGAAAGGCTCAGTCGAAAGACTGGGCCTTTCGTTTTATCTGTTGTTTGTCGGTGAACGCTCTCCTGAGTAGGACAAATCCGCCGCCCTAGAATCGAGTGGCGCCTGCAGACGTAAAAAAAGCGGCGTGGTTAGCCGCTTTTTAATTACCAGACGTACAATCGATGCCCGGATGATCCTGACAACGAGGAGACCACCATCATCGACAAGCCAGCCATTAATTAAAAAGTTAAACAAAATTATTTGTAGAGGGAAACCGTTGTGGTCTCCCTGAATATATTATACGAGCCTTATGCATGCCCGTAAAGTTATCCAGCAACCACTCATAGACCTAGGGCAGCAGATAGGGACGACGTGGTGTTAGCTGTGCTCGAGGTGAAGACGAAAGGGCCTCGTGATACGCCTATTTTTATAGGTTAATGTCATGATAATAATGGTTTCTTAGACGTCGAGTCTTACGCCCCGCCCTGCCACTCATCGCAGTACTCTAGAAGCGGCCGCGAATTCCAGAAATCATCCTTAGCGAAAGCTAAGGATTTTTTTATCTGAAATTCTGCCTCGTGATACGCCTATTTTTATAGGTTAATGTCATGATAATAATGGTTTCTTAGACGTCAGGTGGCACTCGAGTTGATCGGGCACGTAAGAGGTTCCAACTTTCACCATAATGAAATAAATCACTACGGGCGTATTTTTGAGTTATCGAGATTTTTCAGGAGCTAAGGAAGCTAAAATGGAGAAAAAAATCACTGGATATACCACCGTTGATATATCCCAATGGCATCGTAAAGAACATTTTGAGGCATTTCAGTCAGTTGCTCAATGTACCTATAACCAGACCGTTCAGCTGGATATTACGGCCTTTTTAAAGACCGTAAAGAAAAATAAGCACAAGTTTTATCCGGCCTTTATTCACATTCTTGCCCGCCTGATGAATGCTCATCCGGAATTTGATTATGGCAATGAAAGACGGTGAGCTGGTGATATGGGATAGTGTTCACCCTTGTTACACCGTTTTCCATGAGCAAACTGAAACGTTTTCATCGCTCTGGAGTGAATACCACGACGATTTCCGGCAGTTTCTACACATATATTCGCAAGATGTGGCGTGTTACGGTGAAAACCTGGCCTATTTCCCTAAAGGGTTTATTGAGAATATGTTTTTCGTCTCAGCCAATCCCTGGGTGAGTTTCACCAGTTTCATTTAAACGTGGCCAATATGGACAACTTCTTCGCCCCCGTTTTCACCATGGGCAAATATTATACGCAAGGCGACAAGGTGCTGATGCCGCTGGCGATTCAGGTTCATCATGCCGTTTGTGATGGCTTCCATGTCGGCAGAATGCTTAATGAATTACAACAGTACTGCGATGAGTGGCAGGGCGGGGCGTAATTTGATATCGAGCTCGCTTGGACTCCTGTTGATAGATCCAGTAATGACCTCAGAACTCCATCTGGATTTGTTCAGAACGCTCGGTTGCCACCGGGCGTTTTTTATTGGTGAGAATCCAAGCCTCGAGCTGTCAGACCAAGTTTACTCATATATACTTTAGATTGATTTAAAACTTCATTTTTAATTTAAAAGGATCTAGGTGAAGATCCTCTTTGATAATCTCATGACCAAAATCCCTTAACGTGAGTTTTCGTTCCACTGAGCGTCAGACCCCGTAGAAAAGATCAAAGGATCTTCTGGAGATCCTTTCTGCGCGTAATCTGCTGCTTGCAAACAAAAAAACCACCGCTACCAGCGGTGGTTTGTTTGCCGGATCAAGGACTACCAACTCTTTTTCCGAAGGTAACTGGCTTCAGCAGAGCGCAGATACCAAATACTGTTCTTCTAGTGTAGCCGTAGTTAGGCCACCACTTCAAGAACTCTGTAGCACCGCCTACATACCTCGCTCTGCTAATCCTGTTACCAGTGGCTGCTGCCAGTGGCGATAAGTCGTGTCTTACCGGGTTGGACTCAAGACGATAGTTACCGGATAAGGCGCAGCGGTCGGGCTGAACGGGGGGTTCGTGCACACAGCCCAGCTTGGAGCGAACGACCTACACCGAACTGAGATACCTACAGCGTGAGCTATGAGAAAGCGCCACGCTTCCCGAAGGGAGAAAGGCGGACAGGTATCCGGTAAGCGGCAGGGTCGGAACAGGAGAGCGCACGAGGGAGCTTCCAGGGGGAAACGCCTGGTATCTTTATAGTCCTGTCGGGTTTCGCCACCTCTGACTTGAGCGTCGATTTTTGTGATGCTCGTCAGGGGGGCGGAGCCTGTGGAAAAACGCCAGCAACGCGGCCTTTTTACGGTTCCTGGCCTTTTGCTGGCCTTTTGCTCACATGTTCTTTCCTGCGTTATCCCCTGATTCTGTGGATAACCGTATTACCGCCTTTGAGTGAGCTGATACCGCTCGCCGCAGCCGAACGACCGAGCGCCACATTGTCGTG
+
/4532...0/13..89B:9:777;H@66CHFJFHFJC:BD@CJGGBFHJJGIFJJJJIJJG4JJJFC@>CJCA=<JIDBBBIJJJJDJJJHJID?77DCDJGAA?B63312522..50:BGDJJJJJJFDCDGGGJJFF<<<;;<DEIDCA=FBD9+++=<=@FJJEFDHJJJJJJJIJIJJ<;<<:99=78;?BEGFFGJGEJJJJCEFCIC@=87411AABA=67=EJJEJHFFIJIEJJGJJCCDCHJJIJEJDHIGHGHGC:656=?FEJJBA@4333=764477:BECECB>===A=<;;9:::GGGHJJJF44456+++5:AJIHJGJGACCBDBFJJJJIIJGJJJHHIHFEC@;/,,-2*5589<>=?AJJJJJJJJIJGJE:3JCGIDE('&&,+(0.44---./000199?@HFDFEDDB@DHJGF==JGJIFGGHDHGFJGJJGJJCEA?<@@DDCEHHHFJJHJIJJHJJJIHJFJIJJJJJIIEEGJJFDHJJHJIIHHJJJIJJHIJIJJFJEFCB@AJJIHEFEFG?DJ?JIJJIJIJHJJIJIJJJJHJJIGHJEFHJIJJHHCFHEIJIIIJJJEGJFGHJJHFIJIGDDGIIGJJJHHHJJJJEJFJJGD=<GDGJC=7755*,;::;>?GJJDCDDJJGC??>=?0,)('((BBCFGGGFEFEGFC?@=><<DGIFGJJGJJEIJIJJJFGGFEHGJFGJGCDCCHJJJIJJEIHJJJJIFJHJJJJJIJHGJJJHEJJEGGJEEJJJJEFEFEHE<:;;822232,,:JJFJFJJGGJIJG?43340-1))69?ACBAG9<911GJGJGEJGGJHJJGJJHFGJJJJGJIHEFHHC?<JJJECDCFJJJHJHJHJICDCCIGIIEGHGJEJIJEFJEHJFFHJEGJIJJJJJ@????ICDEHEFEGHGJCGJJJJJCCD>>>?JJFGIJJJJHGIFGHHDEGHJJGJDGFIIHHJFJG222265631//-,.*)()-(()*+**-=@?@@BA?@E?>/EFIJIEHFJBC<9;4+301(/.(*<87777:9763311.+***?<<;:;;CECFDJIHBBDDCJFFDIECFFHGIDEHEHGJFFEEGHECDA?;;****-(''(666>BAIJACAABACDHFA@?@DIGFA;01?@D<?;8JA<<CABB???@H1111776///0>@FICBACDDCFHE>=>CGDEC3/..-000BFC;A++/4A?CB8338E?==999:A=BDEGGFFBCJJJJGGJJJBA>222<AFJJJJJFGIJJIJDFHHJC875/04001CEGCBBBEFJJHJJJ;;;JJJJJJIJJFGJGJJGHGH2111/..**''%&'$*)-,,*)()+*)))*--0)))-,++,<><<<)))')'(.-*)*(((()00001CBCJJGFA@ACADC;;7:111JJJGBBJJGFIJJJJJJJJJJJJIHGHGIJJGEDFHJIJJJGIJHH>JJJJHBA>:GIDAIJJJJJIJIJJJJJGGJJHJJJJJJJGJIJIJJJJJJJJJGGIGGEHEHJJJGIE666;667?JJ@??@IJJIJGJJJJIIGHJHGCCFEHJIGJIJCDFIJHFJ::::JHEJGJJJJJEJIIIJJJJEIJJHFJIFJDGJJJJJJJJJ''''JGCA9;BBCEJJIJJHJIEB779;D=>:A@GJJFIJJIJDBCBJJJA@ABJFFJJJGIGD2223AACB;56@@EGJJJJJJJFGEJHHJJJJHFFJJJHFHJJJFFFHJJJJJHIJH@<9<EFEIJJJJJJJJIIJJJJDGIJJIIJJHEJHJJJJJJFJHIHJFHFJJJ9::AADCDDCJJGGHGJJJGJGJCBCEHDCDDDCBHGFJFGJJE>8334?@955500//001153+*''(**+*'&7<FIHFHIIJIA@@@JGH2000947<;C>:;?AB@?-((()*()(((777?>@9749HJJGJGIJHJJJJJDJGJAGJJIIJJJJJHJFGCBCAHJJHJJDEA?AE?>:?>>>IIBC@=AJJJJJEJJJIJJHGJ3111DJBA;:;<IJJJJJIJEJJJHJJJJJJJJGJJEJEJJGJJGJI656>??>5??@E467@BIJDFFIEEEFJHJJJJJHJHJFJJJJJEHABACDE666243/)116ACC=<<;;?>&&')1+***44.&%$&');>H<<<<JGHJJJFIGJFEEJJJHIFJGE000GJJEJHJJIIGJIGJJIJJJJFIJGJJJJJHIDCBEDEFFJGJJJHJJHJJ:999HFHJJJJJJGHJHJJHJ990/00@;:::A@JGJJJJJJ@@AC@:DB@:?:99>?BDHECGCCJJGJGJJGFGHJJFJJJJJJJJJJHJJIBBB<CCHJJJIJJJJJJIHJJGJGJJJHFJIGJGJIHJJJ@@@@JJJ8GJJ))))<<<000-,,,6+''*9FIGGJGJJJJDDCGJ=<==HE>==<?@??AB9+BACGHJB???@E;;;@JJJHJJJGGEEFEJFHJIEJGHJIIJJJGJGEJJFA@?@FJDA@@;::<EJJGIJJFJGIFIJGJHJGJJEEH@?;6434BBGJJJGHBDDE;99B?@><<:A:990./32122<<=;:9:=FJFJEJHDJFJJJIFGGJEEDEGJIGFEFD<**FFEDJJJJHJGDE8@<4((*/@>=?<=?6666ABCDJJJJHJJJJJIHHJJJJJFFIHJFFEGDGDGHFJJIJJJEFJJJFCH=EJDBBACHGDIEIJJHGEGIJJFECIDGJH953335751186555==AJJGJJDJJJAA@JHIJIJJJJJJHHIA<CHJJJJJJJJJJHHDEBBB?;;=CJJJCB>54+-*-99=?;;;;@>?JID@??FDDGJJFJJGHEJJFBCB@A@00023>,AAAIIDEHFC:4349:('%%(,,-/)''/126:88951'&&%$$$%$%%&-*..1;:284455DB4333EEDJGGDC?<<@JFFEIEJJGGHJJJJJIIIEEGGJJC:<?32+))035444'''''/05??C@@?IJHED?HGJJFJJGJEECCJFJJJGIJGIJDCHJFEGJ>==?D>>9998=>3=<<CCHEJHIJFJJJJIJFGIHJHCCBCCB@FDHHJJJIFDDCHJHGHHEJJJHEFJEDJFJJFGJJ;;;;JJHEGDJHHJJJJJJGJHJJJJJGJJJJHE:634888>EJEEEJJJJIJJHIEFH<<;<BJJIJJJIJIGJIJJJIJGJDGF;;;'''((''2E?IE;766FJE:997:;=B@@D>?DDBG@==?ECDFH?>>BJGIGJIJHJICFGGJGIEHFJJEJDE@@A>>4&'***;778DDEA??AHFJJFHD98<812?BA??>=>?>@21-)))/1=>?BJIJJJIJJIJCFGIJ:9:AJFJJFEFJJHHJEJCCJJA=@=>A>:))**@EH=<9<>=;<JJF@>>@HHECDCB83GJB@@?CJID?>61@DCA?>?CEJ9999:;433:@CCBBFEFEJJJCBC<8665A@EGGCECCCEB?<8:?;;::9;734313310./.35888=5.-*)*)(&,68BAFJJJHJJJFIJJFJH>;89=<@ABJ<<;>7?2CHFHF>C??@HJFHHJJJJJEDHIJJIJJFJJGFEHJJJJJJJEJIGEDEDGFHJJIGEHJGJEGJJJJEAAACBBAB<;;;980,+'&&%%$%%%
@Glass_T7V_22_D3_14_7_27
GGTTCGGGCATGGCACTCTTGAAAAAGTCATGCTGTTTCATATAATCTGGGTATTGTCGAAAGCATTGAACACCATAACCGAAAGTAGTGACAAGTGTTGGCCATGGAACGGGTCGTTTTCTCCAGTAGTGCAAATAAATTTAAGGGTAAGTTTTCCGTATGTTGCATCACCTTCACCTCTCCACTGACAGAAAATTTGTCCCCATTAACATCACCATAATTAGACAATTGGGACAACTCCAGTGAAAAGTTACTCTCCTTTACTCATCGTACTTTTCTCCTCTTCATGAATTCTTAAACAAAATTATTTGTAGAGGCTGTTTCGTCCTCACGGACTCATCAGACCGGAAAGCACATCCGGTGACAGCTGTCCACGTCGGTTTGTACCGTACACCACTGAGACCGCGGTGGTTGACCAGACAAACCACGACGCTAGCCCGCCACCTAAGTTATGAGTCAGGAAAAAAGGCGACAGAGTAATCTGTCGCCTTTTTCTTGCTTGCTTTGTAATCACTCGATAGACCAAAAGTAAAAACCCGCCGAAGCGGGTTTTTTACGTAAAACAGGTGAAACTGACGCTAGCCGGTCTACTGGTCGCGGCCGCTGCAGTCCGGCAAAAAAGGGCAAGGTGTCACCACCCTGCCCTTTTTCTTTAAAACCGAAAAGATTACTTCGCGTTATGCAGGCTTCCTCGCTCACTGACTCGCTGCGCTCGGTCGTTCGGCTGGGCGAGCGGTATCAGCTTTCACTCAAAGGCGGTAATACGGTTATCCACAGAATGAGGGATGACGCAGGAAAGAACATGTGAGCAAAAGGCCAGCAAAAGGCCAGGAACCGTAAAAAGGCCGCGTTGGCGTTTCCCGCGGCTCCGCCCCCTGACGAGCATCACAAAAATCGACGCTCAAGTCAGAGGTGGCGAAACCCGACAGGACTATAAAGATACCAGGCGTTTCCCCCTGGAAGCTCCCTCGTGCGCTCTCCTGTTTCCGACCCTGCCGCTTACCGGATACCTGTCCGCCTTTCTCCCTTCGGGAAGCGTGGCGCTTTCTCATAGCTCACGCTGTAGGTATCTCAGTTCGGTGCAGGTCGTTCGCTCCAAGCTGGGCTGTGTGCACGAACCCCCCGTTCAGCCCGACCGCTGCGCCTTATCCGGTAACTATCGTCTTGAGTCCAACCCGGTAAGACACGACTTATCGCCACTGGCAGCAGCCACTGGTAACAGGATCGCAGAGCGAGGTATGTAGGCGGTGCTACAGTTCTTGAAGTGGTGGCCTAACTACGGCTACACTAGAAGAACAGTATTTGGTATCTGCGCTCTGCTGAAGCCAGTTACCTTCGGGAAAAAGAGTTGGTAGCTCTTAATACGGCAAACAAACCACCGCTGGTAGCGGTGGTTTTTTTGTTTGCAAGCAGCAGATTACGCGCAGAAAAAAGGATCTCAAGAAGATCCTTTGATCTTTTCTACGGGGTCTGACGCTCAGTGGAACGAAAACTCACGTTAAGGGATTTTGGTCATGAGATTATCAAAAAGGATCTTCACCTGATCCTTTTAAATTAAAAATGAAGTTTTAAATCAATCTAAAGTATATATGAGTAAACTTGGTCTGACAGCTCGAGGCTTCAATTCCACCAATCAACCGCCGGTGGCAACCGAGCGTTCTGAACAAATCCAGATGGAGTTCTGAGGTCATTACTGGATCTATCAACAGGAGTCCAAGCGAGCTCAATATGAATTACGCCCCGCCCTGCCACTCATCGCAGTACTGTTGTAATTCATTAAGCATTCTGCCGACATGGAAGCCATCACAAACGGCATGATGAACCTGAATCGCCAGCGGCATCAGCGCCTTCTCGCCTTGCGTATAATATTGCCCGTGGTGAAAACGGGGGCGAAGGATGTTCCATATTGGCCACGTTTAAATCAAAACTGGTGAAACTCACCCAGGGATTGGCTGAGACGAAAAACATATTCTCAATAAACCCTTTAGGGAAATAGGCCAGGTTTTCACCGTAACACGCCACATCTTGCGAATATATGTGTAGAAACTGCCGGAAATCGTCGTGGTATTCACTCCCAGAGCGATGAAAACGTTTGAGTTTGCTCATGGAAAACGGTGTAACAAGGGTGAACACTATCCCATATCACCAGCTCACCGTCTTTCATTGCCATACGAAATTCCGGATGAGCATTCATCAGGCGGGCAAGAATGTGAATAAAGGCCGGATAAAACTTGTGCTTATTTTTCTTTACGGTCTTTAAAAAGGCCGTAATATCCAGCTGAACGGTCTGGTTATAGGTACATTGAGCAACTGACTGAAATGCCTCAAAATGTTCTTTTAGATGCCATTGGGATATATCAACGGTGGTATATCCAGTGATTTTTTTCTCCATTTTAGCTTCCTTAGCTCCTGAAATCTCGATAACTCAAAAAATACGCCCGGTAGTGATCTTATTTCATTATGGTAAAAGTGGAACCTCTTACGTGCCCGATCAACTCGAGTGCCACCTGACGTCTAAGAAACCATTATTATCATGACATTAACCTATAAAAATAGGCGTATCACGAGGCAGAATTTCAGATAAAAAAAATCCTTAGCTTTCGCTAAGGATGATTTCTGGAATTCGCGGCCGCTTCTAGAGTACTGCGATGAGTGGCAGGGCGGGGCGTAAGACTCGACGTCTAAGAAACCATTATTATCATGACATTAACCTATAAAAATAGGCGTATCACGAGGCCCTTTCGTCTTCACCTCGAGCACAGCTAACACCACGTCGTCCCTATCTGCTGCCCTAGGTCTATGAGTGGTTGCTGGATAACTTTACGGGCATGCATAAGGCTCGTATAATATATTCAGGGAGACCACAACCGGTTTCCCTCTACAAATAATTTTGTTTAACTTTTAATTAACGGCCGGCTTGTCGACGACGGCGGTCTCCATCGTCAGGATCATCCGGGCATCGATCGTACGTCCGGCAATTAAAAAAGCGGCTAACCACGCCGCTTTTTTTACGTCTGCAGGCGCCACTCGATTCTAGGGCGGCGGATTTGTCCTCTCAGGAGAGCGTTCACCGACAAACAACAGATAAAACGAAAGGCCCAGTCTTTCGACTGAGCCTTTCGTTTTATTTGATGCCTCTAGCACGCGTACCATCGGAATCCCAGCTGCAGGAATTCGATATCAAGCTTTTATTTGTGAGGAATCATCCATGCCATGTGTAATCCCAGCAGCTGTTACAAACTCAAGAAGGACCATGTGGTCTCTCTTTTCGTTGGCGATATTTCGAAAGGGCAGATTGTGGACAGGTAATGGTTGTCTGGTAAAAGGACAGGGCCATCGCCAATTGGAGTATTTTGTTGATAATGGTCTGCTAGTTGAACGCTTCCATCTTCAATGTTGTGTCTAATTTTGAAGTTAACTTTGATTCCATTCTTTTGTTTGTCTGCCATGATGCATTGTGTGAGTTATAGTTGTATTCCGGATTTCTGTCCAAGAATGTTTCAGTCTCTTAAAATCAATACCTTTTAACTCGATTCTATTAACAAGGGTATCACCTTCAAACTTGACTTCAGCACGTGTCTTGTAGTTCCCGTCATCTTTGAAAATTCTGGTTACTTATT
+
&&%%%//0/+)()-.5511216>AJJFJGFGHGJHFD>54434--,%&%%%&'(($%'(()12??B@??@AEFE4311145=>BGD3333?GFEJJJGEEDBEJD53245/----,,,2433113668888JFEGJFDE<::9:;;CC:89:;<<:,&&&'(;:66BDI??>?A:<A@-//344DJ>@@@BBA@?521/5**)63333568><.../0('''$##%&%%.257>ABA=?==?AFFIHJG767&%%&)44378*=>;:;6111250//((&&'&&''++((((/-,.-/@EEDFJ@A?@GJDF?>>>=5;'''*;<<=?FIJJB?=555498:;9;;;43698776888<<>@EJG:99::8&&&&/1/-,,-/,/++++FBBAADCJGJFHFCC98330...001143545*)))>0/&%%&(('''','223467ABEDHGE;;<JAAAB@FJEGECBB8888?=>>6662221--../.984*()'8:::776::;@ACA3330***(&$''$$&*),((*<A@@BACJHFJGJHJG<:JIC>'&&'...21..6;??@IJHHDEHEGA==768621002&&&&&&&223.../=;;;;=CJJA??JGGJEEJ///;B;<80///99:@A@C=>@>@D;=>1-=JJFF;?@?JJGEDJ=;3/DEBACBGGG=<==HJGJC;:9:45>::?@GD<<=>B<<<+)))44441233:5000-'''()//1/-++-,)&*:>;;DEDFHJGJGJFGJCEJIDJEG@G41002-,,1:9<6667BAFGEJJGJJGJGIIDDBD6589:;;42224=?IGHJJHF?@DFJEJIGHJJFJHA::::<-$%&(''()*&+''&)&%$)+,,9:002ADCCEEGAC<<=?9;55<@GGIGE===FBCDDHDJFFDJEJJHGJJIEJJJJJIJCABCC67>@<CJJJJEGHJ@=EAA@<JFCC>>C?JDHFHGHJHJDFGH::304/79;?GAAF@AAAEFJHGJJIFJJHGGCFJJJIGHIGDGHHE??JJJGJEJGJJIFJJGJJDCIGJJJIJJIJJIJFECB/)((+&&&')(*05,,,,88899<@AB@@=:9<FBDDFHECJEADBD3343===JJEIHJIJJJGEFJFJJJFHJG@@E:@@@BDC.--1,,9:=>B?0***+-.,,,,)1//**/+*+0168:9JIGIJIJFJJJHJIEJDIIJJIJJ====:311*&&&2558<>>?B>>=<5556AC@BEBB=8774&&&'9CDECCE:----000344007=CA100.--/38CCHAC?...0;DGIABCAAAA=;6677BEEJFAAAA:9735/-.)-/22///,'''6253334<>899:999JJJGF@@@??8?B>BDBGJGHFEGJH?@??BFEC=ABHFIFHJJJJDGGGFGCC(()(-),+*+/24+&''&$&*('('.++4172****878E//./:;;JJJJHHJHJG6555FHE@?6<4AI;;;:@??J>:<;;:<<6226701104436535669;CHGFBEFB<0//0-&&'-98:;FCCDEHGJJJJJCIIJJIJJGJJJIJJFGJIIJJJJGFJHHFEHJJJJDCCACECJ?@?***.1166<9AB31001&&&',+,*%%%$(&'74;>@D>CEEF1112DGHECECGG=++++JFJHJJJGIJJJJGDCDJJJIJJGH1111<?99?@FJHJFDFA@:-*)(()99=+((())((/0=3>***<@?EBJJJIJJHJGIHJHJEJJIJJJJJEJFJJJD?@???=<99832231**-8AEJJJJJJIJJGJJHJJHJIJHIJJGFGGJJJJJJJFJJJJJIIDCA8(((,0036(((%%&&4*-009:-,,,,*&*,)'*)).-.-011778>0--.0.+++,,,,,,310223CGGFDCFIF9869BBADC@45=FJEJJE1***+(>=>HIJCCGJ9979>::9DEJJ;;:;<9<;<CFCDCHDADGJBBFFJJJG>>>>?>>>FJFJICEHJIHJIECIEFJJJJJHD=>???@JH?A=788:9;<D@A211/05@@B(&&&*/0>E><;:766/..(00//:<=@HCJJH:CB>1000>IH;7223@AEFJJH<;;;FDC>8678@@DBABB@?.+&&,&;==?<B=;=?AFCFJJDJEJFHCGJJGFJJJJFFFJJJEFHJJFJJJFHFDABD>>@@>BDFFDB@BA@=<<=BJJHJJJFEJJHHJHJJJEEGGEHGJGJHCI<11253456;CBE:999JJHJIJFGJFIGJHDACDJBDEIIGJJFIIJJJJIIJJJFFEFICFHEHFC??>BGJIJJHJJJEEABJFIJE@<650)%&):JHGJJIJJGJJHEH>>>?FFJIHIIJGJFJEEBGEJHFJEEJJJFHHJJJGJJJJHE>BG/CEGDJI6667>8855=>@DBF@;:;JJGJDCCADBC:;+++*/////,-.,+,,,(1013)((;,;)*DGHJJFFJDHIIGJJ8'(''889<@>>?CJJICBAAEDJ///077JIJIDJJJJJIIFJJIDJIJFJJGJIJJHEDFJIGIJIJEFEEJIJEJEIJHGHJHJHE2/++,118;DGJIJJHJJHFEJJGJJJJGEDIJH>>==H??=>FGGH=;;;JJJBA@BJE>==?BGC889AA@8888;;;:?@AIDCDGGECC?@B@?@@HHGJHJEFFJJJEGJDDJGIJJJGJJGJGJJEDJJJIJDGJJEJ@?EJDIEJFDFJFEGJJJJJJFIF>>GHFGFDCDEFGGJCDIJBCABDDCI@@>>@<8<=<?FGFDJBJB=;::GFJJDH+***4>>>>>?>>>A=;99999>?AADB@@@FJFCB@B=,+++1/.../))*&''(@DFEEC8866;8DJHIJJJ3732<CDFJIGIJJJJHIJGEJJFJJJJJBHJIFDIGIFJHFHJI>999;ED3334::7765+,,,:;;F@;;989799:CF?>7('''--.0))((*,257777;=A@===AABDD?@ABFJGJIE?@@AJJDAAACCGJCBBCJJGJFIIH@@@@DC:9::JJJFJJHJJGCJC@B''(3446;;99CEGJJJJGHJCCDDJGHJGJIGJJGDEEFJJJJJ?AB>;<>=>=>>>::HGGJJJGJDJJJGCCHCCCFJDF?@=?@=>??@ABGJEC,))(/*(''&('(1/,,4:;=?@CDFHFIJJJEJGJJEJGJCB/**+())'***-++.?@:EDEHHIJFBBAAIGECGHJHGGJE@><ADAD@A6--EDFHEJIDBCBEBB@BA?@>221.(&%'(%&&&).66BJEB;32+)))=@BCHJIHIIFIGEGJJJ///;?8CACD@:<4..8BCACFDDGFJJJJJIJEJJJJJJJJGJIFFJJJJHJJJJJFJGJJJJEDEEJHBDJGJFHHHJJFJHHCJJJJHJHJJJJJIJGJJIJJJHGJIHIJIGJIJHJJJIHHEJFEJHHE<;9(##$$&,1::;;;9=8789CFJDB20*&%%'.''''**57@DJIDFE<:6223;445'>@JJFEHGJIHEHGEDEAA@;<<<CC;0/++,,-/13:67=<==>?4HJJJJGEJGEEDJIJGDFJFEJFJJJJJIH=J?;HHGIGIEH<961-0-$%%%*+,++,%%$
@Glass_T7V_22_D3_14_7_28
GAAGGCCCAGTCTTTCGACTGAGCCTTTCGTTTTATTTGATGCCTCTAGCACGCGTACCATGGGATGCCCCGGGCTGCAGGAATTCGATATCAAGCTTTTATTTGTAGATCATCCATGCCATGTGTAATCCCAGCAGCTGTTACAAACTCAAGAAGGACCATGTGGTCTCTCTTTTCGTTGGGATCTTTCGAAAGGGCAGATTGTGTGGACAGGTAATGGTTGTCTGGTAAAAGGACAGGGCCATCGCCAATTGGAGTATTTTGTTGATAATGGTCTGCTAGTTGAACGCTTCCATCTTCAATGTTGTGTCTAATTTTGAAGTTAACTTTGATTCCATTCTTTTGTTTGTCTGCCATGATGTATACATTGTGTGAGTTATAGTTGTATTCCAATTTGTGTCCAAGAATGTTTCCATCTTCTTTAAAATCAATACCTTTTAACTCGATTCTATTAACAAGGGTATCACCTTCAAACTTGACTTCAGCACGTGTCTTGTAGTTCCCGTCATCTTTGAAAAATATAGTTCTTTCCTGTACATAACCTTCGGGCATGGCACTCTTGAAAAAGTCATCCTGTTTCATATGAATCTGGGTATCTCGCAAAGCATTGAACACCATAACCGAAAGTAGTGACAAGTGTTGGCCATGGAACAGGTAGTTTTCCAGTAGTGCAAATAAATTTAAGGGTAAGTTTTCCGTATGTTGCATCACCTTCACCCTCTCCACTGACAGAAAATTTGTGCCCATTAACATCACCATCTAATTCAACAAGAATTGGGACAACTCCAGTGAAAAGTTCTTCTCCTTTACTCATGGTACCTTTCTCCTCTTTAATGAATTCTTAAACAAAATTATTTGTAGAGGCTGTTTCGTCCTCACGGACTCATCAGACCGGAAAGCACATCCGGTGACAGCTGTAGCGTCGGGGTTTGTACCGTACACCACTGAGACCGCGGTGGTTGACCAGACAAACCACGACGCTAGCCCGCCACCTAAGTTATGAGTCAGGAAAAAAGGCGACAGAGTAATCTGTCGCCTTTTTTCTTTGCTTGCTTTGTAATCACTCGATGACCAAAAGTAAAAACCCGCCGAAGCGGGTTTTACGTAAAACAGGTGAAACTGACGCTAGCCGGTCTACTAGTAGCGGCCGCTGCAGTCCGGCAAAAAAGGGCAAGGTGTCACCACCCTGCCCTTTTTCTTTAAAACCGAAAAGATTACTTCGCGTTATGCAGGCTTCCTCGCTCACTGACTCGCTGCGCTCGGTCGTTCGGCTGCGGCGAGCGGTATCAGCTCACTCAAAGGCGGTAATACGGTTATCCACAGAATCAGGGGATAACGCAGGAAAGAACATGTGAGCAAAAGGCCAGCAAAAGGCCAGGAACCGTAAAAAGGCCGCGTTGCTGGCGTTTTTCCACCAGGCTCCGCCCCCCTGACGAGCATCACAAAAATCGACGCTCAAGTCAGAGGTGGCGAAACCCGACAGGACTATAAAGATACCAGGCGTTTCCCCTGGAAGCTCCCTCGTGCGCTCTCCTGTTCCGACCCTGCCGCTTACCGGATACCTGTCCGCCTTTCTCCCTTCGGGAAGCGTGGCGCTTTCTCGTGGCTCACGCTGTAGGTATCTCAGTTCGGTGTAGGTCGGTTTCGCCTCCAAGCTGGGCTGTGTGCACGAACCCCCCGTTCAGCCCGACCGCTGCGCCTTATCCGGTAACTATCGTCTTGAGTCCAACCCGGTAAGACACGACTTATCGCCACTGGCAGCAGCCACTGGTAACAGGATTAGCAGAGCGAGGTATGCAGGCGGTGCTACAGAGTTCTTGAAGTGGTGGCCTAACTACGGCTACACTAGAAGAACAGTATTTGGTATCTGCGCTCTGCTGAAGCCAGTTACCTTCGGAAAAAGAGTTGGTAGCTCTTAATCCGGCAAACAAAACCACCGCTGGTAGCGGTGGTTTTTTTTGTTTGCAAGCAGCAGATTACGCGCAGAAAAAAAGGATCTCAAGATCCTTTGATCTTTTCTACGGGGTCTGACGCTCAGTGGAACGAAAACTCACGTTAAGGGATTTTGGTCATGAGATTATCAAAAAGGATCTTCACCTAAGATCCTTTTAAATTAAAAATGAAGTTTTAAATCAATTGAAGACTATATGAGTAAACTTGGTCTGACAGCTCGAGGCTTGGATTCTCACCAATAAAAAACGCCCAGTGGCAACCAGTGAGTTGAACAAATCCAGATGGAGTTCTGAGGTCATTACTGGATCTATCAACAGGAGTCCAAGCGAGCTGGATCGTCAATTACGCCCGCCCTGCCACTCATCGCAGTACTGTTGTAATTCATTAAGCATTCTGCCGACATGGAAGCCATCACAAACGGCATGATGAACCTGAATCGCCAGCGGCATCAGCACCTTGTCGCCTTGCGTATAATATTTGCCCATGGTGAAAACGGGGGCGAAGAAGTTGTCCATATTGGCCACGTTTAAATCAAAACTGGTGAAACTCACCCAGGGATTGGCTGAGACGAAAAACATATTCTCAATAAACCCTTTAGGGAAATAGGCAAGGTTTTCACCATAACACAGCCACATCTTGCGAATATATGTGTAGAAACTGCCGGAAATCGTCGTGGTATTCACTCCAGAGCGATGAAAACGTTTCAGTTTGCTCATGGAAAACGGTGTAACAAGGGTGAACACTATCCATATCACCAGCTCACCGTCTTTCGTTTGCCATACGAAATTCCCGGATGACATTCATCAGGCGGGCAAGAATGTGAATAAAGGCCGGATAAAACTTGTGCTTATTTTTCTTTACGGTCTTTAAAAAGGCCGTAATATCCAGCTGAACGGTCTGGTTATAGGTACATTGAGCAACTGACTGAAATGCCTCAAAATGTTCTTTACGATGCCATTGGGATATATCAACGGTGGTATATCCAGTGATTTTTTTCTCCATTTTAGCTTCCTTAGCTCCTGAAAATCTCGATAACTCAAAAAATACGCCCGGTAGTAATTTTATTTCATTATGGTGAAAGTTGGAACCTCTTACGTGCCCGATCAACTGGAGTCCCACCTGACGTCTAAGAAACCATTATTATCATGACATTAACCTATAAAAATAGGCGTATCACGAGGCAGAATTTCAGATAAAAAAAATCCTTAGCTTTCGCTAAGGATGATTTCTGGAATTCGCGGCCGCTCTTAGAGTACTGCGATGAGTGGCAGGGCGGGGCGTAACTTCGACGTCTAAGAAACCATTATTATCATGACATTAACCTATAAAAATAGGCGTATCACGAGGCCCTTTCGTCTTCACCTCGAGCACAGCTAACACCACGTCGTCCCTATCTGCTGCCCTAGGTCTATGAGTGGTTGCTGGATAACTTTACGGGCATGCATAAGGCTCGTATAATATATTTAGGGAGACCACAACGGTTTCCCTCTACAAATAATTTTGTTTAACTTTTTGATTGACGGCCGGCTTGTCGACGACGGCGGTCTCCCGTCGTCAGGATCATCCGGGCATCGATCGTACGTCCGGCAATTAAAAAAGCGGCTAACCACGCCGCTTTTTTTACGTCTGCAGGCGCCACTCGATTCTAGGGCGGCGGATTTGTCCTACTAGGAGAGCGTTCACCGACAAACAACGA
+
*+.,468@;;::=><B=;AJJIIJFHDCCAFA@<<AAFCHFHJJJGEEHJJJCCEIFE85500*2'&&&05''(6HFDGGDJFFJGJJFGIGJGGEIGCBACCJDE-)()),,-75@BDGFHJHJJJJGJJJJHGJJJGIJJIJIJJJJJHIJJGA@GFEJJJJJHEFJIJDC=CC;898744522211.39:AIJJHHIFFCEGDAC@?=1111@@?AEJIJJHFFHGCCCEGFA@:9:<JJJFDDBEEEHFHJJJJJIHJJJFIJJJJGIIJJHHGIJJJFGJGJJ?>?5454<CCEDJJJHFGJJGFJJGHEHJHIJJIGHJJGHJHJHFIJJFIIGIGGJEJJJHHGDJFIHJJJJHGJJIFHJJIJGF?<=;>>?444443.,,,.7>GGIDJEEGFBGFJJJCDD<;C9BJJJGGJHIJJJGFJJH>>>>BHJJJJIIDIHHHFGDFGHJJJJHJFJJF:999A5:;;HGJIIJJJBACBHJFDGIJEIGJHHECAGG>JJIGHHDHCEFHJJJJJFB@?;9:@>FGEJFCCGJHFHJFDDEEFJEJHFHJFBBB9<=950,+)+-('&&(-,)(*+-((*(,---CGFD=<;;BJIHHIIHJJHHFJJJJJJJHJFIGJHJHJDHIJHJJJJJJJIJJJDJJJJJJGJJJIJIJJHJFJJJJJJHJJJJJJJJJJJJDHJJJHJJIJIJHBIJJJGJJJJJJIFHJJFJJJDIJD67CJIBH>6'&&*8100.211389DEGIJ=<<;3000JHFJJJJJJJJEIIJFHJJJHJIHIJB>;;<HECJJJJHGJJJJJF@FE???339:ACDA97BE=?::/::<.+==FJH?@766,**+.0995545899FECCDHEJB@@@@IJIJEGHJFJGJJHJDFJJJJJJEBDGHH=<;<@ACJGJJJDEDFJB422**++++FDFDDJBBHIJIJFIJHFJJJJEABAFFHJJJGHGFG3333DDHHGJJJCCDFJGFEEIJABBBIJJGHJJIJJJEJJJFJE@AEJJJEJEIJJHIJJJ6545CB@++,7/2002;978=499:?DDDJHHHEEGGDJEHJJJJHGFJFJJJFFJJIGCC940-,,*/0-,+,,,.000::>FJ>==@IDEFJGJJJJDF33345ABBG<9988:;=DBJJJFECEABA=;<:=6AAAJFJEFJJJCEGGJJJJHFJJJIJIHJ@FIJJJ99;JCCCB?>:;;;IHDA>==>A@FEHFJJJJGJJJHJIHHJIJJIHJJGGJJJJJJJJJJJJJIGJBBBCJJIGJJJFJJCCCFCGDDJJJJIIG?>>>HJFGJJIGJIJJJHICGIGEJHIFJ87@67FDJJJJJ@@@>A66B@BB?EE6579911A>>>BHEIJJGJJEJHHGJJJHHEJEEIBHCDAHJHHJGIJHIJGJJJJIJJJJJJHJAJ;77DEJJGDC<?<?@?)))77=@BBHEEGHJJJJHJJGHJJGFEJJHIJJJGEIGC>98;7/.,,.*+))*++675345986.((:66A=83;JGJCJJJJJJHJJIIIHJJJJJJJGGHIDA7=0CHGGDJJJIJGHEJJJFJJJJJJJFEEJFJJHHGJHEHJGDEGJJJJIJJJJJJEJJH>:/((()*+0.../334//05354642566<93345,*++**'%%&'+,+'(579;<DFGHJJHEGJGJJJICEGEFGHJGJHIEBAAFDEGFJIGJJJJJJ>88FDEIEIJGJJJFHEEGCAAAC?A<<=<B>A@@GEGJID??@AJ;JHFEHJGHJIHJIJEDFEJHEJGJFHF?=;9=74..HGGIEB@@EFBC,''&'*DFGGIHJGIHCDEC0,,,>>A777=ABDBCCCEFJGHGHEJJJED98;>JJJJJJJJFHJHIFGJIJIJJIJIFIJJJJFJHGJIHIHG?>>43667>?AA7100.AJCDAADDC((((JGEJFJIJ80:::645527::>B7667<=>BB7BAFGHE@@@BCJD@BC777/...323((''7311379::9632/-&'')'')-,50.344544:8:::A@AIJJJ???;4///44DEJHE:99?JCDCAFCHC>>ADJCCFEGFEACBBDHJGJFHEJJJIJIEBAC?>65***+.('%&%'''//,,,)<9<?JJJFJJIJFFJI@EA8---*(+.*)&&%'-...9AGJJHCG=??>IJJGIHJG=<=>JJIFAAADJDFDABDDIH>@CJJ=:78::((((@@6444,,*&&&()(*/2500/1=:2111>>:::;;:;BFFJGJJHIB2237=700/011:?@@DCAA?@A@??DEJ--,-,&&&(*()((*,/99=;AJJIFJJGJIIJJIJJJJJJJGJJIEEGGIIGJJIJJ999/0/..,,-2==>FJJGJJIIJGHHHJHEGJJFIEJIJJIGJJJJIFEJFIHIIGDH;989==>=A8:>>?IJJGHJJJJIJGJJFA@FJJIGJJJJJJJHJFJJJHJDBB<=::...7==CFDABCGJJGEJJFGGECCCJJJGJJJHJJHHJFH;----;>>?HEJIJ>>;4.-.=>BEJJIGIEEDCJ<;<FFJJIJHJJG7678<(('(''('(((4642-)))%&%%&%(%%&'45=@7885?FGEEJIDF?>=62227<>A;<?=>EJJJJFIBDJGJJFJFHJGJHEDJIJJEEIJJHJJHFFJEJJFHIHGJBBCJJIJJJJGFEFJFFDG:328GA>>><6555311,CCDF??>>BACD>>=>D?>?42,****54--+***0;=<)(((?:>5/**+2+,DCBBCHDDFHEEE?=664224DBJJJHHJACAGEIGI=;;;BIGFGFG>JHF:32516FEDEEJIGJJJJJJJJJFHICFJ@=9;?>223:GJHEDGGGIHJJHFJGFEGHF??GFHJGIIGJJFGJJJIJEJDDIJGFJJJJJJJHHJGGJJGJJJHHJIJJIJ=:99AEJIJIIJGJHFGDEJJJJHHJJGJHHFJGGJJEEDEJJHCE?@CA885EGJJJIJFGJJHJJJJJIGJJJJJFJEJ>/*<??=;/..+))),-0;7:>?FFEJHIJJHJJIJGJJJEIGGJJ?@AAD<5644444721153-,--76+,BG>>>>DEHJJJHGJJJJHJHFJJHJJJGIJJJJJGGJJIGJJJJJJJJIJJJIJJIJHJJEF=99:4001;77:FFFJJFEEBFBCJGJJIFIJJDDBA@*)))9/+)*122311=EJHFECA1050/7@?=<223EFA54344;>ECBDI@?@JFDB83-4/''<==?==<<@DFJJJJIIJJJJJIIGIFJJJGGJGIFJJGBDJJFJHHJGFGFJGIFBJEFF3>=84998999FEIFEEJJIGJGJJJJJJJGHJHFG>//HJJJIFJDIJJFGGCDDEEJIIGJ;;;;CFGJHJJFJJJJJJIJGJG==>C?<;:=>BFDGJJJHJIGIIJGFBDB0*,,25@;:;:@@CJEDEDJGJJ@EEDJIJJJJJGJGJJFJ4/JIDJHJJ(''''''+55:5;34?<<)''(--/..//00/0/4/*552212656:5455988:?760,,,,-,-.***+):<CJEFCEDJJJFFHGJJJGBD)(()A5<8::9<<=1/------22356?>:,,,3458;;:<?AGGJJJECDDIA@:9:+**'))3BCBFAEECGJJDCDABBD222)'
@Glass_T7V_22_D3_14_7_29
ATCATTATGGTCTTTTTATATCCAATTTGTGTCCAATATTTCCATATTATTCAAATAAATACCTTTTAACTGGATCTTCAACAAGGGTATAAGCCCTTCAAACTTGACTTCAGCACGTGTCTTGTAGTTCCCGTCATCTTTGAAAAATATAGTTCTTTCCTGTACATAACCTTCGGGCATGGCACTCTTGAAAAAGTCATGCTGTTTAGTGATTTGGGTATCTCGCGAAGCATTAGTACGCATAACCGAAAGTAGTGACAAGTGTTGGCCATGGAACAGGTAGTTTTCCAGTAGTGCAAATAAATTTAAGGGTAAGTTTTCCGTATGTGCATCACCTTCACCCTCTCCACTGACAGAAAATTTTGTCCATTAACATCACATATAATAAAACAAATTGAACAGTTTCCAGTGAAAGACTCTTCTCCTTCTCATAGTACTCCTCTTCAACTCTTAGACCAATTCTTGTAGAGGCTGCGTCCTCACGGACTCATCAGACCGGAAAGCACATGCGGTGACGGCTTGTGCACGTCGGGGTTTGTACCGTACACCACTGAGACCGCGGTGGTTGACCAGACGAACCACAAGCGCTAGCCCGCCACCTAAGTTATGAGTCAGGAAAAAAGGCGACAGAGTAATCTGTCGCCTTTTCTTTGCTTGCTTTGTAATCACTCGATGACCAAAAGTAAAAACCCGCCGAAGCGGGTTTTTACGTAAAACAGGTGAAACTGACGCTAGCCGGTCTACTAGTAGCGGCCGCTGCAGTCCGGCAAAAAAGGGCAAGGTGTCACCACCCTGCCCTTTTTCTTTAAAACCGAAAAGATTACTTCGCGTTATGCAGGCTTCCTCGCTCACTGACTCGCTGCGCTCGGTCGTTCGGCTGCGGCAGGCATTAGCTCGCTCAAAGGCGGTAATACGGTTATCCGCCAAGAATCAGGGGATAACGCAGGAAAGAACATGTGAGCAAAAGGCCAGCAAAAGGCCAGGAACCGTAAAAAGGCCGCGTTGCTGGCGTTTTTCCACAGGCTCCGCCCCCTGACGAGCATCACAAAAATCGACGCTCAAGTCAGAGGTGGCGAAACCCGACAGGACTATAAATCTACCAGGCGTTTCCCCTGGGAGAGTTCCCTCGTGCGCTCTCCTGTTCCGACCCTGCCGCTACAGGATACCTGTCCGCCTCTCCCTTCGGGAAGCGTGGCGCTTTCTCATAGCTCACGCTGTGGTATTTCAGTTCGGTGTAGGTCGTTCGCTCCAAGCTGGGCTGTGTGCACGAACCCCCCGTTCAGCCCGACCGCTGCGCCTTATCCGGTAACTATCGTCTTCAAGTCCAACCCGGTTGAGGTTCCGACTTATCGCCACTGGCAGCAGCCACTGGTAACAGGATTAGCAGAGCGAGGTATGTAGGCGGTGCTACAGAGTTCTTGAAGTGGTGGCCTAACTACGGCTACACTAGAAGAACAGTATTTGGTATCTGCGCTCTGCTTAAGCCAGTTACCTTCGGAAAAAGAGTTGGTAGCTCTTGATCCGGCAAACAAACCACCGCTGGTAGCGGTGGTTTTTTTGTTTGCAAGCAGCAGATTACGCGCAGAAAAAGATATCAAGAAGATCCTTTGAATACTTTATTTTACGGTGACGTTGATGAGACGAAAACTCACGTTAAGCGGATTTGGTCATGAGATTATCAAAAAGGATCTTTCACCTAGATCCTTTTAAATTAAAAATGAAGTTTTAAATCAATCTAAAGTATATATCAGTAAACTTGGTCTGACAGCTCGAGGCTTGGATTCTCACCGATAAAAAACGCTGGCGGATACAGCGTTCTGAACAGATCCAGATGGAGTTCTGAGGTCATTACTGGATCTATCAACAGGAGCATGCAAGCGAGCTCGATATCAGATTGCGCCGCCCTGCCACTCATCGCAGTACTGTTGTAATTCATTAAGCATTCTGCCGACATGGAAGCCATCACAAACGGCATGATGAACCTGAATCGCCAGCAGCATCAGCACCTTGTCGCCTTGCGTATAATATTTGCCCATGGTGAAAACGGGGGCGGAGGATCTGCATGTCGCCATCGTTTAAATCAAAACTGGTGAAAGTTCACGAGAGAATGGCTGAGACGAAAAACATATTCTCAATAAACCCTTTAGGGAAATAGGCCAGGTTTTCACCGTAACACACCACATCTTGCGAATATATGTGTTGAGAACTACCAGGAAATCGTCGTCGTATCGCTCCAGAGCGATGAAAACGTTTCAGTTTGCTCATGGAAAACGGTGTAACAAGGGTGAACACTATCCCATATCGCCGCTCACCGTCTTTTAAACTGCCCATAGAAATTCCAGATAAGCGTTGCATCAGGCAAGAATGTGAATAAAGGCCGGATAAAACTTGTGCTTATTTTTCTTTTTACGGTCTTTAAAAAGGCCGTAATATCCAGCTGAACGGTCTGGTTATAGGTACATTGAGCAACTGACTGAAATGTTCAAATGTTTCTTTAATGTAATTGGGATATATCAACGGTGGTATATCCAGGTGATTTTTTTCTCCATTTTAGCTTCCTTAGCTCCTGAAAATCTCGATAACTCAAAAAATACGCCCGGTAGTCATAATGTATTTCATTATGGTGAAAGTTGGAACCTCTTACGTGCCCAATCAACTTGAGTGCCACCTGACGTCTAAGAAACCATTACTTATCATCACATTAACCTATAAAAATAGGCGTATCACGAGGCAGAATTTAAATAAAATCCTTAGCTTTCGCTACGGTTGTTTGTGGAATTCGCGGCCGCTTGTTTAGAGTACTGCGATGAGTGGCAGGGCGGGGCGTAAGACTCGACGTCTAAGAAACCATTATTATCATGACATTAACCTATAAAAATAGGCATCACGAGGCCCTTTCGTTTTGGCCTCGAGCACAGCTAACACCACGTCGTACCTATATTGCTGCCTAGGTCTATGAGTGGTTGCTGGATAACTTTACGGGCATGCATAAGGCTCGTATAATATATTAAGAGTCACAACGGTTTCCCTTCTACAAATGATTTTCTTTAAGTTTTAATTTAACAGCCAGCTTTGTAACAACCGGCGTGTACCGTCGTCAGGATCATCCGGGCATCGAATAGTCCGGCAATTAAAAAAGCGGCTAACCACGCTTTTTTTACGTCTGCAGGCGCCACTCGATTCTAGGGCGGCGGATTTGTCCTACTCAGGAGAGCGTTCACCGACAAACAACAGATAAAACGAAAGGCGCGGTTACGGACTCGAGCCTTTCGTTTTATTTGATGCCTCTAGCACGCGTACCATGGGATCCCCCGGGCTGCAGGAATTCGATATCAAGCTTTTATTTGTCGAGGAATCATCCATGCCATGTCATCCCGGCGCAGCTGTTACGAACTCAAGGACCATGTGGTCTCTCTTTTCGTTGGAATCTTCGAAAGGGCAGATTGTGGACAGGTAATGATTATGTAAAGGACGGGCAGTCGCCAATTGGAGTATTTTGTTGATAATGGTCTGCTAGTTGAACGCTTCCATCTTCAATGTTGTGTCTAATTTTGAAGTTAACTTTGATTCCATTCTTTTGTTTGTCTGCCATGATGGA
+
%%$$$$$(%%&%%&')+)(')((-44;:2221'&&&&&&&'&%$%%&'%&&$$$%(&&(+/000;=>::;;++**('&%&'(8>@B>=;;*****))--0446BCBCEJHIJJIIDCCCDIFJHH:::::BA:@@FJGJJHGJAJHGJJHECDEHHGJJJJJFGGFFDDCEJJ@>=>>EABCDEEFCBCAFIFIHFBBCGGEIAAC6(('%%+&&&&>BBE@?843*'&&)$%&#####$#%)45:;:<<BCBCACC@A=<<<CF5232@@@CEBDBDDHC88666GFE?CCBABBBBBCDCDEEIIFABCDDCCBBCC=982556,-))./:;<;;D:@BA=?>>>@BCB@@@;+''%',/332)()-*+*--''&&(%%%$$$('''***)*((&'(')'$$$%%%%''&'*+($$$$&%''(.,%$%%%$#$$$%#$&$$%####%$$'##$&'%'(*'&$#&'&&&+,-5,++.2?98900/05)(((,,'')8;99481,,,(()'''())((''('-33339:DCCCFIHD<;77;:GFGGJHFJJGJJJJJJGGHH8878BA@C=<<<,++,:..)))&&&+-,,,,+0244560/0:::;8889<=>>B=IFEECAEGFFDCCCGGGEJJJI@9652-000::?;><=;?@@JGIIIJG0000889<:9799BJJGFGJJJJJJJJJJIIHIG??>=859+*++14;JGFEFJIJGJJJGJJJIJHJJJJHJJJJJFDFGFJJJJHHFJFJIJGJHJJIJ=DBEHHGEJJJJHJJJJEJEFJHJIFFJJ<@HEBJ;=>==IGJJEJEFJJJJJJJJJIGHHJJJJGJIJJJJJJJJFJEJJIHJIJJFJIGJHHJFJFC===<;;96556@><853%%%&'''%%'+++.21589;DDIDHBDA70++++5731,-/////1+*((26JFJIHHFF==FIJJJHJJGJHGHJJFAAAHEHA,+,*+/1JFFDJGGFFJJJHGGHJJJJJJJHJJJGJJJJFFFJ@@?JDGAB1///DCA4430*7775341010--.;42;EDEC@BBCCC53214666@BCDJIGHJJJHFD><<;@A?JHCC7/.'%%%'+(*.,1.--,397677/,)&&&''*0/000:AGFJHFEEIG@?>=89:>@@@4006622+*++54344:4**'+)'((45A@E=@ADJJIFJHJJJJJFJF52--6DIIE=:;6554.'&&%%'(&/89BEEIJIHIGHJIGGJIJGJIJEFFFJJIJJJIHJJJGHIFFHGJJJFJHJHJJJJJJIGFHHJHJJJJJJGFFIJJHJJJIIEB433375'''&,0,)))+')(%%$$%&%&$%&&&),';@ABCDJJDGD&&&&')((&&&.8@@@?@>=?=778550/1+'&'')(((&&'*BDCE<:::<:::>?<CCCJJIJIGJGGGCE?@@AGGHJJHHJ>>>7789BIFEDECD=<<=IJJJJJJIJHEHJJHI)(((?6111=:;;@H<@BDHFJJJJFDA>EGJJJJEED>BGJHJJJA@ABDCDDC>>??EJHJJIJEIJFJEI6EIEFJFGJJJGDABBHHHHHJ@@?A??>?>14-//-.*'&+)'&%(,+./17377***)/+&'*,,,,*)'&%$$%%&&'&%&%&%%$$%%*())'&(&''%(%'()*231/;B>>>>AA??A?A=<>?GJFFEG@BB<4+***0-+,.;7>AEBBECEGJJJJJIGJGJJJHFJJGIFCEGJJJHIEEIEHDC+'''(**7899BIJJHJJFFFJ@@?@EJID8745100/.00+,,'((02-((()((%$$%%%&'+-5665678;?3('''JFJJJCJFDCGFB;7=CC=1114>>3335<;:;@7667>510-%%%&&(++,+569,**+,*'&&&'*''%$&(7=DFGFIBBA===;<<<FJJJJJHDB?>@9>9;:1,,>?>>?:;;;@<<<<><753211./+)**/6=EHJHJIJFIJIJJJAEB=0***+..***+0/((('''(:65237@BJBJFGJEEGBEJGDEEDEGDGEEA==?CB?>>C??<3//0.+*+*++**)%$$%&'&$%'./55;@CDEFGA655,,,2-+)%$$##$%+++)());<::;?EGGHJJFHHFEEEFG???@FFJB??A=.*.4AJJJCDFJJJJJJJJJGHEJEHECJ10,,--822215+?AAACDECE<<:7-&''(006112/223AFH?>>))))...6,)))%&$%%4;***')))HEEDFED>:88?665100159IJHEDFFGJGJIIJHJHJJBBJDJA1/..5/=<==899888;<AJDGJFAD>,((*/77:815((%+/.-+,,,...-)))'(&-''&&)+93999EFGHBAABEDDGFD@@@AGIDEI@??>EDCCEEHFIGH:9-,+57=??@HJJHE?CDCBBGB@@>?>>=60*///6333('&&&'(++++79<=B=::9789:3299@?AB;99@;,)))+-/83333154-)+*+,))))()08AAA?A76665::;A?<<;;43(+,&')*)*''/313.-'())5/,*(((32<48@A><;:=BEHA??746769987466GCCCD@>>><;95...(%%#$$%&$%*('%%%%+55BCBBIHDEFDCFIGJ????HEICJE@((()6665)'((1730++//1<<894344<:9>:@742&%%&$&%%(&&('((''16;:::;AC@D??@@HECB?;:99:<A:55>667$$%'&'(++**'-*+,+,2,&%&&'%$%%$$%&$$#$&&&)%&.('&&%$#%$$$%%%')+,//01@AA00004DDFJGIJEDEHJBCBA>@<<42446:65558:<JEA<<==AABGFFJGIFFCECFJJJIJHEGHHD110/*-,./:;=?ACDJED;76*&%#$%%).('''('(0=?DIEFDHDEEC866000155(,'&&-,-)&%+1388@?9999DDDFHDF8889<<99<504--.:??>=>>?@AB>;1//,($%%&'&&'%%%%%$$$%&')&(()/.)&%&&'/2<;<<:99:?B874+''&$%',++,.1/11,++,+++-./**&&&'**(&%'''&&%%0/4233)(((:;<<<9<ABA<<;+***+))**+-01=>>A?@?II@@@BBBB8333470,('++1241--/8888<>BFFJEEGJFDFDEEGBFHGFJFGEC542434AAD?>>>DCEDHEIJEEEIJJHFEG>>>>DGJA=<;7)(''%%'*584--++++)$$$%%)+))*676;6)88=DDAAACABC>?>>;955?@>;<<<97323477??@>@AHBCC?EDA;:89;<<;;@AFFF77676298455577%$$$)(&$$%%%&**)))&*()&&&%((&&''''+03456,+'&''+%$%'-12227999:?=>999:54<(&&'''$/((**(4==AJHJFA?753/-11441122*)*'&%%'***)19;<<;///6-,+'&/12=?JGJHFJHJJGJJGGEJEHJJIJHBBAAC::::EDFFFFEGDD=@HIJBDEFIJJIJJEGDDDIJJJJJIJJHJECGJFEDFJJGEFJJFHJJDJHGIJCBAEJJJCA;9%$
@Glass_T7V_22_D3_14_7_30
CGGATTAGCAGGCAAGATGCTGATGCTCCGAGTTCTTGAAGTGGTGGCCTGGCTTCCGGCTACACTAGAAGAACAGTATTTGGTATCTGCGCTCTGCTGAAGCCAGTTACCTTCGGAAAAAGAGTTGGTAGCTCTTGATCCGGCAAACAAACCACCGCTGGTAGCGGTGGTTTTTTCTGCCAAGCAGCAGATTACGCGCAGAAAAAAGGATCAGAAGAAGATAGCTGAATCTTTTCTACGGGGTCTGACGCTCAGTGGAACGAAAACTCACGTTAAGGGATTTTGGTCATGAGATTATCAAAAAGGATCTTCACTTAAACGTTTTAAACTAAAAATGAAGTTTTAAATCAATCTAAAGTATATATCGGTCAACTTTCGTCTGACGGCTCGACTGATTCACCAATAAAAAACGCCCAGTAGCAACCCAGCGTTATTGAACAAAATCCAGATGAGAGTATGAGGTCATTACTGGATCTATCAACAGGACTGCAAGCGAGCTCGATATCAAATTACGCCCCGCCCTGCCACTCATCGCCATACTGTTGTAATTGGTGACTCTGCCGACATGGAGACCATCACAAACGGCATGATGAACCTGAATCGCCAGCGGCATCAGCACCTTGTCGCCTTGCGTTATAATTTGCCCATGGTGAAAACCAGGACGAATTGCATCTGGCTGACGATCAAACTGGTGAACTTCGCCGAGGGATTGGTCAGACAAAAACATATTCTCAATAAACCCTTTAGGGAAATAGCAAGGTTTTCACCGTAACACGCCACATGTTCCGGAATCTGTGTCAGGAACTTCCAGGAAATCGTCGTGGTATTCACTCCAGAGCGATGAAAACGTTTCAGTTTGCTCCATGGAAAACGGTGTAACAAGGTGCAACACTGTCCATATCACCAGCTCACCGTCTTTCATTGCCATACGAAATTCCGGATGAGCATTCATCAGGCGGGCAAGAATGTGAATAAAGGCCGGGATAAAACTATACTATTTTTTCTTTACGGTCTTCAAAAAGGCCGTAATATCCAGCTGAACGGTCTGGTTATGAGTACATGAGCAACTGACTGAAATGCCTGCAAATATTCTACGATGCCATTGGGATATATCGACGGTGGTATATCCAGTGATTTTTTCTCCATTTTAGCTTCCTTAGCTCCTGAAAATCTCGATAACTATCAAAAAATACACCCAGTCATGATCTATTCATTATCGTGAAGCTTGGAACCTCTTACGTGCCCAATCAACTGATGTGCCACCTGACGTCTAAGAAACCATTATTATCATGACATTAACCTACTAAAAATCCATATGAGGCAACTTTACAATAAAAAAATCCTTAGCTTTTCGCTAAGGATGATTTCTTGGAATTCGCGGCCGCTTGAGCCTACTGCGATGAGTGGCAGGGCGGGGCGTAACTCAACGTGTCCAACCATTATTCTGCATAACAACCTAAAATAACCACAAAGTTACCTTCCTCTCCACCTGAGCACCAGCTAGACCCACGTCGTCCCCTATCTGCTGCCCTAGGTCTATAGGTGGTTCTGGATAACTTTACGGGCGGCGAACAGCTCGTGTCCATATTGTTACGGGAGAACCAGACGACTTTTCCCTCTACAAATAATTTTGTTTAACTTTTTAATTAACGGCCGGCTTGTAGACAACGGCGGTCTCCGTCGTCAGGATCATCCGGGCATCGATGGTACGTACGGCAATTAAAAAAGCGGCTAACCACGCCGCTTTTTTTACGTCTGCAGGCGCCACTCGATTCTAGGGCGGCGGATTTGTCCTACTCAGGAGAGCGTTCACCGACAAACAACAGATAAAACGAAAGGCCCAGTATTTCGACTGAGCCTTTCGTTTTATTTGATCCCTCTAGCACGCGTACCATCGGAATCCCCGGCTGCAGGAATTCGATATCAAGCTTATTTGTGGGATCGGTAGGTTCCATGTGTAATACCAGCAGCTGTTACAAACTCAAGAAGGACCATGTGGTCTCTCTTTTAGTTGGAATCTTCGAAAGGGCAGATTGTGTGGACAGGTAATGGTTGTCTGGTAAAAGGACAGGGCCATCGCCAATTGGAGTATTTTGTTGATAATGGCTTCTAGTTGAACGCTTCCATCTTCAATGTTGTGTCTAATTTTGAAGTTAACTTTGATTCCATTCTTTTGTTTGCTGCCATGATGTATACATTGTGTGAGTTATAGTTGTATTCCAATTTGTGTGCAGAATGTTTCCATCTTCTTTAAAATGAATACCTTTAACTCGATTCTATTAACAAGGGTATCACCTTCAAACTTGACTTCAGCACGTGTCTTGTAGTTTCCGTCATCTTTGAAAAATATAGTTCTTTCCTGTACATAACCTTCGGGCATGGCACTCTTGAAAAAGTCATCTTGTTCCATATAATCTGGGTATCTCGCAAAGCATTGAACACCATAACCGAAAGTAGTGACAAGTGTTGGCCATGGAACAGGTAGTTTTCCAGTAGTGCAAATAAATTTAAGGGTAACTCTTCCGTATCTACATCACCTCACCTCTCCCACTGACAGAAAATTTGTGCCCATTAACATCACCATCTAATTGGCAAAAGAATTGGGACAACTCCAGTGAAAAAGTTCTTCTCCTTTACTAGTAACCCTCTCTCCTAATAAATTCTCAACAAAATTATTTGTAGAGGCTGTTTCGTCCTAGCAACTGATACAACCGGAAAGCACGTCCGGTAACGTTGTGCACGTGGGTTTGTACCGTACACCACTGAGACCGCGGTGGTTGAGCCAGACAAACCACGACGCTAGCCCGCCACCTAAGTTATCAGTCAGGAAAAAAGCAACGAGTGATTGCGCGCCTTTTTGTTTGCTTGCTTTGTAATCACTTAAATCATCCAAAAGTAAAAACCAGCCGAAGCGGGTTTTTAGTGAAGCACAGTGAAGCTGGTACCGGTCTCTCGTCAGCTGCAGTCCGGCAAAAAAGGGCAAGGTGTCACCACCCTGCCCTTTTTCTTTAAAACCGAAAAGATTACTTCGCGTTATGCAGGCTTCCTTAAGCTTCACTGACTCGCTGCGCTCGGTCGTTGGGCTGCAGCGGCAGTTGAGCCGCTCAAAGGCGGTAATACGGTTATCCACAGAATCAGGGATGAGCTGCAGAAGAACATGTGAGCAAAAGGCCAGCAAAAGGCCAGGAACCGTAAAAAGGCCGCGTTGCTGGCGTTTTTCCACAGGCTCCGCCCCCCTGACGAGCATCACGAAAATTCGACACTAGAGTCAGAGGTGGCGAAACCCGACAGGACTATCTAAAGATACCAGGCGTTTCCCCTGGAAGCTCCCTCGTGCGCTCTCCTGTTCCGACCCTGCCGCTTACCGGATCCTGTCCACCTTCTCCCTTCAGGGAAGCGTGGCGCTTTCTCATAGCTCACACTGTAGGTACTGTCAAGTTCGGTGTAGGTCGTTCGCTCCAGCTGGGGCTGTGTGCACGAACCCCCCGTTCAGCCCGACCGCTGCACGCCTTCTGCAACATATCGTCTTGAGTCCAACCCGGTAAGACGCAGCTTATCGCCACTGGCAGCG
+
*%%)+-'&&$$%%%$$%%#$#%#$$###%'/..211+'()8@??<(''(0/'''(*,.38;::312..78?CEDCIJFDEC@ECJJGECAB@C::>@@;=>DBJFJJJJJJJGECDCC@@<;32.,''('((().1()))757:7667768870011:CCJEGJGDGIGDB49585'&'(0**018994430000*+**112667>BB:78&$$&&&&*)&'&&&'')0'(0036**+/,,-JJFEEFI===>CCFFIFJI@ABHGJJJCDIJJIHIIIAFCB?CEIDGF???<=>::.-++3::845;:4,--)(''(()&&&.+++&&&&CHHJJHJJJJJIIEJJH;::;HHJJJHJHHJDA-+)('''',40&344ABED66663)(((')*+-)+++/0240:974.../)((((($%%%&&,,,--'&&&&'%%''*+))'&&''&%%()))**55:ECCFGJJ;:==@;0,++++.41-'%$&,-1//.5465449:;677@=BABFEBIGDEEB@FF1/...01/15+****002634;<;:'''##$$$%))-.239;10/&&&%%'''::;DJCDBGJIHJFJIJGJHHJJGJJJJJHCCFDJ@>>?;;;<F@B?<<<>E750/*'''&&'(((+,,:555.)),++)%&%%$##$$$$%%&&&%&&'(&&%&%%+**('&&''))%(&%$$&&&&'*+,,**(%%&&*))*;B;99;<>>HBDCEJJHJHDFJGBCCEFJIF21011127<@>;4322469E?A?>>200,%%%$)++,,.--,+*)'%&(&'&'%$$$%'(59:10/,,,.:E<<<<AAA10-0015AABCECEJB:972..../8541,,,/@<;FIJFHCJIJHEJ76665;2((('*)'(%%$&#$%%(**/...8<@AB?AB<<=>??A<=<=EA@CCHGBI?FCECECB>==8:<3223?JFJHEEFFGEA:878AHHCCB?>62/,/+*+0.+''%%%%%%&6?E>;:2.6-*)***%&'(320013223:;9;:::;>??@BABBB=>>>JIDA((((4438**0276<>967>>=ACE?>=<'&&(,.+'%%'()**+.:9//04?>=GFF;<8/..19:;EDCG7;:<>?@?@A<><=9,,,/0244<4449;:>@95578875+(()./++&&&&'%%&%%#$%&4*()%$$%+*%''&%&%%%$%%$))/000<,**((((*)(()&--./++++/,,,-<5-/./221444<?BC@AAAIJJJJ@@>>@==>ACCJHJEJEJCEECIFIIEEEBCIFD<,('',,,-'&#$$%$$$&&'*((()(&$$&++.+,06)&&&&%'&&')+*''(&'''(('&&'())''*2424117:;;=444-'&&&((016:<==8+++-.=?BECEJ;::CC--,))+*)++))&&%%'(,1////45*)'&%&$$&$$%%'$$$))%$###$'(&''(%%%'+')*()'()))('((3551)))*((+//4:C?@AA@A@3JJDECDJGB?A?;689?@AG<;&%%&'''&%%&',/----.0+)%%()&%$$$$$%%&**(*,,++++''&$$&%(%$%+0/.-//&&&',+,*))')**'*((55;EFBCEFFEADF;IFGJJHJ;;:JHFEFFC>>=;>?00%%%&(***88:<<;=;9-9,,,,+)),.334479:AA531,,,**('()+'(((5899:000GJFHFBDBBC?>=:;;980:9;>>AAD>:445::999BECB=878/+++-/-,+.0=8777>8?A@@GHHIDDD=::;853349::3//:78:;===<<=IJGJIJJGJBCJHFJDJ9=::0000:5524--///..*'()+4535669;9*)))66569:;0-+,/---7///*4**+,,(()0332254978+++.++(&&'&&'&**))-%%+*%%$%%$$$#%%&$%''((**0))))013DGGJDJFF=<;:=76778;44D@?>?AG77600)(&&,-5*(().0&*(&''&'&')7110111112671444?GCFDJGJ??>@DC>=>?JDFEJBBAF989:JGHJJCBCCG?FE::@:::ACJEDIC@A==9..+**((()+++9=<>666464688535DCJFFEBA@@?;;DFFFFJEDDC8700/,&)(&()*,.(,-7986;;1/,,11--0?@BFDEEEFEHIJJHJJFEHJJIGEJJJGGJJJ3334;7650)'&%%'&%%&'(,),...,-0/+9:::(((*=;;;@?98890../20/,+**+1???@DECD?==<<C44>>?DECFJHGDJJFHHHFHFIJGHH6555AEG8BBJJJFJF?AA?DA?:=868?ABCFCI=JJJEJFJFJC@9&&&'@AA???543-.-+-26:421'''%'&$%'%&$$&&%&&(**+4:>><:100+,,,CFD@BACIAA@AG???@?@?@BD///12683/1?AC>><CCC@?:?1001667789JFF9BFDCJJ????IBBDBDB1-*+(((&%%%&%$&%&&&'&$$$&**+**)(+*&)).05037''0A@<AFJJIJJHCAEB?@@>@@??@@D=872/&&&&%$$%&())((,/**+,8:<86/.-*))*+7;<7221222::80/91//('(&&&&''&'%&()+%%&$%%))$&$$%&)+-5-,,,789@BAEDCDDGC;;656:@@1111.,-&%%$$$$%&(+,-)1)((((*-($$$$$$%&&'))&$%'4<=;;;;@=<<:<<@BAA??;556;9789...*))(((&%&&,+,,-66==>('''))))))*)((&&'%''(34.5('''1341/0112*)+///+*)+'''')%%$$&''++++&&'')+*)(+:>A@E@AA@))))%$%*'&&&&*/6D65+**0/--%&%%'+4440//.,)()'%%%**++)&#%%#$&&%%$$##$&%&(''%&%&&&%$%'&'..**,134;==JFDCDCIA@??ABBBDAECAB9:==A42?<<@4442,2367B7778JC>>='''*'>?>>>=?;8322346564.%####&%'-37<?B><<=BC?>=.*)*)))*''''3('%%&&'(%%$%$#%&&%&&%''())'%%%&')'%%&*4,.679DC><;;61--,200---466.-.75:?89@@A>?BDFEJFGJJFBCDGJDGDCE<:8889?=;;;?@B?><;1,++,-*,1..//////79;4:9688ID?888;?EDG999;;::56,++%%&)32/+()*BCF@:99;<987:<=.--/1133+*(*--000B?<;)(&&&&&'$$%%)3478777:996./7H<<<:=:3B@BEGD@BCD?CF??><C;=<<EJ9896887453)(&'''(%%%&)**-0+23384:4('''=EEFDEBA@@CA@A:4//40//.,''%%'(*(((*,+(&'%%&%$%%&&&AB@A@E>2125''''/,(&''((449111286..::<?BJJHFG@@;44>@JGJGFFHDGJ44231*'%%%$$$$%&%%-0:@BC:9:::JHEHFE976,,,+,(%%&%%&,1,,-><@<700(''%
@Glass_T7V_22_D3_14_7_31
ATCACGAGGCAGAATTTCAGATAAAAAAAATCCTTAGCTTTCGCTAAGGATGATTTCTGGAATTCAGGCCGCTTCTAGAGTACTGCGATGAGTGGCAGGGCGGGGCGTAACTTGACGTCTAAGAAACCATTATTATCATGACATTAACCTATAAAAATAGGCGTATCACGAGGCCCTTTCGTCTTCACCTCGAGCACAGCTAACACCACGTCGTCCCTATCTGCTGCCCTAGGTCTATGAGTGGTTGCTGGATAACTTTACGGGCATGCATAAGGCTCGTATAATATATTCAGGGAGACCACAACGGTTTCCCTCTACAAATAATTTTGTTTAACTTTTTAATTAACGGCCGGCTTGTCAACGACGGCGGTCTCCGTCGTGGATCATCCGGGCATCAATCGTACGTCCGGCAATTAAAAAGAGCTAACCACGCCGCTTTTTTTACGTCTGCAGGCGCCACTCGATTCTAGGGCGGCGGATTTGTCCTACTCAGGAGAGCGTTCACCGACAAACAACAGATAAAACGAAAGGCCCAGTCTTTCGACTGAGCCTTTCGTTTTATTTGATGCCTCTAGCACGCGTACCATGGGATCCCCCGGGCTGCAAACAGATATCAAGCTTTTATTTGTAGAGATCATCCATGCCATGTGTAATCCCAGCAGCTGTTACAAACTCAAGAAGGACCATGTGGTCTCTCTTTTCAGTTGGGATCTTTCGAAAGGGCAGATTGTGTGGACAGGTAATGGTTGTCTGGTAAAAGGACAGGGCCATCGCCAATTGGAGTATTTTGTTGATAATGGTCTGCTAGTTGAACGCTTCCATCTTCAATGTTGTGTCTAATTTTGAAGTTAACTTTGATTCCATTCTTTTGTTTGTCTGCCATGATGTATACATTGTGTGAGTTATAGTTGTATTCCAATTTGTGTCCAAGAATGTTTCCATCTTCTTTAAAATCAATACCTTTTTAACTCGATTCTATTAACAAGGGTATCACCTTCAAACTTGACTTCAGCACGTGTCTTGTAGTTCCCGTCATCTTTGAAAAATATAGTTCTTTCCTGTACATAACCTTCGGGCATGGCACTCTTGAAAAAGTCATGCTGTTTCATATGATCTGGGTATCTCGCAAAGCATTGAACACCATAACCGAAAGTAGTGACAAGTGTTGGCCATGGAACAGGTAGTTTTCCAGTAGTGCAAATAAATTTAAGGGTAAGTTTTCCGTATGTTGCATCACCTTCACCCTCTCCACTGACAGAAAATTTGTGCCCATTAACATCACCATCTAATTCAACAAGAATTGGGACAACTCCAGTGAAAAGTTCTTCTCCTTTACTCATGGTACCTTTCTCCTCTTTAATGAATTCTTAAACAAAATTATCTGTAGAGGCTGTTTCGTCCTCACGGACTCATCAGACCGGAAAGCACATCCGGTGACAGCTGTGCACGTCGGGGTTTGTACCGTACACCACTGAGACCGCGGTGGTTGACCAGACAAACCACGACGCTAGCCCGCCACCTAAGTTATGAGTCAGGAAAAAAGGCGACAAGAGTAATCTGTCGCCTTTTTTCTTTGCTTGCTTTGTAATCACTCGATGACCAAAAGTAAAAACCCGCCGAAGCGGGTTTTTACGTAAAACAGGTGAAACTGACGCTAGCCGGTCTACTAGTAGCGGCCGCTGCAGTCCGGCAAAAAAGGGCAAGGTGTCACCACCCTGCCCTTTTTCTTTAAAACCGAAAAGATTACTTCGCGTTATGCAGGCTTCCTCGCTCACTGACTCGCTGCGCTCGGTCGTTCGGCTGCGGCGAGCGGTATCGCTCACTCAAAGGCGGTCATCCGGTTATCCACAGAATCAGGGGATAACGCAGGAAAGAACATGTGAGCAAAAGGCCAGCAAAAGGCCAGGAACCGTAAAAAGGCCGCGTTGCTGGCGTTTTTCCACAGGCTCCGCCCCCCTGACGAGCATCACAAAAATCGACGCTCAAGTCAGAGGTGGCGAAACCCGACAGGACTATAAAGATACCAGGCGTTTCCCCCTGGAAGCTCCCTCGTGCGCTCTCCTGTTCCGACCCTGCCGCTTACCGGATACCTGTCCGCCTTTCTCCCTTCGGGAAGCGTGGCGCTTTCTCATAGCTCACGCTGTAGGTATCTCAGTTCGGTGTAGGTCGTTCGCTGCCAAGCTGGGCTGTGTGCACGAACCCCCCGTTCAGCCCGACCGCTGCGCCTTATCCGGTAACTATCGTCTTGAGTCCAACCCGGTAAGACACGACTTATCGCCACTGGCAGCAGCCACTGGTAACAGGATTAGCAGAGCGAGGTATGTAGGCGGTGCTACAGAGTTCTTGAAGTGGTGGCCTAACTACTGGCTACGCTTCGAAGAAGAACAGTATTTGGTATCTGCGCTCTGCTGAAGCCAGTTACCTTCGGAAAAAGAGTTGGTAGCTCTTGATCCGGCAAACAAACCACCGCTGGTAGCGGTGGTTTTTTTGTTTGCAAGCAGCAGATTACGCGCAGAAAAAAAGGATCTCAAGATCCTTTGATCTTTTCTACGGGGTCTGACGCTCAGTGGAACGAAAACTCACGTTAAGGGATTTTGGTCATGAGATTATCAAAAAGGATCTTCACCTAGATCCTTTTAAATTAAAAATGAAGTTTTAAATCAATCTAAAGTATATATGAGTAAACTTGGTCTGACAGCTCGAGGCTTGGATTCTCACCAATAAAAAACGCCCGGTGGCAACCGAGCGTTCTGAACAAATCCAGATGGAGTTCTGAGGTCATTACTGGATCTATCAACAGGAGTCCAAGCGAGCTCGATATCAAATTACGCCCCGCCCTGCCACTCATCGCAGTACTGTTGTAATTCATTAAGCATTCTGCCGACATGGAAGCCATCACAAACGGCATGATGAACCTGAATCGCCAGCGGCATCAGCACCTTGTCGCCTTGCGTATAATATTTGCCCATGGTGAAAACGGGGGCGAAGAAGTTGTCCATATTGGCCACGTTTAAATCAAAACTGGTGAAACTCACCAGGGATTGGCTGAGACGAAAAACATATTCTCAATAAACCCTTTAGGGAAATAGGCCAGGTTTTCACCGTAACACGCCACATCTTGCGAATATATGTGTAGAAACTGCCGGAAATCGTCGTGGTATTCACTCCAGAGCGATGAAAACGTTTCAGTTTGCTCATGGAAAACGGTGTAACAAGGGTGAACACTATCCCATATCACCAGCTCACCGTCTTTCATTGCCATACGAAATTCCGGATGAGCATTCATCAGGCGGGCAAGAATGTGAATAAAGGCCGGATAAAACTTGTGCTTATTTTTCTTTACGGTCTTTAAAAAGGCCGTAATATCCGCTGAACGGTCTGGTTATAGGTACATTGAGCAACTGACTGAAATGCCTCAAAATGTTCTTTACGATGCCATTGGGATATATCAACGGTGGTATATCCAGTGATTTTTTTCTCCATTTTAGCTTCCTTAGCTCCTGAAAATCTCGATAACTCAAAAAATACGCCCGGTAGTGATCTTATTTTCATTATGGTGAAAGTTGGAACCTCTTACGTGCCCGATCAACTCGAGTGCCACCTGACGTCTAAGAAACCATTATTATCATGACATTAACCTATCA
+
1126678>>?;,,,''**-88<::<;DDGED;98821155889FJJJJJJI;;;;GFCBCAA@A1../015333.268=<=>;422++,****,HGCJGJHHHJIJ<<5(%')&&&4;5555:?DJFIFFJIHIJJGJIJJJJJJ>>??C;3)(089<99=>FIJG>=>CACECJBEB@8<=>CGA:::-93-..DC>>DJJHIHFHJJJJIJFJJIJFJJJJIJ99:8744=DBC@A,,,.BJJIJJJEFIJJGJGEJFG>>EEJJJHJDGFFDJHJJJJJIHGGJ>::89>@DCB>>??EFFIHJJHJIIE<FDFJIJJJJJHIJJJJFA?IJJJGHJJJJIJJH@AAABCFFH>E50//&&&&%$%(()))+*((01&&'....049<<9889<>>=>>:5333;<D<@@?A81681+&&'(018>>@?@GCE@@=;>>?8545;@GCCDBFJJGIJJGHCBCCEEDFEDGIJHJFGJEIJFIJ;:;;99GJHFEEFFEBJJHJFGHGIJGJFJHJGGJIJGHJJJJJGJJJJJJJJFBFDHD;;GE>8=.3-.;FFCFDJHGJJCHE<<=HIGEFFIJJJC@B..-2-,0/2;9:<9=.)('1.'&&&)9:,,,---@83347=@****-./:88;EGJIJJJJHJJGJHDGHABBBDJJEEJGJEDFFJJJJJJIDEJJGIJIH;;;<IB@=>==;5+''(//.2-,..0'1DFFJIJJJJJHJIHIGIIJJIJJHJGJJJJJIHIGJJGJJJFJJJGHIJGJFHGEEFF=>5JFJJHJJHJJJJJJJJJJJJIJJJJJJJHDEDIJJJEBCCIHHEJIJDIHJJJJJGIDHDFJIJJJFDEJJIIFDEJJ@>>JJJFHJ<===JDJJIIJIJJJJJHJJJJJHJJHGEJIHF??===CCDEHJJJGJJJJJGJFIJJD?;DCBA@?JHIJJFFJAGFEGFG=H@@AABJFJF@@=8=98ECEDJHGFBDFJFGFEJGCDGDJJIJJEJCEG=DIJIGHFHJJJGGFFJJJDJFGHJHGHFGEDGIDJJIJJJGHEDGJJJJJJFDGHGHJJHJJIIJJGHHHJGJHGEDDJHHGHEJJEEEJCCEDGHFGEGHJHJHFDGDCB887',-989GJHJ>=<=HEIJJJHJGGJJJJJJJJJJHJCGDJJJJJJJJGJGHJJJGIJIIFFJJJHJJGHJJJEJJHD=1HHJJJJEJHJHJCEJJHCIJJJIGGGGJJJD>56GJJHIJJHJJJJGJJEJJJCFID@?<JJJJJ2-,BHIJGIIJDGJJGJJJJFJEIHIJHJJHJIIJJGJFHJJJIEJJJIIJFGFF@??@JGEEJJJFFJJGJIJIJJJJEFEJJHJFIJJJJIGJIHG>;;1-GEJHGHJGJHJJJJHEEHEIAD2111CDJFJGJFHBBB=<=ABJGJJDEGGGEDFJJJJC@ABGJHIGIGJ@???DJJJ===?EC>;97567677@?<244,,BADCDCBDDEHHIJJJJIGFJJGJHHEEJIHJJIIJIJHHFIHJHHIGJJIHFGFHJJJJJFJHHHGHHJDE@CACJHGHDJJGFDE.''GGFGEDGEHGAA@;<DDJG9668/CJFE===JJFHGFJEJHFHFDDGJIJJGJJEGEFHJJAA?@A?BFHJGJHJIJEEBBBCCFHFJGFJFHIJJJJJHEJGJJJJJJHJHIGJGGJEJJEIGJJJIFHJJJGJJGJDDBCHJJFJJGHIJJIJFJ?==6669<76>9;FDGJA@EGGJJJJIGJGIJHDCHEDDHFJIJJIJJJJJHJJJJJJGJHHJJJJIJJJJJJHJJJJJFEHGFGEJFIJIHJIHDDGB@??66434/'&'3124499;=EE=<8*))))''+289@@:JFDEFB81112H?841111////6<;BBBDDEDFJJEFFIJFIIJJJJIJJJJIGIJGGFIIJHFJIJJJJJHGA?>==<<=666697547771399<<B;;<<EF=JJFGHEJJJJJHJJJJJJJJJJHJJGJIIDA@CJJJHJJJIJJHJJJHED;;;;HDCIJJJIDECC:9@@4DDA=G=4253A@@=@CJJJJJJEH8779JGJIJJDFGJJGDJ8JJJGGFGIJHIJIJFHGJIGJJIHJEFJJFEJGFHJGJJJ:898JJIJJHIJJJJJGJIJ??HDFDD@>??AJJIIFFJJJJJFEJIJIFHJJJFGGJ-,+-((*1211167:?<=FJGFIGJGEIE@ABCHJJIIDECCFDIDFJJEJGHJIJJIJHJBJJJJJJJJEHIJJFIJJIJIGJJJIJFJIIGIDDJGHJHFGJIJ?HJFJHJJJGJJJJJJFJIJJIJJEJJIGJFGJFGGJCEDFFEBCHJGFD?1114=FDFGCJGHGGJGIBJJHIJJJJJJHIJIF0002,**('&&&%%&(+((-.45847<:=@@BBDB<DBJJJJJJJIJJJJIJJHJJJIHJJJIGJJJH9988DF@CD7/+(33CEDDBBA58:>JFJJGGJIGEJJJDDFGFHJHJJJIJJJJFJ;IGEFHACFGFJFBCFIJFJJJDCBEDJFGHCCA@8<;:<9441/)))),,+--./-/9<=<;>:<<?GCFIJ@@7665951255:HJJJDCCJJJJGGFJGJFGEJIEHJJIJJGJJJJIHGDGEFHIJJHJGJGJJJJB;;;:31124B=BFJF6666::<B334?@EHJJJJGIJJBDCA???AIEJJGJJIFEGJGEGC>=<>IJJJJJIJIDJHJGJFB?::<>JIGHGGEDGBBA<9@B=2226324BIJ?>?>-++,30/./04AAG8888BABIJIIGJGJGJJGHGJJJJJJFE001121/23;==00//553214884577;54440./ECE<D?@;;;<=;=8>BFEJHHJIGJICHCEIDJEIGHGCJGJJIGEJFJJJEBEGJIGJJJIJJDGDDHHJJJJGJJJJJJJJJJJJJJJHIJJJJJJJJJJHJJJJHEIJJJJJFJGJJFJIJJJJIJJHJJDD@DE?>>FEFFFGHFEJJE8.++0EEHEEDDJJHJJHFIJJJHJIHJ=22223EJJJJFJJJHJJFJJJFIJJJJ6+++&-.27786688:7113,,,,:DA@A??@?HHHJJJHJIJFGJB334DJJJEFDJJHJJJJJJJJFJJJJJJIFFJHJJGHJJJJJJIHJGJJJJIJGJDDIFJJJJJHAAJJJJJGJGJJJJGJJJJGIJGJDCHJJIIEFJHJGE<=>;3212CFCC@?@CJJJHJJJHHJIJJJJGDGHJHJHJGGDAAAC>=9IIJJ98.---;=>DJEG<ACBGFJJJJJHFJE;<FIJJJJJGHGJJJHIIJHJJHJJJJHGGHHJJJJIHJFJHJJJIJJFF<;?IECJJJBAAEJIJHJHJGFJC?;30HDCIEEBA>AJJJJGHIEFEDC:91+$$%)-./:<=@@@AJJJJEEEDIEECCCEDBFGJJJJJJJJJJJIHJJJ<<<JJIIJGJEJHIHJHJJJGDGJJJIJJJHJIHJJFHJIHJJGHIJJJJJIJJIIJGJFJFGEEIJJ=001IGJHJHDIJJJFJHJHJGF:753777<::;;BCHEEHJJJFIJFJJCBABBJFEC3233??@@BGJGIJJHJJJGIJIJJGEEDCGHIFFHFJB8744CGJJF@@@BIJJJGJJIIJJJHEHGJJJJJJEJIIJJJJJJIIJGDBCBBJCC11(%
@Glass_T7V_22_D3_14_7_32
TTAGATTGATTTAAAACTCCATTTTTAATTTAAAAGGATCTAGGTGAAGATCCTTTTTGATAATCTCGTCGACCAAAATCCCTTAACGTGAGTTTTCGTTCCACTGAGCGTCAGACCCCATAGAGAAAAGATCAAAAGAATATTTGTTCAATCCTTTTTTTGTCGCGTAATCTGCTGCTTGCAAACAAAAAAAACCACCGCTACCAGCGGTGGTTTGTTTGCCGGATCAAGAGCTACCAACTCTTTTTCCGAAGGTAACTGGCTTCAGCAGAGCGCAGTACCAAATACTGTTCTTCTAGTGTAGCCGTAGTTAGGCCACCACTTCAAGAACTCTGTGGCGCCCGCCTACATACCTCGCTCTGCTAATCCTGTTACCAGTGGCTGCTGCCAGTGGCGATAAGTCGTGTCTTACCGGGTTGGACTCAAGACGATAGTTACCGGATAAGGCGCAGCGGTCGGGCTGAACGGGGGGTTCGTGCACACAGCCCAGCTTGGAGCGAACGACCTACACCGAGCTGGATCCTACAGCGTGAGCTATGAGAAAGCGCCACGCTTCCCGAAGGGAGAAAGGCGGACAGGTATCCGGTAAGCGGCAGGGTCGGGACAGGAGAGCGCACGAGGAGGACTCGGGGGAAACGCCTGGTATCTTTATGGTCCTGTGGGTTCCGCCACCTCTGACTTGAGCGTCGATTTTTGTGATGCTGGTGGCGGAGCCTGATAAAACGCCAGCAACGCGGCCTTTTTCAGTTTCCTGGCCTTTTGCTGGCCTTTTGCTCACATGTTTCTTTCCTGCGTTATCCCCTGATTCTGTGGATAACCGTATTACCGCCTTTGAGTGAGCTGATACCGCTCGCCGCAGCCGAACGACCGAGCGCAGCGAGTCGTGAGCGAGGAAGCCTGCATAACGCGAAGTAATCTTTTCGGTTTTAAAGAAAAGGGCAGGGTGGTGACACCTTGCCCTTTTTGAGCTGCAGCGGCCGCTACTAGTAGACCGGCTAGCGTCAGTTTCACCTGTTTTACGTAAAAACCCGCTTCGGCAGGTTGCTTGGTGATCGAGTGATTACAAAGCAAGCAAAGAAAAAAGGCGACAGATTACTCTGTAACTTTTCCTGACTCATAACTTCAGTGGGGGCGGGCTAGCGTCGTGGTTTGTCTGGTCAACCACCACGGTGTCGGTGGTACGGTGCAAACCCCGACGTGCACAGCTGTCACCGGATGTGCTTTCCGGTCTGATGAGTCCGTGAGAACAAAACCAGCCTCTACAAATAATTTTGTTTTAAGAATTCATTGAGGAGAAAGGTACCATGAGTAAAGGAGAAGAACTTTTCACTGGAGTTGTCCCAATTCTTGTTGAATTAGATGGTGATGTTAATGGGCACAAATTTTCTGTCAGTGGAGAGGGTGAAGGTGATGCAACATACGGAAAACTTACCCTTAAATTTATTTGCACTACTGGAAAACTACCTGTTCCATGGCCAACACTTGTCACTACTTTCGGTTATGGTGTTCAATGCTTTGCGAGATACCCAAATCATATGAAACAGCATGACTTTTCAAGAGTGCCATGCCCGAAGGTTATGTACAGGAAAGAACTATATTTTCTCAAAGATGACGGGAACTACAAGACACGTGCTGAAGTCAAGTTTGAAGGTGATACCCTTTGTTAATAGAATCGAGTTAAAAGGTATTGATTTTAAGAGATGTGGAAACATTCTTGGACACAAATTGGAATACAACTATAACTCACACAATGTATACATCATGGCAGACAAACAAAAGAATGGAATCAAAGTTAACTTCAAAATTAGACACAACATTGAAGATGGAAGCGTTCAACTAGCAGACCATTATCAACAAAATACTCCAATTGGCGATGGCCCTGTCCTTTACCAGACAACCATTACCTGTCCACACAATCTGCCCTTTCGGAAGAATCCCAACGAAAAGAGAGACCACATGGTCCTTCTTGAGTTTGTAACAGCTGCTGGGATTACACATGGCATGGATGATCTCTACAAATAAAACTTTGATATCGAATTCCTGCAGCCCGGGGAATCCCATGGTACGCGTGCTAGAGGCATCAAATAAAACGAAAGGCTCAGTCGAAAGACTGGGCCTTTCGTTTTATCTGTTGTTTGTCGGTGAACGCTCTCCTGAGTAGGACAAATCCGCCGCCCTAGAATCGAGTGGCGCCTGCAGACGTAAAAAAAGCGGCGTGGTTAGCCGCTTTTTTCGTCCGGACGTACAATCGATGCCGGATGATCCTGACGACGGAGACCGCCGTCGTCGACAAGCCGGCCGTTGATTAAAAAGTTAAACAAAATTATTTGTAGAGGGAAACCGTTGTGGTCTCCCTGAATATATTATACGAGCCTTATGCATGCCCGTAACTTTATCCAGCAACCACTCATAGACCTAGGGCAGCAGATAGGGACGACGTGGTGTTAGCTGTGCTCGAGGTGAAGACGAAAGGGCCTCGTGATACGCCTATTTTTATAGGTTAATGTCATGATAATAATGGTTTCTTAGACGTCAAGTATTACGCCCCGCCCTGCCACTCATCGCAGTACTCTAGAAGCGGCCGCGAATTCCAGAAATCATCCTTAGCGAAAGCTAAGGATTTTTTTATCTGAAATTCTGCCTCGTGATACGCCTATAGGTTAATGTCATGATAATAATGGTTTCTTAGACGTCAGGTGGCACTCGAGTTGATCGGGCACGTAAGAGGTTCCAACTTTCACCATAATGAAATAAGATCACTACCGGGCGTATTTTTTGAGTTATCGAGATTTTCAGGAGCTAAGGAAGCTAAAATGGAGAAAAAAATCACTGGATATACCACCGTTGATATATCCCAATGGCATCGTAAAGAACATTTTGAGGCATTTCAGTCAGTTGCTCAATGTACCTATAACCAGACCGTTCAGCTGGATATTACGGCCTTTTTAAAGACCGTAAAGAAAAATAAGCACAAGTTTTATCCGGCCTTTATTCACATTCTTGCCCGCCTGATGAATGCTCATCCGGAATTTCGTATGGCAATGAAAGACGGTGAGCTGGTGATATGGGATAGTGTTCACCCTTGTTACACCGTTTTCCATGAGCAAACTGAAACGTTTTCATCACTTTATGGAGTGAATACCACGACGATTTCCGGCAGTTTCTACACACATTATATTTCGCAAGATGTGGCGTGTTACGGTGAAAACCTGGCCTATTTCCCTAAAGGGTTTATTGAGAATATGTTTTTCGTCACCATCCCTGGGTGAGTTTCACCAGTTTTGATTTAAACGTGGCCAATATGGACAACTTCTTCGCCCCCGTTTTCACCATGGGCAAATATTATACGCAAGGCGACAAGGTGCTGATGCCGCTGGCGATTCAGGTTCATCATGCCGTTTGTGATGGCTTCCATGTCGGCAGAATGCTTAATGAATTACAACAGTACTGCGATGAGTGGCAGGGCGGGGCGTAATTTGATATCGAGCTCGCTTGGACTCCTGTTGATAGATCCAGTAATGACCTCAGAACTCCATCTGGATTTGTTCAGAACGCTCGGTTGCCACCGGGCGTTTTTTTTACTGGTAGAATCCAAGCCTCGAGCTGTCAGACCAAGTTTAAC
+
=,(*4675<>?C???A,'&&)).67::=?AFFHHH=;974446=>B;7-,,+0012=://..5.+))*002234/67CCFFHFJCCG=<92-**-744690;-A@<=>>;;/..-/69;/...///8>=<((('''43+**)')'&'''((+.566536=?+*(()9:///.2.../788;@889B-++BHDGJEIEJJJIGHJJGIGJIHEFBABF?@?66556489767=AFEHJJHIJHJGJGFFFE?JGJJJIIJI@AB@320/110-..../0)))229CFJGEGIFDEB?ACAABFJGIEGHJFEFCDCC>EHC----AE><B>;====>***''''%-5878@ADDHEGEBBA@DDEBCDDFCB??<;=::=<<=BA>>>AJIIJFJFEFJF@?@A>><93242C;:;ABB@=>?DAAACCBBAD?;:=<BFBGJFHJFIGIJJJE?@?::::=A581*BDJIJ@@??BDEJEIDCBBCA@;;997336752256@@@BECA??.,.++++******.478>?GDBBDIIFCCD@BI@JJGJJJJEJJD?DAABBJFGJDEHEGIGGFHGHJGJHJJHJEFJHIGJJ?DJGB922*7)(('(&&%%3221014=5521011())FHGDBD?E<:;=JJEDCFFEE(((''%&(&'*,,'+%&60?B@IJIGFHJJHJCEEB544>DJB7212<?@A---+**,&%$%%&'(&%&-87679;==@HDEJEFIFDAHD;(''%%0)/.,,9?CFGIIHEEIJICJIIFGHJJJJJFDD-*43,)?4>=>B:11;JFJHDDDJJGJHJHIHJFGFEJIJGJJD9999D74+**)***-1149@@?AB@>>>@J:::::@ACDBEDJJIFJFFDFGHJJ/&&&>=>:84:ADHCDIEJJHFHFEDFCGFJGJJGGJJJJJECGJH<<=78DFABFJFFFEDJHJEJJJFB><4--E=>:646,(''''7=ACDJFE@>>@JE0/////4:,>=>EACBCE@BAEHFHEJFJJEB?442368;CFAAA322230/+(*)*.**(((6:=>@=>>>EFIGGIEJCBBF<882/0*.**-4@>>>B@@@@DBGE>===A?7'%%*,14./0>BFEGEGEGCDF--,+*-)**+89<=FGFFEDEJJIGJFJIJGHCBE?====/..,+*+,)**)**'&%$$$$$$%&&/5:=@@DDCHGEIGFJIIJEHJJJGJHIJFDA7782C?BBCJEDF2.+(%),'''''(''((,-+))+,--,,1;;;?7779A@:92001;=999:/...++,/*3>@CDDCCB?=?77798889@>=<=<?A===JIJBBJJGGJJJHB<@HEEJJJFIGIJ>=<;;:::;;:<;;>>>??=>=<>?>>=;<=>BBECA@AA@@AA@?==<?@>=<<===;;:;=>>><;;9:;;??;<<10026648::;<;::;<<;;8889=;:=;<97434-:9:0:78;9;;;=<==?@>=<;;;211585332533101...,//067634/0//.121350)**,34448:9:::;<==><:8/*()).('(+++*+''.,-.,,./767554576:<<<=<;:8789977876,'&&'*2:4///-../;9;:::8888;96667<2229:;8777:=><;:8887855643+(&*2//0.--1)())*3/+,0==:8879::<;>@920210100---<?=>=7000/5:;:;;;<;;:9:;8888:;<<::::<<=>>=>==<:97788:;:997786777:=<;==>:666:66;67779987454560001?99767778888878789676688<<;6667;<;;:::;9:::::8776567899;:9988:9:6867955556789>:8988?<9::22110/.0/./..+++,124986645458997:;=,)(',112289::85..-24678896767=:8744447<;9955799977325679;:::678:8766886555::96644****2*,..55742236)))3)6444433339:;;:;66668777:40))454445555,,+,47;:@@?IEGJA@@JJGCFED@CCJIHFJ00001/--:7-,,//012587&%%&,+*+**+.0';=>@F>>=>>>??A@??B??D<:9::==CJJFJJJIEFDEBFHDE;:::@?>>@;;F:::96666JGJJ?>@IEFHJJFJGIJJJJJJIJGAA?:1//0+%$%((())2.,,&&&'))*)**%%&'))))11132-,-3878;97545--+,,-345@?@BD;;:<;::****)&*;<97778>>>>?JJJE==<<FA==CGDDIJJFFFIIJCAABJ54339=>>HG@:6579989;>?@J>@BBHDB?>9))(*((((,BCCJJDIJJIABA555466698*+223>=>=>@B?>??BH/...<<<>>////BEHJHGJFB@CFGJIHGJJJDEHJJFFCC?<==AJFIHFEJJJJJJJJGBBDDCEEIJHJJEHFJAAA=??;;;<D;;60---.6,&&&',,,-3.//?@?ABFJGJJAAAA8886889E@@@7644=FGEEECF7667CDIIHJJJJJJJJGIG@J@AEJJJJJEGD@?@BGEF;ECFCDEIGFJGJIJIC?5089DEGJ==;;98/(,-15FHGJFDDCDCEJGJJEGJECBCBCJH977..JEFJFJJJJGGF;99:=D6:9:?>GJ;::;FDGJJHJIJIDCDDJJIJCHBBBCJFJJJGE<9=:97666;755A=<<;<>9AJHFDHEEGJD@>>@A==;1-.9=A@=97556.,,.'&'+++)+*+/5=?FFFFGFGJGGEGHGDHDDGFJJFJHJJBI?>=<JFJJFJJ65424;ACB>BEEJF666<A@DIFJCFGJIJHJJAC4469@EBCBA==JIJJJJJGJJJJ:999J@@AAJECDDFGJHFGJJJIIHJEGFCJFHJ<=75212....56;DGCHJJJJJJEDCGFHA...'&&&'9/::7:ADCIHJJJJDB@?@CF=;;<BHIDJA@??CGEIEGGFHDCB?=>;9678A>===CJEFEDEECJHJJIEJHGB?@AFJJJHJJJIFJGFJIJJEC:JFEJGAA@CICBDCJA@@>A/+*(&&&&&&&''8:@FJJJIJHDGHFJHJJFJJJJHJHEBCCB>++((''''('('+(('->ABFJJJJHJJGIJJJIJGFJJJIJJJJJJJEJJJHJI?JJJ<<JJIJJHJJJIJJJIJHJJJBBFEF)'''&**+-.7A?>68:5554897ACCDJGIJIDADEJJJJJJJJJHJ==<;9634223/32/1207<?@?GCABEI54445GJJJGJJJFJJJDFBEFFJIIJHJFHEFDHJJJJFJJJFJJFJJJFJJJJIJJJGG>>>AJJJHEHEHJIJHHHJJJHIJGDEHJJFJGJHJJJJJJJHJFCGJFJHEHEC==>>JIHJJJJHEEDFJJDFJFHFEGJJHC?=><>>@HJJJJFJJFH;;CB>>DEDIHFHJDCFF5556?J?>>>EG==<;<00@EFJIJJFIJJJGJJJJJHJEEJJG>;::7788EFGIGEFFJHGHE<C6<>DB=98:=D(((=:=ED>>:;;>ACCJJJC*''&&-/,+*+*('%
@Glass_T7V_22_D3_14_7_33
TCAACAAATGCTTTTGTAGAGGCTGCGTCCTCACGGACTCATCAGACCGGAAAGCACATCCGGTGACAGCTGTAGCGTCGGGGTTTGTACCGTACACCACTGAGACCGCGGTGGTTGACCAGACAAACCACGACGCTAAGCCGCCACCTAAGTTATGAGTCAGGAAAAAAGGCGACAGAGTAATCTGTCGCCTTTTTTCTTTGCTTGCTTTGTAATCACTCGATGACCAAAAGTAAAAACCCGCCGAAGCAGGTTTGCATAAACCAGGTGAAACTGACGCTAGCCGGTCTCTCGTAGCGGCCGCTGCAGATCCGGCAAAAAAGGCAAGGTGTCAGCACCCTGCCTTTTTCTTTGAACGCGAAAAGATTACTTTCGCGTTATGCAGGCTTCCTCGCTCACTGACTCGCTGCGCTCGGTCGTTCGGCTGCGGCGAGCGGTATCAGCTCACTCAAAGGCGGTAATACGGTTATCCACAGAATCAGGGGATAACGCAAAGAAGCATGTTGAGCAAAAGGCCAGCAAAAGGCCAGGAACCGTAAAAAGGCCGCGTTGCTGGCGTTTTACCGCCAGGCTCCGCCCCCCTGACGAGCATCACAAAAATCGACGCTCAAGTCAGAGGTGGCGAAACCCGACAGGACTATAAAGATACCAGGCGTTTCCCCTGGAAGCTCCCTCGTGCGCTCTCCTGTTCCGACCCTGCCGCTTACCGGATACCTGTCCGCCTTTCTCCCTTCGGGAAGCGTGGCGCTTTCTCATAGCTCACGCTGTAGGTATCTCAGTTCGGTGTAGGTCGTTCGCTCCAAGCTGGGCTGTGTCACGAACCCCCCGTTCAGCCCGACCGCTGCGCCTTATCCGGTAACTATCGTCTTGAGTCCAACCCGGTAAGACACGACTTATCGCCACTGGCAGCAGCCACTGGTAACAGGATTAGCAGAGCGAGGTATGTAGGCGGTGCTACAAGTTCTTGAAGTGGTGGCCTAACTACGGCTACACTAGAAGAACAGTATTTGGTATCTGCGCTCTGCTGAAGCCAGTTACCTTCGGAGAAAGAAGTTGGTAGCTCTTGATCCGGCAAACAAACCACCGCTGGTAGCGGTGGTTTTTTTGTTTGCAAGCAGCAGATTACACGCAGAAAAAAAGGATCTCAAGAAGATCCTTACAATCTTTTCTACGGGGTCTGACGCTCAGTGGAACGAAAAACTCACGTTAAGGGATTGGTCATGAGATTATCAAAAAGAATATTCACCTAGATCCTTTTAAATTAAAAATGAAGTTTTAAATCAATCTAAAGTATATATCGTAAACTAGTATGACAGCTCGAGGCTTGGATTCACCAATAAAAAACGCCCGGTCGGCATACAGCGTTCTGAACAAATCCAGATGGAGTTCTGAGGTCATTACTGGATACTAGACCAGGATCCAAGCGAGCTCAAACCGAATTACACCCCCCGCCCTGCCACTCATCGCAGTACTGTTGTAATTCATTAAGCATTCTGCCGACATGGAAGCCATCACAAACGGCATGATGAACCTGAATCGCCAGCGGCATCAGCACCTTGTCGCCTTGCGTATAATATTTGCCCATGGTGAAAACGGGGGCGAAGAAGTTGTCCATATTGGCCACGTTTAAATCAAAACTGGTGAAACTCACCAATGGCTGAGACGAAAAACATATTCTCAATAAACCCTTTAGGGAAATAGGCCAGGTTTTTCACCGTAACACGCCACATATTACAATATATGTGTAGAAACTGCCGGAAATCGTCGTGGTATTCACTCCAGAGCGATGAAAACGTTTCAGTTTGCTCATGGAAAACGGTGTAACAAGGTGACGCTGTCCATATCACCAGCTCACCGTCTTTCATTTCCAGTGTCGAAATACGGAACAACTCATGGGCAAGATGCAAATAAAGGCCGGATAAAACTTGTGCTTATTTTTCTTACGGTCTTTAAAAAGGCCGTAATATCCAGCTGAACGGTCTGGTTATAGGTACATTGAGCAACTGACTGAAATGCCTCAAAATGTTCTTTACGATGCCATTGGGATATATGAACGGTGGTATATCCAGTGATTTTTTTCTCCATTTTAGCTTCCTTTAGCTCCTGAAAATTTTCGATAACTCAAAAAATACGCCCGGTAGTGATCTTACTTTCATTATGGTGAAAGTTGGAACCTCTTACGTGCCGAACAACTGAGAGTGCCACCTGACGTCTAAGAAACCATTATTATCATGACATTAACCTATAAAAATAGGCGTATCACGAGGCAGAATTTCAGTCAAAAAAAATCCTTAGCTTTCGCTAAGGATGATTTCTGGAATTCGCGGCCGCTAGAGTACTGCGATGAGTGGCAGGGCGGGGCGTAAAGCTCGAACCAAACCATTATTATCATGACATTAACCTATAAAAATAGGCGTATCACGAGGCCCTTTCGTCTTCACCTCGAGCACAGCCACACCACGTCGTCCCTATCTGCTGCCCTAGGGTCCTGAGTGATTGTGGACTAACCTGGGCAGTATAGGCATGATGTTAAGGATCCGGCGCCTGAATGATTTTAACCTGGTAAGGACGGCTGCCGGCGCGGTGGCGTAGGATCATCGGGGCATTGGCTGGTTCGTCCGGCAATAAAAAGCGGCTAACCACGCCGCTTTTTTTACGTCTGCAGGCGCCACTCGATTCTTCGGCGGCGTTGTCCTACTCAGGAGAGCGTTCACCGACAAACAACAGATAAAACGAAAGGCCCAGTCTTTCGACTGAGCCTTTCGTTTATTTGATGCCTATTAGCACGCGTACCATGGGATCCCCCGGGCTGCAAGATCGATATCAAGCTTTTATTTGTGAGGAATCATCCATGCCATGTGTAATCCCAGCAGCTGTTACAAACTCAAGAAGGACCATGTGGTCTCTCTTTTCGTCGGAATATTTCGAAAGGGCAGATTGTGTGGACAGGTAATGGTTGTCTGGTAAAAGGACAGGGCCATCGCCAATTGGAGTATTTTGTTGATAATGGTCTGCTAGTTGAACGCTTCCATCTTCAATGTTGTGTCTAATTTTGAAGTTAACTTTGATTCCATTCTTTTGTTTGTCTGCCATGATGTATACATTGTGTGAGTTATAGTTGTATTCCAATTTGTGTCCAAGAATGTTTCCATCTTCTTTAAAATCAATACCTTTTAACTCGATTCTATTAACAAGGGTATCACCTTCAAACTTGACTTCAGCACGTGTCTTGTAGTTCCCGTCATCTTTGAAAAATATAGTTCTTTCCTGTACATAACCTTCGGGCATGGCACTCTTGAAAAAGTCATGCTGTTTCATATGATCTGGGTATCTCGCAAAGCATTGAACACCATAACCGAAAGTAGTGACAAGTGTTGGCCATGGAACAGGTAGTTTTCCAGTAGTGCAAATAAATTTAAGGGTAAGTTTTCCGTATGTGTGCATCACCTTCACCCTCTCCACTGACAGAAAATTTTGTCCCCATTAACATCACCATCTAATTCAACAAGAATTGGGACAACTCCAGTGAAAAGTTCTTCTCCTTTACTCATGGTACCTTTCTCCTCTAAG
+
/*++++**+.))(**&'&&&&+,-.&$$((:--5BABBGJJJFHHJJHADEJJJJ=>00--,-+16667=?GG:::<CABFCJ????IJJFJJFC@@A@BJ>>>FGGJIGJHEB=<00018?2579BBG@?000///-)')-'..:@BAJIGJJJJ3334:?A9789<EJGHJHJHB:9<@<=??AA@>=<=866<BF8754235549==JGFHJJF;<;8888;>>>ECFJJGJHIE@?=><>7447:=++++11('$$$(-0)&(43BBJJJJJEEBCA:99:.--+*%%%'*.;><?>>---.=..('&(/16344DF?=5*988;GCC=200)))--003*977=7441((()'&%&*,33-,-',,,3)?DEEJJJJJ>>IEJGFFDABDE67EIJGGFHEEFHJDBBA>??>;;<>>>>GIJJGE;:::;;<;:70-&'(,/002226<;;>5/--**''/9:<CAAD?=::978;>@BB>((('*('&*1,*&((32/));<>@BFGJJGJEGCDJJGIIJIJIJJJJGJHJJJIJGJFHGJHJJJJ====D<BE4**&'&'*,,67645;:5>@?/./4446;<<<A==ADA@>>>???@?GJEJJJ=?CCD<;<;?@DA77''''444?A@JIJJJIJJJJJJHJGIEC:7EJJJJIJEFCEHHJJJIJJHJJJHBGAJJEDD?GGI@=DEI@@?@CGECDHIJJJHJHEFDHJHJC:7BBHJIGDGHGJJJGJGJHIJEIIEF44JJJJJJA>>?JJH3224543468GFJJGIJJJJJIJIIJJGJJJGFFJGJJJJJJJJHG7+*+-.1.*++-;;DA>AGFJGJJJJHJF:889>;=5B7778ABC@BABFJJJJJAA@BJIIJJIJGIFGHBHA664477936;AJHJHHDDJDGE???AEBECJJEBC@?<<<5334@BEGIGFCEJEDF@99:?@JJAAC43+''(-())'())447=:7778'''/''ABGJJJD;?++;;>DC@33322458@JJEHJFHJEHFEGJJJJJJEJJJJJJJIJJ1--*'(0376301<:<BGJFJFDC;<<<JGJFJFJJ::90///88@BBJHHJJJJJHJH@GJGH>98;;7;/--.0/-)(''**+.../865550:99:+****++:;?A:<>77,@5:888:=>>?7889334JFFCEEE?@?=?>>B@>@<343468)))*7?@IBFD?8=770317777<:99:9>?444E@A1.+*(('(+6743333;=?CA82244?EHHHGDJJJJFHJ777AJAAAAJJEHGJE64532*(()172,%%%%%''<455698:<@/CB+***1))122BC76@@A?<))))))))**+///1)))99==??@JDA;<;<JHFFJJGFFGC>=5566JFCDC?@@=?@@<86,$$%%&)+*-+,./99988/-,&&')&%%''.++*)))*499BBDJJFI??=,,,,,14:;<?BBDJFGCFCJ711+'('(*..--./40565+(67DGIHJJGJFHJJJHIJJHJJJJDEEHJGDFFGJGJHIJIFIJEEJJJIJECJBHGJJJJJIJJJJJ=>>?@@==@?>>@CEDJHFJJFFDFGIE3113:99667EIDEJJJJGJJHGJJJJJHJJIJEGJJJJJJJJFFJIE>.-(&%%&(03-,++/0002A@=32002((&'>GJJJJJFGD=578=C>=<1001-,,+12344445512228('''>=@<<878-,,,1<@@@>=<<)))05....4489;<;1****,,BIHJJJD@A55,EJGJ@?>5335IJDGDBB>>EHJJIHGEIJABJHHHDCDFJDDF75566850*)((('&(6542////4//1<@BBE>9:?3,,,+*0,4--)(&&'((%%$$%%$######%$%''%%%&&$$$$&)//0022110'5699D@ABBGFFJJCB7?CB314,DJFFJJJJGHHJJJJJBABDFGJJJJABBDAB@6666=?=???AB?99EHJJJJFCGC,,,-,+)(((6:IBDCCDFJJIIJJJJJIJIHFGJJJHJJJDCBDJGJ?B-,,,AADCJJGJFHJJJJJJEHGJGFEIBBBBDDJFJ?@@JHJ;912.=AJJI<DDFCB>+(((&*,?@B=11?EJJJIHJJDHEDB>=;:+++(((((()146789=<=<HGJGJFIFJJIDEJ222-,))*+)'))'(((*((()'/2388;BDCBB=>9988<=>>GJJIJJJHHJGJJHHIJHJHJIJJJFIJJJJFJJHJJHIFHEJHHFJJJGHJHDC,'&$&&'*:;=DE=;::>ACGJIGFFJIEDEFFGFFIIJHGJJJIFIFCD@@A@?=:('+9820./----BCCCFJH?BFHEBFGGGEB>:*.((&&%$&&()+3657:;ACABCBGDFJJEB@@@BFBCBBBCEECGIFJEA@@@FCCAEFGDJJDBGFEEIBCJFEB?ABC::.--)&%%'1-3)+.....:=::@@DIFCJE>:656)+($$$$%$$$%%%&%$#$##$$$%$$%*(''$$##$%$$#%%##$#$$%%&$##$$&$$##%&%$$$%''%%$$$###########$%%$$#$$%&$%%'&%$$$##$$$$%$$#%&&$$%#%$&$$#$$$%%&&'(&''$#$'*)()/('''CDJIJFGEC>;<:@D?:8799::0///36CE@>>-+*+1-30+,11.--,+)&-,-387678:?@HDGFFJHJGJHJJJHJJFJJGJIIJHHEJFGBEJIJJJHC>30+)94>>@C@?I>::<A9/../(((((+-,,-,)'''(222::=>=<:5634282/11>HBBDHJ<97/,-334>AGJF<::;51DDAABGDI/..1....>>?FHHHEJJJIIJJJJFGJDDGJJFJJJJIFIHGJFIHA@@?>;;?BAAA86('(((''('((4-('%%%&,)&$%$%(-.1BCD@B@@@@ACB@@<==<??>>==?>BBAC@??@@@>>AACB@???AAA>==:;;787;A@AA@B?@BEE@A@?@777''('(''''-.69:>>:::=BECA@@A<<<=CABBBEAA??>?BBFBA=<<=>>??@HBB@AADBBABCCIJHBCCCA@@ACC@>?<====;;<<<==?A@@>><=>=<<;==::99<??=<=?>?==>>???>>>>@B68<-.<<==@E@=BAC@=;;;:;:;BED><;;<::9;;;;<;999::<=>;99:=>>>3((::;;<665585567:9557754653///019>7;:<??@@D@@@@B@?=:887::<@DDCB>;9888889;;A=8889:::9;==<;<=<>=<><:::;=@=;:995,,,+,&&'(.,,-.///0(())8;;=@<<7777;;<<77678543898(('&&(2458:9989;<;:::;?=;;8788:;<@>?5=8777:;=>=;988;:<<:9:;;:98::6620)*)),,****0087776<6655666546)><;;:;<=<:;:::;4-'''++4<88889:::<<<:9887:898978988676688863//..*578987876889=>==<;=;9989788665679>@;=<:853'&%
@Glass_T7V_22_D3_14_7_34
ACCTAGATCCTTTTAAATTAAAAATGAAGTTTTAAATCAATCTAAAGTATATATGAGTAAACTTGGTCTGACAGCTCGAGGCTTGGATTCTGACCAATCAAACACCATGGCATACGACGTTTGTGAACAAATCCAGATGGAATTATGGTGATTACTGGATCAACAGGAGTGCAGAACGAGCTGATATGAATTAGCCCCGCCCTGCCACTCATTGGCCGTATGTTTGTAATTCATTAAGCATTCTGCCGACATGGAAGGCATCACAAACGGCATGATGAACCTGAATCGCCAGCGGCATCAGCACCTTGTCGCCTTGCGTATAATATTTGCCCATGGTGAAAACGGGGGCGAAGAAGTCTGCATATTGGCCACGTTTAAATCAAAACTGGTGAAACTCACCAAGAATAGCTAGACGAAAAACATATTCTCAATAAACCCTTTAGGGAAATGCGCAGGTTTTCACCGTAACACGCCACATATTGCAAATATATGTTCAACTGCCGGAAATGGTCGTGGTATTCACTCCAGAGCGATGAAAACGTTTCAGTTTGTCATGGAAAACGGTGTAACAAGGGTGAACACTATCCCATATCACCAGCTCACCGTCTTTCATTGCCATACGAAATTCCGGATGAGTCATTTAGTCGGGCAAGAATGTGAATAAAGGCCGGATAAAACTTGTATTATTTCTACGGTCTAAAAAGGCCGTAATATCCAGCTGAACGGTCTGGTTATAGGTACATTGAGCAACTGACTGAAATGCCTCAAAATGTTCTTTACAATGCCATTGGGATATATCGACGGTGGCATATCCAGTGATTTTTTTCTCCATTTTAGCTTCCTTAGTTCCTGAAAATCTCGATAACTCAAAAAATACGCCCGGTAGTGATCTTCTTCATTATCGTGAACTTGGAACCTCTTACGTGCCCGATCAACTCGAGTGCCACCTGACGTCTAAGAAACCATTATTATCATGACATTAACCTATAAAAAATCGGCGTATCACGAGGCAGAATTTCGGATAAAAAAAATCCTTAGCTTTCGCTCGAGTAGTTTCTGGAATTCGCGGCCGCTTCTTCAAGTTATGCGATGAGTGGCAGGGCGGGGCGTAAGACTCGACGTCTAAGAAACCATTATTATCATGACATTAACCTATAAAAATAGGCGTATCACGAGGCCCTTTCGTCTTCACCTCGAGCACAGCTAACACCACGTCGTCCCCTATCTGCTGCCCCTAGGTCTATGAGTCGTTGGATAACTTTACGGGCATGCATAAGGCTCGTAAATATATTCAGGGAGACCACAACGGTTTCCCTCTACAAATAATTTTGTTTAACTTTTTAATTAACGGCCGGCTTGTCGACGACGGCGGTCTCCGTCGTCAGGATCATCCGGGCATCGATCGTACGTCCCGGCAATTAAAAAAGCGGCTAACCACGCCGCTTACGTCTGCAGGCGCCACTCGATTCTAGGGCGGCGGATTTGTCCTATTCAGAGCGTTCACCGACAAACAACAGATAAAACGAAAGGCCGAGTCTTTCGACTGAGCCTTTCGTTTTATTTGATGCCTCTAGCACGTACATGGGATCCCCCGGGCTGCAGGAATTCGATATCAAGCTTTTATTTGTGAGGAATCATCCATGCCATGTGTAATCCCAGCAGCTGTTACAAACTCAAGAAGGACCATGTGGTCTCTCTTTTCGTTGGGATCTTTGGGAGGGAAGATTGTGGACAGGTAATGGTTGTCTGGTAAAAAGGCAAAGAGGCCATCGCCAATTGGAGTATTTTGTTGATAATGGTCTGCTAGTTGAACGCTTCCATCTTCAATGTTGTGTCTAATTTTGAAGTTAACTTTGATTCCATTCTTTTGTTTGTGG
+
22,+('()*529:<8886;6>CJECCDD;::>F=;=?AEDFAABAFFIJFHFFJFFEFJGJHFHFGFJJIFJFJJHFEJEECHF......-%$$$$&$$$#'()))()**+****&&&&.3+'('&***)+,''(((+*)'&&&$$%%+))))/34-%%%%'''(()('(&&*'(.,*++,3+**-/'&&')&%%%+**344:861+**(''%$$%$$$$(+---+.00'51.(''0.0245.---4479:=0/---%%%'+6666=FHDEJJJIFFFGEGJJDJJGJJIJIDJJJFEJJHFHJJFJHGEFGEHJJJJJHHFE?55530<;=9ABFHFFGJIIEGGHGJ<:99:961*)))))&'''(FEDDDEJACCBBADBGIFFJEFCCE@?>*((()**),+(''(*()2399AHIJFGFFEBBEEFFDJGFA>.12)8;;:=;:41*)'&'+5;A75599<=>?88670//--***'&%%%'')'(((,%&'&(%%%%2=>@@((((,,.11-,,++22.01111B87768=CEIDAC@1///1.)&&&--.9@JJH?>??FEDD;765:9,,,,=??98--11@?@GIHA@??A:9?=44.--*(('()-*(*((,,888700-.,.)'&%%$%&'$$$$&'',5556?=9988;DEDDB9662112)))+''(%&$%)'+),,*%%((),-&'56;>=6=8966610002:=>>?ACA@A>>>>FJEE???@A7667<@BB=<=77668436=A6444222289886.223/2((((32247:;??>;:01/+--+*)*.)&&&(((*))),0,*'(.1.,)*002233FEIDH?A8/-)))*21123CC?@??CCJJJJGA@@JFIEGECC=76;8440,,-.00-...8877=322364'''')6AECI@@@@FBB@;30,.--668:C@@ACJJJJJJFIHIDEEHB==<===J??@@JJJJGGJIJJHJFGHJIGB?55-/..0('')-007=?A877988))))52*)((-./2<@HCED@@<2(((;=?8544*&&&()*-,)'*;=CFAB@@JEBAEBA>954,((**&'%%%%=>@A<<<=EE>AEEB8;;CC==33300021555544339<ADFGIEGIFGBJGJJJJEJHJFJFGDFJHJJJHGGFJJIJFJ;---)()'('')-+,-*,/../00?=>>?==667:3332330113733((/..6765557571434446ADD>=8878(''(('))&&&&(,+-BFFGJFJFHJHA@A?D-((('(&()(())/01?FFIEFBIDFJBFGFHJJ>=>=<:::<@GGEHJJE99>:JHFJJEIAEBFGDJDEE>;==DJGI9888<@@>??:::;?=<767<=889=A@3233<<=>><<84445;;9<998931>=3334CGJJJJJFBDCCHIJICFCDC>5'&%(''+0--++;<?@A3331444977,,,0,766640001/100:,+++-..0177438>>8==5556ECDCBDCJHFJH988CA=:2*+'(*/003--.6889;6163/:==JECCBDCJJ>===>>433+'''--01//0;75546=9::AGIC;;;:>BH...1../099931544==><;&%%'(((*98>@CCA@?>?DFCABCC=<<;BDGFJJACBACEFHA@;-))+-*+411298:))))3/.*++,7+**)-//66566614/0/032-((*-&(45FEA@ACJFFEFFJJIGF@66./.,./-(&%%*))/)54476::9<;<CA?CDJEEEHACD?>=EDFCFF@A?>@('''&(89@>>>;:12@AA9AAAD==<<<98888;BEHBGJJGE>>==>=6;65567;:799BD;870()%$
@Glass_T7V_22_D3_14_7_35
CCACAAGATCAGGGGATAAGCGCAGGAAAGAACATGTGAGCAAAAGGCCAGCAAAAGGCCAGGAACCGTAAAAAGGCCGCGTTGCTGGCGTTTCCACAGGCTCCGCCCCCCTGACAGCATCACAAAAATCGACGCTCAAGTCAGAGGTGGCGAAACCCGACAGGACTATAAAGATACCAGGCGTTTCCCCCTGGAAGCTCCCTCGTGCGCTCTCCTGTTCCGACCCTGCCGCTTACCGGATACCTGTCCGCCTTTCTCCCTTCGGGAAGCGTGGCGCTTTCTCATAGCTCACGCTGTAGGTATCTCAGTTCGGTGTAGGTCGTTCGCTCCAAGCTGGGCTGTGTGCACGAACCCCCCGTTCAGCCCGACCGCTGCGCCTTATCCGGTTGGGGTTTTATCGTCTTCGTCCAACCCGGTAAGACACGACTTATCGCCACTGGCAGCAGCCACTGGTAACAGGATTAGCAGAGCGAGGTATGCAGGCGGTGCTACAGAGTTCTTGAAGTGGTGGCCTAACTACGGCTACACTAGAAGAACAGTATTTGGTATCTGCGCTCTGCTGAAGCCAGTTACCTTGGAAAAAGAGTTGGTAGCTCTTGATCCGGCAAACAAACCACCGCTGGTAGCGGTGGTTTTTTTGTTTTGCAAGCAGCAGATTACGCGCAGAAAAAAGATATCAAGAAGATCCTTTGATCTTTTCTACGGGGTCTGACGCTCAGTGGAACGAAAACTCACGTTAAGGGATTTTGGTCATGAGATTATCAAAAAGGATCTTCACCTGATCCTTTTAAATTAAAAATGAAGTTTTAAATCAATCTAAAGTATATATGAGTAAACTTGGTCTGACAGCTCGAGGCTTGGGTTGCTCACCAATAAAAAACGCCAGTGGCAACTCCAGCATTATCTGAACAAATCCAGATGGAGTTCTGAGGTCATTACTGGATCTATCAACAGGAGTCCAAGCGAGCTCGATATCAAATTACGCCCCGCCCTGCCACTCATCGCAGTACTGTTGTAATTCATTAAGCATTCTGCCGACATGGAAGCCATCACAAACGGCATGATGAACCTGAATCGCCAGCGGCATCAGCACCTTGTCGCCTTGCGTATAATATTTGCCCATGGTGAAAACAGGGGCGAAGAAGTTGTCCAGTATTGGCCACGTTTGATCAAAACTGGTGAAACTCACCGAGGGATTGGCTGAGACGAAAAACATATTCTCAATAAACCCTTTAGGGAAATAGGCCAGGTTTTCACCGTAACACGCCACGTGCGAATATATGTGTAGAAGACTGCAAAATCGTCGTGGTATTCACTCCAGAGCGATGAAAACGTTTCAGTTTGCTCATGGAAAACGGTGTAACAAGGGTGAACACTATCCCATATCACCAGCTCACCGTCTTTCATTGCCATACGAAATTCCGGATGAGCATCATCAGGCGGGCAAGAATGTGAATAAAGGCCGGATAAAACTTGTGCTTATTTTTCTTTACGGTCTTTAAAAAGGCCGTAATATCCAGCTGAACGGTCTGGTTATAGGTACATTGAGCAACTGACTGAAATGCCTCAAAATGTTCTTTACGATGCCATTGGGATATATCAACGGTGGTATATCCAGTGATTTTTTTCTCCATTTTAGCTTCCTTAGCTCCTGAAAATCTCGATAACTCAAAAAATACGCCCGGTGGTGATTTTATTTCATTATGGTGAAAGTTGGAACCTCTTACGTGCCCAATCAACTCGAGTGCCACCTGACGTCTAAGAAACCATTATTATCATGACATTAACCTATAAAAATAGGCGTATCACGAGGCAGAATTTCAGATAAAAAAAATCCTTAGCTTTCGCTAAGGATGATTTCTGGAATTCGCGGCCGCTTCTAGAGTACTGCGATGAGTGGCAGGGCGGGGCGTAAGACTCGACGTCTAAGAAACCATTATTATCATGACATTAACCTATAAAAATAGGCGTATCACGAGGCCCTTTCGTCTTCACCTCGAGCACAGCTAACACCACGTCGTCCCTATCTGCTGCCCTAGGTCTATGAGTGGTTGCTGGATAACTTTACGGGCATGCATAAGGCTCGTATAATATATTCAGGGAGACCACAACGGTTTCCCTCTACAAATAATTTTGTTTAACTTTTTAATTAACGGCCGGCTTGTCGACGACGGCGGTCTCCGTCGTCAGATCATCCGGGCATCGGATAGTTACGTCCGGCAATTAAAAAAGCGGCTAACCACGCCGCTTTTTTACGTCTGCAGGCGCCACTCGATTCTAGGGCGGCGGATTTGTCCTACTCAGGAGAGCGTTCACCGACAAACAACAGATAAAACGAAAAGGACAGTCTTTCGACTGAGCCTTTCGTTTTATTTGATGCCTCTAGCACGCGTACAGTGGGATCCCCCGGGCTGCAGGAATTCGATATCAAGCTTTTATTTGTGGAGAGATCATCCATGCCATGTGTAATCCCAGCAGCTGTTACAAACTCAAGAAGGACCATGTGGTCTCTCTGGTTGGGATCTTTCGAAAGGGCAGATTGTGTGGACAGGTAATGGTTGTCTGGTAAAAGGACAGGGCCATCGCCAATTGGAGTATTTTGTTGATAATGGTCTGCTAGTTGAACGCTTCCATCTTCAATGTTGTGTCTAATTTTGAAGTTAACTTTGATTCCATTCTTTTGTTTGTCTGCCATGATGTATACATTGTGTGAGTTATAGTTGTATTCCAATTTGTGTCCAAGAATGTTTCCATCTTCTTTAAAATCAATACCTTTTAACTCGATTCTATTAACAAGGGTATCACCTTCAAACTTGACTTCAGCACGTGTCTTGTAGTTCCCGTCATCTTTGAAAAATATAGTTCTTTCCTGTACATAACCTTCGGGCATGGCACTCTTGAAAAAGTCATGCTGTTTCATATAATCTGGGTATCTCGCAAAGCATTGAACACCATAACCGAAAGTAGTGACAAGTGTTGGCCATGGAACAGGTAGTTTTCCAGTAGTGCAAATAAATTTAAGGGTAAGTTTTCCGTATGTTGCATCACCTTCACCTCTCCACTGACAGAAAATTTGTGCCCATTAACATCACCATCTAATTCAACAAGAATTGGGACAACTCCAGTGAAAAGTTCTTCTCCTTTTACTCATAATTCTCTCCTCTTTAATGAATTCTTAAACAAAATTATTTGTAGAGGCTGTTTCGTCCTCACGGACTCATCAGACCGGAAAGCACATCCGGTGACAGCTGTAGCGTCGGGGTTTGTACCGTACACCACTGAGACCGCGGTGGTTGACCAGACAAACCACGACGCTAGCCCGCCACCTAAGTTATCAGTCAGGAAAAAAGGCGACAGAGTAATCTGTCGCCTTTTTCTTTGCTTGCTTTGTAATCACTCGATGACCAAAAGTAAAAACCCGCCGAAGACGACTTTTACGTAAAACAGGTGAAACTGACGCTAGCCGGTCTACTAGTAGCGGCCGCTGCAGTGCGGCAAAAAAGGGCAAGGTGTCACCACCCTGCCCTTTTCTTTAAAACCGAAAAGATTACTTCGCGTTATGCAGGCTTCCTCGCTCACTGACTCGCTGCGCTCGGTCGTTGGCTGACGGAGACGGATATCGACTCATCAAAAAGCGGTGTT
+
++''&&&'()'&&'880-+*'&'-.227363212711(()*:<BGJGIJJJHJIJJGIG<;E;2:6<7C>@@JCD<:-,+,/3.210./))(*++&?98979998<??6@B?/.,((+232-.89CFCJB>>><=;+'$$$%)%%'./9=@@BCGJ?;,++(++).338665214000'''&(22/(37;:86;4?:77331.99CEJGDJHJIHJJE?28+@BCJJJJJHJHJEHBDDJHJIGJJB778<@>J@<D=>85=4455JJJIGJHJGABCCC32..58::;99;<>=<9<=>IJHJGJJHGHEJFIJGJJIJDCBCJIJHGIGFIHFBJFJIHJIJJJJGJGFGFJJJ=4448:@ADHGIJJIIJHJJJJJHEE<9++++-)))%%%'%''&'-01))))03558CDDBEJIJFGHJHIJJJJJIIJJJJGJJIJJJJJJJIGJJJIJJJJJHJJEFIJFEIJFFGIFB?*((&((*<<B?>??DEJIJJDJJDJJHHJJJJECEB767:AB@@JEJIJJJ;:;<BDIJEEE;:991++++-,,-@DIFFGJJGJIHHJJIGJHHJD@%%&)*>=?=4220?ABIFFDAC0000JJJJJJJJ=AD@=44439:<EGIJIGJIHJB7A??CC=82;:9<9100==FDDCFJCD3233E?<535966++*+**))+))('()47439876323(()5?@@JIJGJJFHIGDDEDD>==GCFCJJIJHAAACJ111:=799.)///***)(((''&'--34>E@?;=A??(110/(('(86:;GC883=862:3,,->?@@DFA:::;5555EBAC<71///230002@BAAGA>?BJGJJJGDGDCCDCEBA7'''''&&$#$&&'../0/4;53/-*'*''(+''&&%&*+,-..---499<;D;:::JGJJHJIJGJJIIGJGJJHHJFBEC766610++-245DGGEJJJHJJJJJ===><8755;;>EFDFIJB@8I@?GJJJJJJJHJIHJJHJJJFGJGFHJFGFJFJJIJFJIJIIDDGJHJ=8:B@@?:810*$##%'(():IFJIJJIJIFDEIHJIJJJIHJJJJJJJJJJHGJHDDDDJBEGGJJHHEJDD33:>?BEEDBFHIJJJJJHJJJJG+**+GJAA@@D@=72/.+,-.''))$&$743235+%%%'+(()*('''.././/-&&&&****(*0**010.-.9=@BGJJGBABHH9:77;;>CF>=:=@A9@@CIIDJDBBEJJJIHJGJF?=<<<BIGBA87756(''(<;<BFJCD@=3/.+,-''))--'''<;:;;::@@JJJGJJJJIGJEGJJEABC>BJJIHFCDDC66;;HIFIFFJJ@@JJFFHEEJJJFIGHHJHFIJJJJJGJA==@AGJFJJJDBABCB>?GJJFJJJJDJJIGJJJJJBAA@>@<?:E7JCCAD>@'(5;>?@EGCEE>CBA@>=@<<=?HJJFJHGJJHJJIJJJJJJGIFHJFEGJDJ5449/??@B6444DJJJJGJFJJGFHIJJJJJJGIHFHJFJJJJFHJFJFHGJJHGFGJ6666JGFFHDED>BHIJJGJJJJJJJJEJD9887/.&&&',+*+7BGJJJIE>=5-))*7<>JIIEJIHJJJJFIHFJFEJDFCCC;===F;;;>??@@CDDIJJGIJJJHJGCCBACDECAC;99<E?999=8556111,++,45-,,,69=@ABJDJJJHGJGJJJJHJJJJJJECEABCE@@?;))):AAHJJHHJJJIIJJJJIIFGGIGIHJJIJJJGIJJJIJJJFJHJJJFHGHJJIJJFJJJJHJJJJIJIEIJJHFJJJDDDF@CJ@@?>@<?>JJJJJJJGGFHGDAJE;;:<:8<82/,,,,@=?=>ABDDCAD?==<400@@@668@FDD??@JJJJJIJJJJJHJJJCDBJJCABABDDA;89988750/0?JJDGGGGJFFHJIHJEFCCJD@@EDHEEGJGJGFFEDIFFCE@999:FDJHIFHJBCGEHJGHJGFCBFCEJJJJJHJJJGEJJIJJJGJJJJHHGJIHJJHJJGGDEJIJEGIFCEHJJJJIGEDGJEJJGDDJJCGGEIEEDHIIHGJGGHH>>966668976=5557EIIEFJJJBFIDJHHJJHJDGC<<75333.))+H>@@@;EGFJHIJJIGGHHEGEJEEEDJJJJJEFIJJJBBB<<<<EDA9=*))())'')+129>>FC00/.+(&%$$$%'**,5333>EDJFJFJHGGI<<<751000112645:<@ABA:::=>>>=:9;;FFJGDI@?=>@?@::?>@@>=0,(''(&*++42..--;FJJJFHHFEIGJIIJJ2224@AAHJGFCCBHB-+*+*(&$$%'.36<<6999:855//-24-356BJ<9;83>@10007779:::41/0;:***))(''&&'(89=<7EED9998@=<@<==>JCBA@@??@?>DDI?=*'%(('.1.:<>AEHHJFHIJHIJFHBDDCCIFGIJJJJDAEECEFFHJJIHC99GGFJHBA'''&())'&$#$$%%&-$$*-108778HGFDDBBCBBDB>@@BAFDJFIJIJJJGJGEJCIFGHJJJJHI@@AAJJFGD@ABAD<CJJGFJHJJJHJJJEJJHFE?=>=DD8878;<?@HHJJCA?;47CDA=?EGIJFJJHDJJGJHJFIJJFGEFJHEJJJHDHJJGJJIDDDJHGJDGBB@?@AE?B@@>41**....9?@HFHJGDJFJGFHJHGJJGJJJGGHJGGC@;:40../,)))(01(3CDD@A>@;=<985000.///1444=EIE@AAEIE@;:99>==BGHJFEDIDFFE:800,,,,6778''''5644<??>>=DA@?@;=>68768311,+,*)),+((((()7??D?FDDCDDJJJJJGEC8566GJEJEEJJJJFHEFGJJFDG@?ABAJ@?=;,+**,&&&'0007778543378>BBHJGDB@@BHGHJJGJFEBBCJJIGJGHFFFFGJJG@300FEB@;9:83444?B??AI;:78C?>??DEJGFFGJJJJJEEHDJJJIIIJ@@96689AAA4445;44211,///.<;9<FGJJEJHEFJFHGIJHGGDJGIJJIHGIEJED@8732)))))'''*))+,.71334B@@@@87(788<=>A<;;(2237><7AA??DA;9:&&%&'&*)33CDJJBCJDGHJJJJFHJJIIJIJJHJHDGFDHFJJJJFJJHE>2..00633=0004568?BGGIJJG@?@JFJBA?@CECEHDJG8889??))()*;:;<GDCBCDBBHFGFGEHJJJJGJGJHHJJJFB6544.--.7@<?9899E;;::CGEEJJJJFJJGIHJHJDJJIJJ7666A;AA;=<FGFGIH>===44CC?>>=?@<9111/1DAFA87:1JJIHJJFJJJJJFJIEEDGFFEFJJHJIJCB48748+)*)--&&,)'%&'&&&(+))((+/:B<:778:=>B<:9:?6551000/5<?CBFG><<=BDEFF=7778<.,)&&&%()/0>=988?@@?BDDD;:::?;<<<BBBB59<:5'&&117AHFG=>>@GJBA>2114///../-/9998@@A@=;;=@CJJFJJFJJIGJJJJJJJGC878***+'''((%%%%$'%%&(&%$$%$$#%%$%%%%&'(,(%'&&'$
@Glass_T7V_22_D3_14_7_36
GGTGCGCCCCACCTACATGCCTCGCTCTGCTAATCCTGTTACAGTGGCTGCTGCCAGTGGCGATAAGTCGTGTCTTACCGGGTTGGACTCAGAGCGGTGACCCGGATAAGGCGCAGCAGTAGGGCTGAACAGGGGGCTCGTGCACACAGCCAGCTGGAGCGAACGACCTACACCGAACTGAGATACCTACAGCGTGAGCTATGAGAAAGCGCCACGCTTCCCGAAGGGAGAAAGGCGGACAGGTATCCGGTAAGCGGCAGGATAGGAACAGGAGAGCACACGAGGGAGCTTCAGGGGGAGGCGCCGGTATCTTTATAGTCCTGTCGGGTTTCGCCACCTCTGACTTGAGCGTCGATTTTTGTGATGCTCGTCAGGGGGGCGGAGCCTGTGGAAAAACACCAGCAACGCAGCCTTTACGGTTAGCCTGGCCTTTTGCTGGCCTTTTGCTCACATGTTCTTTCCTGCGTTATCCCCTGATTCTGTGCAAATCACTTCGTCTTACCGCCTTTGAGTGAGCTGATACCGCTCGCCGCAGCCGAACGACCAAGCACAGCGAGTCAGTGAGCGAGGAAGCCTGCATAACGCGAAGTAATCTTTTCGGTTTTAAAGAAAAAGGGCAGGGTGGTGACGCCTTCCCCTTTTTTTCCGGACTGCAGCGGCCGCTACTAGTAGACCGGCTAGCGTCAGTTTCACCTGTTTTACGTAAAAAACCGCCTTCGGCGGGTTTTTACTTTGGTCATCGAGTGATTACAAAGCAAGCAAAGAAAAAGGCGACAGATTACTCTGTCGCCTTTTTTTTCTGACTATTCATAACTTAGGTGGCGGGCTAGCGTCGTGGTTTGTCTCGTCGAGAACCACCGCGGTCTCAGTGGTGTACAGTACAAACCCCGACATAGCTGTCACCGGATGTGTTTTCCGGTCTGATGAGTCCGTGAGGACGGAACGGCCCTCTACAAATAATTTTGTTTAAGAATTTCATTTAAGAGGAGAAAGGTACAGTGAGTAAAGGAGAAGAACTTTTCACTGGAGTTGTCCCAATTCTTGTTGAATTAGATGGTGATGTTAATGGGCACAAATTTTCTGTCAGTGGAGAGGGTGAAGGTGATGCAACATACGGAAAACTTACCCCTTAATTTATTTGCACTACTGGAAAACTACCTGTTCCATGGCCAACACTTGTCACTACTTTCGGTTATGGTGTTCAATGCTTTGCAGTACCCCCAAATGCATCTGAAACAGCATGACTTTTTTCAGAGTGCCATGCCCGAAGGTTATGTACAGAAAAGACTATTGTTTCAAAGATGACGGGAACTACAAGACACGTGCTGAAGTCGAGTTTGAAGGTGATACCCTTGTTAATAGAATCGAGTTAAAAGGTATTGATTTTGAAGAAATCGAAACATTCTTGGACACAAATTGGAATACAACTATAACTCACACAATGTATACATCATGGCAGACAAACAAAAGAATGGGAATCAAAGTTAACTTCAAAATTAGACACAACATTGAAGATGGAAGCGTTCGACTGGCAGACCATTATCAACAAAATACTCCAATTGGCGATGGCCCTGTCCTTTTACCAGACAACCATTACTGCCAGCACCAATCTGCCCTTTCGAAAGATCCCAACGAAAAGAGAGACCACATGGTCCTTCTTGAGTTTGTAACAGCTGCTGGGATTACACATGGCATGGATGATCTCTACAAATAAAAGCTTGATATCGAATTCCTGCAGCCCGGGGATCCCATGGTACGCGTGCTAGAGGCATCAAATAAAACGAAAGGCTCAGTGGAAAGAACTCGGCCTTTCGTTTTATCTGTTGGTTTGTAGGTCAACGCTGCTCCTGGTGCAGCAAATCCGCCGCCCTGGAATTCAGTGGCGCCTGCAGACGTAAAAAAAGCGGCGTGGTTAGCCGCTTTTTTAGATTGCCCGGACGTACGATCGATGCCCGGATGATCCTGACAACAAGAATTAGCCATCATAGACGAGCCGGCCATTTAATTAAAAAGTTAAACAAAATTATTTGTAGAGGGAAACCGTTGTGGTCTCCCTGAATATATTATACGAGCCTTATGCATGCCCGTAAAGTTATCCAGCAACCACTCGTCGAGCCTAGGGCAGCAGATAGGGACGACGTGGTGTTAGCTGTGCTCGAGGTGAAGACAGAATAGTGAATGCACTTTTTATAGGTTAATGTCATGATAATAATCGTTTCTTAGACGTAGTACTTACGCCCCGCCCTGCCACTAGTACAGTACTCTAGAAGCGGCCGCGAATTCCAGAAATCATCCTTGCAGCGAAAGCTAAGGATTTTTTTATCTGAAATTCTGCTCGTGATACGCCTATTTTTTATAGGTTAATGTCATGATAATAATGGTTTCTTCGACGTCAGGTGGCACTCGAGTTGATCGGGCACGTAAGAGGTTCCAACTTTCACCATAATGAAATAAGATCACTACCGGGCGTATTTTTTGAGGATTATCGAGATTTTCGCGAGCTCAGGAGCTAAAATGTGAAAAAAATCACTGGATATACCACCGTTGATATATCCCAATGGCATCGTAAAGAACATTTTGAGGCATTTCAGTCAGTTGCTCAATGTACCTATAACCAGACCGTTCAGCTGGATATTACGGCCTTTTTAAAGACCGTAAAGAAAAATAAGCACAAGTTTTATCCGGCCTTTATTGCGCATTCTTGCCCGCCTGATGAATGCTCATCCGGAATTTCGTATGGCAATGAAAGACGGTGAGCTGGTGATATGGGATAGTGTTCACCCTTGTTACACCGTTTTCCATGAGCGAACTGAAACATTTTCATCGCTCTGGAGTGAATACCACGACGATTTCCGGCAGTTTCTACACATATATTCGCAAGATGTGGCGTGTTACAGTGAAAACCTGGCCTATTTCCCTAAAGGGTTTATTGAGAATATGTTTTTCGTCTCAGCCAATCCCTGGGTGAGTTTCACCAGTTTTGATTTAAACGTGGCCAATATGGACAACTTCTTCGCCCCCGTTTTCACCATGGGCAAATATTATACACAAGGCGACAAGGTGCTGATGCCGCTGGCGATTCAGGTTCATCATGCCGTTTGTGATGGCTTCCGTGTCGGCAGAATGCTTAATGAATTACAACAGTACTGCGATGAGTGGCAGGGCAGAGGCATAATTTGATAATCGAGCTCGCTTGGACTCCTGTTGATAGATCCAGTAATGACCTCAGAACTCCATCTGGATTTGTTCAGAACGCTCGGTTGCCAGCCAGACATTTTATTGGTGAGAATCCAGACCTCGAGCTGTCAGACCAAGTTTACTCATATATACTTTAGATTGATTTAAAACTTCAGTTTTTAATTTAAAAGGATCTAGGTGAAGATCCTTTTTGATAATCTAGTGACCAAAATCCCTTAACGTGAGTTTCGTTCCACTGAGCGTCAGACCCATGAGAAAAGATCAAAGGATCTTCTTGAGATCCTTTTTTTATTGCGCGTGATCTGCTGCTTGCAAACAAAAAAACCACCGCTACCAGCGGTGGTTTGTTTGCCGGGATCAAGGACTACCAACTCTTTTTCCGAAGGTAACTGGCTTCAGCAGAGCGCAGATACCAAATACTCTTCTAGTGTAGCCGTAGTTCAGCCACCACTG
+
()()''()./,--.+++*))/052//*(),3,,,-0//--))%&*'')/4/23::9ABCC@+**'%$&%%&)*)''&(&%%%&(),,,0.)))**'&&'(**10<BGFCEIB;:879*)))))*<?3111.--2>JA>=<>?FAA67-*&((*'(&&236014499777,'&&''))*-***016556:=32226779887:***+3:;9111/=@AEJBB@=FCDFDIBA@DDED?>:633463222;=;1002000143-,++--16100045965468101569/))3)./12997($$%)%%%&.-,,.1.61222:4555222=B>A88::@@@@>===??GFJGEJHDBCEGG=88873;/.((('(''.><87899888;<=>=8>CE>9+++*-,,--))%%'('(,)++-/-''((*(***+27779?745689999EJJJJEEIJG;B??776:BGD@::AHDGJCD@@>>@A@3--+,*))-)&%&&),&'(())/593666ABBBEGFJGFH999----0.,,0134450001(&&&*)))*(((&%'+,8:;<+**,>=30032233:;=;=99>ADFJHFJGJJHJC>EGF,,,,-,2576899---28++*())&&&&2(((.//,3-58('%*((((***56<<<:<=;<;434676697988+**)+++,,-129:::=864300++,.545224*40(+//./,,+()(*+&&%%6,=>????@@ABFHCBDBECBCE@@??B>::<7@B@@@@44423383',./56620021/516:@A310100(&%$%'(,-./%%%&)435555641101//0289992224(''&)$%&)&)024--..0../.223;;90//++,,,,,0,++/'''&))))0>:::<BBFFDEDC)))4494<<;:553268=;93B><=;97+'&&(,**,-*''''**/:A@AAFE>=?<7:424015.-,,,**(2487::<>=;;72....,)*)''''2,+1*>?<<=EJFFCCCBBDCBBC<;>4++,/--&&%$#$%)++,,-.../225800/11116588@AEGE8433:444;GEI====FDDADDH---,545;78761014EF976)))+/00--*<@9888>CCBBAAAAHJJIJFB<;<<<@A;C;A>@BCFJG8887<;;=?A65555)''(0((,-?@8887=>@>=<A=?22/.--**.///010..-,+*+,5446=DA@4=<:;;@;1))-.)).,111<>=:::A=@;<//../,%%*-0*'(,*)'''+'''+-<>=CCCCEFEEEA>3//001311234364593222;@G@@<<;<5456?@<>B=9:88;2'')'**))*,*+,AAGFFCFCB?@C@.,+*)*+,''&+230-+%%&&'=>EC668=FFFFJJEDFECFHF::9999=IDBAAEFIEDDCFDFJEFEJFFFECFFGJJJIEHEJE<8<9:8>87:643323/++(*+*++++-3+))())))*)'%'%%&,.00.+13379772-+''&%%'-88:::889<A<988::;ECJJFDGHIGJJJJEJJCGHHDFDGGEJCAC?998+(%%((&)'&**),..04573-;52<::>A?>;A>211/113<>;=ABEFHFFFDB@@>>>?1/-**++,,'/((()(((-*)',6987/1//56::;:=4200)''****56=<><@IJIBBA@@@JDIJJEFDGACAHG=>:9936BEC8.///5223./++,-343'''(4::<4212223468(''*.:571-,,)*),1+&&$'%%&'))*)&*++---44/));-.((99<('''&%%$011)''%((,&&&)'))))./2;55500005..+*%%%%%%'(/++++/2000.&&'+005;?<97788<??JHGHGI<<63-,-/.)&&&.,-+)/99;;963349:::9;;8,,,2---+,,,28('('%&).,,++++***+7))))2/01A:989000.&''')+1855464781.79@984455<?33239>3HFC@0///111777542/68;;BG>7769==/---/--()45;899;+(31123=?8??@BBB6667:98,&%&%%&&()+)*+443300/0..//2<7653478:::6+++++767>>>>@EFCAA@?>0-+'##%((()%&---&'//55:4445;9555931112C<;;;=7,+++6--,&&&)),&%%&%%&'/:;<FHBCEDJGJIEE=(''&%$(37210022334=<<:=886577<:97832441111272+(((*24><>=A=9564866;BAECB=<9--074-632''./00436(**+04=BJJEDCCBCHIJDJBC,%$$%$%&',0'''''95630('((.,,-/8:GF===8833444666;:=:221267<@CECA?>41--.<32267;:;=>BADC50/301752*+87793++++0**05,*)'(''(/66668<;;;5)''%%'(()**)-33/0011//+,./3E=888>@ECIJJEFEDHHIHDEGGJJIC;=770--.87712002234B@A>9777GEFIIJIJJJJJJJB55473876(((==:::9;>CDDJGJJJJFJI<;;;FJGJEHJJ;>32398/-9500/23/00001:874*''(%%$$'&)+:<=HHJGJCB@<:76*())(&')**-+./.0074559JJJ44449894449;;<FEHFD=>>;<:44466*++48+)%%&*555:?BCIGJEH?@@DGJJJFGEACEJGIJJHJFEDJGIEFFH<9674345////598;DH('''D<553,*+%%%&)-/2221*)))788=ABECGIJEEB--,-;1.)).-,,//////011((4((94597:?>D?9,+++75578=AA@@A@@@DEHJJF?@JJJJEJIHHD<32129BCC>@AAE,,,,711247-,,,;;5973/2211445+++&&&&40,'*.30579@GJGEI88889445677785,++)/019;=;45DF:88>??<;=@=8887753311+**+:<=9:::AAAB@@@<<<;C?((((***-,,)''(295,,CGJHIF@<<HE4333;>=AD94))))76682(&.&'/,-/0G?GECJJGHJFJJJJHJJHHGJDDAA73////77,*&%%%&'%'&(.,--(('&,,,57/.-.475338898?BD8>?:8856E111...-/,))''1;>=@EDFJIHHJFJEFG9855::96----,++,,++(,('%%%%%%&.?>=913.00-))+%$$(,,./54//1>@@2((').-11003)'&%%$%&&&&&-.A;?>?@8665700//--.-..)))5660//<7=:A;;;IA=::>DF>>>>AD@?@AJFEDJBBD/.**+++;70//??AGEJGADD>=971..4.5::BEBEEA<64---.1..13**)*/27526(+3)()19ADFIJ<<;6<<=G?;6998=AB''''+**((&&&&((*346>?=C9889888=558:B::::BBGDJA@>211131281012***)+*)+&&&&*%&((+,.9;=@@;DBHC@<<<=CBGJBC::::B;9543**0156>@DCECF;;;<8663476><;<<CCDGG?>1///*((()0/,''$#
@Glass_T7V_22_D3_14_7_37
TTTGGTTCAGGGAATCTTCGAAAGGGCAGATTGTGTGGACAGGTAATGGTTGTCTGGTAAAAGGACAGGGCCATCGCCAATTGGAGTATTTTGTTGATAATGGTCTGCTAGTTGAACGCTTCCATCTTCAATGTTGTGTCTAATTTTGAAGTTAACTTTGATTCCATTCTTTTGTTTGTCTGCCATGATGTATACATTGTGTGAGTTATAGTTGTATTCCAATTTGTGTCCAAGAATGTTTCCATCTTCTTTAAAATCAATACCTTTTAACTCGATTCTATTAACAAGGGTATCACCTCAAACTTGACTTCAGCACGTGTCTTGTAGTTCCCGTCATCTTTGAAAAATATAGTTCTTTCCTGTACATAACCTTCGGGCATGGCACTCTTGAAAAAGTCATGCTGTTTCATATAAATCTGGGTATCTCGCAAAGCATTGAAGACTTCCATAACCGAAAGTAGTGACAAGTGTTGGCCATGGAACAGGTAGTTTTCCAGTAGTGCAAATAAATTTAAGGGTAAGTTTTCCGTATGTTGCATCACCTTCACCCTCTCCACTGACAGAAAATTTGTGCCCATTAACATCACCATCTAATTCAACAATTGGGACAACTCCAGTGAAAAGTTCTTCTCCTTTACTCATGGTACCTTTCTCCTCTTTAATGAATTCTTAAACAAAATTATTTGTAGAGGCTGTTTCGTCCTCACGGACTCATCAGACCGGAAAGCACATCCGGTGACAGCTGTGCACGTCGGGGTTTGTACCGTACACCACTGAGACCGCGGTGGTTGACCAGACAAACCACGACGCTAGCCCGCCACCTAAGTTATGAGTCAGGAAAAAAGGCGACAGAGTAATCTGTCGCCTTTTTCTTTGCTTGCTTTGTAATCACTCGATGACCAAAAGTAAAAACCCGCCGAAGCGGGTTTTTACGTAAAACAGGTGAAACTGACGCTAGCCGGTCTACTAGTAGCGGCCGCTGCAGTCCGGCAAAAAAGGGCAAGGTGTCACCACCCTGCCCTTTTTCTTTAAAACCGAAAAGATTACTTCGCGTTATGCAGGCTTCCTCGCTCACTGACTCGCTGCGCTCGGTCGTTCGGCTGCGGCGAGCGGTATCAGCTCACTCAAAGGCGGTAATACGGTTATCCACAGAATCAGGGGATAACGCAGGAAGAGAACATGTGAGCAAAAGGCCAGCAAAAGGCCAGGAACCGTAAAAAGGCCGCGTTGCTGGCGTTTTTCCACAGGCTCCGCCCCCCTGACGAGCGTCGCAAAAATCGACGCTCAAGTCAGAGGTGGCGAAACCCGACAGGACTATAAAGATACCAGGCGTTTCCCCCTGGAAGCTCCCTCGTGCGCTCTCCTGTTCCGACCCTGCCGCTTACCGGATACCTGTCCGCCTTTCTCCCTTCGGGAAGCGTGGCGCTTTCTCATAGCTCACGCTGTAGGTATCTCAGTTCGGTGTAGGTCGTTCGCTCCAAGCTGGGCTGTGTGCACGAACCCCCCGTTCAGCCCGACCGCTGCGCCTTATCCGGTAACTATCGTCTTGAGTCCAACCCGGTAAGACACGACTTATCGCCACTGGCAGCAGCCACTGGTAACAGGATTAGCAGAGCGAGGTATGTAGGCGGTGCTACAGAGTTCTTGAAGTGGTGGCCTAACTACGGCTACACTAGAAGAACAGTATTTGGTATCTGCGCTCTGCTGAAGCCAGTTACCTTCGGAAAAAAGAGTTGGTAGCTCTTGATCCGGCAAACAAACCACCGCTGGTAGCGGTGGTTTTTTGTTTGCAAGCAGCAGATTACGCGCAAAAAAAAGGATCTCAAGAAGATCCTTTGATCTTTTCTACGGGGTCTGACGCTCAGTGGAACGAAAACTCACGTTAAGGGATTGGTCATGAGATTATCAAAAAGGATCTTCACCTCAGATCCTTTTAAATTAAAAATGAAGTTTTAATGAATCTAAAGTATATATGAGTAAACTTGGTCTGACAGCTCGAGGCTTGGATTCTCACCGATAAAAAGACGCCAGTGGCATTTCAGCGTTCTGAACAAATCCAGATGGAGTTCTGAGGTCATTACTGGATCTATCAACAGGAGTCCAAGCGAGCTCGATATCAAATTACGCCCCGCCCTGCCACTCATCGCAGTACTGTTGTAATTCATTAAGCATTCTGCCGACATGGAAGCCATCACAAACGGCATGATGAACCTGAATCGCCAGCGGCATCAGCACCTTGTCGCCTTGCGTATAATATTTGCCCATGGTGAAAACGGGGGCGAAGAAGTTGTCCATATTGGCCACGTTTAAATCAAAACTGGTGAAACTCACCCAGGGATTGGCTGAGACGAAAAACATATTCTCAATAAACCCTTTAGGGAAATAGGCCAGGTTTTCACCGTAACACGCCACATCTTTGCGAATATATGTGCAGAGTTGCCGGAAATCGTCGTGGTATTCACTCCAGAGCGATGAAAACGTTTCAGTTTGCTCATGGAAAACGGTGTAACAAGGGTGAACACTATCCCATATCACCAGCTCACCGTCTTTCATTGCCATACGAAATTCCGGATGAGCATTCATCAGGCGGGCAAGAATGTGAATAAAGGCCGGATAAAACTTGTGCTTATTTTTCTTTACGGTCTTTAAAAAGGCCGTAATATCCAGCTGAACGGTCTGGTTATAGGTACATTGAGCAACTGACTGAAATGCCTCAAAATGTTCTTTACCGATGCCATTGGGATATATCAACGGTGGTATATCCAGTGATTTTTTTCTCCATTTTAGCTTCCTTAGCTCCTGAAAATCTCGATAACTCAAAAAATACGCCCGGTAGTGATCTTATTTCATTATGGTGAAAGTTGGAACCTCTAGTCTGCCGATCAACTCGAGTGCCACCTGACGTCTAAGAAACCATTATTATCATGACATTAACCTATAAAAATAGGCGTATCACGAGGCAGAATTTCAGATAAAAAAAATCCTTAGCTTTCGCTAAGGATGATTTATCTGGAATTCGCGGCCGCTTCTAGAGTACTGCGATGAGTGGCAGGGCGGGGCGTAAGACTTCGACGTCTAAGAAACCATTATTATCATGACATTAACCTATAAAATAGGCGTATCACGAGGCCCTTTCGTCTTCACCTCGAGCACAGCTAACACCACGTCGTCCCTATCTGCTGCCCTAGGTCTATGAGTGGTTGCTGGATAACTTTACGGGCATGCATAAGGCTCGTATAATATATTCAGGGAGACCACAACGGTTTCCCTCTACAAATAATTTTGTTTAACTTTTTAATTAACGGCCGGCTTGTCGACGACGGCGGTCTCCGTCGTCAGGATCATCCGGGCATCGATCGTACGTCCGGCAATTAAAAAAGCGGCTAACCACGCCGCTTTTTTTACGTCTGCAGGCGCCACTCGATTCTAGGGCGGCGGATTTGTCCTACTCAGGAGAGCGTTCACCGACAAACAACAGATAAAACGAAAGGCCCAGTCTTTCGACTGAGCCTTTCGTTTTATTTGATGCCTCTAGCACGCGTACCATGGGATCCCCCGGGCTGCAGGAATTCGATATCAAGCTTTTATTTGTAGGAATCATCCATGCCATGTGTAATCCCAGCAGCTGTTACAAACTCAAGAAGGACCAC
+
441%%%&''**+-321000<BEIJJJGB?:984442ABFHDIFJIHHDDEDHJ<;;;J=CGHFIJJHGFHJJFGJFDI@A@IEJHJJIJJJFJJFGGGHJGJJIJHIJI@?>?JJJJJJHJIJBGHJJFGJJHJJJJJIIJJJJJJJJJJJJGFFJJJJHFHIIJEJJJJIJJDCBJJIJHFJJJGJFJJFJIHGIJJJJJFHHIGJJJ@A@@AB=@A?C3333?;;65++)A@@FEJIJJJGEGIJHIJB2122EJFFHHJJHFJGG?>?CEEEFJCCC?A@CJJJEJJJGJEGJE;++3>BJHGHJHJJJJJJIHJFGJGJIJDCCBBJE;=<<@?@DC>CFIJJJJHIEJJCCBJFJJGJFJJJJJJJIJHJJJJHJGGJHJBBBA@DIJJJJJEFGFDGECFFFJE<;10-)*)))AHGJ><<<GCDDEF554268/.-,)66;BFGFDCEDGJJJGHJGJJJJGJJJHGGGHJIJGHEHCCFDH///>BI=FF???@EIJJIHJJJJJJJJJJIHIJJJGJJJ>DJGHGHCDA@AAAIEG>@AA66>:672AEFGJHJJGJGFFJIJGCA=<=>EJJJJJHJIJDJJGHFI=333/-,1115JGGJEFFEC@@AIEJIIJEAGE0DFGFIGBCCGJJIJJJJHEIJEFCDEJFA98;>??>?HFJG,,,-222IJJEHJJIJGJIJJJJJJB?A66AEHJJJJEEGEHGJEDFCB@0DBFJJFHJHHHJJJGJJJ<;;<@A''''11CEDEJJGJHJJGGJJHJGIJHJJJIJJGHFJAA@>54310//-1+,++0=8.../@@IC9898:@EFJGJED@>@BAA8889@@@=>BCCBIJHFFHFDC@@BIJFJJJ@>;<;67>::*''45;<<29:9FDHDDJIBBC@=>FDCCIIJJIJHBCCJJHHJCCBCFEGIDEECE><A<6558=DJD?>>?FHJIJJEFCEJJJJJFBGAFEDCEEGGHHJFJIE@A@=>CECBCDHIBFIJJJEIJIHFJIIG?75457/26;==?<::9:D@>==:FHGJGBDFFJECAA@=??>FGEFCCCGB77=<FJJJFJIJJHJJJJHHJJIIJJHJJEJJJJJJGJJGJGIIJGEEJGGCJJJJI@;88:<3223@>?GIEJJJIGJJJHHJJIJIJJJBACCH<<GJHJJGGJJII<<93/1(((21--+*)+2...:@AG@5+))*./DCIJJJGFEEJIHJ@?@GGI;=.--.;=>CJDEGEGEFDC::9A:9;566-&&)(&+22888DEJJ999888557232-,--..,---/8552@CCGCEFJFFIHGFFD@AA@JEDJCEJIJE??>:;@B?JCC@BDJCCA<:?93334DGEFHJJHJJHFCIJJJFC=.++211---.:989BBHFHIGGGJ?><<AHFEID??86:9;6>@IIJHGFC<9:JEGGEFFAAEJJJJJIJGGJGEDGCJJJJGGJJJJJIIJJJHFJFFGFDHCDFDFB535ADJIJJJJGJJHIJDEBBCCCEC@CJFBBCGHGIHJJGFJJJHFBF=HIECDBDGJHJIFBC@BB0/../4978?JJJEGJJHGJDEJGJJBHGFFGFJIJHJJJJGFJJ;;;<JDJFHIGHEHB?88GJJJFA=<@@DBA>---EDJJJJFGF<;::?A;CC8JGJJIJJIGJHDGJFJGD77;JJI111,,456BHGIJEIJD><CAGEJHIJJFFEEJIGFJJJJIJJJJIIJJE:1145:=@BFDHJ>8A??<:7,,,(.CGGJJJHGJJ?ABAA;;;9=BEJJJIJJIFJHJ6EBDI@@@BCJJCCC444434))(*++)),()323;DB:3353-+*)('(*+++/250=AHIHDH>><<;<:::/--,.-*'&&((02996/--;<>?;:AAC?;69(+(,-1;GEJGIJJJIJHJ9544<DBA>??=5((((-0++,-.;<@AC?57,>976756--*+((/1('&'')).//0IJJJJHHEJJFFJGFGJHI????JJGJJHJHA?BGGEGFDDFIF@?<<EA---*-,/01'&&''&,(().,+)'&((-////877=<;::9/---:;DGDGFGJEBBDEHHGJJFGI++++*)((:9;;@HJGIEFJHFJJA@>>A7556?;''''+317222600<=AIJJDC><,*)&%%%()*1125=9=999;311.0024///./229:@AEDGJHIJJJJJJJFGIJJHHJJJJJJJIJJJJJJJJJHGJIJJHJJDJC333110.1.///0798469:;>;;8755657>??BDFJJJJJHF<<<IHF@>=:=<83302111=FDJGFJGGE@@>@@IIJHHCJGJIJGJJJIGJH@6666>DHHJJJJGJHJAECEGJJJJJGJJIJJJJHGIFIJHJJBBC<-,,-A>;4)))),--.7>AF@>>@@F@BC)(()==??A011,(CCD@?@E==1.(&%$$%$%$$%&&/9AEB@@@BIFJJIIJJIJJJGJHJJJGJECBHEGHJJJHJHGJJJJHFEJHIFIIJJJJJJJGJGJEEDFJHJJGJJDJDC88F:EJHJFG768=@97:@BEBJJEA:9:9HH@DGJFJFJHJIJJJJJJJJJJFFDGJFJJJJ@??@A@@AJGHJGHJJJJJJFFC<700=BEJECDCED<CBCFIJJG100/(@DEJFJJGJJIJJJJJHFGGGFJJFA;FDD@BIJJGEGDEGHJIG???@A@??A4444EJHEED@>?@FIJGG=<<;AAIJIGI@@@DCGGCBEAJJDJJJJHFJDC<A?><==DFHGHJJGGIG===??=;<7;AEEECCACEEC;:>?><876-)*0'&'(889CCCJAAABHJJEJHBEJJJGJJJJJEIJJJJGJFIGIJFCECFHJJIJFJJJJHHJEE899864/)(&$%$%&',,012;;DGA>?>DGJJFJD?;;HCFGEDCJGJJJIGEHJJJFJJJGJJJHHHHJEHJHGDEIIJHIGJJJJJJJGFJJJIJJIJJIJJJFJEJ=AFJJJJJFAA?EBACJJJC:997,+*))&%%&+(((+/,,--0,('&&/2+**+,5)*AGJGJJJIJJJJEIIJJJJJFJC?>?JE??70/2.-+''259<53009<JJFGDCJHJJJJJHJJJJIGJJJJJJI@>?JJFGFHIJHJJJHJIHJIJJJIIGCGJBC601==?6555BECBCIFEGDEJHJJGIJJJJJHGIGJJJJJEJ81+//3CJJIJ??>>IHGIIJG@DDIJG@@@?=>=BBJJGJFJJJEDHGJHEEIICEGJJ?@?<87?CHJEJEHGJGFJIEJJHGGBDCEJCDCIIJJIJJJJGJDJJJHJJJCA@DEEGBCC;:;;EJ>D<===JJJ<;;999799=00/05577788.---:::>:431(((((()99:;:,BA=>=>GJJJFIJJ@@>@:99;0000?33110/2374322///00179ACB@AB@7777<:5455HHEIAC347816552,,,,789;=;=>3334869/>?<<=>JHEIIJJJIJFFFFJJJJGHD988753FCC@BBDACGJEJD3333;<9;;A?CH@?>>@BCCDCCCDDG?A52222-4+),-2;8::DEJEJGGEEDB>=?@FEFGJJJJJJJIHGJFF..-///0A?@DIEJJIEJEDFD@@@ADFFGDFCJGGCAABGJGFJC<:9;;9610/)'
@Glass_T7V_22_D3_14_7_38
TCAGCCAGGTTTTCACCGTAACGCGCGGCATATTTGCGAATATATGTGTAGAAACTGCCGGAAATCGTCGTGGTATTCACTCCAGAGCGATGAAAACGTTTCAGTTTGCTCATGGAAAACGGTGTAACAAGGGTGAACACTATCCCATATCACCAGCTCACCGTCTTTCATTGCCATACGAAATTCCGGATGAGCATTCATCAGGCGGGCAAGAATGTGAATAAAGGCCGGATAAAACTTGTGCTTATTTTTCTTTACGGTCTTTAAAAAGGCCGTAATATCCAGCTGAACGGTCTGGTTATAGGTACATTGAGCAACTGACTGAAATGCCTCAAAATGTTCTTTACGATGCCATTGGGATATATCAACGGTGGTATATCCAGTGATTTTTTCTCCACTTTAGCTTCGTTAGCTTCTGAAAATCTCGATAACTTAAAAAATTGCCAGTAATATAATATATTCATTGTGGCGAATTTGGAACCTCTACATGCCGGATAAGGACTGAAGTACCATTTGACGGTAAAGATCAACCCATTATCGTCGACATTAACCTGTAAAATTCGGCGTTATCACGAGGCAGAATTTCAGATAAAAAAAATCCTTAGCTTTCGCTAAGGATGATTTCTGGAATTCGCGGCCGCTTCTAGAGTACTGCGATGAGTGGCAGGGCGGGGCGTGAACTTCGACGTCTAAGAAAACCATTATTATCATGACATTAACCTATAAAAATAGGCGTATCACGAGGCCCTTTCGTCTTCACCTCGAGCACAGCTAACACCACATCAAGTGCTATTTGCTCCCTAGGTCTATGAGTGGTTGCTGGATAACTTTACGGGCATGCATAAGGCTCGTATAATATATTCAGGGAGACCACAACGGTTTCCCTCTACAAATAATTTTGTTTAACTTTTTAATTAACGGCCGCTTTGTCGACGACAGCAGGCCGTGTGTCCCGTCGTCAGGATCATCCGGGCATCGATAGTTTAGTCCGGCAATTAAAAAAGCGGCTAACCACGCCGCTTTTTTTACGTCTGCAGGCGCCACTCGATTCTAGGGCGGCGGATTTGTCCTACTCAGGAGAGCGTTCACCGACAAACAACAGATAAAACGAAAGGCCCAGTCTTTGGACTGAGCCTTTCGTTTTATTTGATGCCTCTAGCACGCGTACCATGGGATCCCCCGGGCTGCAGGAATTCGATATCAAGCTTTTATTTGTAGATAGTCCATGCCATGTGTAATCCCAGCAGCTGTTACAAAGCTCAAGAGGACCATGTGGTCTCTCTTTTCGTTGGGATCTTTCGAAAGGGCAGATTGTGTGGACAGGTAATGGTTGTCTGGTAAAAGGACAGGGCCATCGCCAATTGGAGTATTTTGTTGATAATGGTCTGCTAGTTGAACGCTTCCATCTTCAATGTTGTGTCTAATTTTGAAGTTAACTTTGATTCCATTCTTTTGTTTGTCTGCCATGATGTATACATTGTGTGAGTTATAGTTGTATTCCAATTTGTGTCCAAGAATGTTTCCATCTTCTTTAAAATCAATACCTTTTAACTCGATTCTATTAACAAGGGTATCACCTTCAAACTTGACTTCAGCACGTGTCTTGTAGTTCCCGTCATCTTTGAAAAATATAGTTCTTTCCTGTACATAACCTTCGGGCATGGCACTCTTGAAAAAGTCATGCTGTTTAGTATGATCTGGGTATCTCGCAAAGCATTGAACACCATAACCGAAAGTAGTGACAAGTGTTGGCCATGGAACAGGTAGTTTTCCAGTAGTGCAAATAAATTTAAGGGTAAGTTTTCCGTATGTTGCATCACCTTCACCCTCTCCACTGACGGAAAATTTGTGCCCATTAACATCACCATCTAATTCAACAAGAATTGGGACAACTCCAGTGAAAAGTTCTTCTCCTTTTCTTCATGGTACCTTTCTCCTCTTAATGAATTCTTAAACAAAATTATTTGTAGAGGCTGTTTCGTCCTCACGGACTCATCAGACCGGAAAGCACATCCGGTGACAGCTGTCCACGTCGGGGTTTGTACCGTACACCACTGAGACCGCGGTGGTTGACCAGACAAACCACGACGCTAGCCCGCCACCTAAGTTATGAGTCAGGAAAAAAGGCGACAGAGTAATCTGTCGCCTTTTTTACTTTGCTTGCTTTGTAATCACTCGATGACCAAAAGTAAAAACCCGCCGAAGCGGGTTTTTACGTAAAACAGGTGAAACTGACGCTAGCCGGTCTACTCGTAGCGGCCGCTGCAGTCCGGCAAAAAAGGGCAAGGTGTCACCACCCTGCCCTTTTTCTTTGAGAACCAAAAGATTACTTCGCGTTATGCAGGCTTCCTCGCTCACTGACTCGCTGCGCTCGGTCGTTCGGCTGCGGCGAGCGGTATCAGCTCGCTCAAAGGCGGTAATACGGTTATCCACGAATCAGGGGATAACGCAGGAAAGAACATGTGAGCAAAAGGCCAGCAAAAGGCCAGGAACCGTAAAAAGGCCGCGTTGCTGGCGTTTTTCCACAGGCTCCGCCCCCCTGACGAGCATCACAAAAATCGACGCTCAAGTCAGAGGTGGCGAAACCCGACAGGACTGCTGAGTACCCCAGGCGTTTCCCCTGGAAGCTCCCTCGTGCGCTCTCCTGTTCCGACCCTGCCGCTTACCGGATACCTGTCCGCCTTTCTCCCTTCGGGAAGCGTGGCGCTTTCTCATAGCTCACGCTGTAGGTATCTCGAGTTCGGTGTAGGTCGTTCGCTCCAAGCTGGGCTGTGTGCACGAACCCCCCGTTCAGCCCGACCGCTGCGCCTTATCCGGTAACTATCGTCTTGAGTCCAACCCGGTAAGACACGACTTATCGCCACTGGCAGCAGCCACTGGTAACAGGATTAGCAGAGCGAGGTATGTAGGCGGTGTACAGAGTTCTTGAAGTGGTGGCCTAACTACAGCTGGCTGCAAAGAACAGTATTTGGTATCTGCGCTCTGCTGAAGCAGTTCCTCCGGAAAAAGAGTTGGTAGCTCTTAATCCGGCAAACAAACCACCGCTGGTAGCGGTGGTTTTTTTGTTTGCAAGCAGCAGATTACACGCAGAGAAAAAAAGGATCTCAAGAGGATAGCTTGGATACTTTTCTACGGGGTCTGACGCTCAGTGGAACGAAAACTCGCGTTTAAGGGATTTTGGTCATGAGATTATCAAAAAGGATCTTCACCTAATCCTTTTAAATTAAAAATGAAGTTTTAAATCAATCTAAAGTATATATGAGTAAACTTGGTCTGACGGCTCGAGGCTTGCGACACTCACCAATAAAAAACGCCCGGTGGCGACCGAGCGTTCTGAACAAATCCAGATGGAGTTCTGGTCATTACTGGATCTTATCAACAGGAGTCCAAGCGAGCTCGATATCAAATTACGCCCCGCCCTGCCACTCATCGCAGTACTGTTGTAATTCATTAAGCATTCTGCCGACATGGAAGCCATCACAAACGGCATGATGAACCTGAATCGCCAGCGGCATCAGCACCTTGTCGCCTTGCGTATAATATTTGCCCATGGTGAAAACGGGGGCGAAGAAGTTTGTCCATATTGGCCACGTTTAAATCAAAACTGGTGAAACTCACCCAGGGATTGGCTGAGACGAAAAACATATTCTCAATAAACCC
+
&&&$$$.33.44-('''')))/,...+++**-*+,-.55<;=FBFCHFFCCGJIHJEDJDDGGHJJGHIEHIJJIHIJIJIFI:JFIJGFDFCEJJJIJGBE=>JJJJJJHJFJJHGJJJCFHFJHJJGJEJJJFFEEJIH@>4473JJJJGG?<;.,**8HGJGJJJHJJJHJJJJJJFJJGEECB>CFJJGJJHEJEFEIGJGJJJJI@AAAJJH@@@?JJIHHIDJHFHHJJJGJJJJGIGGJIJHJJHB86:4JHGJJGJJJJHJJJHJFFJJHJIJB>5<<;42158<>=>==JJHJ?@@AIIEE?=>>@@AA=>;;AACDFJ@@@A6,,,;C777+++*./1129:=?AADJIJJIF)+.+447;EHFIGF?ABAFEBBAFJ><==-(&%%$$%&$$%&'%$#%&%%''$$&')),*&&$$&%&&&''$')3.-,*'((%)&%%%%%&&&%&$$$$(''&'(-.(''%*(&%%&(**&%$$%&%&(&'&&%%$$$#$%$$&$#$&$$#%'()&&%%&'&+*&%%%-*&(%%''&&&'(()+0*))+0))&&(***%%%%(&&%%'&&%&')55//7//:=AA>::::GFJJJGJJIJIGJHHJ<8:8/,+,.,((((,+.0<GCBEAFDDJJFBA@@8;33CJID@778JJFA5555CBFJJFF999JF44&&%%'/&&*+1324//8;?>?@JC@@AACBFGIJJFEEJHIEJ@D++++.1232./1;;99>>@CCEGJJJEA75::<>@99:96;99:><<4333-+*'&(%'&((''&(()+'&%%%)+'('&,-011111>>>?GDIJJJF999:EB>;;;6>89:BACCAJIDA@AEDB;<FFGHHFDBBC9><ADFJJHJFDDHEHJGJJIJ?>;;=;99FJJJJJJJJGJGFJJHJJHJJGJHFJG<<<<7,,7.*2+**+-//--.(''()('')),,,*&112A4445CB?A@:888CD?=0---'(((,+)))1)22<DBFBBCJJGB=<=CFJDGJDDCCGDHDB=>EJIFDDCAAC@BCCJGJEFJJFJIFJJIJGJIIJJGJJJJJIJJJHJ?>>=99=<=<=>000.--42<BDEGGECD?@>=?999:-,,-899<CAC??@F>****/*)++*++2-14;GGB@BEAJGCCDI>=::><==>EC=;+++()*1:;<99::CC<JGIFIJGHIEDCEEJJJJJJFJJJJ=CA@=@+)(*''''':?>AC@AADFGIIJA@@@DHGIJEEFH=?3...,,-.,,0'(>?@>ACFCEGJJDIDDJFJ8776567@B543306ACGJJJJJIJJJJJJJJEEGHGIJCEBCDDEEF32--/@BDJFFJH?>??JB@A8787877:BJJJFGHJEIEHJGJJGGJGFHFJJ=;9:?ABJJFBC@@@>34GJJHJJFJHJHGGDJIJIGIJJHGJIJFFJJHJJJGJJJIJFJJGJJJGIJJIJJGJJHFJIJHGIDJFFEJFJJJFJIFJJJJFJGHGHJJJEIGJHGJHJGGGIG988::76653=15CGEEJFJBJJGGGJHIHEEEIJJIJJJJJHJJIHHJIHFIGJFJJGJJJJJBAG<BJJJJJJJJJJJJIJJGJJJJEFJEJ9999;JGCJGGGFDJICJGJJJJJG45@A>AAF@J@HJIHJIDFJA;D((((FJJJEJDE>44534DGJJJJFFJJIJIDH5(((((&&'%(((<DHFDFA@B@BCEEJGIAAAAJJGIHJJIJEGFJGJ@?BFEDJFIJJHHHJJJJGHC?B>))))CCCBFJGA;=EIGGJJJFEIHIJJGGJGJJJIJIJJIJJJI>>DFJGJDDDGH@???D?CJJCIGFAC>J?<;;)))*:8)&&&;JIHFJJJJJHAABBJGCCFHIFAA('''*-+,/26235BJB@@@=9)'''FFHJGGFJGJGDD@?8;4))),.=>?@==63?A/...:>B@,:HEHJJICDE<:;:>ACHGJIEFDEJIIJJJJIDB@><44FDIFFJDC@AB1///543347>:C?BAA?;;;8999@DC999:==++*+@BDEEFJGDE?@851,.,,+,104633347?@CFJIGDJEGJJEJJJJGHJJJJJJEJFJHJGJJJIFIEEEJJJDFEGEDFFJC??=;=?JFHIFJFJJB-.ADFJIGFJEE=<973807:(&&,86?ABDHJJGEHHFJHIJJJJIJJJEHIEGJHEJEHJHJEEBDJDJJIJBCCCGJJJGD==;;@72005@AEHJJIJGJDBE?>>>00001,,,,231368GFC===@CFC<;>BCB=<<JJIJHJJ:::;EJIDAAA>?>?A9::88?;:B211-'((('%&''(ABHJIEDGHGIFHGD@CJD::;:=CAD=<<<>745GHAJJ?>>?@=666666:>=<<@CFHGIJIEJIJFIBDDD?:87675....GJGJJJGJFJJIHGJJJJJHFJJJ31142445CJHC1110444:9>;962001110135,--A@HJDCBBGDEJFHJJDCABAIJBJEHJGGGGE<;::A=6'''(5GDFDJJC?;<,,33>443?3<;=??,,-GJJHJGJIJJJJJJJFJIHJJJJJJJGJJJJHGEHE>==>JIGE+++),,*.8+**(&%%%&())*2227AA<55<9:<?FJGJJEFJF8888CGCEB>>EJB@A.=14/06<::;::9>:@<55IHJJJJJJ?>:B@?B<8>==?=F>DCIJJJJJJHEJA@@AJFGCCHHJJFFDDCFJE;99:;E54410+++A@DIJJEJEHJFDDDFDDH==299;@>>BFECEECDDEC???@FGEFHDDA:>BB8777>BHGJJJJJJIJGJGJIIJGJJHDH<<==@=444==>=BACEHIDEBBBDCBBBBBB:?>>>?DFC999IJGHDHEJHJJJJJIGJIEBCB9@BJIEHJHJJIHIJDD&&&&&%$$%&&/-./0414434EHGEGJCABBA,,,.21'''(&&%'$###')*+-77510127;=>@9999;:4*(&'&$$$%%%%&&&''''''.15@@?=>>=>CGECCBBC@,,,-66770//15766545::;:=>AJJFFJGHIF<JHHJD423=;>9566434/.-4208''''**/,,9>9<;=;3//*(%$$$&%%$$$%&&**'$%'&%%,++134:;<C>98,++*''''...(()(%$%/32/,'''(0/*79<@<>=5335<JHGJGE;<B???877JJE>98112-,,,,0.*26<=CCAADCEFFJJGFDGHFGHHJJJHJGHJHIIHJJJGJGIJIJJJHJJFD?;8510.0002***+.--++**,++('''(()+15255>BAEB@?0///--/0=7****0.01>AA9<+'';:99:@A@AFHFFDJDD331//=<<=>==5555110-19899;AABGJCB>FJJIJJJGFCCDJJGEEEEFCC:96799=<;<;>IJJJEHEHCDDCICDC86657778>CHEGJFJJEBDGJGG@<<=>D@??FGFJHIJJJJJJIJJJJIJID@@AHJJIJJJG@@A@JJJJJGJJJJJGFJFJFJJEHECIHHIFJJJHEIED753355?BIHGHEIFJCDDJGJII@>><73,+*,AA@DHJEJIHHJJEGJIJDEDAB>;<;>@AHIJHJJJ:''''32145563334,++-.0224BCA777898D8('''''(,(
@Glass_T7V_22_D3_14_7_39
GGGCGGCAACGGGACGACGCGTGGTGTTAGCTGTGCTCGAGGTGAAGACGAAAGGGCCTCGTGATACGCCTATTTTTATAGGTTAATGTCATGATAATAATGGTTTCTTAGACGTCGAGTCTTACGCCCCGCCCTGCCACTCATCGCAGTACTCTAGAAGCGGCCGCGAATTCCAGAAATCATCCTTAGCGAAAGCTAAGGATTTTTATCTGAAATTCTGCCTCGTGATACGCCTATTTTTATAGGTTAATGTCATGATAATAATGGTTTCTTAGACGTCAGGTGGCACTCGAGTTGATCGGGCACGTAAGAGGTTCCAACTTTCACCATAATGAAATAAGATCACTACCGGGCGTATTTTTGAGTTATCGAGATTTTCAGGAGCTAAGGAAGCTAAAATGGAGAAAAAAATCACTGGATATACCACCGTTGATATATCCCAATGGCATCGTAAAGAACATTTTGAGGCATTTCAGTCAGTTGCTCAATGTACCTATAACCAGACCGTTCAGCTGGATATTACGGCCTTTTTAAAGACCGTAAAGAAAAATAAGCACAAGTTTTATCCGGCCTTTATTCACATTCTTGCCCGCCTGATGAATGCTCATCCGGAATTTCGTATGGCAATGAAAGACGGTGAGCTGGTGATATGGGATAGTGTTCACCCTTGTTACACCGTTTTCCATGAGCAAACTGAAACGTTTTATCGCTCTGGAGTGAATACCACGACGATTTCCGGCAGTTTCTACACATATATTCGCAAGATGTGGCGTGTTACGGTGAAAACCTGGCCTATTTCCCTAAAGGGTTTATTGAGAATATGTTTTTCAGTTCTCAGCCAATCCCTGGGTGAGTTTCACCAGTTTTGATTTAAACGTGGCCAATATGGACAACTTCTTCGCCCCCGTTTTCACCATGGGCAAATATTATACGCAGAGCGACGGTGCTGATGCCGCTGGCGATTCAGGTTCATCATGCCGTTTGTGATGGCTTCCATGTCGGCAGAATGCTTAATGAATTACAACAGTACTGCGATGAGTGGCAGGGCGGGGCGTAATTTGATATCGAGCTCGCTTGGACTCCTGTTTGATAGATCCAGTAATGACCTCAGAACTCCATCTGGATTTGTTCAGAACGCTCGGTTGCCACCGGGCGTTTTTTATTGGTGAGAATCCAGACCTCAGCTGTCAGACCAAGTTTACTCATATATACTTTAGATTGATTTAAAACTTCATTTTTAATTTAAAAGGATCTAGGTGAAGATCCTTTTTGATAATCTCATGACCAAAATCCCTTAACGTGAGTTTTCGTTCCACTGAGCGTCAGACCCCGTAGAAAAAATCAAAGGATCTTCTTGAGATCCTTTTTTTCTGCGCGTAATCTGCTGCTTGCAAACAAAAAAACCACCGCTACCAGCGGTGGTTTGTTTGCCGGAATCAAGAGCTACCAACTCTTTTTCCGAAGGTAACTGGCTTCAGCAGAGCGCAGATACCAAATACTGTTCTTCTAGTGTAGCCGTAGTTAGGCCACCACTTCAAGAACTCTGTAGCACCGCCTACATACCTCGCTCTGCTAATCCTGTTACCAGTGGCTGCTGCCAGTGGCGATAAGTCGTGTCTTACCGGGTTGGACTCAAGACGATAGTTACCGGATAAGGCGCAGCGGTCGGGCTGAACGGGGGGTTCGTGCACACAGCCCAGCTTGGAGCGAACGACCTACACCGAACTGAGATACCTACAGCGTGAGCTATGAGAAAGCGCCACGCTTCCCGAAGGGAGAAAGGCGGACAGGTATCCGGTAAGCGGCAGGGTCGGAACAGGAGAGCGCACGAGGGAGCTTCCAGGGGGAAACGCGGTACTCTTATAGTCCTGTCGGGTTTCGCCACCTCTGACTTGGGGCGGCGTTTTTTGTGATGCTCGTCAGGGGGGCGGAGCCTGTGGAAAAACGCCAGCAACGCGGCCTTTTTACGGTTCCTGGCCTTTTGCTGGCCTTTTGCTCACATGTTCTTTCCTGCGTTATCCCCTGATTCTGTGGATAACCGTATTACCGCCTTTGAGTGAGCTGATACCGCTCGCCGCAGCCGAACGACCGAGCGCAGCGAGTCAGTGAGCGAGGAAGCCTGCATAACGCGAAGTAATCTTTTCGGTTTTAAAGAAAAAGGGCAGGGTGGTGACACCTTGCCCTTTTTTGCCGGACTGCAGCGGCCGCTACTAGTAGACCGGCTAGCGTCAGTTTCACCTGTTTTACGTAAAAACCCGCTTCGGCGGGTTTTTACTTTGGTCATAGAGTGATTACAAAGCAAGCAAAGAAAAAAGGCGACAGATTACTCTGTCGCCTTTTTTCCTGACTCATAACTAGGTGGCGGGCTAGCGTCGTGGTTTGTCTGGTCAACCACCGCGGTCTCAGTGGTGTACGGTACAAACCCCGACGTGCACAGCTGTCACCGGATGTGCTTTCCCGGTCTGATGAGTCCGTGAGGACGAAACAGCCTCTACAAATAATTTTGTTAAGAATTCATTAAAGAGGAGAAAGGTACCATGAGTAAAGGAGAAGAACTTTTCACTGGAGTTGTCCCAATTCTTGTTGAATTAGATGGTGATGTTAATGGGCACAAATTTTCTGTCAGTGGAGAGGGTGAAGGTGATGCAACATACGGAAAACTTACCCTTAAATTTATTTGCACTACTGGAAAACTACCTGTTCCATGGCCAACACTTGTCACTACTTTGGGTTATCATAAATGCTTTCAAGATACCCAGATCATATGAAACAGCATGACTTTTTCAAGAGTGCCATGCCCGAAGGTTATGTACAGGAAAGAACTATATTTTTCAAAGATGACGGGAACTACAAGACACGTATGAAGTCAAGTTTGAAGGTGATACCCTTGTTGATCAAATAGAGTTAAAAGGTATTGATTTTAAAGAAGATGGAAACATTCTTGGACACAAATTGGAATACAACTATAACTCACACAATGTATACATCATGGCAGACAAACAAAAGAATGGAATCAAAGTTAACTTCAAAATTAGACACAACATTGAAGATGGAAGCGTTCAACTAGCAGACCATTATCAACAAAATACTCCAATTGGCGATGGCCCTGTCCTTTTACCAGACAACCATTACCTGTCCACACAATCTGCCCTTTCGAAAGATCCCAACGAAAAGAGAGACCACATGGTCCTTCTTGAGTTTGTAACAGCTGCTGGGATTACACATGGCATGGATGATCTCTACAAATAAAAGCTTGATATATCGAATTCCTGCAGCCCGGGGGATCCCATGGTACGCGTGCTAGAGGCATCAAATAAAACGAAAGGCTCAGTCGAAAGACTGGGCCTTTCGTTTTATCTGTTGTTTGTCGGTGAACGCTCTCCTGAGTAGGACAAATCCGCCGCCCTAGAATCGAGTGGCGCCTGCAGACGTAAAAAAAGCGGCGTGGTTAGCCGCTTTTTTTAATTGCCGGACGTACAATCGATGCCCGGATGATCCTGACGACGGAGACCGCCGTCGTCGACAAGCCGGCCGTTAATTAAAAAGTTAAACAAAATTATTTGTAGAGGGAAACCGTTGTGGTCTCCCTGAATATATTATACGAGCCTTATGCATGCCCGTAAAGTTATCCAGCAACTAGCAG
+
*+-2((''&%$$'+,**)''&(1<AEEI@AAB==557.---46DIJHHC???EFJGEHC20005441003<=@GGHIJIEGJGJJJJJJJJFJJJJJJJJJIJJIGJJ@89979;?5001634.766=>A@EEHFFIIEJHJJIJJFIGJGJJGDGGJJHJJJJIJJGJDBC5444GHGFIJJFA/4./48;<7:**))))*+)36CADA@@AJHJJJJGJDAFGGJGJJJIJJJ?JJIJJJGJJJGIJJJIJJGGIJGJGJHJHJGJJJJFJ?>>??JJJFHGGJFCDDD>>??A9:;;BACEEFCCFFCGCCEIHE?=>>FHDFGJGFIJJCFJJF>;<>CEC>???IJJJJJJJJFIJIHDCCIJIFHGEGJJ:H>;;>FJJGIJJHJIJGHJJJJGBAB>=>JHJJJJFDEC:=3JHFBBD@BACJEJJHD=8:556477<EJEJGJJJJJIIGJFDEGJJJJJJHJHJ8777>?HGJJGJIJHJJJIIJIHJGFJJJGFF@==>33/-.'''/--,,.++-49555==?GGJHDGGJEJJFJGJGJJJJDEJHJJHGJJJJJIJJJJJJJIGJJGJJHJEJJGIJHIFIFIJJJJJJIFJ5556A<>?C<<;;FHGEJJIFHJGHFGHJJCFCFJJHIJHJIJHJJGGJJJJGJJGJJIEHIJGFJEGJID9566JHJF?GHJJJEDJEJHJHII>;/5+++-026/,.78CFDEBCCBEDB@?@BEJJIJJHJJJJJJJHECAIFGJJJJJJHJJJHJFJHJJGJJEJJ9+768>EBDCFFAD;>@DDDEIJJJGA44JJFJJJJJJJJECCGJIJBA=;9<-(&&&&(,,?CB5555JJJJJJH====EJ?1111666JJFFJIJJJJJIJJJJJGJHHGIIJJFJGEJJJFHABBABJAHEHJJFFJJHIJJJCCBCJJA????<<6,**,((&&00AEEJHHJJ777CEJDGJJI;9355@9CGJIJJHJGJJJJEJJIJJJFJHIJJJJ<<=9J;;;:BFGJIHJDHJJHJG=<=>HIIIDFHHJGEEDG<<HHJJJIDBEIIGGCBACJHJHEJ=<<=JECBADIGIJGJJJGGJB41EB1,,,-A???@FC=>>>DCCJJJJJEJJJIJHGHIJJJGJ?@A>I<=FJJJJJJJJJJJIIJGJJJJIJJJDB?99://..)('&'&*'(,+)))/5AABBDJIFIJGJJIFJJJJJGJGHJJFH=7773222AC>JIIIHED>EFEJJFF?DJCIJJHJCA@<88<DJIEFHFGCCCCJEFEC-++,1-,..0B>=<;>>@JJJJGGJIJFDGEHJGH@ABJJFHJJFJJGIJGA@BBDIGJ@?@JJJB//1;;;?A<<@<41170859@BFEGFEHFGCBADJJFHGGI@==6666?@1EFDJJJGJFFJJGIJEGGJJIFIIJGFFIJIDJJ?647.-,)*(*('''(4,,844CACEJB??B@JA?=?BJJJJJHJGJJJEC?@GJFHJJGHIJGJJJEHHJGJJJGCBCDC@BAADDJBDABAA3334?DDFJJGG@@@AFJGFEG>=<<GJHJFIEJDFGJJHFJJJJIFJFJIJJJE<<<=JJJJJDGIJIJJJIFIFFFCJIGHJHIFJJ>=?@ECJGJEJGEFJJJJHJGIHGJDJJJHJJJJJJJJJHJJHJJJHJJGJJ;;;:===<<86@:;=2@CCJJJCDCEDJHJIIGJJJJIJGEJJFJJIIIFJJJHJJJFJIJJJJHHJJJJJJJJHJGJJFGGJJGGJCEC,++../===BGIHGJHGDE:4877FEJGEEIJFJ3355888:EBCDJIJJJIJDD=8<?B@8679DFJJHHJJJJIJDFCGJF<=?::=?=859;BBB740/)%$$''&'),),9:<=DDCCIFIDJJEJECHDGIJHJEBA@70)'''''''&&&,-77BBBJJJJHHHAA?CJJFGHDCDF==@A2++467=<<?BD;?ADJHJJEEFBJGIJJB?=>>IHJIGFGGJJJJJHJJJEJJDJHGBA658?AGJJ=EEGFGGJJJFJJJEEFJJJJJHHGJI><A@=51))))**+58599:@C=;;==GIJJJIJGJGCEF7779@CJIJDCBBBGEGDGJJIGJGJJJEDD4433''''FFGFJFHJFJJIEHJIJJJJJHJJHHJFHJJJGFFDIHIJJIFJ<DEGIHGJHJJJHCGHJJG9998708==<942=F765/.+***-9:EFJFJ>>>AJD;;;;<?>>BEEHJJDFFFCA?>BACDEJDDBCEAA>@CBJGEDCEBBGEFDFFDE@?<5431(((1/@>988////<CJJJFJGFJHJ9889ABE;DFFJJJGJGBBCBJGJEEDCBEECD766'+*(-2-,)-8;7--7=<3*'',?DEEFFGFJIDEFJEDIHJGJGFFFHCBHGGHGJ==<)(()-++,-'''///,**))))...=<5564887755,,+,,/-,(&&&&1:9:9833.0.0/)@ACJEHH+++/<@5CCCC??>)''(5<;;:9+)))B>:<7568>C>?4,2>JEHF;9720/./0157?CAJIGJBCBFFBCBAGGJIJJIHEIIJBDHJJHA@JIIGJFJJJJEHGFJHFJGGJGDGDHJGFDFDJGGFJHJJHHHJJHFIJGJJJHFGIJDD@>==AJJJFEFJFFF@@AC4433:::<>>****3:AIA=746=;;D:EDFJJFGHJIHJJHJHJCDEJFJFEDFJAHDFJGEI@IGFHIGJFF@???>>A>8434+++(1**&%%#$&+(())-%%%,,,+-000-**),-''%%&-///2;<>>>30<;<=CDCCEFFDBBCCDGJBAACJJJHHHHJC>=<;AGHJ@?@@???>HEF0....>=899;<<=HFIGED=<==>>..*'&&(*389:;?@BCDEGGE????JFEJJBDE++++(((*****2956?JJGJGHHIEJAJA588;@=:;:903.1---,+4412CEJEBA<8FJFGJJJFJJJJJJIIJJHJJJFGJJJFJGJEIJJJFJJJJJJJHHJHFEHGJ?@@C@@BJBEEHJHJJJJIJIJIJIJIJCDEDEDJFJJJGJHIGJJFFJJJIJJH>>?@HJJIJGGIJJJJJJJJJIIJJJJJJJJIJGJFJJIHHGHE====GHEDD@>:A9-.9:;EEFD>>==EGJEGJIFJJFJJJHIFD*2FC<0///H<:9?87ABACBCJFJGJJJJJJJIHJGJJJJJJJJJJJJJE>GEBDJJFJIGJEFGJHJJJHGFHIIJIJAAAB'''(EEFDHGFJJJJJJJGGJEIIEH44((((>EJJJIJGGE=A887CEC9:DDBC9999B>>9899EGIGJIGFJECCEC@=>A@@DB>???H8666;><<DEHCA33>FC9>5)((+76588:<>C<;<<?JCCDDFJJJEDHEHJJE7546///0??>CDGGJJIEEEHJJJJIJCDBDFGJJGIGHHJJJHFDB>>2>DJJFGIJJEJJJJJ9888....0/:?A..)/)))*+++'(&&$$%')))..8932.//..'8<;<;<<CJJGJJEJEHF998788=?>CCCGC?><>A?@?B;:;<GJJJJEEJIGHFJJJJJFGIJHJGJIJDIJJA@;<>@EEEFGIGFJFJEJJJJHIJGHGEDEHJGJJHJJFJHIFIIJDGJJJFB<:))()*,13*'&'&$
@Glass_T7V_22_D3_14_7_40
GGGCGGCTTTTTTCCTCGCTCACTGACTCGCTGCGCTTTCGGTCAATTCGGCTGGGCCAGCAGTATCACTCACTCAAAGGCGGTAATACGGTTATCCACAGAATCAGGGGATAACGCAGGAAAGAACATGTTGAGCAAAAGGCCAGCAAAAGGCCAGGAACCGTAAAAAGGCCGCGTTGCTGGCGTTTTTCCACAGGCTCCGCCCCCCTGACGAGCATCACAAAAATCGACGCTCAAGTCAGAGGTGGCGAAACCCGACAGGACTATAAAGATACCAGGCGTTTCCCCCTGGAAGCTCCCTAGTGCGCTCTCCTGTTCGACCCTGCCGCTTACCGGATACCTGTCCGCCTTTCTCCCTTCGGGAAGCGTGGCGCTTTCTGATAGCTCACGCTAGGTGTCGGTTGGGTGGTTGCATTGGCTGCCAAGCTGGGCTGTGTGCACAACCGGTTTCAGCCCGACCGCTGCGCCTTATCCGGTAACTATCGTCTTGAGTCCAACCCGGTAAGACACGACTTATCGCCACTGGCAGCAGCCACTGGTAACAGGATTAGCAGAGCGAGGTATGTAGGCGGTGCTACAGAGTTCTTGAAGTGGTGGCCTAACTACGGCTACACTAGAAGAACAGTATTTGGTATCTGCGCTCTGCTGAAGCCAGTTACCTTCGGAAAAAGAGTTTTTGGTAGCTCTTGATCCGGCAAACAAACCGCCGCTGGTAGCGGTGGTTTTTTGTGTTTTCCGAGCGGCGGATTTACGCGCAGAAAAAAAGGATCTCAAGAAGATCCTTTGATCTTTTCTACGGGGTCTGACGCTCAGTGGAACGAAAACTCACGTTAAGGGATTGGTCATGAGATTATCAAAAAGGATCTTCACCTAGATCCTTTTAAATTAAAAATGAAGTTTTAAATCAATCTAAAGTATATCGGTCAACTTTGGTATCGACCAGTTCGAGGCTTACGATTGCGCCGATAAAAACGCCGGTGGCAACCGAGCGTTCTGAACAAATCCAGATGGAGTTCTGAGGTCATTACTGGATCTATCAACAGGAGTCCAAGCGAGCTCGATATCAAATTACGCCCCGCCCTGCCACTCATCGCAGTACTGTTGTAATTCATTAAGCATTCTGCCGACATGGAAGCCATCACAAACGGCATGATGAACCTGAATCGCCAGCGGCATCAGCACCTGTCGCCTTGCGTATGATCTGCCCATGGTGAAAACGGGCGAACGGAAGGAGTTTGTCCATATTGGCCACGTTTAGATCAAAACTGGTGAAGATCGCCAGGGATTGGCTGAGACGAAAAACATATTCTCAATAAACCCTTTAGGGAAATAGGCCAGGTTTTCACCGTAACACGCCACATCTTGCGAATATATGTGTAGAAACTGCCGGAAATCGTCGTGGTATTCACTCCAGAGCGATGAAAACGTTTCAGTTTGCTCATGGAAAACGGTGTAACAAGGGTGAACACTATCCATATCGCCAGGCTTCACCGTCTTTCATTGCCATACGAAATTCCGGATGAGCATTCATCAGGCGGGCAAGAATGTGAATAAAGGCCGGATAAAACTTGTGCTTATTTTTCTTTACGGTCTTTAAAAAGGCCGTAATATCCAGCTGAACGGTCTGGTTATAGGTACATTGAGCAACTGACTGAAATGCCTCAAAATGTTCTTTACGATGCCATTGGGATATATCAACGGTGGTATATCCAGTGATTTTTTTTCTCCATTTTAGCTTCCTTAGCTCCTGAAAATCTCGATAACTCAAAAAATACGCCCGTAGTGATCTTATTTCATTATGGTGAAAGTTGGAACCTCTTACGTGCCCGATCAACTCGAGTGCCACCTGACGTCTAAGAAACCATTATTATCATGACATTAACCTATAAAAATAGGCGTATCACGAGGCAGAATTTCAGATAAAAAAAATCCTTAGCTTTCGCTAAGGATGATTTATAAATCGCGGCCGCTTGTACGAGTATGCGATGAGTGGCAGGGCGGGGCGTAAGACTCGACGTCTAAGAAACCATTATTATCATGACATTAACCTATAAAAATAGGCGTATCACGAGGCCCTTTCGTCTTCACCTCGAGCACAGCTAACACCACGTCGTCCCTATCTGCTGCCCCTAGGTCTATGATCATATCGGGTAAGCTTACCGGGCATGCATAAGGCTCGTATAATATATTCAGGGAGACCACAACGGTTTCCCTCTACAAATAATTTTGTTTAACTTTTTAATTAACGGCCGGCTTGTCGACGACGGCGGTCTCCGTCGTCAGGATCATCCGGGCATCGATCGTACGTCCGGCAATTAAAAAAGCGGCTAACCACGCCGCTTTTTTTCGTGCAGGCGCCACTGGGTCTACTCGCGGGCGGCGGGGTTTTTGTCCTACTCAGGAAGCGTTCACAGACAAACAGACAGATAAAACGAAAGGCCCAGTTCTTCGACTGAGCCTTTCGTTTTATTTGATGCCTCTCACGCGTACCATCGGAATCCCCGGGCTGCAGGAATTCGATATCAAGCTTTTATTTGTCGATCATCCATGCCATGTGTAATCCCAGCAGCTGTTACAAAACTCAAGAAGGACCATGTGGTCTCTCTGGTTGGGAATCTTCAAAGGGCAGATTGTGGACAGGTCATGGCTCTGGTAAAAGGACAGGGCCATAGCAAATTGAGTATTTTGTTTGATAATGATTTTCTGCTCGTAAAACATTAGTCAATGTTATATACTAATTTTAAAGTAACTTTGATTCCATTTCTCTATTTGTCTGCCATGATGTACTCTGGTTATTGTGAGTTATAGTTGTATTCAATTGTATTGCCAAGAATGTTTCCATCTTCTTTAAAATCAATACCTTTTAACTCAATTCTATTAACAAGGGTATCACCTTCAAACTTGACTTCAGCACGTGTCTTGTAGTTCCCGTCATCTTTGAAAAATATAGTTCTTTCCTGTACATAACCTTCGGGCATGGCACTCTTGAAAAAGTCATGCTGTTTCATATAATCTGGGTATCTCGCAAAGCATTGAACACCATAACCGAAAGTAGTGACAAGTGTTGGCCATGGAACAGGTAGTTTTCCAGTAGTGCAAATAATTTAAGGGTAAGTTTTTGCCCGTATGTTGCATCGCTCGCCTCTTCCACTGACAGAAGAAAATTTGTGCCCATTAACATCACCATCTAATTCAACAAGAATTGGGACAACTCCAGTGAAAAGTTCTTCTCCTTACTCATGGTACCTTTCTCCTCTTTAATGAATTCTTAAACAAAATTATTTGTAGAGGCTGTTTCGTCCTCACGGACTCATTGACCGGAAAGCACATCCGGTGCTGACGTTGTGGCGCGTCGGGGTTTGTACCGTACACCACTGAGACCGCGGTGGTTGACCAGACAAACCACGACGCTACCACCCGCCACCTAAGTTGAGTTTCGGAAAAAAGGCGACAGAGTAATCTGTCGCCTTTTTCTTTGCTTGCTTTGTAATCACTCGATGACCAAAAGTAAAAACCCGCCGAAGCGGGTTTTTACGTAAAACAGGTGAAACTGACGCTAGCCGGTCTGGTGGCAAGGCCTTGCACCATGCGGCGAGGAGCGTGTTAGCCACCCTGCCCTTTTCTTTAAAACCGAAAAGATTACA
+
''((**(,-0322265321/&$$$&---,,.57??>5591222.+**++(''(**+**()(''''+('&'')&&%(68<ADFJIIJJJJEGEGJJCCBJ;:;:988@DEJJFHJJED??GBEGJIHC===>71/---73<=?@?=>?@@@B@FA,('',2478<433>FE@?>=<<<?=>FBDFGFJEJEA@?D==BAGFDBD@CBDHDEGJJIJJGCEFIJJHJEC:999DDI>3+*++==>GDBCBC@@AA=8511312114457EJGJFJJJDBJGIDC<GFCJJIJJJJJIDEJGEF****@HB=<>74**))('(+@GJJIJHJJIACA@@GJHHJHJD1116ECID:JEEJHJE??BEJJJIJBAB???=4,'&$'(***)'+*,3&$%'$%'(*'''$$((&$&'%$$%&'12642+*(*5356HJ=<<;75))%%&&%*'''&(,-.430058<>4...3362?CBBBDJHHJEGJIJGHJJJFGJJJJGGCCFAAGJJGHJFEDEJJHJGJFEJJJJJHJJFIHJJJFJFIJJHJJJIEDEGGJEGIGCCCJJEJIGJFEHJIJJJJJECCCBEB<CD>EJIJGIJGDFCG***+@>::<HBAAADDAABDFIF8774440.++)'&&',7:==>>>@@BFIJHJJJHEJJHIB76465536010)''('+(--,,++,)++,*(*)*)*1,,.02&&&&(*1187889=>97748794.,,,1,+*,..//($$$&&&')'/''''<<EFHIJJIHJJGJDD?>@DCA=9684:A<<<730580009BDEJJFEGIJJJFFDDFJJJJJBBAJIJGJJJJJJJJHHEB=9&*->DJGJHFD?=E>=<>JJJICBGIE51110+**/2B@DEJJ@A:EJJJJJHGHIJIJHJJFACJ=;<98''%&&%%%%(&%%'&%%,+(%%&%%###$&&%$&%%%%+(('&'&&(+(*&%%$$&&)))''(-+().-;9***+31128;:333./?>6777JJJHJJGJJJJJJJGFIJJJJJ>>=;:8:B?78<:99;JHJJJJFHJJJJFHHJJJJGJJJFB@2112888300BDGJIJGFFHEEFDJJJJJJJJJJJJGHJJJJHFJJJJJBBAFJJJIFFDIJJJHJJIIFHHGJIFJJJGHJJJJJJJJFJEA?A@A@ABCHJJJEJEE<66555-6644ADEJIFJJCF0..-'%%,-0>;;;;?4110(''*%%%'*((+&)&%%)&%&&'*377879CHC@?@?21,,--6210/-((,,**('&%%&((05322226;>>9;;=IDIJJJGJJGJJJJHJJHJJJHJIGIHJGJGJJJIJFJJJEJJJHJJJHJGHIJIJJGHJHIHGHJJB8;HJHHJJJJJJ@?66:>@?ADCDEJJJIJ9221299JJHJIHJJJEC;HJJJJJFEGJJHFEJHJ----HJHJGFGGFBEHGJHDDEDJIFEA=:::6>=><9:;4400-<;<;//.*,,)*/.*+GEHHHCFDJEJHGJHFGHGEJJGJC?==>GGEJFCHA88JJJJJIIHFJJGJHIJIJHJFDC<9:9994==ICDHE8888JE@@@AFIJJJA@AJBHFFFHJJD=A<B;964428@ACFDFG@DEGGJJJJHGJJJHJHJJEHJJGHJHJJJJJJJJJJJGJIJGIJEGIGJGIJJJJJIB==C@JA@@AD9888>?@HEHI@B85346AIJHJJJJFJJDCCJHGH@JFICEHFAC@CCAF@@AJJJJJJDJFJJJ?GJJHFEBE@===<<;4//03B@??B@33311,.34))<8776;=>C>IJDFIJJ;;9;:;;<EDFJJJ3333=>>>@=.'('(JJJJJFJFJJJJGEEFJFJCBAA<99:;<6D==<<>>A=<;<BCJJIJIGJGJCBDCJJJJIGJJJHJIHJEEJFJHJJJJJJJJDEGE@??GJJJJJJJJH==<<<CCCDIB?9;;;0//0:431114.--**+1.--.*)(&%%%(+.--ADE===>HGHHJGGJHHJJGEG9222//.*+,+.++((()..,1<>?BBBFHHJJJHJJJIJHJFD8655@A;>558883/.,.8;=>>?JGJGFG@???>5355.:9=>IEFDEJEEECFJJJJIJJHHGFJGJGDCFGJE<9;57-,-/--++*(%%%%%&'%&'--))(()'*300=EHIGGHEFFEHJGFCECDDEHG@>>=899;<AFHGGCEHDIABBCFHDA@B?DJJJJJJJJEFGFJ=51CGHGGHJFDBGDEA11123,'+4*=>=?ADEG===;<<8874),,,/,,--.112:<CABEGBB>++((+*))))*388=8899?<9:@A@??ACHDBCCCEHEF<=9974<=8,&%$&/0119==888))&&$$$$%$&''(*,(&&%%'**)*+,****2((('./31../211+,.''((,0122/--0**6335BA;89?>@@332220)&&&'&(+&+1+++4-&))*223::95540/0023...,///64301((&&,')((--125?@<431/11333@@BCCDFDHFD@?<88553''&**''''<=53668ADCFDFGJCCBBFBFBDB@A?A<9:<75*((''&'()$$&,&&&',*+...,&%%&&&&)/'-*)%##%&*-)(((((''(./01454''''11200)((()*2101//)**4:87(''&&)*77567689BHC97449;***&'$#$(%&&'-(&&%&(**''&%$&%%++())',**)('&&,.;=.,,-1'&())1((((,*&()'&&##$$&&)+&%$$&&100/-.&$$#$##$%%%&$&)())00:545569770+&',.(('()'*,**-,-/10143A24CEFECH84JJJJJFJIGJEE8GA?B>><)''(110//,37GGEHJJJJJJJ@@D=DIJGJIHJEGEHJJJJJJJJJJFJHJ5444<GJ>JFGJJIJJIHJBCADIG44FEEEIJEGHJJIJHJHIJHJJ9888EJGGGFHGGGEGFFJJJJGIJFHIEE89<1)())+''(0766FEEDIE><<=BEEJHJJ?>>>JDEFJJGFDA@@JHJHHJHDEIDGGEJJDDCDDFCDCDJDCCDEDADCGE</118<>?=<<<>))'(++05=@FA?>>?5511000/=<=<99234461-'%$&)'+*)),..55:<642.,,78722212(&'')--1:AEEJFDABHHECAC@(&&&&''(*+51223A>>>>760---DEBCBAJEHJCJ@=<;-...28''''3.,6:3<BADD@=6.9;@A=<1(--*5;FCAGFJJEJGGGE4459<?=4312/--.04400&&&&(+((&$')/(67@BEA>=,,+,+*)'%$#$$$$&%&$%$%%$$%())HDEECJJIGEHHGIHEHJFEGEJGHHJHJGJJGJDFE:866;.--.I33))**44,)$$&()*88''')11143$$%%&&$&&')*+>::899==.*''-9>?786666:73687<42232>>@>??ABB@@@GH::::IJEFJGGIJJJJHGGJJIJHJGGEBEJGJFJGGEDECCBA@?@FHB@@BDHHJIJFCC?@@GEFCG;::/+'&&$%%%%%%%&%'%%&&&&+''%%'()('&%$%&&')'(,-,--+*:8;56;=D:987177BE@6212)*&&&%$#
@Glass_T7V_22_D3_14_7_41
AATAGATCTCAAAAGGATCTTCACCTAAGAGATAGCTTTAAATTAAAAATGAAGTTTTAAATCAATCTAAAGTATATATGAGTAAACTTGGTCTGACAGCTCGAGGCTTGGATTCTCACCAATAAAAAACGCCCGGTGGCAACCGAGCGTTCTGAACAATCCAGATGAATTATGAGGTCATTACTGGATCTATCAACAGGAGTCCAAGCAGCTCGATATCAAATTACGCCCCGCCCTGCCACTCATCGCAGTACTGTTGTAATTCATTAGCGTTTCTTGCCGACATGGAAGCCATCACAAACGCCATGATGGAACCTGAATCGCCAGCGGCATCAGCACCTTGTCGCCTTGCGTATAATATTGCCCATGGTGAAAACGGGGGCAAAGAAGTTGTCCATATTGGCCACGTTTTAAATCAAAACTGGTGAAACTCACCAATGGCTCAACGAAAGCATCTTCTCAATAAACCCTTTACAGGAAATAGGCCGAGTTCACCGTAACACGCCACATCTTGCGAATATATGTGTCAGAAACTGCCGGAAATCGTCGTGGTATTCACTCCAGAGCGATGAAAACGTTCCAGTTTGCTCATGGAAAACGGTGTAACAAGGGTGAACACTATCCCATATCACCAGCTCACCGTCTTTCATTGCCATACGAAATTCCGGATGACATTCATCAGGCGGGCAAGAATGTGAATAAAGGCCGGATGAACTTTGTGCTTGTTTCTTTACGGTTGTTAAAAGGCCGTAATATCCAGCTGAACGGTCTGGTTATAGGTACATTGAGCGACTTGACTGAAATGCCTCAAAATGTTCTTTACGATGCCATTGGGATATATCAACGGTCGTATATCCAGTGATTTTTTTCTCCATTTTAGCTTCCTCTAGCTCCTGAAAATATCGATAACTGAAAGAATCACCCGGTCGTGATCTTATTTCATTATAGTGAACTTCGGAACCTCTTACGTGCCGATATAACTTGAGTGCCACCTGACGTCTAAGAAACCATTATTATCATATTGCATTAACCTATAAAAATAGGCGTATCACGAGGCAGAAATTTCGGATCAAAAAAATCCTTAGCTTTCGCTAAGGATGATTTTATTGGAATTCGCGGCCGGCTGCCTTAGAGTACTGCGATGAGTGGCAGGGCGGGGCGTAAGACTCGACGTCTAAGAAACCATTATTATCATGACATTAACCTATAAAAATAGGCGTATCACGAGGCCCTTTCGTCTTCACCTCGAGCACAGCTAACACCACGTCGTCCCTATCTGCTGCCCTAGGTCTATGAGTGGTTGCTGGATAACTTTACGGGCATGCATAAGGCTCGTATAATATATTCAGGAGACCACAACGGTTTCCCTCTACAAATAATTTTGTTTAACTTTTTAATTAACGGCCGGCTTGTCGACGACGGCGGTTGTTCCAGTCGTCAGGATCATCCGGGCATCAATCATACATACGGCAATTAAAAAGCGGCTAGCCGCCGCTTTACGTCTGCAGGCGCCACTCGATTTCTCGGCGGCGGATTTTGTCCTACTCAGGAGAGCGTTCACCGACAAACAACCAATTCAAAGGCCCAGTCTTTCGACTGAGCCTTTCGTTTTATTTGATGCCTCTAGCACGCGTACCATCGGATCCCCAGCTGCAGAATTCGATATCAGAGCTTATTTGTCGATCATCCATGCCATGTGTAATCCCAGCAGCTGTTACAAACTCAAGAAGGACCATGTGGTCTCTCTTTTCGTTGGGATCTTTCGAAGAGGCAGATTGTGTGGACAGGTAATGGTTGTCTGGTAAAAGGACGGGCCATCACAATTGGAGTATTTTGTTGATAATGGTCTGCTAGTTGAACGCTTCCATCTTCAATGTTGTGTCTAATTTAGAAGTTAAGCTTTGATTCCATTCTTTTGTTTGTCTGCCATGATGTATACATTGTGTGAGTTATAGTTGTATTCCAATTTGTGTCCAAGAATGTTTCCATCTTCTTTAAAATCAATACCTTTTAACTCGATTCTATTAACAAGGGTATCACCTTCAAACTTGACTTCAGCACGTGTCTTGTAGTTCCCGTCATCTTTGCAAAGATAGTTGTTTCCTGTACATAACCTTCGGCATGGCACTCTTGAAAAAGTCATGCTGTTTGGTATTTAGCAACTTGGGATTCTCGCAAAGCATTGAACACCATAACCGAAAGTCGTGACAAGTGTTGGCCATGGAACGGGTCGTTTTCCAGTAGTGCAAATAAATTTAAGGGTAAGTTTTCCGTATGTTGCATCACCTTCACCCTCTCCACTGACAGAAAATTTGTGCCCATTAACATCACCATCTAATTCAACAAGAATTGGGACAACTCCAGTGAAAAGTTCTTCTCCTTTACTCATGGTACCTTTCTCCTCTTTAATGAATTCTTAAACGAATTTATTTGTAGAGGCTGTTTCGTCCTCACGGACTCATCAGACCAGGAAAGCACATCCGGTGGCGGGTTTGCACGTCGGGGTTTGTACCGTACACCACTGAGACCGCGGTGGTTGACCAGACAAACCACGACGCTAGCCCGCCACCTAAGTTATGAGTCAGGAAAAAAGGCGACAGAGTAATCTGTCGCCTTTTTCTTTGCTTGTTTTGTAATCACTCGATGACCAAAAGATAAAACCCGCCGAAGCGACTTTGGCAACGGAGGGCAACGCGGAAACTGACGCTAGCCGGTCTACTGGTCACGGCCGCTGCAGTCCGGCAAAAAAGGGCGAGGTCTCACCCGCCTGCCTTTTTCTTTAAACCCGAAAAGATTTCGCGTTATGCAGGCTTCCTCGCTCACTGACTCGCTGCGCTCGGTCGTTCGGCTGCGGCGAGCGGTATCAGCTCACTCAAAGGCGGTAATACGGTTATCCACAGAATCAGGGGATAACGCGGAAAGAACATGTGAGCAAAGGCCAGCAAAAGGCCAGGAACCGTAAAAAGGCCGCGTTGCTGGCGTTTTTCCACAGGCTCCACCCTGACGAGCATCACAAAAATCGACGCTCAAGTCAGAGGTGGCGAAACCCGAACAGGACTATAAAGATACCAGGCGTTCCCCCTGGAAGCGTCCTCGTGCGCTCTCCTGTTTCCAGACCCTGCCGCTACCGGATACCTGTCCGCCTTTCTCCCTTCGGGAAGCGTGGCGCTTTCTCATAGCTGGCGCTTGCATCTCAGTTCGGTGTAGGTCGTTCGCTCCAAGCTGGGCTGTGTGCACGAACCCCCCGTTCAGCCCGACCGCTGCGCCTTATCCGGTAACTATCGTCTTGAGTCCAACCCGGTAAGACACGACTTATCGCCACTGGCAGCAGCCACTGGTAACAGGATAAGCAAGCGAGGTATGTAGGCGGTGCTACAGAGTTCTTGAAGTGGTGGCCTAACTACGGCTACACTAGAAGAACAGTATTTGGTATCTGCGCTCTGCTGAAGCCAGTTACCTTCGAAAAAGAGTTGGTAGCTCTTGATCCGGCAAACAAACCACCGCTGGTAGCAGTAGTTTTTTGTTTGCAAGCAGCGGATTTACGCGCAGAAAAAAAGGATACAGAAGATCCTTTAAATATTTTCTACGGGGTCTGACGCTCAGTGGAACGAAAATTAGCATTTCATC
+
-23/**,%$#%)+12200234--000/,,(&&'&&&&+8133251112002445:3122;JJ@DBDEHHIJJJJIFIJG?@?GDBA@CC3222>>@D@===77ABDJJECB@@@>?=<AA6<<70/6500)))/((()0///-,,,-+--:898346/+)+***/((',------4581112532('((.2//4555597510/.0..,,,.338;AFFB*(((@@A87586599CGHJJIJHF==<;>=@EFJJJJHJF5555?00/+%&*))*+-.'+5567:<99;=?***<=:<1//.)(*))))*--''344/0009A@@JJFFIJDD((()7778B;6/***+5+,*))*-...--'&(('7@AFGEEGGJ766;75,+++67:CCACCBBJHEGFFIFEI989:82228;?BCFDCBAB>88=?A5(((''&%&&'$$$$%**.((((/-..=>>>??B@D>::;<4-((4(?20,++,(&''''&378;>@DG??::;;J@@>=6),*)-/./...033*)(()12;<<?;;::?:3(((((''-.(((+00'(+7554-,-&'-3=9355/635GGEEJJFBDABDBCDB6666;5332..-7@JEHGHEGCB9992CBF>))))59977EA?@8888:64878=7-,,,++,+.)(())***)00A=@IJFHJJDEDGJGJJJJGIGFJHIJHGGF=@=44,++'+--(03222***1140+&*&&&'%$$$,.45<=>BCGFJFFJJIGGEGJHF????JD@@A>@987843&&&'*))),-2501;HDDCHDDJEG=:::IJGJHCEDHGG::99=:29;;<;9C3222:888333'''(;569:@B>1112?CJEJ??<92...>1/..+((+'$%)17566??@;87)('&(),,))%%&'2--*(((,,232+++*789::-,,)'%%&&*&%&$%&())./77@@BB;:2-.++)('(()+*''&***00:BFHDEEEBCA66553.,,11>GCDCDEFDG3+('&&&&&&''-,)(()((?FCJ<<<<DBBCFIJ4446D?<::96:91(''(*((*9:5559;:;55789B=7773221//,**+-2.,,,,4466400*****(%&&'&$'%%%%)--))*667/./2*)-/5/-,+++32**)'(%%&&%+++++-..9>BC=EBFCCHCDECEJFGJA@A;;<<C65117817--8<@D@:11821116638:60-)),,,-6765455?BAABJIGGJFEGHJEJIDBBBCBCJHJFIJJJHHHHEEF=<8999EFCAAA6666>?ABBCAH>52...31223FEHECDBIG:977(??====B7555-0&(&%&4:CC=BDE75=9;<;<FIEJBAAAEED<6HGIJJJIJJGFFJHHGHGFGBBACJ<><;;<544///.21,*))(),(&&+4333112000.'&&&5//.,--'$$$&%%%&%%*.4253566--,//-1,(('%'*')&%749998:95556:=DJHHH:32230,-)'&&)'&&()---./8:;E66668896/---::BBGDJCCDAA@?1110221,$$$'79:ADBC??AJ=;@>@CIHJHE@J91222EE;8897@>+***65//0000/3656;33+))*44485-+),+)%%%+,,,,455511/'')*+&/53/-'%%&-=;<?DHIHJIHIEGHHHJIIHDBBJJJJJJIFJJCC<<1/../60-445..))'(*****8:<@H644589:97///3142200+4+:<<<;777589BGGGFGHGIJIJJHJBAABE96654556'''79880))'(0267;<??EFFIHCDADDHFD:::0//./.476557<====A>9AHBDBCGJGJFIJFEHIA@@A;)&&'+*+*'&%%*2.3:=AECEI@CBJHDJFB=FIHJGHJDJGJJJGJFGEJGJJHJJHJJJFIIHJJFFEFDA?:;99212.--.0279<9565./.,5655456<BAABAHJJIJGGA?DEBDDD.'''(-1(%%$'6799;9;78=<?==B41001C<9;BCDEHHFGECCEFHEHCD?>997:82?>@EJIB750*)**&$$'()'&&(-///4:;BDGCHDDE>;9'00..1.0/,--('(*++*)&')(()),*(%'(&&(($%$$$#$$$(+(+*(''+11114?><;99:>7667>+++,::3230)((,5=AABCJD>;;;=GDA==B=*)))((((588:298+++*4559AE::::<-*))))59>BDDFHD6=>CCCEBHDHH<<;;=3=DEEFHEEGJJJJFJGJGDFDDEE:1('+(%'''787888B?>?>=;;841.//00112<@;;;<H9888???ABCHEBEEDJHHJGIJEAG?>JI@CJGEHGDC?HJDEEHGHFE<7=EBBAAH<=5)&&''&&&*+(,,./;?@@AFDC@7655--23@>>BBAFCFDEF6544478789CDEDCFDDDE432+'&&''&''&'&&&&'())7:9978;;@@DBB@BCAEGA?=>7767>>754034578:@>=>EECFDC<<;<GJJGFHJFH@;99:;440-,-44562//-()/133466333.--.69998999;8887798@632:1//09///EC@?>@B@??;:?989983,,14,&&(*1111-.+'*-,&&%##$()&%&&%&%%%%%#&''((()''/...1;?DDC=<BA@?>@966'((((&&&..,++--'''+-,,--//2DC@775-+**.*)()121)))*/++%+--2+**'&)..,+)()/7821)&*1:>CGBEJJ@A@?DJJJJJJJIDEJJJJJFHAAECJ@?@=:::7778=<:78HE=53))))-,/-00187846CDCJJJJGJGGGDDEDFAABBID;<;@6667?>@CDHIJC333**'''/67740..//''*--.5;==;+'''46ABFEFCHEDFJIEICIFJJGGJFDGDFEDJJJIFEHIDCG<<54,,,),,,**)-;*)*//-)*,/0;77<@--->>@CGDDIDEDFJJ?BAA++++445?<7+*)&(++++**+4898;:0/--//**))(13?:750.,+'%$$&*''()1158777:CABA0+4''')*+:-)''&'&&(&)/.+***,/*),23392+9<=>>;6013CC:70/,-.01001.+&'++++++-..34)'(((%&%%((.0012>A::88-++.)-.73314244233:@??65//))((-/5;<EIDBA:?@DEHFEJJFCGEHEC87D6EDBBBCHJJJJEB@B=<831113=AEFIDDEDACHGCFFFHJJJGI>788+++-?>32233334999@CCC@4464511125489???DFEDGI???B;;:8851/+)))+0*(((1>>A??>:::89&%%%'())AGGFGFH<;;AJGGC///253/,,/,,*('(66;;;=>E@GJFJICJDDAA@A60)))*/,+,+*)(-2;<<<@C@223AE@?>877774459@?>99:656:<;&&&')('+7;E>>>>???--,--=,+++E:+<3334C@>>;7>=871+*('%%&',,,,++++%%$%'&&(4../4::;@A7667>7655:=>ABCC?,++4/))'&%$%''$%%#
@Glass_T7V_22_D3_14_7_42
CCTGCATAACGCGAAGTAATCTTTTCGGTTTTAAAGAAAAAGGGCAGGGTGGTGACACCTTGCCTATTTGAGCTGCAGCGGCCGCTACTAGTAGACCGGCTAGCGTCAGTTTCACCTGTTTTACGTAAAAACCCGCTTCGGCGGGTTTTTACTTTGGTCATCGAGTGATTACAAAGCAAGCAAAGAAAAAAGGCGACAGATTACTCTGTCGCCTTTTTCCTGACTCATAACTTAGGTGGCGGGCTAGCGTCGTGGTTTGTCTGGTCAACCACCGCGGTCTCAGTGGTGTACGGTACAAACCCCGACGTGCACAGCTGTCACCGGATGTGCTTTCCGGTCTGATGAGTCCGTGAGGACGAAACAGCCTCTACAAATAATTTTGTTAAGAATTCATTAAAGAGGAGAAAGGTACCATGAGTAAAGGAGAAGAACTTTTCACTGGAGTTGTCCCAATTCTTGTTGAATTAGATGGTGATGTTAATGGGCACAAATTTTCTGTCAGTGGAGAGGGTGAAGGTGATGCAACATACGGAAAACTTATAATTTATTTGCACTACTGGAAAACTACCTGTTCCATGGCCAACACTTGTCACTACTTTCGGTTATGGTGTTCAATGCTTTGCGAGATACCGGAATCATGAAACAGCATGACTTTTCAAGAGTGCCATGCCGAAGGTTATGTACAGGAAAGAACTATATTTTTCAAAGATGACGGGAACTACAAGACACGTGCTGAAGTCAAGTTTGAAGGTGATACCCTTGTTAATAGAATCGAGTTAAAGGTATTCGTTTGGAGGAATTGGAAGCATTTCTGGACACGAATTGGAATCTGGCGAACTATAACTCACACAATGTGTGACCATGGCAGACAAACGAAAAGAATGGAATCAAAGTTAACTTCAAAATTAGACACAACATTGAAGATGGAAGCGTTCAACTAGCAGACCATTATCAACAAAATACTCCAATTGGCGATGGCCCTGTCCTTTTACCAGACAACCATTACCTGTCCACACAATCTGCCCTTTGGGAAGAGAATCCCAACGAAAAAGAGACCACATGGTCCTTCTTGAGTTTGTAACAGCTGCTGGGATTACACATGGCATGGATAATCTCTACAAATAAAAGCTTGATATCGAATTCCTGCAGCCCGGGGATCCCATGGTACGCGTGCTAGAGGCATCAAATAAAACGAAAGGCTCAGTCGAAAGACTGGGCCTTTCGTTTTATCTGTTGTTTGTCGGTGAACGCTCTCCTGAGTAGGACAAATCCGCCGCCCTAGAATCAGTGGGACGCAGACATAAAAAAAGCGGGCGTGGTTAGCCGCTTAATTGCCGGACGTCCAGATCGATGCCCGGATGATCCTGACAACAGAGACCGCCGTCGTCGACAAGCCAGCCATTAATTAAAAAGTTAAACAAAATTATTTGTAGAGGGAAACCGTTGTGGTCTCCCTGAATATATTATACGAGCCTTATGCATGCCCGTAAAGTTATCCAGCAACCACTCATAGACCTAGGGCAGCAGATAGGGACGACGTGGTGTTAGCTGTGCTCGAGGTGAAGACAAAAGGCCTGCGTGATACGCCTATTTTTATAGGTTAATGTCATGATAATAATGGTTTCTTAGACGTGAGTCTACGCCCCGCCCTGCCACTCATCGCAGTACTCGAGAAGCGGGCCACAGAATTGCAAATCATCCTTAGCGAAAGCTAAGGGTTTGTCTCTGAAATTCTGCTCGTGATTGGCCTATTTTTATAGGTTAATGTCATGATAATAATGGTCTCTTAGACGTCAGGTGGCACTTGAGTTTGATCGGGCACGTAAGAGGTTCCAACTTTCACCATAATGAAATCACTACCGGGCGTATTTTTGAGTTATCGAGATTTTCAGGAGCTAAGGAAGCTAAAATGAGGAGGAAAAAAAATCACTGGATATACCACCGTTGATATATGTCCAATGGCATGGTAAAAAACATTGAGGCATTTCAGTCAGTTGCTCAATGTACCTATAACCAGACCGTTCAGCTGGATATTACGGCCTTTTTAAAGACCGTAAAGAAAAATAAGCACAAGTTTTATCCGGCCTTTATTCACATTCTTGCCCGCCTGATGAATGCTCATCCGGAATTTCGTATGGCAATGAAGAAGCGGTAAGCTGGTGATATGGGATAGTGTTCACCCTTGTTACCCGTTTTCCACTGCAGGCAAACTGAAACGTTTGGGGGGCTGCTGGAGTGAATACCACGACGATTTCCGGCAGTTTCTACACATATATTCGCAAGATGTGGCGTGTTACGGTGAAAACCTGGCCTATTTCCCTTAAAGGGTTTATTGAGAATATGTTTTTCGTCTCAGCCAATCCCTGGGTGAGTTTCACCAGTTTTGATTTAAACGTGGCCAATATGGACAACTTCTTCGCCCCGTTTTCACCATGGGCAAATATTATACGCAAGGCGACAAGGTGCTGATGTCCGCTGGCGATTGCAGGTTCATCATGCCGTTTGTCTGATGGCTTCCATGTCGGCAGAAATGCTTAATGAATTCCAACAGTACTGCGATGAGTGGCAGGGCGGGGCATAATTGATATCGAGCTGGCTTGGACTCCTGTTGATCAGATCCAGTAATGACCTCAAGAATTGCATATCTGGATTTGTTCAGACGCCAGTTACCACCGGGCGTTTTTATTGGTAAGATCCAAGCCTCGAGCTGTCAGACCAGGAACCTCATTATATACTTTAGATTGATTTAAAACTTCATTTTTAATTTAAAAGGATCTAGGTGAAGATCCTTTTTGATAATCTCATGACCAAATCCCTTGAGCATAGACGTTCCACTGAGCGTCAGACCCGTAGAAAAGATCAAAGGATCTTCTTGAGATCCTTTTTTTCTGCGCGTGATCTGCTGCTTGCAAACAAAAAAACCACCGCTACCAGCGGTGGTTTGTTTGCCGGATCAAGAGCTACCAACTCTTTTTTCCGAAGGTAACTGGCTTCAGCAGAGCGCAGATACCAAATACTGTTCTAGTGTAGCCGTAGTTAGGCCACCACTTCAAGAACTCTGTAGCACCGCCTACATACCTCGCTCTGCTAATCCTGTTACCAGTGGCTGCCAGTGGCGATAAGTCGTGTCTTACCGTGGATCCAAGACGATAGTTACGGGTAAGGCCACAGTGCCGGCTGAACGGAGGGTGCGTTGCACACCCGCCCAGCTGGAGCGAACGACCTACGCGACTGGAATACCTACAGCGTAAGCTATGGAGAAAGCGCCACGCTTCCCGAAGGGAGAAAGGCGGACAGGTATCCGGTAAGCGGCAGGGTCGGAACAGGAGAGCGCACGAGGGAGCTTCCAGGGGGAAACGTCTGGTATCTTTATAGTCCTGTCGGGTTTCGCCACCTCTGACTTGAGCGTCGATTTTTGTGATGCTCGTGGGGGCGGAGGGCCTGTGGAAAAACGCCAGCAACGCGGCCTTTTTACGGTTCCTGGCCTTTTGCTGGCCTTTTGCTCACATGTTCTTTCCTGCGTTATCCCCTGATTCTGTGGATAACCGTATTACCGCCTTTGAGTGAGCTGATACCGCTCGCCGCAGCCGAAAGCAGCCAAGCGCCTGGTGGTG
+
<@@HIJJHJHEEBDGEEBDCDBEJJA@?<DFHEGI?CGHFJHCJJBJGFJFED@@><<<;<+))('%&,*)((),+**2@AB@?EBDJIJIHJFJJJJJJFJGJHHJJGIJJJJJJJJGHJJJJDC77AHJDGJHFCHA44433*'''/1.../946?9880///4FJGEGE@;<JI;;;;<<=:CCCDJJGJJJHDDACGFFFDGJIGEAA>9:=<<---776721228;972/00IJGHGHEEFEFAD==?;;;=FA@<<8899A@AC>DGAB>=>?BB6556@CACB@.--&'''7<>>><>>?HJJJIDCCCGGA?>>>>GJJJHIGHJJE:GGCECBCB@CDBB5GIJHIHC8557@BCBCH@?>@IJIIJJIJJIJD6/6DJGFIJGJJCBC:855;DDIGJIJ<AABH?>>GHJHIJJFHJGIGDCEJJF;:99>><>=5646@<><HJJJJGJJHGJJHJJGGJHJFHEEFEFFA@?@**)*06;=?>??A;:;@BIGIBDCEJJDDFGJ@@@AHJGJIJJG?=<=:8.-+'&&*'022//00;HHJEJJEFAFGIIFIEJIGJJJJJHJHFJJHHFJJJGJGJJFIHCFB6665GFGDEC@5544=@EDEGGHC9888>;;:31-.,+++)67<CCBFGJDD>><??9:::C@@@@EGH=@?-ECFIHJHJB@@?88FCGGJGCAD77554225))):<B=<=<<><EFEJFJJEGGGHHGIGJJIHJJFJHIGGHIJGJIEGFDGEBCBFJAHGGHG?;569/*('(/+--///***''((,**()--1,---0:**&&)''&&))322''''721126/.-/.--,+,-00100013..('(('&'%&&&')5;C==<=300/('')@?>?BJEDEFJJGJHJJGJBBA;888IHHEJFEIFJFJJJGIJJJJHJJHJIJ<:974446FGDJJGIJJJIJJ6656DJHHJJGJJJJJEFGFDBBCDEE@>A>=:10/.,-39,>@CAEJHJEFHFIIGJJFAFJJCCJIJJFH4BJ@11137('&%)*))1.-+*+-19,*+74566@ABDGHIJEJDC=2124@D=B<<ECEEDH@<..:GIFFBEFDFHJJJGJEEH>>>?IJGFJ===>HJFGG??>;?GDD7.../CEIFJJGJ=??7951/''*,,1BBDJDIEEEJJJEJFJJJIFFHFIGGDGIIABBJJIFJ<:8889:<@B22244575044,--.754856557*<<98000:;AEEGBBA99;=?0../-00;CFB@JAA====?CEH72235)&%$$%&&%&&'()('(()/9;;86443-*++,,--,,,,('&''*)'%&&&)))*'&'%&')(((),-.2)(),'&&***'((&####$$'&&%&'((&%&&+12<>?>@@ABBADDJFJIEJJFJGIJEJJJFJJJJJHJFIHFA99@B;@JFDA@AEFHECDGJJJJFCJHDJJEFGEJGJJJHCAABCDFFJJJJJFBBBJGJJFFJCFGHJGEIHJEIJJJJGJFFJ=<=A><;;0++*),,-E:77::EHJJJJEFFJIFJHGJGBBDDIJJG@61(((2320-(&%$%&''')))8=??AAIJFFDCDCJJHJFJJIJJJJJJFHIG0000:,((').//7&&&),.''2238<::;<@/000B@667234(''&%&%%$%%,55+**)&%%%$%'&&%&&%%('&&&'11(3@?@BEFC?8455'&&+&&%&+'-.?DIJ>=::*+-,,,.(%$%&((&&+5=./48:@HFHJJJDCBCCD210)((%%%%'*,.)-8:<DBDBCJJJIJCD&&&&++3)9::<<=DGCCEBIJFBBIEFECJJJFHFFFHEHHDG655;4&%&''-1444HA@ABEHIFDBDCFJG::9:CJECHFJGJGHFIFFBDJGJJJJJGJH7..100.--5:ACJJJJHDFJJJJJJJJHGJJEFFFIEGJ>C0-('''..0006)))*054'''-.2+;>>==>CCGJJJIGIFJHFEEGHHHFIJJJGHGJJJJGGGIIJJIHGJJHFJJJJGAA<<=>;4339.--;5222466J8:AGJJJJJEIFJJD?BIJGJIEEDCDCJJJDEDB>??>?1/00:<5/67:=@EBCCAFJJ;:::>=DIGBCB?===B<==22213*'((-+++1('')2113100540119CC>?>?<.239:FF876,+(((,.4:10)(%%%%&139998BAAAFJ<<84/('''&&$(()*478<788:@@@AA<<@HGJHGJFJJGIJJJJJGCBACBEJJHJJ===<>AEJEIEHGIJIEIBC>?ACJGEFECHBGIFEA?D>AA=:2''FJHJJJJJIJJJJGGHGIEIDCAC=776;**AAB----JJJJJIF@><<A@>7666DGGIGEFIJJJIJFA@?@BBJEJCH---.))))2-,(&&)*.44>@BD>6667JJFGIJIJJIIDED@===JHGFHJIEIFJJJDJGBAA-*''$*1100...0'&%&421,)((+-,,,*,+,+)&%%(.5556,+,,2000//))('-/*220---/....0+++,02------.544)&&&%%%%$'(&///8:54+*++211--'&&'**/-.-(%%(&(((232/-..***)+,./024;;----0,*(''(''%%%%%%')1;>>?@540*''&&&'%$&)**((*-.'651--,-3=654..0'&%*((,*&&&'(.,,,,33651))))()%%%%%&&(+)))4834??G@EHJJJJJDJGJJGJFD><<<=JJJHJIJJJJJJCDDE911?AGHJA@?=222;@E@??2111=<=B9880*&&&)/11-'&&$#$$$%&&&/,-8::444212/+*.-,2//+)).157.43,,,4B?AIH?556&))*=?/..;=@?D@::;;;:<5499>>>CC9999GGJJJBHJJJJJEHEDHDBDBHCCCJJJJGHEIE6659/..0656F@>;:;;AABEDIIJFH@:8ABEFFJFJIHFJFJIDFGJFIJJJJJJJJIJJJJGJB998.///%%%'10056JHJIGJJHJEEEDFEJJJJCBABGHJGJJJGJJJJEJIJJHFFIHHFJFJGGJIJJJHJHIGEGDDHJIEE9::8:>>??D885-++,<=633224478866432,,+*)%$$&((',378666554530''('&%%&%&%$#$&$%%$*+34//.+(',/--,)'((**)(&&''(,14164437=><((((+**-:33.-*'%'*('&(&&&$%&')..3'''*7.-)''--.=<@=<@@JGGJD@FB=ABCGCA@@@G>JJJJJJJIJHJGHJHJJJJJJJJJCGJF=E@>=>@32229>BDCGFECCJC89<;<=?90010HGJJIJF8/...0A=<:;BCD6666@=BA2*)*)))*-/15=CFIJHHJGJJGJJJJJJJJFJJJJJJHFJJJJB@;;=BBA==85,*'-3**)*>AIJ@??HD@GF@??;>;;<>ACECED?@>?B?BBBDIDGJJJGJJJJGJJJJJJIJJJJHIHJJ9DHJIJJJJIJJGHFFEJIFHDJFCIGFFJIHGJHHGGEHGGIFJJHJJHHJJFJJJJJJJJJJABB@:;;:A;:::/-+..+((()(('(--+)*'%###%
@Glass_T7V_22_D3_14_7_43
GTAACCGCCTACATACCTCGCTCTGCTAATCCTGTTACCAGTGGCTGCTGCCAGTGGCGATAAGTCGTGTCTTACCGGGTTGGACTCAAGACGATAGTTACCGGATAAGGCGCAGCCAGGTCGGGCTTAAACGGGGGTTCGTGCACACAGCCCAGCTTGAAGACAAAGCGGCCGCACCACCGAACTGGGAACTGCCGCGTGAGCTATCAGAAAGCGCCACGCTTCCCCGAAGGGAGAAAGGCGGACAGGTATCCGGTAAGCGGCAGGGTCGCGGAACAGGAGAGCGCACAGAGGGAGCTTCCAGGGGGAAACGCGCGTTATCTTTATAGTCCTGTCGGGTTTCGCCACCTCTGACTAAAGGCGTTTGTCGATTTTTGTGATGCTCGTCAGGGGGGCGGAGCCTGTGGAAAAACGCCAGCAACGCGGCCTTTTTACGGTTCCTGGCCTTTTGCTGGCCTTTTGCTCACATGTTCTTTCCTGCGTTATCCCCTGATTCTGTGGATAACCGTATTACCGCCTTTCAGTGAGCTGATACCGCTCGCCGCAGCCGAACGACCAAGCACAGCCAGACTAAGTGTCGCGAGGAAGCCTGCATAACGCGAAGTAATCTTTTCGGTTTTAAAGAAAAAGGGCAGGGTGGTGACACCTTGCCCTTTTTTGCCGGACTGCAGCGGCCGCTACTAGTAGACCGGCTAGCGTCAGTTTCACCTGTTTTACGTAAAAACCCGCTTCGGCGGGTTATCGAGTGATTACAAAGCAAGCAAAGAAAAAAGGCGACAGATTACTCTGTCGCCTTTTTTACCTAACTCATAACTTAGGTGGCGGCCTCGTCGTGGTTTGTCTGGTCAACCACCGCGGTCTTCTGGTCGGTGTACAGTACGAAAGCCCGACGTGCACAGCTGTCACCGGATGTGCTTTCCGGTCTGATGAGTCCGTGAGGACGAAACAGCCTCTACAAATAATTTTGTTTAAGAATTCATTAAAGAGGAGAAAGGTACCATGAGTAAAGGAGAAGAACTTTTCACTGGAGTTGTCCCAATTCTTGTTGAATTAGATGGTGATGTTAATGGGCACAAATTTTCTGTCAGTGGAGAGGGTGAAGGTGATGCAACATACGGAAAACTTCTTAAATTTATTTGCACTACTGGAAAACTACCTGTTCCATGGCCAACACTTGTCACTACTTTCGGTTATGGTGTTCAATGCTTTGCGAGATACCCAGATCATATGAAACAGCATGACTTTTTCAAGAGGTGCAGTCCCGAAGGTTATGTACAGGAAAGAACTATATTTTTCAAAGATGACGGGAACTACAAGACACGTGCTGAAGTCAAGTTTGAAGGTGATACCCTTGTTAATAGAATCGAGTTAAAAGGTATTGATTTTAAAGAAGATGGAAACATTATTTGGACACAAATTGGAATACAACTATAACTCACACAATGTATACATCATGGCAGACAAACAAAAGAATGGAATCAAAGTTAACTTCAAAATTAGACGCAACGTGAAGATAAAAGCGTTCAACTAGCAGACCATTATCAACAAAATACTCCAATTGGCGATGGCCCTGTCCTTTTACCAGACAACCATTACCTGTCCACACAATCTGCCTTTTCGAAAGATCCGACGAAAAGAGAGAGCCACATGGTCCTTCTTCAGTTTGTAACAGCTGCTGGGATTACACATGGCATGGATGATCTTTACAAATAAAAGCTTGATATCGAATTCCTGCAGCCCAGGGGATCCCATGGTACGCGTGCTAGAGGCATCAAATAAAACGAAAGGCTCGAGTCGAAAGACTGGGCCTTTCGTTTTTTATCTGTTGTTTGTCGGTGAACGCTCTCCTGAGTAGGACAAATCCGCCGCCCTAGAATCGAGTGGCGCCTGCAGACGTAAAAAAAGCGGCGTGGTTAGCCGCTTTTTTAATTGCCGGACGTACGATCGATGCCCGGATGATCCTGACGACGGAGACCGCCGTCGTCGACAAGCCGGCCGTTAATTAAAAAGTTAAACAAAATTATTTGTAGAGGGAAACCGTTGTGGTCTCCCTGAATATATTATACGAGCCTTATGCATGCCCGTAAAGTTATCCAGCAACCACTCATCAACCTACGGGCAGCGGTAGGGAACAGTGGTGTTAGCTGTGCTCGAGGTGAAGACGAAAGGGCCTCGTGATACGCCTATTTTTATAGGTTAATGTCATGATAATAATGGTTTCTTAGACGTCGAGTCTTACGCCCCGCCCTGCCACTCATCGCAGTACTCTTCAAGGGCCACGAATCAGGAAATCATCGTTTAGCGAAAGCTAAGGATTTTTTTATCTGAAGATTGCCTCGTGATACGCCTATTTTTATAGGTTAATGTCATGATAATAATGGTTTCTTAGACGTCAGGTGGCACTCGAGTTGATCGGGCACGTAAGAGGTTCCAACTTTCACCATAATGAAATAAGATCACTACCGGGCGTATTTTTTGAGTTATCGAGATTTTCAGGAGCTAAGGAAGCTAAAATGGAGAAAAAAATCACTGGATATACCACCGTTGATATATCCCAATGGCATCGTAAAGAACATTTTGAGGCATTTCAGTCAGTTGCTCAATGTACCTATAACCAGACCGTTCAGCTGGATATTACGGCCTTTTTTTAAAGACCGTAAAGAAAAATAAGCACAAGTTTTATCCGGCCTTTATTCACATTCTTGCCCGCCTGATGAATGCTCATCCGGAATTTCGTATGGCAATGAAAGACGGTGAGCTGGTGATATGGGATAGTGTTCACCCTTGTTACACCGTTTTCCATGAGCAAACTGAAACGTTTTCATCACTCTGGAGTGAATACCGCGACGATTTGCAAGATTTCTTCACCATATATTCCGCAAGATGTGGCGTGTTACGGTGAAAACCTGGCCTATTTCCCTAAAGGGTTTATTGAGAATATGTTTTTCGTCTCAGCCGATACCCTGGGTGAGTTTCACCAGTTTTGATTTAAACGTGGCCAATATGGACAACTTCTTCGCCCCCGTTCCCACCATGGGCAATTGTCTGCCAACGGTACGTGCTGATGCCGCTGGCGATTCAGGTTCATCATGCCGTTTGTGATGGCTTCCATGTCGGCAGAATGCTTAATGAATTACAACAGTACTGCGATGAGTGGCAGGGCGGGCATGATTTCGATTATCGAGCTCACTGGACTCCTGTTGATAGATCCAGTAATGACCTCAGAACTCCATCTGGATTTGTTCAGAACGCTCGGTTGCCACCAGGGCGTTTTTTTATTGGTGAGAATCCAAGCCTCGAGCTGTAACTACAAGTTACTCATATATACTTTAGATTGATTTAAAACTTCATTTTTAATTTAAAAGGAATTCTAGGTGAAAATCCTTTTTGATAATCTCATGACCAAAATCCCTTAACGTGAGTTTTCGTTCCACTGAGCGTCAGACCCCATCAAAAATCAAAGAATCTGTTCAATCCTTTTTTTCTGCGCGTAATCTGCTGCTTGTAGAAACAAAAAAACCACCGCTACCAGCGGTGGTTTGTTTACGATCAAGAGCTACCAACTCTTCCGAAGGTAACTGGCTTCAGAGCGCAGATACCAAAATACTGTTCAGTGTAGCCGTAGTTAGGCCACCAC
+
&&&&&%$&*)468;FDHJFCBJHJJJE3222JEJCI@JJGJJIJJGJHHEDE=?GBEJEIHC>;<EEEJJIIJBCC<CDGIGCBCC@,++-?4/0.--.-021?DCHFIIJ::.-,&$%&$&&$&&('$%&*+,1:5,,*,25>B@;<77>A@----6)&&&&%$$%&%%%''%%%&('*++2459**()($$$$%##$*,,-03))&$##'--('(///-+---/6<=BCCEEHFFGJJJGIHJJFCCDB555>EDEFEIHIG:IFF>*)))34467>@???@?==;;*)))<AC:88810-../FHFC::52&&%%'%(.,-:7=>?>?BAA?<555GJIIFJFFGJJCB6331%%&'&+)**)+*)'(-6<=EBDCCIIIJ;;;:>=@EJJFJEDCCBBE>CGHHJJJJEEEEBIC@=;54**,,+,,1:::::@BDGEJJIIGIHGFIC50/0,1:<<<?656CCGGG8JFJEJJJJJJJECHJJEEFECJJJHJJFJGJJJHDE999:?;<@?=A,'(%$&&)*.-..ABEBCDA?@BEHBAB>3006*)))(%%%%$$%&&&&''('')*,+((()379:D@?@?A@?@JJJJJEGDJFDJHCC@A@?//36FHEFEJIDJJCHFIIJJJJJHJIHGJFJ??G:JF?A9GBFE20//347879668DFEGCCDGFG000022246??JG@??AC@>>FEBAABB@DCEJDD=:::<JHHFA9998522210,'&$''))*149@C@A<<<<J><<=CHFDAAJJJJJJFEGFC;;<6/-./3=AC>>A=GFDFE+))+))))1///8885,,-.5:8+)('(%#$&&&(.--1/21001CBB@@D332,-&%%$$$#%&&'%%%')(&'(((()((+-4213669:>>?BBCDFFDB>=BEHJGJJHGHGJHIHAEIJJHGGCFDJJG?JJJFIGG5--2/97766755999=@A>DHJJC@?HAHFHHGE=999:>=<=<;;??@C9FC>==>CAABAJJJJHGGHGGEJJEJJJCA@A:665/(%%'&/&:?B@??@JJFJJJJEFJGGJJIJGJJJGJJJJJJJJFFFIGJJJGJGIJHJJIIIIGJIJJHJJHJ<;;;CCEJ>??@<;7JHCA<5&'')+;>EHB?>ACJJJJIGECCCJJJB@@?EGGJJJIHEJDHCABBDJFDDJJJJJJJHJJJDECEGGHEJJJIEBCBC;BAD::421.&&053-)''(57569:CGJ7667344:53:9<.---.*(,&&%%&%%&'45<AEFFDCB;:66?>GHJGIJJJJGJGJDD>>>AEIEGGFFIGJJIIGHJGCGJGFCFJJJJJJIJA>>AEIGJJJFJHGEFHJGJEJJJJJIJ=<<<<;CCCJHHGJJJIJJJJJJIJJJDJEFJ>4312:<:<6-,+()))(2CFIEDJJJJGJHHEFCCHJGJJJJIJJJJJJGJJJJGJDBAACAGGGJJHJJJJIHJEJJJABAJFBGB964)+')')./-&&'',)(%%%&(**+2&&&+,1-,&&'*,('&(&&&%*((**/:<=<AGEJB5555CDJJGFBDDHHCDDDGJJJGJJGEJHDJE=@=<<BFABEDDJFEGJJIJJJJJJJIJJE;;:;@@G6(>=>:867:D><64+--/65678431323'''79:BACDJJGB@?)''(9D>F@@JIHFGA>>77GI@@@ADHBGGFJG;33226668:)&&&>ACGJJGHJGJJFJJHGJJEFDFJJJJJ?>=:C)(((HGJJJJJHJJFIJJIGFGIHBEEBGJFJFDIGJJEDFEIEIFJJHG)''(*+.)))<;;;77<=A?AB1.--**+,,1999:?BBEJ>A66::JFHGFDEBA=?A>400+++:A1.-.1><=0--?BC2//9<6777?GIDCBEDJHJJFJGFHJGIJJJJHGHIFJJJFJJJIJG?-5878==A9B>===A=;66661121001..>?7757''''32684+++067D>>?<<<89211*)))::=?FDDCFD@C7;;<EJHJJJ@A333/*((HEDECHFHJJFGHJHJJJIGFFGHIJJGJJDD?>ACB>B=;886;ED88;;@?H@JFEHHGEJHEJHFGJJIHHJJIJJGJD77666('''''(9/)))*1*))&'&&&%%%($$$$$<AJEGCBGDDJEFFB;9:@BECEB@=5558CE;7FCDCDCFIJJIGJGJFIGJJJGJCGHJJJJJJJIFJJHJGJJJJJHJJJJGJJFJGJJEFEEHHJJFJGH;GEAEDGJJJJFHJJIJJFJ<:533+&%%%((((((,)*+,/(&%%&%+*'%%%$#$)-*0<>>AFEB<:;JJBBDEFA@ICC4314>(&%&&&(%'&&(EHGJBB@@>AHJJJJJIJJHJJJIJJ<<<<=GJJJJJJJJHJJJJC00000HHJHJJHHJDDBEFFJE?65558878('')?>;:9:>AC=8334?<98889;>BHADDFB>95955>?@ACCIFIGIJJFJJ@JD6566CJJCCCEJJJJHB=;;;9883/0223;6556<<;;788845<FJIJFJJJJJJJIFDDFCJHJJJIJJJJFJA;;;;AEIJJHECC@?@JGJF??>>JIJHGDEGGJJHJJBACCBC@ACAJGJJGGHHEJJJIJJJJHGGJJJJJIGIHJJJJJEGGHHGD:F@C@>75230*(&((2EHFJGJJJIB>?ACJJJDJFJIIJJB@<;:A.++++>DDEFIJJIHIJE@AJJIJHJJJAJI:9;4455CFAA=9FDJFEGHGGGHJJIJGJFHGB8777=<=?A@BA333EJ7666AA20--.;<4<=6::=C@JIHJED;B:55>4435////:B6666;'&&&'&&&,,-346655511/((&&'&''')%%$###$'(%$%%$$%%&$&&'*&+%&>BEJJIGIHHIFHFF98,)('''(,,++**+23238;=60+AAGIGJGIGG=;:9;>?C@@:99<BGA==>D66::5)'%%&%%'+67JF@@ABJFFCDAJFJJJ@@?AHJGIJJJJIGJGIJJJDEFDFJHJJHHFGIFIIIGBCC&('%'-01&&&'+)()%%$%'&$$%#$%&&%$$%'')+./699>@??=;==><<<=AJEFFHGJHJJJIJJJGJGJJJJJJHJJIJJGJJGIJJJGJJIJHGJJJJJJHJFEJJJJIFHFD==@7767=?B4332.,,,)('%%%&&%%&&))-*(((*.)''(()4565332----?<::<>ECBBDJJAAA?F=<BBHJHHJIJJIFGJGJJIJHFEFIGDECE?=>>ACC@:7,&&&)&%%%(/3,-,1.--.;::;=?>?@AA<<=@@BACJ;4+*))$$$%')*&((''*.6:>8777.)89CCCDCIJJJJIGECCDCBFIGJGCHF>99751-.''#$$$&()((*1/+''(/5;:@@FGDJJFHHFHE@=<<JJCCABF?BCEJEHJJJEF?=>>EHBBC876224+***,446,+(&$$'&''')+,&&&)(&&)((+,3>>;HJJEF?<<@BB?ADHGEHIJFEFAE?40//008@AAHEFICC:::9BA@ACBEJCDD@>>>?51.,()%%&(**+666;:;A:88831+%&&(*/7844473233830**,-13446533)'(++**)*'%$####2=99;<AD?>>>@?@BG;971*
@Glass_T7V_22_D3_14_7_44
CTAAAGTATATATCAGTAAACTTGGTCTGACAGCTCGAGGCTTGGATTCTCACCGATGAAAGCGCCCAGTGGCATTGAGCGTTCTGAACAATCCAGATGGAGTTCTGAGGTCATTACTGGATCTATCAACAGGAGTCCAAGCCAGCTCGATATCAAATTACGCCCCGCCCTGCCACTCATCGCAGTACTGTTGTAATTCATTAAGCATTCTGCCGACATGGAAGCCAGGATCACAAACGGCATGATGAACCTGAATCGCCAGCGGCATCAGCACCTTGTCGCCTTGCGTATAATATTTGCCCATGGTGAAAACGGGGGCGAAGAAGTTGTCCATATTGGCCACGTTTAAATCAAAACTGGTAAAACTGGCCAAGAATGGCTGAGCAAAAACATATTCTCAATAAACCCTTTAGGGAAATCCACCGTTTTCACCGTAACACGCCACATCTTGCGAATATATGTGTAGAAACTACGGAAATCGTCGTGGTATTCACTCCAGAGCGATGAAAACGTTTCAGTTTGCTCATGGAAAACGGTGTAACAAGGGTGAACACTATCCCATATCACCAGCTCACCGTCTTTCATTGCCATACGAAATTCCGGATGAGCATTCATCAGGCGGGCGAGAGATTTGAATAAAGGCCGGATAAAACTTGTGCTTATTTTTCTTTACGGTCTTTAAAAAGGCCGTAATATCCAGCTGAACGGTCTGGTTATAGGTACATTGAGCAACTGACTGAAATGCCTGAAAATGTTCTTTACGATGCCATTGGGATATATCAACGGTGGTATATCCAGTGATTTTTTTCTCCATTTTAGCTTCCTTAGCTCCTGAAAATCTCGATAACTCAAAAAATACGCCCGGTAGTCATCTTATTTCATTATGGTGAAAGTTGGAACCTCTTACGTGCCGGATCAACTCGAGTGCCACCTGACGTCTAGAAAACCATTATTATCATGACATTAACCTATAAAAATAGGCGTATCACGAGGCAGAATTTCAGATAAAAAAAAATCCTTAGCTTTCGCTAAGGATGATTTCTGGAATTCGCGGCCGCTTCTAGAGTACTGCGATGAGTGGCAGGGCGGGGCGTAAGACTCGACGTCTAAGAAACCATTATTATCATGACATTAACCTATAAAAATAGGCGTATCACGAGGCCCTTTCGTCTTCACCTCGAGCACAGCTAACACCACGTCGTCCCTATCTGCTGCCCTAGGTCTATGAGTGGTTGCTCGATCCTTTACGGGCATGCATAAGGCTCGTATAATATATTCAGGGAGACCACAACGGTTTCCCTCTACAAATAATTTTGTTTAACTTTTTAATTAACGGCCGGCTTGTCGACGACGGCGGTCTCCGTCGTCAGGATCATCCGGGCATCGATGGTTCGTTCCGGCAATTAAAAAAGCGGCTAACCACGCCGCTTTTTTACGTCTGCAGGCGCCACTCGATTCTAGGGCGGCGGATTTGTCCTACTCAGGAGAGCGTTCACCGACAAACAACAGATAAAACGAAAGGCCCAGTCTTTCGACTGAGCCTTTCGTTTTATTTGATGCCTCTAGCACGCGTACCATGGGATCCCCCGGGCTGCAGGAATTCGATATCAAGCTTTTATTTGTGAGCGATCATCCATGCCATGTGTAATCCCAGCAGCTGTTACAAACTCAAGAAGGACCATGTGGTCTCTCTTTTGCATTTCAGATGTTTGGGAAGGTGTGTGGACAGGTAATGGTTGTCTGGTAAAAGGACAGGGCCATCGCCAATTGGAGTATTTTGTTGATAATGGTCTGCTAGTTGAACGCTTCCATCTTCAATGTTGTGTCTAATTTTGAAGTTAACTTTGATTCCATTCTTTTGTTTGTCTGCCATGATGTCTACATTGTGTGAGTTATAGTTGTATTCCAATTTGTGTCCAAGAATGTTTCCATCTTCTTTAAAATCAATACCTTTTAACTCGATTCTATTTAACAAGGGTATCACCTTCAAACTTGACTTCAGCACGTGTCTTGTAGTTTTGGTCACTGTTGAAAAATATAGTTCTTTCCTGTACATAACCTTCGGGCATGGCACTCTTGAAAAAGTAGTGTGTGTCATATGATCTGGGTATCTCGCAAAGCATTGAACACCATAACTGGCGGCTGGTGACAAGTGTTGGCCATGGAACAGGTAGTTTTCCAGTAGTGCAAATAAATTTAAGGGTAAGTTTTCCGTATGTTGCATCACCTTCACCCTCTCCACTGACAGAAAATTTGTGCCCATTAACATCACCATCTAATTCAACAAGAATTGGGACAACTCCAGTGAAAAGTTCTTCTCCTTTACTCATGGTACCTTTCTCCTCTTTAATGAATTCTTAAACAAAATTATTTGTAGAGGCTGTTTCGTCCTCACGGACTCATCAAGCGGAAAGCACATCCGGTGACAGCTGTGACGTCGGGGTTTGTACCGTACACCACTGAGACCGCGGTGGTTGACCAGACAAACCACGACGCTAGCCCGCCACCTAAGTTATGAGTCAGGAAAAAAGGCGACAGAGTAATCTGTCGCCTTTTTTCTTTTTGCTTGCTTTGTAATCACTCGATGACCAAAAGTAAAAACCCGCCGAAGCGGGTTTTTACGTAAAACAGGTGAAACTGACGCTAGCCGGTCTCTAGTAGCGGCCGCTGCAGTCCGGCAAAAAAGGGCAAGGTGTGCCACCACCCTGCCCTTTTTCTTTTAAAACCGAAAAGATTACTTCGCGTTATGCAGGCTTCCTCGCTCACTGACTCGCTGCGCTCGGTCGTTCGGCTGCGGCGAGCGGTATCAGCTTCACTCAAAGGCGGTAATACGGTTATCCACAGAATCAGGGGATAACGCAGGAAAGAACATGTGAGCAAAAGGCCAGCAAAAGGCCAGGAACCGTAAAAAGGCCGCGTTGCTGGCGTTTTTCCACAGGCTCCGCCCCCTGACGAGCATCACAAAAATCGACGCTCAAGTCAGAGGTGGCGAAACCCGACAGGACTATAAAGATACCAGGCGTTTCCCCCTGGAAGCTCCCTCGTGCGCTCTCCTGTTTTCCGACCCTGCCGCTTACCGGATACCTGTCCGCCTTTCTCCCTTCGGGAAGCGTGGCGCTTTCTCATAGCTCACGCTGTAGGTCTGTCGTTCAGTGCCGGTCAGTTCGCTCCAAGCTGGGCTGTGTGCACGAACCCCCGTTCAGCCCGACCGCTGCGCCTTATCCGGTAACTATCGTCTTGAGTCCAACCGGTAAGACCCCAGCTTATCGCCACTGGCAGCAGCCACTGGTAACAGGATTAGCAGAGCGAGGTATGTAGGCGGTGCTACAGAGTTCTTGAAGTGGTGGCCTAACTACGGCTACACTAGAAGAACAGTATTTGGTATCTGCGCTCTGCTGAAGCGGGTTTTTACCTTCGGAAAAAGAGTTGGTAGCTCTTGATCCGGCAAACAAACCACCGCTGGTAGCGGTGGTTTTTTGTTTGCAAGCAGCAGATTACGCGCAGAAAAAAAGGATCTCAAGAAGATCCTTTGATCTCTACGGGGTCTGACGCTCAGTGGAACGAAAACTCACGTTAAGGGATTGGTAATGAGGTATTAGAAAAGGATCTTCACCTAGATCCTTTTAAATTAAAAATGAAGC
+
,,-8FJJIE@ABB''''DHF><<:=A>@??D==<==;;<EJECCAECFB<7565'''')(/2(()..)(&'())(&###%'')&&&'))-,*.444FGIJHHGFJJHHGJGJHEHFCF6533,++-23;;BJGIFDCB=:88,++,@@>?@JJFJJIGFGHGJJGJIJGGFHJJJJJJGJ@===FGFDA@AGEHHFGJ>=<;:;?B=;7102233DHEF1111640.)%%%%&'))*-)))333244346;==@A=@++++DBCCFCH;:34<;:<@<EJIDGGJEHHJFJJJJFJJFAEFHJGJJJJHIJJJ@@AGHJGGIHJHJIJJGIHJJJGJJJJHFJJGJJIFHIBDEDE::567)))2/,(''()(&&))'&''%%'''(*@JI???ABBJGEGCEJJEHCGJJA@HEE=<;*(''''((9=...3687;::9:<ABJGF??>>FFJJJJIFHEDB=2101410''&&-AFH:888;@@IJEJJJJJJFFJJJJFEBDBACEGGJGJJJJDJJJJHEJHHJJJIJJJHIHGJHJGDDAACGJ?@A76633+0.(678E@@??><<?DIJGGJJJ4?33JEJA@???HGGFGJJF7777>766<>=:<==????:;8:))(((*(')))79BIGJJHEJHIJJHJGHB9889DJJJJHGHJEFHGEA==<IJJJ?GHJGJJJIJFJHJA?>=<GJJGJJJJGGGJHJIJJFABACJJFJJFJGJJEIIJJJJJJJJJHGJI0004JFJJJJFHIEFJJJJJJFGGJJJHGFJGHHBACBEEHJJFHJJJGBCD?A?<@>JFA4433<DDDFAAAGJFJHJDGJJJH<FIHJ@@**))-.3542113;JJGJFGBCCDDA<541((((//07<>AHHJFJFFGJJJJJJJJJJJEJJJJJHIGHEH:()&%099:=88;;=;=?;>==;=>44450)).4;<B<>:4559:EJJJJJJHJJJJIJJJJFJJJJHHJJJHJJJJGIJFJJIJJEBFIJDEDC<?ADIJJJJEJJJIIJHJGJGJGJJJHHIJJFJJFGJABEJGJGJJEFJG>=>>++*,9@C@?::<GJJ@??@FJHBIFJIJDBCB..(&&&%%%%56785564679>CGCDHEHHJJJJJJJHJJJIJJJJJJGJHEJJBIJB<;;;301334?B:4889667<>;/...-,,,05=>55EDFIJHJJHJHJJFJJEJF?@:999;21116?@HF<<88('&&''(((((&%&''''&&'(*+2:6668@AFHEJEJH>>>>53222'''',++.1?<<<<>,,,FEHIJGGCH556>A@AJEDFEEFHGJB>JJGJGFC:97810112;CEEEFJJJJGFIHJJIFJDAA?FDG554476)'''*'''(34444332///+++-,++++259:7888ABEJJJJGJFFIEHJIFJJJJ?>96777989:;DDECB@DFJIF?666@@@>>?<==>@CAAG;7=9:5:>>FC@@@?FHJHEBDCA:59=FJHJJJJIHFJIJJJGFHIJFBDJJJJJJJJGBGC=30//1''(*)'(*+041-+((').48''''2,,78:<;<;<85300--.;::9:<D?@@CGGJJFHHJJJJDGDEJJHBBAABB@>?@D@6*)''%&',2222>GFJJGIIFJFIJJHA@>>??AADEDFDFIFGJJHGEGIGFIJGJIJFD///11...045:76...-)&%%&&&'&$%%%&&'&&&%%&&'3679<JDJFJGJGJFJJGJJHEFJHGGDFCIJDHJB@@@EJJGGECDE>=<>@>:877<BIJEEFAAA?A:88944411///188;@@@?CJFJIIBA=:@?88@JEJHFHFJJIEJIJJCAAABG?JFIJJJJJHJJJJFGJIJEG<:960***+7:<>CDB=:9:;:@??@AFIIJJJB@@JEG@?53346<:<CABJFBJD5?JEJEFE9888GJCEBECB==?724;;@3000411115.)=DEGDJJJJEFBA;;?3>??>A?82121....////78223264222/*(''))(((((':=EGIJGD800BDJGFEHFJIJDFGEJJFDB3335JECFHIFGGGEJJEFFG:78&&&&&''))$$()*))00656=???531169@CGHJGB@?@BBBB88'&&$####$%'((,3:9::9<>@CCEEJJFJIEHEECCBDB;;;JFJ;:;<<ACEDDGFHIJIFDCBBEGJJCJEIJIID@CCFIJJFJFJJC@@AH@BFBBCBGEGIJDDGDBA;?AGACA@CB@BDBBBBFIDJEEEEIFJJHJFEJJJFFJEJIGJFFGGHJEDJDGFGJEDJGJI@A@@EBCA868D<=<00A@JDFDCBFEGIDAJCFJGGFFGBDEGDJFDDGFBCEHDIG;::;EC>;11A@>==;9@BDCGGEJCECDH;**)%%'%%%6:DFD@A??CC<<<=JD(((*1.)&''))*,,C?>>>DBDDCDBDBBDIJJJFJJJFECDDF@@A@FBAEBG@CCCDFJBB655?GJJFBG@666?AAA?:67DDF>===?@CEBHHJJJJGI000*((8>CDFGIJ@96676473=>)()--00953*//0:;GJJJJJIHBBCBGEBF8,,,33'')>>AADBDB?IHJFJEHHHDIDBCCCCDJJG?>=@IJJJIJDCB=<;3220/.(,-''&+..;JIJJJHJGEGJJJGJJJIGJGJJJFHJGEEDECC>'&&&*/.232:.../07@BJG?>=::CGHJJFJJJJIJJJJFFE;JJHHJJJJAA@@FIEDHJIHJHJFJJIIJJHIFHJJ==<=CBB??>;:9<>JGHFIJEHJI>>>=>655480'(;?@CCCGJJBAB=?><<;;=JHHJJJJHEIHJJEHJJJJIHJEFH??IDIJGJJFFJJJJJJIJDHJJGE84446DJIFIIFC?:431337BJGJFJHJIJJJJJHIJIJIJJJGEIGI7FFJGGJEFFJCD>C@---=DGFEJHHJFJJJHJDBCCCDH?>><=F@A>>AJIGJJIJJICC@@BAHJJJHJGJJHJJJJDJEJJJHJJJCD@A@?--6ADEA>>?>6556EEEF<;:;AEFCB:94/0369FHEIHJIJJJJIJGJJJJJJDA?<=>?F?:GHIJGFGDEFEIJGJGJJGHJJJJJJBCFJJJJJ;;;;GIJ999:('''&%&&)(*)&$$#$&'&%%),34>>AEDEHJJJJJJJJJCGJGGB?>==889..+,367>@BC@BDHHHJHJHJJAFJIEJHGJIDEE;;;:<;'('()+,,,.,////-,*)),,---/0A@<=JJJJJJJHJHJJJJJGJGGIJEHIGJIJJJGFJIJIJFCCFHC<;7*)*/BHJJJGEF2000=95@@AFHGJHIJJJJEFFJJJGJGIJJJJFGJB3243040>A@D:::;HJJGIFIJGGFCCA@@@@A?>)('')(())+,,0((88>JGJJGJCDDJHD?@@@B9(((2EJJJJJJJDEJJJ::::@BDDIHHGEHEB.****+:8<<@>HDBDBIJJ@A@@@<@<=<<;.'&*:<>>?A>>871,)'(+*-15689;+*)(%%%,/...;;3226B:::;A@@AHEFECBADHFDDABDCJIB@DDDJD111---()'&&'()%%&)7;<<?CA>;656994////:=?AAABCCCB=<=44/.,&$
@Glass_T7V_22_D3_14_7_45
GTCATGATAATAATGGTTTCTTAACGTCGAGTCTTACGCCCCGCCCTGCCACTCATCGCAGTACTCTAGAAGCGGCCGCGAATTCCGAAATCATCCTTAGCGAAAGCTAAGGATTTTTTTATCTGAGAATTCTGCCTCGTGATACGCCTATTTTTATAGGTTAATGTCATGATAATAATGGTTTCTTAGACGTCAGGTGGCACTCGAGTTGATCGGGCACGTAAGAGGTTCAACTTTCACCATAATGAAATAAGATCACTACCGGGCGTATTTTTGAGTTATCGAGATTTTCAGGAGCTAAGGAAGCTAAAATGGAGAAAAAAATCACTGGATATACCACCGTTGATATATCCCAATGGCATAGTAAAGAAACATTTTGAGCATTAGATGAGTTGCTCAATGTACCTATAACCAGACCGTTCAGCTGGATATTACGGCCTTTTTAAAGACCGTAAAGAAAAATAAGCACAAGTTTTATCCGGCCTTTATTCACATTCTTGCCCGCCTGATGAATGCTCATCCGGAATTTCGTATGGCAATGAAAGACGGTGAGCTGGTGATATGGGATAGTGTTCACCCTTGTTACACCGTTTTCCATGAGCAAACTGAAACGTTTTCATCGCTCTGGAGTGAATACCACGACGATTTCCGGCAGTTTCTACACATATATTCGCAAGATGTGGCGTGTTACGGTGAAAACCTGGCCTATTTCCCTAAAGGGTTTATTGAGAATATGTTTTTCGTCTCGGCCAAATCCTGGGGTGAGTTTCACCAGTTTTGATTTAAACGTGGCCAATATGGACAACTTCTTCGCCCCCGTTTTCACCATGGGCAAATATTATACGCAAGGCGACAAGGTGCTGATGCCGCTGGCGATTCAGGTTCATCATGCCGTTTGTGATGGCTTCCATGTCGGCAGAATGCTAATGAATTACAACAGTACTGCGATGAGTGGCAGGGCGGGGCGTAATTTGATATCGAGCTCACTTGGACTCCTGTTTGATAGATCCAGTAATGACCTTCGAGAACTCCATCTGGATTTCTTCAGAACGCTCGGTTGCCACCGGGCGTTTTTTATTGAGTGAGGATTGTCCGAAGCCTCGAGCTGTAGGACCAAGTTTACTCATATATTTACTTTAGATTGATTTAAAACTTCATTTTTAATTTAAAAGGATCTAGGTGAAAATAGCTTTTCAATCACATGTCATGACCAAAATCCCTTAACGTGAGTTTTCGTTCCACTGAGCGTCAACCCCGTCGGAGAGGAATTTGGAGGATCTTCTTGAGAATCCTTTTTTTCTGCGCGTAATCTGCTGCTTGCAAACGAAAAAAACCACCGCTACCAGCGGTGGTTTGTTTGCAAATATAGAGCTACCAACTCTTTTTCCGAAGGTAACTGGCTTCAGCAGAGCGCAGATACCAAATACTGTTCTTCTAGTGTAGCCGTAGTTAGGCCACCACTAACTCTGTCAGCACCGCCTACATACCTCGCTCTGCTTAATCCTGTTACCAGTGGCTGCTGCCAGTGGCGATAAGTCGTGTCTTACCGGGTTGGACTCAAGACGATAGTTACCGGATAAGGCGCAGCGGTCGGGCTGAACGGGGGGTTCGTGCACACAGCCCAGCTTGGAGCGAACGACCTACACCGAACTGAGATACCTACAGCGTGAGCTATGAGAAAGCGCCACGCTTCCCGGGAGAAAGGCGGACAGGTATCCGGTAAGCGGCAGGGTCGGAACAGGAGAGCGCACGAGGACTTCGGGGGAAACGCCTGGTATCTTTATAGTCCTGTCGGGTTTCGCCACCTCTGACTTGAGCGTCGATTTTTGTGATGCTCGTCGGGGGCGGAGCCTGTGAAACACCAGCAACACGGCCTTTTTACGGTTCCTGGCCTTTTGCTGGCCTTTTGCTCACATGTTCTTTCCTGCGTTATCCCCTGATTGTGTGGATAACCGTATTACCGCCTTTGAGTGAGCTGATACCGCTGCGCCGCAGCCGAACGACCGAGCGCAGCGAGTCAGTGAGCGAGGAAGCCTGCATAACGCGAAGTAATCTTTTCGGTTTTAAAGAAAAAGGGCAGGGTGGTGACACCTTGCCCTTTTTTGCCGGACTGCAGCGGCCGCTACTCGTGAGCCCGGCTAGCGTCAGTTTCACCTGTTTCTTACGTAAAAACCCGCTTCGGCGGGTTTTTACTTCGTAGTCGACGTGGGATTTCAGAGCAAGCAAAGAAAGAGGCGACAGATTACTCTGTCGCCTTTTTCCTGACTCATAACTTAGGTGGCGGGCTAGCGTAGTCGTTTTATTCTGGTCAACCACCACGGTCTCAAGTGGTGTACGGTTTGCAAAGCCCGACGTGCACAGCTGTCACCGGATGTGCTTTCCGTTGTTGATGAGTCCGTGAGGACAACAGCCTCTACAAATAATTTTGTTTAAGAATCTCGTTTAAAGAGGAGAAAGGTACCATGAGTAAAGGAGAAGAACTTTTCACTGGAGTTGTACCAATTCTGAGAATTAGATGGTGATGTTAATGGGCACAAATTTTCTGTCAGTGGAGAGGGTGAAGGTGATGCAACATCAAAACTTACCCCTTAAATTTATTTGCACTACTGGAAAACTACCTGTTCCATGGCCAACACTTGTCACTACTTTCGGTTATGGTGTTCAATGCTTTGCGAGATACCCGAATCATATGAAACAGCATGACTTTTTCAAGAGTGCCATGCCCGAAGGTTATGTACAGGAAAGAACTATATTTTTCAAAGATGACGGGAACTACAAGACACGTGCTGAAGTCAAGTTTGAAGGTGATACCCTTGTTGATCAATAGAGTTTTAAAAGGTATTGATTTTAAAGAAGATGGAAACATTCTTGGACACAAATTGGAATACAACTATAACTCACACAATGTATACATCATGGCAGACAAACAAAAGAATGGAATCAAAGTTAACTTCAAAATTAGACACAACATTGAAGATGGAAGCATTAGACTCGCAGACAAGTTATCAACAAAAATACTCCAATTGGCCATGGCCCTGTCCTTTACCAGACAACCATTACCTGTCCACACAATCTGCCTTTTCGAAGAATCCCAACGAAAAGAGAGACCACATGGTCCTTCTAGTTGTAACAGCTGCTGGGATTACACATGGCATGGATGATCTCTACAAATAAAAGCTTGATATCAGATTCCTGCAGCCCGGGGGATCCCATGGTACGCGTGCTAGAGGCATCAAATAAAACGAAAGGCTCAGTCGAAAGACTGGGCCTTTGAGCGTTTTATCTGTTGTTTGTCGGTGAACGCTCTTCCTGAGTCGGACAAATCCGCCGCCCTAGAATCTCGAGTGGCGCCTGCAGACGTAAAAAAAGCGGCGTGGTTAGCCGCTTTTTAATTGCCGGACGTACAATAGATGCCCGGATGATCCTGACGACGGAGACCGCCGTCGTCGACAAGCCGGCCGTTAATTAAAAAGTTAAACAAAATTATTTGTAGAGGGAAACCGTTGTGGTCTCCCTGAATATATTATACGAGCCTTATGCATGCCCGTAAAGTTATCCAGCAACCACTCATAGACCTAGGGCAGCAGATCGGGACGACGTGGTGTTAGCTGTGCTCGAGGTGAAGACGAAAAGGGCCTCATGATACGCCTATTTTAA
+
,13CJGJGJIHIHJD@?@:541)(()-)*/0222228777DJGFGGFIJJABAA@@8+++0**&&&&,-7=?B8888::,+++82,&&',.*)(((./.012<GFJIDJJJJD=CFCJCD+*(((()()*7:;0/.,+(((,??DCCEB5//08ABJ:999IIJFJHHHJJIJEIJEJD?;777576''''':-++,,-DB;;;:=;;<:6555:9:;762289==4352&&&'*-/,;=CCJBDCADDFD>54?44FCBBEJHJGFJECDA:8.*))+.59((((259?DDDHGGJEJIJFJHJHJF94445678:<=@F?5112<=BFGIEEHJJJFCCDCDDFEEE@EAB>;<<6772300112=;711*-++*.)))/112167:3333DFEJBBCAJFJJFJGEJIFJHHFEGDEFCDEDIJFEGJG97888:BJEDDBA@DJEEDAJDHJHJJFGJHFDDDJB?=766;C>=>>;===AC<...)))))0+-.((),1<;<FGG9999977'&'*3/1,2/0/-./17<>@333)))*+1,,-4////7111244--&&&IJHDECDJ@FJJFFJJGJDJHIJCB@FJ555?>@GJECBEJJJJFJ>>>?GEHIFFFDECJEHDJJHJJIFJJGDBB=<<;><>>BBBCAAGC:88552225,.,,-:88A@??CABBCJDCE885550//155.,++,,;-----/4+::?DJJIJHJJJE<===GGJJDHGJHD>>?D422231.((&''(,+.4,,,,449&%%%'''D@***,;?IEHGFGJJFCFDCC@?@C>=1///5:9<?=?7E:98:G73234=888IEEFJHDDBC;;;;EEFHH10///./087768925.*+,,40,,-/+21102/238:@>4212<>?DBBD;:9:<71**67/.-,*)()**()(,91111DBF<;;:=>ADFFJFDDBAAAEE?9@DED)))<=***-%()%&&(-.-01442..-+'&'&&&##%&),(04,***+?>?>676,,,+,-',+--846>?<?////889>,**)00073299:9889>10/0BBFFB@>:<>AA982+***))),),+&&%&%%%'(-540026ABD77788;<:;:?=9994455556*''(00,))*AB??A?<9>?C----6<>AHJ>;:<J1118831-+--,/0+++'(('&%&'-0+))(((&$%&+,,?@CCEGHJGFIIHJFACFDHJDHGHJJ;:;;CC366*))))).+(()58--+))*38;988223,&&&&)+,,../3/;?>:7:HACEJEJHJDFFJFAA@?A?A>2///897JCCDC(''(;;<=>?9::7886775766:::98:=9998420/..''&&039<=<;:;;<<=<:9??GBHJGJJJJHJIEEJ====E=<:621141''''+)*,,4333675:;7;22224211-,&&%&&$%''7766482//.2.**)*'''9=A@BFGHJJGJIJJJGFGGJDD@,(*29EE@FHADGHHJGJEJH2222>;867:AA@?@;;;;IGJJGJJGJGFGGFIEEFFIJFFDFIJGI@A@AHHJJJJJFGCDIIFFHEGJJG?>>>B6666>>>DD>965569><;88/.,-935542((0;>9888+**+844<:0./119-%%$%%%''.///>>???ABGBG;,,,,>:EFJGJIJJJF9960*&&(,-77;<>A=<;:::=?;<ACBBAAA<;;35557-)))73111/,(('',*(''%%&%&)&'((@EH98745.(((*/3334449>??>A8EJ<;;77GJG;:96<>;D@>?CCI@@@:89:;A??@@B::88;:993,,'%%(@CB?><>@?A300/221--,,134551222;C?HDEF@<:88:643'(AADIDDDB?<<=>CGECCBJCAA=>BBA=@A?:A>A@?@8778ADGJB:78*)))788:ACEEEHDEICDE---->4+,,'(;<=>B@?>>?>>>,)))1120023/5696554556;;>;<=7752('%%)665668:9>:;<<=?6767:..-.78B?>>:;;;GD@?@CGIHECCE>@AEBABFADFDDDACCFCCEFBECDG@E>@:C@+*)&''&'(&%%&%%$$'(('((%%&&(()))*936321'&&'223D?==<<962(&%%())*02;BA>==:533..//,,+*-,.1/,))%&'&&&&&'%&'(&%%%()%+*&&'.+,,,+*+/042'''5<=>>A@?>.--.33685531/@B:772<A?A98:9::9834>@B@=:::6843411'&&$$&&37(''&&,-89;;;<??>**(*,,00-'&&('''''))))*-+(((9,**===>@JJGBD5556<//../.:::>;9(&&((*))*0,,+,4*)*,03334?>=<>0///22121123?ACCFEJDCFFIC9.87830&&&&)(*(+--358BEJDDA;745411***+47;AJCABB@BD622FFC==DACEBA;65'&&%'((%$%%&%%((+,038:@ADFCAAADICCCE9:0006>>?554597557HJHIJJJIHCEEEF>==>E??>76&&&)B....29A@B>36HFGIIEDDEIJJJGDFCA@FGH;876;ABCIDA==?>>?JIGAA>*&&&'??>>75</.00;//01:;975578:BEDFDC943.--270'(((9<<<=>>JJGCBBBAA=96+('((),,/.1--2011184+,,2>==;:)''&..<?AHEBCCCCCDCEEJJHHDEGCF666475786766,&%'&'(%%%-93337===BB@BCBBAB>>;:8+++2;1.-+)***('&(&&&*)),,5:FFC@@BDDCDACC9976675.--./5;9998*))).0478611/1139:>64337>CCEC?DGEJDDHDCDCA@?@@BBCBDBCEDGBAACD;99CB999@??A?:99:<BDAC@@BAGJGJEG10000C:667>EDGDB@@AC??90...-)((()''(--/)(),,',,*++./1;??<;<<><;36566100027533)(((,+-)/4.101122:<<=;><;:;CDDGDB;;>:5++5,697/**+'))(*+..-(.,,-0//126????CBB@@CCEFD?@((.0)6--34657000,++-22129<;<95435+++,)%$$&''+.+++,59:CD;86/2))4+)((*)&'..27989=334B72-&'&(--*+?A@@ABDDJEJGJGJFDGGHJH:99A>-,,5=?=@8534469:>D==:44?@7*91(%%&'(-65488:>>?<@BBCC.)))+./.+''&%''*6*))**,,,2;;9<=<<=;6442-(%%&&&&&&&+27@@:;:;D>-,+001(((5<954521127;9:8,,,,/5552010003*)))100///2...''''8<@D4446/...EFCFDCCFBABFDCA>@?>@?==>>??8779=;;7?>>A?BC?:<<>?7/.&%'()*+><9556859.)(*15-/*+,(***,,+,....A@<<A@98)))(,./...7ABB4;<=B?622318>><<?=34332223477787455/..079%%%'(988,,,/-,,,GF8777?756?BC:;AEFIEEJJFECEGC=A<651-,/013)((&(()&',,,,-460/0//%$
@Glass_T7V_22_D3_14_7_46
CCGGATCAAGGCTCCAACTCTTTTTCCGAAGGTAACTGGCTTCGGACGACGCAGTCCAAATACTCTCTCTAGTGTAGCCGTAGTTAGGCCACCACTTCAAGAACTCTGTGGCGCCGCCTACATACCTAGCTCTGCTAATCCTGTTACCAGTGGCTGCTGCCAGTGGCGATAAGTCGTGTCTTACCGGGTTGGACTCAAGACGATAGTTACCGGATAAGGCGCAGCGGTCGGGCTGAACGGGGGGTTCGTGCACAGCCCAGCTTGGAGCAAACGGCCTCCGCCGAACTCGGATCCCTACAGCGTGGAGCTGTCGAAAGCGCCACGCTTACCGAAGGGAGAAAGGCGGACAGGTATCCGGTAAGCGGCAGGGTGGGAACAGGAGAGCGCGCGAGGGAGACTCGGGGGAAACGCCTAATTCTTATAGTCCTGTCAGGGTTTCGCCGCCCTCTCAACTGAGCGTCGATTTTTGTGATGCTCATTCAGGGGGGCGGAGCCTCTGGAAAAACGCCAGCAACGTCACCTTTACGGTTCCTGGCCTTTTGCTCACCTTGCTCACATGTTCTTTCCTCGGCGACTTGCCTGATTCTGTGGATAACCGTATTACCGCCTTTTGAGTGAGCTGATACTCGTTCGCCGCAGCACAACGACCGAGCGCAGCGAGTCAGTGAGCGAGGAAGCCTGCATAACGCGAAGTCATACGGTTTTAAAAGGGCAGGGTGGTGACACCTTGCCCTTTTTTGCGGACTGCAGCGGCCGCTACTAGTAGACCGGCTAGCGTCGAGTTCACCTGTTTTACGTAAAAACCCGCTTCGCAGGTTTGCTTTTGGTCATCGAGTGATTACAAAGCAAGCAAAGAAAAAAGGCGACAGATTACTCTGCGCCTTTTTCCTGACTCATAACTTAGGTGGCGGGCTAGCGTCGTGGTTTGTCTGGTCGACCCACCACGGTATTCAGATCATATCATAAACCCCGACGTGCACCGCTGTCACCGGATGTGTTTTCCGTCTGATGAGTCCGTGAGGGAGCAACGAGCCTCTACAAATAATTTTGTTAAGAATTCAGTTTTTTCAAAGAGGAGAAAGGTACCATGAGTAAAGGAAAAGACTTTCACTGGAAATCCAATTCTTGTTGAATTAGATGGTGATGTTAATGACTAAATTTTCTGTCAGTGGAGAGGGTGAAGGTGATGCAACATACGGAAAACTTACCCCTTAAATTTATTTGCACTACTGGAAAACTACCTGTTCCATGGCCAACACTTGTCACTACTTTCGGTTATGGTGTTCAATGCTTTGCAGATACTACGGAAATGATTGAAACCAGCATGACTTCAAGAGTGCCATGCCCGAAGGTTATGTACAGGAAAGAACTATATTTTCAAAGATGACGGGAACTACAAGACACGTGCTGAAGTCAAGTTTGAAGGTGATACCCTAATCGAATCAAGTAAAAGGTATTGATTTTAAAGAAGATGGAAACATTCTTGGACACAAATTGAAATACAATTCATTTCACGCAATCCTAGCATGGCAGACCGAACAAAAATCAAAATGAAAAATACATTGGGAACTTGGACCGCGTAGCTGAAGATGGAAGCGTTCAACTAGCAGACCATTATCAACAAAATACTCCAATTGGCGATGGCCCTGTCCTTTTACAACAACCATTACCTGTCCACACAATTTGCCCCTTTCGAAAGATATCCCAACGAAAAGAGAGACCACATGGTCCCTTGTTCGAGTTTGTAACAGCTGCACTAGAATTGTAGGTCACATAAGGATAATCTCTACAAATAAAAGCTTGATATCAAAATTCCGCCCAGCCCGGGGGATCCCATGGTACGCGTGCTAGAGGCATCAAATAAAACGAAAGGCTCAGTCGAAAGACTGGGCCTTTCGTTTATATCTTGTTTGTCGGTGAACGCTCTCCCTCAGTCGAGCAAATCCGCCAGCCCTAGAATCGAGTGGCGCCTGCAGAACATAAAAAAGGTGGGTAACTGCTAACTTTAATTGCATGCAAATAGAGTCCCGGAGTAATCCTAAACAACGGAGCCGCCATCATCGACAAGCCGGCCGTTAATTAAAAAGTTAAACAAAATTATTTGTCAAGGGAAAGCGTTGTGGTCTCCCTGAATATATTTTATACGAGCCTTATGCACGTATGCCGTAAAGTTATCCAGCAACCACTCATAGACCTAGGGCAGCAGATAGGGACGACGTGGTGTTAGCTGTGCTCGAGGTGAAGACGAAAGGGCCTCGTGATACGCCTATTTTTATAGGTTAATGTCGTGATAATAATGGCTTCTCAACGTAGAGTCTACGCGCCCGCCTGCCACTCATCGCAGTCTTCTGAAAGCGGCCGCGAATTCCAGAAATCATCCTTAGCGAAAGCTAAGGATTTTTTTATCTGAAATTCTGCCTCGTGATACGCCTATTTTTATAGGTTAATGTCACATGATGATAATAGTTTTCTACAACGTCAGGTGGCACTCGAGTTTGATATGGGCACGTCGAAGGGTTCCAACTTTCACCATAATAAAGAAATAAATCACTACCGGGCGTATTTTTTGAGTTATCGAGATTTGTAGCAGGAGCTAAGGAAGCTAAAATGGAGAAAAAAATCACTGGATATACCACCGTTGATATATCCCAATGACCATCACTGTAAAGAACATTTTGAGGCATTTCAGTCAGTTGCTCGAAATGTACCTATAACCAGACCGTTCAGCTGGATATTACGGCCTTTTTAAAGACCGTAAAGAAAAATAAGCACAAGTTTTATCCGGCCTTTATTCACATTCTTGCCCGCCTGATGAATGTTCATCCGGAATTTCGTATGGCAATGAAAGACGGTGAGCTGGTGATATGGGATAGTGCTCACCCTTGTTACACCGTTTTCCATGAGCAAACTGAAACGTTTTCATCGCTCTGGTGAAGTACGCGACGATTTCCGGCAGTTTCTACACATATATTCGCAAGATGTGGCGTGTTACGGTGAAGACGCGCCTATTTCCCTAAAGGGTTTATTGAGATCTTCGTCTTCAGCCAATCCCTGGGTGAGTTTCACCGCTTTGATTTAAACGTAGCGAATATGGACAACTTCTTCGCCCCCGTTTTCACCATCGGGCAAATATTATACGCAAGGCGACAAGGTGCTGATGCCGCTGGCGATTCAGGTTCATCATGCGGTTTTTGTAATAGCTGCCATGGGCAGAATGCTTAATGAATTACAACAGTACTGCGATGAGTGGCAGGGCGGGGCGTAGATTGATATGAAGCTCGCTTGGACTCCTGTAGATAAATTGATAATAACATCAAACTCCATCTGGATTTGTTCGGGACAAATTTTCACCGGGCGTTTTTTATTGGTAAGATCAAGACTCGAGCTGTCAGACCAAGTTTACTAGTATATCTTCAGATTGATTTAAAACTTCCATTTTTAATTTAAAAGGATCTAGGTGAAGATCCTTTTTGATAATCTAGTGACCAAAATCCCTTAACGTGAGTTTTCGTTTCATGAGCGTCAGACCCCGTAGAAAAACGAAAAGAATATTCTAAATAGCTTTTTCTGCGCGTGGTGTCCCTACTTGCAAACAAAAAAACCACACTACCACGAA
+
))),/0&%%&(&&%%%*33*++6?D?>8>?BGGDB><7788;91.*)&%%%&&'%$%'*,,/,,**(*'&-344CEFFE@A211/-.0;F;;:311144:>CA?@8666''(''''))*&&'''(*)&&&&+,13<;=CFJJGGDDCIIGHFF=>==H:83113555222+)(*-.6===>?>D@>??@?*****+(((()$%'(((0048;@?C@=<?AAC@BD??:54337<+**+/12?@743***)'&&++,-++,,3420234**)*(''(*))%&'&%'&'&%&&'*'''((*)+))%$$$%''(&&&'010012122261(&''356JFGIHFFEGJEJIFFGIIEEIFFEEDBEFBD????>=+**'(('''')**,44,,44661.3-,,)'&'01210/))%###$#&&'&-5678<:72-*'''*+*)(()''''*+*%%%&)&&')**3455=>?EB?><<<>>.('''&'')9865630----(''(236775,,&$&%&))%$$$$$'&*)))**/-//56<>ACEF?2+++,224132./267111/569582/,+*****)&&''89<<753411:AGGCDCBEFG<::1110242256@CFIFH<;;,+(((((&&**)+**+''''*68<CBDCA@@>?GFEEF6---)***-/0:?HC@??:889=>B<;22337&&%%&$%(*88-+,221)('''*.....210/.---79485:;=;/.,+))20/**+-+)*''(*))*/566@EAABCCFDDBJD8556<:??@BJ222C@@999:GEJHJF6554,//***)+0****0..:<5444889BEFDF86(((*97566:9=AJEHGGDFFC<;;62276(''(//+,,555?=8/++-0125566606663446==<>=<@><<00//312)))*.('%$$$$##$*&++)*)+/''&$$$#$%$$$%##$%&*../:*))))()11+$$$%%''0/++,+-+(&&&+*+**'***,,../**./12'''2.0&&()&&)2440++**,/1.05=7--,(21110+'%%$&')*,'&&'47888;<=FIHA=<;;@;::@@ADC=/-++.(%&*/,'&&&)(+((%%%''*(())---.<<C@>>?@FFEBA?@@0/.*'%%&')/..B===<5/-&'4014345GFGDFJJCACDDCCB@A88,+)+/5'&&'/3222.**?8FJC>>>@JJFGFBA:90@IJAA?@DCGGJJJEJEFDDEHIEDGFDFJIFA9778=9<<=DDBDEGIAA?:;;=@<980-((()+*)$%##$$'(%%$$%&'.+-((22411000,+-.<>??>BAAHGJFB>==AAE6C<97778<;ADHIHCFCFB@8GJ?==>JID<;:66<A988766678344CCFFGGEJJJJHDGGJJEJFDJJECCA?51.&',+)))*.,*))'(.<<=;@??>BFC<6/--5?968/069??=;21--,)+BD==5553>:('7*('$$$%$#$&'(&&%%&&,+--%%%%&&&..,,+&%$%&(&%&)&%$'(++))+,+'&%%$%&%'%&&$$$#$$$%$%$$$$%%%(688:=?CJEHAAA732254,,000/0/568@C@BBBJJJFFJDEJDB?AACGFFEEHG??@>CC>>?:4'&$%&%*+*))*..332((*+832-,,'&&'/../14)'''/:.,+*)'''(/267:B>=;:;6444>993--,,*&*$$%$$$$%--'0'&&())*.+'%&&&&'),**%%&'%$$$&$###$%$$$%&'&()*)++%%(-.++*(()((&%%(*''%&&%&((*.//*+,@95/*++,.223;<5455==@:888:@A<;98;;@??@A333=<:420-...0//2;979--..=;:9.))))*1)**,5&+++-12138?>>>888687:/,($$%%'''))),-20,,)(((+59349:<;:::>CCD6654--/.,*'')'''&'&$$%$$$#$$$$#$%%'&''+(&&&-+-.--((((&&&&121203443*(((,2)'''**&%%&'&'%()((()***565668@86662--+//0333IJJHJJEJGJDHHEDB:?<12&%&&(1482('''3<>;;;<JD>=9?DCAED:;5+**3))))+.:ADCB?<0/%%$%$$%$++&'&&%%%((/035;AB>>><<>85544;889;;2111321/.//@B9779JJJJJCFCEJGIGFDD@<<<>EJJIJD@?34DJFEGFCB@BGHGGEBCEDJGIJGFC@4333FDCDBE/((((*())*+*&%$$%%*&%%&')%%&(//,++003519553399:/./067,,500/)('%&%$#*)1006=6666<;;5444ACFJFDDFJGH>>?@A?>>::6677863-)*+/--'%%&088744210((--,0000,,--<=>>?@::;668B@??=>30/')+,/---&&&&%%%17330)'((./../568@?6653212455-4320'''<44++'$$%'')(*,-0...;;93320/.04))('&&34+)*,--379@AAFJEHHFDIJDJ<.,++,))&%%%&&'3'%%&'%%''01235;<ADBCB:::CDC>?>>AJAJHFBAABJJHJJHJJEIBCDBFGGJEB=42211100/*(&%%%&&%%$%&78;;9;879CACGEJJJJJJJIJ<:::GBDE620/14:E@@C:?A==@@CEBC<77645457;>CEIGFA@DFJHJFIJH/...,*+)++;<?@AHGIJGHJJJIHJHGJJJGFJHHJJGJJJEJFFHGJEE==<6313077;000+++++*+'(*'''(157:92.-,,&&,---,/.2140/44.---.22214341/12;C5222*(('((+..(%$$%&*.*89;?442001==9:;=FB@@GG>?>>JB;;8...-0.&%%%&)'''))/099>>>JGJCJJJIFJJJHCEBBCEFCDJI@ABADDEBAEDDB8887@32+++))(%$$%&&&'1./8:@EC>=>GJJFJFJEJ<2,**%%&'&&').2..<@AA@>?BECCJDIDDAAEE=994)'(+546445489:..&%&$#$&&&'&.29;1110888;<@AIJEE@BB<///18)(((9>>>EBA><<77<=DEIJGEHJIGFHIJJJJHJJIB>?A@DE987730085523<:;<82)'&'('().3334324/.//2'%$#&))+,-,//00FEFGFJFHHFJJJJJCFIFJJJBBBDJIJDFFHFCEDJHCC5'''-()))*(('(('&&((++(((*(((()'%$$$$&&&$$$$%%%%$%&&%&&%%$%)+++*+@BDEA>9(&&&')))(('&'')*--...('''1;=641)((&'&&'&%$&)%&%&(()111.**1555GCCIFEB@)))))**&'*%%%%2;=D==;1/8-++,'0%)@BJJFJFGHJIJIA3221300257.,,)))))*,054:;///-4))***DA<;:>?@BGFFCCFHDFCCC:BI,'%%.,-)()++,,1,*(*-99/,''''&%'$$$(*04++(''(%%%%''%%$%&01;:99::;63-''())((%%$&&)+(((*--/,1321-))('''()'''$%
@Glass_T7V_22_D3_14_7_47
ACCATTATCAACAAATACTACAATGGCGATGGCCCTGTCCTTTACCAACAACCATTACCTGTCCACACAATCTGCCCCTTCGAAAGAATGCCAACGAAGGGAAGCCACATGGTCCTTCTTCTAGTTAACATTGTAGGATACAGTCACATGATGATATCTACAAATAAAAAGCTTGATATGAATTCCTAACCCGGGAATCCCGTCGTTAGCGTACTGAGGCATACAAATAAAACGAAGGCTGAGTCGAAAGACTCGGCCTTTCGTTTTATCTGTTGTTTGTCGGTGAACGCTCCTGAGTGAGCGAGGACAAATCCGCCGCCCTAGAATCGAGTGGCGCCTGCAGACGTAAAAAAAGCAGCATGGTTAGCCGCTTTTTTAATTACAACATACAATCAGTACCGGATGATCCTGACGACGAGGACCGCCGTCGTCGACAAGCCAGCCATTAATTAAAAAGTTAAACAAAATTATTTGTAGAGGGAAACCGTTGTGGTCTCCCTGAATATATTGCCTGCAGCCTTATGCATGCCCGTAAAGTTATCCAGCAACCACTCATAGACCTAGGGCGGCTCAGATAGGGACGACGTGGTGTTAGCTGTGCTCGAGGTCAACAGAAAGGGCACCATTGATACGCCTATTTTTATAGGTTAATGACTGATGATAAATAGTTTCTTAGACGTCGAGTCTACGCCGCCCTGCCCACTCATCGCAGTACTCTAGAAGCGGCCGCGAATTCCAGAAATCATCCTTAGCGAAAGCTAAGGATTTTTTTATCTGAAATTCTGCCTGTCGTGATACGCCTATTTTTATGGTTAATGTCATGATAATAATGGTTTCTTCAACGTCAGGTGGCATTAAGTAATGGGCGCGTAAGAGGTTCCAACTTTCGCCCATAATGAAATAAGATCACTACCGGGCGTATTTTTGAGTTATCGAGATTTTTCAGGAGCTAAGGAAGCTGCCAAAATGGAGAAAAAGATCACTGGATATACCACCGTTGATATATCCCAATGGCATCGTAAAGAACATTTTGAGGCATTTCAGTCAGTTGCTCAATGTACCTATAACCAGACCGTTCAGCTGGATATTACGGCCTTTTTAAAGACCGTAAAAATAAGCACAAGTTTTATCCGGCCTTTATTCACATTCTTGCCCGCCTGATGAATGCTCATCCGGAATTTCGTATGGCAATGAAAGACAGTAAGCTGGTGATATGGGATAGTGTTCACCCTTGTTACACCGTTTTCCATGAGCAAACTGAAACGTTTTCATCGCTCTGGAGTGAATACCACGACGATTTCCGGCAGTTTCTACACATATATTGCGCAAGATGTCAGTGTTTCCAGGTGGAAAACCTGGCCTATTTCCCTAAAGGGTTTATTAGAGAATATGTTTTTCAGTCTCAGCCAATCCCTGGGTGAGTTTCACCAGTTTTGATTTAAACGTGGCCAATATGGACAACTTCTTCGCCCCGTTTTCACCATCGGCAGAAATATTATACGCAAGGCGACAAGGTGCTGATGCCGCTGGCGATTCAGGTTCATCATGCCGTTTGTGATGGCTTCCATGTCGGCAGAAATGCTGAATGAATTACCAAACAGTACTGCGATGAGTGGCAGGGCGGGGCGTAATTTGATATCGAGCTCGCTTGGACTCCTGTTGATAAATCCAGTAATGACCTCAGAACTCCATCTGGATTTGCTTCAGAACGCTTCAGTTACCACCGGGCGTTTTTATTGAGTAAATTGCAAGCCTCGAGCTGTCAGACCAAGTTTACTCATATATACTTTAGATTGATTTAAAACTTCATTTTTAATTTAAAAGGATACCAGGTAAAAACATTTAATAATCTCATGACCAAAATCCCTTAACGTGAGTTTTTCGTTCCACTGAGCGTCAGACCCCGTAGAGAAAAGATCAAAAGATGTTCAATCCTTTTTTTATTGCGCGTAATCTGCTGCTTGCAAACAAAAAAACCACCGTTACCAGCGGTGGTTTGCCGGATCAAGAGCTACCAACTCTTTCCGAAGGTAACTGCGCTTCAGCAGAGCGCAGATACCAAATACTGTTCTTCTAGTGTGGCCGTTAGTCAGGCCACCGCTTCAGAGCTTCTGTAGCACCGCCTACATACCTCGCTCTGCTAATCCTGTTACCAGTGGCTGCTGCCATGGATAAGTCGTGTCTTACCGGGTTGGACTCAAGACGATAGTTACCGGATAAGGCGCAGCGGTCGGGCTGAACGGGGGGTTTCATGCACACAGCCCAGCTTGGAGCGAACGACCTACACCGAACTGAGATACCTACAGCGTGAGCTATCAGAAAGCGCCACGCTTCCCGAAAGGGAGAAAGGCGGACAGGTATCCGGTAAGCGGGCGGGGTTGGGACAGGAAGCGCACGAGGAGCTTCCAGGGGAAACAGCTGGTATCTTTATAGTCCTGTCGGGTTTCGCCACCTCTGACTTGAGCGTCGATTTTTGTGATGCTCGTCAGGGGGCGGAGCCTGTGGAAAAACGCCAGCAACGCAGCCTTTACGGTTTCCTGGCCTTTTGCTGGCCTTTTGCTGGCATTGTTCCTTTCCTTCGTTGTCCCCTTGATTCTGTGGATAACCGTATTACCGCCTTCAGTGAGCTGATACCGCTCGCCGCAGCCGAACGACCGAGCGCAGCGAGTTGGTCGGCGGAGGAAGCCTGCATAACGCGAAGTAATCTTTTCGGTTTTAAAGAAAAAGGGCAGGGTCGTAACACCTTGCCCTTTTTTTGCCGGACTGCAGCGGCCGCTACTAGTAGACCGGCTAGCGTCAGTTTCACCTGTTTTACATAAAGCCCGGGTTTGGCAACTACTTGGTCATCGAGTCTGATTACAAAGCAAGCAAAGAAAAAGGCAACAGATTATTTGACCTTTTTTATTGACTAGATAACTTAGGTGGCGGGCTAACATAGTGGTTTGTCTGGTCAACCACCGCATCTCTCAGTGGTGTACAGTTCAAACCCCGACGTGCACAGCTGTCACCGGATGTGCTTTCCCGGTCTGAGATGCGTCCGTGAGGACAAAAACCACCTCTAAATAATTTTGTTAAGAATTCATTAAAGAGGAGAAAGGTACCATGAGTAAAGGAGAAGAACTTTCACTGGAGTTGTACCAAATTCTTGTTGAATTAGATGGTGATGTTGAATGGGCACAAATTTTCTGTCAGATGAAGAGGTGAAGGATGATGCGACATTGCGGAAAACTTACCCCCTTTAAATTTATTTGCACTACTGGAAAACTACCTGTTCCATGGCCAACACTTGTCACTACTTTCGGTTATGGTGTTCAATGCTTTAGAGATACCAGAATCATATGAAACAGCATGACTTTTTCAAGAGTGCCATGCCCGAAGGTTATGTACAGGAAAGAACTATATTTTTCAAAGATGACGGGAACTACAAGACACGTGCTGAAGTCAAGTTTGAAGGTAATACCCTTGTTAATAGAATCGAGTTAAAAGGTATTGATTTTAAAGAAGATGAAACATTACTGGACACAAATTGGAATACAACTATAACTCACACAATGTATACATCATGGCAGACAAACAAAAGAATGAATCAAAACATTTAGAAACAACAAGCATTGAAGATGGAAGCGTT
+
%&*&%%%&&%%&%&&'&%%%%$%)%&'-,,))**111265;:5./.,+,,66987757:887775>431031100;;;;8,0136:632+,,,22''''.'*)(((')))(()((+,)**''%%&($$$$$%#$##&$%$$$&%%%%%&().('''+&%$%%%'),,-12.''('(()*%%%(*'(*((*('&''()'(''$$##$&'*+*-**,+,-//060/..-($$$)*&&'&.(+%$$$&&&)02)')''))3489+(()34)''''(.(***/0,**+2211+**$%&%%&*&%%%)*((*--..03316:8==>?;88::64446001/100552221&&&+7>?>:95.--***+220000,-,,212-%%$$#$$%**+''%%&%$###$%%,,-++++00+)(%%%%&%%$$&&'(&&&&&&'--/0017+)))())*8;9:;>DGA@>8;<?<<>HDF@<;<=G?<=;<+/HIJD<<<=C3334@FD@F543222/0)(('(((%%(58;2223ACGCCC>E@@@A8888CCBFJFJGE666355545@87'''-&%%%%%#$&(**+,680000312GDDE===>?F976/,*')%%##$((*+3/6--&&&$$$$&(*246@B?BFEFGDDDDCED432//)'''/*))(++*))));-,,())*)+)'&&&&'$%''&(/0=JHD@?4455BA100=??<=<,+%%&(,-(()*)(%$'&''(144577*))&(-,))134AEC@>0012398919C<8:==<>@=98211//-.)((10341299?===>@CJ52*&&&+8;DJ=<<=>B100132++++=+))'()*+6/,,+'(--(((')*+,06***,&&&'**<><=A?<>9111@<2,++,+.../.8843/*&'&&(''&''(;AJEED@FGJG7556;;=:777:>>;7>/(((&$&)(&&&(),//)))'&&(033678:;987*)(***+=@BHE@AACDFCJGIJJJH14('((444>?>=5556>BF@>78@BBJCCD?:9::;=CFCHJFHJJJG>===JGGIHFJJJFJHIJFGGBJH;::;F@?=;>00/0>?BCBGIJJ8778888773,0225006<>>FDEHFJGJEFB6=<<@J?2//-/11*)&'+)+*)'112ABI773343500632'68=:==7:;;BBDJ4334CCBJ>;+++)))+<>@?@DDBA+++.;@>>BGJFHFIGJHDGIFGFJJJJJJJHIEEFIJJIFJHJ:BBJJ;;;;J8667.......666644;9:8((((2/000602*-.,../7/('(++,,56>?C0,,-5-,0+*0'%$$%01-),,..*320-+('&''''45214:9D?=?ADGJJFJJBA>,*)+/.'/115<=BC50**)077@@B?@?>?<;:80002.*++3;;6-.,..1034AC=988**(().*+((+**+00//0/))))466=<9<;<@:9::11(''(,+%%%2'&(()))))38?@BDJJEGDGHEFC55513238@@??>???=:99:73479DFFHIFDJJJJJJJIB<<<<B?AGH9899<8533,)()%%%&*)))+'&%%(+-210..--/(''&'$$&)&&'((*)))./11'&*+44<<8953333.,,139=;=<<?>EDB?3@J5***+;<<ECJGIIF>=77GIJDJJDAC---/6?C:62'''.1038////--002///021/1130**,0:43/+(&&'((''%%&&&&&)))./7::@75668;ABGCCJJDHGHIJHCEAAA9((''//<<?@B=CFG11117=CFGG6559D:556630+)(&$&'&&('')&%$%'%&&'*3.+++678>;<@DHFFJJJE<>?**))1,-,-441169@7@@889=;=:97634<B(((''('0,+,)'')((,-'&$$&$%&&,101489:<&%%&&--//,,91//0//3555>0//141-+.464300.+**++1266))))''''&())++,''''39:B@@@<<<>91,7,*)*+4))(+,.*%$%'***-.3545456)&'('),((5BAAHJJD?>>763356?&&&&-*)&'('&&*')0//)**(&'&%'%'&%&*-::@@CA>??BHCDJIHIEHEGJJFGHF:445JF90--@?BA@@BCD<887:0+)(&&&$%))+88665586>><>ABI8543400008734>@@@ADEFABBEICBCGBA---)***//05;.-,-,+,<@865/(&&&&44))))ADB<ICD?:;AFJDCCDDFFCJJFHJ@99A=><==EBABBEIH5567FF@AA@CB,)'')41**,??FJDJD@?;7../-+*+(((**)((*'(%%&(()))ACA<===10/''''00)%$#&&&+*)&((,,+--.32).&&*()',/26782*((((')*+,*)))7A@@@?DBD?;::9:IIFFEEEJHHJIJJJIH@BBFFDEA@@BDJE><<=@JD@/)))(*++.))())()*-,***05<>>>889:DF==<11(()+-/0-,))/7-+0159<D=JJJGGJ11115644489553((()0/-,+.+*-,0(*+0--,,98:-)*664445+***9::9*)))A8;;:=>??++++2556CB@?ECC666+**,67:;<;66694334<=<>-,,+0('%&&##$&''&$%#%)')('(*)+)+8;<=A89=>?AJEDCBCFB>==>FFEAA??;>?B?A>?8568:&&&'+++,+''$$&',.026:>22223002)'((()079;==@BC=<=:<=?A>A@?55549:9>>@CBDFHEJEEHE41/.),-(&&(*+*+,-()*'&&('()*)((&&&%$$#%%$$%2434>?DBB?>==0..05033/2++'((()&&'%%&$$%&(*,0-38,+*%%%%%%))*../0,..8>>>8775=,+++-**++3000+***11234345985*))*&&)&'&''7>>>=4511/**++862231558ACFFJDDCEJ@<;996:=822347785:3.659<.-,.13+**+2/..4453/)())4)&&'**+**+-1.,-.7:897)2AAA=<////))((+/:<CDCDD@?751-.''((47BIHCIHIIED=<=?9988772410.0....8176(''%'++0109::<=665.))(&)%%&&5778BA?>B7669.../.......//1230'&'())%%&('****-.,&&&(.32221620-)(+,32)1309<1((0=?ECC;:;//@GCDDBB@I=FFHACBEGJIEIFFAA996766'''(;<>2111733111554(''&%&&%$#%&((*'(*')(((0567B?==B>**).63231.,,.**('(-.//;<=;:33,9:CIFI=>4400+++&&5/332389;;;>>J86679DJAB@BBAJHAB?>??BDCCCBABBJEJHJJJDGCDGFJ<==?<-++++,,<B777666BBBCJF>>>>GA@@GB?;''''/,,?B0/./10.(),+-29=<;+**))79;;4454=866689@><<?EJEHGGHFJFCBBCBG<42-((()23;<9888;;DB211673,''())((&&(*('('%''''%%&(+,,(''/,.7?=:554530((&
@Glass_T7V_22_D3_14_7_48
GGCTGAAACATATATCATAAACTCATATTAAACCCTTTTGAGGCTTGGATTCTCACCAATAAAAAACGCCCGGTGGCAACCGAGCGTTTGTGAACAAATCCAGATGGAGTTCTGAGGTCATTACTGGATCTATACGACAGGATCCAAGCGAGCTCGATACCGGACGCCGCCCCGCCCTGCCACTCATCGCAGTACTGTTGTAATTCATTAAGCATTCTGCCGACATGGAAGCCATCACAAACGGCATGATGAACCTGAATCGCCAGCGGCATCAGCACTTTGTCGCCTTGCGTATAATATTTGCCCATGGTGAAAACGGGGGCGAAGAAGTTCTGCCCATATTGGCCACGTTTAAATCAAAACTGGTGAAACTCGCCGAGAATGGCTGAGACGAAAAACATATTCTCAATAAACCCTTTAGGGAAATAGGCAAGGTATTCACCGTAACACGCCACATCTTGCGAATATATGTGTCAGAACTTGCGGAAATCGTCGTGGTATTCACTCCAGAGCGATGAAAACGTTTCAGTTTGCTCATGGAAAACGGTGTAACAAGGGTGAACGCTTCCATATCACAGCTCACCGTCTTTCATTGCCAGTCGAAATTGCCGGATGAGCATTACATCAGGCGGGCAAAGATGTGAATAAAGGCCGGATAAAACTTGTGCTTATTTTTCTTTACGGTCTTTAAAAAGGCCGTAATATCCAGCTGAACGGTCTCGTTATAGGTACATTGAGCAACTGACTGAAATGCCTCAAAATGTTCTTTACAATGCCATTGGGATATATCAACGGTGGTATATCCAGTGATTTTTTTCTGCCATTTTGACTACCTTAGCTCCTGAAAATCTCGATAACGAAGAAACCGCCCGGTAGTGATCTTATTTCATTATGGTGAAAGTTGGAACCTCTCGTGCCGGATCAACTCAAGTGCCACCTGACATCTTTAAGAAACCATTATTATCATGACATTAACCTATAAAAATAGGCGTATCACGAGGCAGAATTTCAGATAAAAAAAATCCTTAGCTTTCGCTAAGGATGATTTCTGGAATTCGCGGCCGCTTCTAGAGTACTGCGATGAGTGGCAGGGCAGGGGCGTAAGACTCGACGTCTAAGAAAACCATTATTATCATCAACGTTATTAAGCTGCTCAAAAATAGGCGTATCACCGAGGCCCTTTCGTCTTCACCTCGAGCACAGCTAACACCACGTCGTCCCTATCTGCTGCCCTAGGTCTATGAGTGGTTGCTGGATAACTTACCGGGCCTGCATAAGGCTCGTATGATGTGGGAGACGGCAACAAACTTTTTCCCTCTACAAATAATTTTGTTTAACTTTTTAATTAACGGCCGGCTTGTCGACGACGGCGGTCTCCGTCGTCAGGATCATCCGGGCATCGATCGTACGTCCGGCAATTAAAAAAGCGGCTAACCACGCCGCTTTTTTACGTATAAGCGCCACTTCGAACCTGGCGGCGACTGTTCCTACTCAGGAGAGCGTTCACCGACAAACAACAGATAAACGAACGGCCCAGTCTTTCAACTGAGCCTTTCGTTTATTTGATGCCTCA
+
,./333386''')&'&$%&'501+*,,,,(()()$$$)-'''9:<5//+++*)*)+,(((&));ACDABDCDHGIFJJEF@>??BBBC)))((-69---.<;<;;5,,,,-)*)+-4<?<;;>AC1---(''(*)''(22)'''(()3434449+((+)&'())&%%%&(*+95555AJDEJFAA@CEHJGJHEJJGJIJJGGJFC(''(***++++,35:88:CDIJJJJJJJJJJJJJIJJHHJJIJJJJJJJJHJJJJJJJJJJJJJIHJGJJ54))8)<01DEHJEIJJJGDDFDB@><CD?;4458---.99?>?HA??<98695//--+((()6==>9682////B@ADGCEEGJGDEFFGBABD@7/(()'((&''&&&'*((-0+**->BBCEEDIGJJ:9::IFEE@CDB1114<110-**,%$%'-%&&'+,,,556I8777;;><<886*4445?BA<<8764/.*),)**&'--<=>?0000<=>HFGJFA111.2178FFFGFEIJJJGGJFEC>99:D=;900012=>>@@==?CJGFF50//85554221)((/,2@AB>>((2870001:000/35452230/-,-./:AB8871403-+)('''&&%%()'''<;:<AB?GD=>GBCEEEEDCCCC>?0?.,-5<;95666>=100/099>=32889;>>=>@EJJJJJJFEIDHJJJJGJJJGJJJG---((''(.875577B<:::8888>?DIIJJJIIHJJGGHJ@<<<JGIHJA@@?>>)(()=<<<E===?JJH>@+**+-4;DHBGJFDJGFJIJIJJJEJDE0/-+,&'')1%$$%'())548::456ACA?@@<>(&&&')'$$%&((0((((--+-:00008:::4*,64:45==>??CEIJJJJE@>><:7611((+893**''4)))),+*(((&'&%&((1;//('),+0=8ADAJCABBEHCGGFJIGJGJJJEJEJFIDDEFJGJGHJJJJJGJJAAABIIJJJJJJ7767;.--3?G411297<>>?>?@<2222DIGJFJBJBJFJCBHDEFDB@;:99521*'((*+89:8779FHG<<;@@HJDEDB<,++,D>=>8675453''''*'&%''((,131------((%%%''**-//--.**('&&''%%&,43/.,,.ADEC<65-'(00DC>DFJCJGJHJIIJJJGDCGJJGJFJEDFHHJJIJHHJ????JJC?===@@?AD?:A@@A;97844578755...*,,,40/.*&('&'++'&&',/4567;>52213&&&%'$$)+*('%&%%*,('&'&&')325:87888007=;:9::F77;>6JJEEJJJJJFIEEEGGEFDEGHHJGCCBB@AB9:::@=:;9;3;5556>ABBC=<9:;<=DCAA>.---777866780BD///0?@?EJJEBADDDECBBFJFFDAA=03:=A60/0+)%$%%%+*'''&%(*+44643+.--&%&'***%%&%%*)...06;::660+.:;8997:<;(((&&&&'*-.('''%%%*2*.,,*+.++***)%$$%$(('(()**-,,(-.+**)$#
@Glass_T7V_22_D3_14_7_49
GGCCTTTTTAAAGACCGTAAAGAAAATCTGGCCCCGCCGCAAGCTTTATCCGGCCTTTATTCGCCTGCCCGCCTGATGAATGCTCATCCGGAATTTCGTATGGCGATGAAAGACGGTAGCTGGTGATATGGGATAGTGTTCGCCCTTCTTACACCGTTTTCCATGAGCAAACTGAAACGTTTTCATCGCTCTGGAGTGAATACCACGACGATTTCCGGCAGTTTCTACACATATATTCGCCAAGATGTGGCGTGTTACGGTGAAAACCTGGCCTATTTCCCTAAAGGGTTTATTGAGAATATGTTTTTAGATTATTCAGCAGATCCCTGGGTGAGTTTCGCCAGTTTTGATTTAAACGTGGCCAATATGGACAACTTCTTCGCCCCCGTTTTCACCATCGGCAAATATTATACGCAAGGCGACAAGGTGCTGATGCCGCTGGCGATTCAGGTTAAATCATGCCGTTTGTGATGGCTTCCGCAGTTTAGAATGCTTAATAAACGCCAACGGTGCTGCCGGATGAGACCTGTGGCAGGGCGGGCGTAATTTGATATGGGGCTTCACTTTTCTGGACTCCTGTTGATAGATCCAGTGATGACCTCAGAACTCCATCTGGATTTGTTCAGAACGTTCGTTGCCACCAGGCATTTTTTATCCGTCATCCAAGCCTCGAGCTGTCACAGACCAAGTTTACTCATATATACTTCAGATTGATTGAACCATTAATATAAAAGGATGCTGGTGAAAGTGCTTTTGATAAATGTCATGACCAAAATCTTAGCTTAACGTCGTTTCCACTCGAGCGTCAAGTTTCATCTAGAAATTCGAAGGATCTTCTTGCAATCCTTTTTTCTGCGCGTAATATGTATCTTGAACAAAAAAACCACCGCTACCAGCGGTCGTTTGTACAATCAAGAAAATTTCAACTTTTTTTCCGGGCGGCATTGGCCTTCACAACGACAAATACAATACTCTTCTTCTAGTGTAGCCGTAGTTAGGCCACCGCTTCAGCCAAGAACTCTGTAGCACCGCCTACATACCTCGCTCTGCTAATCCTGTTACCAGTCAGCTGTTGCAGTAGGGGCGATGAGTGCGTGTCTTCTACAGATCATTCAAGACGATAGTTACCGGATAAGGCGCAGCGGTCGGGCTGAACGGGGGGTTCGTGCACACAGCCCAGCTTGGAGCGAACGACCTACACCGAACTGAGATACCTACAGCGTGAGCTATGAGAAAGCGCCACGCTTCCCCGAAGGGAGAAAGGCGGACAGGTATCCGGTAAGCGGCAGGGTCGGAACAGGAGAGCGCACGAGGGAGCTTCAGGGGGAAACGCCTGGTATCTTTATAGTCCTGTCGGGTTTCGCCACCTCTGACTTGAGCGTCGATTTTTGTGATGCTCGTCAGGGGGGCGGAGCCTGTGGAAAAACGCCAGCAACGCGGCCTTTTTCAAGTTTCCTCACCTTGCTGGCCTTTTGCTCACATGTTCTTTCCTGCGTTATCCCCTGATTCTGTGGATAACCGTATTACCGCCTTCTGTCGTGAGCTGATACCGCTGGCAAGAGCAGACCGAAACAACTAACAGCAGCGAGTCAGTGAGCGAGGAACCCTGCATAACGCGAAGTAATCTTTCGGTTTTAAAGAAAGGGGCAGGGTGGTGACGCTCCCTATACCGGATACAGCAGCCAGCTCGGTCGACGGGCTAGCGTAGGTTTTTGACCTGTTTTACATTAAACCACTTCGGCGGGTTTTTACTTTGGTGATCGAGTGATTACAAAGCAAGCAAAGAAAAAAGGCGACAGGTTCTCTCAGCCTTTTGACTCATAACTTACATGGCTCCTTCGTGGTTTGTCTCGTGACCCACAGTATCAGTGGTGTACAGTACAAACCCCAACATGCACAGGCTTCTGACCGGATGTGCTCCGGTCTTGATGAGTTACAGTGGAGACAGAACACGGCCTGCAATACCATTTTATTAAGAATTAAGAATTAAAGAAGGAAAAGGTACATGGTGGAGAAGAACTTACACTGGAGTTGTCTCAATTCTTGTTCATTAGATGGTGATGTTAATGGGCACAAATTTCTCTGTCAGTGGAGAGGGTGAAGGTGATGCAACATACGGGAACTTTACCCTTAAATTTATTTGCACTACTGGAAAACTACCTGTTCCATGGCCAACACTTGTCACTACTTTCGGTTATGGTGTTCAATGCTTTGCGAGATACCCAAATCATATGAAACAGCATGACTTTTTCAGAGTGCCATGCCCGAAGGTTATGTACAGGAAAGAACTATATTTTTCAAAGATGACGGGAACTACAAGACACGTGCTGAAGTCAAGTTTGAAGGTGATACCCTTGTTAATAGAATCGAGTTAAAAGGTATTGATTTTAAAGAAGATGGAAACATTCTTGGACACAAATTGGAATACAACTATAACTCACACAATGTATACATCATGGCAGACAAACAAAAGAATGGAACTCAAAATTAAGCTCAAAAATGAGACACAACATTGAAGATGGGAAGCGTTCAACTAGCAGACCATTATCAACAAAATACTCCAATTGGCGATGGCCCTGTAGCTTTTACCAAACAACCCATACCTGTCCACACAATCTGCCCTTTCGAAAGATCCCAACGAAGAGAGACCAGCAGTGGGTAGCTCTTGAGTTTGTAAACAGCTACTGGGATTACACATGGCATAGGATAATCTCTACAAATAAAAGCTTGATATCGAATTCCTGCAGCCCCACGGGGGATCCCATGGTACGCGTGCTAGAGGCATCAAATAAAACCGAAAGGCTCAGTCGAAAGACTTGGGCCTTTCGTTTTATCTGTTTGTTTGTCGGTGAACGCTCTCCTGAGTAGGACAAATCCGCCGCCCTAGAATCGAGTGGCGCCTGCAGACGTAAAAAAAGCGGCGTGGTTAGCCGCTTTTTTTAATTACCAGACGTACAATCGGTCCCGGATGATCCTGACGACGGAGACCGCCGTCGTCGACAAGCCGGCCGTTAATTAAAAAGTTAAACAAAATTATTTGTAGAGGGAAACCGTTGTGGTCTCCCTGAATATATTATACGAGCCTTATGCATGCCCGTAAAGTTGTCCGGCAACCACTCATGAGACCTAGGGCAGCAGATGGGACGACGTGGTGTTAGCTGTGCTCGAGGTGAAGACGAAAGGGCCTCGTGATACGCCTATTTTTATAGGTTAATGTCATGATAATAATGGTTTCTTAGACGTCGAGTCTTACGCCCCGCCCTGCCACTCATCGCAGTATCTGGGGAAGAAGCGGCCGCGAATTCCAGAAATCATCCTTAGCGAAAGCTTCAAGGATTTTTTTATCTGAAATTCTGCCTCGTGATACGCCTATTTTTATAGGTTAATGTCATGATAATAATGGTTTCTTAGACGTCAGGTGGCACTCGAGTTGATCGGGCACATAAGGTTCCAGCTTGCGCCGTAATGAAATGGAATTAACTGGGCATATATTAGAGTTATGAGAATTTCAGGACTAAGGAAGCTAAAATGGAGAAAAAAATCACTGGATATACCACCGTTGATATATACCAATGGCATCGTAAAGAACATTTTGAGGCATTTCAGTCAGTTGCTCAATGTACCTGTAGCCAAACCGTACATT
+
/0/476311)(*,(&&(+--15-*-))%%$$%%%%%*+'.)*-./087>>8-,,-,40+,+'$&(('(239<<CEEG?>==;997994300-6111.//.1224'''%'&-*)%$&&(((*1340-,*)%%%&,-*))*,*'(()55(()&2....0+&&&*1==<=;:999HGJHGJECHDJJJEJHJJJJH=<<<<<<?9981112978778....>JAA@@DC@A<<88786861++*()6999=:;>=BDA?:4+++,035::67556;D>;;<=B<;00@A@AJJIJJF?@??AACD@<>>=D))),-,,,))))&&*)*22387:>7/../0-)))+445FE9999DBBDD>><3222:99:333476555450+**=B@FCJFGJJIFA;;+++)<756332378@CB679;JFFHGGBDJHJJIIJJIHHIG?>>:5551)))'*+((%&&%%$%&(),)*&&,*(()(%%###%'&&&&&*+*+30**.)()**-('&&%$$$$##$&$'()+(&'&&&&'*+843442'&'&''&&')((((:;)(''''.%&(()****,.23@AABDAA8?D83257A100---%%%&+(',147946330156<@;:99>977678.&%%%$&'))&&&$$$%'')),22//((&'%%%%&&$&&'))''(12--(''$&%&(%348:7755447889<941,((((+*%%&'%%%$$#$%$(&&$#$(/1.--)'%##$'*+))(''++12.,+))'&&'%%&%&'&('()+*('%$&../01,+*'((+*.*)(&&&',))&%%$%$###$%%$$%''&&&&%(-,*****(),*++++.0/+((**)(''('(+,,+*)%%%$%%'%&')(((*+/101++)(&&-+)(,*&'&%&&&%$$$$$$&$$$$##%(%$%&'''*))*+,,)))*)$%%%%&&%%$$#$$###$'&&&&&%&&&&''(''&'(%//-69<<<JHJHJJJEFEFJGFJJBBC((((850--,-57:;DCDIFFDIJJFDCCGJHJGCJGIECFFGJJJJ;::;;;:::431/.,''%%())'&($$&%$$%'(+**&%$$$$$%''&%($%%%&%%$#$%')./4867:>>@@@?>:5FBB>411=CF===2222223BE<8:?>>@IHECBEEEGIAAA@DFBDIEDCDEFEJIGB@AEBC?@>1ACEEBHHFHJFJJJFCJGJGFIHGJJIEJJIJFEIJGJHFDDIJFHJJIB@:@5334A?>9768899;;;<===<;<52113=@AEHFJJJFJEJGG?CA;999?764-...001A>?:88862122A?=:61..,,/077422589D>@@@DDHIIJJGFJJFADCCHEJEGBECCCBBCEFEE???@FFFGEGEGFJI878?>?@AJJEC?>>=A?@;<>>ECDDD??@BDHFECEBCAAD@>BICA'&&&&','6323<;;B;AFEED@>GA@A@JA@FAABBFECEB?DABEECDCIC@87647=7667????BDABB?B>>?<<9(('(.&&&&**++??ABECB@@A553(''%%%%%')(&&()-,-,''&&%%%((()45456953/004584114122247775644436//01;((&)''*(*++1/7&$$$$%(-767522467+**))(%$$$&((&%$$$$%%%%%&&&'''(((&&%$$$%$$$#%'&*(&%$$%'%%%(&(&%%%)++,++*++++)(*((%&'(%$$%%%%&-((.('''-()(%$$$&%%&(((-**8889>976775661./46//-,++)'&&&)%&%&%$%%&*.-+'$'('(++.-+'%''&%%%('&%%$$%()'))(('&$#$$$%&)()(()&%%%''),+&&'(***)***11443(''&'%%))%&('(*%%'',-8A??;;931)(&&%%)*'*.&%$$'$$####%$%$$$$$$%$$$%&*,)'$$$&('''(*/'&&%''''''&%%%%%%%),/+)(&(&)(,-+('%&'&&$$$(1211-'(*'(((1***,-,**&$&$$8=<>:5((%%&&77;??EEJFGGIFJJGFJIHJH3333>=;.+*.2/2BCHJJECDEGJEEGFFGIJJJIHGFJF?<52(-.&*,,,019<>79FJIJJEIIJJJJI?>?8789:987++***+++,*;ECJGJGIIGGEFEEDGGJJIJFHJEEFDCDGJJEGF>>?FJJJJJGJIFJJGFJEDJJIGJJEJGHJJJJIJJJIHGBDIJF4,&)&'((//045GH>>>@HFGFFDB<;8876;<:00/9=>BBBHGJJFJJJGJIHJ>?>@JFDECJB>@<;;:::AJBCBEDC@@ABEGJCGCGGHB@BEFEFJJJIFIFGJFHJEDBBHJGEJJJJHF@ABEIHJHGFFHJJECDBBDJJEJGF86649?CDB==?=EDJJJHJIGEEJIJFJIJHGJFFEEHJIFCAA@FDHIIHFHFIIDDJFDACFC>=<31010.+'''.)(&$##$$&+-61/&&%%%&&&'57>>?AE=<722*+?00-,,)(((4++-,,,,0765336444233:9+)(&(&''+-.6....0/../21,+)+)('&)(''(',343334556733220///&&**-(((''')%&()23))(+*('%$$%''&'&&%%%%%%)$$$(')((('((%%%**,+0**,*,.*+*))())'))($&&&())..1112461012622/.,,,+))*334;>=?CFIJEDCBH@EE97222344.+((,JBB::CD?JIIJJJEHIJJJIJGGFIIJCA;:::52145,&&++@AB@7777C?@BFGEDC.)*<=?49:0-..1878441121,0,*+3+,.0CIJIFEGFJB@?+**+1233C=<=?GJHHFEGEJEEBBEHIFJHJGIHJHJJGGJGGE88112862332..35555?ABABC887641454/.,,()*())+0557332)('',+-(6)((((3=A==?A@?BHHFGECCGGJJ@??3333:316C8DBDJGJBEJIIIJJJFJHIJJFJHGIJJFEDCDJJFDJFEEJCFIBIHFDICBCDDDFDFFJIJJA@?7ABB??AJEFJJJJJJDIA<98:;87787**'(((*'(((,--+,,))),))+&&&&1655('')&%&,1)((%'''44('&&+:JHJJJD@@ACIJHDA@==>DJJJGJHGJJJIJJJJFE>=>>JJJ@==@?AEJ7667:/----58::>A@DJEDHIJJHGGJJJJJEDFEJHAEBBBJGIJDFJHJJIGJIJGHHF886/'('&&''''(*(,&&'/-&&&&011--00=?DDJGCE@DCGJGCCBB@;:/''''<;;=@9??H<<=EGHGJJJJJCCFFJJJJGJJFGJJEA>>?HJHJFFEBDDFEIHEEJ????JIIGJJJFFHJGI@@A@@JCAB@HJJG87762000.&%%%%%&833''%%%$$%%%$$$%&&&&')&&%%.+('.*+(%)&)$$%'&'(,-.*+&&'&//022//'&&'('(-*,./+-.,,+++,((((*,13532122;<?879::;??@ACCA/...3=<>>;::80/2''&$%%(***.)(('/CIJGGJJHJJFDJEJJJJHJJGJJIJJIGGJB;;;=@:8-)),))++,10-/*'&&$$#
@Glass_T7V_22_D3_14_7_50
CAGACAAAAACAAAAGAATGGAATCAAAGTTAACTTCAAAATTAGACACAACATTGAAGATGGAAGCGTTCAACTAGCAGACCATTATCAACAAAATACTCCAATTGGCGATGGCCCTGTCCTTTTACCAGACAACCATTACCTGTCCACACAATCTGCCCTTTCGAAAGATCCCAACGAAAAGAGAGCCCACATGGTCCTTCTTGAGTTGTAACAGCTGCTGGGATTACACATGGCATGGATGATCTCTACAAATAAAAGCTTGATATCGAATTCCTGCAGCCCGGGGGATCCCATGGTACGCGTGCTAGAGGCATCAGATAAAACGAAAGGCTCAGTCGAAAGACTGGGCCTTTCGTTTTATCTGTTGTTTGTCGGTGAACGCTCTCCTGAGTAGGACAAATCCGCCGCCCTAGAATCGAGTGGCGCCTGCAGACGTAAAAAAAGCGGCATAATTCCTACCGCTTTTTTTAATACCCGCATGTACAATCGATGCCCGGATAATCCTGACGACGGAGACCGCCGTCGTCGACAAGCCGGCCGTTAATTAAAAAGTTAAACAAAATTATTTGTAGAGGGAAACCGTTGTGGTCTCCCTGAATATATTATACGAGCCTTATGCATGCCCGTAAAGTTATCCAGCAACCACTCATAGACCTAGGGCAGCAGATAGGGACGACGTGGTGTTAGCTGTGCTCGAGGTGAAGACGAAAGGGCCTCGTGATACGCCTATTTTTATAGGTTAATGTCATGATAATAATGGTTTCTTAGACGTCAGGGTACCGCCCCGCCCTGCCACTCATCGCAGTACTCTAGAAGCGGCCGCGAATTCCAGAAATCATCCTCCGCGAAAGCAACTTTCCTGAAAATTCTTGCCTCGTGATACGCCTATTTTTATAGGTTAATGTCATGATAATAATGGTTTCTTAGACGTCAGGTGGCACTCGAGTTGATCGGGCACGTAAGAGGTTCCAACTTTCACCATAATGAAATAAGATCACTACCAGGCATATTTTTGAGTTATCGAGATTTTCAGGAGCTAAGGAAGCTAAAATGGAAAAAAAATCACTGGATATACCACCGTTGATATATCCCAATGGCATCGTAAAGAACATTTTGAGGCATTTCAGTCAGTTGCTCAATGTACCTATAACCAGACCGTTCAGCTGGATATTACGGCCTTTTTAAAGACCGTAAAGAAAAATAAGCACAAGTTTTATCCGGCCTTTATTCGCATTTCTGCCCGCCTGATGAATGCTCATCCGGAATTTCGTATGGCAATGAAAAACAGGTGAGCTGGTGATATGGGATAGTGTTCACCCTTGTTACACCGTTTTCCATGAGCAAACTGAAACGTTTTCATCGCTCTGGAGTGAATACCACGACGATTTCCGGCAGTTTCTACACATATATTCGCAAGATGTGGGCGTCTTTCGTGGAAAACCTGGCCTATTTCCCTAAAGGGTTTATTGAGAATATGTTTTTCGTCTCAGCCAATCCCTGGGTGAGTTTCACCAGTTTTGATTTAAACGTGGCCAATATGGACAACTTCTTCGCCCCCGTTTTCACCATGGGCAAATATTATACGCAAGGCGACAAGGTGCTGATGCCGCTGGCGATTCAGGTTCATCATGCCGTTTGTGATGGCTTCCATGTCGGCAGAATGCTTAATGAATTACAACAGTACTGCGATGAGTGGCAGGGCGGGGCGTAATTTGATATCGAGCTCGCTTGGACTCCTGTTGATAGATCCAGTAATGACCTCAGAACTCCATCTGGATTTGTTGCGAACGCTTGGTTGCCACCGGGCGTTTTTTATTGGTGAGAATCCAAGCCTCGAGCTGTCAGACCAAGTTTACTCATATATACTTTAGATTGATTTAAAACTTCATTTTTAATTTAAAAGGATCTAGGTGAAAATCCTTTTTGATAATCTCATGACCAAAATCCCTTAACGTGAGTTTTCGTTCCACTGAGCGTCAGACCCCGTAGAAAAAGATCGAAAAGAATATTGTAAATCCTTTTTTGTCGCGTAATCTGCTGCTTGCAAACAAAAAAACCACCGCTACCAGCGGTGGTTTGTACCGAATAAGAGCTACCAACTCTTTTTCCGAAGGTAACTGGCTTCAGCAGAGCGCAGATACCAAATACTGTTCTTCTAGTGTAGCCGTAGTTAGGCCACCAGCTACAACTCTGTAGCACCGCCTACATACCTCGCTCTGCTAATCCTGTTACCAGTGGCTGCTGCCAGTGGCGATAATGCGTGTCTTACCGGGTTGGACTCAAGACGATAGTTACCGGATAAGGCGCAGCGGTCGGGCTGAAACAGGGGGTCGCATGCACACAGCCCAGCTTGGAGCGAACGACCTACACCGAACTGAGATACCTACAGCGTGAGCTATGAGAAAGCGCCACGCTTCCCGAAGGGAGAAAGGCGGACAGGTATCCGGTAAGCGGCAGGGTCGGAACAGGAGAGCGCACCGAGGGAGCTTCAGGGGGAAACGCCTGGTTGTTCTTATAGTCCTGTCGGTTTCGCCACCTCTGACTTGAGCGTCGATTTTTGTGATGCTCGTCAGGGGGGCGGAGCCTGTGGAAAAACGCCAGCAACGCGGCCTTTTTACGGTTCCTGGCCTTTTGCTGGCCTTTTGCTCACATGTTCTTTCCTGCGTTATCCCCTGATTCTGTGGATAACCGTATTACCGCCTTTGAGTGAGCTGATACCGCTCGCCGCAGCCGAACGACCGAGCGCAGCGAGTCGTGAGCGAGGAAGCCTGCATAACGCGAAGTAATCTTTTCGGTTTTAAAGAAAAGGGCAGGGTGGTGACACCTTGCCCTTTTTTGCCGGACTGCAGCGGCCGCTACTAGTAGACCGGCTAGCGTCAGTTTCACCTGTTTTACGTAAAAACCCGCTTCGGCGGGTTTTTACTTTGGTCATTGAGTGACTACAAAGCAAGCAAAGAAAAAAGGCGACAGATTACTCTGTCGCCTTTTTTCCTGACTCATAACTTAGGTGGCGGGCTAGCGTCGTGGTTTGTCTGGTCAACCACCGCGGTCTCAGTGGTGTGGCGCAAACCCCGACGTGCACAGCTGTCACCGGATGTGCTTTCCGGTCTGATGAGTCCGTGAGGACGAAACAGCCTCTACAAATAATTTTGTTTAAGAATTCATTAAAGAGGAGAAAGGTACCATGAGTAAAGGAGAAGAACTTTTCACTGGAGTTGTCCCAATTCTTGTTGAATTAGATGGTGATGTTAATGGGCACAAATTTTCTGTCAGTGGAGAGGGTGAAGGTGATGCAACATACGGAAAACTTACCCTTAAATTTATTTGCACTTCTGGAAAACTACCTGTTCCATGGCCAACACTTGTCACTACTTTCGGTTATGGTGTTCAATGCTTTGCGAGATACCAGATCATATGAAACAGCATGACTTTTTCAAGAGTGCCATGCCCGAAGGTTATGTACAGGAAAGAACTATATTTTTCAAAGATGACGGGAACTACAAGACACGTGCTGAAGTCAAGTTTGAAGGTGATACCCTTGTTAATAGAATCGAGTTAAAAGGTATTGATTTTAAAGAAGATGGAAACATTCTTGGACACAAATTGGAATACAACTATAACTCACACAATGGA
+
'''+,0043?<<<AFB8762111:;;:;:888BAAB<::=ACGA?@@BCDEHJGJCCDE;666>FAJ?@?8777BBCBCCDDCDBBCFFDEEJGJJJJIEFHJJIEDFJJJFJIJEJFFFG@A@>>99202666ADEFIJJJHJJIJFGJDEEHDAC??;4797*8=>3A.++8979::>;;544215,,,,545AADBJGF<<.++++2/655;:;;<??B;;9997('&'&)%%'*1''-+&&&'*'(0162336:JGJFGJGJJJJIJDEFJBIDCC;:;:D:::FC@43669<<=JJIGFEJJJEJGCEFE44/-)()&&&+.&&9;JGFJEBACHFEIGGGHC??HJBAEF57==A@=><<<=AACGHFC??A@FBBDA??86212/128=AADEA@@AHJFDDBAGDFG;;D?FABBEGJEFG((((AFIJCA@@ABA>852+**&((*(,,--,,,())*/-4;;/,*&&&&%%$%&&'''(----/,-0.(00;,,,,?=;7001F9867DBB?A@>@@?AB@@A<=<>;;;;GIHJDDFEEEHJIB970079CGCIGD???==0//0>?GBJGBEEGGGJFFCIF@=>A@EHJIJ@?>>GEFDG@;::B<CEEFHFEE95JJJJJJJDJFGBFJJFJJFHGEHJFEGJDF3222>>>>876898;<IFCBBBJJJJJJGDDBC?@=?E0...66<7563(((5>BBBB@DABBHJJJJIJJJEEHJJJJJFFJJJIJJJJJFEJIJJJJGJJJJJGHIC>89AA==5/,)((((*()1777DFFGGGIGFE<<J?<<;<D@;:32//034H<::766467:CB@??ECBCB<;99=0.,,)(*.,'%%()(+*+,'%$%&**%'&$%&&46<AEJJJJHJJHGHJGJBC<=>?:8889GBAABCFJJIJEJHHJJJJJB<;<JJIGDGHJJIGA@@=:876.&'&&''';2222FAB@?@EC111@A@E@77778DCDD?BBE??75843533240../0//.5;;<@))))2>@>9889I<<>><<FF?77+***-+*'(&&&'()+0++/?B>899@@@CEIJFEA?>>?DHGFIJGJJJIIEJ<<<89212157=>JJFC@AJGEIJDJIJDCBB<;::<::9:333,++,20('&'&(--CFHHJJJJJJJHHJJEFJJJJJFJJJHHIHJJJJJJJJIJJJHEJGJJJJJJJJIIJJIJFJJJJJJFC87421,*)*,,''''5-()''&&&&''=9;<=:>9;<00325479>986-../3;;?433''&).22**++CBBCDDCEBJEDG<<=JGHJJFJGJGJJ9D3'JHDJJJJJIIJHHJHGJIJJCCCEJ<BAFFDDBHGIJJJHFFJFCJHJHFJJJGDIHJEDJGJHFIIJAJJFJHJIJHJFIGBJHJBFC<992)%&(((%&''''%%&''+++3,,BCDDFHHJJHDHHJGEDB==HGHJFIJJGHHJHIFGJGIJFJHI<99;<20113/...444DCE<&&&&,0$$%%$+%%/002=CDEGJJJHJGJBDFJEJ?>??CE>???GG999:5.7731145AJHEEEHJJHIIJJJEDCEGDEEHHJJJHIJJJJEJIJJJJFEGHJEGIGGHGGICBJJJJHGIJJJGJJHJJJJHGJIJJH??>>JJJFGEJIJJJJJDJJCGEJJJFJJJJJJJJIJJHIJJHJEHCFJGJBGIGDDCDEHAEA@A>@>?BBJA:999;9:?D?88;FGIFJEA6312+((''@@@JDCI@@@@D??GHJJFEDHGFJJBBBCFBF?21-,--&&&%&%&')1/+,,+3321111DDDBADADJFEIIJFGDHDFJJFJDFEGGJEJJJIJGIFJJJJJJJDEFFJDJEJFJEBBBFFIGJJJIJJHGFEFEDHIJJHJJJJJGJFFC@AB<776:;>?*(((-..09=<@A76/00.-.***)*+1BFCCIFJEIJJJEDBFCEJ9888:FACD>???AAB@97777G76++,34469(((/..24://-,+*&(%%''&%%&/26:56111;HJFFFDFJIAAA;1112:EABCJJJJJGIJJHHIHJIFJH>?>?>::92/&&&%)*'',,445:::>>?GFDDGJEJGJIEGJJJJJJGDCFFJJCCFE;99;>=/,++++/-3<CGIGFDFDFJGHCDDDJIJJFJEDJDEHFFJJHJ@3*(('(''&9=<???@ADCCBCCFHJGJJJHEJCFEFJIEGJHFHJGFGJHHIJJGJIJIJJEGJEFDCEJF<;:)(()...822898GDDFJCH>BAGJDGJGJJFGJGJFG=EJAHJJJJIJJJEJHFBBBA=;:78+((*)**,''&&&%%&'))68;A89JJJJIJC>44:@;:>>=??@AIDBDG=669667==BBAB?@??JJIIJFFIJEHJ/..<CIJIFFHFIFJJJ<@G?BA>CGJ@BJJJIGJJJJIHJJGJJJJJJJJJJJJIBGGJIIJJFIJJJIJHJJHEB41('+38067000/*(((JJJGDB?>----30/./--,+/*++++6:;605+D@?===;CFFEG@?:A5,/0,,/00CDHEGJIJIJJJJJA==<=;>>G=<<8765/+...-/>@JIFEFEGGJJFJH@A>@C?@E>=:ABEDJJEHJJHHHFJJJJGIEJGJJJJIJJGJFJJGJJJIJJJIJJJJIJHJJ@A@JJ<<BGHGJJJGJGGJIIJJGIIJFJ?>:;D><=?@HEFFGGIJJJJIGGIGJFDGJJJJGDEFFDJH<;;<A@=?@CDJH=666<<<///116)'&*&&''>AADDFFGFGFJJFIEEJC<<:DFJ?>==3=D=BDHJIFJJHJGHJJJBA??B5=>58:89>E:999:99::733?AJHF@@??@>+++,-.9?AGEGBBB=??=?@HJHGEJHJJJFJJHHJHIJJJJDFAAAA?BDB>>?<<=<D;6216265+**%##$&'(%%%&25?DG55550//5557JJJGEDDCABAB??88777@C?4443:32<<;<;::;>?<=<===@/../'''&%%%'&$$$%/024FDEB??99::GGIHFJEJE((((3'&&%&%%&%%&%$$$%%)57=?E@@?CFJJJFJHJJHJD4333??@A>:-++<9<<=AA@?=?556;A@@@?AFFEG10154:99:?<99ABFFGIEJHJJHJEEEJHJJJJGDJH:BCDBEC@A=55410***,;>?>@DEHJJJGJJIEJDFJJFJBCGDJJJJGJGHEGJJHJHJJJIJJGJJGGFCFEJGIJJJJJJJEJIJJIHJJHIHGJJGGJGGHJJJJJEDDFJCJGJJJJJIIJJJJJGJJJJGJJJJHF?86,30,243;;:=?@BD?>9.--.6AIJJGGFJJIJIHIGJGJJJJJJJJJIJJHHHJJGBBHBAJEEF>>>>IFJJIJJJIJGIJAA/*)),*+,*&&&&000212HJGIJEJEIJGFFJJJICA>A====GFJHJGIDFJEJJJJJGGGFBCCBIJJHJGHCEID@JJJDADIIJJGFCDDCJJJJJIC>=>@DFJFFFEJJJJGJHJIJJJJJGFJGHJJFJEFGJDDIJGJGJFGGHABACJHIJJJJJJGGH@JIJJFHFIHE??DBDBD@@@BH@@977:HJFCEFFJHJHJJJJJFHJJIEEEG>==981110'%
@Glass_T7V_22_D3_14_7_51
GCTGCGCCCTTTTTTCTTTTTGCTTGCTTTGTAATCACTCGATGACCAAAAGTAAAAACCCGCCGAAGCGGGTTTTTACGTAAAACAGGTGAAACTGACGCTAGCCGGTCTACTAGTAGCGGCCGCTGCAGTCCGGCAAAAAAGGGCAAGGTGTCACCACCCTGCCCTTTTTCTTTGAAACCGAAAAGATTACTTCGCGTATGCAGGCTTCCTCGCTCACTGACTCGCTGCGCTCGGTCGTTCGGCTGCGGCGAGCGGTATCAGCTCACTCAAAGGCGGTCATACGGTTATCCACAGAATCAGGGGATAACGCAGGAAAGAACATGTGAGCAAAAGGCCAGCAAAAGGCCAGGAACCGTAAAAAGGCCGCGTTGCTGGCGTTTTTCCCACAGGCTCCGCCCCCTGACGAGCATCACAAAAATCGACGCTCAAGTCAAGAGGTGGCGAAACCCGACAGGACTATAAAGAGACCCAGGCGTTTCCCCTGGAAGCTCCCTCGTGCGCTCTCCTGTTCCGACCCTGCCGCTTACGGATTCTTGCTGCCGCCTTTCTCCCCTTCGGGAAGCGTGGCGCTTTCTCATAGCTCACGCTGTAGGTATCTCGATTTCAGTGTGGCGTTCACTCCAAGCTGGGCTGTGTGCACGAACCCCCCGTTCAGCCCGACCGCTGCGCCTTATCCGGTAACTATCGTCTTGAGTCCAACCCGGTAAGACACGACTTATCGCCACTGGCAGCAGCCACTGGTAACAGAATAGCAGGCGAGGGTGCTGCTCAGCGGTGCTACAGAGTTCTTGAAGTGGTGGCCTGAGTTCCGGCTACACTAGAAGAACAGTATTTGGTATCTGCGCTCTGCTGAAGCCAGTTACCTTCGGAAAAAACTGGTACGTTGATCCGGCAAACAAACCACCGCTGGTAGCGGTGGCTGCTTTTGTTTGCAGCGGCGACACGCGCAGAAAAAGATCAAGATCCTTTGATCTTTTCTACGGGGTCTGACGCTCAGTGAATAAAGAAAAACTCACGTTAAGGGATTTTGGTCATGAGATTATCAAAAAGGATCTTCACCTAGATCCTTTTAAATTAAAAATGAAGTTTTAAATCAATCTAAAGTATATATGAGTAAAGCCGTACTGACAGACTCGAGGCTTGGATTCTCACCAATAAAAAACGCCCGGTGGCAACCGAGCGTTCTGAACAAATCCAGATGGAGTTCTGAGGTCATTGGATCTATCAACAGGAGTCCAAGCGAGCTCGATATCAAATTACGCCCGCCCCTGCCACTCATCGCAGTACTGTTGTAATTCATTAAGCATTCTGCCGACATGGAAGCCATCACAAACGGCATGATGAACCTGAATCGCCAGCGGCATCAGCACCTTGTCGCATGCGTATAATCTTGCCCATGGTGAAAACGGGGGCGAAGAAGAAGTTGTCCATATTGGCCACGTTAAATCAAAACTGGTGAAACTCACCAGATGGCTGAGACAAACATATTCTCAATAAACCCTTTAGGGAAATAGGCCAGGTTTTCACCGTAACACGCCACATACTTGCGAATATATATAAGAAAAACTGCCGGAAATCGTCGTGGTATTCACTCCAGAGCGATGAAAACGTTTCAGTTTGCTCATGGAAAACCGTTTTAACAAGGGTGAACACTATCCCATATCACCAGCTCACCGTCTTTCATTGCCCATCAAAATTCCGGATGAGCATCATCAGGCGGGCAAGAATGTGAATAAAGGCCGGATAAAACTTGTGCTTATTTTTCTTACGGTCTTTAAAAAGGCCGTAATATCCAGCTGAACGGTCTGGTTATAGGTACATTGAGCAACTGACTGAAATGCCTCAAAATGTTCTTTACGATGCCATTGGGATATATCAACGGTGGTATATCCAGTGATTTTTTTCTCCATTTTAGCTTCCTTAGCTCCTGAAAATCTCGATAACTCAAAAAATACGCCGGTAGTGATCTTATTTCATTATGGTGAAAGTTGGAACCTCTTACGTGCCAATAAGTTGGGTCCACCTGACATCTACAAACCATTATTATCATGACATTAACCTATAAAATCAGCCTTATCACCAAGGCAGAACTTCAGATAAAAAAAATACCTTAGCTTTCGCTAAGGATGATTTATGAAATTGCCAGCCAGTTGTTCAGGGAGCCTGCGATGAGTGGCAGGGCGGGGCGTAAGAGTTAGACATCTTAAGAAACCATTATTATGACATTAACCTATAAAAATAGGCGTATCACGAGGCCCTTTCGTCTTCGCCTCGAGCACAGCTAACACCACGTCGTCCCTATCTGCTGCCCTAGGTCTATGAGTGGTTGCTGGATAACTTTACGGGCATGCATAAGGCTGATAATATCTTCAGGGAGACCACAACGGTTTCCCTCTACAAATAATTTTGTTTAAGCTTTAATTAACGGCCGGCTTGTGACGACGGCGGTCTCCGTCGTCAGGATCATCCGGGCATCGATCGTACGTCCGGCAATTAAAAAAGCGGCTAACCACGCCGCTTTTTTTACGTCTGCAGGCGCCACTCGATTGCTCGGGCGGCGGATTTGTCCTACTCAGGAGAGCGTTCACCGACAAACAACAGATAAAACGAAAGGCCCAGTCTTTCGACTGAGCCTTTCGTTTTATTTGATGCCTCTAGCACGTTTAGTGATCCCCGGGGCTGCAGGAATTCGATATCAAGCTTTTATTTGTAGATCATCCATGCCATGTGTAATCCCAGCAGCTGTTACAACTCAAGAGGACCATGTGGTCTCTCTTTTCGTTGGGATCTTTCGAAAGGGCAGATTGTGTGGACAGGTAATGGTTGTCTGGTAAAAGGACAGGGCCATCGCCAATTGGAGTATTTTGTTGATAATGGTCTGCTAGTTCAATTCTTCCATCTTCAATGTTGTGTCTAATTTTGAAGTTAACTTTGATTCCATTCTTTTGTTTGTCTGCCATGATGTATACATTGTGTGAGTTATAGTTGTATTCCAATTTGTGTCCAAGAATGTTTCCATCTTCTTTAAAATCAATACCTTTTAACTCGATTCTATTAACAAGGGTATCACCTTCAAACTTGACTTCAGCACGTGTCTTGTAGTTCCCGTCATCTTTGAAAAATATAGTTCTTTCCTGTACATAACCTTCGGGCATGGCACCTGTTGAAAAAGTCATGCTGTTTCATATGATCTGGGTATCTCGCAAAGCATTGAACACCATAACCGAAAGTAGTGACAAGTGTTGGCCATGGAACAGGTAGTTTTCCAGTAGTGCAAATAAATTTAAGGGTAAGTTTTCCGTATGTTGCATCACCTTCACCCTCTCCACTGACAGAAAATTTGTGCCCATTAACATCACCATCTAATTCAACAAGAATTGGGACAACTCCAGTGAAAAGTTCTTCCTTTCTCATTAAGTCTACTTTCTCCTCTTTAATGAATTCTTAAACAAAATTATTTGTAGAGGCTGTTTCGTCCTCACGGACTCATCAGACGGAAAGCACATCCGGTGACAGCTGTGCACGTCGGGGTTTGTACCGTACACCACTGAGACCGCGGTGGTTGACCAGACGAACCACGACGCTAGCCCGCCACCTAAGTTATGAGTCAGGAAAAAAGG
+
((,)&'',(*-++-/,**./1,*+,+-++98;FGEDCCEACEDCBB?877>97/-.BC>==99::AFHJFEJJGJJIA???DJJJDEDBED99JJIHJJIGJJJDC>GHGJ@><0000144CJJJJJGIFEFBD*C<>?AJGEIDHEBDBCDHJJHIHFJFIHFC>-*0==C7664'''753((()CCBB?1111./.,-)*-...88=GEC=@CGJIJJJJJGB@AEGHJHEAA@@>>6675?CHJJJJJJJHFFBBBCJGFDBB)((((,..22002,'&&'2227B?AAA?JC89;;***,:;;:6560000:;?C@GDC@?998:BCFEGIFJG=;;<DHIIJJJGIJFDIFGIB@@AJIJFFA@?>BFACE.--./-,,/016)ACEEDGJJ@A;<9>85562222;;>=?>:;21231114991+(((133266953344::=BCD????EC??@>?43,,**'%%%&('''**)'114578<CGB@<;<=334DGFGFJECHJEEE6EAAA@EJEF6-,+.(('&''&$#%%'))))&&&&42*10182,++;;=JJFJGJFCEGJEFJJJ88JFGHFGJHJJJJG<<<==?7*&&+)**)'*29=9:8;<?@@@A9887=>ECGJEJEEJGIH?>1/.'''/271..,,,-5??ABF@@@BA=<<A400B<<=CCD;:774456::()()-/-))*..36:;;<@?:788;?:@?>?DBDCCGJEGH@@AB@@@=??>BB41''&'%&'%$$$**,+*'&&&($#%'((+)(*0))+,22220/12;EGIFA@:3111.-+((()*,/432,,,**-4:BEBDDB=871/))((+(()5554446@?AGGGHGGJFEDJD@7+)''*)'$$&$$)(&$%%%%''779ABJIE<===;311021-))*****)('$$$$$$+4357445*&%)()())'((***&'))*,/0(('&&$'('&&&*(089;98:894455466211280/)'(***&%$$$&%&(+26('''000<279?A=ADBBBDFDJGEJIIEFEJEBEHJHDBBECD=50001,&&36ABIJJJJJHJFJJGJIFJJJJGJIJIHJ?44412238966699>?5567441'&&&'&&%%&('(*))&'45723333FIJIJEJJEEBFEEIJJJJHJJC@IJGJJJJFF:99:65,'/(&').))(0//07./EA@B@<;;:===4//-,-55650084448BCDCECDB<<;;;HHJJDJGGJDBA@=B64*)))'*+,69;=?8JJJJFHGFIGJEFHE:::;EJEHFJDEEDEJFJGJJJJ>;=JDJJHJJJJJJJJEJEJJJFDIIJJJGDECBDGIHJGGCABDJGEFEIJIDGFDIE=:6.))+&'((4445679.-)&(...93336DDJGB;;<GFGB@?>44247810.4<<;=7=?=AAD>>:67'''&(,,,:;966EGEHHJG<--+'''*),56/**/.'&'&(**,-*31133:::==8:8C;:<C?<:5-,,-//..46DJIDDJIJHGIJJJDHIIEI/)&&'7=<;<;;65+*$$$%'''(*-++0055DIJB@?=?@@GDBDFC;;;563554678CDJGEJFJHJG774655/.,,,,*((*+'&%$%%()(*,)(()+49889;=><:::6(GCGC@?><8//09:555355/--,,(*+*%-((()<76.1/27=10/0..--0-,**+0115?@@FJJJJJGIIJJJJHJ?>?>DDGEH;:97:BB>===GJJE7693GJJGJJGHJJJJJHGFIEGFEEGH>;::;6)**'1/-**+,:@@?DDDECDDFJJGJI?>=>AA?AAAJJGFJED?@ACIHDGA@?>DAF>>>?A=%%%%$$&&')*446:;@EE@@@?E5810008BCCFFEB@BDF>:7CEDJJGJJJJJJJEHJJEIFJHJCDDBFF@?>?E@J@@FFJJEEJ@;:425<<<<<<GEE844::<<==>IJJJJJHJJGJFB?@C>=<<?<<::980(+*.-++'$$%%&%&.10*++'*)*-('&')988::BDCIGIGEEJGJFHIJBA?;89?<<)%%%&'''(++3/--./54/+)()+*-./734536;7772///2('((,8467A?;9925'&&'***))+2/1**(''(('(&&'/-''&%''&&%&&)22222228;B>ABFG8:9?@33/.,+'&&'&&)((),,&+;;AFFFJJIEJE97//16788>EIJJJJGFHJJJGJJCABAGHICCEIIJGJJ@***,.+(*+*,'%%&'%&&&)*./?>AB@D:::88872922?CFDE@@;6456>FGHFC<<;;ABCHBAA?CCD:65319)+**9JAA>?32'&&&&'&%%%**,1/...3689EFICCAAEDJEHEJHJJGDHHGJBBCCAB@@AA1-,211+(()2/4;<?CI99883*&-4',*))'''&&''0000/0'2,,-.455694446CBBEHA@>....-3)))+38:>@BIHJFJJJGHDA@ADEEDIJHHJJJJIAC==IJJB@>?@ABBBDDEEH94331)(((''&&(()-77610002+),*+<339922?>?>;<<=?@;9:9BE===BFGFJIJJGJJHJDEIIHJJGDFHAACJFB<<99'(@CBAGD@GEIJJDBDHHJHGJJJ8844642-+,+'&&%%&*,+0/0021110/.20031009BEJJIJIIA?JGJJIJIF))),-,,,.>B@D?;;=>FJBBCBDE;;:65/,(''',.+'64/0/2..CDCFGDF0001@>=4555?.-,-.24884443.9??EHJJJJJJJJHJBADDJJJJJECECDEJFHEIIHEGHJJGEGJHCBCCIJGGJD::9;56=;<@@ADF7777FDGEHHHGJJAA@?ID@@@.-.-1114:@CEGJJJGJIHFJGJFBCBBAFJJGJIHJFFEEJEGJB>44<><<74;=@JDCEGFJJJJHFHFGHI??665577<<=BAC@A????====><76537?@GDECDCBHEEFJFJIFJIDJH>@JFFC;=4+++>?5444:?=<@CA88----;=B7:<<<:?C5555=????=@>>?2<DDFJGFJJHEHJJHIHEFDDIJFFF77778C@5D/..--36.::9;9964)%%&&&''6?ECBDCCEBCCDDG3///244//0/4)&&'&'-56E?;776988<<;;720012&&%$&&(,-./-+*)+/58<HA:654599:<=?7777:;;BFE<;;;::<;<@CFEFCJDCCFJFGCCBCCGDFDEFBB6FEAABDDCDCFB@CBB@?=>AFJHCBBBA@@D=EGEEEJGHFDJBEBAJ>HIEBBCFCGGHEEFCEB=>@JDAA@?66667545=C==<;=;7789..22-))))-+**+/./8;=1000211223;>BE?=<7770)''4()(/4)%%&''&'('(15@??CCDEEDDE@A@@E>D5+*+'4=AE>=;7779@/../9;;:971.,-068889=>>>BA>?:511222<?EDB<<--))***-8850+*))--*+012255HCDDCECCCBA@BCDF@C@33323105=@ABHBDBAA?;;6;-,,,:>=)(()1114464220)134<;:;<<<9778561-++-./-*&
@Glass_T7V_22_D3_14_7_52
TGAGCCAATAATGCAATCTGAACTTCCCGGATACAATCCTGACAACGAAGAACCGCCCATCATAGACAAGCCGGCCGTTAATTAAAAAGTTAAACAAAATTATTTGTAGAGGGAAACCGTTGTGGTCTCCCTGAATATATTTATACGAGCCTTATGCATGCCCGTAAAGTTATCCAGCAACCACTCATAGACCTACGGCAGCGGATAGGGACGACGTGGTGTTAGCTGTGCTCGAGGTGAAGACAAAAGGCCTCGTGATACGCCTATTTTTATAGGTTAATGTCATGATAATAATGGTTTCTTAGACGTCGAGTCTTACGCCCCGCCCTGCCACTCATCGCAGTACTCTAGAAGCGGCCACGAATTCCAAACATTCCTAGCGAAAGCTCGGGTTTTTATATTGAATTCTTGTGCATAATACACCTATTTTTATAGGTTTAATCTACATGATAAATAATGGTTTCTTCAACATACAGTGGCAAGTGGGTGCATTGGGCACGTAAGAGGTTCCAACTTTCACCATAATGAAATCAGATCACTACCGGGCGTATTTTTTGAGTTATCGAGATTTTTTTTCAGGAGCTAAGGAAGCTAAAATGGAGAAAAAAATCACTGGATATACCACCGTTGATATATCCCAATGGCATCGTAAAGAACATTTTGAGGCATTTGAGTCAGTTGCTCAATGTACCTATAACCAGACCGTTCAGCTGGATATTACGGCCTTTTTAAAGACCGTAAAGAAAAATAAGCACAAGTTTTATCCGGCCTTCTTCACAGTCTCCGCCTGATGAATGCTCATCCGGAATTTCGTATGGCAATGAAAGACGGTGAGCTGGTGATATGGGATAGTGTTCACCCTTGTTACACCGTTTTCCATGAGCAAACTGAAACGTTTTCATCGCTCTGGAGTGAATACCACGATTTCCGGCAGTTTCTACACATATATTCGCAAGATGTGGCGTGTTACGGTGAAAACCTGGCCTATTTCCCTAAAGGGTTTATTGTCAATATGTTTTTCGTCTCAGCCAATCCCTGGGTGAGTTTCACCAGTTTTGATTTAAACATCAGCCAGGAATCAAACATTTTTCGCCCCCGTTTTCACCGTGACAATATTATACGCAAGGCGACAAGGTGCTGATGCCGCTGGCGATTCAGGTTCATCATGCCGTTTGTGATGGCTTCCATGTCGGCAGAATGCTTAATGAATTACAACAGTACTGCGATGAGTGGCAGGGCGGGGCGTAATTTGATATGGAGCTTGTTGGACTCCTGTTGATGATCCAGTAATGGCTTATCTCAGAACTCCATCTGGATTTGTTCCGTTAGAACGCTGGTTGCCACCGGGCGTTTTTTATTGGTGAGAATCCAGACCTCGAGCTGTCAGACCAAGTTTACTCATATATACTTTAGATTGATTTAAAACTTCATTTTTAATTTAAAAGGATACTATTGAGTGAAATCCTTTTTGATAATCTCGTGACAAAATCCCTTAACATGATCGTTCCAGCTGAGCGTCAGACCCCGTAGAAAAGATGAAAAGAATATTACTTTGAGATCCTTTTTTTCTGCGCGTAATCTGCTGCTTGCAAACAAAAAAACCACCGCTACCAGCGGTGGTTTGTTTTACCGGATCAAGAGCTACCAACTCTTTTTCCGAAGGTAACTGGCTTCAGCAGAGCGCAGATACCAAATACTGTTCTTCTAGTGTAGCCGTAGTTAGGCCACCACTTCAAGAACTCTGTAGCACCGCCTACATACCTCGCTCTGCTAATCCTGTTACCAGTGGCTGCTGCCAGTGGCGATAAGTCGTGTCTTACCGGGTTGGACTCAAGACGATAGTTACCGGATAAGGCGCAGCGGTCGGGCTGAACGGGGGGTTCGTGCACACAGCCCAGCTTGGAGCGAACGACCTACACCGAACTGAGATACCTACAGCGTGAGCTATGAGAAAGCGCCACGCTTCCCGAAGGGAGAAAGGCGGACAGGTATCCGGTAAGCGGCAGGGTCGGAACAGGAGAGCGCACGAGGGAGCTTCAGGGGAACGCCTGGTATCTTTATAGTCCTGTCGGGTTTCGCCACCTCTGACTTGAGCGTCGATTTTTGTGATGCTCGTCAGGGGGGCGGAGCCTGGAAAAACGCAGGCAACGCGGCCTTTTTACGGTTCCTGGCCTTTTGCTGGCCTTTTGCTCACATGTTCTTTCCTGCGTTATCCCCTGATTCTGTGGATAACCGTATTACCGCCTTTGAGTGAGCTGATACACTACGCCGCAGCCGAACGACCGAGCGCAGCGAGTCAGTGAGCGAGGGAGCCTACCAATAAACGCGAAGTAATCTTTTCGGTTTTAAAGAAAAAGGGCAGGGTGGTGACACCTTGCCCTTTTTTGCCGGACTGCAGCGGCCGCTACTAGTAGACCGGCTAGCGTCAGTTTCACCTGTTTTACGTAAAAACCCGCTTCGGCGGGTTTTTACTTTTGGTGATCGAGTGATTACAAAGCAAGCAAAGAAAAAAGGCGACAGATTCTCTGTCGCCTTTTTTTCCTGACTCATAACTTAGGTGGCGGGCTAGCGTCGTGGTTTGTCTGGTCAACCACCGCGGTCTCGTGGTGTACAGTACAAACCCCGACGTGCACAGCTGTCACCGGATGTGCTTTGCAGATTGTGGATAAAACACGTAGAGACAGAAACAGCCTCTACAAATAATTTTGTTTAAGAATTCATTAAAGAGGAGAAAGGTACCATGAGTAAAGGAGAAGAACTTTTCACTGGAGTTGTCCCAATTCTTGTTGAATTAGATGGTGATGTTAATGGGCACAAATTTTCTGTCAGTGGAGAGGGTGAAGGTGATGCAACATACGGAAAACTTACCCTTGAGATTTACTTGCACTACTGGAAAACTACCTGTTCCATGGCCAACACTTGTCACTACTTTCGGTTATGGTGTTCAATGCTTTGCAGTACCCAAATCATATGAAACAGCATGGTTTCAAGAGTGCCATGCCCGAAGGTTATGTACAAAGACTGTATTTTTTCAAAGATGACGGGAACTACAAGACACGTGCTGAAGTCAAGTTTGAAGGTGATACCCTTGTTAATAGAATCGAGTTAAAAGGTATTGATTTTAAAGAAGATGGAAACATTCTTGGACACAAATTGGAATACAACTATAACTCACACAATGTATACATCATGGCAGACAAACAAAAGAATGGAATCAAAGTTAACTTCAAAATTAGACACAACATTGAAGATGGAAGCATTCAACTCACAAACCATATCAACAAAATACTCCAATTGGCGATGGCCCTGTCCTTTTACCAGACAACCATTACCTGTCCACACAATCTGCCCCTTCGAAAGATCCCAACGAAAAGAGAGACCACATGGTCCTTCTTGAGTTTGTAACAGCTGCTGGGATTACACATGGCATGGATGATCTTCTAGATAAAAGCTTGATATCGAATTCCTGCAGCCCGGGGGATCCCATGGTACGCGTGCTAGAGGCATCAAATAAAACGAAAGGCTCAGTCGAAAGACTGGGCCTTTAGTTTTTTTATCTGTTGTTTGTCGGTGAACGCTCTCCTGAGTAGGACAAATCCGCCGCCCTAGAATCGAGTGGCGCCTGCAGACGTAAAAAAAGCGGCGTCATTCCTGAT
+
*)'&%&$$#%%%&(&&&&&%%((**).-,7)70/..0.---/2)))*'''''%%''**(57780002ABBE>:99BCCB?ABCBCBJJFEF1JFJJJIHJIJGJJJJGEGEFFCJJHFBBDDG::::JHDBF9///--((()*-&&&&').-.-/@@>>=?C@7=778731----9<@AEHJFJGBAB=98008*)%%'78833110++8:C5555BCBJJJECBBD<;66;0/-.11767542)))234'2*0**+?ECJEJDHEJJJJJJCB445GDGGJGHEFGHHJHJJJJ@?@@JDB>.,,,-.=00003222AAEGGJEDEC?FCDCABBCJJFCCFJJHJJJDAABDJEBBB00.,-,./0,)(%%%('(-+*+,*,+0)*'''(())*1+*)*+&&&%(%%(&''''')**)(&'((////3=887)(+0+'(('($$$()454899433----.'''&&''%%$$$%$%)'+)&%##%'$$%%%%&&J6667DDHFDJEJDD=@@?@FADJH@A@@JDJCCG+)))55?;;;<FDFHGFDGJIJJJJB@@@CHJ?<;;9321,-.46)'(.5933<=>?GHGFJHGJJJIFGDE@CCJFBBCJHJJJJJJF?8:1?@IGJJJHJIEJIFJJJJBAC99779,,;AHFD====J=77534ABA))))DIHHJIIJEDJJJJJFHJJGJJEJHJJJJGJHGJJJJJJJJGJJJHFJGJJHHJJBIIJJJCFFIJHB>7BJJJJJEGDDJJHJJGJHIJJ888888(((&+3/,**,,-1:?HGGHHIGIJGHJIJJJFIECGEE0../..,=;<<=CJEJGFFHJHGDHGIEJHHA=<663866778=2//166EGBJJJJHJJHFJGHJIGIJHJJJDDDJJJGJIJDHJJHJGIFJJJJJFHHHGJJHFJF::757>EEE@FIJHJJJIDHIGDBDE?<JJJFJECAD@?C;;JJJJJHJJJJJJHEJJIJJJJHJJIJIJHHH?33DIJJJIJGHIIF>111DDE888CIHCHEC7777E::::JEE>GIJHBBADCC998770/BF><<<;531.))(()((*+*'(%##$&&)$$$(--2140*5987=JA877**)%&(*+0/.,-0134DHEFJJJHHJJJJJJIGJJJJJJJJJGJDHJJ9>>DFGGEEGHJJJCEGHJJJFHGGECDDBE@JJE=:<?HFJJGJJGEDGJHHJIHFGC@@BCDFDHGJHJIGHFFHJIDJJJJ>@@JG@@<;:;>310))%%$%&&(%%%&)01799<77/+,,)('*7*+*-44,)('&%$$$'+/05=BCB=E222ABBGJFI@62+./&&&'+'(1)))8=AD>FFCDEFCCCCGJJJC@@@E9987330/.((&'),,89>DEJ=<99999>><<AA@?<>JHGJIHIJGJIFIEEJHGD8566I88800000FIFJ6@<-,,..&&&&)&%&'&&))*--''&&&%&-5477332((%$%%''%)*//.----)'''(&')%%))*-)*%&'**/---.))))*,,/-''1/*)'%&')*.1((%&&'&&&&(+,,-,+---.<@>A><<=DDBFCDEGJJFFJHIJEJJHGHJIGJFFHHIFJFJIJJJGIEJGHDJFJJJ?4323((((;9;;;;;=>>DEC@;=;=<<=CAGGE?JJFJJJJJH7777BACBCA436333<AGHJHJECDIHJIIA@>?HGJGGHJFGJEJJJDDCBGBBCDJJF:87877530///+,.14444545DFGJJJFIGGGJJFIHGGJH998:@8**+)361+++2583333:@>???@@00001;=AHEHDBA@@HEEFHDG@@@AFHGEGJGJGIHJJJHJGJJJJJJHJHHEGJJJGIB@<<<=///0<<AJGGA?@?CDEJJJIIJJHE?><;933DDE>>>>.---?>?GA7,>>>JJJGJJHGHJIEJIJHIJFJGHIJJ????JIJCCCCJDJDC76?8ACDJIIJGJFGGJGDC?>?>>???BFJJGIJJHHF@EIIFGGFDFJFFGHJJHHFICEA@AC86=8881*+.2;;4)20/121121++++9FECA87,BHBDGEGJFJABDCGJJGH::9:;CEIDHIHJJJHJJHIFHIIIJIJFF;;5=CH@==;.---+*))**+++++,+,.++11*+(())1-,,,,-33DJJJJIGJJJJJIJIF:BDAD?GHJGGIHJEEBCG@FGEJJIGJFEJFHHJJJFACGJIJJJIGJJJJJHCJ@?8('%%&)-50-/1>667=='&%%%%%'&%%&,(+/26<>CBE=<<=FFFEIGGGJFFFJ6)'''--0////*(*&'(()/-00-,+)/47<>BDCBBBBBBJHGJFJJJEHGJJHFGHEEHHDIJJHJIJJJJHGGEDABG>F98:BC98<8?;:::855<@JJJEDJHDG98888::;8D?ED<;..-)(()>>A?@>E<?<<<??ACDHJJJJJAB??7???FHCGIFFJA98665478''''0011==@><<****9400/018>98:JJGEHBAAAHGAA6...89221322:87;98677;>??BABCIGGJJJIJJIJDHGEIFEJJJIHGFGEEEHFJGHIJIJGJJHHF6666@==5(((570))))*++113:<@AF7778A>?@A?AAAGEB?@A>GCGD?:2-,*)+--.,,-0..-,+,,.,%$$%'%$(').)&&&()))*+)*,/0006BCEHGJJEJ=9IGFIFIJFEHIJJJJJIJJJJJIJIJJIJGEDGGB?BBC@BBBCCC><>=?;;;==ADCCEEJ@>95BCICHFEHFEGEJJCCABDCBCAAB@FDEGJBGGJCCEDGIFIHFFDGCCI><;?DCBDFEGBEFE6665944?@B@A==>>CDA@?454+72(*'&',/0-,,-@@AAAAA88FJEGDCB@BBBBD7GCGFCBCCCDECGEDFEDJFFCFIJJ@?>>ABBADDBCCCIED@;;>;997223:;5558DGC@A@@CCA((().,(''**,-.4345:A@ADDFB=<<=JFHD?7-&&&&044..*++,923<GA==AHCBBB@>>=@HDGDGBA@B@DB<===CB@DCB@?:8445436:@?83334675822==@C>=<;76899;@=?DEFC@A@AABBCFFEEGDCDB@@???CECCCEEJBB@@CBCCDDDDD??=<<<<=ECFBCAA@AAEAAAACD@><;==>A@?>DEJGJJJJJJJIHJI@ABGHJHIJGJJHHJEBB@A0000<9768??;<==DEDCBABA=;2**,(&$$$#%&&+'&***.-5*((0'&.0@AAHG@@=,,)**<=>A?>>>IJ::::JJH?GCCCDJIJFHFHEJFHDDDA7FB??=EBDB@C55454/-02,222.?1,,89566589=BD>AECCGDEJDFEFFHEFGJJA?7778DAECDECDBBDDC777?>@@AAA@@??@@B=><=41//1-'(&$&(&'+>>@BCDGCBCA@??@EGJEJIFEDGE888JJE??GFCB@CCE@>=<>>AEA@@BFED@?>?AB@AAEA<<<@ACEI<20003337G998--122651'''',+.5<98666;?0<@F?@98<=?BB@>?>9:87*,)),*-/7?=:;;=?>@>=>>?B?>=@@?=<==@@=:::=AAAA@>;;88;DB@A>9440.-(&'''((&&$
@Glass_T7V_22_D3_14_7_53
GCCTCGCTCCTCGCTCTGCTAATCCTGTTACCAGTGGCTGCTGCCAGGTGGCGATAAGTCGTGTCTTACCGGGTTGGACTCAAGACGATAGTTACCGGATAAGGCGCAGCGGTCGGCTCTAAACAGGGGGAGCGTGCACACAGCCCAGCTTGGAGCGAACGACCTACACCGAACTGAGATACCTACAGCGTGAGCTATAGGGAGAGGAACGCTCCCGAAGGGAGAAAGGCGGACAGGTATCCGGTAAGCGGCAGGGTCGGAACGGAGAGCGCACGAGGAGACTTCAGGGGAAACGCAGGCCATTCTTATAGTCCTGTCGGGTTTCGCCACCTCTGACTTGAGCGTCGATTTTTGTGATGCTCGTCGGGGGCGGAGCCTGTGGAAAAACGCCAGCAACGCGGCCTTTTTACGGTTCCTGGCCTTTTGCTGGCCTTTTGCTCACATGTTCTTTCCTGCGTTATCCCCTGATTCTGTGGATAACCGTATTTGCCCGCCTTTGAGTGAGCTGATACCGCTCGCCGCAGCCGAACGACCGAGCGCAGCGAGTTGAGTGAGCGAGGAAGCCTGCATAACGCGAAGTAATCTTTTCGGTTTTAAAAGAAAAAGGGCAGGGTGGTGACACCTTGCCCTTTTTGCCGGACTGCAGCGGCCGCTACTAGTAGACCGGCTAGCGTCAGTTTCACCTGTTTTACGTAAAAACCCGCTTCGGCGGGTTTTTACTTTTGGTCATCGAGTGATTACAAAGCAAGCAAAGAAAAAAGGCGACAGATTACTCTGTCGCCTTTTTTTCCTGACTCATAACTTAGGTGGCGGGCTAGCGTCGTGGTTTGTCTGGTCAACCACCGCGGTCTCAGTGGTGTACGGTCCGAAACCCCGACGTGCACAGCTGTCACCGGATGTGCTTTCCGGTCTGATGAGTCCGTGAGGACGAAACAGCCTCTACAAATAATTTTGTTTAAGAATTCATTAAAGAGGAGAAAGGTACCATGAGTAAAGGAGAAGAACTTTTCACTGGAGTTGTCCCAATTCTTGTTGAATTAGATGGTGATGTTAATGGGCACAAATTTTCTGTCAGTGGAGAGGGTGAAGGTGATGCAACATACGGAAAACTTACCCTTAAATTTATTTGCACTACTGGAAAACTACCTGTTCCATGGCCAACACTTGTCACTACTTTCGGTTATGGTGTTCAATGCTTTGCGAGATACCCCAGATCATATGAAACAGCATGACTTTTTCAAGAGTGCCATGCCCGAAGGTTATGTACAGGAAAGAACTATATTTTTCAAAGATGACGGGAACTACAAGACACGTGCTGAAGTCAAGTTTGAAGGTGATACCCTTGTTAATAGAATCGAGTTAAAAGGTATTGATTTTAAAGAAGATGGAAACATTCTTGGACACAAATTGGAATACAACTATAACTCACACAATGTATACATCATGGCAGACAAACAAAAGAATGGAATCAAAGTTAACTTCAAAATTAGACACAACATTGAAGATGGAAGCGTTCAACCGGACCCATTATCAACAAAATACTCCAATTGGCGATGGCCCTGTCCTTTTACCAGACAACCATTACCTGTCCACACAATCTGCCCCTTCAAAGATCCCAACGAAAAGAGAGACCACATGGTCCTTCTTGAGTTTGTAACAGCTGCTGGGATTACACATGGCATGGATAATCTCTACAAATAAAAGCTTGATATCGAATTCCTGCAGCCCGGGGGATCCCATGGTACGCGTGCTAGAGGCATCAAATAAAACGAAAGGCTCAGTCGAAAGACTGGGCCTTTCGTTTTATCTGTTGTTTGTCGGTGAACGCTCTCCTGAGTAGGACAAATCCGCCGCCCTAGAATCGAGTGGCGCCTGCAGACGTAAAAAAAGCGGCGTGGTTAGCCGCTTAATTGCCGGACGTACAATCGATGCCCGGATGATCCTGACGACGGGACCCGCCGTCGTCGACAAGCCGGCCGTTAATTAAAAAGTTAAACAAAATTATTTGTAGAGGGAAACCGTTGTGGTCTCCCTGAATATATTATACGAGCCTTATGCATGCCCGTAAAGTTATCCAGCAACCACTCATAGACCTAGGGCAGCAGATAGGGACGACGTGGTGTTAGCTGTGCTCGAGGTGAAGACGAAAGGGCCTCGTGATACGCCTATTTTTATAGGTTAATGTCATGATAATAATGGTTTCTTAGACGTCAAGTATCGCCCCGCCCTGCCACTCATCGCAGTACTCTAGAAGCGGCCGCGAATTCCAGAAATCATCCTTAGCGAAAGCTAAGGATTTTTTTATCTGAAATTCTGCCTCGTGATACGCCTATTTTTATAGGTTAATGTCATGATAATAATGGTTTCTTCAACGTCAGGTGGCACTCGAGTTGATCGGGCACGTAAGAGGTTCCAACTTTCACCATAATGAAATAAGATCACTACCGGGCGTATTTTTTGAGTTATCGAGATTTTCAGGGACTAAGGAAGCTAAAATGGAGAAAAAAATCACTGGATATACCACCGTTGATATATCCCAATGGCATCGTAAAGAACATTTTGAGGCATTTCAGTCAGTTGCTCAATGTACCTATAACCAGACAAGTTCAGCTGGATATTACGGCCTTTTTAAAGACCGTAAAGAAAAATAAGCACAAGTTTTATCCGGCCTTTATTCACATTCTTGCCCGCCTGATGAATGCTCATCCGGAATTTCGTATGGCAATGAAAGACGGTGAGCTGGTGATATGGGATAGTGTTCACCCTTGTTACACCGTTTTCCATGAGCAAACTGAAACGTTTTCATCGCTCTGGAGTGAATACCACGACGATTTCCGGCAGTTTCTACACATATATTCGCAAGATGTGGCGTGTTACGGTGAAAACCTGGCCTATTTCCCTAAAGGGTTTATTGAGAATATGTTTTTCGTCTCAGCCAATCCCTGGGTGGCTTCACCAGTTTTGATTTAAACGTGGCCAATATGGACAACTTCTTCGCCCCGTTTTCACCATGGGCAAATATTATACGCAAGGCGACAAGGTGCTGATGCCGCTGGCGATTCAGGTTCATCATGCCGTTTGTGATGGCTTCCATGTCGGCAGAATGCTTAATGAATTACAACAGTACTGCGATGAGTCAGCAGGGCAGGGCGGGGCGTAATTTGATATCGAGCTCGCTTGGACTCCTGTTGATAAGATCCAGTAATGACCTCAGAACTCCATCTGGATTTGTTCGCAACGCTCGGTTGCCACCGGGCGTTTTTTTATTGGTGAGAATCCAAGCCTCGAGCTGTCAGACCAAGTTTACTCATATCTATTACTTTAGATTGATTTAAAACTTCATTTTTAATTTAAAAGGATCTAGGTGAAGATCCTTTTTGATAATCTCATGACCAAAATCCCTTAACGTGAGTTTTCGTTCCACTCTGACGTCAGACCCCGTAGAAAAGATCAAAGGATCTTTGTTTCGAGATCCTTTTTTTCTGCGCGTGATCTGCTGCTTGCAAACAAAAAAACCACCGCTACCAGCGGTGGTTTGTTTGCCGGGATCAAGAGCTACCAACTCTTTTTCCGAAGGTAACTGGCTTCAGCAGAGCGCAGATACCAAATACTGTTCTTCTAGTGTAGCCGTAGTTAGGCCACCACTTGGGAGTG
+
+)*/'####$%&'(***-->=?AFJJFFJAFJC@CABAA;::8:0..0--980//+)()+570/0598ADGHH?F@=<:=>>EHFIFJIGJJFFJFJJGJIHFGJIJGIF<<<5--,0.(()))(('*43/*'&&),,,-3))-8:5668735=DFCACC=>=@BD@<;;8=ABJGJFIIJJGJHJJJJJJGHJHJJJ&&&*2101-*&%%'*%%,)023BFB?=>BBCC/--,(&'),.167?CFIHJIIDABGH>831126,,,;CCDCDAA;:12)4,**,+-01443)('(+'%%%%$#$'**(2>@BBJBJJHEFEGJJJEEJJJHJIJJJFHHEEJJ??<:99?>FGJHHFGIJJJ11/''5GJJCE?=>?B<8'''(*ADCBCEIJFIJHFHGJJJGIJJJGDCEEJDHEIHJGJGHGGDB****465559;217AFJID6BC8;D;IEGJJIJEJHHIBCJJJJJGGJJHGIH?432++'%%%'',,,7,)++>CEEFJIGJFJJJJHJFJHIIIGJC44446565++('''&''(544-((()-<=@@?@CHGGIHDECCBFFDGGEDDDDFJGGCCGJJFFEIJI?>AB8?>A@JDIJEAGGGJJHJJJJJJGJH=<8=9477:.,*(*.148999:@IJJEIJGJF;::>=?CA=D=JJFJEE>:;;EIHIJGJJJJJHHGHJIJHGJJJJGDGE?=>>D?:85548+)).344;<9999A@@HJJJIJGJIJJICBBB,,,-858BCGDFDGDFDJJJHBEJDFFA988:<60.29;/--+++,,67:FBDIHJJJJIJFGJDEHFHHHGHFJJHJJGJA@BCGGDHJJHJEFGGJJIJFCBBAJEH:54'''''''--:@@D+***,**,-01<>AA=;=>:><=><985/,'..89:CDCJCCHJ@@9JG@AJJF:::CHECEHJIJEHEJGJJJJJFJFB??;JJFGJEJJFJFJJJJEGGJEJJEJJHD@;;.--00007JJJJGFJHFJJIEHHJJFJJJJGIHIJE>?>@?>;843.-..;55555DJIJIJIGEDBJGJGJJGEJFJGJJHJHJIJEFJGJHEFHIJJJJJJJFFJJJJIJJJIJJJJJJIJJJJD8AB7>JJJJJJJJJJJGHJGJJJ;EJJDE?ADADGJHIFJJFJGJJIJJJJGFJEJHJDDDJHDEJIBDBCIGJJJGJFIFHFGGIEEHJIFGFFA>;988?=>?@AJJJIJJJIJH@CEHJJ@;;:<<<;:<;<@CEB;ABFJGJIHCCDD99JHJJJIIGJHJIEJJJJGJAHGFG111/3?BJJFHJGHHHGJJJJJJJGJHJHJJJJHJJJJJJJJJHJIJJCJGCGGJJJJJIJJJFGHJHJJJIJJFJJIHJJJJJ:606:/-.133?JIGB;;.--->@?@?>@?BFIIJJFJJHJJJJJJJJJDEFEJDHDHE=<.'''''>>>JFFGJJJIJJJJJJFIEJJGJJJJGJJJIIJJCC@@?FGFJJJJIJFGIJJGJJJHJJHJJJJGJ<;:*)(%$##%)1+*122489?@EJBJJJJGJEJJ<<=<IIJHJHFEGGHJIIIIJJHGFJIGJJFHJJJJIJIIJJJJJGJGDEDDEC<7533/+())2(((7:9>>@EBHJHHJJIGJFJIJHHJGJJGJJJJEDCDCCBA>@JJJJFIJIABJJJJEHJEFJHJJIGDBCD,,,,A<<??;;;7(((;2&&'%%&7;===>>JIHJIJCDJBIBBDJHE=>AFCCDBFFIGEEGGGJ;;;=JJHJEEGDJJFHJFABBDJGHJ2//0FGHHEJJJGHJJJF@JD1001978?>?>@C<CCFEJCBFEJJHJDJFHGDDD3*+669<CC4335A=9?BCFGA>JA@GJ=;;;>DEJCJGHJJJJHHJE==?JGEEFC9887=88885555,*'&%*)*(''%%%%+(%$##$'*354351/34;++++31,((---''&)%'+$++,57778:==@ABECBC<CCDCEGJIFJJJJIIHBCGD:9:?9:6:@AAFBBEJJEGIJJDGFGHFGDDFJGD?=@AAAJJJEDCCJJ888IJGIIJIGJGJJJGCJJHGGFJJHJFJHJJJJJJJJGEBGJHHHD(((2)100'&&(3333?G5555IHJJHJGJJJJHJJFJHHGJIJJFIIC@666BFFD86558=?BJJGJJJJJJJJJJGJGEHJJIJJJIJJJJJGJJJIGJ5555D:91()*-+('$$$%$###)+(&&89EBFIHEJGJJEGJJGHFJIJC><<=DGJJJJJJJGHJJJJC>>==>AGEJHFEHBEJIJJJJCC777742./,04>41++,9;<IIFGGDEBDGJGJGJJHJJFCJJJJJDDA>?ADEJHIJEJJJJHJJGIGCA>+++*<;88<=?H988:JJJJCCDAB@@H33223667??<<<<>CC=>CB?>864997/./22<<=AB?CHJ@64=44<<<<?GGFJEIEFFFJCHJDDAAFCJ(''(*%&())(+,.*000311:?CAA?AGHJEECFC>AJJJJJGHHJIJJJJFJJICCCBJFJGJJFHHHIHFIGJJJEEFFJACJIFIEFFEIJJJJJJJIGI?<;;:767:700-.0.=9//.///2352('&&$$$$&(**-3:>GJJJJGJJGIGJJGJJGJHJGA@BJ=?GD;8JEHEEGFEEFHJJ@DGJJFJJIHJJHJJIJJIJHJJJGFI3JJJFEFJGJEGFJHFCBCBJ<:::EIJJJJJJGGJHIHJIEIJGJFECFFFFEEDHDJDCCBCA@BIJEGHEBBABJGEJHGJJHJHGJJJJJJJJHJJJJJCCBIGJJJJJGJHEHIJIHIJJJJHGGJJJJJJHJJGHFGJDGJEHIFGGJIHGJJJJHEIJJGJJGJJHJJIJJIJIGIGJFJIIJIJGIJJGJJIJHHFJFJIECIIDCE@<<HJJJJJJJJJJJIJJJHEJHHJJJA;<;D,,22<9:9<BCA<-()'&&')&),23;;<DICBCHF>887;;;;FA,++++++AJJJJGIJJJGEJ>JHGJHIJJDDEEE999H@BCJHEG@=7345AFFJJEEHDFDJFJHDDCHA3322:8;>IIHGJHCHIJJJJJJIJIJGGJJJJHJJJJJGGJJJJJFBJJHJJGJJIJFJHIHJJIECCEHHJJJJIIHGHJJJ@544**&&*3214>BBEIDDFIJJJAABBCBBDEJHJDGD@;1133>@FGFGGGE@908..,)')*;;=A@GE;;::<:9;;>BD:856;=CFGJJJC<:/,(''(-..+(((//0337BCEJHFF@?<HGJ>.--.>C:::<EIGE999CC9//CGIIJJJFGGHB?@CGJJGJ@?>33++((&$$%&-+,,42,++,6/5;<,,,,1..-/5000388>AJDFDCGE8444>?@65556559BCBFE///0C==GDHDCIHJJJJJJJJHJJJJJFJEJJJB@?@DC633-(+5***;;<98774,*++-046696788:DF>C@=70--,/3---2250000058<22238:8<,,,-:95667EECJEJJE866>BGJHFJEGJJJJHJJHJFIIGJGFJB;53-,*)*'&.12237559ABE:??ACDB>=AAB==?GJJJGFHDEFJIFGCFD9797553244754.0<=;43228335141+++@>>?>=B7778BHFDIHGJ<;,'%'&'%$#
@Glass_T7V_22_D3_14_7_54
TAGGCGGTGCTACAGAGTTCTTGAAGTGGTGGCCTAACTACGGCTACACTAGAAGAACAGTATTTGGTATCTGCGCTCTGCTGAAGCCAGTTACCTTCGGAAAAAGAGTTGGTAGCTCTTAATCCGGCAACCAAACCACCGCTGGTAGCGGTGACTTTTTGTTTGCAAGCAGCAGATTACGCGCAGAAAAAAAGGATCTCAAGAAGATCCTTTGATCTTTTCTACGGGGTCTGACGCTCAGTGGAACGAAAACTCACGTTAAGGGATTTTGGTCATGAGATTATCAAAAAGGATCTTCACCTCAATCCTTTTAAATTAAAAATGAAGTTTTAAATCAATCTAAAGTATATATGAGTAAACTTGGTCTGACAGCTCGAGGCTTGGATTCTCACCAATAAAAAAACGCCCGGTGGCGACCCAGCGTTCTGAACGAATCCAGATGAAGTATGAGGTCATTACTGGATCTATCAACAGGAGTCCAAGCGAGCTCGATATCAAATTACGCCCCGCCCTGCCACTCATCGCAGTACTGTTGTAATTCATAAGCATTCTGCCGACATGGAAGCCATCACAAACGGCATGATGAACCTGAATCGCCAGCGGCATCAGCACCTTGTCGCCTTGCGTATAATATTTGCCCATGGTGAAAAACGGGGGCGAAGAAGTTGTCCATATTGGCCACGTTTAAATCAAAACTGGTGAAACTCACGATGACGACGAAAAACATATTTTCAATAAACCCTTTTTAGGGAAATAGGCCAGGTTTTCACCGTAACACGCCACATATTTTGCGAATATATGTGTAGAAACTGCCGGAAATCGTCGTGGTATTCACTCCAGAGCGATGAAAACGTTTCAGTTTGCTCATGGAAAACGGTGTAACAAGGGTGAACACTATCCCATATCACCAGCTCACCGTCTTTCATTGCCATACGAAATTCCGGATGAGCATTCATCAGGCGGGCAAGAATGTGAATAAAGGCCGGATAAAACTTGTGCTTATTTTTTCTTTACGGTCTTTAAAAAGGCCGTAATATCCCAGACGGTCTGGTTATAGGTACATTGAGCAACTGACTGAAATGCCTCAAAATGTTCTTTACGATGCCATTGGGATATATCAACGGTGGTATATCCAGTGATTTTTTTCTCCATTTTAGCTTCCTTAGCTCCTGAAAATCTCGATAACTCAAAAAATACGCCCGGTAGTGATCTTATTTCATTATGGTGAAAGTTGGAACCTCTTACGTGCCCGATCAACTCGAGTGCCACCTGACGTCTAAGAAACCATTATTATCATGACATTAACCTATAAAAATAGGCGTATCACGAGGCAGAATTTCAGATAAAAAAATCCTTAGCTTTCGCTAAGGATGATTTATGAAAATAGCAGCCGCTTCTAAAGTACTGCGATGAGTGGCAGGGCGGGGCGTAAGACTCAACATCTCACAAGAAACCATTATTATCATGACATTAACCTATAAAAATAGGCGTATCACGAGGCCCTTTCGTCTTCACCTCGAGCACAGCTAACACCACGTCGTCCCTATCTGCTGCCCTAGGTCTATGAGTGGTTGCTGGATAACTTTACGGGCATGCATAAGGCTCATTGTAAATATATTCAGGGAGACCACAACGGTTTCCCTCTACAAATAATTTTGTTTAACTTTTTAATTAACGGCCGGCTTGTCGACGACGGCGGTCTCCGTCGTCAGGATCATCCGGGCATCGATCGTACGTCCGGCAATTAAAAAAGCGGCTAACCACGCCGCTTTTTTTACGTCTGCAGGCGCCACTCGATTCTAGGGCGGCGGATTTGTCCTACTCAGGAGAGCGTTCACCGACAAACAACAGATAAAACGAAAGGCCCAGTCTTTCGACTGAGCCTTTCGTTTATTTGATGCCTCTAGCACGTACCATCAGAATGCCGGGCTGCAGGAATTCGATATAGAGCTTATTTGTGAGGAATCATCCATGCCATGTGTAATCCCAGCAGCTGTTACAAACTCAAGAAGGACCATGTGGTCTCTCTTTTCGTTGGGATCTTTCGAAGGCCATTGTGTGGACAGGTAATGGTTGTCTGGTAAAAGGACAGGGCCATCGCCAATTGGAGTATTTTGTTGATAATGGTCTGCTAGTTGAACGCTTCCGTCTCAAATTGTGTGTCTAATTTTGAAGTTAACTTTGATTCCATTCTTTTGTTTGTCTGCCATGATGTATACATTGTGTGAGTTATAGTTGTATTCCAATTTGTGTCCAAGAATGTTTCCATCTTCTTTAAAATCAATACCTTTTAACTCGATTCTATTAACAAGGGTATCACCTTCAAACTTGACTTCAGTACGTGTCTTGTAGTTCCCGTCATCTTTGAAAAATATAGTTCTTTCCTGTACATAACCTTCGGGCATGGCACTCTTGAAAAAGTCATGCTGTTTCATATAATCTGGGTATCTCGCAAAGCATTGAACACCATAACCGAAAGTAGTGACAAGTGTTGGCCATGGAACAGGTAACTTTGCAGTTGTAGTGCGAAATAAATTTAAGGGTAAGTTTTCCGTATGTTGCATCACCTTCACCCTCTCCACTGACAGAAAACTTGCTCCATTAACATCACCATCTAATTCAACAAGAATTGGGACAACTCCGTGAAAAGTTCTTCTCCTTTACTCATGGTACCTTTCTCCTCTTTAATGAATTCTTAAACAAAATTATTTGTAGAGGCTGTTTCGTCCTCACGGACTCATCAGACCCGGAAAGCACATCCGGTGACAGCTGTAGGCTAAGTCGGGGTTTGTACCGTACACCACTGAGACCGCGGTGGTTGACCAGACGAACCACGACGCTAGCCCGCCACCTAAGTTATGAGTCAGGAAAAAAGGCGACAGAGTAATCTGTCGCCTTTTTCTTGCTTGCTTTGTAATCACTCGATGACCAAAAGTAAAAACCCGCCGAACGAGACTTTACGTAAAACAGGTGAAACTGACGCTAGCCGGTCTACTAGTAGCGGCCGCTGCAGTCCGGCAAAAAAGGGCAAGGTGTCACCACCCTGCCCTTTTTCTTTAAAACCGAAAAGATTACTTCGCGTTATGCAGGCTTCCTCGCTCACTGACTCGCTGCGCTCGGTCGTTCGGCTGCGGCGAGCGGTATCAGCTCACTCAAAGGCGGTAATACGGTTATAGAATCAGGGGATAACGCAGGAAAGAACATGTGAGCAAAAGGCCAGCAAAAGGCCAAGGAACCGTAAAAAGGCCGCGTTGCTGGCGTTTTTCCACGCTCGCCCCCCCTCGACGAGCATCACAAAAATCAACACTCAAGTCAGAGGTGGCGAAACCCGACAGGACTATAAAGATCCAGGCGTTTCCCCTGGAAGCTCCCTCGTGCGCTCTCCTGTTCCGACCCTGCCGCTTACCGGATACCTGTCCGCCTTTCTCCCTCGGGAAGCGTGGCGCTTTCTCATAGCTCACGCTGTAGGTATCTCAGTTCGGTGTAGGTCGTTCGCTCCAAGCTGGGCTGTGTGCACGAACCCCCCGTTCAGCCCGACCGCTGCGCCTATCCGGTAACTATCGTCTTGAGTCCAACCGGGTAAGACACGACTTATCGCCACTGGCAGCAGCCACTGGTAACAGGATTAGCAGTT
+
B8889DGFECEAB777798777@JGJDJFF=<<9:89=>>?A@JFGI9887:<>HEC>JJFJEJHDIJJJIJIJJJJJHIJJJJJJEJJJJHFFEFD??BDFIJIDB742,?@EECDEED''''?::7+*)&&(+.6/00-./4361224::3('&&,-769::;?>;==>=GGGJJHGGJDBBEC?>:5=ACB61141)),,-1,++*.-.**-,-4023-))*9;=ED===CEA?:88;<JGJJIBCDIJCBBBCIEJHJGJJFJJEFEEJJJJJHJHIGGH</,,5CBC<?<;;.0000'%%%&322;>=?=:C=CCJHJCJHJIJJJJJHEF@A??B@HJJJHJJJEI8889:::9:93234>>?I?==?@>>@EB@;.--.000/0986<>?==<<GFF876401)).++)''(')2?@?;;7775(&&&)=4<43(%%%'**++?EEFDFICB?,,,,--++73345JJHGCBCC@A>?;<<=DBGDJJJ@?@@JDF///7?734@@CGGDFEDEJDCDDFHGJFDA=;<<@BCB:=//EJFGFHGJJJEDEGHJJJJJHGHIJFJDDJHJJJJJJJJJIJJJHIJJJJGJFFGJJJJGJHCEDGGGFJGGJEJJJGJJHJHHJGJJJFGJFGJJFEDDJBEDIJHJCCEJJDCBD@;73+)**)))+-/()*+01'''*1;=;@DEGJHFHJIHJJJG?/+*$#%'&&&(///05?@>))((1+,,,147ADE=;;<:70+**)/24+++++<<<=JIJIJFJJHHHJJEEDDFAB?>))('&'9DEGJIFJEFFJB7211;4500<<>?GJIJGJJGHIJJJJJJIJJHFJJJJJDGDDFEFHF@GED=;;:9GE54337-(()/210068;EDEEIFFHJHJJJ?@?ABA@<8FDJF<<<<>=5((346CCBFHC?JFFJJIGJJFJFJFJEJ4JDJJGFFEC6..001345===@FEGFIJJFHJGJJJJJJCABBBD@?>?:70++((,,-.26::;;==;2D?@JJGHCBDCIB?@;@??>=>9:85,)1./0876667AGEEHJHJHJCEI@@@>*))+*)(++/6;CBGFDCBGHJJJJGFEDEFEJIJJJJIFIGJJHIJJBI>==>JJFGJJGG<C<:99<CCJDHIEFJFFFEEECGJ666:<878823ADAAJJJIEBBBJJHHJJJJJJJGJJJJGJGJJFJFJJDBCFJEHJG???AD=AA>?2112332-****9<CEE?>?<DJFJHJ?>ABC66687555?@BB>?>?ACJBCAACBJJGJGJHGGJFEJGFJHJJGJJJIJEJJJIJJFJJJJJIJJJIJJJJJEJJJJJJIHJJJHFFH@;<?JJJJFJJJHJEHFJ;88810/,+++++++&&%$$$%'%%(&(()1000,.*(&'&').//5556668>>?=>>HJDFBJJGB/,*)%&&&)),8--,,1112778JGJEGGJJJJGFJHJJEAA@@HFDEHEFJJJJEJFJBABA=5577779BGIB>9@EEJ=11211;5344?@55ACGJFHJJFJJJGIJDI/;./ACFBHIEJJJEJIIJJJJJFJGEHDFC@A;<;=.-,,0;=@CCHGJJJGJEGEBDCE60&%%%$#%%%&&%&&))))2...,)+,-3FJJJIJJIEEI<;2++?<<BDEGD@EICJ@??EJJIJ>HJHJ<<;:89:BE87.+++)))*:::;;99995>31125430/+++.25666210)(''--./0132)67880.--/FCCCEJEEFHJIJJJJHGJJE?FEGIFC?>?CHHABBBHJJFCDDA<500/0*++,7CA@7:+2267=<<;>>>>HGHFEC;:88:61'>:@CFGGJGIFFIJJFIJFJFJEIJJJJIEJFEJGIHDCGCBBHG:;B@3.23@8777475////44111000094-''+(&&'())(&&&&%%%%&../)))):;<<,+**0788JFDBA85431238@?AACEDCAAAJJJHHDEDAECEJJFGIHJJFJFHEFJEEJHJJJFGECEACH87756///4663-+++*+-0.)())%&''&&%%&&&5698IJJHGJJJFGFGGJJHJEEDEJJJGJHIJJ?>>?GJHIIDGFEHJHGJJJJJJJJJIJJIJIJGE4444=<2222;<DHIFA@?@9)''',($$(((%'%&))(&&&>A@DADCJFJIEHEEJ><<<?:9885::???@GIIGIGHFIJJJIGFFGHHCDBC@@=;55445559999=>:998:<<GA>=<=:((((((//-...0/,-01106B92BGGF?>>?JJJJJJJJGJJB>==?@?@?EBDEJGHJJHIJGJFJJD98999AB>>862-,)&&&&)*+**.+51-..6>B=?::;9:;<2;;<JIIB@923:<DCH<JFGJGJJGJFJBHJ2333HAA@??>974444@AJFJJHJHJJJJIJA<::;67))*+445GJB@,*))--55?JJJD@@@DGJJHJJJJEECCJIHHJJC<=JEGHJJGFEDHHGJEJJE99871%%%&)'%%%'&%%',,((''')HD@?@@EFDEJGJHGFGFFCJD8BGEIJJGJHFE=>=>E<AJGFDEHDD@86433-)'&()''&%&&'+*+67DJJGJJGIJHGGJJIJJJJJHJJJJJ;(((<J<;;;91*45;<BCDAAADDBCC<3?3.31---..;>BCBFJCJEEFGJJ?=IJJHJHJJJFJIJJHJGJJJJGGHIFEDBABJJBB@>-(((;>CCI9889<5432('''(.2=>BGEDADCCGD@@@AGF443652)&%$%%%(((-88JICCBEDBDBFEJIFJFEJHFFHJGJFJIJJJJI:889BCA@,+++?:7..(',/,,5556@@;@EHHEHGFHJDEDG>;;;;?DJJHJEBEJFGB?>?6887:::610104:9;*()'***4@@?BCIHDFG77769;BJIEJGJJHJDGJFHHJB=;4-)(/-//3,''')()))036FGCAEBJJJJJIJFIGJJBCECIJGFGBAA''''(((FGGBABBJGJJGJDEDADEJJJIHJJGGJJJJGHFJIJJGJFJ>==@FCCG:;<@FJJGJJHHJJJJIJIJEJJGJEHIJJGJD6678>A:9>>==>CAA@++++85588A>?CBFJJIEEGEFIIJJHIGJGJJJCBBBJJIJEJFDIJGIHJJJGEJEA@?543485-,&$%/.02346IJJ543++''((.--.314911++---.;BCCA/...7?FJEJH;50,+*+**()078BJFEDHJJEFHIGJJJFGGCBDA31/2(%'--.13258==('')0...8788C=<>??>3,+++++))))/>ACEHA=997,,,:-,,(%%%'&&'(()))(&(((((/389::42:=<940,,88-++01<:;<GIFFIA?GCJJC@C>FEJJIJJHCA=98<<88FJJJJJJGEBGJJHJGGF;651)(+,EGDCDJCEFIG?EIIGACJJJJJJFEIIJJJ?>>?BA@AABDBCBCGIJHJJFJJFJJEDDDFJDGCFJ:::GGJGIGJD@?9:;<GEGJGCB@<<<=BFGFFEIJJJJIJF<((EDIJJIG>>;;;<B88844455==<;:)77)3334=<<:=>?JDGJGGIGJHHJJHFJJEGJGJGIFJIFDHJBAA96'',)('
@Glass_T7V_22_D3_14_7_55
GCAGCGCCGAACGACCGAGCGCAGCGAGTCAGTGAGCGAGGAAGCCTGCATAACGCGAAGTAATCTTTTCGGTTTTAAAGAAAAAGGGCAGGGTGGTGACACCTTGCCCTTTTTTGCCGGACTGCAGCGGCCGCTACTAGTAGACCGGCTAGCGTCAGTTTCACCTGTTTTACGTAAAAACCCGCTTCGGCGGGTTTGCTTTTTGGTCATCGAGTGATTACAAAGCAAGCAAAGAAAAAAGGCGACAGATTACTCTGTCGCCTTTTTTATAACTCATAACTTAGGTGGCGGGCTAGCGTCGTGGTTTGTCTGGTCAACCACCGCGGTCTCAGTGGTGTACGGTACAAACCCCGACGTGCACAGCTGTCACCGGATGTGCTTTCCGGTCTGATGAGTCCGTGAGGACGAAACAGCCTCTACAAATAATTTTGTTTAAGAATTCATTAAAGAGGAGAAAGGTACCATGAGTAAAGGAGAAGAACTTTTCACTGGAGTTGTGCCAATTCTTGTTGAATTAGATGGTGATGTTAATGGGCACAAATTTTCTGTCAGTGGAGAGGGTGAAGGTGATGCAACATACGGAAAACTACCCTTAAATTTATTTGCACTACTGGAAAACTACCTGTTCCATGGCCAACACTTGTCACTACTTTCGGTTATGGTGTTCAATGCTTTGCGAGATACCCAGATCATATGAAACAGCATGACTTTTTCAAGAGTGCCATGCCCGAAGGTTATGTACAGGGAAGAAACTATATTTTTCAAAGATGACGGGAACTACAAGACACGTGCTGAAGTCAAGTTTGAAGGTGATACCCTTGTTAATAGAATCGAGTTAAAAGGTATTGATTTTAAAGAAGATGGAAACATTCTTGGACACAAATTGGAATACAACTATAACTCACACAATGTATACATCATGGCAGACAAACAAAAGAATGGAATCAAAGTTAACTTCAAAATTAGACACAACATTGAAGATGGAAGCGTTCAACTAGCAGACCATTATCAACAAAATACTCCAATTGGCGATGGCCCTGTCCTTTTACCAGACAACCATTACCTGTCCACACAATCTGCCCTTTCGAAAAATCCCAACGAAAAGAGAGACCACATGGTAGCTTCTGAGTTTGTAACAGCTGCTGGGATTACACATGGCATGGATGATCTCTACAAATAAAAGCTTGATATCGAATTCCTGCAGCCCGGGGGATCCCATGGTACGCGTGCTAGAGGCATCAAATAAAACGAAAGGCTGAGTCGAAAGACTGGGCCTTTCGTTTTATCTGTTGTTTGTCGGTGAACGCTCTCCTGAGTAGGACAAATCCGCCGCCCTAGATACGAGTGGCGCCTGCAGACGTAAAAAAAGCGGCGTGGTTAGCCGCTTTTTAATTGCCGGACGTACGATCGATGCCCGGATGATCCTGACGACGGAGACCGCCGTCGTCGACAAGCCGGCCGTTAATTAAAAAGTTAAACAAAATTATTTGTAGAGGGAAACCGTTGTGGTCTCCCTGAATATATTATACGAGCCTTATGCATGCCCGTAAAGTTATCCAGCAACCACTCATAGACCTAGGGCAGCAGATAGGGACGACGTGGTGTTAGCTGTGCTCGAGGTGAAGACGAAAGGGCCTCGTGATACGCCTATTTTTATAGGTTAATGTCATGATAATAATGGTTTCTTAGACGTCGAGTCTTACGCCCGCCCTGCCACTCATCGCAGTACTCTAGAAGCGGCCGCGAATTCCAGAAATCATCCTTAGCGAAGCTTAAGGATTTTTTTATCTGAAATTCTGCCTCGTGATACGCCTATTTTTATAGGTTAATGTCATGATAATAATGGTTTCTTAGACGTCAGGTGGCACTCGAGTTGATCGGGCACGTAAGAGGTTCCAACTTTCACCATAATGAAAATAAGATCACTACCGGGCGTATTTTTGAGTTATCGAGATTTTCAGGAGCTAAGGAAGCTAAAATGGAGAAAAAAATCACTGGATATACCACCGTTGATATATCCCAATGGCATCGTAAAGAACATTTTGAGGCATTTCAGTCAGTTGCTCAATGTACCTATAACCAGACCGTTCAGCTGGATATTACGGCCTTTTTAAAGACCGTAAAGAAAAATAAGCACAAGTTTTATCCGGCCTTTATTCACATTCTTGCCCGCCTGATGAATGCTCATCCGGAATTTCGTATGGCAATGAAAGACGGTGAGCTGGTGATATGGGATAGTGTTCACCCTTGTTACACCGTTTTCCATGAGCAAACTGAAACGTTTTCATCGCTCTGGAGTGAATACCACGACGATTTCCGGCAGTTTCTACACATATATTCGCAAGATGTGGCGTGTTACGGTGAAAACCTGGCCTATTTCCCTAAAGGGTTTATTGAGAATATGTTTTTCGTCTCAGCCAATTGCTGGGTAGCTTCGCCCGTTTTCATTTAAACGTGGCCAATCGACAACTTCTTCGCCCCCGTTTTCACCATGGGCAAATATTATACGCAAGGCGACAAGGTGCTGATGCCGCTGGCGATTCAGGTTCATCATGCCGTTTGTGATGGCTTCCATGTCGGCAGAATGCTTAATGAATTACAACAGTACTGCGATGAGTGGCAGGGCGGGGCGTAATTTGATATCGAGCTCGCTTGGACTCCTGTTGATAGATCCAGTAATGACCTCAGAACTCCATCTGGATTTGTTCAGAACGCTCGGTTGCCACCGGGCGTTTTTTATAGTTGAGAATACAAGCCTCGAGCTGTCAGACCAAGTTTACTCATATATACTTTAGATTGATTTAAAACTTCATTTTTAATTTAAAAGGATCTAGGTGAAGATCCTTTTTGATAATCTCATGACCAAAATCCCTTAACGTGAGTTTTCGTTCCACTCGACCGTCAGACCCCGTAAGAAAGTCAAAAATCTGTTGGAATCCTTTTTTTCTGCGCGTAATCTGCTGCTTGCAAACAAAAAAACCACCGCTACCAGCGGTGGTTTGTTTTACCGGGATAAAAGCTACCAACTCTTTTTCCGAAGGTAACTGGCTTCAGCAGAGCGCAGATACCAAATACTGTTCTTCTAGTGTAGCCGTAGTTAGGCCACCACTTCAAGAACTCTGTAGCACCGCCTACATACCTCGCTCTGCTAATCCTGTTACCAGTGGCTGCTGCCAGTGGCGATAAGTCGTGTCTTACCGGGTTGGACTTTAGACGATAGTTACCGGATAAGGCGCAGCGGTCGGCTCAACGGGGGGTTCGTGCACACAGCCCAGCTTGGAGCGAACGACCTACACCGAACTGAGATACCTACAGCGTGAGCTATGAGGAAAGCGCACGCCCAAAGGAAGAGCGCCCGCTGTTGACGCACAGGTCTCAAGCAAAGCGCACGAGAACTGCAAAGTGCACCGTCTATGTAGCTGCCTCTGGACTCGCCTCGCTTCAACATAAACTGTCATGCTCGGGGGCGGCGCTGAAAACCACAGCAACGCAGCCTAACATCACCTTCCTCACCTGCTGGCCTGTTGTAGTCCCTGATTCTGTGGATAACCGTATTACCGCCTTTGAGTGAGCTGATG
+
&&&&&&'''(-079:;;;;<@@?GEDFCC>=>?;<<<?>@DDJFCB@?@::<AGCJ@@@AB+*..2//.)''.ACJJJJJIGJJJGFCC=@AE?755JJJACBAH@FB78753:=664111355:;<@FGJICCEJJGFGDEFJJHJJGJGJJHJF@@CFJJIJJJIEJGJJDDBDEIGIHEG<;<<43321,*((,(((().55=A:998999?JHJJDHABBBJDBBC<;;3578<AHDFHJFCFFIIHHDEHJEJEAA;9=;5<0)('''(&&(-CDFD:::EJEJEGGFHJFEDI<;ACJJJJJGHEGEJJ887954/(''''''''667JFGCB?,,++0//47112/003:=;980--.13-,,++16;=;41107597DDDDJHJJEDJDDDEEGJHDF0//26=?A@@?>@ADGGJECDBGGJFI82FGIJHJJHFJJJJJJJHJHJJJHJGJJDJECEECJJB@IFEFJDEA;;?EI8111,)()%&&'&&(',5B@CEHCCCDHH>87777<@FGDFHGFGHHEGFEJEJJIGIFHABB7533BJFJFFJHJJJFDJGJJHJIJJJCC@A0///1.))%%(066-5:<B?95557@BBB<;5/,,-65+)()-47:DBCEI@AADJJJJFIJEJHFGIF>9783111<;;??FFDIJIJJJHEFGIJDECGJIJHC;88//FECBAACJI111272..+)((**+'')5621/))))82'11<FFGDEA>>:-+-+0/,31/+/++-.016H997;>GC==<;==>C@>?=A@BBFFIDHFEJHJIGFHEEIJGHGJGGJGDHIDHGEEJCEIACBDCCEB====IFHFJJJHHJIHJGFJJJJJJIFJJHJDFEFJJFGGJJFFJJFEJFFGCIGJJJJJJJFJJJJJJJJJFJIFFHGIDFGBDHJHJHGDJFHEFFGFIHJGJJEHFJFGJDIJJIJIFJEGGF>=<>GJGEFEDDF6556=-));ABA@CJJEJHFFDIJHJJFCE@ABB@=>>?ECFCDGHJFEDEEEJDFBCDCECEDGE?>??EFECDFDFJGCD@@?@BDDBBBBEHHDCBCDHG@??@IGGC7;:;7-(()<&&&;:;;;3339AB=@CBCDDBA65211''''+*,''.<>;7:89?>???CBA::@AAB@@??00//1152246000/2,-12669:<<AB@>>>=?>=>>9888>?AACDEDDDJEEFJEB??CFDA@?@BA@A>>??D>==?AAA><<;>==JJIGCDDHFIJF<;<<B;;<?BCIA@@@HFCEG@>>>DDBCDCBBEDDFHFF??ACEJJIIBA@?==>302511236*))*870<>==>:9,,,)+)((,148@>?>?HIC<:JCB<<<?EEGC@?===>JEGJ@>@?.--.//33>=C?B>9;:96865***+335:;?<9<;>:9:;DC?>>==ACEGJEEB22346,+,,;;=@?6B?@CDJEGHACAADGJIJ?><98:8201123*22216989<CDHJJJECDCDGHHJJJJJHFJHJJHJE@A?AFJBDBHHEDBHGJIJIJFHJFHFJJIJGHJJJJFJJJJDHJFEGECJCEJ@>>>@<AD:9883233GIHJGFJJJJJGFEEHJCB?@HB@;ACAIIGHGC?@@BJIJJHJEFEFDGJJ?@<9'''',4'&&&)'('(-2444989:666@DD==<=DBA601777BB::::6665;::?7/DJGH@GJAIGCCFDCBACJB:98999<IHGHGFGJFEFJJJJGGJJDFFCBAAAHI655022&-,+((6;6///7:AC==CCFIIJJJGIGJJGJJJHIJIDEEDJIJGJJJJHCCCBIJHHJJIHJJGJHJHJGJJHHIJJJIJIEIEIGFJIJHJJJJJJJHJJH<<;<GDEIBABAJJJIJJJJ@@?EFEJEC@@C?A@@I88769;=3-.;:95556CCBFCFI@A?DJG@==>>CI?>=><<;DIA6444DJJEGEJEF988445887891.196A;111;<DEJFJJE5-('(9=CFJJJFJDJFJHAAA=>>>9666689JJE@AEEEIJFJJJIJJJHFEJIJJIJJJJ?>>>IJJIGJJHIGHBHEHDB?>=((((JIJGJHJHJJDFEEIHJJJHIJGJDDDJIJHIJJJJJEHJFFJJIGDEFJJJJJJAF7EEJJGFHFJGFJHFHJGJJJIJGJJJGJJEJJEJEEFJHEJHHJJJ?@@=A@@JJGJJJGJJJJIGJHJIGF8888ABABDHJIJHJJJGJJBABAII=GH?DIJHIIJJJ1-,FFJEJDECFJHJJJHHJJJJIJJIJJJJJJJJJJJJJJJEHJHJJEJJFDJJGJJJJJJJJJHJJFCCCJGDJGIFJJGIJJJHEFIJJJJIJJIJJHJJGGJFJJIJJJIJJJJGI?FIJJIIJJJIFJHFGJJJJJJIFEH@3222>+(((*&&%+*&%%&(.855666222.,,,AF))))FHJJJEFGHHJ??>)%%$%)(%%&(1.9=DF@JHJJJJJFFGJIJIJHJJIGFCA::****DGHGJJJJJJIIJJJHJJJJJJIGHJJJGJJJJJIJHIJIJJJGJEGEFIJJJHHGJJFGHEGFJJJIHIJGIFJGHJHJEHJJJJGHHHJFJFCGCBECJJFEFBACBJGIIFIJDFJJGJIGCDHJDGJJJ>>>?IIEHJJJJIJJGGJJICA??@B7766JEEIFIJJJJHFCDEHIJEFJ@H====FDDGIJJJHJJJHDAB>>>=IHJJJJJJJJJ>><=DCB55%$$$%%''(*'''(8:;=<;DHHHHC1-+*+65432.+(''((-..33--,-;BACFBGIIJJJHHJJHF8889FJJJBGHIDBAEA533342389??<5+**.249?A=>99@?@BCCJHEGDEHIIGJJHJJDFJECGGHFHGJHBCFHGFFG9732.---,,,-/26--+*)*/3(&&&))+&(')'')('(-,-,,+AACCGFBBECA;?9:>8776::666:CA@AA989EGFHJJJGIEGIJFDDCBA@?;4224(&&&(&&&&'(&**&%''/0)*+)-5799:JEJIJDEGGHFJJFDDD?>>>DIDIBDDAA@@JJHDC;==AFJJEFEFEHIIHAAABGJJJJGHHJFF>>==D9;;+**+<DFFJEFFFJJJJFEDFDCEGEGJEGHGGFJCCFDHEEGGIEEJJJEEEFGJJJEEFFIJGGHJDEJIHJBAA@BBAFBCBCDHJBCA=?@<<.('%&')%%%577@DB@@BBGDEGGEFDCD88+++''''&&&)&$%%-148441,,++234578867@HDDDECDFFJEDGEJECCBFAADID=AA@IHA@@;::760/00=BDCBBCFAD/-,-.000.--**+*,,)**+/&)&&&$$$%'%%%%$$####$$$$$&%$##$%$&$$%((&&%&$$%&$###$$#%)%$$#$'$$$$$%'&$$###$%$('%%$$%$#$%&$##$$$$$$&'####$#$$$&&'('%#$&''$####$%%&'+**)($$%%'&$##$&%&##$$$##&%$&%&&'&'&'$$'###%###$###$$%&)):=AFFIJJJEJDGGJHJCDA>9997;;<EB;GEEEDB@C@=/*
@Glass_T7V_22_D3_14_7_56
CTCACTCCTCTGAAAATTAGAATCATTCAAAAAATACGCCCGGTAGTGATCTTATTTCATTATGGTGAAAGTTGGAACCTCTTACGTGCCCAATCAACTCGAGTGCCACCTGACGTCTAAGAAACCATTATTATCATGACATTAACCTATAAAAATAGGCGTATCACGAGGCAGAATTTCAGATAAAAAAAATCCTTAGCTTTCGCTAAGGATGATTTATCTGGAATTCGCGGCCGCTTCTAGAGTACTGCGATGAGTGGCAGGGCGGGGCGTAACTAGACGTCTAAGAAACCATTATTATCATGACATTAACCTATAAAAATAGGCGTATCACGAGGCCCTTTCGTCTTCACCTCGAGCACAGCTAACACCACGTCGTCCCTATCTGCTGCCCTAGGTCTATGAGTGGTTGCTGGATAACTTTACGGGCATGCATAAGGCTCGTATAATATATCAGGGAGACCACAACGGTTTCCCTCTACAAATAATTTTGTTTAACTTTTTAATTAACGGCCGGCTTGTCGACGACGGCGGTCTCCGTCGTCAGGATCATCCGGGCATCGATCGTACGTCCGGCAATTAAAAAAGCGGCTAACCACGCCGCTTTTTTTACGTCTGCAGGCGCCACTAGATTCTAGGGCGGCGGATTTGTCCTACTCAGGAGAGCGTTCACCGACAAACAACAGATAAAACGAAAGGCCCAGTCTTTCGACTGAGCCTTTCGTTTTATTTGATGCCTCTAGCACGCGTACCATGGAATCCCCGGGCTGCAGGAATTCGATATCAAGCTTTTATTTGTAGGAGGAATCATCCATGCCATGTGTAATCCCAGCAGCTGTTACAAACTCAAGAAGGACCATGTGGTCTCTCTTTGGTACCGAATGTTCGAAAGGGCAGATTGTGTGGACAGGTAATGGTTGTCTGGTAAAAGGACAGGGCCATCGCCAATTGGAGTATTTTGTTGATAATGGTCTGCTAGTTGAACGCTTCCATCTTCAATGTTGTGTCTAATTTTGAAGTTAACTTTGATTCCATTCTTTTGTTTGTCTGCCATGATGTATACATTGTGTGAGTTATAGTTGTATTCCAATTTGTGTCCAAGAATGTTTCCATCTTCTTTAAAATCAATACCTTTTAACTCGATTCTGTAACAGAGGGTATCACCTTCAAACTTGACTTCAGCACGTGTCTTGTAGTTCCCGTCATCTTTGAAAAATATAGTTCTTTCCTGTACATAACCTTCGGGCATGGCACTCTTGAAAAAGTCATGCTGTTTCATATAATCTGGGTATCTCGCAAAGCATTGAACACCATAACCGAAAGTAGTGACAAGTGTTGGCCATGGAACAGGTAGTTTTCCAGTAGTGCAAATAAATTTAAGGGTAAGTTTTCCGTATGTTGCATCACCTCACCCTCTCCCACTGACAGAAAATTTGTGCCCATTAACATCACCATCTAATTCAACAAGAATTGGGACAACCACAGTGAAAAGTTCTTCTCCTTTACTCATGGTACCTTTCTCCTCTTAATGAATTCTTAAACAAAATTATTTGTAGAGGCTGTTTCGTCCTAGCAAGGACTCATCAGACCGGAAAGCACATCCGGTGACAGCTGTGCACGTCGGGGTTTGTACCGTACACCACTGAGACCGCGGTGGTTGACCAGACAAACCACGACGCTAGCCCGCCACCTAAGTTATGAGTCAGGAAAAAAGGCGACAGAGTAATCTGTCGCCTTTTTGCTTTCTTGCTTTGTAATCACTCGATGACCAAAAGTAAAAACCCGCCGAAGCGGGTTTTTACGTAAACAGGTGAAACTGACGCTAGCCGGTCTCTCGTAGCGGCCGCTGCAGTCCGGCAAAAAAGGGCAAGGTGTCACCACCCTGCCCTTTTTCTTTAAAACCGAAAAGATTACTTCGCGTTATGCAGGCTTCCTCGCTCACTGACTCGCTGCGCTCGGTCGTTCGGCTGCGGCGAGCGGTATTAGCTCACTCAAAGGCGGTAATACGGTTATCCACAGATCAGGGGATAACGCAGGAAAGAACATGTGAGCAAAAGGCCAGCAAAAGGCCAGGAACCGTAAAAAGGCCGCGTTGCTGGCGTTTTCCACAGGCTCCGCCCCCCTGACGAGCATCACAAAAATCGACGCTCAAGTCAGAGGTGGCGAAACCCGACAGGACTATAAATTACCAGGCGTTTCCCCTGGAAGCTCCCTCGTGCGCTCTCCTGTTCCGACCCTGCCGCTTACCGGATACCTGTTCCGCCTTTTTCTCCCTTGGGAAGCGTGGCGCTTTCTCATAGCTCACGCTGTAGGTATCTCAGTTCGGTGTAGGTCGTTCGCTCCAAGCTGGGCTGTGTGCACGAACCCCCCGTTCAGCCCGACCGCTGCGCCTTATCCGGTAACTATCGTCTTGGTCCAGAACCCGGTAAGACACGACTTATCGCCACTGGCAGCAGCCACTGGTAACAGGATTAGCAGAGCGAGGTATGTAGGCGGTGCTACAGAGTTCTTGAAGTGGTGGCCTAACTACGGCTACACTAGAAGAACAGTATTTGGTATCTGCGCTCTGCTGAAGCCAGTTACCTTCAGAAAAAGAGTTGGTAGCTCTTGATCCGGCAAACAAACCACCGCTGGTAGCGGTGGTTTTTTTGTTTGCAAGCAGCAGATTACGCGCAGAAAAAAAAGGATCTAGGAGAAGATAGCTGATCTTTTCTACGGGGTCTGACGCTCAGTGGAACGAAAACTCACGTTAAGGGATTTTGGTCATGAGATTATCAAAAAGGATCTTAGCCTGAGATCCTTTTAAATTAAAAATGAAGTTTTAAATAAA
+
//&&('&&'&&,08652)&&&&&'((.*+-.EA@@??;;:92B@6664699=<89:<FEJJGJHGDFHJJJIE:713;FD3111C@@<;?@>??A999;@<=>?BDJFJGE@A@?B=;::CCJIHIFFJHGIFIIJHJIHIJHHFJJIHJHJIJJJJJIJIGEJJIJEHEJIICJB?@ABAA?@?AJCJJJJGJGJJE@>:4222:<@<99??:9::=0.,..8;>=@;;=:;;<@=9<(=>=@IFHHJHIJJJIFIJIGEIJHIJ@BBJJ332)&'(()*-8)(((58@BEJJFJJGHJJIJHJJGHJHGHJHJJJ?=<:;=<<@DBC;:?7768=CEJBEHE?AE<;;;AAC:<<@BJJFFGGDJGEGJJJJFJJJIFFFJFHIDIHGHJIJGCCIJJJHIECEC;;;<?;;89;;:3236;7><>?DIGGEIJIECEDGDDEEFEJEDA??220-1:?777,,,-DABBDGHHFE;:9;EHHIGJJIIJ?3397GJGJJJJIBGFEJIJIJHDDJHJJJJBBB;::111////11>46222+*(%)*,//078;=A,,+''&&((&**+:;4888:::0''+<>><;;>@BBEDGJJJFEE9=;9;BEB@<=<=>97699:C<,++&%&(./--,./2GHECB78;82444<2/-''()*+559>?>688A899:ABA333DIJFJDHGF<<<EIEF?>;8865550.,,.('''')+-589>B?<??B?@A>???00-0005<<HGFGHFJ=<7:8>?@E788;EIDECECGAF@===?DEFFEDIC@=678=<=*)''()())*667DFGGJGFGJGJC==>BGIIIGGDJJE0000CBB=>>=?A@C>?HFIJHJHHFJJJJIH=9:*)(%&%$%&'(''&+,-2?ABIHFJHJHJJFJJHFIJJHIHFEJFIJJ66554<>>H>A:GCDFGGJHJ<999886@FFIJFJJJJJFFGIJFIJG=99..**)(&&01?AEGFEGA<78GJJJIIJIFFJGCAFFGHIJGJHEFJFEIFJDFHEC>:=@@JE=A@DBABEC?A;;;=BCCC@@>====<>>?ACB??><<<=>>>????>=>=@@>=?A?@<;>;;87876..++(104---.))82:;==88881,('-098<==8''''/2++''&%%%$(,1++0....;46677@A>>=<=<@??A>:;:;=<<=?10001A=8::<AAA@CB@A@CBAA@><<=>@CCEB@>;;:9::9;=;?88:9=;999:;;;<<==;98:=;:999;;>>===322,,++-+,,,<;::8843349<===>=6656;<>=<;:;9777;<9434777889<<8888;;;;;;;<;;<;:9889;<>81=;;99:::::;9:;655599<<::99:899993668:9:::;9;7780'(887;:::;80<:26:<<:98:77768889:99633255668:8776655766786776534223556::44436888667545689:::;6;2.777444344459;<:;988975155456588998889889:87667975323446687766///06&&&''&''-..01*))))2/2356666742332433554578;92/'(,,)(%%''&+'0))++2101378:765443333224553333566655549<A77112288,))),,,-...-<<BDEGB1,,-*+*+-.2=>??=:((((3(((----5/+'')--4426*))06***>?BCJIJIHHHHJHJIIE@???==>CBJBACEJGA?:<988<GJJJJFIJIGHIAE333/('.2?FEJJHHHB=<;6--50>576/..046;=AJJG>>>EJC@@@DDFB<55EHJDFJJJHJJJJHJJJJ@???EJBC75GDGG<;;@=IJJJGCBBJJG887.++++,B@BD@AEA@@DCA@?CDGHHHJIHJJJGHFCEFIJGHJ+***3223<<<:EJJIIJHFGH,,,,+'%%'(++,,,89:EIJFJJJJJA@@@HJJJHJGJG:9>AA;DHGJGEGGJJ@B>=:DB><::=//,++4...BBCGC:::9=@GEGCEIJJEFGFB>=@FDJHJCJDDGHJIHIJHG7<=::*))34688CEFCCBCCDJFJJJJEIFGEIFJ@@AA0007779GHBCABAGHGJGHJJJECEFJJIIIJJGJGGDDBB520))()79>@CGCHBA@EJJAFJJHJJCA>;EEHGIFJFHJFGJGGG@E;::AGGGJJJJHJCHIJJJIIJJIJJ5136=:9-)(77<<<AC8455JJJIEDDDFFDCCJEC5569:@?989;;HJC;89:?><<9211A?>?AJDFGFJJ;:;9EEHGEEGHFJJJGJJJHJJJJJJCDEDFEJHJJHIHJHGJFHHFIHJJIJIGGJJEIGHJJJJGIJIGI?>??>/...53.++-6CCFCIIHJIIJDFJFH@JDEEHGJJJJHJJJJHJJ@???JJHGJJJEGJ=;;<JGGDE@@?A<:...>=>ACEJHGJDCC>?IFB8==6HIJGJGJFJIDC:::<??IGGJJJ?@<+++-AGGJDEDBA;2012@AACJJJGJJIJFHCJJJHGJFHFDFGG>8-'&&,;BEFFFDAJJJJJECAA5;<<JHJJ@???<;<>?9>HFIJIJJGHJJIFJGC85446C?9>?;7711111CGJEFFCEBCDDD><555577674---+%%%%%&(&&'&&''')-,.++-'(%%++,66,++44/-,+/<@GHGFD:82../.++@ACECCAGFEGHJFFDEFDICCA7886E>999EJHC@A@@?&%%%'%%%%34<<<=>>AEAECEJJHECBHDEJJJ?+++%$$
@Glass_T7V_22_D3_14_7_57
CTGGAATTGCCAATTTTCTTTCAATTAGATGGTGATGTTAATGGGCACAAATTTACCCTGTCAGTGGAGAGGGTGAAGGTGATGCAACATACGGAAAACTTACCCTTAAATTTATTTGCACTACTGGAAAACTACCTGTTCCATGGCCAACACTTGTCACTACTTTCGGTTATGGTGTTCAATGCTTTGCCATACCCAATCATCTAAAACACCATGACTTTTACAAGTGCAATACCAAGGCTATGTACAGGAAAGAACTTATATTTTCGCAAAGATAGGGAACTACAAGACACATATATAAGTCAAGTTTGAAGGTGATACCCTTGTTAATAGAATCGAGTTAAAAGGTATTGATTTTAAAGAAGATGGAAACATTCTTGGACACAAATTGGAATACAACTATAACTCACACAATGTATACATCATGGCAGACAAACAAAAGAATGGAATCAAAGTTAACTTCAAAATTAGACACAACATTGAAGATGGAAGCGTTCGACTAGCAGACCATTATCAACAAAATACTCCAATTGGCGATGGCCCTGTCCTTTTACCAGACAACCATTACCTGTCCACACAATCTGCCCCTTTCAAAGATCCCAACGAAAAGAGAGACCACATGGTCCTTCTTGAGTTTGTAACAGCTGCTGGGATTACACATGGCATGGATAGTCTACAAATAAAAGCTTGATATCGAATTCCTGCAGCCCGGGGGATCCCATGGTACGCGTGCTAGAGGCATCAAATAAAACGAAAGGCTCAGTCGAAAGACTGGGCCTTTCGTTTTATCTGTTGTTTGTCGGTGAACGCTCTCCTGCATACGACAAATCCGCCGCCCTAGAATCGAGTGGCGCTTGCAGACGTAAAAAAAGCGGCGTGGTTAGCCGCTTTTTTAATTGCCGGACGTACAATCGATGCCCGGATGATCCTGACGACGGAGACCGCCATAGTCGACAAGCCGGCCGTTAATTAAAAAGTTAAACAAAATTATTTGTAGAGGGAAACCGTTGTGGTCTCCCTGAATATATTATACGAGCGCCTTATGCATGCCCGTAAAGTTATCCAGCAACCACTCATAGACCTAGGGCAGCAGATAGGGACGACGTGGTGTTAGCTGTGCTCGAGGTGAAGACGAAAGGGCCTCGTGATACGCCTATTTTTATAGGTTAATGTCATGATAATAATGGTTTCTTAGACGTCGAGTCTTACGCCCCGCCCTGCCACTCATCGCAGTACTCTAGAAGCGGCCGCGAATTCCAGAAATCATCCTTAGCCAGAAAGCTAAGGATTTTTTTATCTGAAATTCTGCCTCGTGATAAGAACCCTATTTTTTATAGGTTAATGTCATGATAATAATCGTTTCTTAACGTAGTGGCACTCGAGTTGATCGGGCACGTAAGAGGTTGCCAACTTTCACCATAATGAAATAAGATCACTACCGGGCGTATTTTTTGAGTTATCGAGATTTTCAGGAGCTCAGGAAGCTAAAATGGAGAAAAAAATCACTGGATATACCACCGTTGATATATCCCAATGGCATCGTAAAGAACATTTTGAGGCATTTCGTCAGTTGCTCAATGTACCTATAACCAGACCGTTCAGCTGGATATTACGGCCTTTTTAAAGACCGTAAAGAAAAATAAGCACAAGTTTTATCCGGCCTTTATTCACATTCTTGCCCGCCTGATGAATGCTCATCCGGAATTTCGTATGGCAATGAAAGACGGTGAGCTGGTGATATGGGATAGTGTTCACCCTTGTTACACCGTTTTCCATGAGCAAACTGAAACGTTTTCATCGCTCTGGAGTGAATACCACGACGATTTCCGGCAGTTTCTACACATATATTCGCAAGATGTGGCGTGTTACGGTGAAAACCTGGCCTATTTCCCTAAAGGGTTTATTGAGAATATGTTTTTCGTCTCAGCCATTCCCTGGGGTGAGTTTCACCAGTTTTGATTTAAACGTGGCCAATATGGACAACTTCTTCGCCCCCGTTTTCACCATGGGCAAATATTATACGCAAGGCGACAAGGTGCTGATGCCGCTGGCGATTCAGGTTCATCATGCCGTTTGTGATGGCTTCCATGTCGGCAGAATGCTTAATGAATTACAACAGTACTGCGATGAGTGGCAGGGCGGGGCGTAATTTGATATCGAGCTCGCTTGGACTCCTGTTGAATCAGATCCAGTAATGACCTCAGAACTCCATCTGGATTTGTTCAGAACGCTCGGTTGCCACCGGGCGTTTTTTATTGGTGAGAATCCAAGCCTCGAGCTGTCCAGACCAAGTTTACTCATATATACTTTAGATTGATTTAAAACTTCATTTTTAATTTAAAAGGATCTAGGTGAAGATCGCTTTTGATGATCTTAATAACACAAAATCCCTTAACGTGAGTTTTCGTTCCACTGAGCGTCAGACCCCGTCGGAAAAGATAGAAAAGGATCTTTGTTGAATCCTTTTTTTCTGCGCGTAATCTGCTGCTTGCAAACAAAAAAACCACCGCTACCAGCAGTGGTGTGTTTGCCGGATCAAGAGCTACCAACTCTTTTTCCGAAGGTAACTGGCTTCAGCAGAGCGCAGATACCAAATACTGTTCTTCTAGTGTAGCCGTAGTTAGGCCACCACTTCAAGAACTCTGTAGCACCGCCTACATACCTCGCTCTGCTAATCCTGTTACCAGTGGCTGCCAGTGGCGATAAGTCGTGTACCGGGTTGGACTCAAGACGATAGTTACCGGATAAGGCGCAGCGGTCGGGCTGAACGGGGGGTTCGTGCACACAGCCCAGCTTGGAGCGAACGACCTACACGAACTGAGATACCTACAGCGTGAGCTATAGAGAAAGCGCCACGCTTCCCGAAGGGAGAAAGGCGGACAGGTATCCGGTAAGCGGCAGGGTCGGAACAGGAGAGCGCACGAGGGAGCTTCCAGGGGGAAACGCCTGGTATCTTTATAGTCCTGTCGGGTTTCGCCACCTCTGACTTGAGCGTCGATTTTTGTGATGCTCGTCAGGGGGGCGGAGCCTGTGGAAAAACGCCAGCAACGCGGCCTTTTTCAGGTTCCTCGCCTTATTGCTGGGCCTGCTGTTCACATCTTCTTCCTCGCTATCCCCTGATTCTGTGGATAACCGTATTACCGCCTTTGAGTGAGCTGATACCGCTCGCCGCCGCCAACGACCGAGCGCAGCGAGTCAGTGAGCGGAAGCCTGCATAACGCGAAGTGATCTCGGTTTTAAAGAAAAAGGGCAGGGTGGTGACACCTTGCCCTTTTTTGCCGGACTGCAGCGGCCGCTACTAGTAGACCGGCTAGCGTCAGTTTCACCTGTTTTACGTAAAAACCCGCTTCGGCGGGTTTTTACTTTGGTCATCGAGTGATTACAAAGCAAGCAAAGAAAAAAGGCGACAGATTACTCTGTCGCCTTTTTCCTGACTCATAACTTAGGTGGCGGGCTAGCGTCGTGGTTTGTCTGGTCAACCACCGCGGTCTCAGTGGTGTACGGTACAAACCCCGACGTGCACAGCTGTCACCGGATGTGCTTTCCGGTCTGATGAGTCCGTGAGGACAGAAACAGCCTCTACAAATAATTTTGTTTAAGAATTCATTAAAGAGGAGAAAGGTACCATGAGTAAAGGGGAAG
+
)*&%&&&$#$$$&'&'&%&''%%((;;:;ABCDGHJGHHEGE=<<=8876;6682)''&(.-,,./8:;>65IEHHJJHEJHJJHJJGGJEG88EJJJCBB@:>>?5))6EEEEBA@@DEGFFJIJFFJIJCFGDHIJFJIJEHFEECDCEBBEBDCC?AA@EIB>00//602''''53001140007*)&%#$%%'*/-++*(&%%(,)&&'$&&'(()((&%%%&'(('('%&%%&&%$%'))'%%&),,125.-).*%&,,0./*%$%&,,++%%')6<7988C<<>?CE=<64-0++(.-+,,//;==CJJJGEJGGHAEH>CJJIJDCCCB?@@AE;67EHJJIJJHJJFIJJCDEHJIDFHFJJJHJJJJIGJDFGEFJ7666:8+*-8<<<@DCDFJJJGJJFFCCCFEHFFJFJJJJJJJJJJJIFJEECJJJHHIFIIGJJJJIJGJJJJGJJHIJJGIFBABABCABG433/0//2429;AHJ<<;(&%%+//114;<<8;6257777DJHIHJHEFHJGJIJGGJIJIGJEEHEFJJHHDEAF9338;8:>@A=<<=FEF@==>IJFEGGEGC;E@>>6)(&'(70//885:;8=6<7699:9=>>@HGCECEA@>?+,+)())*..1-.1111:<997::GCGGGIGHH<<=DJ<<;<5((():;?@DEGJJJJEHHDIJJIJBCCCJJJJHFCCBB?555J@620112<AAEFHABBCFHJE@>GJHJJDDFGIHJJGJ@@BEFJGF83--.>??BEC@?0012<2=:/,,+.B==<@CBA::;9;B5555>JJE;;;78776-,+*&%%%%%%''5:?EJEJHJJ<?>>?7666DFGGBA,,,,DDJGBA768GJGHJFIJGJFHHFJJHJJAB01<:?C>=<8664231/./---.2266645576734000033)***+.14469880/,)*+,,,28:>@AC>?A=CA>==DC==EJJGJJGHBBAAAAACJFGE<;=A@DCHGJJJGJDGD==++,07221147?A@A111/1220/,,+&(6<;>CDEFDAA:377JJEBECGBGCCD;;;=E@@;;<965//6((.01?@@>AABAAACJGFCBCJIJJJJJGJGJJGJIIJHBGGD<:;;76///0CIAAA@@?AFJECBA@DCHDIJJJJJJFJJJFGHIGDDDBBFJJIIJE4444JIJ@87777:*)))+----0/059=9/)==7776::29=<;<<4330***56ACGJDB?F332249;))''%%()*'('(0/++,-(((,0/03.--2256998:>54235;GJIJED?;62,,,,:671./-*&-'69AB=HHEFDCEGHJIJJJJJJHJJJIH>>>'&&&=842'&&'0''ACGHCBECD>>=:69===;<;--,-9710./50'''(,***,6;?FCIGHJEFFJF<64799====@A@CHJEEEDCB=CF;:::BFJDBBEFEJEE((()78880//21*)(**0=FJCA@>?BDHJJJJJDCBEJJHEB?BD:9::CGDJGJJJJIHJ@?@4444BDGJGJJJJJHHGIJGJJJJJIJJJ1((&%&,9;=A89DJHGJJIJFFJHJJHGJJJIJ;45<=JJJJHJJJJJGJHDIJJGJIJJJJHJJJJJIJJBJHJJJHFJJEIJGJJJHJGJJJHJJGJJJCFEDHJGFFHGAA?:5@AJJJFIEHJHJJC???ACIEB6666;<;<9996888ABCD@;;CC11127?FJGJJJJBFEJJGFGEDHGIHJGFJGJFGJFJIJJHJJJ=2JHGJJA@ACGGJJJJGGGFJJEJJFHFGBCEJIGGJJHJJEEGHJGFHJJJJJEEFIJJHJJFEJJFAJJJJJJJJGJIJJJJJJHJJJJJGJJJJJHJJJJGJJJHJGFCEJFHGID==CGGEHJJIF@:21,,,--**,-492-,+-,*''*'%%((98=9::G:888=B@BBD?JJHEE999JJGJJJHJJJJH999<G112DFJGDFAB>6789@BE<<=HJIJHIJJ9:;@::6<87>;;::@ACEDICEFGGJIFJIEJHJGB<9/...771111211?BFFHFHJJJJEEGGJ>J???@B@A?<;:<88/./4@>>B==??855803329787333655533;ABDB@?@AJJIJJJHJGFGJFFGHJBBAAJJID=>=;<;110/,//13<;<:7803+''&$%%%))*;DIHDCA9677>JJHJJJDD::4ACGFGJGEEDJJEA<<>=AA@EJJJHEJEEJJHJFJJJJE@@@BGHFF>>=?BAABAHD??ABEEA;40/0264029;GJJJJHJJJJDJGJJJ97;<@@?>>>ECJJJHFFECDDCFGD>DBD<==GJBCC@>55=>IJH@?=<'''-<955@((((3*$$$%$$$&(*4FDEJGHJ@JJJGJHHJEJJC>DCGFCJGCCDIJJJIJJJEJH;;3('%+0./)'&$$%-57889774+&&&$&%%*--06;CFJ@@=?IJDJHGJHJJFD@7776B==??@CAIFEHHHDDGCC@>?@110'&&&%%$%&%&%$&&'333:@@?CAACCDDGGEHJJJJGJIEDJJJJGJJJJIIIGJIGJJJFFHJGJHHJJFJHIFJGJEJJJJJJIJHFFJEJJJJGJHEADBJJFJJHJ=2(((5@BA@@;:9988///0//.348?ADCBEEJJHJGJHIJJGGDJJJJGJJIJJHF@AAB?2,062296.--*('''%%&'*+1/1:?F=<<=FEHFEFJJJHECCB<BA?CJJGIJGJJJIJI7777777?EEGFJ=;:?EF2111:;=BB?@?AECB@A?>A877BAEJGFA@@@IEGGG--EHHFHFHGHEGJJIJJJHJJJJJIFJ('''25?599;<BBDEJIDGGACBCHFDJJGJGJGIDCCCADHFJJGFJHGJIG544/.76,5442AB???>AAA@CC75/.0685;889<<0<99=JHJIFDFIJJJJJGGECHII>>>>JEF?<;;66J@G=>JJJJJJJJHJIJGEJJCC>===BJFJJGJHJJFJJEDA?@AGF:::3210103*)((,-/32234>=>>DGJGJCDBGCB=74'%%&'&%&(%%')*1(''$$(&'%$&(%%%$%$$%../00,))+'1/,*''((<=?BD::9:-++***:ACAC@11//20/.'''(31%'''))/4BDFJJFHBCDA::7)))),,''(18>?7766<<;<?BEDF6100..-.)'&+711143//24??<53446*))))&&&&*---31331114479<4234C<;;;@@?BA@@:770241/5=;<;6AACFJFGEJDHJJFGBBA?+++,11/06?;>/..(((',,,9:::BCEGJHJJFJGIJJJJJGFDCDD/../0.)('(*,+,,+.05621114336BBDCBA@@CFJ??>>:889832DIJJJFAA??BBAC@>>>>GG432278B?600/;>>>>BB@FGFIGHGFJGJHGJJJC;::;9.//JJJJJGEA=>JHFJHJJJJGEE@AAC?;9<<JHEGFE9888DB>=<;>??FGEGFHJJJJJJIIJGJFDEJJJGHHFJIIJFJIIJIJJJGJJIFJHJJIGDD6445DCGFIDE?>=?CC78C@?DJJG<49450445:00014;=@>A@>BGJJJGI<BB==)))*/4::70.0)&
@Glass_T7V_22_D3_14_7_58
CGGGCTAGCGTCAGTGACTTGTCTGGTCAACCACCGCGGTCTCGTCGGTGTACAGTACAAACCCCGACGTGCACAGCTGTCACCGGATGTGCTTTCCGAGTTGATGAGTCCGTGAGGACAGAAACAGCCTCTACAAATAATTTTGTTAAGAATTCATTAAAGAGGAGAAAGGTACCATTGAGTAAAGGAGAAGAACTTTTCACTGGAGTTGTCCCAATTCTATTAGAACTAGATGGTGATGTTAATGGGCACAAATTTTCTGTCAGTGGAGAGGGTGAAGGTGATGCAACATACGGAAAACTTACCCTTTAAATTTATTTGCACTACTGGAAAACTACCCTGTTGCCATGACCAAAGCACTCACTTCTTTCGGTTATGGTGTTCAATGCTTTGCGAGATACCCAAATCATATGAAACAGCATGACTTTTTACGAAGGACTTGCCATGCCCGAAGGTTATGTACAGGAAAGAACTATATTTTTAGAAGATGACGGGAACTACAGACGTGCTGAAGTCAAGTTTGAAGGTGGTCCCCTTTTGTTAATAAAATAAGTTAAAAGGTATTGATTTGAAGAAAAATGAAACGTATTGAACCAATATTGGAAACACAACTATCAACTCACACAATGTATACATCATGACAAACAAACGAAAGAATAAAATAAAGCATTTCAAAATCAAGCACAACATAAAGAGATGGAAGCATTAAACTAGCAGACCATTATCAACAAAATACTCCAATTGGCGATCGCCCTGTCCTTTTACCAGACAACCATTACCTGTCCACACAATCTGCCCTTTCGAAAAATACCAACGAAAAGAGAGACCACATGAGTCCTACATTGTAACAGCTCTTGCTGGGATTACACATGGCATGGATGATCTCTACAAATAAAAGCTTGATATCGAATTCCTGCAGCCCGGGGATCCCATGGTACGCGTGCTAGAGGCATCACAATAAAACGAAAGGCTCGGTCGAAAGACTGGGCCTTTCGTTTTATCTGTTGTTTGTCGGTGAACACTTTGTAGGCGTACGGAGCAAATCCGCCGCCCTAGAATCGAGTGGCGCCTGCAGACGTAAAAAAAGCGGCGTGGCGCCGCTTCCATCCCAGACATACAATGGATGCCCGGATGATCCTGACGACGAGAGTCACCATCATCGACAAGCCGGCCGTTAATTAAAAAGTTAAACAAAATTATTTGTAGAGGGAAACCGTTGTGGTCTCCCTGAATATATTATACGAGCCTTATGCATGCCCGTAAAGTTATCCAGCAACCACTCATAGACCTAGGGCAGAACAGTCGGACGACGTGGTGTTAGCTGTGCTCGAGGTGAAGACAGAAGGACCTAGTGATACGCCTATTTTTTATAGGTTAATATTGATTGATGATAAATAGTTTGTTCAACGTCGAGTCTTACGCCCCGCCCTGCCACTCATCGCAGTACTCTAGAAGCGGCCGCGAATTCCAGAAATCATCCTTAGCGAAAGCTAAGGATTTTTTTATCTGAAATTCTGCCTCGTGATACGCCTATTTTTATAGGTTAATGTCATGATAATAATGGTTTCTTAGACGTAGGTGGCACTCGAGTGATCGGGCACGTAGAGCTTCCAAGCTTGCACCATAATGAAAATAAATCACTACCGGCGTATTTTTTGAGTTATCGAGATTTTTCGGAGCTAAGGAAGCTAAAATGGAGAAAAAAATCACTGGATATACCACCGTTGATATATCCCAATGGCATCGTAAAGAAGCATTTTGAGGCATTTCAGTCAGTTGCTGCAATGTACTGTGACCCAGTTTCCGTGGCTGCTCTGGATGCCAGCCTTTGAGCCCGTGAGGAAAATAAGCACAAGTTTTATCCAGCCTGTTCCGCATTTCTATTACCACCTGATGATGCTTCATGCCGAATTTCGTTATGCAATGAAAGACGGTGAGCTGGTGATATGGGATAATCACCTTGTTACACCGTTTTCCATCAGCAAACTGAAACGTTTTCATCGCTCTGGAGTGAATTACCACAACGATTTCCGGCAGTTTCTACACATATATTCGCAAGATGGCGTGTTGCGGTGAAAGCCTGGCCTATTTTGCCTAAAGGGTTTATTAGAGAATATGTTTTTTCGTCTCAGCCAATCCCTGGGTGAGTTTCACCAGTTTTGATTTAAACGTGGCCAATATCGACAACTTCTTCGCCCCCGTTTTCACCATGGGCAAATATTATACGCAAGGCGACAAGGTGCTGATGCCGCTGGCGATTCAGGTTCATCATGCCGTTTGTGATGGCTTCCATGTCGGCAGAATGCTTAATGAATTACAACAGTACTGCGATGAGTGGCAGGGCGGGGCGTAATTTGATGTCGAGCTGGTTTGAATTATGTTGATAAATCCAGTAATGACCCTTCAGAACTACCATATGGATTTGTTCGGGAGCGCTAAGTTAACCGGTCATTTTTTATTGGTGAGAATCCAAGCCTCGAGCTGTCCAGACCAAGTTTACCATATTATACTTTAGATTGATTTAAAACTTCATTTTTAATTAAAGGATCTAGGTGAAGATATTCCTTTTGATAATCTCATGACCAAAATCCCTTAACGTGAGTTTTCGTTCCACTGAGCGTCAGACCCCGTAGAAAGAATCGAAAAGATATTACTTTTGAGAAATCCTTTTTTCTGCGCGTAATCTGCTGCTTGCAAACAAAAAAACCACCGCTACCAGCGGTGGTTTGTTTGCCGGATCAAGAGCTACCAACTCTTTTTCCGAAGGTAACTGGCTTCAGCAAGACGCAGTTCCAAATACTGTTCTTCTAGTGTAGCCGTAGTTAGGCCACCACTTCAAGAACTCTGTAGCACCGCCTACATACCTGGCTCTGCTAATCCTGTCTTACAGTGGCTGCTCCAGTGGCGGTAAAGTCATCTCTACAGTGAGACAAGACGATAGTTACCGGATAAGGCGCAGCGGTCGCCAGGCTCGACGGGGGGTTCGTGCACACAGCCAGCTTTGAGCGAACGACCTACACCGAACTGAGATACCTGCAGCATGGGGCTAATCGAGAAAGCGCCACAGCTCCGAAGGCGGAAGGCGGACAGGTATCCGGTAAGCAGCAGGTCGGAACAGGAGAGCGCACGAGGGAGCTTCAGGGGGAAACGCCTGGTATCTTTATAGTCCTGTCGGGTTTCGCCACCTCTGACTTGAGCGTCGATTTTTGTGATGCTCGTCAGGGGGGCGGAGCCTGTGGAAAAACGCCAGCAACGCGGCCTTTTTTACGAGTAGCTGGCCTTTTGCTGGCCTTTTGCTCACATGTACTTTCCTGCGTTATCCCCTGATTCTGTGGATAACCGTATTCACCTTGAGTGAGCTGATACCACTAGCCGCAGCCGAACGACCAAGCACGGCGTCGTGAGCGAGGAAGCCTGCATAACGCGAAGTAATCTTTTCGGGTTTAAAGAGAAAGGGCAGGGTGGTGACACCTTGCCCTTTTTTGCAACTACAGCGGCCGCTACTCGTAGACCGGCTAGCGTCAGTTTCACCTGTTTTACACATAAAACCCGCTTCGGCGGGTTTTTACTTTGGTCATCAAGTAATTACAAAAGCAAAGAAAAAGGCGACAGATTACTCTGTCACCTTTCCTGACTGGTTATG
+
[truncated: 24,397,825 more chars]
