# Supplementary material for: Preventing Multimer Formation in Commonly Used Synthetic Biology Plasmids
Source: ACS Synth Biol. 2025 Mar 18;14(4):1309–15. doi: 10.1021/acssynbio.4c00508 (PMC12012879; doi:10.1021/acssynbio.4c00508)
Supplement: Supplementary file 2 — sb4c00508_si_002.zip [file sb4c00508_si_002.zip › DataS1/data/fastqs/Glass_T7V_23_D3_14_8.fastq]

@Glass_T7V_23_D3_14_8_0
CCCGGTAAGACACGACTTTATCGCCACTGGCAGCAGCCACTGGTAACAGGATTAGCAGAGCGAGGTATGTAGGCGGTGCTACAGAGTTCTTGAAGTGGTGGCCTAACTACGGCTACACTAGAAGAACAGTATTTGGTATCTGCGCTCTGCTGAAGCCAGTTACCTTCGGAAAAAGAGTTTGGTAGCTCTTGATCCGGCAAACAAACCACCGCTGGTAGCGGTGGTTTTTTCTTGCAGCAGGTACGGATTTACGCACAAGAAAAAAGAAACCAAGATCCTTTGATCTTTTCTACGGGGTCTGACGCTGAGTGGAACGAAAACTCACGTTAAGGGATTGGTGATAAAGAGATTGTAGACAAAAAGGATCTTCACCTAGATCCTTTTAAATTAAAAATGAAGTTTTAAATGAATCTAAAGTATATATGAGTAAACTTGGTCTGACAGCTCGAGGCTTGGATTCTCACCAATAAAAAACGCCCGGTGGCAACCGAGCGTTCTGAACGAATTCCGGATCATATCAGGTCATTACTGGATCTATCAACAGGAGTTCCCAAGCGAGCTCGATATCAAATTACGCCCCGCCCTGCCACTCATCGCAGTACTGTTGTAATTCATTAAGCATTCTGCCGACATGGAAGCCATCACAAACGGCATGATGAACCTGAATCGCCAGCGGCATCAGCACCTTGTCGCCTTGCGTATAATATTTGCCCATGGTGAAAACGGGGGCGAAGAAGTTGTCCATATTGGCCACGTTTAAATCAAAACTGGTGAAACTCACCAAGAATAGCTAGACGAAAAACATATTCTCAATAAACCCTTTAGGGAAATAGGCGAGGTTTTCACCGTAACACGCCACATCTTGCGAATATATGTGTAGAAACTGCCGGAAATCGTCGTGGTATTCACTACCAAAGCAATAGAAAACGTTCATCTTCTGGTAAACGGTGTGACGAGGGTGAACGCTGTCCCCCATATCACCGCGCCGTTCTTTCATTGCCATACGAAATTCCGGATGAGCATTCATCAGGCGGGCCAAGTTGAATAAAGGCCGGATAAAACTTGTGCTTATTTTTCTTTACGGTCTTTAAAAAGGCCGTAATCTCCAGCTGAACGGTCTGGTTATAGGTACGTAGACTGACTGAGAATGCCTCGAAATGTTCTTTACAGTTAATTCGGATATCAACAGTATATTCAGTGATTTTTTTCTAAGTTTAGCTTATTAAGCTCCTGAAAATCTCGATAACTCAAAAAATTTCACCCAGTAGTGATCTTACTTCATTATGGTGAAAGTTGGGAACCTGTTACGTACCCGATCAACTTCAGTGCCCACCTGACGTCTAAGAAACCATTATTATCATGACATTAACCTATAAAAATAGGCGTATCACGAGGCAGAATTTCAGATAAAAAAAATCCTTAGCTTTCGCTAAGGATGATTTCTGGAATTCGCGGCCGCTTCTAAGGTACTGCGATGAGTGGCAGGGCGGGGCGTAAGACTCGACGTCTAAGAAACCATTATTATCATGACATTAACCTATAAAAATAGGCGTATCACGAGGCCCTTACGTCTTCACCTCGAGCACAGCTAACACCACGTCGTCCCTATCTGCTGCCCTAGGTCTATGAGTGGTTGCTGGATAACTTTACGGGCATGCATAAGGCTCGTACTAATGTTAACCCGGAGGACGCAACGGTTTCCCTACTACAAATGATGTATTTCATTTTGTAATCAACGAGCCGCTTCTCGACGACGGCGGTCTCCGTTCATCAGAATAATCCGGGCATCAAATAGTACATTCCGGCAATTAAAAAAGCGGCTAACCACGCACTTTTTTACGTCTGCAGGCGCCACTCGATTCTAGGGCAGCAGATTTGTTCCTACTCAGAAAGCGTTCGCGACAACAACAGATAAAACTGGGGCTGGTATTCGACTCGACCTTTCGTTTATTTGATACCTATAACACACATTCATCCAAATACCAGGGCTGCAAATCAATATCAAGCTTATTTGTTCAATCATCCAGTACCCATGTGATCCCAACAACTGTACAAACCAAAAAGGACCATGTGGTCTCTCTTTTCGTTGGGATACTTCAAAGGGCAGATTGTGTGGACAGGTAATGGTTGTCTGGTAAAAGGACAGGGCCATTCGCCAATTGGATCTTATCTTGATGATGATACATTTGAACGCTTCCATCTTCAATGTTGTGTCTAATTTTGAAGTTAACTTTGATTCCATTCTTTTGTTTGTCTGCCATGATGTATACATTGTGTAGTTATAGTTGTATTCCAATTTGTGTCCAAGAATGTTTCCATCTTCTTTAAAATCAATACCTTTTAACTCGATTCTATTAACAAGGGTATCACCTTCAAACTTGACTTCAGCACGTGTCTTGTAGTTCCCGTCATCTTTGAAAAATATACATTTCTTTCCTGTACATAACCTTCGGGCATGGCACTCTTGAAAAAGTCATGCTGTTTCATATAATCTGGGTATCTCGCAAAGCATTGAACACCATAACCGAAAGTAGTGACAAGTGTTGGCCATGGAACAGGTAGTTTTCCAGTAGTGCAAATAAATTTAAGGGTAAGTTTTCCGTATGTTGCATCACCTTCACCCTCTCCACTGACAGAAAATTTGTGCCCATTAACATCACCATCTAATTCAACAAGAATTGGGACAACTCCAGTGAAAAGTTCTTCTCCTTTACTCATGGTACCTTTCTCCTCTTTAATGAATTCTTAAACAAAATTATTTGTAGAGGCTGTTTCGTCCTCACGGACTCATCAGACCGGAAAGCACATCCGGTGACAGCTGTGCACGTCGGGGTTTGTACCGTACACCACTGAGACCGCGGTAGATTAAGCCGACGAAACCACGACGCTAGCCCGCCACCTAAGTTATGAGTCAGGAAAAAAGGCGACAGAGTAATCTGTCGCCTTTTCTTGCTTGCTTTGTAATCACTCGATGACCAAAAGTAAAAACCCGCCGAAAGCGAGGTTTTTTGCGTAAAACTAAGTGAAACTGACGCTAGCCGGTCTACTAGTAGCGGCCGCTGCGGGGATTCCGGCAAAAAGGCGAGGGTGTCACCACCCTGCCCTTTTTCTTTAAAACCGAAAAGATTACTTCGCGTTATGCAGGCTTCCTCGCTCACTGACTCGCTGCGCTCGGTCGTTCGGCTGCGGCGAGCGGTATCAGCTCACTCAAAGGCGGTAATACGGTTATCCACAGAATCAGGGGATAACGCAGGAAAGAACATGTGAGCAAAAGGCCAGCAAAAGGCCAAGGAACCGTAAAAAGGCCGCGTTGCTGGCGTTTTCCCACGGCTCCGCCCCCCTGACGAGCATCACAAAAATCGACGCTCAAGTCAGAGGTGGCGAAACCCAACAGGACTATAAAGATACAGGCGTTTCCCCCTGGAAGCTCCCTCGTGCGCTCTCCTGTTCCGACCCTGCCGCTTACGAATACTGTCCGCCTTTCTCCCTTCGGGGAAGCGTGGCGCTTTCTCATAGCTCACGCTGTAGGTATCTCAGTTCGGTGTAGGTCGTTCGCTCCAAGCTGGGCTGTGTGCACCGAACCCCCCGTTCAGCCCGACCGCTGCGCCTTCTAGGTAACTGTAGGC
+
((*--,,++,*)),-258<66**+29:;:>@<=<<=@BCGEIIJJJIID><<7*****:;=CDDCCDB>8667:CCDDA@44434666-(()8=<@AADA>>>C888899..9<IE:77**126:@>CEFB;;:9ADCFHIGJIEGJJGJJA;;<=D??=>64350+**)*-97886220*5:AA@AAE>)***000;.---33@BA=<><?GDEJGEJDEF:8845340)(('(+)*12.,'&'()..007--''%&&(-+---,))+&%$$$%%%'++-.577:6676::<@AABC>=<==//-**./>EJIJCCBJJEHHBDBG>8@BEB@=<----''%%&%&&'(*(''&&%$%(8@B666651*%%&&'''()==>ADGA>>B:::DBC@DJJHJJJGDDF444364338:>320...323>?JJFGEEJJJJJHI7769-***.:::::HFGJFHFJHFEJ?JJJJJEA@<8/:;?@?@?@A:77799923,*+)'&&'+%'&&&%+'&&'01569CCCDHJG998;BA<=(&&&',,),''&,0-:FGFEEJFFBFCDJJBA?@EAF==>?<544>BGJJ??76:IJHGGJHJJJJJJFJIJGJJGJE@BEG@>??CCBF4443777JIGHG?DJDFGJJJFFCDHGHE=;4219<=?ADJGFJJFFFJHIDHGGEJEJJJJJFDE>A@AEDB@2212321/++,-6CDJFJGHJJABCHHD:877AA8@>33334;DBDDFE==<22298;:8=@?@FB@EJJHJGJG;855-'''%%%%%&('''44678FJGJFHFEJGHIIHJIIJFCFGG@AC@C:88/))'((((226@>A@CAEDJGFBBBBCFFJJGIHJHJDEDE@@4321*)+)((,((0199=?@9887796677?B;/../98)(()4)))&%%(20,''&$$$$&($&%('%%&,..//0'&&&'()2010/--00/0/0.,,+,++(((2,-)))%(*$%-.,--..;<))'&%&*07;0/--/./-,-((((),)))('(+**(('(*-./12689;:7<;:89333;5333>?:::9989?B;7872:....110/37<;:951-,,-0'%%%&&()++**+-/1433;;77*))*)'&&%%#$%%&++)**','*))*&&&&24.-+&&&&''%%$$$&(+**+*,).%##%%%%#%,.*%$%('(()+)*,/&%$#%%&'$$#$%%%$$&&$&&)(1;ACBC221/122=9:0./.44/.(&%$&'('(()0/))(%''$&''&+++,1***+34/+((&''(++..))'&(''&&)('))))(())$&&%&&1:6542../44469:<@?A=<5455BCABB?@@BBCA?>?BCDAA@AEJBA?>?A>>==???=<==BAB@A@BBAAA@=99:B@DCD@==;9546-):322672237=8766720-.==<><?@98887653('''*&&&/,,-.--*)'''(()..25;::BA>=::99:;6457:=:966>?@?>>;;;:;;:='&&&(('',++++1/--.3745//05766692200566:987+*+--+*'(34511899>>/.//)))'&&%*23469::78**:;=?B@B??:;;:><;::9789:><=::;:=43011.+631(((5:9:;9:999;<>)&'&%%%&('((&'+,+)**.-*()*,.1.---534.-++,,/(((*&%%%&$$%%%$#%%''''(+&%%&)('')(&'.)+*')))**)++***),*+++*''(&'((*)''()44531-,('('('''''&&('('''(/./--.027810034/--.77321168;<AB;75568=>:99:<<><><9000068..../+**&&&()*(*(%')&&((*,,.423*))(%%$'**(&)/+-,,+)**.-*$$$$####$#$'#$%%'(&&&&'21((((.&&&%####$%$$&%&*)--,''&%&('&%%'''''%'''')%%$$',,*--.0&&%%$%&&44,)))%&''+.../.+%%%(*+2**.,-)**+**'%$$#&%%&'*'%$%,-''('BDC@CB@?A?D;:55<;9)''(+-.0*(((()('*9<ABCBABBCCCAA??@@CCC?==>?ADDDCDCDCA??A@A@@7667:82-'%%((')('$$$$$%%$%$$&$$$$%%$$###$$$%&,1/100321-1433/0<>>>?@BA@BB>;<?BCA??@A@@A@>?ECACBBDCDDB@@@@>=>?@EAAABDCCA:8740/*)''*+54411134;?@>??====@?>;:;@>A98.-,++,5622445757875238@<BAA@@A?==<;<?CEB?<;95558??<:2(28<<>>>;:98:;>?D<BD??=>>?A@DDCBA@=;;<=BAADC??==>A>9::<A<<<;765465886,*(((''3355757;99;;;:;=<C<:::;><;;<?@?665+227C><<==?A@@A>>?311//(''(<>@A>>===/---49<;=<=<<>?=<==;;:<8444;@==<=====<<>?>?>=???>?=>@???>>@>?A@AA=5<=;;;<??>>>==>B<<;;=>@>>>?@ABA@:-479<<>>?=<<;<=>@55433.7857<EDCAA@AA@AB?==>:989<>?@>??????<99977788:0))))/**00;>?=?99::ACCCB?>=;;<99:;>CAAC@CEDCAA?<<<<><>?6CG7EBC@B?=C@=;;:;;=>?A?@@?<<=A@B?JJEHFGIJGIJID,+++---CDDFJHHCFG887640002022@JIHECBCDCFA=<=;))()(*122323336;D;:;:DDCFFJJF=<=<>5455751122//'&&%''****,*,,**+<?9>@AEFJJJIJJJHJHGJFEHFCJJEA''')588779=@BCDCA;:::55:;<BBBEB??00/.0BD000/778<FGFJJJCEDFJJEHBDDEGJDCFFIJJJDFEJJGF))((,./*'%%$'%'',-/+)**,,-/)&%%&(+*+(''%$#$(9<<BEDJJFHB@@999:@CB;<1''')/('((('*((/23(((?99'%&&$$(&4)())78IGFBGDC9@@<;F759C:CJJGG??@BIJDB@C<<<;GEJHJHJJHECCCJJJJFGHJJIEFJJGJJJHJJJEHEJHAAAA?:::@AAFGEJGJBCCDGEG?C3/((,*+6::DJFEJGJGGJIJJJFJFGFDDDHG=<<==77=>FJJJE>?99:;@??FAHG@77888FHIHHJJHHHHHJGDDFJJJE321,+-//--.6?@JCAAC?>>>JHIFJ55546032))))300)))*/679;?CE==HCFDJFHIIIGIJJJJJJIJHJHIJJFH@===HCJ989632-&%%$%%'+++***32111/2./''33?B@;8A?B>=--?EFDB=>A?EEDCGFEGCG@GA;40(.+038ADBDDABCB>?1*))+,,),'''333@83=402--+,,,6990/..23<:98:JCD@@FAA@A:<EHFGJIJJIIJIDCAABEGFEFJJJIEDIDADJD@A@BC9778JHJFEJJJ@;;:45*((,.;?BHH?::.,,,39+++,5440*%)**,&%$$&('&&&&'%%%$
@Glass_T7V_23_D3_14_8_1
TCCCAATGGCATCGTAAAGAACATTTTGAGGCATTTCAGTCAGTTGCTCAATGTACCTATAACCAGACCGTTCAGCTGGATATTACGGCCTTTTTAAAGACCGTAAAGAAAAATAAGCACAAGTTTTATCCGGCCTTTATTCACATTCTTGCCCGCCTGATGAATGCTCATCCGGAATTTCGTATGGCAATGAAAGACGGTGAGCTGGTGATATGGGATAGTGTTCACCCTTGTTACACCGTTTTCCATGAGCAAACTGAAACGTTTTCATCGCTCTGGAGTGAATACCACGACGATTTCCGGCAGTTTCTACACATATATTCGCAAGATGTGGCGTGTTACGGTGAAAACCTGGCCTATTTCCCTAAAGGGTTTATTGAGAATATGTTTTTCGTCTCAGCCAATCCCTGGGTGAGTTTCACCAGTTTTGATTTAAACGTGGCCAATATGGGACAGCCTCGCCCCCGTTTTCACCATGGGCAAATATTATACGCAAGGCGACAAGGTGCTGATGCCGCTGGCGATTCAGGTTCATCATGCCGTTTGTGATGGCTTCCATGTCGGCAGAATGCTTAATGAATTACAACAGTACTGCGATGAGTGGCAGGGCGGGGCGTAATTTGATATCGAGCTCGCTTGGACTCCTGTTGATAGATCCAGTAATGACCTGAGACTCCATCTGGATTTGTTCAGAACGCTCGGTTGCCACCGGGCGTTTTTTATTGGTGAGAATCCAAGCCTCGAGCTGTCGACCAAGTTTACTCATATATACTTTAGATTGATTTAAAACTTCATTTTTAATTTAAAAGGATCTAGGTGAAGATCCTTTTTGATAATCTCATGACCAAAATCCCTTAACGTGAGTTTTCGTTCCACTGAGCGTCAGACCCCGTAGAAGTGAAAGATATTGCTTGAGATCCTTTTTTTCTGCGCGTAATCTGCTGCTTGCAAACAAAAAAACCACCGCTACCAGCGGTGGTTTGTTTGCCCGGATCAAGAGCTACCAACTCTTTTTCCGAAGGTAACTGGCTTCAGCAGAGCGCAGATACCAAATACTGTTCTTCTAGTGTAGCCGTAGTTAGGCCACCACTTCAAGAACTCTGTAGCACCGCCTACATACCTCGCTCTGCTAATCCTGTTACCAGTGGCTACTGCCAGTCAGGGCGATGAAGTCATCTGCTTTACCGGGTTGGTTGACGATAGTTACCGGATAAGGCGCAGCGGTCAGGCTGAAACGGGGGGTTCGTGCACAGACCAGCTTGGAGCGAACGACCTACCGCCCGAAGCTGAATACCTACAGCGTGAGCTATGAGAAAGCGCCACGCTTCCCGAAGGGAGAAAGGCGGACAGGTATCCGGTAAGCGGCAGGGTCGGAACAGGAGAGCGCACGAGGGAGCTTCCAGGGGGAAACGCCTGGTATCTTTATAGTCCCTGTCGGGTTTCGCCACCTCTGACTTGAGCGTCGTTTGTGATGCTCGTCAGGGGGGCGGAGCCTGTGGAAAAACACCAGCAAACACGGCCTTTTACGTTCCTTGGCCTTTTGCTGGCCTTTTGCTCACATGTTCTTTCCTGCGTTATCCCCTGATTCTGTGGATAACCGTATTACCGCCTTGGTCGCTGATGCACTTACGCCCGCAGCCGAACGACCGAGCGCAGCGAGTCGTGAGCGAGGAAGCCTGCATAACGCGAAGTAATCTTTTCGGTTTTAAAGAAAAAGGGCAGGGTGGTGACACCTTGCCCTTTTGCGAGCTGCAGCGGCCGCTACTAGTAGACCGGCTAGCGTCAGTTTCACCTGTTTTACGTAAAAACCCGCTTCGGCAGCCTTTGTTGGTCATCGAGTGATTACAAAGCAAGCAAAGAAAAAAGGCGACAGATTACTCTGTCGCCTTTTTTATTGATTCATAACTTAGGTGGCGGGCTAGCGTCGTGGTTTGTCTTTCGTCAACCACCGCGGTCTCAGTGGTGTAGGGTCCCGAAAACCCCGACGTGCACAGCTGTCACCGGATGTGCTTTGCCGGTCTGATCAGTCCGTGAGGACAACAGCCTCTACAAATAATTTTGTTTAAGAATTGATTAAAGAGGAGAAAGGTACCATGAGTAAAGGAGAAGAACTTTTCACTGGAGTTGTCCCAATTCTTGTTGAATTAGATGGTGATGTTAATGGGCACAAATTTTCTGTCAGTGGAGAGGGTGAAGGTGATGCAACGTGAAAACTTACCCTTAAATTTATTTGCACTACTGGAAAACTACCTGTTCCATGGCCAACACTTGTCACTACTTTCGGTTATGGTGTTCAATGCTTTGCAGATACCGGAATCATGAAACAGCATGACTTTTTCAAGAGTGCCATGCCCGAAGGTTATGTACAGGAAAGAACTATATTTTCAAAGATGACGGGAACTACAAGACACGTGCTGAAGTCAAGTTTGAAGGTGATACCCTTGTTAATAGAATCGAGTTAAAAGGTATTGATTTTTGAAGAAGATGGAAACATTCTTGGACACAAATTGGAATACAACTATAACTCACACAATGTATACATCATGGCAGACAAACAAAAGAATGGAATCAAAGTTAACTTCAAAATTAGACACAACATTGAAGATGGAAGCGTTCAACTAGCAGACCATTATCAACAAAATACTCCAATTGGCGAATGGCCCTGTCCTTTTACCAGACAACCATTACCTGTCCACACAATCTGCCCTTTTAAAGATCCCAACGAAAAGAGAGACCACATGGTCCTTCTTGAGTTTGTAACAGCTGCTGGATTGCACATAGTCGATAATCTCTACAAAATAAAAGCTGAGATATCGAATTCCTGCAGCCCGGGGGATCCCATGGTACGCGTGCTAGAGGCATCAAATAAAACGAAAGGCTCAGTGGAAAAAGTCGGCCTTTCATTTATCTATTGTTTGTTCGGTGAACGCTCTCCTGAGTAGGACAAATCCGCCGCCCTCAAAATAGAGTGGCGCCTGCAGACGTAAAAAAAGCGGCGTGGTTAGCCGCTTTTTTAATTGCCGGACGTTAAATCGATGCCCGGATGATCCTGACGACGGAGACCGCCGTCGTGGACAAGCCGGCCGTTAATTAAAAAGTTAAACAAAATTATTTGTAGAGGGAAACCGTTGTGGTCTCCCTGAATATATTATACGAGCCTTATGCATGCCCGTAAAGTTATCAGCAACCACTCATAGACCTAGGGCAGCAGATAGGGACGACGTGGTGTTAGCTGTGCTCGAGGTGAAGACGAAAGGGCCTCGTGATACGCCTATTTTTATAGGTTAATGTCATGATAATAATGGTTTCTTAGACGTCAGTCTTACGCCCCGCCCTGCCACTCATCGCAGTACTCTAGAAGCGGCCGCGAATTCCAGAAATCATCCTTAGCAGAAGCTTAAGGATTTTTTTATATTGAAATTCTGCCTCGTGATACGCCTATTTTTATAGGTTAATGTCATGATAATAATGGTTTCTTAGACGTCAGGTGGCACTCGAGTTAATGGGCACGTAAGAGGTTCCAACTTTCACCATAATGAAATAAAATCACTACCGGGCGTATTTTTTGAGTTATCGAGATTTTCAGGAGCTAAGGAAGCTAAAATGGAGAAAAAAATCACTGGATATACCAA
+
/451***9==8974556<:>=9;FBDJ?@@JJDJHJJJFJFFHJJJHHB<<<BEECC:CDGDEEJJHFJGJJHJJGJJJJJHGJJFJIDJJJGGJJEGGA>>?FHJJJ:67?==:99=AC?>DDGJJJFJJJIJJIJE>////DBAC21120000:;=JJJJJJJGDHHDJEDCHIJDJJJJJJFGEF8888JIJFDA@BD4445>>>?4--,.111JHDCDDJ?:::==JJBHJ=?@JIJFGIG85.B888CIIGJHJHHJHCCBAJJJGJJJJFH@@AEFGJFJ;9931)((->>?FCEBDJIIJJJJIJIJJ?GJIJJJJJJJGJJHJHJGJHJFJC@>;;<'''(5.'&&'+18::;;?D@<??IJGIJJJJJJJJJGJJJIGJGJGJHDGEJHJJJJJIJJJJJ<JJJJDCADFBCDA@D;;;EFFCGJJJJIGGIFGI???:://004+''''%&*31/;899:@999<<@111A76686;('(4334EJFJJJJBCCBIJJJJHGHBF@>?BBJJFJGJGAAFJJIJJJJJJIA???JGHIJHJJGJJJJIEJJ@=??HHJDADBB;77JJJJJJFJGIJJJGJGJHHJJJ?>>J@AG@GJFC888JJGHIFDBB@DDDGA??@FJGHJFH.-**4866844-<>.----ICDCCGI----1$$%)'*+,7;GJFJGJDDGE<54352(CDJJFCEFJJJ::911140..-3AHAAA>AE6621/.,,+**))*-+'''436/--.8BDJIHJI7777GJJIGFJJJG???FAB>A?JDJJI=<;:??=DJJIHBGJCFACIBADCB>>BBEAE9:9721155??CHCCABIJGJJJJE===GFEJGJJEHJJG@AAAEFHA?CFFJ?AB@DDFGJ;;:78;98/.((((&%%'*+,*(&''%&%%$&(*.,,+,,,59>81++575688==@@@EFBJD4JEDHJGEFJJJJGJJJJJJIJFGDHEJEJCA@BFCA7;100.,2)('&&&,&&22111=0000E??BCABGJJJJJJGDDABCB;6669:96532443//0>78BFJFJEIJFGJJJHJGJIIJJJHJ<5582337DFJEBC@BEJJJJJJJCACA*******,,,36AHCJJJDDJJIHHCH98:@HIIB<544111(((('%%%)-,--.,,,,,522&&%$(*,1(&&&'(4)2301125(&%$###.0734344??=FFHJIJJHIIGDF))))/(+)?>:/1*134>BA?A111021/+))())421-)(()+**//222360,)&'))*00*%%&'&'(**+-.22;=JGJEJHJI1007=DADEJJIHJJJJDE?8BADJGJGEJIHJJJJJJIJJIGJJFJJIJJJJJJJAEJJJHHJDFGFJJJFJJJIJFF:9:B):((5-()0445IJJGG@??2222300+++-/;,+++:.4./,,,,7IJGCBCEJGHFCE????'''((&%&''55866ABJJCED4446>GD?>><874//./)+69985/+((()*+054221166=97441001.11.)+797:887;A2///40///:A212>BECC>CF=;HFGJGJGGJJHJIJBAEJFFEED@?ACEAB@A.--.64..-*)&()&$$%),-**%%&&%'(*//(455:;<>==::><==>@AEACFFDBD7...CFDCCCCEGA9877<=?JCFDFHEGHJGJJHFFHDC@?AIJJADE<1058=@DA@32-10>>@DFJJJJEE@DJ=>15/*)%%(&&(767:AFCF@BA<<=66669:>>?B=JDABBCBEHEIIJIGIJJEJJJEGB@88BJJDIH:7663***)..//1-****0:7::9:;<>===>BECFFJH@@@@IGHFJ=JJJJJJJFFFEDDJIEHFDHIGG@A?>6=7>:*(('*''()69B@AA@A@JA>:888=EFDJDJEBB?A>>B53+**(&&''-/+96665888=:93,))*999<+((+((''&'''-(()578:;<<=BB=;:850-,,,',,-30/.--,'(((.,--++.556666572/0;>766;44434=<?;999DDBDJHJFA:20978<60''&'+,334:85;?@JDEJCBA?@0001>GIJGDBBEEJHEGJJJ5++GEGGJJEDGGCA?@<JFGD@===>BEFHEHIEHJGJFJGJEJJJJJJJEJJJGIJIGHDBC=;<DEJEIGJGHFC?@C@666/.+,+&&%%&1?22202,+.-)--=DJA?A@HJJJFJJJDA?JJF8888GFFJEJJFJ@@@CJFCEEE5+0127<@EGGJHCJHFEEEHJJIJHIIHEJECB@@.-**(((&&)**(''%%*+AAAEFCEECAAAAB-,***3522989?BBFBECCJJJFIFCHCDF??FJJC>::7766-6=<>A@CJF><==A>BEJFJG@@ADGEIJJHJF777IHHHIJJJJJJGJGIEFGGHJIJJHGGJJJJJJHIDBDBFJDDHIJGJGAB/....-0**+,85+,(**,085...*)((1=?DJDGFCJDFHJJJJHHJFIIJHDBBDGFJEJJEJDDDCDEHGIFFEHJIH?>>>EFFJHDEHDAADBJJJJJJJHGEJIJIJJJJG00//-/,,233327EA@@<99<DFDHEGBCDFGHJ@?:D@;=<<?==>?JDHJHIJHJFGHD@?:9,+&&%&()101367)0/./@C>JJJGJJIJGFJJJIJFJG?>JJCCCEJHJF76:7/&&&*(&&''&')),,-107888433369<;;@>??>990---29>:BACHDBCGC<;14*.1*(''%%%$$$%%%'&&')((,-32467(''))))('&&)79>B@ADJBFJHJDE?>?EEIJH4/.::8333@FIJJGGJIJC@ABJEJGJ@??@D?@ABABCIJIJJ,++,)&%(*2*'&%%%&+,-.,)(()*,++&&&&)*,151-.39EHJJJFJFDDCH/.../89?B;:49449@@<<<<>('''9;.../7??CEDBA>:68BC::734;CDFDJJIFIJHGJIFGGEBA?>?>DEE??A;;9475522-)))*1<==>FCEA@>?BBAB@?557313++,@ABA<=9//*))&'''330351202238=?@BBCGJJ?DF7JHIGIFJJJIJGGFJ2111196A;095,+++//114/'&&(68CFDB@927@@@@EFJEJFEHJJHHGED65312.+(&&%%&*.56>?>=989...--3''(()76642232123HJECDCJHJIJFFGEJJGJEGJC>;>@DCED:88---9JJIJFIB::?AB@@?@GG@CHHJJGFJHGFHJFJJGIJJHGJHIJJHFHJJEEGIJ?66JAH.)))742//0049::;<<9AACCEGJJJEEJIJGJFHIFJGHJGHIHJIIHCBDDJEB=<;<?D>;;;;?>+**'((/(/,(#$%)))**,,-545',&&&.930//01/)*:BJHJJIFEJJJJGGJJHHFJIFHJHJHGIJJFIJJGJDDCCCBCG@>;0//002,+,,DEEEECEB;::96.0/+++EBBACCBA76A5@<=:;@CCJHDBFCDDGECA@EA:/1123<>?AIIIFFFHJIJJGFJJFDDCC?CIFJFIJJJJ@><=>DFJJIJJIIIEE;:;FGGDDDCGGJJJBECBGC>>??DE,,**%
@Glass_T7V_23_D3_14_8_2
CTCGTCGGCTAGCGTCAGTTTCACCTGTTTTACATAAAAACCCGCTTCGGCGGGTTTTTTATTTTGGTCATAAAGTGATTACAAAGCAAGCAAAGAAAAAGGCGACAGAACTTACTCTGTCGCCTTTTTACCTAACTCATAACTTAGGTGGCGGGCTAGCGTCGTGGTTTGTCTGGTCAACCACCGCGGTCTCAGTGGTGTACGGTACAAACCCCGACGTGCACAGCTGTCACCGGATGTGCTTTCCGGTCTGATGAGTCCGTAAGAGGACGAAACAGCCTCTACAAATAATTTTGTTTAAGAATTCGTAAAAGGAGAAAGGTACCATGAGTAAAGGAGAAGAACTTTTCACTGGGGAGGCTGTCCCAATTCTTGTTGAATTAGATGGTGATGTTAATGGGCACAAATTTTCTGTCAGTGGAGAGGGTGAAGGTGATGCAACATACGGAAAACTTACCCCTTAAATTTATTTGCACTACTGGAAAACTACCTGTTCCATGGCCAACACTTGTCACTACTTTCGGTTATGGTGTTGGATGCTGCGAGATACCCAGATCATATGAAACAGCATGACTTTTCAAGAGTGCCATGCCGAAGGTTATGCCAGGAAAGAACTATATTTTTCAAAGATGACGGGAACTACAAGACACGTGCTGAAGTCAAGTTTGAAGGTGATACCCTTGTTGATCAATCGAGTTAAAGGGTCTTGATTTTGAAGAGAAAATAAAATATTCTTGGACACAAATTGGAATACAACTATAACTCACACAATGTATACATCATGGCAGACAAAACAAAAAGAACTGGAATCAAAGTTAACTTCAAAATTAGACACAACATTGAGAGATGGAAGCGTCAACTAGCAGACCATTATCAACAAAATACTCCAATTGGCGATGGCCCTGTCCTTTTACCAGACAACCATTACCTGTCCACACAATCTGCCCTTTCAAAAATACCAACAAAGAGAGACCACATGGTCCTTATTACATTGTAACAGCTGCTGGGATTACACATGGCATGGATAATCTCTACAAATAAAAGCTTGATATCAAATTCCTGCAGCCCGGGGAATCCCATGGTACGCGTGCTAGAGGCATCAAATAAAACGAAAGGCTGGTCGAAGACTGGGCCTTTCGTTTATGTCTGTCGGTGAACGCTCTCCTCGAGTAGGACAAATCCGCCGCCTAAATTGAGTGGCGCCTGCAGACGTAAAAAAAGCGGCATGGTACGCGCTTTTTTAATACCAGACATGCGATCGATGCCCGGATGATCCTGACGACGGAGACCACCATCATCGACAAGCCGCCATTTAATTAAAAAGTTAAACAAAATTATTTGTAGAGGGAAACCATTATGGTGTCCCCTGAATATATTATACGAGCCTTATGCATGCCCGTAAAGTTATCCAGCAACCACTCATAGACCTAGGGCAGCAGATAGGGACGACGTGGTGTTAGCTGTATGGAGTGAAGCGAAAGGGCCTCGTGATACGCCTATTTTTATAGGTTAATGTCATGATAATAATGGTTTCTTTGAGCGTCAGTCTTACGCCCCGCCCTGCCACTCATCGCAGTACTCTAGAAGCGGCCGCGAATTCCAGAAATCATCCTTAGCGAAAGCTAAGGATTTTTTTTATCTGAAATTCTGCCTCGTGATACGCCTATTTTTATAGGTTAATGTCATGATAATAATCCTTTCTTCAACGTAGTGGCCTTCGAGTTGATCGGGCACGTAAAGAGTTTCCAGCTTCACCATAATGAAATAAGATCACTACCGGGCGTATTTTTTGAGTTATCGAGATTTTCAGGAGCTAAGGAAGCTGGAATTGGAGAAAAAAATCACTGGATATACCACCGTTGATATATCCCAATGGCGGTGTGGTTAAAGAACATTTTGAGGCATTTCAGTCAGTTGCTCAATGTACCTATAACCAGACCGTTCAGCTGGATATTACGGCCTTTTTAAAGACCGTAAAGAAAAATAAGCACAAGTTTTATCCGGCCTTTATTCACATTCTTGCCCGCCTGATGAATGCTCATCCGGAATTTCGTATGGCAATGAAAGACGGTGAGCTGGTGATATGGGATAGTGTTCACCCTTGTTACACCGTTTTCCATGAGCGAACTGAAACGTTTTCATCGCTCTGGAGTGAATACCGCGACAATTTCCGGCAGTTTCTACACATATATTCGCAAGATGTGGCGTGTTACGGTGAAAACCTGGCCTATTTCCCTAAAGGGTTTATTGAGAATATGTTTTTCGTCTCGGCCGATCCCTGGGTGAGTTTCGCCAGTTTTGATTTAAACGTGGCCAATATGGACAACTTTTTCGCCCCCGTTTTCACCATGGGCAAATATTATACGCAAGGCGACAAGGTGCTGATGCCGCTGGCGATTCAGGTTCATCATGCCGTTTGTGATGGCTTCCATGTCGGCAGAATGCTTAATGAATTACAACAGTACTGCGATGAGTGGCAGGGCGGGGCGTAATTTGATATCGAGCTCGCTTGGACTCCTGTTTGATGATCCAGTAATAGCATCCAAACTCCATCTGGATTTGTTCAGAACGCTCGGTTGCCACCGGCATTTTTTATTGGTCGATAAGAACCTCGAGCTGTCAGACCAAGTTTACTCATATATACTTTAGATTGATTTAAAACTTCATTTTTAATTTAAAAGGATCTAGGTGAAGATCCTTTTTAATAATCTCATGACCAAAATCCCTTAACGTGAGACTCATGCCACTGACGTCAGACCCCGTAGAAAAGATCAAAGGATCTTGTTGATGCCTTTTTTCTGCGCGTAATCTGCTGCTTGCAAACAAAAAAACCACCGCTACCAGCGGTGGTTTGTTTGCCGGATCAAGAGCTACCAACTCTTTTTCCGAAGGTAACTGGCTTCAGCAGAGCGCAGATACCAAATACTGTTCTTCTAGTGTAGCCGTAGTTAGGCCACCACTAAGAACTCTGTAGCACCGCCTACATACCTCGCTCTGCTAATCCTGTTACCAGTGGCTGCTGCCAGTGGCGATAAGTCGTGTCTTACCGGGTTGGACTCAGACCGGATAGTTACCGGATAAGGCGCAGCGGTCGGGCTGAACGGGGGGTTCGTGCACACAGCCCAGCTTGGAGCGAACGACCTACACCGAACTGAGATACCTACAGCGTGAGCTATGAGAAAGCGCCACGCTTCCCGAAGGGAGAAAGGCAGCAGGTATCCGGTAAGCGGCAGGTCGGAACGGGAGAACAGCCAAGGAGAGCTCCAGGGGGAAACGCCTGGTATCTTTATAGTCCTGTCGGGTTTTTACGCACCTCTGACTTGAGCGTCGATTTTTGTGATGCTCGTCAGGGGGGCGGAGCGTGGAAAAACGCCAGCAACGCGGCCTTTTTTACGGTTCCTGGCCTTTTGCTGGCCTTTGCTACATGTTTCTTTCCTGCGTTATCCCCTGATTCTGTGGATAACCGTATTACCGCCTGGTGAGGAGCTGATACCGCTCGCCGCAGCCGAACGACCGAGCGCAGCGAGTGAGTGAGCGAGGAAGCCTGCATAACGCGAAGTAATCTTTTCGGTTTTAAAGAAAAAGGGCAGGGTGGTGACGCCCACTTCCCCTTTTTTGCCGACTGTA
+
&%$$%$$$&5669899799>F<999;>=;72.,&&'*9<===<//.-,,89;;:963=:8)&&).,++%%%%(((((((((***+38333353368:?A;::='''&))&$$%%%%%%4866=859<:90//00013<766/***2234:DB@@?@C1./.1//56?FEHGF?>?AJEJJJJFIIBA@@IGJGDBCCJEJJGE2222=5556=?@?DCBJHEDGEJJIJFFFJGJFIGJJJ<<<IIG<=67B9982-,,,-+3.+())/-)(((65644/.4355<<=JFHHEEFCB@748:9;9:.''%%++,+*/69??A>>===B@@@ABA>?BEDGJFHF;;<H?8000+)&'()(&''&&','((A??@@A>00/*,1,,-68<CFEJEI@A@<;885711(,++44789D<==>FFJEFIJJCAAAHG@???C@AC22(('(,/263340.,+)*+/26:??8448@DIIJJJIHEDJJJ@@;9::5566A=>222>EGDIEJJCCEDFI<55592,,-/@@00012/)***/++*,334222331,,,,,:<===>DFFFEHGJGI;.)7622003/0//400113.013761(((&(&,::DFHJE@BJJJBBDF;333=@F>;>>>?>CJDFJGGAAADIFEHHJGEJJDJ4489;@FCCCFDI@?@5545763//((((('&/***+358::/.(*(($%$%+2,,++/*,37899::EE><<;>C@BABCC?@A>FF::C9B???>>=@:998&%%&&((':;:<:41100333E@><766843.-,-35/.*))),31*)))*333>CCB<;;<JC<21113?<<<898744555:67654/,,%%&'100>?IJJHIJFEH>=?>FHEJJJHJHFJJIJJFHHDECA@;8;8:GC?C??=?0,,/00>>ADBA?=67..--,<>>99;66402203/*'''-)(()*'**((784464.///53558:@DA?;9::9:;<8?@?IEDBI=<;22?JJJGECD>DBAJHJEEDH5445999@CCJJFHJEIIFHFGHDCA.&&&&*)*/,,*+,-2234;=4..@ABDBBBIECB?@<=>4334>>@>6445:BBGJH<;<BDGHJ0..+)))',)*'(*12256/,,+)&&%%'%&&+*,,((((443/157:))((.--,,.('(')***+(()+&%&''%%&&(*,-2216;665111658DDC@>:331%&%%&%&&(((0/2235-+(+*)'(),%%$%&&'%%$$&&)))+02++++@>==@1110../31,+.-()))+)'((*1.-*'%&'''')0678<>JJC?@=EJGAAAJHJEABCCJ73112A8HF<B100//&%%&&&%4464568@@;:50?<9///053714FGHGJJJECDEFJJJJJJHJJJJJIIJ5445IHA@@@B?>:;;@JFF@?;>8777<G1000@BCCBDF@>>@,+*),)**+-+))''&'(8;9;;?A>?>?>BB>==><9=@FJFIFDCCJJJFIJJGJJJJIIJJIH>>>>IFC?8553++,('&%&)('+679?<9::?FJJJJJJHEHIIGJJJJHJJEDBDEGJJGFJIGGFCDCEJAGIDAB8778EHJ<>?BCCD;8843686:82//03<<??@BCJ@EH<=<=>;CGJGJEDICGGIGJDEIGHDEJIIGFIGFE76668:110++*((((1(2.)*,,.6'&&(,,&%%%%&')--.0/223;+++,0**-+'$$%%&%%$$%$3GECCEFJGFHJJGB?B>>7777C@BBJJJJJJJJJJJFGJJI@G=8679:;EJ5311...//0236;755)'&&**&&:656>=FHEJEFJ;@@AAJH5444:;:???JFE?26+*)'()&&&((((,++,-..2;::6'''(J@@DFJHJGJJJJHB???DGGJJDIFFJFHJIDCDBFJHJJHJFJJIJJJGFJJEJB@+)%%'6=>?@HEDFDCCCB:9GD?@:;CFDECDCEJJJGJJFJJJJJCEGCDFH?((((BAD?9::8=9=>===AEDBCFEG?@:;FA@;?>F=>=9::9=DCHBB@<==CDE===J;;;;IJJE::92)(--8AJECECGEDDEBJJABBDEGIJGGIFJJD99('(0(''*.8;DFJEHBFJEFHHEDEECE><76569970/++&'''&%')(*)+5BIIHHEDJGEFEJJFCJE?HEA==@@AGHJJHHHFEIHEECBGGA?;+**6<<===JFIFD>>=@GCACDE@@;5&&&&&.&&'537;2***2(&&&**('(---/116++**..)&%')655<E@A@CJJJJJDD?==:.0./5((((*.,()*-0059CA;JEDEFJIDCE;>99AE=<<B@??=>6555HIJGJEJA<99;<C::9:IJJIGIFEHE?>>=1....777845664548;EHJJFJJHJHHIJHJIJFGGJJJHJJHJIJHJJJJDBHE@655+++.2((28=>53347DJ>JJFJJIJJJJJFIGFJJIJIJEFHFJJA;;99.----,***+,((*+&'&(9211---'&&%%%$$$..10188,,,EFEJHJHFECDJJJHDFJ:998954-&&,.%)(((-9:876,+,(%%&&&((--++&&&&'*./)(**+:>BDHGJIFJG==<A@C@=>>3++,AA?A@?EACDF88863200121545:9BFA@>==>>::>?FJDA?>9*))+-.&&&&&&&'&'()--,+-6JJ<;::<343))('')(('&&&&&&...1)((*+++++4423+++-334,./35=:1..68*')))((,/./3;==A@@?@??<=;;<8887>>=@=1@CGFG...HFGJJIJJJEIDJHJFHB21103...+**+''''*'(1222589744JEIGHJJHFCHFHBHFIJJGJJHCCEDEGFEJHBAEFA@@@JJHEGCCEFJCC6891=>;?A:<CCA@@@BF9778JDJEHEJG(((&((*-()))+199:GEGGGFDJJHJJJJJJJDJJJEJG55.5A@EEIFEGDDEDJDFF6666IBBAAEB:882-*-*((+49665=<99>><**)27,.'(+('(((.../+678:?FEB@@ABGBDB@CABBAABJFEE====FF;;:8899>0//0<=?FIHJBAA;?FJJJHIJHGDHJGJHJC>@?>;644845789BCGJHJJJGJGEJH<:869JEFFHIIJJJHJDC=9BA?JJJ@J@><>B&&%&',,36=>?A@>AA>65,.,)''%%%+)*)&(*(('%&&)(**,01,)(((15699JIJHIJJJJHGJHHJGJGJJJ=<<<I5AC5/.-,<42/('&'&&0411245>BDJGIJJFEECHJDE:9)))=HDC@@:3112=A==21-**%%%).0//))*02254''''+*)''/0225720..156<9DECGEHHJJ<988=;<A;+)))..22221*884,@;FJJJJJFJFH3:++=>::::?@JJFFJFFJGDFDJJ>==>C>91&%%$%%),&'++,*..,++0699;DCCCCE>>>@JJHGGD??B6666&%%%'247::9EDJJEIEEEJHIEJFGA@@BFBFG9966::;;>FGJGHIJABCCIHCCC-,,59555'''%%%&&++)(*0:;;85=A998862222&
@Glass_T7V_23_D3_14_8_3
GAGGTGAGAACGAAAGGGCCTCGTGATACGCCTATTTTTATAGGTTAATGTCATGATAATAATGGTTTCTTAGACGTCGAGTCTTACGCCCCGCCCTGCCACTCATCGCAGTACTATTCGAGAAGCGGCCGCGAATTCCAGAAATCATCCTTAGCGAAAGCTAAGGATTTTTTTTATCTGAAATTCTGCCTCGTGATACGCCTATTTTTATAGGTTAATGTCATGATAATAATGGTTTCTTAGACGTCAGGTGGCACTCGAGTTGATCGGGCACGTAAGAGGTTCCAACTTTCACCATAATGAAATAAGATCACTACCGGGCGTATTTTTTGAGTTATCGAGATTTTCAGGAGCTAAGGAAGCTAAAATGGAGAAAAAAATCACTGGATATACCACCGTTGATATATCCCAATGGCATCGTAAAGAACATTTTGAGGCATTTCAGTCAGTTGCTCAATGTACCTATAACCAGACCGTTCAGCTGGATATTACGGCCTTTTTAAAGACCGTAAAGAAAGTCAGCACAAGTTTTATCCGGCCTTTATTCACATTCTTGCCCGCCTGATGAATGCTCATCCGGAATTTCGTATGGCAATGAAAGACGGTGAGCTGGTGATATGGGATAGTGTTCACCCTTGTTACACCGTTTTCCATGAGCAAACTGAAACGTTTTCATCGCTCTGGAGTGAATACCACGACGATTTCCGGCAGTTTCTACACATATATTCGCAAGATGTGGCGTGTTACGGTGAAAACCTGGCCTATTTCCCTAAAGGGTTTATTGAGAATATGTTTTTCGTCTCAGCCAATCCCTGGGTGAGTTTCACCAGTTTTGATTTAAACGTGGCCAATATGGACAACTTCTTCGCCCCCGTTTTCACCATGGGCAAATATTATACGCAAGGCGACAAGGTGCTGATGCCGCTGGCGATTCAGGTTGATCATACCGTTTATTAAATAACTTACCATATCGGCAGAATGCTTAATGAATTACAACAGTACTGCGATGAGTGGCAGGGCGGGGCGTAATTTGATATCGAGCTCGCTTGGACTCCTGTTGATAGATCCAGTAATGACCTCAGAACTCCATCTGGATTTGTTCAGAACGCTCGGTTGCCACCGGGCGTTTTTTATTGGTGAGAATCCAAGCCTCGAGCTGTCAGACCAAGTTTACTCATATATACTTTAGATTGATTTAAAACTTCATTTTTAATTTAAAAGGATCTAGGTGAAGATCCTTTTTGATAATCTCATGACCAAAATCCCTTAACGTGAGTTTTCGTTCCACTGAGCGTCAGACCCCGTAGAGAAAGAATCAAAGGATCTCTTGAGATCCTTTTTTTCTGCGCGTAATCTGCTGCTTGCAAACAAAAAAACCACCGCTACCAGCGGTGGTTTGTTCGGATCAAGCTTAACTGTTTTTTCCGAAGGTAACTGGCTTCAGCAGAGCGCAGATACCAAATACTGTTCTTCTAGTGTAGCCGTAGTTAGGCCACCACTTCAAGACTCTGTAGCACCGCCTACATACCTCGCTCTGCTAATCCTGTTACCAGTGGCTGCTGCCAGTGGCGATAAGTCGTGTCTTACCGGGTTGGACTCAAGACGATAGTTACCGGATAAGGCGCAGCGGTCGGGCTGAACGGGGGGTTCGTGCACACAGCCCAGCTTGGAGCGAACGACCTACACCGAACTGAGATACCTACAGCGTGAGCTATGAGAAAGCGCCACGCTTCCCGAAGGGAGAAAGGCGGACAGGTATCCGGTAAGCGGCAGGGTCGGAACAGGAGAGCGCACGAGGGAGCTTCGGGGGAAACGCTGGTATCTTTATAGTCCTGTCGGGTTTCGCCACCTCTGACTTGAGCGTCGATTTTTGTGATGCTCGTCGGGGGGGGGGCGGAGCCTGTGGAAAAGGCCAGCAACGCGGCCTTTTTACGGTTCCTGGCCTTTTGCTGGCCTTTTGCTCACATGTTCTTTCCTGCGTTATCCCCTGATTCTGTGGATAACCGTATTACCGCCTTTGAGTGAGCTGATACCGCTCGCCGCAGCCGAACGACCGAGCGCAGCGAGTCGTGAGCGAGGAAGCCTGCATAACGCGAAGTAATCTTTTCGGTTTTAAAGAAAAAGGGCAGGGTGGTGACACCTTGCCCTTTTTGCCGGACTGCAGCGGCCGCTACTAGTAGACCGGCTAGCGTCAGTTTCACCTGTTTTACGTAAAAACCCGCTTCGGCGGGTTTACTTTGGTCATCGAGTGATTACAAAGCAAGCAAAGAAAAAAGGCGACAGATTACTCTGTCACCTTTTTTCCTGACTCATAACTTAGGTGGCGGGCTAGCGTCGTGGTTTGTCTGGTCAACCACCGCGGTCTCAGTGGTGTACGGTCCGAAAACCCCGACGTGCACAGCTGTCACCGGATGTGCTTTCCGGTCTGATGAGTCCGTGAGGACAACAGCCTCTACAAATAATTTTGTTAAGAATTCATTAAAGAGGAGAAAGGTACCATGAGTAAAAGGAGAAGAACTTTTCACTGGAGTTGTCCCAATTCTTGTTGAATTAGATGGTGATGTTAATGGGCACAAATTTTCTGTCAGTGGAGAGGGTGAAGGTGATGCAACATACGGAAAACTTACCCTTAAATTTATTTGCACTACTGGAAAACTACCTGTTCCATGGCCAACACTTGTCACTACTTTCGGGTTTGGTGTTCAATGCTTTGCGAGATACCAGATCATATGAAACAGCATGACTTTTTCAAGAGTGCCATGCCCGAAGGTTATGTACAGGAAAGAACTATATTTTTCAAAGATGACGGGAACTACAAGACACGTGCTGAAGTCAAGTTTGAAGGTGATACCCTTGTTAATAGAATCGAGTTAAAAGGTATTGACTTTAAAGAAGATGGAAACATTCTGGACACAAATTGGAATACAACTATAACTCACACAATGTATACATCATGGCAGACAAACAAAAGAATGGAATCAAAGTTAACTTCAAAATTAGACACAACATTGAAGATGGAAGCGTTCAACTAGCAGACCATTATCAACAAAATACTCCAATTGGCGATGGCCCTGTCCTTTTACCAGACAACCATTACCTGTCCACACAATCTGCCCTTTCGAAAGATCCCAACGAAAAGAGAGACCACATGGTCCTTCTTGAGTTTGTAACAGCTGCTGGGATTACACATGGCATGGATGATCTCTACAAATAAAAGCTTGATATCGAATTCCTGCAGCCCGGGGGATCCCATGGTACGCGTGCTAGAGGCATCAAATAAAACGAAAGGCTCAGTCGAAAGACTGGGCCTTTCGTTTTATCTGTTGTTTGTCGGTGAACGCTCTCCTGAGTAGGACAAATCCGCCGCCCTAGAATCGAGTGGCGCCTGCAGACGTAAAAAAAGCGGCGTGGTTAGCCGCTTTTTTAATTGCCGGACGTTGGATCGATGCCCCGGATGATCCTGACGACGGAGACCGCCGTCGTCGACAAGCCGGCCGTTAATTAAAAAGTTAAACAAAGAAAATTATTTGTAGAGGGAAACCGTTGTGGTCTCCCTGAATATATTATACGAGCCTTATGCATGCCCGTAAAGTTATCCAGCAACCACTCATAGACCTAGGGCAGCAGATAGGGACGACGTAGTGA
+
,+02+.*)*0((.02CJBBDBFBEJJJJJJJHGGGCFJJJHJJFGJIJJJIJJIJJJJJGJJJHJIJJJFCAEDIJHHAA?@87645BDFIIHGJFJIIBHGJJJJJGC??@BJC--,*'&&&68;993400014443388JFHJHJJEDJJ@EJIH>><<:;:>@DDCJ8@IJH===GBDFFJIED>===AJHFFJIJHJFJJJJJJJIHHFJFJJJJJGGHJJJIJJJDEE@??@JJJFCDEFDJJJJJJJJJIJGJJDDE><;==<<=@>>=>EGAA><=;/0'()+,?:FFHHGJFFE?@BB710412C>@?CEEHJFJHIJJHGJJEECDFGEIHJJJJJJJJJJJHIJEEEHBEJHED7++--.03//27:?8...;?EHJIIJJGHHJHJJJJJJEJHGJFJHCEEFJH7775655<<874::9899;=BDEEJJJGJHGGJJIIIJJFJJHJJJJIIHJJJJEJGFIGFFEGFJGIJGJJJJDGFFEDCJJJJBA?D4**.((=:51294''(((02;<8;>ECFHIECHFIJJJJACBAIFJA;:<0IIHHCJHHJJGFJHHJE0/00<<;;A;??4CEBDGEFGGHFJJJGJJJJGJGIJJIJIIJIJJJJJJJJFJJJJJJJJJJIGJJJGJJJJFHJJIF?HJJJJ0000EEHFIJFJFJJJHJJJFJJIHJJJIIHJJJJFJGGHIJEIGJHJIJJFJCB?<667DEDJHJFJFIIJHJHJFJJIJJJHJJJ;:::GDGGIJHJJJJHIJJIJGJJJIJIJJIIIJJJHHHJGJHIIJEC776FCCA:966<<G::::JJJ:JJHJJJEJIJ?BDBHEFJJBA>AJIJJGHGHJGGIIJIJIJHJ=<<<D<<603:@91J=<<<<<FGGJJHFDEHJJFJJJIFJEIIA@FIJJJJJJIJJJJJEFJJJFIGJEJIDIGF99::86(&&'(-+--+,-.(''%%%&&$$$%$$$&+'('%''&'&''%',)&'8<>@@E>@0...1167788HHHGBCDEGJBCDGI>=<>?BJ....;:<FHJGCBCA>8667CA>>>?CCEC>><AJ?=<AAJJJHIJE7666>65<JJJJFJIJIHJJHJJJJJJDFJJJJJJJJJJJJFJJGJJJHJJJJHJHJJJJFBDBCEBEEDFJGGJJJGJFJGHJJJA9445;8<=>?FECDDFFEE@JIIHJGGEJHEFJDJJHIJJ???>;AB?9@=444;8>??:98=;8658<GJGJHCA>:<@EJBCC((((><;BDDHEFGFJJIJJJJGHEJHJJFEGIJ;99:>C<<H;;;;CCGGEIIHGEBA91-.-3>;+++//001.,+)*+,2)**--,..//./1;660///66+++)***??AFJHGABBE@AAHJJJJJJHHFJHJJHJJHDDFD?>=;-,+''&&(,*(')/'###%$$'')-51000:=?B666779AADBEEJHJJJJIGFIIIJHHHGJICBECFGDCIGG<<<>FA@?9111567:;=>?5666=<96524/(*-,./,,-((((478??JFDGEGJJJGJJJJHDIGJJJJJJIIJJJJJJIHJIIJIJJJJ>:6<;;113=CFEGJJGJFJJFJHFEJJJJHFHGEJGJHJJIJIJJIFJJGHICDJJGFJGEEJFB=86>+***688EII((((DEGIGECHEJJJJJE?B>:;?@@@@@FJGIHFFGIJ@JFJJGEIGDCBCGEGJJJJFHJJHGJICHCJJJJJFFFDJGGHHGFFBHFEHJJIEFJIFGHGHJJJFJJJGJGJJEEEI??A@JJJFJ?=:>;8:::DGGD>>??;::;3462340,-.;C<330/+'%)/2---4859BEGHJ?JJEGJGIJJFEDHGJHJHJGJHHJGHGJIEGDHEHEFJJJJGJJHH2--''&)59:<8664.+&%%%*&&&''(**+&%%%%&18=@BABDEJJJJI>;:/-0066<CFGJJHIJJJCA@>>JIE('&%$%'158>6>@63JEJGJJIIJJHJJJFDJJJHJJJJJHHGJGGJJHGIGJJGJJIJJJJJJJJGJJGHJJJJGIA<=EBEFDFEEEIIGGEGIJHGGHCCCEJFJ96659::>97=:B@A>>?DFGJJJJHGIJJJJJJDB@76+)(%%%&&0<A@<>=@?877689:DJEFHHGIJHJF<8742-++//?B>GFBA;877?AHJJJJJIFJJJIEJJGGJJJGJJJFFHJIJJGICCBCHFCB>?H::8:=JCD??6335&''(866+(7,))*/(((&///333BHFJDDHDHFIJ//./0./>HCGJJIJHJGJEFHFJGJDFIJFD<11..00+8<<?;:;:;99EGIHJJJJJJJJJGJFFJGIGGJJJJJJEJJJIBCBJJFJIJJFJJFJIGHJJJHHGGFIJ>;72+&&'//12@@ADJFIEGJIJJJIJGIJJJCJJHDFIGJJJJGJID0JEFJEGC566:B?:DDDDB@:+**32335@?ABFGJJJJGJGJJHH?IHJJFHGEEGDEDCFFGCFHGJHJIG@;::-,*+,,,.06376;8=@98>?EDHGJJJIGGJGGJJJJIGIJJJIFEFJGFHFDFJJHGGGDDGD@C=DDDIIEGJJJJJJJGCDEIEDIJHJJJHIJHIGIJJ88767669AG:933/CJJJJHC5C9??8=FFJJGGEFEJJJEJJHECGHJJJJIJIEHJJIJJJAA@AEFJ<<<:<<<@@AAA@?E7*)(&&$$'0:996799BC@@;-+((*,''))&&'''8:;<<=BIJIHGJHJECB4IEJG<;<@EJECEDIJGFCBBBFHJJEJCBBCABAAIIGJFEFEGGDFGJJEEDJJFJEJJEEBDIHFDGEFEFFJJECCEHJJJFJIEJJJGJFFDDFFEIDFJHEGF=FEEIFF>>FCCEDDDJCDEIJIE?<;89766=99@EFHGGFEDFJFD865)*(+230/./98?GFFJFIE;;;<HJFHGJGCCEBDDDBAB<<;=>44444>CHEJ;;;;EJEJJ;;;EBCCDBABDFDBCCCFJJHHGEDC@@@BBCDEFFDCBCHJFCFCFEEEAAAC=>>>?==?@BBC>===A7667DFFFDGDFGE==:IDFDEBCCDCBBDCDCCADGIEEFDDA@>>@@B@??@BCF?=<;BCC?@A@AB=6/-//+,**+4911><5556:;AFF@>>;;<<?C?><<>IJJJFA@(''(/==CABBEJJEIJE333JHJFJJHCJ@@@@E?>>?JHJHF56@?DFGJEFHJJJIJJIJJJ3336:89<C@A=><:B434DCEC<;43<<<DFJCBBBGDEBABBDJGID?>>>=::;5)((10/,)((()+556>=B??--.:@=GB0...868@::9:;6=@HIJICGFJJHD<<<88555++,029:=DCCBBGD9A@@AGGG?==DJJEEDFHHGBCCAGH;::;::BCBJJEHJGJFHGJHJHJJFJF<;96*))**,,(%%%%+++1.)&%$$.7789@AAB-,,0+++,@B?ABCBHJJJJGFG@B?7CA@A>=>=?@DH>>>>HD<;:@@BJJHJJJJHHFE?00,)())B=>=::98A??BDHFIJJFA>ABEJDEGGJJJGICJJJJJJJJEJEFGHJJJJGGHJJJJHFJJGDDJJJFJJJHJEHGJJH?==>=DE>>>?BE><<=BDBC,++-,,,,4@86668((('&
@Glass_T7V_23_D3_14_8_4
ACCATCTAATTCAACAATTTCGGACAACTCCAGTGAAAAGTTCTTCTCCTTTACTCATGGTACCTTTCTCCTCTTTAATGAATTCTTAAACAAAATTATTTGTAGAGGCTGTTTCGTCCTCACGGACTCATCAGACCGGAAAGCACATCCGGTGACAGCTGTGCAGGCGTCGGGGTTTGTACCGTACACCACTGAGACCGCGGTGGTTGACCAGACAAACCGCGGCACTAACCCGCCACCTAAGTTATGAGTCAGGAAAAAAGGCGACAGAGTAATCTGTCGCCTTTTTTCTTTGCTTGCTTTGTAATCACTCGATGACCAAAAGTAAAAACCCGCCGAAGCGGGTTTTTGCGTAAAACTCAGGTAACTGACGCTAGCCGGTCTACTAGTAGCGGCCGCTGCAGTCCGGCAAAAAGGGCAAGGTGTCACCACCCTGCCCTTTTTCTTTAAAACCGAAAAGATTACTTCGCGTTATGCAGGCTTCCTCGCTCACTGACTCGCTGCGCTCGGTCGTTCGGCTGCGGCGAGCGGTTATTAGCTCACTCAAAGGCGGTAATACGGTTATCCACAGAATCAGGGGATAACGCAGGAAAGAACATGTGAGCAAAAGGCGCAAAAGGCAGAGAAGAACCGTAAAAAGGCCGCGTTGCTGGCGTTTTTCCCAGGCTCCGCCCCCCTGACGAGCATCACAAAAATAGACACTAAAGTCAGAGGTGGGAAGAAGCCCGACAGGACTATAAAAATACCGAGCGTTCCCTGGAAGCTCCCTCGTGCGCTCTACCTGTTCCGACCCTGCCGCTTACCGGATACTGTCCGCCTTTCTCCCTTGGGGAAGCGTGCGCGCTTTCTTCATAGCTCACGCTGTAGGTATCTCAAGTTCGGTGTAGGTCGTTCGCTCCAAGCTGGGCTGTGTGCACGACCATTCAGCCCGACCGCTGCGCCTTATCCGGTAACTATCGTCTTGAGTCCTAAACCGGGTGAGGCGCGGACTTATCGCCACTGGCAGCAGCCACTGGTAACAGGATTAGCAGAGCGAGGTATGTAGGCGGTGCTACAGAGTTCTTGAAGTGGTGGCCTAACTACGGCTACACTAGAAGAACAGTATTTGGTATCTGCGCTCTGCTGAAGCCAGTTACCTTCGGAAAAAGAGTTGGTAGCTCTTGATCCGGCAAACAAACCACCGCTGGTAGCGGTGGTTTTTTTGTTTGCAAGCAGCAGATTACGCGCAGAAAAAAAGGATCAAGAAGATCCTTTGATCTTTTCTACGGGGTCTGACGCTCAGTGGAACGAAAACTCACGTTAAGGGATTTTGGTCATGAGATTATCAAAAAGGATCTTCACCTCAATCCTTTTAAATTAAAAATGAAGTTTTAAATCAATCTAAAGTATATATGAGTAAACTTGGTCTGACAGCTCGAGGCTTGGATTCTCACCAATAAAAAACGCCCGGTGGCAACCGAGCGTTCTGAACAAATCCAGATGGAGTTCTGAGGTCATTACTGGATCTATCAACAGGAGTCCAAGCGAGCTCGATATCAAATTACGCCCGCCCTGCCACTCATCGCAGTACTGTTGTAATTCATTAAGCATTCTGCCGACATGGAAGCCATCACAAACGGCATGATGAACCTGAATCGCCAGCGGCATCAGCACCTTGTCGCCTTGCGTATAATATTTGCCCATGGTGAAAACGGGGGCGAAGAAGTTGTCCATATTGGCCACGTTTAAATCAAAACTGGTGAAACTCACCCAGGGATTGGCTGAGACAGAAAAACATATTCTCAATAAACCCTTTAGGGAAATAGGCCAGGTTTTCACCGTAACACGCCACATCTTGCGAATATATGTGTAGAAACTGCCGGAAATCGTCGTGGTATTCACTCCAGAGCGATGAAAACGTTTCAGTTTGCTCATGGAAAACGGTGTAACAAGGGTGAACACTATCCCATATCACCAGCTCACCGTCTTTCATTGCCATACGAAATTAGGATGAGCATTCATCAGGCGGGCAAGAATGTGAATAAAGGCCGGATAAAACTTGTGCTTATTTTTCTTTACGGTCTTTAAAAAGGCCGTAATATCCAGCTGAACGGTCTGGTTATAGGTACATTGAGCAACTGACTGAAATGCCTCAAAATGTTCTTTACGATGCCATTGGGATATATCAACGGTGGTATATCCAGTGATTTTTTTTCTCCATTTTAGCTTCCTTAGCTCCTGAAAATCTCGATAACTCAAAAAATACGCCCGGTAGTGATCTTATTTCATTATGGTGAAAGTTGGAACCTCTTACGTGCCCAATCAACTCGAGTGCCACCTGACGTCTAAGAAACCATTATTATCATGACATTAACCTATAAAAATAGGCGTATCACGAGGCAGAATTTCAGATAAAAAAATCCTTAGCTTTCGCTAAGGATGATTCTGGAATTCGCGGCCGCTTCTAGAGTACTGCGATGAGTGGCAGGGCGGGGGCGTAAAGTTCGACGTCTAAGAAACCATTATTATCATGACATTAACCTATAAAAATAGGCGTATCACGAGGCCCTTTCGTCTTCACCTCGAGCACAGCTAACACCACGTCGTCCCTATCTGCTGCCCTAGGTCTATGAGTGGTTGCTGGATAACTTTACGGGCATGCATAAGGCTCGTATAATATATTCAGGGAGACCACAACGGTTTCCCTCTACAAAATAATTTTGTTTAACTTTTTAATTAACGGCCGGCTTGTCGACGACGGCGGTCTCCGTCGTCAGGATCATCCGGGCATCGATCGTACGTCCGGCAATTAAAAAAGCGGCTAACCACGCCGCTTTTTTTACGTCTGCAGGCGCCACTCGATTCTAGGGCGGCGGATTTGTCCTACTCAGAAGCGTTCACCGACAAACAACAGATAAAACGAAAGGCCCAGTCTTTCGACTTGAGCCTTAGTTTATTAAGAATATTCTAGCACGCGTACCATGGGATCCCCCGGGCTGCAGGAATTCGATATCAAGCTTTTATTTGTGAGGAATCATCCATGCCATGTGTAATCCCAGCAGCTGTTACAAACTCAAGAAGGACCATGTGGTCTCTCTTTTCGTTGCAGTACTTTTAAAGGGCAGATTGTGTGGACAGGTAATGGTTGTCTGGTAAAAGGACAGGGCCATCGCCAATTGGAGTATTTTGTTGATAATGGTCTGCTAGTTGAACGCTTCCATCTTCAATGTTGTGTCTAATTTTGAAGTTAACTTTGATTCCATTCTTTTGTTTGTCTGCCATGATGTATACATTGTGTGAGTTATAGTTGTATTCCAATTTGTGTCCAAGAATGTTCATATTTGTTAAAATCAATACCTTTAACTCCAATTAACAAGGGTATCACCTTAGAACTTGACTTCAGCACGTGTCTTGTAGTTCCGTCATCTTTGAAAAATATAGTTCTTTCCTGTACATAACCTTCGGGCATGGCACTCTTGAAAAAGTCATGCTGCTTCATAATCTGGGTATCTCGCAAAGCATTGAACACCATAACCGAAAGTAGTGACAAGTGTTGGCCATGGAACCCATCATGTTCCAGTAGTGCAAATGATTCGGCTAACTTTTCGTATGTTGCATCACCTTCACCCTCTCCACTGACAGAAAATTTGTGCT
+
55@?JFBECDD2''''((**'''%@@@ACFJ=<<=BDGJJEIEJIECJJDJ=;EDIHJJJHIEGEJJIJJJJJCDJEJJGJECG26413=AAAGJGFFFJHHJGHFEEDEC..--//9<BDCECCDCEJDD:888=@8@@AJCAAB@BEFIIJHHJ:98896)(''&*((''((833335>=BAFIIEJJJGFFJGEEFFIGGJCBBAD?;;2112)'''))*)&%%'('(('))+49BEEEA??A@E???BFIEC?<CECGFGFGGGFEFEEHJJEJJE><<<?FGFJJA>?=<9998=<=HEDEIEFJJDD..--33;7>DJJJFDEJGJFFJJDCDIHHFCB@>744('&&++**%$$#$%'()&(()6;=BCGDCCEJJEIJI>>=>HDJJIJECBEG?+)*)++410--+,-97///8793../54998:135/./108467><CBIHC==>?EIFGDCECD>JBABDCEJDDDBGEGDJHGDECFJHFEJD@><=EFJECB@ACEFGHEHJJIG@@>=@??=;*)')'&(((+2+,899CDCFHHJFEDBAEJJFDGCCDCIJ;7752-++,>JGB<<<9:::><=ABA@>=>==////))*23/,'&'(*265.)((('*('&$$%&''09=<755('&&(&&$$$$%&''(,''40120=AB<;9;7<<42267667>>?>@879E=;2001---&&&*..,**,::54++,/,,&$$'&'').*(()(-(''&%%%&'$..-.-.+,0../6<89;212.(''(=43323*)),700/5,A?@BHJJGDDCDBB:2-+'&%%&****///=5/811;?<(((5661-,/+*((+--.3-))(,3?@FG555333391++**+)&%$%#$)*,79AA<::;3/-.12668<*,,.4+&&)8;:65//,+)'%%%'&%))).59<=B=>=763366?-.::=FDFCCAA@999775-)'''./--/16.,,)%$$$$$$$%&'+,)*++./03>=EJHFGHIFJGJJJJGJIJJJJJGJHFJHEJJFGFJJFJFJDJJHFJJHJ???@A:9:995?>4HHGHFJJGIJHJECCFJDABFHJIFJJA<=AIJJHJJJJA@A@IJJIIJJJJIHIJJJJIJJIJJJ>@B>?@?1-->?IDJJF=2.--DHA????FC))))666FACCJ<=>>FAADAABDGJJEEFJJGJF9B??BD:9<?>EA>>?A@CEGJDDBA?>>>:6450/15;:423(&*)*+)()(+++-(('&)()**1;=FGFHJIGJJIJJF4334DHJGI=FDHFDJGJDJJGGJJGJBDJ=:;;:>?IEJHE@?9;7344CE8100//4-----+)))-6667=;54.:;:<A@B>?EIGJJIIJIGGEJGIFIJJHJJFHGFJHJJFIJFJHJEFEGJJII<<<=>==>GGJFEEGJJFEF:::999;CGJJJGEHJE@JFJFJJJGJDABCJIJJJGJJJJHHJIJJHJHJIFHJFFG;9:??,,,-9741122A;667:@@>BBA@:4/(**(()<=B4001030-.3(:55(((()>EDJFJGHGJFAAJJJFJFJEJJJJJGJJIJDDCFFHJJIJJJGHFJHJIJJGJHFHJJFHIJJJJJJJJJJJJJJJJGJJHJJJJHJHHJJJJJJGIJIIJIIJDFGFJJFGJJIJJJIGCACBABBGJJIJJHJHJJHHHJEFGHJJEBDCGC<998<885663334JGBCBCB>@=?>@EIIFDECCJGCEJG@75551)737:883445-+,031124=FJFDEFEHFGEEHGGJJJEAC=B666<>JJJJDEJJHJGJJJJJEGJGJJJJEEDFJGGJJFDHBJJIJJJJJJIJJEDFFHJJFJHH?IJIGJJJJGHJJJJJFGJIJJJGJJIJHJJGGEHJIJJJJEJEJHFGFDJJIHJJJJJJJGGFHH997++;?JFJEJJGJJDB@A71JJJHJFJJHHJHJHJIJJIJIJIJIJJJJJJIJGJGFA,(().1..0:;71287?ABEEEFD<==DIHEDEDJFIJJJJJFCEBJJJHJDIDEFHJGHIEJJJJI@=@9JFJFJGJJJJJJGCCJHEFCIJC@3223<==>?CIGIJGIHFGJJ;::;FC?@@43339;D>=>>FIJFHHEC:82--.IJFFJGFJJFFA@BGJJJFFJHJIIJGHGHJGEEGFEJJJHIGIEJJIJJH@C@EFDE4=9:5GIIFCBAA?>B;EBGJJJJJJJJJHJAB?>AAJFCD8544GJFHIJGGA?<>>///4BJFIDFFIJJEFJJJHFHJGJJJJG0002:@C10//EEHGGJH/../A@AFBB@@EHJHGIJJHIJDCCCA;:<BFHJJJJHDDEIJDJJJJJJGJJJJIHJJJJJJJJJJJJJJJJIJJGJIHJJJJIJJ4333676=FIJJJIJJGIJJJJI>>>>EACGCA433/(333DCGJEEFBEEGFGFHJJGJGJFJJJJJJJJGFFFJJH@ABB9795455/-*)'&&'&(19:<9851//9:=CCDFHHJIFJJJJGJHGIJJJJGJGJJJHJJEHIJJJJJHEJJEEGCJHFJJEJFIIJEIDJ<87;;JEFBBEFGJJJGFJEJIIJJJJJHDECGJFE@A:EF88EFDB??;<=IDCJAJHJJIJFJJJFIE998ACJH@>999IGJEEGAAACHFEJEA@:;:;CCFIHJDG?>333EGHJIJJGDH@:81/0>AEGFIJJJ>92);FECHIJJHHIJID0//04/(*/()(()*+556687870//;:;<<?>???CE<85**+,BC000055223111367111,,,-9667766///4::8888<<=<;<=@>=?CF<;=A<;;4445==@B?BA'&&'***('(((@??@D;99=;=9899:=2&&&*))?AA4@@HDIDFGJGJJFJJJJGEGJJBBCDCFFJDAAC@B>;*((),-)-../-,$$$%,)))&&&%''&''&((*../889;<9746**)3,)**15.--,9=;871,*....44CDDEIGJJIJIGCJJDC,)*2//.''''0--/..,6?AEDBBA654**+/2271111744458/....,,1;=>>EC><<>=>>>;;<=C95531,%$$%%'&''%%(CEEFEEHGHIJJBIJJD@@@BJHIJHJIHEJFGJJHGIHHD>72223@C<<@>>?CJDJHJIHJJHHJHJEG=JJJIFIFFHEJGGJHJEJJJJ>>>=?@1<FDIGJJFJJJJJJJJJGJJJJJJGJIHJFIJHFA@>?JHHJFHJJJJGGJJHFECBCACCC++++IFDDCCCGFJGHEEBBCCE?4350113721..30-+,--)(()'''%&)*%&&'(/*&&%$%&)-)&&&+//./2***+,)%$$%&+:9988?655676678-..23B9888ACA@?>@;::9=;:;::322213.444555>3.9:;JHIDA7577103001/:>BDEJEDI==A4222899;;;33334427:<JGD?0..../-+,,(*+%%&(...79::42+++)+,5<+++(((')--,.01311129@D==<=EDJFIGEF>;;;FFI95130**'$$#%%%%%-+-...../2222+*+)(%##%$$$&'+.+&'4:8899@CBJFCDCGCJHEBDHB>@DHJEJHA@@@=;::<54/($
@Glass_T7V_23_D3_14_8_5
TGGGATATATCAACGGTGGTATATCCAGTGATTTTTTTCTCCATTTTAGCTTCCTTAGCTCCTGAAAATCTCGATAACTCAAAAAATACGCCCGGTAGTGATCTTATTTCATTATGGTGAAAGTTGGAACCTCTACATGCCCAATAAACTCAGTGCCACCTGACGTCTAAGAAACCATTATTATAAGTGACATTAACCTATAAAAATAGGCGTATCACGAGGCAGAATTTCAGATAAAAAAAATCCTTAGCTTTCGCTAAGGATGATTTGTCAATACGCAGCCGCTTCTAGAGTACTGCGATGAGTGGCAGGGCGGGGCGTAAGACTCGACGTCTAAGAAACCATTATTATCATGACATTAACCTATAAAAATAGGCGTATCACGAGGCCCTTTCGTCTTCACCTCGAGCACAGCTAACACCACGTCGTCCCTATCTGCTGCCCCTAGGTCTATGAGTGGTTGCTGGATAACTTTACGGGCATGCATAAGGCTCGTATAATATATTCAGGGAGACCACAACGGTTTCCCTCTACAAATAATTTTGTTTAACTTTTTAATTAACGGCCGGCTTGTCAACAACGGCGGTCTCCGTCGTCAGGATCATCCGGGCATCAATCGTACGTCCGGCAATTAAAAAAGCGGCTAACCACGCCACTTTTTGAGCGTCTGCAGGCGCCAGCTGATTCTAGGGCGGCATTGTCCTACTCAGGAGAGCGTTCACCGACAAACAACAGATAAAACGAAAGGCCCGTCTTCGACTCGTGCCTTTCGTTTTATTTGATGCCTCTAGCACGCGTACCATGGGATCCCCCGGGCTGCAGGAATTCGATATAGAGCTTTTTTATTTGTAGGAATCATCCATGCCATGTGTAATCCCGGCAGCTACAAACTCAAGAAGGACCATGTGGTCTCTCTTTCAGTTGGGATCTTTCGAAAGGGCAGATTGTGTGGACAGGTAATGGTTGTCTGAGGTAAAAGGACAGGGCCATCGCCAATTGGAGTATTTTGTTGATAATGGTCTGCTAGTTGAACGCTTCCATCTTCAATGTTGTGTCTAACTTCGAAGTTAACTTTGATTCCATTCTTTTGTTTGTCTGCCATGATGTATACATTGTGTGAGTTATAGTTGTATTCCAATTTGTGTCCAAGAATGTTTCCATCTTCTTTAAAATCAATACCTTTAGACTCGATTCTATTAACAAGGGTATCACCTTCAAACTTGACTTCAGCACGTGTCTTGTAGTTCCCGTCATCTTTGGAACCTTAGTTCTTGTACATAACCTTCGGGCATGGCACTCTTGAAAAAGTCATGCTGTTACATATGAATCTGGGTATCTCGCAAAGCATTGAACACCATAACCGAAAGTAGTGACAAGTGTTGGCCATGGAACAGGTAGTTTTCCAGTAGTGCAAATAAATTTAAGGGTAAGTTTTCCGTATGTTGCATCACCTTCACCCTCTCCACTGACAGAAAATTTGTGCCCATTAACATCACCATCTAATTCAACAAGAATTGGGACAACTCCAGTGAAAAGTTCTTCTCCTTTCTCATTAAGTCTCCTCTTTAATGAATTCTTAAACAAAATTATTTGTAGAGGCTGTTTCGTCCTCACGGACTCATCAGACGGAAAGCACATCCAGTGACGGCTTTGCCTAGTCAGAGGTTTTGTACCGTACACCACTGAACCGCGGTGGTTGACCAGACAAACCACGACGCTAGCCCGCCACCTAAGTTATGAGTCAGGAAAAAAGGCGACAGAGTAATCTGTCGCCTTTTTCTTTGCTTGCTTTGTAATCACTCGATGACCAAAAGTAAAAACCCGCCGAAGCGGGTTGCTAAAACAGGTGAAACTGACGCTAGCCGGTCTCTCGTAGCGGCCGCTGCAGTCCGGCAAAAAAGGGCAAGGTGTCACCACCCTGCCCTTTTTCTTGAAAACCGAAAAGATTACTTCGCGTTATGCAGGCTTCCTCGCTCACTGACTCGCTGCGCTCGGTCGTTGGCTGCGGCGAGCGGTATCAGCTCACTAGAAGGCGGTAATACGGTTATCCACAGAATCAGGGGATAACGCAGGAAAGAACATGTGAGCAAAAGGCCAGCAAAAGGCAGGGACCGTTGAAAAAGGCCGCGTTGCTGGTTTTTTTCCACAGGCTCCGCCCCCCTGACGAGCATCACAAAAATCGACGCTCAAGTCAGAGGTCGGGCGAAACCCGACAGGACTATAAAGAGTGCCGAGCATTCCCCTGGAAGCTCCCTCGTGCGCTCTCCTGTTCCGACCCTGCCGCTTTTTACGGAATTCTTGCCTCCACCTTGCTTCGGGAAGCGTGGCGCTTTCTCATAGCTCACGCTGTGGTGCTCTTGATTCGGTGTAGGTCGTTCGCTCCAAGCTCAGCTGTGCACGAACCCCCGTTCAGCCCGACCGCTGCGCCTTATCCGGTAACTATCGTCTTGAGTCCAACCCGGTAAGACACGACTTATCGCCACTGGCAGCAGCCACTGGTAACAGGATTAGCAGAGCGAGGTATGTAGGCGGTGCTACAAGTCTGTAAAATGGTGTCTGACTACGGCTACACTAGAAGAACAGTATTTGGTATCTGCGCTCTGCTAAAGCCAGTTACCTTCGGAAAAAGAGTTTCGTATTCTTGAATCCGGCAAACAAACCGCCGCTGGTAGCGGTGGTTTTTTTGTTTGCAAGCAGCAGATTACGCGCAGAAAAAAAGAATATCAAGATCCTTTCGATCTTTTCTACGGGGTCTGACGCTCAGTGGAACGAAAACTCACGTTAAGGGATTGGTCATGAGATTATCTAAAAAGGATCTTCACCTGAGATCCTTTTAAATTAAAAATGAAGTTTTAAATCAATTTAAAGTATATATGAGTAAACTTGGTATTTAACGGCTCGACTGGATTCTCACCAATAAAAAACGCCCGGTGGCAACCGAGCGTTCTGAACAAATCCAGATGGAGTTCTGAGGTCATTACTGGATCTATCAACAGGAGTCCAAGCGAGCTCAATATCAAATTACGCCCGCCCTGCCACTCATCGCAGTACTGTTGTAATTCATTAAGCATTCTGCCGACATGGAAGCCATCACAAACGGCATGATGAACCTGAATCGCCAGCGGCATCAGCACCTTGTCGCCTTGCGTATAATATTTGCCCATGGTGAAAACGGGGGCGAAGAAGTTGTCCATATTGGCCACGTTTAAATCAAAACTGGTGAAACTCACCCAGGGATTGGCTGAGACGAAAAACATATTCTCAATAAACCCTTTCAGGAAATGGCCAGGTTTTCGCCCGTAACACGCCACATCTTGCGAATATCTAAAGTGCGGAAATCGTGGTGTAAGCCAGAGCGATGAAAACGTTTCAGTTTGCTCATGGAAAACGGTGTAACAAGGGTGAACACTATCCCATATCACAGCTCACCGTCTTTCATTGCCATACGAAATTCCGGATGAGCATTCATCAGGCGGGCAAGAATGTGAATAAAGGCCGGATAAAACTTGTGCTTATTTTTCTTTACGGTCTTTAAAAAAGGCCGTGATCTGCATGAACGGTCTGGTTATAGGTACATTGAGCAACTGGCTGAAAATGTTCAAATGTTACGTT
+
22777JJEDHHFJJJGJCAB@@==78----65338;<>=<83()7:F??AEEBC?FDJEHGJGGJJIDH=<0/79EHEC:000JJIGHDCBDA7AB652134>@>3223CDJHIFHJIJJFJGEA56354+(%%$$&&&&+,&--2...1((&&*+754558;<2102--11111?>>JCEE>=531688:''''--.C7623@JJF<<==CEDI=::77CDJJFJGCDD666688=?@?AEJJGJEHJGJIIJJJJIJEBB@C&&&&+56****8555<==<863.&&&'457:;;6(&&&%&&'/06BECGGJDEIHHJ@@CEDEBBEEEJAA?>>CFHGJJJGJJIJJJJHJJHJJJJJHJJHFIJJJJJ?@?>?@@@JJCBBBJJHHJJECDJJFJD====HJCBDAFBBCFCGJFA<;<BBECBJFHJAC@?33<441///+'''359:99;;DJFJC@@=?JHJJIDFFCCEJFJJFJFHJJEEGGJIJJA@77766+,++4569DDE@?;;==D9989CA@=<1/--/0296555CGJEJFAJJIFJJJ@@>J???>DDA@=:<G?C7*)))))&***9935233822210/.-/))))*++6>>=200022233001<>=>?@?@666JFDDE=>>?BA?===9760113==<%%%('(())*,,0/8A;5-&&&((*).*)**1(((&&&%&&*+---*)*+6>@?D??<9:<9---06>A==<=@?ECAD@@:;=@EFCJ9(():;0///0,++&&%$'2*9DBJJJGGIEJJJFGJBBA@FFADDEEED0..%%&&****-22;<>BB?83++-,-++447=.--.//,*,25499:77)(&,+*+?>?EEJIJIHJJHIFJEF;9()'')0/.,-//.-1'')*2443BBF??><322//0/0266,*&&(/2344675526;<@JJJJJJJFHIH@6;;JGJJIJHJIJHJIJF862-))*5ACFCEG@9789DFGG5444696@CBCDHJCFDJJJJJIGJGJGJGHFIFIEEDBABFD>>==9914BBJBABAJJJCGCB:873-,,'''(''''<HDHJFJECAG@HJJJJJIJJJJJJFEJHJJJJJJJJEHEHGHJJGJJJEIHJJJHJJJIJFJJIFFJJJFGJFFDDDEHFGJDGH>@F<BHJFB78?;>?@B>?@@HEJB?=;6***<<=>JCB<5555AFJJHIJJJJHICBJ>?HJJFG????C@BFGEC@>@?>=?@H>;;<2111AAA@<<<63,(&%&%%$$&)),'%%8:@BCBEBF>45@AFIIDCHHJFHFGGFIJJJA?1------22''$$%(&&'(.<;;EEDC99++++=?AIJJFCJHFABBAHHJHEBC@BDB987712100//))))5AEIEEIJHFEEJCEAB?400(@AEGJJH>=>AD??<=>;BCJJJFFIHEFJED:>CGHFJIJFDIHGIJE8AGFIGGB>?=@;688<@CDBA6666I<;@BDJIJJJJJJFJJJJGJJGJIJJJIFDGDCCJDGJJG>>?>75.,,,35<DB<<:<=;=@?9F)&&&...(&%&''56>@DE@?DD;@?<>;>944?BCCDHIIFCCBBE@@B?@JEGJDA:9989460/*(&'*(''&%&,&&)*9@A?773343)(('('%$'&(('&$$%$$$&('(+(('')2::<9B;8445291((&),,144FFGEB66676655445?B;CA@DAABA==CCDA><<;=A=<<><?++++45==BCGJJDDCDIEJH><=?FJJGJA?>4443,;9?.++9776666<<ECCJDFFHFJB@BBACAC<;;FFB=<<FGEAB;;2.-/--(&&'(&&&&/2F?>=?BDBCFEFHJICDC<::99<=;=***,-0>=@BAD@@@AGDJJFIFFECFGJGEFDGJB>9=99<-&'('++,5==<;:;87D:::..-.9;:,+,8CD@A=95555>CEGEHCGBA>>=@@@B@DCBDIGFJFFGGHDDIFJIJHC33230''(,-AFD??>?@@?;:::@8-)'(,.00*****48652'''((((,3--33294113421112H:*''''-14;<CHFGEB@FCBBACE;:=EBFE<00//10792)+****(%%%)'(**DHEDJ@<95666662//.,,,-/**')((,+.*)(8:<@BC>33343222122=>AHJEEA>;;==EBCDDGGBAAA@>+**.3,,,=8663443553<=65100//)&%%&&&&&'''&())*12<JEBB@@CACCJFIJHHJJEHHCJB9>/2279GFD@8642-,0/&%%'(%''')&'))++)++..&&&'-.78GFEDFDBEBDA@@;8<0./7653,-...-./''%%$$$&%#$$'+)*197899@A?@?DACB>?:555A)'''*3568787778;BDD@871123=AC?CAA@?//,9=HJCFFIJHCGIIIGE43339947778ABFFIDHJGHFHIFHHGEGIJJJJJGJJGHJJGCCD:99;A>>=@FHJB<:868;59;;<GHFBCCHGJHJE@@@BB@@@JJ;97112783.'&&,,'''&&%%$%%&44446CDA?@B<::;;::90((654)'''59=<=:333443*(&%(&'(((*2556690/334BB??9767+&))+()(*1''++2111;;;;<=;;:/(''(./39:22234>?=547?CEHDDCEAH8888CCBEDJJEBFDDFDG:89513234''&'('(+)/018476(&&&882121344ACDIJIHGJJCCA2122DGEGG?@@JJGJA@DCCJ<GAB=>9:*+2.//+++*),-/&%%'-=EBA??B?<61112.-+())3)455431+9223A=>:;?C<<>C1./0)&&&'6469FC>===BC99:<222011)**&''&$$$&%%%&&(+.((()0,-35@B@CA72DJIJGBCB:6A@AEECBB@3223<=;****641..-1GHJJHJIJGGHEFEF??@HHHGCBA555595//18;:===>D@9<1>>>??JJGJ1013B;6668>8=8;@7-:;BEJFJDJGJFJECEHFJJJJHJFFGFFJFJGJIHJJJGJJJJJD>988;DHDHIJHJJJIJJJJJJEJJJDFFHIGJGJJJJJHJDIHHGJJJJGGDCCJJFJJGEJIJEGEHFJIFJJHIEJJGJADFEJGJJJJHGJJGEGEIJJ?<;985)+&%&+,-;20001EBACAJJ336557EJJHFGHJJFJJJJIH2222:DCCJJG;;::9521267:@DJHGDECD>>87:-<=>:44377/./22498&&&....0>AEE4431155?CB@>?B@BBCGCE8C7776))'&$&)('&&&(()+*'&&$%''&%'+023:>BBFBEFFBFJJDACA=@BCFHIIB6566>?ADDA:8566658/...@=////(''(((*425643..**..34;ABFEDJ>;::;;EIBF@A@AJJGJCJBBBE>>>>HDGDHJJJJJJJJJJCDFDC>;2++**33330//--,,.005473//0..-.2579A=5651FCDGJJJF67:@JCDDEB@A*********++144344444GGFFDGFJAA9871,**(('''&))'&(133.**(&'040/0(&%%$
@Glass_T7V_23_D3_14_8_6
GCCAGACGGACAACGCCTCGCCCCGCCACCTAAGTTATGAGTCAGGAAAAAAGGCGACGAGTAATATGTCGCCTTTTTTGCTTTGCTTTGTAATCACTCGATGACCAAAAGTAAAAGGCCGAAGCGGGTTTTTGCGTAAAACAGGTGAAACTGACGCTAGCCGGTCTCTCGTAGCGGCCGCTGCAGTCCGGCAAAAAAGGGCAAGGTGTCACCACCCTGCCCTTTTAGAACACAAAAGATTACTTCGCGTTATGCAGGCTTCCTCGCTCACTGACTCGCTGCGCTCGGTCGTTCGGCTGCGGCGAGCGGTATCAGCTCACTCAAAGGCGGTAATACGGTTATCCACAGAATCAGGGGATAACGCAGGAAAGAACATGTGAGCAAAAGGCCAGCAAAAGGCCAGGAACCGTAAAAAGGCCGCGTTGCTGGCGTTTACCAGCAGGGCTCCGCCCCCTAACCGCCTGCAAAAAATCGACGCTCAAGTCAGAGGTGGCGAAACCCGACAGGACTATAAAGATACCAGGCGTTTCCCACTTGGAAGCTCCCTCGTGCGCTCTCCTGTTCCGACCCTGCCGCTTACCGGATACCTGTCCGCCTTTCTCCCTTCGGGAAGCGTGGCGCTTTCTTCATAGCCGCGCTCTAGGTATCTATCGGGTTGGGGTAGGTCGTTCGCTTCCAAGCTGGGCTGTGTGCACGAACCCCCCGTTCAGCCCGACCGCTGCGCCTTATCCGGTAACTATCGTCTTGAGTCCAACCCGGTAACGCAGCTTTATCGCCACTGGCAGCAGCCACTGGTAACAGGATTAGCAGAGCGAGGTATGTAGGCGGTGCTACAGAGTTCTTGAAGTGGTGGCCTAACTACGGCTACACTAAAAGACATTATTGGTATCTGCGCTATGCTGGGCCGGGTTGCCTTTCGGAAAAAGAATTTGGTAGCTCTGATCCGGCAAACAAACCACCGCTGGTAGCGGTGGTTTTTTGTTTGCAAGCAGCAGATTACGCGCAGAAAAAAAAGGATCTCAAGAAGAATCCTTTTAATCTTTCTACGGGGTCTGACGCTCAGTGGAACGAAAACTCACGTTAAGGGATTCGTAATGAGGTTCTGGAAGGTGCACCTCAAATCCTTTGAATTAAAAATGAAGTTTTAAATCAATCTAAAGTATATATGAGTAAACTTGGTCTGACAGCTCGAGGCTTGGATTTATCACCAATAAAAAACGCCCGGTGGCAACCGAGCGTTCTGAACAAATCCAGATGGAGTTCTGGTCATTACTGGATCAACAGGAGTCCAAGCGAGCTCGATATCAAATTACGCCCCGCCCTGCCACTCATCGCAGTACTGTTGTAATTCGCTCAGCATTATGCCAGGTCCCTATGGAAGCCATCACAAACGGCATGATGAACCTGAATCGCCAGCGGCATCAGCACCTTGTCGCCTTGCGCGTATAATGTTCCATGGTGAAAACGGGGGCGGCGAAGAAGTTGTCCATATTGGCCACGTTTAAATCGGAACTGGTGAAACTCCCCCCCAGGGATTGGCTGAGACGAAAAACATATTCTCAATAAACCCTTTAGGGAAATGCAAGGTTTTCACCGTAACACGCCACATCTTGCGAATATATGTGTAGAAACTGCCGGAAATGGCGTGGTATTCACTCCAGAGCGATGAAAACGTTTCAGTTTGCTCATGGAAAACGGTGTAACAAGGGTGAACACTATCCCATATCACCAGCTCACCGTCTTTCATTGCCATACGAAATTCCGGATGAGCATTCATCAGGCGGGCAAGAATGTGAATAAAGGCCGGATAAAACTTGTGCTTATTTTTCTTTACGGTCTTTAAAAAAAAGGCCGTAATATCCAGCTGAACGGTCTGGTTATAGGTACATTGAGCAACTGACTGAAATGCCTCAAAATGTTCTTTACGATGCCATTGGGATATATCAACGGTGGTATATCCAGTGATTTTTTTCTCAGTTTAGCTTCCTTAGCTCCTGAAAATCTCGATAACTCAAAAAATACGCCCGGTAGTGATCTTATTTCATTATGGTGAAAGTTGGAACCTCTTACGTGCCCGATCAACTCGAGTGCCACCTGACGTCTAAGAAACCATTATTATCATGACATTAACCTATAAAAATAGGCGTATCACAAGGCAGAATTTAGATAAAAAAAATCCTTAGCTTTCGCTAAGGATGGTTACTGGAGTTAGGGCCTTTGGTATTGGGATAGATGGCAGGGCGGGGCGTAAACTGACGGGTAGGTCTAGAAAACCATTATTATCATGACATTAACCTATAAAAATAGGCGTATCACGAGGCCCTTTCGTCTTCACCTCGAGCACAGCTAACACCACGTCGTCCCCTATTGCTGCCTTCATGTTTATGAGTGGTTGCTGGATAACTTTACGGGCATGCATAAGGCTCGTATAATATATTCAGGGAGACCACAACGGTTTCCCTCTACAAATAATTTTGTTTAACTTTTTAATTAACGGCCGGCTTGTCGACGACGACGGCGGTCTCCGTCGTCAGGATCATCCGGGCATCGATCGTACGTCCGGCAATTAAAAAAGCGGCTAACCACGCCGCTTTTTACGTACTGCAGGCGCTTCGATTCTGGGCGGCAGCTTGTCCTACTCAGGAGAGCGTTCACCGACAAACAACAGATAAAACGAAAGGCCCAGTCTTCAGACTGAGCCTTTCGTTTTATTTGATGCCTCTAGCGCGTACCATGGGATCCCCCGGGCTGCAAGTCGATATCAAGCTTTTATTTGTAGAGATCATCCATGCCATGTGTAATCCCAGCAGCTGTTACAAACTCAAGAAGGACCATGTGGTCTCTCTTTTGCATTCAGAAGGAATCTTCGAAAGGGCAGATTGTGTGGACAGGTAATGGTTGTCTGGTAAAAGGACAGGGCCATCGCCAATTGGAGTATTTTGTGATAATAGTTGGTTGAACGCTTCCATCTTTGATGTTGTTGTCTAATTTTGAAGTTAACTTTGATTCCATTCTTTTGTTTGTCTGCCATGATGTATACATTGTGTGAGTTATAGTTGTATTCCAATTTGTGTCCAAGAATGTTTCCATCTTCTTTAAAATCAATACCTTTTAACTCGATTCTATTAACAAGGGTATCACCTTCAAACTTGACTTCAGCACGTGTCTTGTAGTTCCCGTCATCTTTGAAAAATATCGTTTTCCTGTACATAACCTTCGGGCATGGCACTCTTGAAAAAGTCATGCTGTTTCATATGATCTGGGTATCTCGCAAAGCATTGAACACCATAACCGAAAGTAGTGACAAGTGTTGGCCATGGAACAGGTAGTTTTCCAGTAGTGCAAATAAATTTAAGGGTAAGTTTTCCGTATGTTGCATCACCTTCACCCTCTCCACTGACAGAAAATTTGTGCCCATTAACATCACCATCTAATTCAACAAGAATTGGGACAACTCCAGTGAAAAGTTCTTCTCCTTTACTCATGGTACCTTTCTCCTCTTTAATGAATTCTTAAACAAAATTATTTGTAGAGGCTGTTTCGTCCTCACGGACTCATCAGACCGGAAAGCACATCCATGGCTATTGCCACGTCGGGGTTTGTACCGTACACCACTAAACTTATCA
+
((''(''%$$$$$$$%$$$$%)-//245@CBDHFFJFJBCCCJJJA>>EJFGE>=...++*,*******''(),*/..11*((*+<=>A@CFCFDEJIFFJJGHJFCGDJB>840,)&&&((/0(((((()(,((()++,.00./5??@FFFEEGEEFJFDDFC@93**)//4667IFJ???FHBAAAEEEE777GJJJJJEFIECCJJGIHFJJJFJDCEC<9:6&$%(('&%%0HJFB?;==A@::9:<9;ECEBCCJJCJ;A<;;=FHJJJGHEEIJJJJGJI666DGCEFJJJJJJJJDAAAA-,('%$$##%$#$116>AJIGGJJJJJJIFGJJJJDC>C>>ABFB?JGJJGF>997899BCEJGGJJDBGCABGJCDHJJHDFFHFDGJJJHJGIIJBA?A?JDCFJGIHB@??@@BEJJ@>>;1)4-'&%%%&'..)6331242,86&%%%%%$#$$$%)24688677:==3/'''(001332---*++/)((''(+79:DGEJFA@@;965437>:9>=;2/,*'&'*+3C=8877CBD:;EDIDFEIHHGIIJ6JCCEIJGDJIFJHFJJDCBJH;:99==61+8661-,,,039:,-45DJEGDCJJJGHJHH@A2,.5.-,++,++)'%%(,,*((*)((%%&+(%$%&$$%%%%$$$$(*****4567CCEFEFDFEEJE9999C@@BDEE8874778=?;;:<:@@9666>DEBDH@>>=?FCCCDB9999A466:=>?<8751*)(&&%&$$%&'+).559@@DCDFJJJHHJJJFFJJGJJHGCBCDGGCDJFJJJJIHJIJDJG=<<<DJHJGJJJJJIJJHJEJJIJJGJEFJJJIJFHFFGJI@BDJFJCBA0/0565510,*,.(*+,::;;:0/.'&$%(''&&&%%'(,+*)(('%%%&.+**,+)&'&&*+'((((+,,1:D8AB=>=7446560000./98@=?>?CDA?@>@?DE@=<><A/../77777>>@>A8988@=96=@<87:<=661.*++((+((('&%%%'(%&&%((+)+,-<==IF?==?A8880///32233/..1/*)(''''-(*9?<>;;.-,,11144321/00//0,(%%$#$''*++,0/4?=A*)))70.//01//5>@DCF84467@??BFJJJJJJIDFDI.../7///BD;<<=IHFJEGDFA@@A?::2)))))((,,,.00774/-@BJJJEHC=A@CGEFHJ93334;::7875322))))==?BDD<<<==10/+)('''))))+)')+++-699DB??=@A@B5446888==77CFCACBBJJFGJJGHFJJHJJJJJJFHHJFIFICDEDHEGJJFF/-*(&%%&%%%%&$$'%&'&%$$$&)--.14210134444<B==ABJIGGGGJJJJJHECDJIEGJHJJJJJGCGGFEGGHJGFBAEDJDD?9('&'%&&&')%*+8BGJJJIIJJ;::EEA/.+('&'(**'&%&./5672223BIEGECGBA:77*&%')%''(....630-*''*3977521/0.0000,+*++,,-26411034./.././>??DCDE?7?@B?A=<''&-.0=BJJFBA@BCJFJDD???>C@A::7/23339EGBBAABA444>A7:::F==<=<>,,,,,?JFGG@@AAFHJGFJFJB@AHJJJJJIEHFE1111JJ+***>DGGJHJJCCECJDDJGFBDFEJJHGJGH=:557>FEHJBC?=63348BGJJJJJJFFGBAJHJHJC?@CGEG>;-*))7)))7:?<>>>HJJJFGFJACCGHEFGJJGJJIJJJJJFJFHD@@J?<;56<6777JJJGF><<:8<<<=BJJH<9C>DFHJJFEFIDEJHHEFE=CABCEJJHJJHJJJJIGI0002=FAA@@><>/..-,,-57=@BH><4422347:>85-,,:5:77799988@ACGGJJJGJJDHGGJHJJJJJEIIJIJJJJGGHJEEJ>;32+''<;;:@@@BA92..6(()236643..++348999:;?EJJIIGJJIJACJ@EECBECEJJJFEFHJEJGHFHFJIJJJJFA=7416843337<<,,,,.535(((*9677FHEJDGJGIJJHJJEIEFJGJJJHJJGGIGIFGJHFJEEEEEFHJHJJJJJJJFFFJJHEF(''%%&&-.+*1)*1+-.98;AJJJJJDFCDDIJJAAIBAACEJFG>>0***''&%'())+&%%'%('''%%'&%'%&)-.)(((*-.-/452100787732305(''')%%&&&&%&&&)+,4579;;21111FFGFFJHJFJJJJGEJJJJIJJEDGFEEEE;65,,--++4.8*&9:BDFHJEJEECBCDHFJHHJEIH:::<B7776611.01..*%&('&'&($$%%%'''(//3457@CDJGGHJGJJEBDHDHBAFG,,,.//--,-1.&&')568:<C>?>0//0?DJAAA?A??@DJJFJDDB?EFEEGDJGHGJJJGJGI;6JDJJJGJGIJJFJJCBC@=><=?9:*)''''.014366;;;;E@?:7'''())*,ADABCFFJJCJHD)(((88<A7789)<=CJGHCJEJB/.-++++**,/(((*2./-*)(**)''&'**/--,&&(&'%$$#$$$$$%&%%$$%##$%**+-0.//3AEHGGJJHJJJHJJJJHGIGJEECGJIJJJJJD119;HIJJJHHA884&+(&&)0.086568678AJJHFJHDFJAA@?76*))((3866::;;;;BGDBAED==>:@B?,%%%%%238BB@AAC=:JE<;;?C?,++,*+06567=?>>>>JDGGGFIIJHJA@CFJIJIHFGCA>8+H?>CEC?76IJFFGJJB@@@JFB9:?CB41)))')''&&&((&(5/)*<@HIIID?<6542311567?;:;;JJFJJJGFJA@../:JHJJJJI<99@JJDC?>>><<;CCBABGEEBFI@=)&('''&&&$$##&,/-(*(((*.1555=0//.-.-')/),/-..6:CFDFGHFJHEGEEJEDFIGFGJHIJJJGGDFGJJEEEEFJEDFGFDFDBCDFJGJGEC<;:;;@DBECEEEDCEIJGCEJFF<;?>AB?>@@DDA?B?7DIFECCGC>CCEFHDHEFCD?DBACBEEC@A@BDCEC@>@?CDIFECAAACBDCJBEJD?<;1118;<DECF@??@C;:::@0/((')6.?@AGJFJC>GCJJ@@1/%%%%(3474;=;<ACDBDB@I;===?FAA@AFFHDFGCIGFJGA?ABGCA>>=;5*)*)+))--//08:885433;;>CFDFDDBCCDABBAFJFD=;<<@DABBBCBBAACEHECCCACBBBCDDDA@?@BA<;<DCB:ED5555E@BDDAA@?<;6112=B=<@ACCB;7-:;;??@ABB??==>>C>AA@=<??=?=HCA@?????BD@?@@A@>@CCC=<<<>;;;;@?=<:;;;?=55436422265699<:;;5-+*-**+27><;;;<>CAB??EB@?<;::<;;<999;A=?::ACCC;<>9;:::=<=?<<=<9888:;5:<===:999:9:9753/,,-6@?@?==<<<<00/+***-+.--68/)*()%%&%$$%&%%%%(0.0145346:54535111/0///04+..+**)+,''%$
@Glass_T7V_23_D3_14_8_7
TCTGGAATTCATGTGCCGCTTCTAGAGTACTGCGATGAGTGGCAGGGCGGGGCGTGAGACAGCTCGACGTCTAAGAAACCATTATTATCATGACATTAACCTATAAAAATAGGCGTATCACGAGGCCCTTTCGTCTTCACCTCGAGCACAGCTAACACCACGTCGTCCCTATCTGCTGCCCTAGGTCTATGAGTGGTTGCTGGATAACTTTACGGGCATGCATAAGGCTCGTATAATATATTCAGGGAGACCACAACGGTTTCCCTCTACAAATAATTTTGTTTAACTTTTTAATTAACGGCCGGCTTGTCGACAACAGCGGTCTCCGTGGTCGGATCATCCGGGCATCAATCGTACGTCCGGCAATTAAAAAAGCGGCTAACCACGCCGCTTTTTTTACGTCTGCAGGCGCCACTCGATTCTAGGGCGGCGGATTTGTCCTACTCAGGAGAGCGTTCACCGACAAACAACAGATAAAACGAAAGGCCCAGTCTTTCGACTGAGCCTTTCGTTTTATTTGATGCCTCTAGCACGCGTACCATGGGATCCCCCAGGGCTGCAGGAATTCGATATCAAGCTTTTATTTGTGGGAGGAATCATCCATGCCATGTGTAATCCCAGCAGCTGTTACAAACTCAAGAAGGACCATGTGGTCTCTCTTTTCGTTGGGATACTTCGAAAGGGCAGATTGTGTGGACAGGTAATGGTTGTCTGGTAAAAGGACAGGGCCATCGCCAATTGGAGTATTTTGTTGATAATAATTCTTCTGGTTTTTTGAACGCTTCCATCTTCAATGTTGTGTCTAATTTTGAAGTTAACTTTGATTCCATTCTTTTGTTTGTCTGCCATGATGTATACATTGTGTGAGTTATAGTTGTATTCCAATTTGTGTCCAAGAATGTTTCCATCTTCTTTTAAAATCAATACCTTTTAACTCGATTCTATTAACAAGGGTATCACCTTCAAACTTGACTTCAGCACGTGTCTTGTAGTTCCCGTCATCTTTGAAAAATATAGTTCTTTCCTGTACATAACCTTCGGGCATGGCACTCTTGAAGAGACTCATGTTTCATATGAATCTGGGTATCTCGCAAAGCATTGAACACCATAACCGAAAGTAGTGACAAGTGTTGGCCATGGAACAGGTAGTTTTCCAGTAGTGCAAATAAATTTAAGGGTAAGTTTTCCGTATGTTGCATCACCTTCACCCTCTCCACTGACAGAAAATTTGTGCCCATTAACATCACCATCTAATTCAACAAGAATTGGGACAACTCCAGTGAAAAGTTCTTATTTCATGGTACCTTTCTCCTCTTTAATGAATTTCTAAAACAAAATTATTTGTAGAGGCTGTTTCGTCCTCACGGACTCATCAGACCGGAAAGCACATCCGGTGACAGCTGTGCCACGTCGGGGTTTGTACCGTACACCACTGAGACCGCGGTGGTTGACCAGACAAACCACGACGCTAGCCCGCCACCTAAGTTATCGTAGGAAAAAAGGCGACAGAGTAATCTGTCGCCTTTTTCTTTGCTTGCTTTGTAATCACTCGATGACCAAAAGTAAAGCCCGCGAACGGGTTTTTACGTAAAAACACGGTGAAACTGACGCTAGCCGGTCTACTCGTAGCGGCCGCTGCAGTCCGGCAAAAAAGGGCGGGCAAGTATAGCAGGTCCCTTTCTCTTTAAAACCGAAAAGATTACTTCGCGTTATGCAGGCTTCCTCGCTCACTGACTCGCTGCGCTCGGTCGTTCGGCTGCGGCGAGCGGTATATAGCTCACTCAAAGGCGGTCATCGGTTATCCACAGAATCAGGGGATAACGCAGGAAAGAAGCATGTGAGCAAAAGGCCGCAAAAGGCCAGGAACCGTAAAAAGGCTGCGTTGCTGGCGTTTTTCCGCGCTCGCCCCCCTGACGAGCATCACAAAAATCGACGCTCAACGAGAGGTGGCGAAACCCGACGGACTATAAAGATACCAGGCGTTTCGCCGCTTGGAAGCTCCCTCGTGCGCTCTCCTGTTTCCGACCCTGCCGCTTACCGGATACCTGTCCGCCTTTCTCCCTTCGGGAAGCGTGGCGCTTTCATAGCTCACGCTGTAGGTATCTCGGTTGGCGGTAGGTCCATTCGCTCCAAGCTGGGCTGTGTGCACGAACCCGTCAGCCCGACCGCTGCGCCTTATCCGGTAACTGTATTCATCAACCCGGTAAGACACGACTTATCGCCACTGGCAGCAGCCACTGGTAACAGGATTAGCAGAGCGAGGTATGTAGGCGGTGCTACAGAGTTCTTGAAGTGGTGGCCTAACTACGGCTACACTAGAAGAACAGTATTTGGTATCTGCGCTCTGCTGAAGCCAGTTACCTTCGGAAAAAGAGTTGGTAGCTCTCTGAATCCGGCAAACAAACCACCGCTGGTAGCGGTGGTTTTTTGTTTGCAAGCAGCAGATTACGCGCAGAAAAAGAAAAAGGATCTCGGAGAAGATCCTTTGATCTTTTCTACGGGGTCTGACGCTCAGTGGAACGAAAACTCACGTTAAGGGATTTTGGTCATGAGATTATCAAAAAGGATCTTCACCTAAATCCTTTTAAATTAAAATAGAAGTTTTAATCAATCTAAAGTATATATCAGTAAACTTGGTCTGACAGCTCGAGGCTTGGATTCACCAATAAAAAACGCCCGGTGGCAACCGAGCGTTCTGAACAAATCCAGATGGAGTTCTGAGGTCATTACTCGATCTATCAACAGGAGTCCAAGCGAGCTCGATATCAAGAACACGCCCCGCCCTGCCACTCATCGCAGTACTGTTGTAATTCATTAAGCATTCTGCGACATGGAAGCCATCACAAACGGCATGATGAACCTGAATCGCCAGCGGCATCAGCACCTTGTCGCCTTGCGTATAATATTTGCCCATGGTGAAAACGGGGGCGAAGAAGTTGTCCATATTGGCCACGTTTAAATCAAAACTGGTGAAACTCACCCAGGGATTGGCTGAGACGAAAAACATATCTCAATAAACCCTTTAGGGAAATAGGCCAGGTTTTCACCGTAACACGCCACATCTTGCGAATATATGTGTAGAAACTGCCGGAAATCGTCGTGGTATTCACTCCAGAGCGATGAAAACGTTTCAGTTTGCTCATGGAAAACGGTGTAACAAGGGTGAACACTATCCCATATCACCAGCTCACCGTCTTTCATTGCCATACGAAATTCCGGATGAGCATTAATCGGCAGGCAAAGATGTGAATAAAGGCCGGATAAAACTTGTGCTTATTTTTCTTTACGGTCTTTAAAAAGGCCGTAATATCCAGCTGAACGGTCTGGTTATAGGTACATTGAGCAACTGACTGAAATGCCTCAAAATGTTCTTTACGATGCCATTGGGATATATCAACGGTGGTATATCCAGTGATTTTTTTTCTCCATTTTAGCTTCCTTAGCTCCTGAAAATCTCGATAACTCAAAAAATACGCCCGGTAGTGATCTTATTTCATTATGGTGAAAGTTGGAACCTCTTACGTGCCCGATCAACTTCAGTGCCACCTGACGTCTAGAGAACCATTATTATCATGACATTAACCTATAAAAATAGGCGTATCACGAGGCAGAATTTCAGATAAAAAAAATCCTTAGCTCAGG
+
-,1214511*(%%$%&&*,-.)(((***+;<:9)(()+-..=AACBC>)))?@?:1//01/****+9:?BDDJHFIJJJJJJGIJJJJIJHEED0///0?@A9/,-244>44?DBBBAJBD@@BEFJ5EA@=ADBFJE@?@?CBEFGFJGFFFJJJHJJHJJJJJJJJJJIJGJJHGHCJBC==EIJJJHDCCDJJJIC;;;?FJEBAAEEEJDJIJJJJGHGE>;<>4..34:'''''&%&'+..39BDDGDD?@ADFDHJHHIJJFGJFHJJIEJJJHJGHJHIJJJJIJAA?HIJJAB?@?=1291///45('''(((///760+-'&&'&&&4:@?@?=@AGFJ;++++::9;9:@B?FCCCFEJHEIJGJJIDEDIJIJJFIGJDJ<?46?DJ@;;;??<:98;<AA86664-,,-.-,,014BDCA>96788:;<D@@ABJGJJGECD>@?>@@5567>???FHGFGGEFFIJE<<<CIGHHB>:;>EGJJJEEEIJIJGFGJBBEDFIFFDHDDC@@:855++++++,???@<8867472.,,-:*'''5JIJFGHDJCJIHGFGJJGEJHA?FHBDBD@=,+(')+****<?ABHJHHGJEHGHJEHJ??>>FGEJJJFGEFG;::;JA=:=;,''AABBDCB;:;<>8777AJE733489<<5)((,'(&'*><AEGB?><5432;:=>GJJJJHHHJJJJJ@?=>E7788998;966<FJFF<;:;@FCJGIHGDJJGFGGGEAHG<<<(('''%&%('%%%'&*,+48;??????9BIFJAGHJHJJJIFEEEHFJIJJFHJJGCBDBA>7/++89CBDEABBJFHHHIHGEFEGJHJJHJHHFDCEGIFJJJGHFDHEIJHFJFJHFEGDFIA@@@>??>??8/..-+89<=C?01==>=EBCBAEFIJ5556JEDBCCB=<<@A???AA@>==<=BDEDGGEEDEIJJDE88778DD<<6677EDECA@@BCA???JDA=>4443CCBDA@><7=<@AABB?<5589<;=;@>=40///0335<;)((*112....3-''('*,')'(''&'*('''%'***--.-*)))62>?<:99AAEJIHJJJ5555BBDCFIFJE>=<>GHJJDJJJHBCDFFHDHJDCJ9.-2.285645456CBC>??8889JJIFFJEJJJIJIJHIFIJHJIJFJG7FFJIJGCHGFJAB@AD>BJDAE@<89441---,-6<>DBDFDCB@AEEIGDGJGGJEDCCGEJJHEJF:99:>;;FGFEJGHIAA>><:..--9:<BAC@585%%%$$&3BDIDDBAFJAC@?A>>;76:J9:986*57))3;=??FIHDE@?@BJ9999;EFD/..-/119H<<D;55453666>>@JB>>=?A>2&&%&)*1207:955444431.../27689D@<=<>;:846,+))+*.//511492;<=<8<;80-,,+//02989>.../6:<<;=?AB@@@?EDC?<:7999*(''))+0143222/23300//3545)'('''&'*,1183112145548:;>=>@?BA555110/-,,,+++0-*&(.,%%')*)+,))('''&()((()+++-0)(&'**.34993...0250--/66446+++)++(()-31@::::A:;78:@D?657@<80../3222,))+)($$%#$$$$&(*-9292183*5=@DG?>>DJGD@<:68:/BDBCEGIFIGFFAAC@FB4333HGFGEFJGJHGFJJJFHJJJIFEHHHIEJFJJFHJDAAB44432*,((*++.577FEGDJH544+**),,-5/09::C>;;5,-?>@FJGE?@?>CA@C>?:7802//987678;<?ACC@@6*))6;ECDCFB>>>HDJCGAE@CCA40*+*(*)&&*()))*)))*()'.(()(**.74;>>899>CBCDDCCFGHDFEEFGFD544&&%&&012>EDJGJDEJJEF?4431227;8:88779312.,,+((,-)&%$&&'(*,-5AGEFFFGCJJHHGJHIJFGFHJFF79C5BFFIJGJIGFEIEG@<<JJHJJHJJHGEDFFJJJHHJIGJFAGFJJFH==-,)1///0+)122::?:::;BA@5550/.,.-*('(&%$&)(%%$&&%$%&&'***,3677CACDFFJJJJCE>>/++++3./((113<=><91112++.=@E>EDFHHGFDGB(&####%%$$%&)2,@=EFJIJEICEIGJBJHGEIJJGJJJJJHHJGHHIJHJJJJFIIJIFGCED54348:979:>0002224EDEHHGIJJGHFJJGJJJHJJHHHD@@??@7789997>@ECCECC??EHFHJJHJEJJIGEIGJJBABBJFDJJJJGJFJJJIJHJJCECCH@7556=>@A=;5559<<9952/-/-.023DDCJ@@@@><<=>241,-45AD@?@?@A:100557><>>B;DB@EDBBIGHFBCCFFIEGD>??>677&&102720111/(&%%&**++,2134/223323:8:8:99DIJCEDDJFFD@@FFJDJHE?=0:;;=>EHJJGFJJJIE>C95<=?DFF<<<;>?==5.--6;:622544//443/-,(0206798.+(/-///+(&''**,.0/4.89999=<=EGJD?9856.,,,4EJBCD?@?@JJGJ9878=??>83474.'(+%%',6:=;>>GFFFBAA>?BEJJIJJJIAABAGJECFEDJGBBAAFGG@A?510341....=EHIHJGCAB('')****>766;IHFEGGFHJHHCBAAD+**,*)()(')++-0057644>ADIJJHIJJJJJGEGGJJIIGJJJIHJJJJIJJ?>=;=3331446((4>ACEIFHJGJJJJIHJHJFJHFJJJJGFJJJJIJJJJFJEJJJJJEJFGFJJDEBBGBJFFHGJJHFFEJH4333333;CCBAGGJHJIIJJJHGIHEC@@@BCDBGJDFA;1JHFIGJJJEJHHJJHEGFHEJJJJJJJJIEJJIJ=<<<;1555CEJJIJI86345%%%,22''/'''(-.BJGHIEICJIGA;ABGGJEFCEI====IJJHJ??=7788FHDJJHJGJJJJHDIEJHJJJJJJIJJCCJDJGEJEGFJJGJGJGJCECDJJHJJIGJJEHCJHIJGFGFJHIJJJGJ@9777DD>GJ<;;;JIJIJJDE<;9:@AB@ABJJFHJJ@?@BECFCADIJHIGJIJJJJIJIHJJIJJG>==>EEAD?6000@??....?@DCBB664+**&&&%%(()+++-/.,-0035>CDBJJIHGFJJJHJEDBB@?>?GFJFJJJ@8760IJGHJIGJJIIJJJJFJJGJJJIFD:68;<:>@CJFHGGJJJIJF<;;;IIFJHDCCCEHG?@?@FEBBD@>=2100<=JJGJJDJHBBCABBEJH;;;HJFJJJGCDBECIHFJJIFJJCJJJHJJHJJFJHFJJJBDBGEBBFJA@ADFEFDDACBA57-CJAJJFEFB<==>F>?=::;GFFJIEDFCACJFDACBHJJJJFJGJGEEFGGGGHJEHJFCCCEGGFEFCCJDB?@ABD>:77332020---.BFJGGEDGJG<<<=61.0130>?ACACCDHJJJJHJDJJFCIIJBB=9>JGG8889JEHEJCD>>@DFJFEGDJE?>9778>@?@CJJJIBB>.----.1)
@Glass_T7V_23_D3_14_8_8
AACAACGCTTAGCCCGCCACCTTCATTATGAGTCAGGAAAAAAGGCGACAGAGTAATCTGTCGCCTTTTTTTCTTTGCTTGCTTTGTAATCACTCGATAAGCCAAAAAGTAAAAACCCGCGAACGAGTTGCGTAAAACAGGTGAAACTGACGCTAGCCGGTCTACTAGTAGCGGCCGCTGCAGTCCGGCAAAAAAGGGCAAGGTGTCACCACCCTGCCCTTTTTCTTTAAAACCGAAAAGATTACTTCGCGTTATGCAGGCTTCCTCGCTCACTGACTCGCTGCGCTCGGTCGTTCGGCTGCGGCAGACGGTATCAGCTCACTCAAAGGCGGTAATACGGTTATCCCACAGATCAGGGGATAACGCAGGAAAGAACATGTGAGCAAAAGGCCAGCAAAAGGCCAGGAACCGTAAAAAGGCCGCGTTGCTGGCGTTTTACAGGCTCCGCCCCCTGACGAGCATCACAAAAATCGACGCTCAAGTCAGAGGTGGCGAAACCCGACAGGACTATAAAGATACCCAGCGTTCCCCCCTGGAAGCTCCCTCGTGCGCTCTCCTGTTCCGACCCTGCCGCTTACCGGATACCTGTCCGCCTTTCTCCCTTCGGGAAGCGTGGCGCTTTCTCATAGCTCACGCTGTAGGTATCTCAGTTCGGTGTAGGTCGTTCGCTCCAAGCTGGGCTGTGTGCACGAACCCCCCGTTCAGCCCGACCGCTGCGCCTTATCCGGTAACTATCGTCTTGAGTCCAACCCGGTAAGACACGACTTATCGCCACTGGCAGCAGCCACTGGTAACAGGATTAGCAGAGCGAGGTATGTAGGCGGTGCTACAGAGTTCTTGAAGTGGTGGCCTAACTACGGCTACACTAGAAGAACAGTATTTGGTATCTGCGCTCTGCTGAAGCCAGTTACCTTCGGAAAAAGAGTTGGTAGCTCTTGATCCGGCAAACAAACCACCGCTGGTAGCGGTGGTTTTTTTGTTTGCAAGCAGCAGATTACGCGCAGAAAAAAAGGATCTCAGAGGAATTCCTTGAATCTTTTCTACGGGGTCTGACGCTCAGTGGAACGAAAACTCACGTTAAGGGATTTTGGTCATGAGATTATCAAAAAGGATCTTCACCTAGATCCTTTTAAATTAAAAATGAAGTTTTAAATCAATCTAAAGTATATATGAGTAAACTTGGTCTGACGGCTCGAGGCTTGGATTGCACCAATAAAAAACGCCCGGTGGCAACCGAGCGTTCTGAACAAATCCAGATGGAGTTCTGAGGTCATTACTGGATCTATCAACAGGAGTCCAAGCGAGCTCGATATCAAATTACGCCCCGCCCTGCCACTCATCGCAGTACTGTTGTAATTCATTAAGCATTCTGCCCAGACATGGAAGCCATCACAAACGGCATGATGAACCTGAATCGCCAGCGGCATCAGCACCTTGTCGCCTTGCGTATAATACTTGCCCATGGTGAAAACGGGGGCGAAGAAGTTGTCCATATTGGCCACGTTTAAATCAAAACTGGTGAAACTCACCCAGGGATTGGCTGAGACGAAAAACATATTCTCAATAAACCCTTTAGGGAAATAGGCCAGGTTTTCACCGTAACACGCCACATCTTGCGAATATATGTGTAGAAACTGCCGGAAATCGTCGTGGTATTCACTCCAGAGCGATGAAAACGTTTCAGTTTGCTCATGGAAAACGGTGTAACAAGGGTGAACACTATCCCATATCACCAGCTCACCGTCTTTCATTGCCATACGAAATTCCGGATGAGCATTCATCAGGCGGGCAAGAATGTGAATAAAGGCCGGATAAAACTTGTGCTTATTTTTCTTTACGGTCTTTAAAAAGGCCGTAATATCCAGCTGAACGGTCTGGTTATAGGTACATTGAGCAACTGACTGAAATGCCTCAAAATGTTCTTTACGATGCCATTGGGATATATCAACGGTGGTATATCCAGTGATTTTTTTCTCCATTTTAGCTTCCTTAGCTCCTGAAAATCTCGATAACTCAAAAAATAGCCGGTAGTGATCTTATTTCATTATGGTGAAAGTTGGAACCTCTTACGTGCCCAATGGGTCAAACTTTTGCCACCTGACGTCTAAGAAACCATTATTATCATGACATTAACCTATAAAAATAGGCGTATCACGAGGCAGAATTTCAGATAAAAAAAATCCTTAGCTTTCGCTAAGGATGATTTCTGGAATTCGCGGCCGCTTCTTAGAGTACTGCGATGAGTGGCAGGGCGGGGCGTAAGACTCGACGTCTAAGAAACCATTATTATCATGACATTAACCTATAAAAATAGGCGTATCACGAGGCCCTTTCGTCTTCACCTCGAGCACAGCTAACACCACGTCGTCCCTATCTGCTGCCCTAGGTCTATGAGTGGTTGCTGGATAAGTTTACGGGCATGCATAAGGCTCGTATAATATATTCAGGGAGACCACAACGGTTTCCCTCTACAAATAATTTTGTTTAACTTTTTAATTAACGGCCGGCTTGTCGACGACGGCGATTGTCCGTCGTCAGGATCATCCGGGCATCGATCGTACGTCCGGCAATTAAAAAAGCGGCTAACCACGCCGCTTTTTTTGAGTCTGCAGGCGCCACTCGATTCTAGGGCGGCGGATTTGTCCTACTCAGGAGAGCGTTCACCGACAAACAACAGATAAAACGAAAGGCCCAGTCTTCGACTGAGCCTTTCGTTTTATTTGATGCCTCTAGCACGCGTACCATGGGATGGGTAGGAATTGGATATTAAGCTTTTATTTGTAGAGATCATCCATGCCATGTGTAATCCCAGCAGCTGTTACAAACTCAAGAAGGACCATGTGGTCTCTCTTTTCGTTGGGATCTTTTCAAAAGGGCAGATTGTGTGGACAGGTAATGGTTGTCTGGTAAAAGGACAGGGCCATCGCCAATTGGAGTATTTTGTTGATAATGGTCTGCTAGTTGAACGCTTCCATCTTCAATGTTGTGTCTAATTTTGAAGTTAACTTTGATTCCATTCTTTTGTTTGTCTGCCATGATGTATACATTGTGTGAGTTATAGTTGTATTCCAATTTGTGTCCAAGATGTTTCCATCTTCTTTAAAATCAATACCTTTTAACTCGATTCTATTAACAAGGGTATCACCTTCAAACTTGACTTCAGCACGTGTCTTGTAGTTCCCGTCATCTTTGAAAAATATAGTTCTTTCCTGTACATAACCTTCGGGCATGGCACTCTTGAAAAAGTCATGCTGTTTCATATGAATCTGGGTATCTCGCAAAGCATTGAACACCATAACCGAAGTCATCACAAGTGTTGGCCATGCAACAGGTAGTTTTCCAGTAGTGCAAATAAATTTAAGGGTAAGTTTTCCGTATGTTGCATCACCTTCACCCTCTCCACTGACAGAAAATTTGTGCCCATTAACATCACCATCTAATTCAACAAGAATTGGGACAACTCCAGTGAAAAGTTCTTCTCCTTTACTCATGGTACCTTTCTCCTCTTTAATGAATTCTTAAACAAAATTATTTGTAGAGGCTGTTTCGTCCTCACGGACTCATCAGACCGGAAAGCACATCCGGTGACAGCTGTAGGCGTCGGTTTTGTACCGTACACCACTGAGACCGCGGTGGTTATG
+
&&'&&%))*)()*,323-+//./(((((*,-.02<=@=?DFFJHHDDDCH22BCBCDCJGGD>@@??919?@79:@?A@DAEIFJIGGJEF++++,,(()'%$%$%+--+++,8:8898;2395.-,,.,1227<EJGDEEGJGGJIJHJJJJJJJFJIHJJE>=<2111666HHJEBBBHJHGJJFJJGFJJJHDFJJJHGFIJFHIGGFCEEHJJE<A8C@A744:65279B>ABGJJHFFDDEFFJJIJJJJFIJFJIJJJJJHHJHJJJHECGDJFEHJJIFICB@A31//(%%%+62/.++*('''))*)*)(,+->@@FFIJGJJIIJJJJHEEAFEH99-*.(((%(1237HFJ888,-,,88GFJJJFGHEDDHJJGJIJJJJGF@?<89::EGEABAACFEBHBHJGFF?;,***.667?==><<;86-,++-),*)')+,,=>BGEGIEJCJICGDDJG=<<AB@EJHJGFDFFJGJJHFIEJJJGJJGD:98:>@<==<<4211*(')))(.*,00,20.9==;AGIJJB<<JJGJJJHHFIJGAFB?==>D;==>FJJJJCCDC@IFDFFJCCB>DF00;>DDED@@ABGF>.,,,EJHJGHGJJHJGFJHI?=????<9:=CEFEE---.=?3210111019::6444;8***500000/(()412=DJIFIEIHJI@@@?BABDBEDFEA@DBHGFHJJJJ:778<A?5EJJJIJJJJJEEJHJIJJJDDFEJIHJHFHJEGJIJJIJIJJJJIIJHEHGJJJIGIFJGHJJJJJJJGJJJIJJJGIGJHJCCHGC@CIJIJJFFIFJJIGJJJJJHJJJJHBEFCJJJJIGJIGJHJHJFFHGJIIIHIJFJJJJJJIJGIIGJJJJJJJIJAAAAFDCAA@>A0//.,,,.,--0235-->?JIJJEEJJJIJGJFFJJJIACBDHJJFJJJJHJJJJJJJJHJJFJJJFGJJJHH7GEEFHECE@<;7899GJFGJABA=B4456E=85>;=AFA<9941+(%(%&'(&&&'+,../*,@B>=5548==>JJJJJIJJJJHGJHIJHJJCBBJJJJEIFIJJHJJJJD<;1+((6BFFDIE>:;;<@?EIJJIGDJJJJC====63213;=??C?995:>=CJJHEJJDCBCF987794444:::JJHJJJGHJHJJHB@@@;94676667;((((:779?=G;)))*1.,()))***01>CJFDJGGCEEFFIGDDD7557>@A885223331-4000033///.*&&&():@JJDJDJEBA>B>>::>>EFDJHFDCDDA-----EJGJIJJJEJFJJJJIJGC@GC@BBCIJJHIIHJJFJHIJEJJJJJJJJJJHJHJHJ1000A89:9::98,-556DGIHHGJJJJJGJJJJJJFJJHJJFJJJJJJJJJJJIDDCEJHGJJGDCBDDJDDEJGJHEJJIFFEDA;9,++++)**3687@CGJHHHJIJ>A?CA>/---4404457>CEJIJJJJIJJGJJJJA999:IJJJJFIJJJHHJJJJCCCCEJJJFJGDABD@=<<@?@@FJJHA@=<9-?@@JJHJJJJGGJJEFJHJJJHJJJJHHIJJJJJJJGFGJGJJDEIJJFBAB<<=1=655JJFGJBA@A?=>@AGGGJF@@AJJFJGFHJJJJGJJJJJJJJJJJFJFIJJJHJJJJJGJHJAABJJJGJIIGJJJIHJIHHJIJFJJJGJJJJJFJJ@@A;<443)EEFG222377822JHJIEGJJIGJJJIJJJFHAAGHGGBJCD=DA?=<>BAAEGHIJJJJGIJGHIJJGJJJHJJJJJJIGIFEEJEEHJFCBBEEB@CDJIAAB977<4>JJJJGJJJJJJJJJIJGIHFJJJHGCDDJHJGJ7776777CEDBCDDIE?==>FJIJJHJFIJJJJJJJJJJJHJGFJJJJGJIEJHGE//.,...46ACEEFGGEHHA@AAFJJGJHJJGJHJJHJJHEJEDJB99882233?>44449;<=443668;EJJJJJHJ:::=>?>:3///>6673/--)<612229:;==;=?=?;>GGHFEDJFJJJJJJIIJJGJ@>??F@@@B9</.-((%%##%%&&&'''+/-3:GJJJFJEEJGJGJJJJJJJIJHIFJJJJJJIGGJJJJJJJIFJJFJ@ACCIJEHIHHJJEIJJIJJJJJJEHGFCDFJJJJJJJJJJJGGJJJJIDJJJEJIJ3333JDDDHFIJFJFD6555.+,-+,1((=ABE@9:;JIJJJJJJGHGJHJJJHJJIBBB?CB?>11CDCJ<;;;FJGJJJHJGGJIIHJGJJJJHJJJJGJHEJFJIJJJJIJJJJJJJIHJJJJJJJJJHGIJGJJGDEE>45CDJGFEJJIFGJIJJJJJJJJGJHJJJJJJJJFBB8+)35;@FDDEBFEEDEGIHJG<>=B<5-**),>=>AGJGJIIFFJDGEJJBAAFFCJJJB?><=@HGIFHJHD@---DGJJJFJHH?><;67BFJJJFFEJ@C95CIIJJJJIHDICHJ>??B>CCCIDJB@A@999222211101('-214:??CFFJBHFABBDFJEBA3222>>>A??CA>>ACGHDD@A@@74///1CCBBBAGB@@698876AB6''''()*-33548?7*)**-///175234?2226:55221277<,++,...1244355;766=:<<;<@?888:>>@:78HJBAAHFGJJJ96446A0+++-*()/*((+',<?GEADDECEGEIHEEJFDGBBACA@AAJCD6523+&%&$$$$&&*)&&//560-,-333;;;@??>@)(+66<<EBA>BDCDECDDDEDCABBCEGEEECDCCDCBCCGECFDBCCDEBACDCA@62,,+)(''&,67A7334433999874.*'&(348<7+)))+++**78AA@BBAA???AADCDFJEIEDAABBF@@@?BEEFEC=<<=:::;@A@@FFHEADABA?@@??A=>?<>?>BA@@@CA>:889<DFFA@@@BA=<<<@@DB@?>?==CEECB?>>>>?>>@CBA@??D??>=;;BBCABBA@>>>?@@@@==<;<;:;<=?@B@8))))56<==<=<<;:;=?@>==>=<=<<;5,,.&&+=.4;+1;;<=758+<=?>?>=<::;<AEFB>=<;999:==>=<;;:99:<<:888:<??A4>>>=>?@C?@??AAB?;999;>=>@>>;9:8:3,99;>==<@>@?@CCBB?*)0;:<@ABDA?:9ECIFDDHHJC??@FIEJFJGDCCBB@@AHGHIIGEJJJJGFEE@?>98(((&)434<BAABBA@DA@BCFJEJEEIHAAA@E755++'()(''.&$$$&()***'0(===;5++++221,,,-5?>9.BCCCCDEFJFGGIJHJJHFJJIHFA@ABCJCC9=CEIEE=<<<JFEBDHCFJGCEDEBG<GFFBFCDEBBDBEEEDDB@??ADFDFCEDDECBFEGEDEF4'&&'((()2666>@EDDCHDC???>CEBDEEGDFGJGHHJJIHIHJJHJFDEEBBIEDFB@AEEJC>FDGFEEDDEGDEEGBACIGGECFGDCBB@AABDE@=>=9::?EFFF@A@?@?>?@ACFC@=>>AFCBBB@A?AAB?AA@@?@AC<----,,//3)56779<<<<?>?>?ACGGDB>>>?>=766'''')&%
@Glass_T7V_23_D3_14_8_9
ATAAAGATACAGGCGTTTCCCCTGGAAGCTCCCTCGTGCGCTCTCCTGTTCCGACCCTGCCGCTTACCGGATACCTGTCCGCCTTTCTCCCTTCGGGAAGCGTGGCGCTTTCTCATAGCTCACGCTGTAGGTATCTCAGTTCGGTGTAGGTCGTTCGCTCCAAGCTGGGCTGTGTGCACGAACCCCCCGTTCAGCCCGACCGCTGCGCCTTATCCGGTAACTATCGTCTTGAGTCCAACCCGGTAAGACACGACTTATCGCCACTGGCAGCAGCCACTGGTAACAGGATTAGCAGAGCGGTATGTAGGCGGTGCTACAGAGTTCTTGAAGTGGTGGCCTAACTACGGCTACACTAGAAGAACAGTATGGTATCTGCGCTCTGCTGAAGCCAGTTACCTTCGGAAAAAGAGTTTGGTAGCTCTTAATCCGGCAAACAAACCACCGCTGGTAGCGGTGGTTTTTTTGTTTGCAAGCAGCAGATTACGCGCAGAAAAGAATATCAAGAAAGTCCTTGATCTTTTCTCTACGGGGTCTGACGCTCAGTGGAACGAAAAAGTCACGTTAAGGGATTTTGGTCATCGAGTATCAAAAAGGATCTTCACCTAGATCCTTTTAAATTAAAAATGAAGTTTTAAATCAATCTAAAGTATATATGAGTAAACTTGGTCTGACAGCTCGAGGCTTGGATTTTCACCAATAAAAAACGCCCGGTGGCAACCGAGCGTTCTGAACAAATCCAGATGGAGTTCTGAGGTCATTACTGGATCTATCAACAGGAGTCCAAGCGAGCTCGATATCAAATTACGCCCCGCCCTGCCACTCATCGCAGTACTGTTGTAATTCATTAAGCATTCTGCCGACATGGAAGCCATCACAAACGGCATGATGAACCTGAATCGCCAGCGGCATCAGCACCTTGTCGCCTTGCGTATAATATTTGCCCATGGTGAAAACGGGGGCGAAGAAGTTGTCCATATTGGCCACGTTTAAATCAAAACTGGTGAAACTCACCCAGGGATTGGCTGAGACGAAAAACATATTCTCAATAAACCCTTTAGGGAAATAGGCCAGGTTTTCACCGTAACACGCCACATCTTGCGAATATATGTGTAGAAACTGCCGGAAATCGTCGTGGTATTCACTCCAGAGCGATGAAAACGTTTCAGTTTGCTCATGGAAAACGGTGTAACAAGGGTGAACACTATCCCATATCACCAGCTCACCGTCTTTCATTGCCATACGAAATTCCGGATGAGCATTCATCAGGCGGGCAAGAATGTGAATAAAGGCCGGATAAAACTTGTGCTTATTTTTCTTTACGGTCTTTAAAAAGGCCGTAATATCCAGCTGAACGGTCTGGTTATAGGTACATTGAGCAACTGACTGAAATGCCTCAAAATGTTCTTTACGATGCCATTGGGGATATATCAACGGTGGTATATCCAGTGATTTTTTTCTCATTTTAGCTTCCTTAGCTCCTGAAAATCTCGATAACTCAAAAAATACGCCCGGTAGTGATCTTATTTCATTATGGTGAAAGTTGGAACCTCTTACGTGCCCGATCAACTCGAGTGCCACCTGACGTCTAAGAAACCATTATTATCATGACATTAACCTATAAAAATAGGCGTATCACGAGGCAGAATTTCAGATAGAAAAAAAATCCTTAGCTTTCGCTAAGGATGATTTCTGGAATTCGCGGCCGCTTCTAGAGTACTGCGATGAGTGGCAGGGCGGGGCGTAAGACTCGACGTCTAAGAAACCATTATTATCATGACATTAACCTATAAAAATAGGCGTATCACGAGGCCCTTTCGTCTTCACCTCGAGCACAGCTAACACCACGTCGTCCCTATCTGCTGCCCTAGGTCTATGAGTGGTTGCTGGATAACTTTACGGGCATGCATAAGGCTCGTATCATATTCAGGGAGACCACAACGGTTTCCCTCTACAAATAATTTTGTTTAACTTTTTAATTAACGGCCGGCTTGTCGACGACGGCGGTCTCCGTCGTCAGGATCATCCGGGCATCGATCGTACGTCCGGCAATTAAAAAAGCGGCTAACCACGCCGCTTTTTTTACGTCTGCAGGCGCCACTCGATTCTAGGGCGGCGGATTTGTCCTACTAGGAGAGCGTTCACCGACAAACAACAGATAAAACGAAAGGCCCAGTCTTTCGACTGAGCCTTTCGTTTTATTTGATGCCTCTAGCACGCGTCCATGGGATCCCCCGGGCTGCAGGAATTCGATATCAAGCTTTTATTTGTAGAGATCATCCATGCCATGTGTAATCCCAGCAGCTGTTACAAACTCAAGAAGGACCATGTGGTCTCTCTTTTCGTTGGGATCTTTCGAAAGGGCAGATTGTGTGGACAGGTAATGGTTGTCTGGTAAAAGGACAGGGCCATCGCCAATTGGAGTATTTTGTTGATAATGGTCTGCTAGTTGAACGCTTCATCTTCAATGTTGTGTCTAATTTTGAAGTTAACTTTGATTCCATTCTTTTGTTTGTCTGCCATGATGTATACATTGTGTGAGTTATAGTTGTATTCCAATTTGTGTCCAAGAATGTTTCCATCTTCTTTAAAATCAATACCTTTTAACTCGATTCTATTAACGAGGGTATCACCTTCAAACTTGACTTCAGCACGTGTCTTGTAGTTCCCGTCATCTTTGAAAAATATAGTTCTTTCCTGTACATAACCTTCGGGCATGGCACTCTTGAAAAAGTCATGCTGTTTAGTATGAATCTGGGTATCTCGCAAAGCATTGAACACCATAACCGAAAGTAGTGACAAGTGTTGGCCATGGAACAGGTAGTTTTCCAGTAGTGCAAATAAATTTAAGGGTAAGTTTTCCGTATGTTGCATCACCTTCACCCTCTCCACTGACAGAAAATTTGTGCCCATTAACATCACCATCTAATTCAACAAGAATTGGGACAACTCCAGTGAAAAGTTCTTCTCCTTACTCATGGTACCTTTCTCCTCTTTAATGAATTCTTAAACAAAATTATTTGTAGAGGCTGTTTCGTCCTCACGGACTCATCAGACCGGAAAGCACATCCGGTGACAGCTGTAGCATCAGGGGTTTGTACCGTACACCACTGAGACCGCGGTGGTTGACCAGACAAACCACGACGCTAGCCCGCCACCTAAGTTATGAGTCAGGAAAAAAGGCGACAGAGTAATCTGTCGCCTTTTCTTTGCTTGCTTTGTAATCACTCGATGACCAAAAGTAAAAACCCGCCGAAGCGGGTTTTTACGTAAAACAGGTGAAACTGACGCTAGCCGGTCTGCGTAGCGGCCGCTGCAGTCCGGCAAAAAAGGGCAAGGTGTCACCACCCTGCCCTTTTTCTTTAAAACCGAAAAGATTACTTCGCGTTATGCAGGCTTCCTCGCTCACTGACTCGCTGCGCTCGGTCGTTCGGCTGCGGCGAGCGGTATTAGCTCACTCAAAGGCGGTAATACGGTTATCCACAGAATCAGGGGATAACGCAGGAAAGAACATGTGAGCAAAAGGCCAGCAAAAGGCCAGGAACCGTAAAAAGGCCGCGTTGCTGGCGTTTTTCCACAGGCTCCGCCCCCCTGACGAGCATCACAAAAATCGACGCTCAAGTCAGAGGTGGCGAACA
+
(*&&%&'*%%%%,/0:>?=>?JEJJJJIJIGJJJHJJHJJFJJIGEEIFH;GEJJJGJJIHJIJJJJHJJIJJJJJJJHHIJJHJCBHAAFJJ?=>?IFDA7778;?A?>70,)*EJGGEDFFIJJJJ?>?>JGC@?>BAEDGEJGFJJJJIDCCBCAD761233DDHJJIJGJFFFJJ>===DDDHF@?>:;BBFJJHHIJJJJIJJHJJDJIHJJIJGJIJJ6666<98:7778AEDHGHJFIJJJGJJJIJHJGJJIJHJJGJGJJJIGGHJHGIIHJHJJFGGFJ@<=>JJFEH/((8889ADDGIIGJJJJD2111;@=@ABIHGHGJJIGCCECBGEJEDEBJIJEEE;::<;981))())''0379ABDGFEEJJHIJJJIEJJJFHFGJJIE@@?@FFFA41/.0*;;6444443..00JJJGJJGGGIJJJEGJFJGJIJJIDFJEEFGEGJJJIEBBA=?10001111-,'''(--))*)'&)35''&&'&'''*--'&%(+,(--..*'((*()02334886667FJDJ977780/4/,)'')*%%%%+,-9./DJIHGGJHHGIEFG&%%'&''**;>CHFA>A><93689:7,,**ABCFG;-,()))7FJFEHGJJJJJJEC@*(():EJHIJJJJJHHJJFJHJHJEEFAEEFGJJJIJEJEA@=>;JG>>>DJ<<<<II?@=?78GGGG>???9JIJJJIIEG<;;;644(,+*-45551=GHEIHJGEGGF=<889:DGFFHHFE5555:923((()+2234/-+()178788A5..-,()5444:652220/.224;<=?5===FJHJJHHHJGGHJJDEGHFIHCJJJJJJJGIJJHJ?=?HJJIJIGHDI@@EEFIHJJJJJJGIFIJJJJHJDHJEEDCB;9::DGFGABABJDEFJGEJIJJJJGJIHHJFHGB?@?@GB5556GJJEHJJJ@BAJHGFEEDIIJCD>BBBBI???>>JJJHJJJJJGJJJJIJJJJFFFJJHJHG2+++,**))()*)*661112<?>>EIJH<<<=?;<:;=>CEEGFGJJ@8..2BFCE<99<?>??AA?@AIDGGIJJHJIJIHHHJJGBFFIFJJJJHHF=6--*)*BDCDBBA>?@JIJFJEJEJJJFJJJJJHJJJGIJJIIHHJJFGJJGJJIJGJJJJJIJJGJGIHGFJEBDCEFCA@=0.1E@IGJJHDCA@;:>6CDEC1--**)('');;=>@EJGGHGEJGJHHJJIIJJHFEEHFJFJJJFEE)))*?@@JHGIJJJGJJJH)'''BJJHFD>>84((799FCDCCHHJJJJJJJGGBAA4.HGGJJGJHDJJJJGIJJJJIJIJJJJGJJJJHJJC@A@DBB4444///17BGJIFEJHIIIJGFGJJGHIJJJGEHJJJJJJJJJGFGIJHHHEIJ@A@8887@4431779:;FIJJIJHJHHIGCCAAGB-**.5@440**/0<000BCBIHJBBCI<;9CJIHJJJJIDDCGJJFGJJJJJGJHJDBDBJJJJHGHIJIGJIIGJJGJJIGJGJJJJJJGJFDFJJJDJJIGFHGCJC:0.*+,++0,())*''&&2987:F>>>@@BEJHGJJIIJGIIJJJJJJJJJJJJJJJJGJIJJJJJJJJJJJGJJIJJFGJHHJJJJHF2...1-++,1;GJJIJJFJGJJEDIDBBCJJJJGIF@@@?JAA0BDEJJ<<<<FHGECD98857BDJJJFJJJJFDEIJHEF<?EDDBCEJGIE?>>BBA==BBCE?=>=EGHJJJFFJHGJJJHJJJJGHJIGJJJJIFJIJJJFJJHFJJGEJJJEFEGHHDJFB?ACFEJGJJJJIJFJJHJJJJIIGJJGJJGJFFDB>=0;..989?EHJIJIIFGGJJIJFGHJHJGJJHJIHJJJJJEEJIGCCFIJEEGHHDB@@BE7,+++$$$$&)$%&'3>90-,+10017::;DDC=><:=ADEJEIJGJJIJGJHDJHJJJGJJJEJJJIIJJEDFCFEB@3-+*%%&&''(,,,..0(<<:;8867230///1;<<>8762322887888>@778DGEGFHIJJJJJDDFIEBA@996577::9>>EJJFFACCEJD?BDJJHJHJHGBD<<==GGJJJJGFJJHFHJDJJJJ998('')5=<?AEGCJJJDCECEFD==<=?=8,++/10/0878756431/0212,+++668ABCJF>CCBHIJEJFGJJGHJDGJB@A:63101&&&****+.3469@@EJEIJJIGC?ACIGJJJIHHDDGF:8@?=@ACEI9766799?==@EEIJJGJGJJGJJJJIHJGJJJJJJGEDEHGHJJHJHGJHCBJJIJJJGEJEEG@===@B@82227?ACDA?@<8CCCEJIHHIIHJJIJJJIGJJJFJJGHGJJJJJJJGJFJJJJJJJJHJHHJJHJIHFHG<;;<FHJIJJGJJJJJJFFJJJJIJJFEGBBCBJJFJJJA@@?2*+457*)))><=9>??CBHFJJJJJJGIHEJECCEJDEECDECBDCDGFFDCCDC@===?ECDC?@>>?>?>>??ACCBCBA@@A@??@CDCBAAABDB@CCBCCBB?:B@BJDFJG:>916<>??FFCACCCCA@?@7777<BBAH==<:;;;>>A?><=>3322;8;:::<<>A9AFDBABCDDBBCCCBB???@CGIGGJ4444>??=EBBECEJD=JEFFGGFA>>>ADDCGGEBAA@????=>?@C3001=??==>?@?@??<<?@DBA@AABDDC@=</'&&&')))&(***;====>=:;88:;DA>>==??>>>@@>>?:777=?<;;<>>===>@B<;;;>??=>=>A?>>=??==>?CDB=D<;::<=>>==;;<>>@?==>??>===<=??:8879;<>>>>==<=??D;===<B?>>A@C?>==>>7?=?<;==>===>??><<<;;;;<>=<<;;;:=<===<<>>@==>=>><<<<??BBA><<;<=:99;>AA@@=:5.>>><;;:;;;=?AC??;<=>AA??:99:=<===>===<==AC??==>@@=<<;==>???>>>7666=>>>;;<;>>=>?==?>;888GIJJJGHJJJJJJJJJ@@@A@:(((--.....DEIF==9:;;JHJJGJJJJJJJJJJIHIHIJFHJIJFHGGCJ<::;JCE?<;99:)(()*/;<AJGIGEEIJJD655::BJC@ADEFHHGI?>>>FHJGFJJJJED632+))25/,,6<ABDDDDIIJIJGJJGGHIJJGGJJJIFJJJJIFJJJIJJFHEFIIJJGJEHJJJJ=<<<DDJJJDDGFJJJHJIFFCFFJ9787977(('%%%5>?BJJHFFEDJFDEEJJJJDGFJJHJJJGJFGHIFJG>>=1111@A53<?;=>J=?@@>DEJHJIFIJJIHJGGGHFDJFHJJJJIHJJGIIJJJJJDFDBGFICC=>>>GEEJEDD:7537445;DHHIFEHIJ?<;<6665:+(((-./122879;@FIHJEHJIJJJHIJJJD9JHEJFJDDEGJJJFHGJ@@?@EFGFFED>++++,,-.33@EHHIJJJEDDEGJJIJHJJJIJJHJIHJIJDIJJFJIJHJJIJJJJJJJJJJHGJJJHFJEIBEDDEDJFDFJDE@@---.<112;:;7666776/..0000210.-,,+)))&%
@Glass_T7V_23_D3_14_8_10
GCTCGTATCCACTATTTTTATAGGTTAATGTCATGATAATAATGGTTTCTAGACGTAGGTGGCACTCGAGTTAAATAAGGAGAAGCGTAGAAAGGGTTCCAACTTTCACCATAATGAAATAAGATCACTACCGGGCGTATTTTTGAGTTATCGAGATTTTCAGGACTACGAAGCTAAAAATGAAAAAAATCACTGGATATACCACCGTTGATATATCCCAATGGCATCGTAAAGAACATTTTGAGGCATTTCAGTCAGTTGCTCAATGTACCTATAACCAGACCGTTCAGCTGGATATTACGGCCTTTTTAAAGACCGTAAAGAAAAATAAGCACAAGTTTTATCCGGCCTTTATTCACATTCTTGCCCGCCTGATGAATGCTCATCCGGAATTTGGTCTGGCAATGAAAGACGGTGAGCTGGTGATATGGGATAGTGTTCACCCTTGTTACACCGTTTTCCATCAGCAACTGAAACGTTTTCATCGCTCTGGAGTGAATACCACGACGATTTCCGGCAGTTTCTACACATATATTCGCAAGATGTGGCGTGTACGGTGAAAACCTGGCCTATTTCCCTAAAGGGTTTATTGAGAATATGTTTTTCGGTCTCAGCCAATCCCTGGGTGAGTTTCACCAGTTTTGATTTAAACGTGGCCAATATGGACAACTTCTTCGCCCCCGTTTTCACCATGGGCAAATGTTCTACCGCAAGGCGACAAGGTGCTGATGCCGCTGGCGATTCAGGTTCATCATGCCGTTTGTGATGGCTTCCATGTCGGCAGAATGCTTAATGAATTACAACAGTACTGCGATGAGTGGCAGGGCGGGGCGTAATTTGATATCGAGCTCGCTTGGACTCCTGTTGATAGATCCAGTAATGACCTCAGAACTCCATCTGGATTTGTTCAGAACGCTCGGTTCACCCGGCCTCTTTTATTGGTGAGAATCCAAGCCTCGAGCTGTCAGACCAAGTTTACTAGTATATACTTTAGATTGATTTAAAACTTCATTTTTAATTTAAAAGGATCTTAGGTGAAGATCCTTTTGATAATACAGTGACCAAAATCCCTTAACGTGAGGTTTCGTTCCACTGAGCGTCAGACCCCGTCAAGAAAAGATCGAAAAGAATATGTTCAATCCTTTTTTCTGCGCGTAATCTGCTGCTTGCAAACAAAAAAACCACCGCTACCAGCGGTGGTTTGTTTGGATCAAGAGCTACCAACTCTTTTTCCGAAGGTAACTGGCTTCAGCAGAGCGCAGATACCAAATACTGTTCTTCTAGTGTAGCCGTAGTTAGGCCACCACTTCAAGAACTCTGTAGCACCGCCTACATACCTCGCTCTGCTAATCCTGTTACCGTGGCTCCCAGTGGCGATAAGTCGTGTCTTACCGGGTTGGACTCAAGACGATAGTTACCGGATAAGGCGCAGCGGTCGGGCTGAACAGGGGTGACCGAGCCCAGCTGGAGCGAACGACCTACACCGAACTGAGATACCTACAGCGTGAGCTATGAGAAAGCGCCACGCTTCCCCGAAGGGAGAAAGGCGGACAGGTATCCGGTAAGCGGCAGGGTCGGAACAGGAGAGCACACGAGGGAGCTTCAGGGGGAAACGCCTGGTATCTTTATAGTCCCTGTCGGGTTTCGCCACCTCTGACTTGAGCGTCGATTTTTGTGATGCTGAGTGGGGGCGGAGCCTGTGGAAAAACGCCAGCAACGCGGCCTTTTTACGGTTCCTGGCCTTTTGCTGGCCTTTTGCTCCACATGTTCTTTCCTGCGTTATCCCCTGATTCTGTGGATAACCGTATTACTCACCTTGAGTGAGCTGATACCGCTCGCCGCCGAACGACCGAGCGCAGCGAGTCAGTGAGCGAGGAAGCCTGCCGTAACGCGAAGTAATCTTTTCGGTTTTAAAGAAAAAGGGCAGGGTGGTGACACCTTGCCCTTTTTTTGCCGGACTGCAGCGGCCGCTACTAGTAGACCGGCTAGCGTCAGTTTCACCTGTTTTACGTAAAAACCCGCTTTCGGCGCTTTTGTTGGTAGTAAGTGGAACTCCAACAACGAAGAGAAAAAAAATCATTGCTCTAGCCTTTTTCCAACTTGATGACTTTCGGATGGGCTAACATAATGATATGTACAGTAACCAGCAGGCACAGTCGTCGGGGTCTACAGTACAAACCCCGACGTGCACAGCTGTCACCGGATGTGCTTTCCGGTCTGATGAGTCCGTGAGGACAAACAGCCTGTACAAATAATTTTGTTTAAGAATTCATTAAAGAGGAGAAAGGTACCATGAGTAAAGGAGAAGAACTTTTCACTGGAGTTGTCCCAATTCTGTCAATTAGATGGTGATGTTAATGGGCACAAATTTTCTGTCAGTGGAGAGGGTGAAGGTAATGCAACATACGGAAAGTTACCCTTAAATTTATTTGCACTACTGGAAAACTACCTGTTCCATGGCCAACACTTGTCACTACTTTCGGTTATGGTGTTCAATGCTTTGCGGAGAATACCCGAATCATATGAAACAGCATGACTCAAGAGTGCCATGCCCGAAGGTTATGTACAGGAAAGAACTATATTTTTCAAAGATGACGGGAACTACAAGACACGTGCTGAAGTCAAGTTTGAAGGTGATACCCTTGTTAATAGAATCGAGTTAAAAGGTATTGATTTTAAAGAAGATGGAAACATTCTTGGACACAAATTGGAATACAACTATAACTCACACAATGTATACATCATGGCAGACAAACAAAAGAATGGAATCAAAGTTAACTTAGAAAATAAGACACAACATTGAAGAAGATGGAAGCGTTCAACTAGCAGACCATTATCGACAAAATACTCCAATTGGCGATGGCCCTGTCCTTTTACCAGACAACCATTACCTCTGCACACAATCTGCCCTTTCGAAAGAATCCCAACGAAAAGAGAGACCACATGGTCCTTCTTGAGTTGTTAACAGCTGCTGGGATTACACATGGCATGGATCGTGTTACAAATAAAAGCTTGATATCGAATTCCTGCAGCCCCGGGGATGCCATACACATTATAGAGGCATCAAATAAAACGAAAGGCTCAGTCGAAAGACTGGGCCTTTTCGTTATCTGTTGTTTGTCGGTGAACGCTCTCCTCATAGGACGAATCCGCGCCCTAGAATCGAGTGGCGCCTGCAGACGTAAAAAAAGCGGCGTGGTTCGCGCTTTTTAATTGCCGGACGTACAATCGATGCCAGGATGATCCTGACGACGAGAGGAGACCGCCGTCGTCGACAAGCCGGCCGTTAATTAAAAAGTTAAACAAAATTATTTGTAGAGGGAAACCGTTGTGGTCTCCCTGAATATATTATACGAGCCTTATGCATGCCCGTAAAAGTTATCCAGCAACCACTCATAGACCTGGGCAGCAGATAAGGGACGACGCATAGCTGTGCTCGAGGTGAACAGAAAGGGCCTCGTGATACGCCTATTTTTATAGGTTAATGTCATGATAATAATGGTTTGTTGGACGTTTAAGTATTACGCCCCGCCCTGCCACTCATCGCAGTACTCTAGAAGCGGCCGCGAATTCCAGAAATCATCCTTAGCGAAAGCTAAGGATTTTTTTATGA
+
*)*%$#$&-69:>:9>@@DCGBABCJHIJJIIJI4443<?@EB----5..)(*,.4**+--=;00/..../,')+*))(%&%&%%#$%&%%)(+).(2110../@CBBBBCFCHD988CA=889:<;:911569:J::664//2-,,-37?FFEDCDFEG0./4)++%$$$&''(&')*+,+*)266<CDGFJJJJJJJFCDDDJFCIGJJJJJBC@@=:887431,).12:>EDCC:99:D666<;9::;>ABCECCEJHJHJIGGJHJCEC=<9:;5321225673210345JJGJJCEBFHJJGJJJB;77.+'&'*238=73BFFFDFJFJJJJJJJJJJJ>=?EEEGJJDDFFHIJJEBCDJJJEA@DFJGGFHJGIJJFJCJEDA;222%%%%())ECDB@BBBED=<??A><<>:98+))23001>JEBBBAJJHJJIJJIIHIIJJIJJJJJFE>@)(((&'')((-1<3223A500J@@@@E>=410,-678784456;;<<<HDCBHGJJJJHIDCECBBFFFGGE?BA5556866&&&&)-+))**,::;:<<:<<>FIFIEHJJJJE@AIJJIHJHCEA5//0000022569>6/,'(2..=@=4434-.23..:/.-+-..454355:>JA@BCG:8883//005---/9//26785565>C4444G@JF?AJGE?A@?C.../-)''(&'$%$$&$(-17?>A@@@BABCJIFFJJIGHJJJHIJJJHJ>><>AC4222=><6415<CBEJJJJGJIHJFBAHB6555HEHIEEHFJJJJGJHGJHJGJJJJJJFJJHJJJB?=?=AE899;<745BDDIBDHFJFJEHHGGGCJJJJEFEBBJFJJJJA:83?B;4433??@JDIE00/../0445<>?>IG333BDHDFD>>978667/..'&&&,&$$'%%&&,+++,5>;;>5EGF@AFECDBB@CBADEFFFFJJJIJJJHHJEJ=CJ7/-(&&&),+(&&'2'8=DHGIHJJEDEG9882336EFH@>:@B?DCA>0-*&&%$&**-.-)%%%'**45122*+*)+('&'')*((+;;@EEHF86647/)')$'+&&&+4546A>?BFDD111128<=-,)))(++,--*)(''((,-(('++((*+///087+@EHE;710119;101/11199<==<EBDGJCADIJFIDGJEF@@?770,,:>DEC@>?B<441,%%&((()-+,7:99:BCHHJJGGJFJFGJJJJJI;;;;EFB60000-**)('''+-,-436=DDIEI>?6?BDI>>>>JJGIIJI@>@<>778@::8.--,0006688<=<>@==@BBEBCCHIIJJJJJJEDJJJJJJJHJEJIJEBA=@;'''++)&$%%''%&&><<:746<<<:8789557-8:7A72214.'&%'+++:@??@@CCADHHDFEEJIGJFEBCAA?@?@C<;<;,++00,*)('''(%&&&.-,'''63212439:=>?@@BF@ABDIJEJJGDDA934@:;JJJJFIJHJBABJHJGJGJGGJJJJIBC@<6555JJJB>@DAGGEJCBCDJGGHHJHJGFJHECFD00099212.61((''313.(*)(,,088C?==>73246GJJG@?>>7677:875556BG=;;<?71?@@@??FFJGFFEJHJJJIDIJIIAABDDD>333?EEE:94455++&''()0?@>><97723;0002CGGE>>=@<778>A@883201;@BEDFB@?@@:77664.-/2239=5666EGFDB?@-,():=JEGHFJIJJDJJJDA>=??AFF@B>?>>@@;;;<CDDEA@==>650***/65/57=ABAAA?>=7787;8*))*-,,1>>???>70.017;>@CBBBD@8866;;;..-11C;:998;8/223@>><=??AAEFGFJEG0,,'052-1568:ABDFHIIBBCFJEEFEHIEIDCF=>G;<A83;CE7766:;<??2222@CECA@@AGCA?AACCCCCABCHCDCDFEJ???>JEFD?E@BF951234?@422697885+((('&%&)*'%%%''$&&$$$$$#$&%$##%&&&&&$%%&*(')+)(('%%$$$$$&'&'&%'''*)''&%%%',*'')*,,,..(%%$&&%%%%$$$$$##$$#$#$%$%$$$&%&%(((&&&&%%'&%%##%%&%&'')'(+,-/..,,//...-.-,.39;<<@GEFJC@@?>DBDDC?=<;>;@=DCCJFFG<<=CEFADCDAAA@,++*21224++++B9BIFFDIHIC@<?9CDDCAAA@ACBF@AB@@<?CFHEIF@?>>B@BBADBDFCCBBDAAAABFJJJHDGC@BBCJFFA@@5555'%$%&&''8889:;=BBCDCFFDFDDDGHEF::B>@=<6///22345>DDDBBEBBB@AC?'&&'1,++,.&%$$$&(*%%#(+.12.1@BFJIFCEGFEEDBBDCBDGJJDB<<>>@@DCDBD;::<FDFFEJDCCCCIFDC=>A8<=<@A@?>??:4*))*3320)(())*))(''),,((()+<<??>@BDF=<<=?C=5*%%))6ABCBCCDCD@95<<CHCE@B::9933>>CFD@?>A@DCACCJID?@DDBD000088:=;;?@634==?>;;;=CEECBBAA?BCCB?>>???===<>>A@G@AEACDA>>>><8889CBCCEC@>?>?@@DCFJA?=>:7019767BDB<81-,-7<@>>?=?B@AA@A@===<?>>?>>==>>>==<==?>=<;:<==>=<;:<;<<;8889@??C<111>=>A>9989=;;8::81&&&&+*-(&%'**,**++,+'&'()+.///48A@><<0-,1188787::787:98:/,--09:HJEGJHJIJDJHJJHFJBBBBDD;:==89765:7/./0-,+,,,,,43/+))'&/799884545>8<=:0.--0,11-.:;;;=7;<>A>A9:=0,,-A=>65634457;5'%%&((((%')>??AD<@//GJJJGABCAJEFFIJHGFJ?==:;-*,0157877??@?<;;=JEI@>>?EJFJJE5558=86=@CCB99910%$$$$###%))/0;BCIA<;;<:99@?.,,>B<994322/0008<4111237::82/..22,168899/<<;<<4355:97/'&&&&((*&&&%%%((&&'(+,..''5681--8;7555<EGGHIIDGIFFHJ44++-DFIJGGEDEDFG///*''-/238::+'&&%%&&((121,+)()''''+)(&/112///174<=FA@@/,,-,1-3//01899A@@BC=<<<DFCDCEJJGJGDEDDDFHGJIJGFJJJJHDJJHGHIJIJ++++:<=JIGBB@BDEBABDG=9E@554332))(%''',,/58?H@AGGDDDFC956('&'('&$&)*)''&''()(()+/.../55,,-.+++,0)**('')('%%$&$$$%&5533229)(''*&(./-..-.6?B>=>>:9833224***,::?ABD>=)())012310/.179ECEEGJE32226(('')))//1/.,(+210-.11344/001211>>ADABCBEECEEC@@....45;>9856***+-,-''&(.488,***088.@FGHEHFHC8888876645:=32(&
@Glass_T7V_23_D3_14_8_11
TCTGGTCAACCACCGCGGTCTCAGTGATCTGCGTAAATTGCCAGGGGACGGCGCCGCTGTCGCCGGATGTGCTTTCCGGTCTGATGAGTCCGTGAGGACGAAACAGCCTCTACAAATAATTTTGTTTAAGAATTCATTAAAGAGGAGAAAGGTACCATGAGTAAAGGAGAAGAACTTTTCACTGGAGTTGTCCCAATTCTTGTTGAATTAGATGGTGATGTTAATGGGCACAAATTTTCTGTCAGTGGAGAGGGTGAAGGTGATGCAACATACGGAAAACTTACCCTTAAATTTATTTGCACTACTGGAAAACTACCTGTTAATGGCCAACACTTGTCACTACTTTCGGTTATGGTGTTCAATGCTTTGCGGTACACGATGGTTCTGGAACAGCATGGTTTAAAGTGCCATGCCCGAAGGTTATGTACAGGAAAGAACTATATTTTTCAGAAGATGACGGGAACTACAAGACACGTGCTGAAGTCAAGTTTGAAGGTGATACCCTTGTTAATAGAATCGAGTTAAAAGGTACTGATTTTAAAGAAGATGGAAACATTCTTGGACACAAATTGGAATACAACTATATCGTTGGCAATTATAGTCATGGCAGACAAACAAAAGAATGGAATCAAAGTTAACTTCAAAATTAAGCGCGACAGTGGAAGCGTTCAACTAGCAGACCATTATCAACAAAATACTCCAATTGGCGATGGCCCTGTCCTTTTACCAGACAACCATTACCTGTCCACACGAATCTGCCCTTTCGAAAAATCCCAACGAAAAGAGAGACCACATGGTCCTTCTTGAGTTTGTAACACTGTAGGGATTACACATGGCATGGATAATCTCTACAAATAAAAGCTTGATATCGAATTCCTGCAGCCCGGGGGAATCCCATCATTACGCGTGCTAGAGGCATCAAATAAAACGAAAGGCTCAGTCGAAAGACTGGGCGGGTTGCGTTGTCGGTGAACGCTCTCCTGGTCAGGACAAATCCGCACCCTAGAATCGAGTGGCGCCTGCAGACGTAAAAAAGAGCAGGGTAGGTGGCGCCCGCTTCATTGCGGACGTACAATCGATGCCCGGATGATCCTGACGACGGAGACCACCGTGTCATCGACAAGCCGGCCGTTAATTAAAAAGTTAAACAAAATTATTTGTAGAGGGAAACCGTTGTGGTCTCCCTGGATGCTCTACGAGCCTTATGCATGCCCGTAAAGATTTATCCAGCAACCACTCATAGACCTAGGGCAGCAGATAGGGACGACGTGGTGTTAGCTGTGCTCGAGGTGAAGACGAAAGGGCCTCGTGGAATCGCCTATTTTTATAGGTTAATGTCATGATAATAATGAGTTCTTGGATTAAGTATTACGCCCCGCCCTGCCACTCATCGCAGTACTCTAGAAGCGGCCGCGAATTCAGAAATCATCCTTAGCGAAAGCTAAGGATTTTTTTATCTGAAATTCTGCCTAGTGATACGCCTATTTTTATAGGTTAATGTCATGATAATAATGGTTTCTTAGACGTCAGGTGGCACTCGAGTTGAATGGGGGAGCAGGTGGAAAGATTCCAACTTTCACCATAATGAAATAGAATCACTACCGGGCGTATTTTTCGAGTTATCGAGATTTTCAGGAGCTAAGGAAGCTAAAATGGAGAAAAAAAATCACTGGATATACCACCGTTGATATCTGCAATGGCATCGTAAAGAACATTTTGAGGCATTTCAGTCAGTTGCTCAATGTACCTATAACCAGACCGTTCAGCTGGATATTACGGCCTTTTTAAAGACGGGTAAAGAAAAATAAGCACAAGTTTTATCCGGCGACCTATTGCGCGCGTTACTTTCTCCGCCTGATGAATGCTCATCCGGAATTTCGTATGGCAATGAAAGACGGTGAGCTGGTGATGGGATAGTGTTCGCCTTTACCCGTTTTCCATGAGCAAACTGAAACGTTTTCATCGCTGTAGAATGGAGTTACCAACGCGGTTTAGGCAGTTTCTGCGCATTATCTCGCAAGATGTGGCGTGTTACGGTGAAAACCTGGCCTATTTCCCTAAAGGGTTTATTGAGAATATGTTTTTGGTCTCAGCCAATCCCTGGGTGAGTTTCACCAGTTTTGATTTAAACGTGGCCAATATGGACAACTTCTTCGCCCCCGTTTCGCCATCCAGCAGAGTATACGCAAGGCGACAAGGTGCTGATGCCGCTGGCGATTCAGGTTCATCATGCCGTTTGTGATGGCTTCCATGTCGGCAGAATGCTTAATGAATTACAACAGTACTGCGATGAGTGGCAGGGCGGGGCGTAATTTGATATCGAGCTCGGCTGGACTCCTGTTGATAGATCCAGTAATGACCTCAGAACTCCATCTGGATTTGTTCAGAACGCTCGGTTGCCACCGGGCGTTTTTTATTGGTCAAGATCCAACCCTCGAGCTGTCAGACCAAGTTTACTCATATATACTTTTAGATTGATTTAAAACTTCATTTTTAATTTAAAAGGATCTAGGTGAAGATCCTTTTTGATAATCTCATGACCAGAAAATCCCTTAACGTGAGTTTTCGTTCCACTGAGCGTCAGACCCCGTAGAAAAGATCAAAAGATCTGTTGAGATCCTTTTTTTCTGCGCGTAATCTGCTGCTTGCAAACAAAAAAACCACCGCTACCAGCGGTGGTTTGTTTGCCGGATCGCTCCAACTCTTTTTCCGAAGGTAACTGGCTTCAGCAGAGCACAGTACCAAATACTGTTCTTCTAGTGTAGCCGTAGTTAGGCCACCACTTCAACTTCTGTCACGCCGCCTACATACCTCGCTCTGCTAATCCTGTTACCAGTGGCTGCTGCCAGTGGCGATAAGTCGTGTCTTACCGGGTTGGACTCAAGACGATAGTTACCGGATAAGGCGCAGCGGTCGGGCTGAACGGGGGGTTCGTGCACACAGCCCAGCTTGGAGCGAACGACCTACACCGAACTGAGATACCTAGCGTGAGCTATGAGAAAGCGCCACGCTTCCCGAAGGGAGAAAGGCGGACAGGTATCCGGTAAGCGGCAGGGTGCGGAACAGGAGAGCGCACGAGGAGGAACTCCAGGGGGAAACGCCTGGTATCTTTATAGTCCTGTCGGGTTTCGCCACCTCTGACTTGAGCGTCGATTTTTCTGGTTCGTCAGGGGGACGGCTCTGTGGGAAAATTCGCGGCAACCAGGCCTTTTTACGGTTCCTGGCCTTTTGCTGGCCTTTTGCTCATGCTTCTTCCTGCGTTATCCCCTGATTCTGTGATAACCGTATCACCTTGAGTGAGCTGATACCGCTACGCCAGCAACAGCGGCTGGGCGGCTAGGTCAGCAAGAGAAAGTCTGCATAACGCGAAGTAATCTTTTCGGTTTTAAAGAAAAAGGGCAGGGTGGTGACACCTTGCCCTTTTTTACAGATGCAGCGGCCGCTACTAGTAGACCGGCTAGCGTCAGTTTCACCTGTTTTACGTAAAAACCCGCTTCGGCGAGTTTGTTGGTCATCGAGTGATTACAAAGCAAGCAAAGAAAAAAGGCGACAGATTACTCTGTCGCCTTTTTTCCTGACTCATAACTACGGTGACAAGCTATAG
+
><===JIFJJJFFJ;::::886.--)(&%$$$&%$$%%&$$%%--/2-&&''*++43325)''(6?CJGDB433FCBBCHDJHIGDDDCFIJJJJJJJF+**5-767663234::9:HCBGJJHCG?5AA@?<<+)))-...,-+),-.25;754437<<==GEEEE?=<:830*//0459??@A@?AF=>==71>:FCEB?==>?@DJFGIJJJGHHCE=>::<CCCADD???AEHE;;:=5/..2576;;;DBGCIJGJJJJJJHJJJJGJDEEJGJEHFGJJAJJCBD@JJ@@?@DGJDJ@>?>?:B>922,,++-.2&&&&))6777676.*3,,=A@?@AJHFDHDEGJEHJGEFJIJHJGFEA>0'&%%$$#$&%%%%#$#$%&&%$%&&&$%&0,*)))*'00137>AAHEGJJJIECECB:998ADIF>;<=?;::826.+(')*92+***789HJCDD7/..*),-->BGGIGJIFIHJJJJFGJJJHIJJJJJIEJ@JJEED?=<=<9988><78FJJHA7-,,-32>;;>>CIIIJFDDEJJJEIJ<;866:<>?>=BACA87;2*('(34<=67'&&(&%$$%(%#$$#%$&*-/6;;;==CEHIJEHHJGGHEJGJEHIHIJHCDHFJFDFDJEB;000(&&',****,46GDJJJGFHJIIFJJJJGJGJIGJGDFHEGJJIJJJJJHJJFIJGDEFCFE:898<CB?@<;9;<5A@BADGFGJIJJHFJJDC;?<<0044=;;<GEEGC@842.+(()+.*..'''+///....***+696667CFJ@E70///43.1'&''**%$%$&&(2324>BABEFJGJ9989(&%&+,+/0;99:=>?@???71125?;999<EBEFB>65778331787/()16./&$$%&(''&'(*23377>>;;;=DDC7558;87:?DDBC;9877768>F877*))*'%'&(('))*'***//BEFCDEGB@AB>B::8778;B'''(21((%%'(7+++-.+++,5:?@;;:;>?<66600,,)*323/-+**))&&%%&&%%&&&&'++*&$$$''%&&*/-.0//01544/.092213''''?<BCA@@@;;<I>=<4449;41(%%$%')))')//:<=8885666788JJHDCBGHJGBBGJ@76678;1*'''6/?B2000::?---.:41*+&%&&(%%%%&'1122AFHFJJGEC@79+'22000.&&'-/,,129CGEG@CFHJIJIIJJICBBAB;99)((+)(((CDAAABJFJGJFECDDIFJJJJFA?>@DFJF@@?4447;8779=622-*'&%%%&'()(*))++6<<@BFBBACDA>>>?D@@B...,/..,).-*'&&%###*''''-:>ACJC=<DJJJJIJJFJJJGJJJHIEFDEBAFHJJBCCC@?9789<6--499GFDFEHHHAECG@@F=;=44754/./87796658;?JJJJEFJFG@4444AJHFIFEHJJJGJJHJGFJJJIJJGJBBAABJGJGHJHJJJIJIE=&&&-.:)((*<?@>777432225-.-+''(853*('%&%'&&&&)&&''***+---.*+97>>>???@>@@<<E=?FDJGHJJJJHJGGJGGG<,**+7==BDIEFGHHJIA<=>AECFE@@@DI42222ADDC7778?8BCFIGE=A>>??AAIJEEJGGJJJHB@@82&(&&()./68++)&(()<>ABBGJIJJJHJJEJJJJJHJJHFIJGHIJ)(((<HJJJEJDIJIJJCDFEBCC/...62,**()878BBDCJJGJF-,*)&%$$%$%&%&''*;BBEBACEJAAAAHFJ??81**)$$$$%$$$#$%&(),+++-..,*)%%'779CCJ&&&&./(&&(143333385)((((5788889=??G>=<==CCBCBEJD-,*%--0/-((('(&&(*.0,'&''&+2@DBG<DCJEHEJHEJJJJJJEFFEJBA?90(&%%%$%,-,,,,//('&$$$$&%$%%&&&&&&'''*,&&&*+))(',)'''.;?@CGGJA@IFFJJJIJJJHEHH>>><>>>JGJ?:;8***)678GJJJGHJHHIJJJJJJJHJGJJJ)(()@77<;:))))8:BFHC@;8777655693CBAFG))))JJJJGHHCC@A444342288:;9:;7666;ECJ@JDA+A*&&*'&&&%$%%'''))(&&()*+9<EFFEEFEIJJJJJJGHIJJJJHJHJJJJJGFFEJJHJJHJGJ><<>CAG6666:::??<22@BB=<=:87:799EDCFIJHHJJCJ?>>?@?DJJJFJGJFJIGFJGIJJJJHHJJJJJFCBCJJJHFF6323680(&$&()22688@BAA>@G;1///B>>??FJ8888A87ADH@BCBD@AAJGJJJJJJJJEHHH@0//-///@CFDEEG===>9888@@A420..3'&&&((&%%%&)-011;?AJ>@8)(+))*2578CCDDEEJJJGJF<@FCA333JIJJJHJJJJJGJFCDFCHFGD@=BC850.,,,.'&&&'*?AA@ACEA?@BEJGJEEF@5334@889;:/,,.;;;????5;<>JD;999?JDAACEJ<JJJEJJCGEECBC?FB6311104;>1&,+**15)--/(('&'((14//04467>984323254376999E>:9646..107/-0CDJFJEJGHGJJJGIJJJJGJAA??;:8/-...6556''((()/28==<?>B?767:@JJJJJJGHJJJ=000041()00028)))*11141/,,--;=9F@AABJHIJEEG5444BGDEHJGG99872)'&**%&''''(&''(477===>IEJJEJFGJGDFJ?@A@JJIJ611GJJJHJJJIJJJJJHIFJJJFJJIJJIHJIGJJGIHJHJHG?I7666;::CBFCGJJJJGJIJJ@FJJJJJJEJJHGJJGEI6655@0/7-444:<6..+*++.,++,)+<BIJHEF@<<CFJCCCCFDEFJJF7773;;<>80///1---**->?HJFCFHJ???ABFJGJJJIHJJJJEBB=EJJJHJJJJHJGJJJFJDBA@AG:53357EJJBC@.--22*(&&&,%&(+,('(((-,-+()+)++()'''&%&&'<??<850+**+.5:<<<>BFJHHJJF@JD=776443339<1EEAHD@ACIJFEFCIEE<;;;?=?)(''('$%%&$%())()&%$$&##$%%%&'&(&$$##$&'))+**''('*),.6<<<:;<@JFBG@@A@D?==;<:;=?ADJF@@>,))1*&&&*,+86@@CAEGG???EE<=@D>>>;1((,,,,++*)')*.38.4568899GEEJ@@@<761011-*))&%%%%&$%%'$##$%%%&$$$&%$$%%%%&)((*))(((**+49AGJ@@BAFFCGEJIJGA?@?FEGDAB<:58=<@CCF?>>@JHJE@@B?DCAF530-+++.4=*(&%''&'+.6<CEFCECDEE=<<=@AJJHGCDB>@??G@@@@DFBJG?FDB<::>....>JECEG;:::<;;;3,,,-/***(678;=::::CIFJIJIIGJFH10002-*/47>DJJIFGFDECABDA>:3--02612225+*+--110...&%&%((*''%%''%%$%$$&%$$#
@Glass_T7V_23_D3_14_8_12
GCAGAATTGGGGATTGAAACCCTACAGCTTTCTCGCTAAGGATGATTTCTGGAATTCGCGGCCGCTTCTAGAGTACTGCGATGAGTGGCAGGGCGGGGCGTAAGACTCGACGTCTAGAAACCATTATTATCATGACATTAACCTATAAAAATAGGCGTATCACGAGGCCCTTTCGTCTTCACCTCGAGCACAGCTAACACCACGTCGTCCCTATCTGCTGCCCTCGGTCTATCAGTGGTTGCTGGATAACTTTACGGGCATGCATAAGGCTCGTATAATATATTCAGGGAGACCACAACGGTTTCCCTCTACAAATAATTTTGTTTAACTTTTTAATTAACGGCCGGCTTGTCGACGACGGCGGTCTCCCGTCGTCAGGATCATCCGGGCATAAATAAGCCTACGTCCGGCAATTAAAAAAGCGGCTAAGCACGCCGCTTTTTTTCGTCTGCAGGCGCCACTCGATTCTAGGGCGGCGGATTTGTGCTCTTCAGGAGAGCGTTCACCGACAAACAACAGATAAAACGAAAGGCCCAGTCGACTGAGCCTTTCGTTTTATTTGATGCCTCTAGCACGCGTACCATGGGATCCCCCGGGCTGCAGGAATTCGATATCAAGCTTTTATTTGTGAGGAATCATCCATGCCATGTGTAATCCCAGCAGCTGTTACAAACTCAAGAAGGACCATGTGGTCTCTCTTACCGTAGATATTAGAAAGGGCAGATTGTGTGGACAGGTAATGGTTGTCTGGTAAAAGGACAGGGCCATCGCCAATTGGAGTATTTTGTTGATAATGGTCTGCTAGTTGAACGCTTCCATCTTCAATGTTGTGTCTAATTTTGAAGTTAACTTTGATTCCATTCTTTTGTTTGTCTGCCATGATGTATACATTGTGTGAGTTATAGTTGTATTCCAATTTGTGTCCAAGAATGTTTCCATCTTCTTTAAAATCAATACCTTTTTAACTCGATTCTATTAACAAGGGTATCACCTTCAAACTTGACTTCAGCACGTCTCTTGTAGTTTCCGTCATCTTTGAAAAATATAGTTCTTTCCTGTACATAACCTTCGGGCATGGCACTCTTGAAAAAGCATGTGTTGATATAATCTGGGTATCTCGCAAAGCATTGAACACCATAACCGAAAGTAGTGACAAGTGTTGGCCATGGAACAGGTAGTTTTCCAGTAGTGCAAATAAATTTAAGGGTAAGTTTTCCGTATGTTGCATCACCTTCACCCTCTCCACTGACAGAAAATTTGTGCCCATTAACATCACCATCTAATTCAACAAGAATTGGGACAACTCCAGTGAAAAGTTCTTCTCCTTTACTCATGGTACCTTTCTCCTGTTAATGAATTCTTAGAACGGAATTTATTTGTGAGGGGCTGCATCCTCACGGACTCATAGAACCGGAAAGCACATCCGGTGACAGCTGTGAGCGTCGGGGTTTGTACCGTACACCACTGAGACCGCGGTGGTTGACCAGACAAACCACAACACTAGCCCGCCACCTAAGTTATGGTGCGGAAAAAAGGCGACAGAGTGATCTGTCGCCTTTTTTCTTTGCTTGCTTTGTAATCACTCGATGACCAAAAGTAAAAACCCGCCGAAGCGGGTTTTTACGTAAAACAGGTGAAACTGACGCTAGCCGGTCTACTAGTAGCGGCCGCTGCAGTCCGGCAAAAAAGGGCAAGGTGTCACCACCCTGCCCTTTTCTTTAAAACCGAAAAGATTACTTCGCGTTATGCAGGCTTCCTCGCTCACTGACTCGCTGCGCTCGGTCGTTCGGCTGCGGCGAGCGGTATCAGCTCACTCAAAGGCGGTAATACGGTTATCCACAGAATCAGGGGATAACGCAGGAAAGAACATGTGAGCAAAAAGGCCAGCAAAAGGCCAGGAACCGTAAAAAGGCCGCGTTGCTGGCGTTTTTCCACAGGCTCCGCCCCCCTGACGAGCATCACAAAAATCGACGCTCAAGTCAGAGGTGGCGAAACCCGGACAGGACTGTGAAAAAGATACCAGGCGTTTCCCCTGGAAGCTCCCTCGTGCGCTCTCCTGTTCCGACCCTGCCGCTTACCGGATACCTGTCCGCCTTTCTCCCTTCGGGAAGCGTGGCGCTTTCTCATAGCTCACGCTGTAGGTATCTCAGTTCGGTGTAGGTCCTACGCTCCAAGCTCGGGCTGTGTGCACGAACCCCCCGTTCAGCCCGACCGCTGCGCCTTATCCGGTAACTATCGTCTTGAGTCCAACCCGGTAAGACACGACTTATCGCCACTGGCAGCAGCCACTGGTAACAGGATTAGCAGAGCGAGGTATGTAGGCGGTGCTACAGAGTTCTTGAAGTGGTGGCCTAACTACGGCTACGGCTGGAAAGAACATATTGGTATCTGCGCTCTGCTGAAGCCAGTTACCTTCGGAAAAAGAGTTGGTAAGTTCTGCAATCCGGCAAACAAACCACCGCTGGTAGCGGTGGTTTTTTTGTTTGCAAGCAGCAGATTACGCGCAGAAAAAAAGGATCAAGAAATCCTTTGATCTTTTCTACGGGGTCTGACGCTCAGAATCAAACTCGAAAACTCACGTTAAGGGATTGGTGATAAATTGTATCAGAAAAGGATCTCACCTAAAATGCTTTAAATTAAAAATGAAGTTTTAAATCAATCTAAAGTATATATGAGTAAACTTGGTCTGACAGCTCGAGGCTTGGATTCTCACCAATAAAAAACGCCCGGTGGCAACCGAGCGTTCTGAACAAATCCAGATGAGAATTATGAGGTCATTACTGGATCTATCAACAGGAGTCCAAGCGAGCTCGATATCAAATTACGCCCCGCCCTGCCACTCATCGCAGTACTGTTGTAATTCATTAAGCATTCTGCCGACATGGAAGCCATCACAAACGGCATGATGAACCTGAATCGCCAGCGGCATCAGCACCTTGTCGCCTTGCGTATAATATTTGCCCATGGTGAAAACGGGGGCGAAGAAGTTGTCCATATTGGCCACGTTTAAATCAAAACTGGTGAAACTCACCAGGGATTGGCTGAGACGAAAAACATATTCTCAATAAACCCTTTAGGGAAATAGGCCAGGTTTTCACCGTAACACGCCACATCTTGCGAATATATGTGTAGAAACTGCCGGAAATCGTCGTGGTATTCACTCCAGAGCGATGAAAACGTTTCAGTTTGCTCATGGAAAACGGTGTAACAAGGGTGAACACTATCCCATATCACGGCTTCACCGTCTTTCATTGCCATACGAAAATTCAGGATGAGCATTCATCAGGCGGGCAAGAATGTGAATAAAGGCCGGATAAAACTTGTGCTTATTTTTCTTTACGGTCTTTAAAAAGGCCGTAATATCCAGCTGAACGGTCTGGTTATAGGTACATTGAGCAACTGACTGAAATGCCTCAAAATGTTCTTTACGATGCCATTGGGATATATAGACGGTGGTATATCCGTGATTTTTTTCTCCAGTTTAGCTTCCTTAGCTCCTGAAAATCTCGATAACTCAAAAAATACGCCCGGTAGTCATGTTCTTTCATTATGGTGAAAGTTGGAACCTCTTACGTGCCCAATCAACTCGAGTGCCACCTGACGTCTAAGAAACCATTATTATCATGACATTAACCTATAAAAAATGGCGGTA
+
(('%%(&*%%%))'&$%%&$###$$$&++,3//,,:@JJEJHED>?4=0--/579;811002221/-(99==DEEFJJHIHGACBC@@@?CC?8/..55,+*'&(%&#'**/10/.&&+,7>:<=>BB@@>;<77778868BBD<;89FJIJJJJJIJJFIHIJFJJIGJJJJEDDDEJACJJFFFJGJHJJEJEBJJFFCEJFJGJJIHEG<<DB@?D=;7>;+%%%+--/((():@IIGIJFEJJJA:6-3-4;;<FJJEFEC@A@?CJ???>@>>@>?66758::JJE@=>9::<DGFJJJJJHJIJHBHGGJEHHHIFJJFB@JJJJIJJJJIJHGEHGJIDDJJJJJBA??@BABCB:999=::0(:878/,++(120016=>9874%%%(''')/,04455BCDDEJJGFGHJJJJFGFH>62+*((+,62200//000)))17:>CCBCHFJJHFG;;;;EJ=<<=BIE@97658652%%%%'+'':>BFJJJFGEIIJJFFGEFEDJJI>=<<=CCGC>=?AGHFFD<70)'*-2))+9:87)(&&>AA@BDICDFDCHFCA554-,+,3489:9:/.,4+*/./523427953399FCFDA@AAG::99877:;9<;@CC)))-+,,-/4./=>JJDDHFJFFFJHHJJHJDJJJGHGJGFCCA@FD44334,,JDEBC@A;;;;@<;.*)&('&'&&&'%((&&&'+.@@A?:4222655<==@@AJJJJJGGJJHJFGEDJJJGJJJHG=>>>HJEJJECEGGDIJHFJGHDJJIGIHHJIGFJDCB:;855+++++,++,+++3423@BB;@ADGFIJHDEJJHHHJJJEFCIJJFE=<<ICCB>>J<DIHFJEJJEFFGGCCDDFHHJIJEIFHFEFFJHJJEHHGBDDHDECGJJGEIEFIGFEEEDDBCFEIGJEBAEDBDD;;DBBBD9*(3122....45467/-55D;=6566=GGFEGGDEFEFJEDBA540008/5;<ACA?;:;/,,-*+7++()((437)(())-:)=>?BBEGJCBJGJIHE@4136:FJJIJFJFHFGFFGJGEJ??@@CGE;;;79556659=?>42,('%&$$$#%&&('(*-000:;::661122@FGFIJGAAABDBCDFJIECBAAHEEHEEFCBJFFHHEB@ABEC9344:<=;;;IGFEEHB90A?>??AB=<=A@>>>??>@@BCEFDEC>=<;<499:=?;2123<::889*0009;45*+8BEGJGEAADDGGJEFBAAEFFDECDCCB@@ADEDEEBDBDCAB?<=;;;:-++,6>87779.++/566:;;;<<@GBEEDDHF?>=771/.('%%&1:1953-+***-56666=)**''(((.(%&+(('(1257-)))+,,-+*%%&&/02:555//./7'''0&'279;A@@?@B?AA?A?@????AAC@.((((+:<BAE<;;:;9979::<8898:95777:98=...---(&&&'/.++***2800(((())()((++++0001('(-/.-&%&%''(+/15@BCA@***)/++-&&&&((('(../:007>77763.--.ADEGIJIJJBAAA<%%%%&&%%55@FIDFGIJJHJDFFFJJHJJ????<9;6445??AHJACDEIHHJIJJJJHJG:9999GC@A888----.//CEJFJEEJJJJGGJJJDCGIJCBFJJACBCJGGJ@>@?JHGEJIG?<3?@(''73<<@@>3555JJHG<>DCEDJIJGHGJJHIJDDIJJJDJJJHJFJJHIJJJJJJJJJEI@<=>7777>:99<J?>?CA@@@;;:;=30.,-++;<DGJJHJJHHJJJJJJJJJJJHEJGHFHIJHJJJJHJJJ=>>99//4376<9951222(((,.--055<<6555=?AJJHFIJFHGJJJJJGIJJJJHJJJFJJJJJJDBC?9854::>3733==C@A2110.133000<;;<AACDJGEGHGJJFFJJJJIJHFFJJGJIGJ666686.))('&%&(''%()%%&&()*--.*(+,-532*(()(*=@@FEJJIGFIJJJ????JCHGFE@@;IFH?B>>=??EJEC=IFEEGIJJJJJGJHFEB@?<:>?5222;ABA:AAGJJGJJJDBBAGHGFGB66GJGJJJJIJJHJJGEEHG<;;?AFHJJJGFFD@><<7++*)((-+---.07)'''=C?A>=B@AA////:53=>../(==?HHFGIEJJFJHIJJJICFJGJJFJJIHGEHHJGFJHGGJJIJJEJJJJGJJJJJDC<9>I<)EGJHFHJJJJJJJF>==?><;<DCDHEDFEBFFDCECCCEDDCDHJJIIE>?>@DEJDF?<;>>EIEHBDHDGJHJGHJJFDA@6688<:88;BDC5545+)(*),42)),)((()7?BGJEDJJGEFDDC98:?BJGHHGFJFJIFHCAAEJBHCBCC@DF=;;:;))((%%(0CCGF=<<=BCCJEDDFFDFEIJJGFJGJIJJ>JJCDFAAEHFF>99:=<>DJGEGCD78776332/+0256/,,,*+--)(((=<>=4555656EGHJFAA@JJBB<:9,,,*'%%')(())((%##'*111..556=5678270.,-0))*&'((('&&'-+*))100*))&&$$%&(,,,,.*))'('(*)---FJGIBAA@??BIE<=<>EDDEJJJJJJHJHFIJGJJJHJGJHHFHEJJJJJJJHIJDBA:@B;::;@G@@>>CE999;HJJJJH====AJEJJFJJJH65550..)*)&)0/./01333662(')''((())8@D;999IGFBBCD33--33443377CEDA9FJGFHFDC4004;>32226732/03344ABCIIGJCJJJJGJJHGJJJIHJFFJEDCBEGJHJGDGJ??;56==9766334222566:@BEDCEJIJJJJJJJE999BCB;;:4=B@FDJJJFJJGG@=====AG?JGEJHJJJJJJJJHFFJGG?<BJGGFIGIF==DCCABFGHJJJJJJJHJJDHJHGEJJIIIJIJHGGJJ=0//0DDEGGCEEEC@?@<:5211(:;>DGHGJJJ8888?ADCJJJJECFCHJJJABBDJJIJEGJJD@BIIJHC///=JIJJGJJJJJJGJJIJFJJJJIJIHJFJGJJJFJJJJJIGHJHCEGJJGHHEJEHIJJGHJHJJJDCGAFGD99978/;;:?A@BAJHJIJEDJH@?>?394,,,/;?CGFFJ?===BJEDBA>>=;?EFFDA@=32../,866,+,&%&&($%'(((''(*2<>?@DGCB?;((((///,(((,:B<<=BCB@EEHHHJGCDB:++*,655666@BJJIIGEEGGEJIJJJCGDEHJFIHJJJJJH2//=3@FJJJGJJIHJJJHIJIDBBDFBBB:6;::89:7.,,,-,-/2228BBCHGJJEEJJJGJJJJJIFJJJIJHEHGGFJJHGHJEB22=2CCEDFHB6774655=..-.(((()<@AHDBJ;<52*)&'')*+045-,+++++,2...666AB@;=BCEC?/.047523****4456??HJJFGJE=31125520//()))*)%'+-89:;=AFDGJJFFJHC>;38779222,-558;<;3333JHEJG9889HCEECCC>><**'''(-,,-6CABDCCCCE<;;<JJHFEBDABG>=98<@9--*,'$###
@Glass_T7V_23_D3_14_8_13
CTGCTGGAGCCAGTTTATTCAAAAGAGTTGGTAGCTCTTGATCCGGCAAACAAACCACCGCTGGTAGCGGTGGTTTTTTTGTTTGCAGACGACAGATTACGCGCAGAAAAAAAGGATCTCAGAGAAGATCCCTTCGATCTTTTCTACGGGGTCTGACGCTCAGTGGAACGAAAAAATTCACGTTAAGGGATTGGTCATGAGATTATCAAAAAGGATCTTCACCTAGATCCTTTTAAATTAAAAATGAAGTTTTAAATCGATCTAAAGTATATATGAGTAAACTTGGTCTGACGAGTTGAGGCTTGGATTCTCACCAATAAAAAACGCCCGGTGGCAACCGAGCGTTTGTGAACAAATCCAGATGGAGTTCTGAGGTCATTACTGGATCTATCAACAGGAGTCCAAGCGAGCTCGATATCAAATTACGCCCCGGCCCTGCCACTCATCGCAGTACTGTTGTAATTCATTAAGCGTATCCCGACATGGAAGCCATCACAAACGGCATGATGAACCTGAATCGCCAGCGGCATGAGCACCTTGTCGCCTTGCGTATAATATTTGCCCATGGTGAAAACGGGGGCGAAGAAGTTGTCCATATTGGCCACGTTTAAATCAAAACTGGTGAAACTCACCAATGGCTGAGACGAAAAACATATTCTCAATAAACCCTTTACAGGGAAATAGGCCAGGTTTTCACCGTAACACGCCACATCTTGCGAATATATGTGTAGAAACTGCCGGAAATCGTCGTGGTATTCACTCCAGAGCGATGAAAACGTTTCAGTTTGCTCATGGAAAACGGTGTAACAAGGGTGAACACTATCCCATATCACCAGCTCACCGTCTTCATTGCCATACGAAATTCCGGATGAGCATCATCAGGCGGGCAAGAATGTGAATAAAGGCCGGATAAAACTTGTGCTTATTTTTCTTTACGGTCTTTAAAAAGGCCGTAATATCCAGCTGAACGGTCTGGTTATAGGTACATTGAGCAACTGACTGAAATGCCTCAAAATGTTCTTTACGATGCCATTGGGATATATCAACGGTGGTATATCCAGTGATTTTTTTCTCCATTTTAGCTTCCTTAGCTCCTGAAAATCTCGATAACTCAAAAAATACGCCCGGTAGTGATCTTATTTCATTATGGTGAAAGTTGGAACCTCTTACGTGCCCGATCAACTCGAGTGCCACCTGACGTCTAAGAAACCATTATTATCATGACATTAACCTATAAAAATAGGCGTATCACGAGGCAGAATTTTCAATAAAATCCTTAGCTTTCGCTAAGGATGATTTCTGGAATTCGCGGCCGCTTCTAGTTCTGCGATGAGTGGCAGGGCGGGGCGTAAGAGTTCAACGTGTAAGAAACCATTATTATCATGACATTAACCTATAAAAATAGGCGTATCACGAGGCCCTTTCGTCTTCACCTCGAGCACAGCTAACAGCATCGTCCCTATCTGCTGCCCTAGGTCTATGAGTGGTTGCTGGATAACTTTACGGGCATGCATAAGGCTCGTATAATATATTCAGGGAGACCACAACGGTTTCCCTCTACAAATAATTTTGTTAACTTTTTAATTAACGGCCGGCTTGTCGACGACGGCGGTCTCCGTCGTGGGTGCATCCGGGCATCAATCGTACGTCCCGGCAATTAAAAGACGGCTAACCACGCCGCTTTTTTTCAGTCTCCAGGCGCCACTCGATTCTAGGGCGGCGGATTTGTCCTACTCAGGAGAGCGTTCACCGACAAACAACAGATAAAACGAAAGGCCCAGTCTTTCGACTTGAGCATTTCGTTTTATTTGATGCCTCTAGCGCGCGTACCATGGGATCCCCCGGGCTGCAGGAATTCGATATCAAGCTTTTATTTGTAGAGATCATCCATGCCATGTGTAATCCCAGCAGCTGTTACAAACTCAAGAAGGACCATGTCATCTCTTTCAGTTGGGAATCTTCGAAAGGGCAGATTGTGTGGACAGGTAATGGTTGTCTGGTAAAAGGACAGGGCCATCGCCAATTGGAGTATTTTGTTGATAATCGTCTCTCTAGTTGAACGCTTCCATCTTCAATGTTGTGTCTAATTTTGAAGTTAACTTTGATTCCATTCTTTTGTTTGTCTGCCATGATGTATACATTGTGTGAGTTATAGTTGTATTCCAATTTGTGTCCAAGAATGTTTCCATCTTCTTTAAAATCAATACCTTTTAACTCGATTCTATTAACAAGGGTATCACCTTCAAACTTGACTTCAGCACGTGTCTTGTAGTTTCCGTCATCTTTGAAAAATATAGTTCTTTCCTGTACATAACCTTCGGGCATTGGCACTCTTGAAAAAGTCATGCTGTTTCATATAATCTGGGTATCTCGCAAAGCATTGAACACCATAACCGAAAGTAGTGACAAGTGTTGGCCATGGAACAGGTAGTTTTCCAGTAGTGCAAATAAATTTAAGGGTAAGTTTTCCCCATTATGTTGCATCACCTTCACCCTCTCCACTGACAGAAAATTTGTGCCCATTAACATCACCATCTAATTCAACAAGAATTGGGACAACTCCAGTGAAAAGTTCTTCTCCTTTACTCATGGTACCTTTCTCCTCTTTAATGAATTCTTAAACAAAATTATTTGTAGAGGCTGCGTCCTCACGGACTCATCAGACCGGAAAGCACATCCGGTGACAGCTGTGCACGTCGGGGTTTGTACCGTACACCACTGAGACCGCGGTGGTTGACCAGACGAACCGCAGCGCTGACCCGCCGCCTAAGTTATGAGTCAGGAAAAAAGGCGACAGAGTAATCTGTCGCCTTTTTTCTTTGCTTGTTTTGTAGATCACTCGATGACCAAAAGTAAAAACCCGCCGAAGCGGGTTTTTACGTAAACAGGTGAAACTGACGCTAGCCGTCTCTGCGTAGCGGCCGCTGCAGTCCGGCAAAAAAGGGCAAGGTGTCACCACCCTGCCCCTTTTTCTTTAAACCGAAAAGATTACTTCGCGTTATGCAGGCTTCCTCGCTCACTGACTCGCTGCGCTCGGTCGTTCGGCTGCGGCGAGCGGTATCAGCTGACTCAAAGGCGGTAATACGGTTATCCACAGAATCAGGGGATAACGCAGGAAAGAACATGTGAGCAAAAGGCCAGCAAAAGGCCAGGAACCGTAAAAAGGCCGCGTTGCTGGCGTTTTTCCGCGGCTCCGCCCCCCTGACGAGCATCACAAAAATCGACGCTCAAGTCAGAGGTGGCGAAACCCGACAGGACTATAAAGATACCAGGCGTTTCCCCTGGAAGCTTCCCTCGTGCGCTCTCCTGTTCCGACCCTGCCGCTTACCGGATCCTCTCCGCCTTTTTCTCCCTTCGGGAAGCGTGGCGCTTTCTCATAGCTCACGCTGTAGGTATCTCGTTCGGTGTAGGTCGTCCGCTCCAAGCTGGGCTGTGTGCACGAACCCCCCGTTCAGCCCGACCGCTGCGCCTTATCGGGTAACTATCGTCTTGAGTCCAACCCGGTAAGACACGACTTATCGCCACTGGCAGCAGCCACTGGTAACAGGATGAGCAGAGCGAGTATGTAGGCGGTGCTACAGAGTTCTTGAAGTGGTGGCCTAACTACGGCTACACTAAGAAGACGGTCTCTGA
+
?AAHG:.---2+'&&)&%&&--1=?;;;8697---1..5+-+-DBFC3332/27:748C@EJIJGJJGFJIHBBA<;;ED678:9<;333***&&''')-*++,:740.,-2570+,-+(*,*''-+,(((''2***+21-,-.2:<@AEJJIJJJJDCE===>D@?C?)((,63/-.0/112>;=?>9=96'///555A?::;:<<;ABJJFB>?DJ>2&&''&%%&(DDJEIF>>8FFJGGJJCGIJFFJJB5552&&&'7557DBBBFCGGEHJIDCC977....66:=))))*%$$%(&&&&001,,,,4CCFFEJJJJJJFEI@?=;?HIHIFI>>=;9990('%%(359::<JEFJFBDEFDFJIJJJIJJEJGJJJ54440/((;;;=@HFGIJHHFDIJFIFJGJEFDJJ@@<4==1>4344888))@@?=.,++*.@BFIDGJJBCBBIDJIC8C>3333331,-,,1/0***).'&%'-&&&&@AGEIJJFGJFJJGJHJJJJJHIJJJGJJJJJFHHDF....HDJFJGGECBDHJJEJGEJ5555555:EEIJIJJJGIEHIH@@AJGJIJDDG>7222BCCCEIIEJHEJDFFFJIJGGEFJJJFFIGJGJJJJFGC0//)$#$%/00..041113??>//.04--'&''()),+&&',(/(()7A3221-,-=<<<EEJH=)))+BCDJJIJGFJFFJGJF@JJHJJJJJIGJJJIJJJJJGHJJCEFFJJICJEJJJJJJJJJJJJJJIJJJJJJFGGGJJJJJJJJJGJJJJJJJGEHJEJIJJCDABJIEDDACDIJ==<<C@><;<<<6JJDJAABAJJEJCDFFE97.$(((,7:'''(23<HIGD@7?<865..,---86.(()BEDJIJIIGFCF1000=ADFFGDIJEJFJGIJJJJJJJ@A@BIIJJJEFD<JGDGIIH<777FIEHGJEJIEJGG6::<>JCGGIJHIIJHJJIJJB@@@EA@??6666FHJJFJHJHJJJGHJ?>>=@AJGEJIIJJIGIBBBCE;5((DJHFJFJEIBBACFHJJJHJHFJIJGJIGJDB?=AAF?>=@AJFJJFGCJJCCC>34444HE@@@@AE@C9889@HAB@@EGJJJGIJJJJECJG@A@AGEDGJ@?@@HGEJJFGHJJJGJJJGHJFBFCB9898?;<;>@>**)*>==AJCEFJJJIJFJFDFG...1('&%&&%,(279??@DEGJIJFIIJEIFIJHECCGIGJEHDFFIGDJJJCCAAJA2211985,(('*(48:669;7<<:;95;ACFDFD>A21114-)('++**))0056:++***)&%$%%%%&78B;;;<GGI=FGFJ777DB663//./**'&'*''&&%%&-03:=99;<EG==/..-/0)((((+/=6566<ACD??@ABABDIDC===?DJEJFB>DJFGJGFJGF4334=?A88991/.(&$####-44ECBCFDGJHDFBA@5579CDFE;;<DDBBABA@=>?DGEBABCAA=>>BDAA7??C?9;EE;777711(.-&&'(578AFJCB@87557DECIIFJE@AA@@CDFGGJJFEHHEE1FDJJJJJJJJJHJJJHJGDCCAJD?0+++7775666776<99.3(()))&%&&&&33347@CCC***+888>>>>?/*@:77787679.'%&*0799EHGEABC@C?<95>?=-)((*30/..3-.;0-,,,--)*,*))*/+BABCA@BD;3>>>B=:9:<JJJB@@AJJJ@JFJJIJJIHJGFJIGJJGJIJJCFDDJJJGGB@<100-*)((++%&')(''*-9:;>=<><><@I<<<<==-,,+,,/8<==<:;3*&*&(19BECDHDJJJ>73--4/,,458?DGHJJJGJJEBCH><210//0143337@B???BGFFGIFEJJB>>=>JEA>986:BBJJJFJFDFB=>JJJFHDJ.----..0345113788;60((('089BJJIJDJDEABB5.544@FJGGJFEHFJJGD@ACFJFCBB>@?F?=>>AJCB:,++,114:;EGE?AAFGD@624?ACB+**+2--*+,/33:<?=@?>74<-<IFGDDFEHGG8:98DGGFJJJJFJJJJJ>>>DDG@@?FFJJJJHHIJGJHEJFJJGFGJJJGJGJJGJJJJJHJFJG2222DEEFEJJJJIGJJJEEHJIJJGJJGEJGEJGHGDDEJCCJJJHEDC@JGHFJJHJHJHFHJABGIJDCCFEIFGFEJHJJFFFJFJFI=<;:@;<AA20009=GHHFHJHIEFHHIJIGC(((*)/0'11?@=>?8/,,-?:;::857:588@=ICGJIHIJJHJJEG5445ACFGHDDHJD334367:?B5455;=CE@JFFDEG>>2112JJJJJJJJI==>=CDDFJJJFJHIJEIHJJJGFJGJJJJJJJJCCHJFJJJHJHEIIFIJHJJGJDB=<=)(((A:BFJJJJJJGJJIJJJHEHFHJHHFGJEA=1,,+.-////@BB8766345??6/1>=,+,,7>@HJGJGJJJJJIIFJD>77?>>DHGFJJGJJJGFJJJIJJJJEIDGJEGGHGEHECJBE;;76/./6EGJJIGJJJJGJJJJJGAGJJHJJJJHHCADD?GEDIIJIHIGHBBCBJDHECJHHJJIJJJIFDEDI=:999<0*))*78BCEJFCFGFHCA:<==?A?HHJIEJB?;;<=-+++,,(%$$$%'**+,,0-.0JDDCEEFEEJJJJFJIIJJJFJIJFHJJIJJJJHEE??@IGD,+++=-++****7----/565++*++><<ACD(()1>CEHFDFIJJJHGHFJFBDBCAAB=>:67----9--;A=::3.7<:3)))==>,)')*::<CDHDGHGHJGIHJG;::C>D@?==?@JIJJIFGJHJJIA?66/,55659?HFJJJIJHHEFG?::974/0((&&&&5677IJJIEGGGFA;;<;<:555885533/-+++,)))())(,,.,9<DB;?;86D1/0409;=A6667JJJFFJIHDCHHEGECGJJJJJFGHJIHFIFIJJJJJGIDHBAEDJDEA>>>998886)))?DHBA@@AA@??=>>,+++1****8;@@>EACDDCFJJFEIEGIHGJEJJJJGB:+'''IGJGGFAA>?FDIFJJB8////47?BJEHJJIGHHD@<>CFJFHHHCFEEDEJJIJJJJHIJHEFIJHHJH:99898:>@63,,,,071119;<BGD@000=>AABBCAC>@FJDB75578:@?@<;=@<;<DJEDFC@@?GGF@889=DGDDEHCHGJJJJJJ1./37=B@?8<E87./+;***)''-*/129A??CDJEJJHJJGIAJJJJJDGA<<=:68:89;900043--7=8+1/.A><GJJHJ>=>>GJEFJGJHJHJFEJFF@AJCCED=>@ABDD=77780///+''')((*2+'&&'&%%%&**-.==<==IADBJJJEJJJEHI@@@DBCCGI><<=:;;AJDFDGJJGGHEJJG8230++-+)''(+,1378>800018>9B>DFDDJDA@@:77668999?DBECCJIJJJHJJDIEFHJEJEJCDDCD@<<*))).,))*)&%%&')+./02=CGFEIJJC@@944133,6@JJGFJFEDDH<99;;;668HGJ878666::679*))*100'&
@Glass_T7V_23_D3_14_8_14
AGATGGAAGCGTTCAACTAGCAGACCATTATCAACAAAATACTCCAATTGGCGATGGCCCTGTCCTTTACCAGACAACCATTACCTGTCCACACAATATTCTGCCTTTTCGAAAAATCCCAACGAAAAGAGAGACCACATGGTCCTTCTTGAGTTTGTAACAGCTGCTGGGATTACACATGGCATGGATGATCTCTACAAATAAAAGCTTGATATCGAATTCCTGCAGCCCGGGGGATCCCATGGTACGCGTGCTAGAGGCATCAGGAACTAAAACGAAAGGCTGGTCGAAAGACTGGGCCTTTCGTTTTATCTGTTGTTTGTCGGTGAACGCTCTCCTGAGTCCAACAAATCCGCCGCCCTAGGATCAAGATGGCGCCTGCAGACGTGAAAAAAAGCGGCGTGGTTAGCCGCTTTTTTAATTGCCGGACGTACAAATGGATTTACCGGGATTGAGGAATCCTGACAACGGAGACCACCGTCGTCGACAAGCCGGCCGTTAATTAAAAAGTTAAACAAAATTATTTGTAGAGGGAAACCGTTGTGGTCTCCCTGAATATATTATACGAGCCTTATGCATGCCCGTAAAGTTATCCAGCAACCACTCATAGACCTAGGGCAGCAGATAGGGACGACGTGGTGTTAGCTGTGCTCGAGGTGAAGACGAAAGGGCCTCGTGATACGCCTATTTTTATAGGTTAATGTCATGATAATAATGGTTTCTTGAGACGTCGAGTCTTACGCCCCGCCCTGCCACTCATCGCAGTACTCTAGAAGCGGCCGCGAATTCCAGAAATCATCCTTAGCGAAAGCTAAGGATTTTTTTATCTGAATTCTGCTCGTGATACGCCTATTTTTATAGGTTAATGTCATGATAATAATGGTTTCTTAGACGTCAGGTGGCACTCGAGTTGATCGGGCACGTAAGAGGTTCCAACTTTCACCATAATGAAATAGAATCACTACCGGGCGTATTTTTGAGTTATCGAGATTTTTCAGGAGCTAAGGAAGCTAAAATGGAGAAAAAAATCACTGGATATACCACCGTTGATATATCCCAATGGCATCGTAAAGAACATTTTGAGGCATTTCAGTCAGTTGCTGAATGTACCTATAACCAGACCGTTCAGCTGGATATTACGGCCTTTTTAAAGACCGTAAAGAAAAATAAGCACAAGTTTTATCCGGCCTTTATTCACATTCTTGCCCGCCTGATGAATGCTAATACGGAATTTCGTATGGCAATGAAAGACGGTGAGCTGGTGATATGGGATAGTGTTCACCCTTGTTACACCGTTTTCCATGGCAACTAAAACGTTTTCATCGCTCTGGAGTGAATACCACGACGATTTCCGGCAGTTTCTACACATATATTCGCAAGATGTGGCGTGTTACGGTGAAAACCTGGCCTATTTCCCTAAAGGGTTTATTGAGAATATGTTTTTCGTCTCAGCCAATCCCTTAGGTGCTTCACCAGTTTTGATTTAAACGTGGCCAATATGGACAACTTCTTCGCCCCCGTTTTCACCATGGGCGGAAGTGTTCTACGCAAGGCGACAAGGTGCTGATGCCGCTGGCGATTCAGGTTCATCATGCCGTTTGTAATAGCTAGTATGGCAGAAATCCTAATAAAATTACCAACAGTACTGCGATGAGTGGCAGGGCGGGGCGTAATTTGATATGGAGCTCGCTTGGACTCCTGTTTTGATGAATCCAGTAATGACCTTTTCAGAACTCCATCTGGATTTGTTCAGAACGCTCGGTTGCCACCGGACGTTTTATTGGTGAGAATCCAAGCCTCGAGCTGTCAGACCAAGTTTACTCATATATACTTTAGATTGATTTAAAACTTCATTTTTAATTTAAAAGGATCTAGGTGAAGATCCTTTTTGATAATCTCATGACCAAAATCCCTTAACGTGAGTTTTCGTTCCACTGAGCGTCAGACCCCGTAGAAAAGATTCGAAAAGATATTACTTGAGATATCCTTTTTTTCTGCGCGTAATATCCTGTTGAACCAAAAAAACCACCGCTACCAGCGGTGGTTTGTTTTACCGGATCAAAGCTTTAAACTTCCGAAGGTAACTGGCTTCAGCAGAGCGCAGATACCAAATACTGTTCTTCTAGTGTAGCCGTAGTTAGGCCACCACTTGCAAGAACTCTGTAGCACCGCCTAATTACCTCGCTCTGCTGATCCTGTTACCAGTGGCTGCTGCCAGTGGCGATAAGTCGTGTCTTACCGGGTTCAGACTCAAGACGATAGTTACCGGATAAGGCGCAGCGGTCGGGCTGAACGGGGGGTTAGTGCACACAGCCCAGCTTGGAGCGAACGACCTACACCGAACTGAGATACCTACAGCGTGAGCTATGAGAAAGCGCCACGCTTCCCGAAGGGAGAAAGGCGGACAGGTATCCGGTAAGCGGCAGGGTCGGAACAGGAGAGCGCACGAGGGAGCTTCCAGGGGGAAACGCCTGGTATTCTTATAGTCCTGTCGGGTTTCGCCACCTCTGACTTGAGCGTCGATTTTTGTGATGCTCGTGGGGGCGGAGCCTGTGGAAAAACGCCAGCAACGCGGCCTTTTTACGGTTCCTGGCCTTTTGCTGGCCTTTTGCTTCACATGTTCTTTCCTGCGTTATCCCCTGATTCTGTGGATAACCGTATTACCGCCTTTGAGTGAGCTGATACCGCTCGCCGCAGCCGAACGACCGAGCGCAGCGAGTCAGTGAGCGAGGAAGCCTGCATAACGCGAAGTAATCTTTTCGGTTTTAAAGAAAAGGGCAGGGTGGTGACACCTTGCCCTTTTTTTGCCGGACTGCAGCGGCCGCTACTAGTAGACCGGCTAGCGTCAGTTTCACCTGTTTTACGTAAAAACACGCTTCGGCAGGTTGTTTGGTGATCGAGTGATTACAAAGCGAGCAAAAGAAAAAAGGCGACAGATTACTCTGTCGCCTTTTTCCTGACTCATAACTTAGGTGGCGGCTAGCATAGTGGTTTGTCTGGTCAACCACCGCGGTCTCGTGGTGTGATTTCAAACCCCGACGTGCACAGCTGTCACCGGATGTGCTTTCCGTGCTGATGAGTCCGTGAGGAGCAGAAACAGCCTCTACAAATAATTTTGTTAAGAATTCATTAAAGAGGAGAAAGGTACCATGAGTAAAGGAGAAGAACTTTTCACTGGAGTTGTCCCAATTCTTGTTGAATTAGATGGTGATGTTAATGGGCACAAATTTTCTGTCAGTGGAGAGGGTGAAGGTGATGCAACATACGGAAAACTTACCCTTAAATTTATTTGCACTACTGGAAAACTACCTGTTCCATGGCCAACACTTGTCACTACTTTCGGTTATGGTGTTCAATGCTTTGCGAGATACCCAAATCATATGAAACAGCATGACTCAAGAGTGCCATGCCCGAAGGTTATGTACAGGAAAGAACTATATTTTCTTCAAAAATAAGGGAACTACAGACACGTGCTGAAGTCAAGTTTGAAGGTGATACCCTTGTTAATCGAATCGAGTTAAAAGGTATTGATTTTAAAGAAGATGGAAACATTCTTGGACACAAATTGGAATACAACTATAACTCACACAATGTATACATCATGGCAGACAAACAAAAGAATGGAATCAAAGTTAACTTCAAAATTAGA
+
559=>@CJJIDCB9---/;;9899>>888:;:.../CHIDJJJFFHJIGGJFJJJJGJJHHFF>=7;,+,-)>>@ACGJJJHJJHJGGIJFH>?)((%'$$&(,-&-.,,---..()*/../34669@ADFDJJFJGJGIEJJJIJJGJC>9899A@HCEDEEEEEGJBBAJJHGJFFBGEJJIE;;;:,+++4--//....DEEJGDIJJJJJJH@???IGIEEG><:8@6;4EDC<7666DCEJJJDCBEIFJEEDJHG76/,('&(&&&&-::889;>?<;*&&*///BFGJJ99JJJIJF....GA?B??B@HB????JCCCFJJJJEFFEI@@F2&&&&))-.39>;877:?=??>>.'%$$&&&&'&&&&''&&&)--3323)))*9BFGIJGHJJEHJJJJHIIEC@:@?ED::6=887678511--,,,,&$$$&'&))(...11)'&(('&'/0001(((',,0223***(*****+++7;;=@;9100034;;<BBGJCB@=7::77;;D9878BBEF53114ABJJEJCABCD655==>>IDCEHJJJC@>8:;=AAAEDAJ@C=;98;<@D@FDFIIGEEDJIBEJGJFIGFJ@<D?<5))500128.,+('&&'(+.<A?>?@GHIJJGGGJFJJJJIJHJGJJJIJFJHEBEDJJJEJDEC@@444?CABDGF?JEEGJJGJIJJIJJJJJJJGHJIJDFHJ6666JI?9((((,..:>DCD?@??D444DJCC@GJJJJIJGJJGDDHJJIJHHJFCBCHHHJHEJHDB@BCC=:66EEJJCCBCFJJEJJ=;;JHJG@?EJGE?F6<BH88-+'''&(&&./22234BFEFCD><9:@@ACCFDFEDGCGFJJGJJJHJJGHGJIFDEGJDC8(((((:44761153-+*''()18+055888@BA9998996678551,,-73-5777=<>FDJDHD8008/0FCEBA?=?CJ??===:63*())*58::<<AAAHD;0//0>EEEFJJJJIJJJJIGJIHJJIDDJJJJJJIHHFBABBJJ7766BC@EJGJJJJEGAAJEJG????E@ACBJGJJHFJFFJJ>>=JJIJIJ?>?>7666<::;.,+*.,+-7,55@AJJFCCBA?@DB@?AB@FHJJJJIJJGJJEJJJJFIJJIGJCJFEHFFCJJJFFB>@BGEHJGJJGJJJHJJJIJJJFFHEJJJGJCCJDHHJJEJEJIIFIFFACA99:<?113;>>@)((*=??E99:8>755?65>?HEHEGFJJJEIJH222EFGDEDHJCEJHFJJGIECJFEGEDDDJ;.*+(&'(,''%%&:5335899?DEFJEFJHFJJJHJHJJJGGG==@?BCFHJJCEHIGEIGHC@@B=2D>61ACFEHGJGGJEJIHIJJJJGGJFCEBDC>>9..)()*1<=JCCJ7=..GEJFHFFBA=5++..1////88<90))080,./:*))*435%%%'),*'%$()(())+1217:@HGJJHHJIHFJHBBAA::<<DDADB>>834::3(<<??BJ=<=<<@6658*'&&'++,4354488AEEJGJFJJB=>JEFEEHHJ@<;;EEJI>>>>41014?;>>?EEDG<::9>>?&&&&&&(&%&'')*1565587.,,(*/*)()))('&&'*89997557CCEFIIEHJJHJJHG><=IJFCCAC9999>BA.*''**)(,-/++5@BCCJJD>667?B.....AFFFJHJ><69<2--+*++BBEGEBC>>@JIJJJJJ=---.:7:>AA=>>@?=<9:::<>@/..1>)((')1+*)*)(().*,+040088>@AC8667<>=EGEIGHBDCEHJIEGEJFJJFFBDDJ>JEEFFHJ@?@?FIIJJJIICFE>AC=?><<<<76688DC<;;:98013AAEJGJJJJFJIGJJHJHIJJIJIJJHEJJHFIGHIJJJFDFJJEIHIHFGCC97/.--.9*(%&'*+++*)(&%&'(00.-,--'&&'%%%())(()'*./48:279:>==?CB@44-)'-//))))*(*,>>=BBA??@AHEGJIDJJ<;;6+)))))**/(((',*,+*)'''('&%&((('%//26?FHJHJJIJGHEDCDBHCFEEDEEEIJJEH:9998410031423;5566EEFIGFH:99833336=?<5112/../3355=@@EFA@A:::*))+%$$%'''(3.-.'))))'(((3<@B?88FFGEDDDF=;;;>G666677?@@7456:9;4334:1@A8=87:)&%%%%$$().))*/-.--))**6=IHJFJHJJJIJGJD?=<<8?1111...?8/+*&)))?B@@@FGJGJJGJFDBCFIJGFIJHJJGGFCJJFIJJJJJJJIHJJIJJJJHJIGFJGJIIJ=::;<JDFIGJHIJJJHEDE=B@=FGIHDJGJJJJIJJCF787355BFJJJJJFFJ<EJJE:66/9///00:8661001++,54:878891,--8DIJ;;9542('''))(&*,'.2233666>?>@AGJIJ?BECIHJHFIDFGGACCIJJJJIIJJJJJJHJJHIJ=::117HEF98753377/-.AGJJJHGJJFFJJJJHFJJIJJJJGJHJJJJHJHJJFJIJJJHJJIJJJ:7IEJE:CBACDFEJGJIIJJ@FHHDJJJJJ>??JHJJJFGJJC55ABJJFJEGCCEBDE+***@3)<@@EDFGJJJJJJJJJJFEFCABGEEFHDGFFCDEJJJFFJIFJHGJE1/..3FDDBA@GFIHJJJIJGJFJJHJIJGJFGJIEHJJGJ::::EE=<;;E=GGFGJF@>=><600...-10261478>8301<>/.-,--.0113357???BCBECC?==<=@=>EGHHE@@<=3,,,682;;FEEEJGF@=11/0162/'&&&(*()/3676690''((..''''%$%)***+&'%(+-/*)*+(((551/1477777665-+*02*&&&+/,+*+--245@?D;99;:322((((522499981*',,+-'&&&&'000B@<333469<<<E;99++**'''%%()---/**)),,--:=::<:<;9::>>>*)).))22?@@AJJGIC?>>?==4-)(),6:.'&&%%%%%%&.06&&&)*55,,,,(&&&1***@EHGHJJ@=9+?AFFDFGIGH?<<=@CD:GGHJHJJEBBDC8888FJJJGDBCDEHJDDGJJHFHJJJHICJDFFC<8JJIDECCJICBCCEDFEEJFHJJJJGHIJIIGEEDCA>@;;<EA;:;CAAAGJJJDDGHGDCDEFE@?>=?444@A+++,?@CC@@A<AA?DA;<FFFFFDDEEEJJHDBC:9AJEG@@??ECHJEDGGJIDGJICDGJGIEJJHGJJJGJJ@???EBBBADBCD1011?EAAJ@?32122123))((+//00.-.6762213=;:6+%%'&)(-((;;;;;A?8??@FHJEJIJDF+***58<+*)-,,,,)5861+%%&+322(%$$%)-,.---&'((*%%&'(''('633457<>@@A@>?....999:=875---((((?>;:;<EBCCHJJGGGHEEAAB>/,-.---.,,-9?B@;;:3333:AA?@>@B?DEHJGCFJ;;:;;AGJJJJHHCDEGJFFDABABFEIEGIJ@?@?47B@>@FF@>=45=?CBBDCDEDDABA?@=<9::=<,)(
@Glass_T7V_23_D3_14_8_15
AACAGATTGAGCAGAGCGGTATGTAGGCGGTGCTACAGAGTTCTTGAAGTGGTGGCCTAACTACGGCTACACTTTCAAGAACAGTATTTGGTATCTGCGCTCTGCTGAAGCCAGTCACCTTCGGAAAAAGAGTTGGTAGCTCTTGATCCGGCAAACAAAACCACGCTGGTAGCGGTGGTTTTTTTGTTTGCAAGCAGCAGATTACGCGCAGAAAAAAGAAAAAGAATATCAAGAAATCCTTCAATCTTTGCTACGGGGTCTGACGCTCAGTGGAACGAAAACTCACGTTAAGGGATTTTGGTCATGAGATTATCCGGAAAAAGAATATACACCTGGATAGCTTTAAATTAAAAATGAAGTTTTAAATCAATCTAAAGTATATATGAGTAAACTTGGTCTGACAGCTCGAGGCTTGGACTACACCAATCAAACACCAGTGGCGACAAAGACATTATCTGGAACAAATCCAGATGGAGTTCTGAGGTCATTACTGGATCTATCGACCAGGAGAGTCCAAGCGAGCTCGATATCAAATTACGCCCCGCCCTGCCACTCATCGCAGTACTGTTCATCGACTAAGCATTCTGCCGACATGAGAAGCCGTACGCAAACGGCATGATGAACCTGAATCGCCAGCGGCATCAGCACCTTGTCGCCTTGCGTATGATCTTGCCCATGGTGAAAACGGGGGCGAAGAAGTTGTCCATATTGGCCACGTTTAAATCAAAACTGGTGAAACTCGCCCAGGGATTGGCTGAGACGAAAAACATATTCTCAATAAACCCTTTAGGGAAATGGCCAGGTTTTCACCGTAACACGCCACATCTTGCGAATATATGTGTGAGAAACTGCCGGAAATCGTCGTGGTATTCACTCCAGAGCGATGAAAACGTTTCAGTTTGCTCATGGAAAACGGTGTAACAAGGGTGAACACTGCATATCACCACTGCACCGTCTTTCATTGCCATACGAAATTGCGGATGAGCATTCATCAGGCGGGCAAGAATGTGAATAAAGGCCGGATAAAAGCTGTGCTTATTTTTCTTACGGTCTTTAAAAAGGCCGTAATATCCCGAGTCGAACGATCGTTATAGGTTGGTAAAGAACCAATTGACTGAAATGCCTCAAAATGTTCTTTAGATGCCGTTGGGATATATCAGACGGTGGTATTCCAGTGATTTTTTTCTCCATTTTAGCTTCCTTTAGCTCCTGTGAAATATCGATAACTTCAAAGAATGCACCCAGGTAGTAAATATATTTCATTATGGTGAAAGTTGGAACCTCTTACGTGCCCGATCAACTAGAGTGCCACCTGACGTCTAAGAAACCATTATTATCATGACATTAACCTATAAAATAGGCGTATCACGGCAAAATTAGGATAAAAATCCTTAGCTTTCGCTAAGGATTATTTTCTGGAATTCGCGGCCGCTTATAGAGTACTGCGATGAGTGGCAGGGCGGGGCGTAAGAACTTAACATATAAGAAACCATTATTATCATGACGTTGACCTATAGAAAAATAGGCGTATACATGTTCGTTCTCACCTCGAGCACAGCTAACACCACGTCGTCCCTATCTGCTGCCCTAGGTCTATGAGTGGTTGCTGGATAACTTTACGGGCATGCATAAGGCTCGTATAATATGTAGGGAGACCACAACGGTTTCCCTCTACAAATAATTTTGTTTAACTTTTTAATTAACGGCCGGCTTGTCGACGACAGCGAGATCTACCGTCGTCAGGATCATCCGGGCATGAATAGTACGTCCGGCAATTAAAAAAGCGGCTAACCACGCCGCTTTTTTACGTCTGCAGGCGCCACTCGATTCTCAGGGCGGCGGATTTGTCCTACTCAGGAGAGCGTTCACCGACAAACAACAGATAAACGAAAGGCCCAGTCTTTGGACTGAGCCTTTCGTTTTTGTTTTAAATACTGTCGCGCGTACCGTGGATGCCCCGGGCTGCAGGAATTCGATATCAAGCTTTTATTTGTGAGATCATCCATGCCATGTGTAATACACAACTGTTACAAACTCAAGAAGGACCATGTCGGTCTCTCTTTTCGTTGGGATCTTTCGAAAAGGCAGTTTTGTGGACAGGTAATGGTTGTCTGGTAAAAGGACAGGGCCATCGCCATTGGAGTATTTTGTTGATAATGGTCTGCTAGTTGAACGCTCCTCTTCAATGTTGTGTCTAATTTTGAAGTTAACTTTGGTCCCATTCTTTTGTTTGTCTGCCATCTAATATTATCATTGTGTGAGTTATAGTTGTATTCCAATTTGTGTCCAAGAATGTTTCATCTTCTTTAAAATCAATACCTTTTAACTCGATTCTATTAACAAGGGTATCACCTTAGAAACTTGACTTCAGCACGTGTCTTGTATGGTCACATGTTGAAAAATATAGTTTTCCTGTACATAACCTTGGGCATGGCACTCTTGAAAAAGTCATGCTGTTTTCATATAAATATAAGGATATCTCGCAAAGCATTGAACACCATAACCGAAAGTCAGTGACAAGTGTTGGCGTCAAACAGTAGTTTCCAGTAGTGCAAATAAATTTAAGGGTAAGTTTGCCATTATGTTGCATCACCTTCACCCTCTCCACTGACAGAAAATTTGTGCCCCATTAACATCACCATCTAATTCAACAAGAATTGGGACAACTCCAGTGAAAAGTTCTTCTCCTTTACTCATGGTACCTTTCTCCTCTTTTAATAAATTATTAAACAAAATTATTTGTGAGGCTGTTTACGTCCTCACGGACTCATCGACAACACCATCCGGTGACAGCTGTGCCGCGTCGGGGTTTGTACCGTACACCACTGAACCGCGGTGGTTGACCAGACAAACCACGACGCTAGCCCGCCACCTAAGTTATGAGTCAGGAAAAAAGGCGAACAGTGTCGCCTTTTTTATTGCTTGTAATGACTAGATGACCGAAGAGTGAAAAACCCGCGAAGAGCGTTTGCGTGAAGACGGTGAAACTGACGCTAGCCGGTCTCTCGTGGCGCACTCCGAGATCAGGCAAAAAAGGCGTGTCCACCCGCCCTCCCTTTCTTTTTAAAACCGAAAAGATTCCTCGTTATGAGCTTCCTCACTCTCACTGGTAAACTTGGCTCGGGTGACAGGCTGCAGGCAAGCGGTATCACTCACTCAAAGGCGGTAATGGGTATCCACAAGAATCGGGGATAACCAGGAAAGAACATGTGAGCAAAAGGCCACAAAGGAACCGTAAAGAGCCGTTGCTGGCGTTTTTCCACGGCTGCCGCCCCCCTGACGAGCATCACAAAAATCGACGCTCAAGTCGGCAGATGCGACGCCGACGGGTTCTAAAGATACAAGGCGTTTCCCCTGGAAGCTCCCTCGTGCGCTCTCCTGTTCCGACCCTGCCGCTTACCGGATACCTGTCCGCCTTCTCCTTCGGGAAGCGTGGCGCTTTCTACATAGCTGGCGCTCGGTATCTGAGTTCGGTGTAGGTCGTTCGCTCCAAGCTGGGCTGTGCACGAACCCCCCGTTCAGCGGCACGCTCGCCTTGTGCAACCGCATCTCGTCTTGAGTCCGACCCGGGTAAGACACGACTTTATCGCCAAGTGGCAAG
+
$&'%,%&+&%$%)-.030++11120**+04000043/.//=?::;;EJHIJJJE@@??532235/55;B@100.+&%%&057?A?=<<<=GCJJIDIJGJCGIIJHDAAACF;86++--5402;>CFJJF>632,//>AAA?>933<=GEGGHJD?)')./.)(&'058@AAABJEFBA=A@CDF;@CJDHDBCBGFCFBEDFDJ7765:3.13:;;=;<BEAC2212200126;=>750)%%%&*++/.**),<=>IGA=<<><=<9:;=FFGJJ=ADJJJEDEJHJJDA@DBADA<<<?CBHJAAB<=>::)&$$%*,=99(('**((''+,1111.,('/51--,/;<;<:=9:AFJFJGJFJFJFDCFHJJJJJHHJIGGJHJJJJJGJJCFCEJJJJ5556*(((**+)$$%%%&%%&'&''%%%'+(('%%$$'(&%%%&&&)&%&*$%%&&%&&((())(''(79::;::;,,%%&&16555>BD/.--,+))(&&&'(())(()+))()./.***,)((,1234;<BDEF;:;;HIBADEEJF5665''9779CA?>:52(%&'&&&()++7>@@AAJHEEBAB;;*)%$&**)('')(()*05311177770.+*+-(''&+--.-,''(4BCEDJE221183322@DCJAFJGFC''''43.0:<=ABBFIIFJJFABBJFEDCBC>=<4/--..**)*,*-DJGJIJIFJFJDIGJJJGFHIJ///=:+)'(*+)++,;<?>>@C;899;2224BHJ222;81//=JFIJJJHEIIJCCD<;A60'''----FFJJJEJIIGGJGBBBA:77678771=EEEJIFBB:997-+*()*$$##((01GEJ744)(('((%&%$%''&'*12;?BECFEHJGIJJJIGJEJJGFJ?<JJIFHIIIJHHFJJJJJIJGHIHCABC632((,,.11020+**)(((212%%('&(),*,/.0.-,-.9=<----4481/,--61=FCIHIIHJGEHHJIJJHJJGGGJGJGIF?3211*)),*''&(--../247;<((-'/-3599:;9DFJJJJH>=====32-+)(('%%$#%&&%%$%0114***+,**)'''')*)*((((&$$%()+1=.----*''(++,+&'((%$$%*//''''130==>56,(&&(-23*)''',&&2--+...112==;:=>@JGHJ<;;64/2,/)&**+*,-,,((*-,&&$#$$$$$###%&(3&&''$$&'*,..,/11('''%%%'00335>>AGGJJIEFFEIFGFCFDGCCDCHEBDIF>+*))'&&)&%%&144712:<?AA@@@AAAHGFJEGHGGJJEIFGFJHFJHGJGGJHJ5322:99756711))'&)$$&2/--00(''())(*<:888;<@EIEDF:6587544//-*)**-+//9>=;;7788?@A=<<<1.&&034<???@EFDDEBBBDC;AAB;.--68++)()((%%'%&&%&%%%&079::?=<===>?C??;333**))*)).*'&&356EJGFCDGEE?<,+*+*'&%(**&.''77+77==GGEGDFFFCDCEIDJJGC11=>EHGDJJHJDFGHFDHEIGJJEJFDFJ:99:74448<>:50/./.-++-<=;9678>?=>@D310.-&&'%%$%$$%.10/,-,-13>@?>A?6688:8343/01@@AHHJA;9><@?ADHJJJIIFECB1006787<A<<3..---/()('((((('&&)(,.26110057(&&&'++-40-'''',,,++++00-34.../,++3???@999:?==>88765..--,//3,))*)**.,+--7<:0///<97647*)),29874-()1289933468?><<EFJEDGC@>:=CHFDEA?@E----,+*%&'(,679BEFJJB>878@2'&&&'%$%(/05/+../3-0(''(1/000//.-22(''(340/.(''+)+((()7345;JHJHJHCIFGC@@@BJA><<<87874678>A/(''''%%%&+.----:<>?>'''$$$$%$%%&')'+1255<;9:;@>;<;C@>><<+''&344>?BDBF311235463/02/)+***)('%%%%%%&'047;?==>=@=?<<>>B@....A899IDEA@<<=?ECDC8567600;:>>>BBCCCCBA99::992.-+++**%&&%$%'(&&%#%&')55777<==4-&''&&&'*///6?@?@?@>==:,))()(&+357:<=<;;;;>631+.'&&&%$$%%%'.679<>@CBB?=>?@A@??B@??<==??>>?B:85410.-)'(&%%%20)*;<=>DD?7A@@?6556;:9:ABC2112*''(+-+*,)()2:<?@>=<<<=<875*---0-,)%&&'**2??><9::<==>>@-,$$$##$#%$%''**+52200%$%&(-)'&)*++,-(((+30%*+<764221-*&&'&,56CB@===>A<<<;<DA/..-.+**)((%$%%%&%'*)()--0<@><::9:;<99::>>=>7555:<;*'')4<<;:9;982+'&$#$%)**%%$%&&(057199;::<;1113941/11+**-473.--.-(&&%&''-410*+,,445886(&(())3/++9>;,,,01:;;;99;73,,.-*+*)%&+++*),237<<;;;><=>>;:97988999=;<=,,*))+*((*+>911128672+((-+/.((*((()//.2939768443,))67*)),4****39:=>?@>>999:;:''&)/1+*)+(&''12966;8888;511*%%%&''''*''+,0578>>+**+1/*+,+,,-644375574622-('$%$'*')(%$$',-/../'''',,**&((((*+/2-3(''(//.1116.//'''(('&,2*412298777796555532+*))('&%&&%%&'+'&//)((')))(((+,+'''&$$%+++,,+*'&&(((()520/2((&'*)&&()'&*'('(*((*&%%'(.;;?AA@AB===411/)''''$%%%%%&**,,+/''%&&&))&%%%&'(*''('%$%&'(++02204458.*++/7*)()).,057::677:;:210)%%$##$$'(&&%',(*/1)))(*(((4-%%$$$$%&$&&&*++,(-*)&$%%**(&&)&&,,-7766632...000-++-111***&((-4281178:=0(''./(&&&10,++,,/155768652/////46766898;;4*(%$&((%&&&&'((*+)&&'&(./27,++-..--4-,)*++,/-))*,/113<;.////0133200008@?A74447:;1,++,.(''&'&$$$$$#####%%&(().))'&'''*''%$%%.00//,2832015CGDCBCC?20012..213/10121*65<?B@D==:89;;;@@AEIEBABAB;..07745(4/.--)'))DJBB;:768=DBBA851/--*))(%$%%)*%%&&('''%%')/-.<=@?7666-)''.,,.-/.--/5,,+)??<71))))--256CC@??3))(%%%$%$&&%'*+/3'&%%'())('&&%%$$)(('&&)*13)(()7049-.--.2,,+))))(&(&%%%*(%&#$'%%$
@Glass_T7V_23_D3_14_8_16
TTGGCGTTGTCAGCACTGGCTCACTGACTCGCTGCGCTTCGGTCGCGCGACTTGGCCAGCGGTATCACTTCACTCAAAGGCGGTAATACGGTTATCCACAGAATCAGGGGGTGGCCGGAAGGACCTCTGGAGCGAAAAAGGCCAGCAAAAGGCCAAGGAACCGTAAAAAGGCCGCGTTGCTGGCGTCCGGCCAGGCTCCGCCCCCCTGACGAGCATCACGAAGAATTCGACACTCAAGTCAGAGGTGGCGAAACCCGACAGGACTATAAAGTACAGGCGTTTCCCCTGGAAGCTCCCTCGTGCGCTCTCCTGTTCCGGACCCCTGCCGCTTACCGGATACCTGTCGCCTTTCTCCCTTCGGGAAGCGTTGGCGCTTTCTCATAGCTCACACTGTAGGTCTGTCAGTTCGGTGTAGGTCGTTCGCTCCAAGCTGGGCTATGTGCACGAACCCCCCGTTCAGCCCGACCGCTGCGCCTTATCCGGTCGTTGGTCTCTCAAGTTAACCCGGTAAGACACGACTTATCGCCACTGGCAGCAGCCACTGGTAACAGGATTAGCAAGCAGAGCTATGTAGGCGGTGCTACAGAGTTCTTGAAGTGGTGGCCTGACTTACGGCTACACTTAGAAGAACAGTATTTGGTATCTGCGCTCTGCTGAAGCCAGTTACCTTCGGAAAAAGAGTTGGTAGCTCTTTGATCCGGCAAACAAACCGCTGCGTAGCGGTAGCTTTTTTGTTTGCAGACGACGGATTACACCGCAGAAAAAGGATCCAGGAAACATTAAATATTTCTACGGGGTCTGACACTTAATGGATCAGAACTTCGCGTTTAAGGGATTTTGGTCATAAGAATTATCAAAAAGGATCTTTCGCCTCGATCCTTTAAATTAAAAATGAAGTTTTAAATCAATCTAAAGTATATATGAGTAAACTTGGTCTGACAGCTCGAGGCTTGGATTCTCACCAATAAAAAACGCCCGGTGGCAACCTGACAGCTCGAACGATCGCAATGGAGTTCTGGTCGTTGCTGGATACGACAGTGCAAGCCAGCTCGATATCAAATTACGCCGCCCCCTGCACTTCATCGCAGTACTGTTGTAATTCATTAAGCATTCTGCCGACATGGAAGCCGTCGCAAACAGCATGATGAACCTAAAAAAGATCGCCAGCGGCATCAGCACCTTGTCGCCTTGCGTATGATCTTGCCCATGGTGAAAACGGGGGCGAAGAAGTCTGTGTCCATATTGGCCACGTTTCAGATCAAAACTGGTGAAACTCACCCAGGGATTGGCTGAGACGAAAAACATATTCTCAATAAACCCTTTAGGGAAATAGGCCAGGTTTTCACCGTAACACGCCACATACTTGCGAATATATTCAGAGAAACTGCCGGAAATCGTCGTGGTATTCGCTCCGAAGCGATGAAAACGTTTCAGTTTGCTCATGGAAAACGGTGTAACAAGGGTGAACACTATCCCATATCACCAGCTCACCGTCTTTCATTGCCATACGAAATTCCGGATGAGCATTCATCAGGCGGGCAAGAGAGTGGATGAAGAGCCAGATGGAGCTGCTTATTTTTTTTACGGTCTTTAAAAAGGCCGTAATATTCCAGCTGAACGGTCTGGTTATAGGTACATTGAGCAACTGACTGAAATGCCTCAAAATGTTCTTTACGATGCCATTGGGATATATCGACGGGTGTATATCCAGTGATTTTTTTTACTCCATTTTCGTTCCTTAGCTCCTGAAATCTCGATAACTCAAAAAAATTCACCCAGGTCGTGATCTTATTTCATTATCGTGAAGCTGAAACTACGTACAATCAACTCAAGTGCATTAACGTGTAAGAAACCATTATTATCATGACATTAACCTATAAAAATAGGCGTATCACGAGGCAGAATTTCAGATAAAAAATCCTTAGCTTTCGCTAAGGATAGTTTCTGGAATTCGCGGCCGCTTCTAGAGTACTGCGATGAGTGGCAGGGCGGGGCGTAGAGTTCAACGTGTAAGAAACGATTATTATCATGACATTGACCTCTCAATTGGGCGTACAAGGTGCCCTTTCGTCTTCGCCTCGAGCACAGCTACACCCCACGTCGTCCCTATCTCCTACCCTCACAGTTTTATGAGTGGTTGCTTGGGTAGACTTTACGGCATGCATAAGGCTCGTATAATATATTAGGGGAGACACAGAACGGTTTCCTCTGCAAATAATTATTTAACTTTTTAATTAACGGCCGGCTCAGAACAACGGCGGTCTCCGTCGTCAGGATCATCCGGGCATCAATCGTACGTCCGGCAATTAAAAAAGCGGCTAACCACGCCGCTTTTTTACGTCTGCAGGCGCCACTCGATTCTAGGGCGGCGGATTTGTCCTACTCAGGAGAGCGTTCACCAACAAACAACAGATAAAACGAAAGGCCCAGTCTTTCGACTGAGCCTTTCGTTTTCTCTGATGCCTCTAGCACGTACCATCGGAATCCCAGCTAATTGGATATCACAGAGCTTATTTGTCAATCATCCATGCAGTGTGATCCAGCAGCTACAAACTTCAGAAAAGGGCCGTCGTATCTTTGCGTTAGGAATCTTGGGAGATTGTGTGGACAGGTAATGGCTCTATAAAGTAGAAGGGCCATGCGCCAATTGGGATCTTGTTGATAATGGTCTGCTAGTTGAACGCTTCCGTCTCGAATGTTGTGTCTAATTTTCAACTCATTTCTGATTCCATTCTTTTGTTTGTCCATGATGTATACATTGTGTGAGTTATAGTTGTATTCCAATTTGCAGAAAATGTTCCCATCTTCTTTAAAATCAATACCTTTTAACTCGATTTATCTAACAAGGGTATCACCTTCAAACTTGACTTCAGCACGTGTCTTGTAGTTCCCGTCATCTTTGAAAAATATAGTTCTTTCCTGTACATAACCTTCGGGCATGGCACTCTTGAAAAACTCACTCTGTTTTCATGATCTGGGTATCTCGCAAAGCATTGAACACCATAACCGAAAGTCATGACAAGTGTTGGCCATGGAAAGGATGATTTGCAGGTCGTGCAAATAAATTTAAGGGTAAGTTTTCCGTATGTTGCATCACCTTCACCCTCTCCACTGACAGAAAATTTGTGCCCATTAACATCACCATCTAATTGAACAAGAATTGGGACAACTCCAGTGAAAAGTTCTTCTCCTTTACTCATGGTACACTTATCCTCTTTAATGAATTCTTAAACAAAATTATTTGTAGAGGCTGTTTCGTCCTCACGGATTCATCAGACCGGAAAGCACATCCGGTGACAGCTGTGCCACGTGGGTTTGTACATACACGCTGGACCGCGGTGGTTGACCAGACAAACCGCGACGCTCACACCGCCGCCTAGTTTATAAGTCAAAAAGGCAACAAGTAATATCTCGCCTTTTCTTGCTTGTTTTGTTGAATGGCTTCGATGACCAAACTAAAACCCGCGAACGAGCAACTACGTAAACAGGGTGAAACTGACGCTGGCCCCGGTCTGCTCGTAGCGGCCGCTGCAGGATCCGGCAAAAAAGGGCAAGGTGTCACCACCCTGTCCCTTTCTAAACA
+
/-)))())&&$###$%''())//5689ADB?AAAH@?;4('''*(((+(%$$#$%&))))..///((%%%&&>DECDBFIEFHH????ECC@@?>@7/:.+*)*%%%&*1,%%%$$$%%()'*)''&%%'&',(&'(8==??;:::BBCCA>=00+()679<;;:=>HCAABC@@>>@@J?1110.&&()&&)''&'''%(+/37=;..+,*((+0,++%%%%())*))+9;<=::98;=<>@BCD@@@777?;322278987:<10+(()''()),*('''',+*)((*653224==?==>FJCEIGCEC<<8)5*'%%,-.02355<754:635=<:763220,+*(/1+011=>?6555CDCB00+)+-,+,,.,*&',////0--''(.1&&(+**&%%',,.2336:1000:4434645512400,,+0129((()54324479CBECA0..,3544;..-,+-,..,-018((%$$$&&$$%$$$$&%%%$%%$##&'676>><989:0/*&$%$$%%%.14>??CEHFHBABCEEJCED@??<;;793.--,'&'('',&(%%&',,,,****20((()--12/.0/56DDAA?4.--/++**)%&'(:?B@///./17;CFGB999:<;9*))&)('))&&''''(==DGDJIJFJIEIEE@<65347666,&&'&,00554331+'/3>BBAA@>=><;:9/&()))''*+*)*)%$$%&+.3955697:2''%%%&%%&&(,(&&%$%%%%')*,-'&&%%$%&'+-*)))%%'*)''*./+,00021)''(*&'&%%%%$$%%%%&*,+20+''''8.&35A;@:<:78;=444)'&&*''**//67:4334300/+(.0/0(&&'+,,,6+..,82126.+*135778;;@AB:-,,-888DFFGFCBAB2222731+++*-.,,**-''''&&-.8?HF@?@ACBAA@HGCCCA5<?:10,,,*())3<;:9861...-,,+'&&)-***+)(%%&&(&(%&%$$%)*))))**)19;98,,,*&&'('&%%%%&&,-1@BA>>JIHFFJJJFA:;<6.540,**/,');<=DBBCEJJJA?==<>@@?=<::;AE@ABDJJIGIEHHJJFGFFD<))(()'()($$$%'*++****.0)()**)(*+-667@CBDFJHEFJGJGJFJGGGHCEDDGIF=<87))))**)0999BFHGJGJGJJJFEJJIEBBAB>:4***)*,,,&'''89:<>>><::-*%%'**--.9;=::E0//>:2+''''/112>GDBBIHJGGGIJJHIJJGDGHJEEEHEJIJIJJJDJHG888DJJG?3213/...><>??FJJJIJHJ==87867/0)(''(***+-,,(&%%%&&&'+,)***-,///;=<>>=???JJIGGE,,,((&%&(+@CEFDCIJFDJFFDF=@692,+&&&/023CIJCBCBFGFC:999<9FJIIGFH;:9963JEJJHJIJDA@?@JGJJJHF=6***)23(;0---<CGJ::::@@?=<<>?>4444AACED@>:/,+-&(%&&%%&%%%+,'(+))()'&%&&%%%'('&&&(+0/**3>?J=?>@@DIGGHJHIGEHGC44.+*...89BFCDDCDFBB??@A32233322955?AIGGEEFFEEHGJHFFFFC888>=373*,,4.77798BB?;;4/6=;887:30/0((((*(')1889::<?@JAD;A@AA(''&'&%&(3,*)*-276.101(*610026,,*)+,*---,++,59:=63224753..++***89))-((++-/./04(''$%()0)%$%&%%$##$#$#$%*(''(%%$$&$$$$&%%&%&%%&&...2-,+***+++-((()2666756HJFFFAAJJJJJHIJFJGHHJHBBCFHJAA@::A2/.,/+''A@888A7>44333@2.+''(((00)(((+133345673344==<9435-.''489@BBDHGJGFFDGFDEBDJIJ>>>CB77-*)('*((**'(''&&()-/0((((6783321335:)))(/000/.*'&$%#$%'$$%&&&''&$$&((+(')+002/))));'''(,+***+0,++--203(((&'(()+&%%')(***,-+))*+-/.1102+++1))))+((((*))*)))*+202./&.*+,9:DCACDFICCHFDDB=<863+,,.89,**'&%%%&&&&%&)&%%$%$$$$'*((')%&&')*+44EJJEEAD@@?=?>.,3,/&%'&'$%&'(235666<;;787784-,,--)()'())*39:<6668====@BEEBBBBEDCBBCGJGGJCEFFB::::H<;9///./014344568794555?B85111899?FGFDFHJJJJJGIJGGEGIIJD@=><>EDHGFFCADDCD@1110656221(''''7>GC533AFDAB>==;99:74/...''.0+*&(%(++36,,++&&%%(&&&*'()*,((++,,/,+++2.-,,***+(''))))*))(',..-.122178966*(((++++010*'$$$$(()*+.*'''''''*--..7600-***++,,)&$$%$%%&&()**+))*&&%%'%'%$#''()'()*.--=<=><=:=+++,1.*&&%&$$$$&%&%()-0--++('((/***,**'*())))/<::;@@@-,,))('&&-238:86754/++'((*(&&&'0/-++,,*))*3/((&&%$&%&'''(%%'/0,/*.1....3+**,*(((*////.3..*)))139>77323489///0;?>>@@FBA?@:.,*(%&).-))('1/)7=>><9;@<=<?@ECDE<;;;CB?<;;;)%%%)/.00...@?>>>??>==>?BDG<BBA>>>?AA@@>+++)'$$'&&%%&364465773==<>:;;/)89<?>>@?////888=441,1++=>>=>?>:6568=>>;;<;<:''''*)+*(&%$$$%%&')*)*)++&%&&&&'/3240/(''&)++>A@<+++,?>?>===>?<<<?@=(%%&'3568::;7('''21016A=<:&&$$$$&&(++/0-++*,--/>8899888>=BFB????@@EA9****2,+&&''534468-5?E:==<;>>EB<<687777:55633,,--/?;666:987:;>BA?>>=A)(((<98666959;>?3321-++,//=@CDB;<;<A?@>>>A0///,))'(**+%$$'%&&&9312325734437231++/==>ACBA???AAD><;<<>@C=::86778>:55-+%%%%$%&$$%',%-.7@><7878::799<DA***+3/-))%&./101//-+0%%$&$&./)(*+)((1(,2489:99;:63..,,**,-/'(&&&%%+%#$$%((01))))/-.-*('&%%%&&%'+--..'&'('&'%$%%%$%%$%&&%+0,,,+220*)((3,)'%$$%....6-+**)))&&'*('%$%'&&)''$%%$%$##$%%%$$&(-,-,(&&&&3430/-&%$$$&&&&(*))+0/0)('&%%%&'/6>CBCCB?54+''(',-011133445>9?>>ABHGB>>>::7532.('$%(+''$%'$#
@Glass_T7V_23_D3_14_8_17
CCAAGTAACCGAAAGTAGTGACAAGTGTTGGCCATGGAACAGGTAGTTTTCCAGTAGTGCAAATAAATTTAAGGGTAAGTTTTCCGTATGTTGCATCACCTTCACCCTCCACTGACAGAAAATTTGTGCCCATTAACATCACCATCTAATTCGACGAATTGGGACAACTCCAGTGAAAAGTTCTTCTCCTTTACTCATGGTACCTTTCTCCTCTTTAATGAATTCTTAAACAAAATTATTTGTAGAGGCTGTTTCGTCCTCACGGACTCATCAGACCGGAAAGCACATCCGGTGACAGCTGTTAGCGTCGGGGTTTGTACCGTACACCACTGAGACCGCGGTGGTTGACCAGACAAACCACGACGCTAGCCCCGCCACCTAAGTTATGAGTCAGGAAAAAAGGCGACAGAGTAATCTGTCGCCTTTTCTTTGCTTGCTTTGTAATCACTCGATGACCAAAAGTAAAAACCCGCCGAAGCGGGTTTTTACGTAAAAACAGGTGAAACTGACGCTAGCCGGTCTACTAGTAGCGGCCGCTGCGGTCCGGCAAAAAAGGGCAAGGTGTCACCACCCTGCCTTTTTTCTTTAAAACCGAAAAGATTACTTCGCGTTATGCAGGCTTCCTCGCTCACTGACTCGCTGCGCTCGGTCGTTCGGCTGCGGCGAGCGGTATCAGCTCACTCAAAGGCGGTAATACGGTTATCCACAGAATCAGGGATAACCCAGGAAAGAACATGTGAGCAAAAGGCCAGCAAAAGGGACGCTTAAAAGGCCGCGTTGCTGGCCGCTCCACAGGCTCCGCCCCCCTGACGAGCATCACAAAAATCGACGCTCAAGTCAGAGGTGGCGAAACCCGACAGGACTATAAAGATACAGCGTTCCCCTGGAAGCTCCCTCGTGCGCTCTCCTGTTCCGACCCTGCCGCTTACCGGATACCTGTCCGCCTTTCTCCCCTTCGGGAAGCGTGGCGCTTTCTCATAGCTCACGCTGTAGGTATCTCAGTTCGGTGTAGGTCGTTCGCTCCAAGCTGGGCTGTGCACGGCCATGCCATGCCATGCCATTTTTTTTTTTTTTTTTTTTTTTTTTTTTTTTTTTTTTTTTTTTTTTTTTTTTTTTTTTTTTTTTTTTTTTTTTTTTTTTTTTTTTTTTTTTTTTTTTTTTTTTTTTTTTTTTTTTTTTTTTTTGATTATCAAAAAGGATCTTCACCTCAATCCTTTTAAATTAAAAATGAAGTTTTAAATCAATCTAAAGTATATATGAGTAAACTTGGTCTGACAGCTCGAGGCTTGGATTCTCACCGATAAAAAACGCCCGGTGGCAACCGAGCGTTCTGAACAAATCCAGATGGAGTTCTGAGGTCATTACTGGATCTATCAACAGGAGTCCAAGCGAGCTCGATATCAAATTACGCCCGCCCTGCCACTCATCGCAGTACTGTTGTAATTCATTAAGCATTCTGCCGACATGGAAGCCATCACAAACGGCATGATGAACCTGAATCGCCAGCGGCATCAGCACCTTGTCGCCTTGCGTATAATATTTGCCCATGGTGAAAACGGGGGCGAAGAAGTTGTCCATATTGGCCACGTTTAAATCAAAACTGGTGAAACTCACCCAGGGATTGGCTGAGACAAAACATATTCTCAATAAACCCTTTAGGGAAATAGGCCAGGTTTTCACCGTAACACGCCACATCTTGCAATATATGTGTAGAAACTGCCGGAAATCGTCGTGGTATTCACTCCAGAGCGATGAAAACGTTTCAGTTTGCTCATGGAAAACGGTGTAACAAGGGTGAACACTATCCCATATCACCAGCTCACCGTCTTTCATTGCCATACGAAATTCCGGATGAGCATTCATCAGGCGGGCAAGAATGTGAATAAAGGCCGGATAAAACTTGTGCTTATTTTTCTTACGGTCTTTAAAAAGGCCGTAATATCCAGCTGAACGGTCTGGTTATAGGTACATTGAGCAACTGACTGAAATGCCTCAAAATGTTCTTTACGATGCCATTGGGATATATCAACGGTGGTATATCCAGTGATTTTTTTCTCCATTTTAGCTTCCTTAGCTCCTGAAAATCTCGATAACTCAAAAAATACGCCCGGTAGTGATCTTATTTCATTATGGTGAAAGTTGGAACCTCTTACGTACCGATCAACTCGAGTGCCACCTGACGTCTAAGAAACCATTATTATCATGACATTAACCTATAAAAATAGGCGTATCACGAGGCAGAATTTCAGATAAAAAAAATCCTTAGCTTTCGCTAAGGATGATTTCTGGAATTCGCGCACTTTCTAGAGTACTGCGATGAGTGGCAGGGCGGGGCGTAAGACTCGACGTCTAAGAAACCATTATTATCATGACATTAACCTATAAAAATAGGCGTATCACGAGGCCCTTTCGTCTTCACCTCGAGCACAGCTAACACCACGTCGTCCCTATCTGCTGCCCTAGGTCTATGAGTGGTTGCTGGATAACTTTACGGGCATGCATAAGGCTCGTATAAATATATTCAGGGAGACCACAACGGTTTCCCTCTACAAATAATTTTGTTTAACTTTTTAATTAACGGCCGGCTTGTCGACGACGGCGGTCTCCGTCGTCAGGATCATCCGGGCATCGATCGTACGTCCGGCAATTAAAAAAGCGGCTAACCACGCCGCTTTTTTACGTCTGCAGGCGCCACTCGATTCTAGGGCGGCGGATTTATACTCAGGAGAGCGTTCACCGACAAACAACAGATAAAACGAAAGGCCCAGTCTTTCGACTTCGTTTTATTTGATGCCTCTAGCACGCGTACCATGGGATCCCCCGGGCTGCAGGAATTCGATATCAAGCTTTTATTTGTAGAGGAATCATCCATGCCATGTGTAATCCCAGCAGCTGTTACAAACTCAAGAAGGACCATGTGGTCTCTCTTTTCGTTGGGATCTTTCGAAAGGGCAGATTGTGTGGACAGGTAATGGTTGTCTGGTAAAAGGACAGGGCCATCGCCAATTGGAGTATTTTGTTGATAATGGTCTGCTAGTTGAACGCTTCCATCTTCAATGTTGTGTCTAATTTTGAAGTTAACTTTGATTCCATTCTTTTGTTTGCCTGCCATGATGTATACATTGTGTGAGTTATAGTTGTATTCCAATTTGTGTCCAAGAATGTTTCCATCTTCTTTAAAATCAATACCTTTTAACTCGATTCTATTTAACAAGGGTATCACCTTCAAACTTGACTTCAGCACGTGTCTTGTAGTTCCCGTCATCTTTGAAAAATATTAGTTCTTGTACATAACCTTCGGGCATGGCACTCTTGAAAAAGTCATGCTGTTTAGTATGATTGGGTATCTGGTG
+
))(+''&')+569<AA??@FFEFEDHDJD:=7FDDDDDHEGEFJJJJGFJJF?JJJHFJJCEFF8669DFCBCHJJGJJJJJIJFACIJGJHJEFJE?@C?855:4<=2238JEFEJJJJJGJJJHJD8988FFGJJJJGJJIJEGG???A(''(((((5458IJHEDHEE3223DCBB865341014:?CHDEHHGJJIGJGEFJJFJIJJJJHDEJGJJGJIJFE?@C9CCJJGJFCBCCHJFJJJJJ>J<=9335=ICJJGDFEGHJJFJJHJFB@>9787((&&(+-.+<??9878982/.1..+***533329/<DEJJJJEJCBC@EEJJJEJJJJ333343349:;=;=>>J@?>?CBBC7/--.ACCEEIGJJEHJJIJDHDC?CDEFGFHFGJJJIIJA<<?DCDHJGB730//.*??:77@?JHJC@>>FCA==CEEJGJJJJJJFGEJJHJJGHFFFHFJFD=99;:<653333;<<=880//,1+((*/=EJGJHEJEGJIICIG=;<;?-,,****11199:444'&%$$$&**-001ECA@BJF?>>@EHBDDEHABA?@G;9.6@@FJ51/:7FJJEGCGFHJJ>@?0//1/@@CIHCDGDAAA@CAAB>8778<>@;;=>FHGJHJFIFGJGJIHIFJHFJEJJJJJJHFJJ====JFDGJFJDECDJGEGJHBGECFBGJJIFHJJ9800,*+,.***+1900//('''-/?EC@><;<=?::;;EA?EDGEA;41//110,))&%%$$$%'-.../+*'(**0*)*(,'('#%$++*//7774;=>:CJGEEFEFDGFBCEG???JGJI?>>;:9,+++.2144ACDHGEEHBDC=;21/1133:;<><:;><631-))-,,,37>=78=FJJFGFFGDEHGIGGFFEEFFJJJ>H6HFEIHD=<=DA??JDBDIDFIG;;9445<:671+56689:;09;;JGJDFFJDJDDA;3/&&'.888898999D=<5558:::>?BIBD94334/(''()-/034<?@JEFECD;;<AJJC5)(('$#############################################################################################################################################$%##$(.1./4AB?<9877967674'&&')+++455@FHHEEJFHIBJJJIJJHJGJJJHFGEHJGIJFJJJJJEJGFDFHDFCB1112<?;;----2112DDG=889;JIFG??>444.-.15/(%%,.*0AFJEDCFD8889GJF8:63461,,+6CDJJEFGJJGJJJJIHJJJJJJHHI0///21,-66=>AJJJJFICB32222;<C75579931-,/411--,19@FIDJJJJGJJHJJJJJJHJGJJGJJJJJJE;87.++296667BFE=3223AABGHJJJHJGJHJJGIFJFJJGJGIJJGJIJJJJIJJEFJJJJJHJHHJJDBCEHGJJIJJHJJJAG44+**('''&,-.0EJJIHJJJIGEGHJJJEEFFGJGJE;GJJJGFJJJJGGIJJGJJGEGIJIIJJJHJJJJJJJJJ<8879@EFGEDE?>=;0--,-.35JJ...3;-ACDJJHJJJJHJFJFJFDJJ>CDJJGJJJJGJJIHABJEIGJJJJGJGDHBC==9561122337423398;?@FFADB>ABEED><<;>?AGHJJJGIEE<8)JJJJJFGJGJJJJFJFCH>?HJJJHGJJJJJHGJJJIGJEJJJJHGHJJGCJE>4444544:6?FHFJHFHFEEEJJIJJIFJBB@AB=DE>>?ADJJJJJGFCJHJJJDJHCCAGF?@@?E:98:5556?<;>8798CJJFJFAHFCJBAGIFA>:==>=<;<==BB657(<789JJJJFJHJJHJJDCCCHDJIJ?5>ACCDGJJFJJJIJFJDEGFGJJJJGIJFIGJGHIGJJHJHIJJJJJIJJJJJJJJJJGGHJJHJHHEHJJJJJJJJIJ<?)((()C@B@ACD@EGFACA9999BBA?EECJHEFJJIJJDIEEGDGCFJIJFJGJFFEJEJ?@GJFJJHJJFHJJIHIJIJHHHJD?>?=@A@@>9:9JJFCIIJIJJJHIJGJF4446@@DBA51133)))&***<==@:+++,BHD>@@@JJIJJDBB>EEJGFIGIIJJGGJGJJHFJHHIDFJJJFEJJJJJFJHJJJGJJJJJGJJJIJGGE9AA000/0/009JECCBBA<CFEJDJJIJHEIHDECC1111<8;<<BC@@8,+))''''.(/34<?ABHFEJIJEEEFHAAHBJGJJJDEIJDCA@@D7773555:9989:?DJEFDDJEGEJJJDJJGJJGIGHHJJIFGFJJFJB@A?8877CEJ==>?JHJJJ@;JDGJFJJJJGIJJJIJJJJJJGIJIFJHJJJFCCCJ:J99AAACJHJIC=?>EGJJIJ:9:9JFJFGBB9/+'&+++.46>@EDJGFGDJI==<<?C3--'&%&&&((&&&',,,7:A@6555656FIJGJIJFEDGJIJHJHJJEJJJJGAHEHCFCJJJJHJHEJJIJFHBFHJIJGHJEIJGJA@@?@@?AA?::1/01220+))./.078:9772('''347AABBFJHDFHHC::;FJIJIJJJJIHEF<<<<JFD>?8;@B=<;<HEHJDDFEJIIHIJIJFFDFGB?ADD****((''&$$$&225=@DJJJJJJJJJJJJGJ>>>?GJJJIGJHJJJHDJFEJJJJHEB:::?5143/**//337799:>?IJ?@@@?>:7788>>??@DAA>554<8555<C;971<=;3333?@@>?BABEDBAAA>:=8/,,+*1(&%&/0.,,,,,,;BDC@6BDFJIEJEHHJJJJGJJJJEG>IEGHJJIDCDB@:;FJECE=<98;<IDF??@@B7333/00323553/9<<FJJIJHJHJHGJJCCA?JJFJHHGEGJGJHGJJJJGIEHIJJJJ<===JFDH=332--,7ADIHJJHJJJIJJFDFDJEJJHCCDBEJEFHGJJHJDEE?@2AJHJEGDDJJHJFJIJHEFB>;7,,7>A=666<==;;<E>GADGABAAC31-++*)()/98BJJFJIJJIFJEHJGF@JHJDJFJHJEGHJJDHFFIJJHGJJDGJJC=:<JJGJJCFE@BCCDA;:E<JGGJJGJFJFCCEJJIJJEA?>?FHB@A:98;CBBEGJJJGEDFDDJCFJJFJHJJJGHGIJDJJGHJFJJJJJJGIDAGC9:::DCGEA6BACE=@76(%%')*++(%%%%'),57=>3::;EJDFFEGHIJGJJJGJJJFDJEJHJJACI<....0,,++.///,+&&$$$&
@Glass_T7V_23_D3_14_8_18
GAATGAGGCGTTTTAATTCGCACAGTTGAATAAAGGCCGGATAAAACTTGTGCTTATTTTCTCCAGTTTATTAAAAAGGCCGTGAATATCCAGCTGAACGGTCTGGTTATAGGTACATTGAGCAACTGACTGAAATGCCTCAAAATGTTCTTTACGATGCCATTGGGATATATCAACGGTGGTATATCCAGTGATTTTTTTCTCCATTTTAGCTTCCTTAGCTCCTGAAAATCTCGATAACTCAAAAAATACGCCCGGTAGTGATCTTATTTCATTATGGTGAAAGTTGGAACCTCTTACGTGCCCAATCAACTCGAGTGCCACCTGACGTCTAAGAAAGGTTGCTTCTGGTCGGCATTAACCTATAAAAATAGGCGTATCACGAGGCAGAATTTAGATAAAAAAAATCCTTAGCTTTCGCTAAGGATGATTTCTGGAATTAGCGGCCGGACTTATTAAGAGTACTGCAATAAGTGACAGAGCGGCGTAGAGACTAGACATATTTTAAGAAACCATTATTATCATGACATTAACCTATAAAAAAATAGGCGTATCACGAGGCCCTTTCGTCTTCACCTCGAGCACAGCTAACACCACGTCGTCTGTACTCCTGCCTCAGGTCTATGAGTGGTTGCTGGATAACTTTACGGGCATGCATAAGGCTCGTATAATATATTCAGGGAGACCACAACGGTTTCCCTCTACAAATAATTTTGTTTAACTTTTTAATTAACGGCCGCTTGTCGACGACGGCGGTCTCCGTCGTCAGGAATAATCGGGCATCAATCGTACCGTCCGGCAATTAAAAAAGCGGCTAACCACGCACTTTTTACGTCTGCAGGCGCCACTCGATTCTAGGGCGGCGGATTTGTCCTACTCAGGAAGCGTTCACCGACAAACAACAAATAAGAAACGAAAGGCCCAGTCTTTCAACTGAGCCTTAGAGAGTTTTATTTTAATGCTGTAGCACGCGTACATGGGAATACCGGGCTAGAGAAAATAGATATCAAGCTTTTATTTGTCGAGATCATCCATGCCATGTGTAATCCCAGCAGCTGTTACAAACTCAAGAAGGACCATGTGGTCTCTCTTTTTGCGTTCGGGAATCTTCGAAAGGGCAGATTGTGTGGACAGGTAATGGTTGTCTGGTAAAAGGACAGGGCCATCGCCAATTGTGGAGATATTTTGTTGATAATGGTCTGCTAGTTGAACGCTTCCATCTTCAATGTCTGTCTAATTTTGAAGTTAACTTTGATTCCATTCTTTTGTTTGTCTGCCATGATGTATACATTGTGTGAGTTATAGTTGTATTGGATTTTGTCCCAAGAATGTTTCCATCTTCTTTAAAATAAATACCTTTTAACTCGATTCTATTAACAAGGGTATCACCTTCAAACTTGACTTCAGCACGTGTCTTGTAGTTCCCGTCATTGTTGAAAAATATCGTTCTTTCCTGTACATAACCTTCGGGCATGGCATGTTTGAAAAAGTCATGCTGTTTCATATAATCTGGGTATCTCGCAAAGCATTGAACACCATAACCGAAAGTAGTGACAAGTGTTGGCCATGGAACAGGTAGTTTTCCAGTAGTGCAAATAAATTTAAGGGTAAGTTTTCCGTATGTTGCATCACCTTCACCCTCTCCAGGGCAACAAACAAGAAAAATTTGTGCCCATTAACATCACCATCTAATTCAACAAGAATTGGGACAACTCCAGTGAAAAGTTCTTCTCCTTTACTCATGGTACCTTTCTCCTCTTAATGAATTCTTAAACAAAATTATTTGTAGAGGCTGTTTCGTCCTCACGGACTCATCCAACCGGAAAGCACATCCGGTGACAGCTGTAGGCGTCGGTTGCCCGTACACCACTGAGACCGCGGTGGTTGACCAGACAAACCACGACGCTAGCCCGCCACGCTCTGGGCTCTGAGTCAGGAAAAAAGGCGACAGAGTAATCTGTCGCCTTTTTACTTTGCTTGCTTTGTAATCACTCGATGACCAAAAGTAAAAACCCGCCGAAGCGGGTTTTTACGTAAAACAGGTGAAACTGACGCTAGCCGGTCTACTAGTAGCGGCCGCTGCAGTCCGGCAAAAAAGGGCAAGGTGTCACCACCCTGCCCTTTTTCTGAAACGAAAAGATTACTTCGCGTTATGCAGGCTTCCTCGCTCACTGACTCGCTGCGCTCGGTCGTTCGGCTGCGGCGAGCGGTATCAGCTCACTCAAAGGCGGTAATACGGTTATCCACAGAATCAGGGGATAACGCAGGAAAGAACATGTGAGCAAAAGGCGAGCAAAAGGCCAGGAACCGTGAAAAGGACCGCAGCATTCTGGCGTTTTTCCCCACAGGCTCCGCCCCCTCGACAGAGCATCACAAAAATCGACGCTCAAGTCAGAGGTGGCGAAACCCGACAGGACTATAAAGATACCAGGCGTTCCCTGGAAGCTCCCTCGTGCGCTCTCCTGTTCCGACCCTGCCGCTTACCGGATACCTGTCCACCTTCTCCCTTCGGGAAGCGTGCGTGGCTCGCGCTCTAGGTATCTCAGTTCGGTGTAGGTCGTTCGCTCCAAGCTGGGCTGTGTGCACGAACCCCCCGTTCAGCCCGACCGCTGCGCCTTATCCGGTAACTATCGTCTTGAGTCCAACCCGGTAAGACACGACTTATCGCCACTGGCAGCAGCCACTGGTAACAGGATTAAGCAGAGCGAGGTATGTAGGCGGTGCTACAGAGTTCTTGAAGTGGTGGCCTAACTACCGGCTACACTAGAAGAACAGTATTTGGTATCTGCGCTCTGCTGAAGCCAGTTACCTTCGGAAAAAGAGTTGGTAGCTCTTGATCCGGCAAACAAACCACCGCTGGTAGCGGTGGTTTTTTTGTTTGCAAGCAGCGGACCGCACAAAAAGAATATCAAGAAGATCCTTTGATCTTTTCTACGGGGTCTGACGCTCAGTGGAACGAAAACCACATTTTAAGGGATTTTGGTCATGAGATTATCAAAAAGGATCTTCACCTAGAATCCTTTTAAATTAAAAATGAAGTTTTAAATCAATCTAAAGTATATATGAGTAAACTTGGTCTGACAGCTCGAGGCTTCAATTATCACCAATAAAACGCCCGTGGCGACCGCAGACGAGTTCTGAACGATCCAGATGGAGTTGGTAACTGCTGAACTCTGGGAAAGGAAAATTGCCAAAAACGAGCTGGATCGATTCCGCCCCGCGCCTGCCACTCATTCGCCGGATACTGTCTGGTCAGGTTACAAGCATTTTTATTGCCGACTATGGGAGAATTTCATGCGCCGCAAACGGCATGATGAACCTGAAGATCGCCAGCGGCATCGGCGCCTTGTCGCCTTGCGTATGATCTTTTCCCATGGTGAAAACGGGGGCGAAGAAGTTGTCCATATTGGCCACGTTTAAATCAAAACTGGTGAAACTCACCCAGGGATTGGCTGGACGAAAAACGTATTTCTCAATGAACCCTTTAGGGAAATAGGCCAGGTTTTCACCGTAACACGCCACATCTTGCGAATATATGTGTAGAAACTGCCGGAAATCGTCGTGGTATTCGCTCCAGAGCGATGAAAACGTTTCAGTTTGCTCATGGAAAACGGTGTAACAAGGGTGAACACTATCCATATCGCCAGCTCACCGTCTTTGGTTTTTCCATGAT
+
%%%'&&%%'((((('(((('((*/./215;>ABBAA>;=:784337.,,-9710/-.-2=.+'(')&&'''(%&&')*)&%&&'*+-3433/;BDFJGJIFJJIJJJFJGFEIJJJHFG7777JJJJJJJJCEFJJACEDCCAEJJJJHJJIJJHIHJGJJH@?IJIIJJJFJFJEEGHJIIJIJHJA@@BHJFJHIJJH<(((+8:;;C666??=??<47:?>A8<=>>GE=<7677??>A::BEJJJJIHFFJDDED@??<@?@GD=>??B<?ABHEHFHFJJGJJJIFJGJJA@A?ECC?>>=///*+++,../02BFJCBBBJJJ<;;;5-,**-'&&'&&%%#$$$%%$$$$,/4789:22119@FDEFHJHGHIIJJFHGIHJHDH><7--,./>==BEHFHGIEEABEJEJFAAAAGJJJGDCECJJJJFCJFF(''(,11/...01)(((%%(+.19;9;(((%$$&&%$&'%%%%%$&&''&'',-'%&'&'&%%$&&'001857558:;;6=8667DECEGEEJGHHD?;>,8>@D@>@@@??@?;;0-))(-../02;<<<GEDEC9?++++<<66AADIF:::9=770((''%&&&'''644981&%%$$$%%++,-'&$%%%%%%23<;98788955BGIGFDJIJCEDCJ><?55457441153789:@C@@A>>4433236:99:9768=;7=@HIJGIHFE=A;JJJHFGED:5A96C-,,-,&',)510010/+''''(('((134;>?<<<;9=5,+,(%%*3889577211480*,:;;;@BJEEACAJJJJJIJGHJCFE5433&%%'013*''(+++,87:;GD?8887;;<?=C;3337=@><;;;@;6ACCG=>>0,+,*'$###'*))2-/1/121))',,-,,)&%&(-336=ACCC4111/01,((((+*''***.%%%%%()*/3-----'&%''&%($$&&&&&))((&&((((*&'&%(*+,0'%%&'&&&)%%%%7:;>JGEEBHE?@@>=>''&&*++11@CDJJDACDEHIJJGIJJJJJGJFHHJJFJJGJJEEJFJJIHIJJJJJEJJJJGJFHJ9938=8('$$''(+,<865665;<<>FECCDJEFCA@85FFJJJJJJGIJFGEEJIDEDDIEDDFJJDC4334EC<=:///+,,-/,'&''''%&&%%&)=;=>@DFJIJJGFEHDDDHGEG@444110,0..,((/-71)&&'-,,-,:;=:<=JJJGHGEGGBA@DJIDJIGJJJIG?>??JHEGEJIJJJJHIIHGDFFHIHIFEEEEEBF3334FFECA(((()*('((**'-99<88;915</;GFFF@=HB>>:;*))+22212674=@CCADDCFHJGD?FJGFFIGEFJCA@@A@4EFIJDFFJEJJGIEJJHDDCF=<:43000016,&&&-.'%%%&177<8810..33898:9;=>??@DHEEJBB.)&&'465--01((&&&&4@DJJJJDJJGJJDJEEDCFDC?@=BJHHJHJF@?>>B@ABCGIFEGCFCAAABJ====<==>IJDDCBBC===>CF.,++6@B955:66556(''((;94005?CFBDFIGGFEHJIEDCCDFJHFJJHHJCD8@ABDJIEHHEHBA=95/BBC:2><()---/.('''+-+,))***)))((&&&%''',679<FHFGJDFIIJGFJHFCDGDHFIJFE@;::<?>9944332---/<94435=8<;<?A987655789==@>:C?////;?>='2;/..0755534ACDCEFJGJDFEIJGBA@B<;;<EE?==44433322333*)))''''(477>BA>****@@@ADEJJ@>>?=<)))(''*'%%%$$$$$),-12<9>B@AB@@@>FDDJ7777?>==///0.247;<=<<==JJB?>;D..-+,(''')(''$%%%%&'***5689>@=??DB877*(((9BCDHIGD94344:A?A*''(,*755.=??HCGEEIGFFHE<<<<@>4,''621-,.ACBCB>>><>>>?6((((/.1....,,/HDDCDEDAAIHB??===@<::;200+*)-'%%%%%$$%'+,)('(9<>?E?GHEFFJJJDFJGGEEDEC@?=>B@CDCJG?>00:86;,(%%&))%%%/<99;::8887@EC::99DEIDFHGJEB>+))*)*-222@>?<>AFA8888=?EJFGIJJFJJJFHHFDGEECDD@AACJJJB5444E8A?JGEJCCCFB@CA6=56>A4HHFEFE<;:@DJD811116686/091:;;=A>>989;../??AB2222435::7666449<=?773334:9,)()&%%''''))++.//&&&'0/012/2//0/1+)'*--,-0*(')'&&'-,-,,.++48>>>>?@AEDB>>HJJIHJJJJJJJJJJHGBCABFJIJJIJJFHEEJE@;51012//44+100+-:BDA4/0509=>>FJFGIJGI<EJB=>/7../A?>A3222551&%%%%$#$%-%&1645;4DAB<=B999:E=<;-+((&'%#$''%&')0**)*,-99761144:<CJIJFGJJGJIEGDJJGJJJJJIJHIJJJJJFEGJBB942=>@DIEDEFHFJJIGGDDGEJGGJIG>=@;>GJIJEHIJGJHJIHHHHCA@ABC9EJGJEJCFHJGJ::88==IEGHBCCDEHIJHIJHB>>>=CEDHJJJJDE@>?844*+GJEDDDEDFJIJJJ;<;CJJFJJJJEC??CAA<::9==9AACFECDA?<;<<20+&((744)))%&')1+*(++,/.00/35;:::9==CEDDCCJJIJGJIGJHHFGJJJD>===FIGJFJGDCDJHDB@?@C<<@?ABCJBACDFJFJJGJJJJJJJJIJJ>>=:643.../:8744/9///0111/-,,,&&&'('''((&&%&'''+*/0/322001505555435----<<<DC31000'''',,-9<=>>10,1.('%$$%*+1123-.+.,.3468:DE55557/+1EBAEGJCAAAB>>(3345-,+*();;CJID>><?EABCJHDADIJIJJJJJIIGGIFJJIJJGGDHJHJJJJGJGHHGEDGIEJHHGGIFHB?@?ACHJ(%%%(%'''332621-386((('&&&**)(('''&&&((()*+'&&&,,0/./60''''+(*(%$&*///01023)+00'&,-.6856,)*21((%%&%%$''%%$%&((%$$$$##$$$#&&'((-++,(--+'''())(%$$&%%%%&')()$$$##$$%%#%%%$#%&%$$$(-(&%%).**)))*(('())*(**())('))+),.0=C999<>=:9.///)'&%$$&)*,,,8BDCDE441)((()'')''&')+-,,-=?33(((((('+''(.9ACGHJFHIHJFGJHFB@?;;>;31022238;=C@DJJJGHGJFJIFIHIGJJJJEIFIGJJJJJ>?=81?>AAA@8865)(((*+*)/0/,,++2,'*(')'&&'(.-/0:255=AFHFA<<?DDEEIJJJJDCFGJGJGGFCDFBCCE;995BFJJJJJIJJJG@66;CEAJDEDCJDEFD>9889CCCJEBA=+++*.-/349;<BFJGJGI7779><:;>BAAD;;;JEDJJJJJFGJJIHJD@=>EG3333<<<6411*;77,***)/**+66<=?>??-***)*(+&%&('(&
@Glass_T7V_23_D3_14_8_19
TCAAGTGAGACGAAAACTCACGTTAAGGGATTTTGGTCATGAGATTATCAAAAAGGATCTTCACCTGATCCTTTTAAATTAAAAATGAAGTTTTAAATCAATCTAAAGTATATATGAGTAAACTTGGTCTGACAGCTCGAGGCTTGGATTCTCACCAATAAAAAACACCCCATGGCGTGGATTTGAACAAATCCAGATGGAGTTCTGAGGTCATTACTGGATCTATCAACCAGGAGTACAACGAGCTGTGAATATGAATTTGCGCCCCCGCCCTGCCACTCATCGCAGTACTGTTGTAATCCATTAAGCATTATGCAACATGAAAGTCATCACAAACGGCATGATGAACCTGAATCGCCAGCGGCATCAGCACCTTGTCGCCTTGCGTATAATATTTGCCCATGGTGAAAACGGGGGCGAAGAAGTTGTCCATATTGGCCACGTTTAAATCAAAACTGGTGAAACTCGCCCAGGGATTGGCTGAGACGAAAAACGTGTTTCTTCAATAAACTCCTTTCCAGGGAAATGGCCAGGAGAGGCGTGCCTGTTGATATTAGAACTTACCAGAAATCGTCGTGGTATTCACTCCAGAGCGATGAAAACGTTTCAGTTTGTCCATGGAAAACGGTGTAACAAGGGTGAACACTATCCCATATCACCAGCTCACCGTCTTTCATTGCCATACGAATGAGATGTAGCATTCATCGGGCAAGATGATGAAGCGGGGATCAACGTTGTATTGGCCGTGTCTTTAAAAAGGCCGTAATATCCAGCTGAACGGTCTGGTTATAGGTACATTGAGCAACTGACTGAAATGCCTCAAAATGTTCTTTACGATGCCATTGGGATATATCAACGGTGGTATATCCAGTGATTTTTTTCTCCATTTTAGCTTCCTTAGCTCCTGAAAATCTCGATAACTCAAAAAATACACCCGGTAGTGATCTTATTTAGTTGTGGAAGATTGGAACCTCTTACGTGCCAATCAACTTGAGTGCCACCTGACGTCTAAGAAACCATTATTATCATGACATTAACCTATAAAAATAGGCGTATCACGGCGAGATTTCGAATAAAACATCCTTGCTAAGGATGATTTCTGGAATTCGCGGCCTTTCTGGAGTTATTGCGATGAGTGGCAGGGCGGGGCGTAAAGCTCGACGTCTAAGAAACCATTATTATCATGACATTAACCTATAAAAATAGGCGTATCACGAGGCCCTTTCGTCTTCACCTCGAGCACAGCTAACACCACGTCGTCCCTATCTGCTGCCCTAGGTATGATGGTCTGGATAGCTTTACGGGCATGCATGGCTGGTGTTGGTCCTTCAGGGAGACCACAACGGTTTGCCTCTACAAATAATTTTGTTTAACTTTTTAATTAACGGCCGGCTTGTCGACGACGGCGGTCTGCATCGTGTAGGATCATCCGGGCATGGAATAGTACGTCCGGCAATTAAAAAAGCGGCTAACCACGCCCCGCTTTTTTTACGTCTGCAGGCGCCACTCGATTCTAGGGCGGCGGATTTGTCCTACTCAGGAGAGCGTTCACCGACAAACAACAGATAAAACGAAAGGCCCAGTCTTTCGACTGAGCCTTTCGTTTATTTGATGCCTCTATCTAGCGCGTACCATGGGATCCCCCCGGCTAGAATACGATATCAAGCTTTTATTTGTAGAGGAATCATCCATGCCATGTGTAATGCCGCAGCTGTTACAACTATAGAAGGACCATGTGGTCTCTCTTTTCATTCGGAATCTTCGAAGGGAGAGTTGTGGACAGGTAATGGTTGTCTGGTAAAAGGACAGGGCCATCGCCAATTGGAGTATTTTGTTGATAATGGTCTGCTAGTTGAACGCTTCCATCTTCAATGTTGTGTCTAATTTTGAAGTTAACTTTGATTCCATTCTTTTGTCTGCCATGATGTATACATTGTGTGAGTTATAGTTGTATTCCAATTTGTGTCCAAGAATGTTTCCATCTTCTTTAAAATCAATACCTTTTAACTCGATTCTATTAACAAGGGTATCACCTTCAAACTTGACTTCAGCACGTGTCTTGTAGTTCCCGTCATCTTTGAAAAATATAGTTCTTTCCTGTACATAACCTTCGGGCATGGCACTCTTGAAAAAGTCATGCTGTTTCATATGATCTGGGTATCTCGCAAAGCATTGAACACCATAACCGAAAGTAGTGACAAGTGTTGGCCATGGAACAGGTAGTTTTCCAGTAGTGCAAATAAATTTAAGGGTAAGTTTTCCGTATGTTGCATCACCTTCACCCTCTCCACTGACGAAAATTTGTGCCCATTAACATCACCATCTAATTCAACAAGAATTGGGACAACTCCAGTGAAAAGTTCTTCTCCTTTACTCATGGTACCTTTCTCCTCTTTAATGAATTCTTAAACAAAATTATTTGTAGAGGCTGTTTTGAGTCCTCACGGACTCATCAGACCGGAAAGCACATCCGGTGACAGCTGTGCACGTCGGGGTTTGTACCGTACACCACTGAGACCGCGGTGGTTGACCAGACAAACCACGACGCTAGCCCGCCACCTAAGTTATGAGTCAGGAAAAAAGGCGACAGAGTAATCTGTCGCCTTTTTTTCTTTGCTTGCTTTGTAATCACTCGATGACCAAAAGTAAAAACCCGCCGAAGCGGGTTTTTCGTAAAACTCGGTGAAACTGACGCTAGCCGGTCTACTAGTCGCGGCCGCTGCAGTCCGGCAAAAAAGGGCAAGGTGTCACCACCCTGCCCTTTTTCTTTAAAACCGAAAAGATTACTTCGCGTTATGCAGGCTTCCTCGCTCACTGACTCGCTGCGCTCGGTCGTTCGGCTGCGGCGAGCGGTATCAGCTCACTCAAAGGCGGTAATAGGTTATCCACCAGAAGTGGGATAACCCAGGAAAGAACATGTGAGCAAAAGGCCAGCAAAAGGCCAGGAACCGTAAAAAGGCCGCGTTGCTGGCGTTTCCCGCCGGCTCCGCCCCCTGACGAGCATCACCAAAAATCGACGCTCAAGTCAGAGGTGGCGAAACCCGACAGGACTATAAAGATACCAGGCGTTTCCCCTGGAAGCTCCCTCGTGCGCTCTCCTGTTCCGACCCTGCCGCTTACCGGATACCTGTCCGCCTTTCTCCCTTCGGGAAGCGTGGCGCTTTCTCATAGCTCACGCTGTAGGTATCTCAGTTCGGTGTAGGTCGTTCGCTCCAAGCTGGGCTGTGTGCACGAACCCCCCGTTCAGCCCGACCGCTGCGCCTTATCCGGTAACTATCGTCTTGAGTCCAACCCGGTAAGACACGACTTATCGCCACTGGCAGCAGCCACTGGTAACAGGATTAGCAGAGCGAGGTATGTCGGCGGTGCTACAGGTCTGAAGTGGTGGCCTAACTACGGCTACACTAGAAGAAGAACAGTATTTGGTATCTGCGCTCTGCTGAAGCCGGTTACTTCAGAAAAGAGTTGGTAGCTCTTGATCCGGCAAACAAACCACCGCTGGTAGCGGTGGTTTTTTTGTTTGCAAGCAGCAGATTACGCGCAGAAAAAAAGATATTGCAGAAGATCCTTTGATCTTTTCTACGA
+
+%$$$$$$&)*+27=GCA@?DFEJJJJFJJFIJHHFHGGJJJJACGDJJFBCJJJB@A?76-000+''%'A@CDJJGJ@JFGJJGEBBCEDFBBB@JFF@@?AJJJJJJDF;:::720////.111<??CDEJJ98A::ACJG?>555576898=8'''+:.2;;:*))(-,,*+,/3'&%%&&%&(++),,.<<=GFHEFDEGJFGJJHHJEJF@??>ABD>;6510/0++-3-(&%%%%%#$&'/01('()-.)(((,0)'''))()),,=EIJJFGEFJGJJJEFJJFJIFE@G888''&&***)'&&%$$$&%$%&'%$%'''''(+))((7A@A@DEECB11,,-:BAECACBBAJIFJHHJJJJGGJFEJGJJIHFGJJJJJJJJJJEDFEGJGHHJJJJJHJJJJCCDJJH;<<9?@B:523458<43333JHHJJJEHI@>?>EHDJJJJJJJGJJF9+'((+0>BCIEFA@@@9978:<>>BECF+**))(%&&&)*+%%&&'#$%)*&&$%''+('&%$#####$%%$%&%%$%&&)))%$%%$$#%%&&'&%'(')'&''&'''))2=>DGDDDIHCFDJJGFCCCBDDJHJJJIJ??=>EB8)(((*@BDIJJGJJFJGHED42222(+*+,-1./023;0DFJJJJFJGDGDIHCCC=98?52222??89740,,,%###&+'$%%%%&&),'%$&&%$$'$$%%$''(+''(,,&##$$'&&$%$$$$%&'(()-+,,/*8:JJFIGIHJGJJJJJHDIGIJFHJJJIJHJJJJJJGJGJGCACCFDFJGHIEDBGJJGGJJGHEFFBEEJJDIJCB@948555;AB?CG>?>EEJHDFJFEEGGJGIFIJIJJHJFEAAAA@A<:<<A>@EIGEJHFJJGIJJHEIJIHJJIHIFEHJJDEFJGJJJFF@@E434::+++,;>>?>>>@JJFA*)*.&%%&%%$'&&),%%%+377:9(&&%)&'(((&((&%$$'&$&'+..333;BEGFBEBBFBFBFJBCBBEIJJAB6566EJHFIGJJJEJJHJJJJFJEFHEDCC867//.*&$%%')+)'&%%$$'&&&%%%&%)---24==9682;5@AEGGJJF21+)&)%&+&)'&%$&''+,'(11.)((-1;77667?>==DA6644)+((''))')'((()+;FJJEFIHJJJJJHEGFIJFJJHJFJJJJJJJGDJJJJCCAA7348789<<;:8*)1367>=JECBA@DEJ;;88<8668@@A==88>66<=6@01:@EJJ95275))23+*&$$#$%#$%&+*(''&'.,39:@BBAA@33%%&'(%%%%$###$$$$&')*4=?=<=22*)**+++-'&&',**+?@CHEJIFFHGDDC=HFJJJHJJHGJFHFHEJJHHFJHDGA444477***+3+++&&%&%%%''''((*+++*+*./354/.-./%%%$$$%')*34>??@FECGJJJJIEFHDB@@+++1.(((22248=<?>@=>??GD@ACDJIGAB@@?@@BIJGJHJJJJFEJGJEA<FDEI>?>>CJJJFFEDCBEGJFJJIJIGHGHJEJHJIJHJJJFEIIJFFHIJJJFFHGDA@=B,,,<=?DC322,?311/.0***32,+(&&'''(&'*.+*+-2&%%%$#$$&),)'&($$#',&&&'5?ABEDCCDDIHGDF?@@&%%'*+/,.59019<CGECDEDE4..-'('&&%..0.,+++(''(('%%&))*1--.@EIEEDDFECHEFJE2)))*+**-+()($%%'+'+(,'''*)+69?AEFGIBBC@A@BADDCEDJFJJJFGCG98:=FDDEDBDECGBEJHFJGJJHJGJFGJHGJJJHIGHDG@=++++*)/00///?BBEHJJJJIGJJJEIGFHGHJHJJJGJFJFJJE:::;6652(('(+*,,,1,*),1277AGFHJJGFJGJGJJJJJJFHGEGHBAADFE=>=>DGJJJGIGJCJJHFIDJJGGJ?EB<FJJJHJJHFJGJJJJJJGJFFEJIEJJJE==>?BF0///459;<=?EA@B21124/1../>>==?ABABDGJIDDDJHIGEE87795775;<FGJGED>D@JJJJGG<<@AGJJEJFC?@BFJJJFFEIA89::FGJJJGJEJJJJ?FJHJJJFJJFIJJJGJGA@@??4334???EJIJGHEDJGFGJJGEJHIJJGFFEJIJJHGEEJIJJJJHJJHJJJJJJJFJJJJJJJJJHJIHHDBE@;65246;;;;:99:JEEGFIIEJIGJJJJJJJIJJF?GEJJEJEJJJGEGFEB?<>=539:;@AIA???---4B::::<-,,--BAADGJJGEJGFHJEJHJGJIJJJJHGJJIFGDCE>;7754335<BGJJJJIIJJJJE=<6D7=8,,6<?FHJABJJGIGJGJJHJHHJIFJHJJJHGGJJJFJIFJJIIJJGFCCCCDEHEF@-%%%%07GFFF??@@FEFF<<;:<@?ABIGJJ?>??GEJJGIJJ<94411.----/BAAAGA===@7788?@EEDGEJJFFHFIFGEJJE6666@AA?@EDB?AAAJEJIGCDDFJGJJJJJHIJJHJHHJJIJFFFCDC@F<IEDA8<432;;<;>@@@AAADHC=::8.0/./:C=:;;7EEHEGDCJHJHJJJGJJJCDCCIGFDBBJJJGEIJJFJDCEHFGEJJHJE57/+,)*+.22/-+&&&'8BCJJHFGJGEJDJFGGHFCF+++&&&%(()227111/'%%%&'0A@?@@JJJDJJEFFBBDDIAB@@<=@?=EJD:A?FDJ?53C@@ABBD>?AAGFBAA76682CFGGFIHHJEEEHJIGJHFDJFJIHJHHJIJCDFEGIEH?65522004777?JEFFHEBCBGJIGJHGEFDCDGJJJJIJHJCC>+**'&&'9;=:4,,)&'''(%%&)2.,++(**.//>@IDC??@@?::;BJFJJFJHF:99:EEHFHJ;676/'&((*-./AGJIHIIHJJJJIJJFJJFFE@:6/1+)**.+*'(*+0;;212****11/,,(&%&68767>?JFJEHJIGJ@AEFJJJFHFFGDE5555JJJHGJJIFJJIJIJJJFFJIJA??;577JGJFJJJFJJJIJJIJHGJGIIJGJEE@>(E7>DEJGFJIGGDC@J@>>JGGJJJDH<;:;>=D/.<11,';57=?HGIAAAIJFBEB@C?=000;;=B@>@>AE>=666834.-**//:=>BBGA>>>JH@@?:111.3310/11>BGHIEFCHEHF55557:9>C=8911113?65465755466=BG?BFJJJJEE::88:::;@>99;<AJFJJJDIHJJIFJIJJJHHHJJJJIFEJJJJJJHJJIEEHDEFDGFBEDDJJJGIJAAA??@BEFDGJDD;3-**+<=<<=;32+)&%&'-7?DJHJJGEH>>==?=33002831)'''%'/*6528=<?DG@BD@=DBDEJEJIJJJEDFFJ@?CA@;1../-,,+))015JGFJFJC6GGIEFG>>=1:DHHEJJGIHIJJJJHGJGGHIHHJHJFHJJIBFB<;:;EA@BFEIFDEJHJEFJJAA@ABAAAA?>:I@B>:7/+,.+'''&'-+,,+,*0+'*++2//11400&%
@Glass_T7V_23_D3_14_8_20
TAAAGTATATTATGAGTAAAGTTGATCTGACAGCGAGGCTTGGATTCTCACCGATAAAAACGCCCGGTGGCGACCCAGCGTTCTGAACAGATCCAGATGGAGTTTTATAAGGTCATTACTGGATCTATCAACAGGAGTCCAAGCGAGCTGGATCTCAAATTACGCCCCGCCCTGCCACTCATCGCAGTACTGTTGTAATTCATTAAGCATTCTGCCGACATCGAAGCCATCACAAACGGCATGATGAACCTGAATCGCCAGCGGCATCAGCACCTTGTCGCCTTGCGTATCATATTTTGCCCATGGTGAAAACGGGGGCGAAGAAGTTGTCCATATTGGCCACGTTTAAATCAAAACTGGTGAAACTCACCCAGGGATTGGCTGACGAAGAAGCGTATCTCGATAAACCCTTTGCGGAAATGGCAAGATTTTCACCGTAACACGCCACATCTTGCGAATATATGTGTGAGACTCCCGGAAATCGTCGTGGTATTCACTCCAGAGCGATGAAAACGTTTCAGTTTGCTCATGGAAAACGGTGTAACAAGGTGAAGCACTATCCCATATCACCAGCTCACAGTTCTTCCATTGCCATACGAAATTCCGGATCAGCATTCATCAGGCGGGCAAGAATGTGAATAAAGAAGGCCAGATAAAGCTATTGTTCTTACGGTCTTTAAAAAGCCAGTAATATCCAGCCTGAACGGTCTGGTTATAGGTACATTGAGCAACTGACTGAAATGCCTCAAAATGTTCTTTACGATGCCATTGGGATATATCAACGGTGGTATATCCAGTGATTTTTTTTCTCCATTTTAGCTTCCTTAGCTCCTGAAAATCTCGATAACTCAAAAAATACGCCCGGTAGTGATCTTATTTCATTATGGTGAAAGTTGAACCTCTTACGTGCCCGATCAACTCGAGTGCCACCTGACGTAAGAAAACCATTATTATCATGAACTACATGACCTCTGGATGCGTGTATCACGAGGCAGAATTTCAGATAAAAAAAATCCTTAGCTTTCGCTAAGGATGATTTATGAAAATCACGAGCCCGCTTCTAGAGTACTGCGATGAGTGGCAGGGCGGGGCGTAAGACTCGACGTCTAAGAAACCATTATTATCATGACGTTGACCTATAAAAATAGGCGTATCACGAGCCCTTTCGTCTTCACCCTCGAGCACAGCTAACACCACGTCGTCCCTATCTGCTGCCCTAGGTCTATGAGTGGTTGCTGGATAACTTTACCGGGCATGCATAAGGCTCGTATAATATATTGGGAGCCAACGTTTTTCCCTCTACAAATAATTTTGTTTAACTTTTTAATTAACGGCCGGCTTGTCGACAACGGCGGTCTCCATCATCAGGATCATCCGGGCATCGATCGTACGTCCGGCAATTAAAAAGCGGCTAACCGCGCCGCTACGTCTGCAGGCGCAGCTCGATTGTAGGGCGGCGGATTTGTCCTACTCAGGAGAGCGACTAGCCGACAAACAACAGATAAAACGAAAGGCCCATCTTCGACTGGAGCCTTTTGGTTTATTTGATGCCTCTAGCACGCGTACCATGGGATCCCCGGGCTGCAGGAATTCGATATCAAGCTTTTATTTGTCGAGGAATCATCCATGCCATGTGTAATCCCAGCAGCTGTTACAAACTCAAGAAGGACCATGCATCTCTTTGTGAGTAGGAAATCTCCAGAAAGGGCAGATTGTGTGGACAGGTAATGGTTGTCTGGTAAAAGGACGGCCATCACCAATTGGAGTATTTTGTTGATAATGGTCTGCTAGTTGAACTCCTTCCATCTTCAATGTTATTGTATAATTTTGAAGTTAACTTTAATTCCATTCTTTTGTTTGTCTGCCATGATGTATACATTGTGTGAGTTATAGTTGTATCCAATATCTACAAGAATGTTTCCATCTTCTTTAAAATCAATACCTTTTAACTCGATTCTATTAACAAGGGTATCACCTTCAAACTTGACTTCAGCACGTGTCTTGTAGTTCCCGTCATCTTTGAAGAATCTAGTTCTTTCCTGTACATAACCTTCGGGCATGGCACTCTTGAAAAAGTCATGCTGTTTCATATAAATCAGGTATCTTGCAAAGCATCTGAACACCATAACCGAAAGTAGTGACAAGTGTTGGCCATCGAACAGGTAGATTTCCGGTGAGTGCAAATAAATTTAAGGGTAAGTTTTCCGTATGTTGACTTTCACCCTCTCCACTGACAGAAAGTTGTGCCCATTAACATCACCATCTAATTGAGCAGTTCAAACCATAGTGAAAAGTTCTTCTCCTTTACTCATGGTACCTTTCTCCTCTTTAATGAACTCTTAAACAAAATTATTTGTAGAGGCTGTTTTACCGTCCTCACGGACTCATCAGACCGGAAAGCGCATCCGGTGAACGACTGTGCCACGTGGGTTTGTACGTACACCACTGAGACCGCAGTAGTTAACCAGACAAACCACAACGCTAGCCCGCCACCTAAGTTATGAGTCAGGAAAAAAGGCGACAGAGTGATCACCTTTTTCTTTGCTTGCTTTGTAATCACTCGATGACCGAAAAGTAAAACCCGCCGAAGCGGGTTTTTTACGTAAAACAGGTGAAACTGACGCTAGCCGGTCTACTGGTCGCGGCCACTGCAGTCCGGCAAAAGAGGGCAAGGTGTCACCACCCTGCCTTTTTCTTTAAAACCGAAAAGATTACTTCGCGTTATGCAGGCTTCCTCGCTCTTCACTGACTCGCTGCGCTCGGTCGTTCGGCTGCGGCGAGCAGTATCAGCTCACTCAAAGGCGGTAATACGGTTATCCACAGAATCAGGGATAACGCAGGAAAGAACATGTGAGCAAAAGGCCAGCAAAAGGCCAGGAACCGTAAAAAGGCCGCGTTGCTGGCGTTTTTCCACAGGCTCCGCCCCCCTGACGACATCACAAAAATCGACGCTCAAGTCAGAGGTGGCAAAACCCGACAGGACTATAAAGATACCAGGCGTTTCCCCTGGAAGCTTCCCTGCGTGCGCTCTCCTGTTCCGACCCTGCCGCTTACCGGATACCTGTCCGCCTTTCTCCCTTCGGGAAGCGTGGCGCTTGTCATAGCTCACGCTGTCCAGGTATCTCAGTTCAGGGATTATCATGGTCGCTTCCAGCTGGGCTGTGCACAAACCCCGTTCAGCCCGACCGCTGCGCCTTATCCGGTAACTATCGTATTCATCTGCAACCCGGTAAACCACGACCTTATCGCCACTGGCAGCGAAGCCACTGGTAACAGGATTTAACAAACGGAGTATGTCGGCACGAATCCTTAAAGATTGTGAATGATCCTACAACTACGGCTACACTTGAGGAACAATTCTTCGTATGTCGCTCTGCTGAAGCCAGTTTACATTAGCAGAAAAGATCGTCCTCTGATCCGGCAAACAAACCACCGCTGGTAGCGGTGGTTTTTGTTTCAAGCAGCAGATTACGCGCAGAAAAAGAATATTCAAGAAGATCCCTTGATCTTTTCTCAGGGATTATAGACGCTGAGTGGAACGAAGAAAACTCACGTTAAGGGATTTTGGTGGTAAGGATTGCAAGAGGATCTTCACCTAGAGATCCTTTTAAATTGAGAGTGAAACG
+
JFHA?E211//'(0-+,**)'%%$%%%*)*+((%$%+5<?@33334844---'../674***247//./2,&&%%.(-,,./**++-1-('')865573''('''((*%&'*,**&&344---.9;77?77767653+**087888>>4((((((''299A?>>>@A>?GJJCEEHEJJFHJGJIIJJJGGIFJJEJHDJIGHJIJHFJJHIHJJGJJJJJ''''14449@@HDHJHEJJIGGG?333;=J====DA@@AFJFFCCJJJBCFDDDJAD3222-4+-7679*)))0,++,36/+***,DEAEGFD?BJEA.,,,@AA<9888734<@D=<;;10/0:;;999:CACC=>=>=;9:930/.120-.,++-2,,-.*)&(.,,+,.,+,-.()%#$%%%%(++,./**'(,661/.-'''''''7888778;<B8878853//../+,*)),,---0144*''*))'&&&1//??A??>???EFDEDA***+0-3220++,,+,2@@==>@A>?JHHHIFJFHDDDFCDB::::@=<7,))-,-320,())%$$$.(34576953211286''((-///613<8FJJC;:55;:::85.,'('&&'(((''(,.89=<<<<9888>;:-,'&'()'&'))+)*..-,)))'$$$'(%&'&**(-----,,.,-373-)''&%$%'&'&'((+('',9>CBECJFJIGFEBBCCED>>>6667BBB<<<9;;;JIJFHFEF>>>GJ8:0...2254448EJ?AABJJJJHECIFG>>>GHJG>>?7<<<AABHHIGGEGJHCEDFIJJIJJGECCC???;.GGE@:3**ABEFBGF@CDEHJJ@>A@IEHGGD6657@@;211033232.389:;CFECEGHGFJDA=:.*1,,,,685999;87821//:9:==::;=EIDEEFF?@?;=,*./0037;3676777;;:</.*'((()-&&((3*'%%%%%&&**((:?BCBACBFABCHBEGHGFGC@>>EJFEJF???E<>>>>FC===>''''''%%(4%%%%*''-))+(&%%).)++-27:<>>=:7223<C@?=<>>EIEJFHI>62333:769:8877<>;;667569<?8<7555==;;933///***''&'+,+**,+,.,,./5511--4..-.1=A@:45566;6;:=++3///34422::>>@GJJJEJFGEJIFHJHGHIJJJJJIFC@?DGFD>='''(*))*/-,%%(((''')+'**'(.+7777>@C?>?@DA?BBB8889;660)****&&%+*'%&,4?>7<-B@AFJHGGJEJFJHC><C>A<98=>D66-@<>=:::<>;57;-++++,)(((+++.-,.++''&%%%&&%%'&&''34488983/..('''(&&'))**)+++,+,...,))%*('&&&)++,''&%&58877643/,,,&&&&(0-+--122449DC::97::B@C??A+++,/-,)),*)('&&%%(((;<:<<=GHGJFJECABCB?>?DGC@B@2&&(-&&&&''(&&.-(+.-'''(516779<;9999<<445>@@ADE><644---5..234+++*:?;89;<=AB@==>>FEE;;;74<;87787;(''')(**+8669::694,...:>+++,44489=AAB@@>7:9:;:A:40018..;12-,%%&&')+()400+&%&&&'')*(&&$$&%%',-.//4665545449.,,-000/--.0/0234555633344)''()*433*''''6/61/./44445<;9/++3545))))***.,***&%&%'%$%&)+)*,,/+,/.154+''&'--&&(,++)*-11339<=>:,++,9<<==8877889<;9666=>?==87630-+*+-1:67764322534+++)((%%$%()*%&&'&''(2476544/.1.,,,-+./-+.037+**+,,,+-9976674))))1100113452110/-,*)))+/%%&&(322689:<=<<;9444499:;9987889:7778;8767,,,**)'()$$%,/248??>;6555543467<84444655569:99::;88<@;8655699:;99:88865//-*)&&'%&)'&&&'(./0554//..26878654356554563,+,,564455753011388-&&&'.')*+1/./367+**))))167678788982'$$'++'&'(*)***//0132-%$$%()'+.204//7744//22.*''*)&&%*(((,,355666666794300+(%&##$%&&''%%%')&$$$$$&'-3640+(-/*55<@EFFDGDEIIFHEFGDJGDJ?;+=;75+88,,,*+((,*)**8::CBCAABBEJ==<=ACJ?45=7.-,+,..632210/05322+*,-,-)0/0;=8/-(($%&''%&(*)))*,/351/.--'')-/4*)%%$%#$'-4&'(&(&'())6)(()/,+'''),,++*+++('&%'&%(/08::CEEB6333FHECECC5333322127<@>>=@@1100.++,&&'&%%%'(12559::5>@BABEDJHJ@?@?>>>>5543445-,,,434335?<:;*)(&///0977456;<<,(()1258445?=A:::992289:@;:;;;999?..-'(((('&'''('(')))&%&)('()+12/-.<B<;;?CECA6566?@?A>?6-64486831,,,,--,-/9GE=>91//1/----41877**5*+?:@>5324+)*(*43***+//7:>@>=?:9:<;9778:GGHGJ@AA<877('&')&&&',,-1633335;9200('('(((1/,-./04100.-++,-+2-'&&&*+1534?@AB@;;;8))27;@AABBB/...6<;>>FDEB84123589:<?A>;87/,+))-+.-.7;<CBBEEB=**)+=6<00/33314>?=?B:989;>8877=D87/)))*,-())**,<>=>=>>>>111=;/-)...10/351323530/./1-.,)')*'%&&((((')+%%&,-305989=BEJGGCAH<GHE?F>DBGIJIJJJJJJJJHJJIGJHGGJD@@A@44:CED@@EBIECCFIHJG??543210/..-,:<=>=999:>@?@(((()2110.''/***-)))('%#$&&'((,(&&&(('&&',-253:..'&00++++233.&''*79BFFDEJJJGJJJJJHJBGGDGIHGFA>22,+*'''&&&%%$$%&'(,(*))(((/./9;>>AD<A@9990,,-@A***(''%%'(-./39,++*,++++,&''&&'')'$&%$&%%%%%%&%%%'%&'''%%%&+&&&''++'&&&&'''(,++-.-,,.;<<433,%%$$$&&()&*'''&()*/,+++-345579967;?0--,-/)*&%%##$$%$'--.((&$$$$&&%$&(+++*-'''(.---*)),-<A?AC666('&%$$%*),'''',//6898=:88768;00//64420634..++)(&'*((*''''---,%%+)''(,&&&&'''*'''('&&&(*.('')+55330.-*()//+,'(*()-(),,+*,.+&&**&&&%%&&%&(&%$%%'&'./111*'''()((')*+6667821022,,**((***)$#
@Glass_T7V_23_D3_14_8_21
CCCGTCATCTTTGAAAAATATAGTTCTTTCCTGTACATAACCCTGGGCATGGCACTCTTGAAAAAGTCATGCTGTTTCATATAGATATTGGGTATCTCCAACTGGACGCCCGTGGCGAAAGTAGTGACAAGTGTTGGCCATGGAACAGGTAGATTTTCCAGTAGTGCAAATAAATTTAAGGGTAAGTTTCCGTATGTTGCATCACCTTCACCCTCTCCACTGACAGAAAATTTGCTCCATTAACGTCGCCATCTAATTCAACAAGAATTGGGACAACTCCAGTGAAAAGTTCTTCTCCTTTACTCATGGTACCTTTCTCCTCTAATGAATTCTTAAACAAAATTATTTGTAGAGGCTGTTTCGTCCTCACGGACTAATCCAGACCCGGAAAGCACTGCAGTGACAGCTGTGCACGTCGGGGTTTGTACCGTACACCACTTCAAGCCGCGGTGGTTGACCAGACAAACCACGACGCTAGCCCGCCGCCTAAGTTATAAGTAGGAAAAAAGGCGACAGAGTAATATTAGCCTTTTTTCTTGCTTTGCTTTGTAATCGCTCGATAACAAAAAGTGAGGCAAAGCCCAGGTTCTTTTCGTAAAAGTAGGTAAAATTGGCGCTCACGGTCTGCTGGTAGAGCATTCCCATCCGGGCGGGAAAGTGCTCACATGCCCTTTTTCTTTGAAACCAAAAGATTACTTCGCGTTATGCAGGCTTCCTCGTTACTGACTCGCTGCGCTCGGTCGTTCGGCTGCGGCGAGCGGTATCAGCTCACTCAAAGGCGGTAATACGGTTATCCACAGAATCAGGGGATAACGCCAGGAAGGACGTGAGGCGGAAGGGCCAGCAAAAAGGCCAGGAACCGTAAAGGGCCACGTCTGGCGTTTCCACAGGCTGCCCCCCTGACGAGCATCACAAAAATCGACGCTCAAGTCGCGAGGTGGCGTTGCCGACAGTTATAAAGATACCAGGCGTTTCCCCCTGGAAGCTCCCTGGTGCGCTCTCCTGTTCCGACCCTGCCGCTTACCGGATACCTGTCCGCCTTTCTCCCTTGCGGGAAGCGTGGCGCTTTCTCATAGCTCACGCTGTAGGTATCTCAGTTCGGTGTAGGTCGTTCGCTCCAAGCTGGGCTGTGTGCACGAACCTCCCGTTCAGCCCGACCGCTGCGCCTTATCCGGTAACTATCGTCTTGAGTCCAACCCGGTAAGACACGACTTATCGCCACTGGCAGCAGCCACTGGTAACAGGATTAGCAGAGCGAGGTATGTAGGCGGTGCTGCCAGAGTTGTTGAAGTGGTGGCCTAATTACGGCTACACTAGAAGAACAGTCTTTGGTATCTGCGCTATTGCTGAAGCCGCTGCCTTCGGAAAAAGAGTTGGTAGCTCTTAATCCGGCAAACGAACCCACCGCTGGTAGCGGTGGTTTTTTGTTTGCAAGCAGCAGATTACGCGCAGAAAAAAAGGATCTCAAGAAGATCCCTTGATCTTTTTCTACGGGGTCTGACGCTCAGTGGAACGAAAACTCACGTTAAGGGATTTTGGTCATGAGATTATCAAAAAGGATCTTCACCTAGATCCTTTTAAATTAAAAATGAAGTTTTGGAATTCAATCTAAAGTATATATGAGTAAACTTGGTCTGACAGCTGAACTAGATTCACCAATAAAAAACACCATGGCATACAAGCATTCTGAACAAATGCAAGTGGAGTTGGTCATTACTTTCAATATATCGACAGTCCAAGCGAGCTCGATATCGAATTACACCCCGCCCTGCCACTCATCGCAGTACTGTTGTAATTCATTAAGCATTCTGCCGACATGGAAGCCATGCGCCAAACGGCATGATGAACCTGAATCGCCAGCGGCATCAGCACCTTGTCGCCTTGCGTATAATTACCATGGTGAAAACCCAGGTCAGTGTCATATTGGCCACGTTTAAATCAAAACTGGTGAAACTCGCCGATCGCTTCAGGACGAAAAACATATCTCAATAAACCTTTCCGGGAAATGGCCAGGTTTTCACCGTAACACGCCACATCTTGCGAATATATGTGCTAGAAACTGCCGGAAATCGTCGTGGTATTCACTCCAGAGCGATGAAAACGTTTCAGTTTGCTCATGGAAAACGGTGTAACAAGGGTGACGTCCATCACAGCTCACCGTCTTTCATTGCCATACGAAATTGCAGATAGCATTCATCAGGCGGGCAAGAATGTGAATAAAGGCCGGATAAAACTTGTGCTTATTTTCTTTACGGTCTTTAAAAAGGCCGTAATATCCAGCTGAACGAGTGCAGCGTTATGAGTACATAGGCCAAAGCATTGAAATGCCTCAAAATGTTCTTTACGATGCCATTGGGATATATCAACGGTGGTATATCCAGTGATTTTTTCTCCATTTTAGCTTCCTTAGCTCCTGAAAATCTCGATAACTCAAAAAATACGCCCGGTAGTGATCTTATTTCATTATGGTGAAAGTTGGAACCTCTTACGTGCCCGATCAACTCAAAATGTGCCACCTGACGTCTAAGAAACCATTATTATCATGACATTAACCTATAAAATAGGCATATCACGAGGCAGAATTTCAGATAAAAAAAATCCTTCGCTTCTGGCTAAGGATAATTTGTGGAATTCGCGGCCGCTTGTTAGAGTACTGCGATGAGTGGCAGGGCGGGGCGTAAGACTCGACGTCTAAGAAACCATTATTATCATGACATTAACCTATAAAAATAGGCGTATCACCAGAGGCCCTTTCGTCTTCACCTCGAGCACAGCTAACACCACGTCGTCCCTATCTGCTGCCCTAGGTCTATGAGTGGATTTATCGATACATACGGGCATGCATAAGGCTCGTATAATATATTCAGGGAGACCACAACGGTTTCCCTCTACAAATAATTTTGTTTAACTTTTTAATTAACGGCCGGCTTGTCGACGACGGCGGTCTCCGTCGTCGGATCATCCGGGCGTCGATGGGCTGCCTCCAGCAATCCAAAAAAGCGGCTAACCACGCCGCTTTTTTTACGTCTGCAGGCGCCACTCGATTCTAGGGCGGCGGATTGTCCTACTCAGAGCGTTCGCCGACAAACGACAAAGAAGATAAACAGAAGGCCAGTCTTCGACTGAGCCTTTCGTTTTATTTGATGCCTCTAGCACGCATCATGGGATGCCCGGGCTGCAGGAATTCGATATCAAGCTTTTATTTGTCGAGATCATCCAGTGCCATCTGTAATCCCAGCAGCTGTTACAAAAACTCAAGAAGGACCATGTTTTCATCGAATGTTCGAAAGGGCAGATTGTGTGGGACAGGTTAATGGTTTTGGTAAAAAGCAAGGGCCATCGCCAATTGGAGTATTTTGTTGATAATCGTCTGCTCGTTGAACGCTTCCATCTTCAATGTTGTGTCTAATTTTGAAGTTAACTTTGATTCCATTCTTTTGTTTGTCTGCCATGATGTATACATTGTCAGTTATAGTTGTCTTCAATTGTGCCTCACGAAGAATGTTTCCATCTTTTTTAAAATCAATACCTTTTAACTTTTTTCAATTATCTGACCGAGGGTATCACCTTCAAACTTGACTTCAGCATGA
+
((-/469@::553478JFEIFC?AHBGEFAG3ECDBBDAA?0*,'''<=;---089666/,-/147899:AB@9667+****+&%%%$&&),,+*++++(&&&%%%%$$$%$%$%&&&(.144455DDCABCFBA@BBDEDFB@BF;;;:98/++,<:;1;:0//..4475>=>>A@7457:@><<=>62(''''//,))00D?>>>D?@ECACDHBGBGJFEEADCFDEAB?6*('(+/224/++)&''(+,,,-1ABDEEDDBCEDJ77777771222667>?@==<;5332/07DCGD=>=945@>@@@B@FB..))0*'&'<3333<+1)%%(1'''4---.68;B8889;?@==>>4221430///.002)$$$$%%'&(/+458=:20-(%%$%$$('&%&&&&'%%%&''&%%(((+'+'%%$$$'.1:044+''&&&&';;>DBBA@@@@>??@BCBIHJJJDEEBBC?==6>66.**,-32344''%##&$$&).:9:21140//./++,,+*(''%&&&,/--05/..)-*)**+*)30//01311134421331-./=73**&$$#$%%'(&'*)&&$#$&)&'(.123+$$$$&%&'-%%$$%%$$$%%$%%%&$$$$&'%%$%%&%&$&&%$#%())'$%&(&$$$##%##$&'*+4563118((()*,+/-/)))14110.-.-.--67<;>@A9972.-))))%$$''(()(('')35=999678;@@?@DIJJJIGCAA1112@ECCG8---.*'(*('(*@GFJEFFFJIFEIFJEJJHJJ@<=??=89<@HDD;9933(%'*(-'('&((&%&'%&)()(''&&%&%%&&-12623332.:6976)'')&)%'&%%&$$%'((*)+,.)('(+*-('$)(*88:<CDCHFJEHJIFGJJJJJJJHJJJHH???90/+)&'((((&$%$%'&%%%&$&&&(+15622=A?JJIFEJDCGCHJE<<<E55435:9////9;;=-,-/<=00-47>AAEJIJJA>?93@>88JJJHJFJJ77:;HDE:686475.'+''(;?6556CBGGIJJJJGEDEIEFB'&&'-)))(--8DFFD><;<=>=<89?===DIGJJG@@@:<=BBCJJJHJIJJGCEB--*)()('&'/5<>;?ACFFGIFJIJHJEIJIEF:EEEFJJIJECBCDDJFA@22;<?DJJJIEHHFHJJHJEEBDHJJJHJIJH1111;;:>=:;<<DEEFJHGC:8778?A>@CFDEJJJFEIJJIJB=<<@3222;>&&&%&''%&%%((+/.**)*))'%&',+,-.34CIDC321('&''(+,11.('((05:;;;::2-,-*'(&(,+++,//-)(''''2-00358B?AB@@;6:==>==;=?,,,,JIHFJJED****2.&*)&'(()+.../4620/..-2965678>7222../78=88<@?@??HD<<DAAEGBDAAC=10//554.../),4'1006--066=?>??@JHIHIFGBA@1/**86*,***;>G;;;;JJFFDFIJJJEJJIIHGJJJHEEDCE56+*))AFDBACGCB45555.++++95=CJB=?=A>JEJ--.8>?:::J2,++-.&&()))))AHGGIGDGJ((((@BFEHDACCBEBCB*)))'&&$%$$%).')(((+***''')*/0/'334920,,+(***+,****32+**+/0/-../---)'$#&))))/010*'$$$'*'((&%&$$%&')1>?@@DEE;////7.)))3767--,-11444+:;@@CECFCIJJJFHJJJIEJGHIIJJHJJJJHJJDEEFFEFJFIFFHFEEC?;810*('%&'(33.-..3==GABEEJE=??6BIIGJJHJIHHGJGJJJJFGJJIIBA@@E?;,+'%$$%%#$%''''))))('&%%%&$$$###$'##&13569JEEDBJJC7---.EEEJFJJFJGFJJE@(&'&##$$$%%)(''&%&%%%&,,'&''(%&('''*,,*++0-)-(()11.,&%&*++,*++??BEGIJJJJEFFIJJEEFFBF0?''((.../01,)(((,--1<669;B?...*))(++,CBEEJJGGDBE?JJJFHDDE???IF?<<<<@?BEJE8667JIJDJJHHFHJGJ<981110.*)(%$%&&(+%$$%(),*+AGDECJGFE<==8:100--,+*...()&%+/**+68<;>@::9:>?@?@;;;>FEDBCBCCJJJJJJFFFEJIJHJFGJIJGIHJJJ4D:,)),)-9:?DHEEFJJJJJIGGJJGHD:710-2//.()*)'&(('((*46<65'$$$%%%&%$$%%&')*(''(%),0:1//2.../GJIHJJJJJJJJJIJJJJJJEGFIJED24&&&'-06@JJJJGJHFFGEJEEJ;8<A87464334@--333-'%&%%%%%'+13:>?=4452555C@A7666HJJJJJBCA@DGE@@@@EFEF<5566ACEJJFIGFHDJIIDB43344<=,**+5442234'%%%'%%%&'**)*('&'0.19<BGC887512?@GJHGDGJDBAAEFHJJGJJJIJEEDJ9640000*('('(()*)*&&'5;@888566,&%%&'+.679?A@<<<4,)(&'%%$'*+0//..-%%%%-(((***,.*,2&%%&--,+))(%(8:<AHEGHHJJ@?@?GJJ?JIHDJICDDFJA:8;:;,+/0//./40/085+61266678A9889>A.,,-../=,,&&;B7<30225555-,,++++-9<@@EA623348A@BJJJFIJJJJJJFJFBABBACBJGECDFDJGJHJBBBBJDIEGGAAFGIEFE;88;((&&)'&(('''('%%%&()0*;;;<FHGCDCJEA>>?A@CBCE8882122CEB>?@9444>>>=B=>@=<::31&&(023567A;8962<EDDEJG9=07(''&+,5334<BGJD@?>BGJEHEA@?AJDF==889.,,,1100/544::'&&(+&$$##$&&%&(,-21/00-&&&'?=77555432134678:A<=9;::>A><88:?ABA??BAIDDB@@7545839****5.--,(&%%%&%&&%%'('%%..2254(''(**)++.(((%&'&&'&'&%&&'$$$('0-*)*)*-/*+,03++:8658CAEEGIFHJEHDFH??=;20(((''((%%$%&%%&((&'(/322.=C:762,-23+*,/./)())*+*+++<<:8?)))),-(&%'&&&%%()'(%%%&1333;;:??@EJFFCB<<72.'3..)))))+*..1001.&&')&%%##$&(''&&)//2DGGC=;9881/-,&&''*&'**&%&))*++&&&&0-,,+*('&&(17@DED>-,,-99=EIJGGGDHFJCA<1--)))%%%&(+-3+&&'///.0,,,,52?DGCCCDD@EB99861+%$$%(--5:==>>@EFEJIFIDEJ?AA6<;=EDCABACBAAADBCAJJHJFJGH88753('''5<>((()5?(((&''(,)/''&%&&(''(15:@9999??48><8.,373///2<;<;86668711/++)+,--(%%%$#$$$$%&&%&'(*5++94445:***)/00(/./2253*'''$
@Glass_T7V_23_D3_14_8_22
TTTGCGTCTGCGGGCGGCGCACCTCAATTCTACGGCGGCGTTTGTCCTACTCCAGGAGAGCGTTCACCGACAAACAACAGATAAAACGAAAGGCCCAGTCTTTCGACTGAGCCTTTCGTTTTTTATTTGATGCCTCTAGCACGCGTACCATGGGATCCCCCGGGCTGCAGGAATTCGATATCAAGCTTTTATTTGTAGAGATCATCCATGCCATGTGTAATCCCAGCAGCTGCTACAAACTCAAGAAGGACCATGTGGTCTCTCTTTTGGTTGGGATCTTTCGAAAGGGCAGATTGTGTGGACAGGTAATGGTTGTCTGGTAAAAGGACAGGGCCATCGCCAATTGGAGTATTTTGTTGATAATGGTCTGCTAGTTGAATGCTTCATCTTCAATGTTGTGTCTAATTTTGAAGTTAACTTTGATTCCATTCTTTTGTTTGTCTGCCATGATGTATACATTGTGTGAGTTATAGTTGTATTCCAATTTGTGTCCAAGAATGTTTCCATCTTCTTTAAAATCAATACCTTTTAACTCGATTCTATTAACAAGGGTATCACCTTCAAACTTGACTTAGCACGTGTCTTGTAGTTCCGTCATCTTTGAAGAATCTAGTTTCTTCCCTGTACATAACCTTCGGGCATGGCACTCTTGAAAAAGTCATGCTGTTTCATATGAATCTGGGTATCTCACAGAGTCACTGAACACCATAACCGAAAGTAGTGACAAGTGTTGGCCATGGAACAGGTAGTTTTCCAGTAGTGCAAATAAATTTAAGGGTAAGTTTTCCGTATGTTGCATCACCTTCACCCTCTCCACTGACAGAAAATTTGTGCCCATTAACATCACCATCTAATTCAACAAGAATTGGACAACTCCAGTGAAAAGTTCTTCTCCTTTACTCATGGTACCTTTCTCCTCTTTAATGAATTCTTAAACAAAATTATTTGTAGAGGCTGTTTCGTCCTCACGGACTCATCAGACCGGAAAGCACGTCCGGTAACAGCTGTGCACGTCGGGGTTTGTACCGTACACCACTGAGACCGCGGTGGTTGACCAGACAAACCACGACGCTAGCCCGCCACCTAAGTTATGAGTCAGGAAAAAAGGCGACAGAGTAATCTGTCGCCTTTTTTTCTTTGCTTGCTTTGTAATCACTCGATGACCAAAAGTAAAAACCCGCCGAAGCGGGTTTTTACGTAATCAGGTGAAACTGACGCTAGCCGGTCTACTAGTAGCGGCCGCTGCAGTCCGGCAAAAAAGGGCAAGGTGTCACCACCCTGCCCTTTTTCTTTAAAACCGAAAAGATTACTTCGCGTTATGCAGGCTTCCTCGCTCACTGACTCGCTGCGCTCGGTCGTTCGGCTGCGGCGAGCGGTATTAAGCTTCACTCAAAGGCGGTAATACGGTTATCCACAGAATCAGGGGATAACGCAGGAAAGAACATGTGAGCAAAAGGCCAGCAAAAGGCCAGGAACCGTAAAAAGGCCGCGTTGCTGGCGTTTTTCCACAGGCTCCGCCCCCTGACGAGCATCACAAAAATCGACGCTCAAGTCAGAGGTGGCGAAAGTAAACAGGTTGTCGAATTACCCAGCATTTCCCCCTGGAAGCTCCCTGGTGCGCTCCTGTTCCCGACCCTGCCGCTTACCGGATACCTGTCCGCCTTTCTCCCTTCGGGAAGCGTGGCGCTTTCTCATAGCTCACGCTGTAGGTATCTCAGTTCGGTGTAGGTCGTTCGCTCCAAGCTGGGCTGTGTGCACGAACCCCCCGTTCAGCCCGACCGCTGCGCCTTATCCGGTAACTATCGTCTTGAGTCCAACCCGGTAAGACACGACTATCGCCACTGGCAGCAGCCACTGGTAACAGGATTAGCAGAGCGAGGTATGTAGGCGGTGCTACAGAGTTCTTGAAGTGGTGGCCTGACTACGGCTGCTGAAGAACAGTATTTGGTATCTGCGCTCTGCTGAAGCCAGTTACCTTCGGAAAAAGAGTTGGTGAGTTGCTCGATCCGGCAAACAAACCACCGCTGGTAGCGGTGGTTTTTTTGTTTGCAAGCAGCAGATTACGCGCAGAAAAAAAGGATGTTCAAGAAATACCTTGATCTTTCTACGGGGTCTGACGCTCAGTGGAACAAAAACTCACGTTAAGGGATTTTGGTCATGAGATTATCAAAAAGGATCTTCACCTAGATCCTTTTAAATTAAAAATGAAGTTTTAAATCAATCTAAAGTATATATGAGTAAACTTGGTCTGACAGCTCGAGGCTTGGATTCTCACCAATAAAAAACGCCCGGTGGCAACCGAGCGTTCTGAACAAATCCAGATGGAGTTCTGAGGTCATTACTGGATCTATCAACAGGAGTCCAAGCGAGCTCGATATCAAATTACACCCCCCGCCCTGCCACTCATCGCAGTACTGTTGTAATTCATTAAGCATTCTGCCGACATGGAAGCCACAGTACAAACGGCATGATGAACCTGAATCGCCAGCGGCATCAGCACCTTGTCGCCTTGCGTATAATATTTGCCCATGGTGAAAACGGGGGCGAAGAAGTTGTCCATATTGGCCACGTTTAAATCAAAACTGGTGAAACTCACCCAGGGATTGGCTGAGACGAAAAACATATTCTCAATAAACCCTTTAGGGAAATAGGCCAGGTTTTCACCGTAACACGCCACATCTTGCGAATATATGTGTAGAAACTGCCGGAAATCGTCGTGGTATTCACTCCCAGAGCGATGAAAACGTTTCAGTTTGCTCATGGAAAACGGTGTAACAAGGGTGAACGCTATTCCATATCACCAGCTCACCGTCTTTCATTGCCATACGAAATTCCGGATGAGCATTCATCAGGCGGGCAAGAATGTGAATAAAGGCCGGATAAAACTTGTGCTTATTTTTCTTTACGGATTTAAAAAGGCCGTAATATCCAGCTGAACGGTCTGGTTATAGGTACATTGAGCAACTGACTGAAATGCCTCAAAATGTTCTTTACGATGCCATTGGGATATATCAACGGTGGTATATCCAGTGATTTTTTTCTCCATTTTAGCTTCCTTAGCTTCCTGAAAATCTCGATAATTCAAAAAATACGCCCGGTAGTGATCTTATTTCATTATGGTGAAGGTCAAACCTGTTACGTGCCCGATCAACTGAAGTGCCACCTGACGTCTAAGAAACCATTATTATCATGACATTAACCTATAAAAATAGGCGTATCACGAGGCAGAATTTCAGATAAAGAATCCTTCTGCGCTAAGGATGATTTCTGGAATTCGCGGCCGCTTCTAGAGTATGCGATGAGTGGCAGGGCGGGGCGTAACTCGACGTCTAAGAAACCATTATTATCATGACATTAACCTATAAAAATAGGCGTATCACGAGGCCCTTTCGTCTTCACCTCGAGCACAGCTAACACCACGTCGTCCCTATCTGCTGCCCTAGGTCTATGAGTGGTTACTGGATAACTTTACGGGCATGCATAAGGCTCATAATCTATTCAGGGAGACCACAACGGTTTCCCTCTACAAATAATTTTGTTTAACTTTTTAATTAACGGCCGGCTTGTCGACGACGGCGTCTCCCGTCGTCAGGATCATCCGGATCAATAGTACGTCCGGCAATTAAAAAAGCGGCTAACCACGCTG
+
+,-(+''(*31'&&(+'')+'%%&&%'')''&%'&(((('%%&'&%%41255/*+?AJGJFJJHJJJEJJJ@@@@===>GEJGJJJGHDGJHJHJJJJJHJJGI8888IJJGHEJI@=<65/8<6665278111143,,,,.9:EHCDFCD>>=AD@?@EG>>?;HGFHJFDCBBCABAAG=554584///7759B,,,,--ABA?>=>EHGFJIIHJ4445GJIFJECBB=++++::::>63(((==>EHDJGJJJHHGECDC@?DE/.+,,/02511110667<?AFFAA:98554399?AA@@AGGC>==>A>8667?@FF:9:89888:8:;:5))))/-.11::9888:;;:<;:9867766567:;433451.&'$$%'&&)*/+/6799:8::9::988:;>=9655676667=;:99:=;99:<@@A:44578878;=;:9665566666788999866565554566554579976899;9899;<:::;;;96784766769=73:88789886666;<?;965/,,,/22000/044567432223477;-:866678:973&&%''+/01657785555//+...6100//12'''&('&&(('(()'-4+843324435557-+++4655457887797699=975666543343212300'''')'''-../...''%%%%$$$$$')1245410..0*(''(..-.1236667774444887776797789;77566820()(**)*+../5767889977778753333772-,,.445566554576:73322657678:98665EDEFFCCGDJ54488GJBEJFEGADDFEHEFGJJC:::543133/'&&(+.++++1001@BGJGJJJJHIFJDFJC<;<//+((('(('+.+//8=>>;@=EE>ECCH>?><?B?ADIHFJGJHJJJBAABCBCF>+**+<AEJJGHEHDGIB@@<75578:>=CDFB@:&&&'+++'((),,-,0.---./2+++=<?<,,,,??JJJJJHIJJHJFJGIJFJJJFGBB:99411023448=772/.:;;9:<;98<G?@?>B<76;::***+333:;ACIJIHJFBBABDDCE@??>??>=666551,.9A854,)>>>?BCEFHEEDGFJHIHJJJJJJJJHGFFJJE?FDCDF<<757?=22267889;8.--($%&&&(3BBJHJJFGFGEDD@AA?CB8778;9:<<EIJJJJIJFHJEJJEI7F==BEJJHIJJJJFJJJJJJJJJHHHEHJIG98C@@G><<=<EJIJJDEFJJJCEB=>>@>JHJJHJHIIFJIHJJJJFIJGFHJJIJJHIIHJJJEIJJ;::<B@ACFGJJHHJHGEFJIF54448'&&(*--+,7:;?CEJJIIJHDCGDIHFGHIGJJEHJJGJFIJJJJJJH>>>=G==EFJJHJHB?A>>01@A:98FDJGJFDFHJFJJJHHJDB=B?B@G789JIJIJJEFIJJJGJJJJJJJJJJJIJJ5555GHJFGAA@ED@@@EGJFDCCCGFDIIEJGJJJJJJHJGJJIJJHIIJ@;;8868.+('')*--./++*%%%)-./0+,-*((''&))2==@DJJEEA??<=+**(*()*%%&,,-+11)=>CHFGJDBDHJAC966<;20.,.2'''+++4,')0152?=?CEHJJJJJJJJJJJIJJJJEJHJJJJIFJJJHJDGBEJJJJHIJHFJGHJIFJJIGBAA>86797889=;<::?EHGEGHJFDDIDIJFDFCH87824.+,<A@AEIJJGJFJ87A6HFGJJHJJJIJJFEJGGJJJJJHJJGDJFCB?=841%$%##$&%)))/70EIIJJJJJGGFIJJJJJHIHHIJHJJHHFFB5546??ABEECDC>>>HJGFGGJGFJJJIHJGJFJJIJJGFJ??>>E+***/-'&','&%'&&*+,,4551//,,-.=CDFHHIJHFJHJJ4444EJJHJC?><?=4+*)*---.'&&)&)1+*)))'$%%&''-777@////,,,,;4>?>@GHJDFDF<;;6551789;H:99:984/.,++-7862212*+++7,+/-0:768-++(%%%&'')(''&&&+1&(((*)*)**+::<JJJGGJFCDG@@CBCCIDB&&&2../10001:010@>@:9889@EHJGIGJDFHGJ?=ACEJJDGBCC>/...0(&&&&2558<:=?EIJHJJJJGGJGJIFJIEE@B=8547679@BA@DBBBCCBBAA@<<60188=4..;:;==>ACEJJFCA@>J2/-.>4445BJHJJHEGJJD@HAAJJHFFD5444>@?=?<=?>7667@D8989?IGIIGHJIJFGIJJHEDA?333442..66:;:<98886689;44388;/--/-.0*630723.,+*).//;==;<@>5111>=<899;>=91045.5>?ABJJJJJJJJCIGGFGJJGJGBA8888BB>53*('%$%)18@@HHJGJJJJHJJJIJJJJGJJJJJEDJHJJIIHHJFCD?@HFEHEJFHJGJJCB@BEDEGJJHFJJJJJJFEGCDGEJJGGDEDIIFC@@A?<->@CJFFEFGIEFHHF@?>@EJJJGEFGHGIE>>><55558;;=>=:4445.--/8<=>BE@=88898.0/1<=EJFIIHJJIEBDIJJIJFDEEJJJHIJJJFCC>=>>D?5223759CC:873=A@GEJJJJIJJJJJHJJJJJJ:44@GGJFFJHFJGJFJIJJJGJHC5-;9:ECGFGCCJJJJEFFEIJJJJJFDFEHJGJJIJHJGJGJEGFA318936333((((5-(6(CFEJA@?>:<<89JJJHEHIJHIGJBF@??=><>BGJG??,,,--)(()**+6;>BJJGCBCD((((?88;::;JJJJJIJDDGFE@@@J@?@@E@@77**++,7/--8731,'''*,/4JIJDD>=?GHJAA@@?IFIFJJJJJJJJJHGHIDDCDDJJGJJIIJJGIFHFEDEGIIJGJJIJGGJGJJHHJJJFJJFFHJJFFDCDIJJIJHJEJJCCCCFJJHJIGJGGGJJJJFHJJEBBFEEFB@:::B>:81..66=2:;9.**5/./722/0.,,--,&&()44FJHFHJCCDCFJJFCDDCHEIDACFBF;CJDD=<<666')%%%%%)26('''-9:;<=43888BCCC2.../>DD7777GEJ?@?@FFEGJGFJIGJJJJJJIJJHJJJJJJJJJJJJJJHJJHGJJJJJIHHHFJJGJJIIHJJHJ877692///('%'(''%%%%'(58434:;4334<7?AEIJJJEBB===>:8765A65678911.554/...79;9>??H?>>HG770+)+*),---:<A@EJEJIJFJJHGGJHIHIIJIJHHJJJJIJJJFGJHFHHJHHJJJHIIHHJHJJHEJFJEHGJJHDEFEAAJGFJJJIJHJGJ5555JACC?A<<B<JJJEJGCDA?B=)&&((((*20./'''')((&''(*)'('))*34ABCECDCJ<;;:9;'%$#&&*+)(*),-07<54445==>?FBCIJCFA<EEBCIGHGA?@>@DA>>72B88888@74/6-;7-,-1.-,,-,6(''(&%%%))((&'()-+0/*&'01477632*)((-++))+)))*878:2'''6BBGEIJJJFHGCCBA52235820'&
@Glass_T7V_23_D3_14_8_23
ACCATTTAATTCGACAAATTGGGACAACTCCAGTGAAAAGTTCTTCTCCTTTACTCATGGTACCTTTCTCCTCTTTAATGAATTCTTAAACAAAATTATTTGTAGAGGCTGTTTCGTCCTCACGGACTCATCAGACCGGAAAGCACATCCGGTGACAGCTGTCAGCGTCGGGGTTTTCTGCCGCGCCGCCAGCCAGACCGCGGTGGTTCAGCAGCCAGACAAACCACGACGCTAGCCCGCCACCTAAGTTATGAGTCAGGAAAAAAGGCGACAGACTGGATCTGTTCGCCTTTTTTGCTTTGCTTGCTTTGTAATCACTCGATGACCAAAAGTAAAAACCCGCCGGAAGACGGGTTTTTACGTAAAACAGGTGAAACTGACGCTAGCCGGTCTACTAGTAGCGGCCGCTGCAGTCCGGCAAAAAGGGCAAGGTGTCACCACCCTGCCCTTTTTTCTTTAAAACCGAAAAGATTACTTCGCGTTATGCAGGCTTCCTCGCTCACTGACTCGCTGCGCTCGGTCGTTCGGCTGCGGCGAGCGGTATCAGCTCACTCAAAGGCGGTAATACGGTTATCCACAGAATCAGGGGATAACGCAGGAAAGAACATGTGAGCAAAAGGCCAGCAAAAGGCCAGGAACCGTAAAAAGGCCGCGTTGCTGGCGTTTTTCCACAGGCTCCGCCCCCCTGACGAGCATCACAAAAATCGACGCTCAAGTCAGAGGTGGCGAAACCCGACAGGACTATAAAGATACCAGGCGTTTCCCCCTGGAAGCTCCCTCGTGCGCTCTCCTGTTCCGACCCTGCCGCTTACCGGATACCTGTCCGCCTTTCTCCCTTCGGGAAGCGTGGCGCTTTCTCATAGCTCACGCTGTAGGTATCTCAGTTCGGTGTAGGTCGTTCGCTTCCCAAGCTGGGCTGTGTGCACGAACCCCCCGTTCGAGCCGAAGCCGCTGCGCCTTATCCGGTAACTATCGTCTTGAGTCCAACCCGGTAAGACACGACTTATCGCCACTGGCAGCAGCCACTGGTAACAGGATTAGCAGAGCGAGGTATGTAGGCGGTGCTACAGAGTTCTTGAAGTGGTGGCCTAACTACGGCTACACTAGAAGAACAGTATTTGGTATCTGCGCTCTGCTGAAGCCAGTTACCTTCGGAAAAAGAGTTGGTAGCTCTTGAATCCGGCAAACAAACCACCGCTGGTAGCGGTGGTTTTTTTTGTTTGCAAGCAGCAGATTACGCGCAAAAAAAATTAAAAAGATCCTTTGATCTTTTCTACGGGGTCTGACGCTCAGTGGAACAAAAAATTCACGTTTAAGGATCTTGGTCATGAGATTATCAAAAAGGATCTTCACCTAGATCCTTTTAAATTAAAAATGAAGTTTTAAATCAATCTAAAGTATATATGAGTAAACTTGGTCTGACAGCTGGAGGCTACCAATTCGCCCCAATAAAAAACGCCCGGTGGCAACCGAGCGTTCTGAACAAATCCAGATGGAGTTCTGAGGTCATTACTGGATCTATCAACAGGAGTCCAAGCGAGCTCGATATCAAATTACGCGCCCCGCCCTGCCACTCATCGCAGTACTGTTGTAATTCATTAAGCATTCTGCCGACATGGAAGCCATCACAAACGGCATGATGAACCTGAATCGCCAGCGGCATCAGCACCTTGTCGCCTTGCGTATAATATTTGCCCATGGTGAAAACGGGGGCGAAGAAGTTGTCCATATTGGCCACGTTTAAATCAAAACTGGTGAAACTCACCAGGGAATTCGTCAGACAAAGCGTCTCAATAAACCCTTCCGGGAAATCAGCCAGGTTTTCACCGTAACACGCCACATCTTGTCCGGAACTATATGTGTAGAAACTGCCGGAAATCGTCGTGGTATTCACTCCAGAGCGATGAAAACGTTTCAGTTTGCTCATGGAAAACGGTGTAACAAGGGTGAACACTATCCCATATCACCAGCTCACCGTCTTTCATTGCCATACGAAATTCCGGATGAGCATTCATCAGGCGGGCAAGAATGTGAATAAAAGGCCGGATAAAACTTGTGCTTATTTTTCTTTACGGTCTTTAAAAAGGCCGTAATATCCAGCTGAACGGTCTGGTTATAGGTACATTGAGCGACTGGCTGGATGTGTCACGAAAATGTTCTTTTGATGCCATTGGGATATATCAACGGTGGTATATCCAGTGATTTTTTTCTCCATTTTAGCTTCCTTAGCTCCTGAAAATCTCGATAACTCAAAAAATACGCCCGGTAGTGATCTTATTTCATTATGGTGAAAGTTGGAACCTATTACGTGCCGGAACATTATGAGCTCAATTGCCACCTAACGTCTGGGACCGTTGTTGTAGTGACATTAACTTATAAAAATAGGCGTATCACGAGGCAGAATTTCAGATAAAAAAATCCTTAGCTTTCGCTAAGGATGATTTCTGGAATTCGCGGCCGCTTCTAGAGTACTGCGATGAGTGGCAGGGCGGGGCGTAAGACTCAACGTGTAAGAAACCATTATTATCATGACATTAACCTATAAAAATAGGCGTATCACGAGGCCCTTTCGTCTTCACCTCGAGCACAGCTAACACCACGTCGTCCCTATCTGCTGCCTAGGTCTATCAGTGGTTGCTGGATAACTTTACGGGCATGCATAAGGCTCGTATAATATATTCAGAGCACAACGGTTTCCCTCTACAAATAATTTTGTTTAACTTTTTAATTAACGGCCGGCTTGTCGACGACGGCGGTCTCCGTCGTCAGGATCATCCGGGCATCGATCGTACGTCCGGCAATTAAAAAAGCGGCTAACCACGCCGCTTTTTTCTCGTCTGCAGGCGCCACTCGATTCTAGGGCGGCGGATTTGTCCTACTCAGGAGAGCGTTCACCGACAAACAACAGATAAAACGAAAGGCCCAGTCTTTCGACTGAGCCTTTCGTTTTATTTGATGCCTCTAGCACGTTACCATGGGATCCCCCGGGCTGCAGGAATTCGATATCAAGCTTTTATTTGTGAGGAATCATCCATGCCATGTGTAATCCCAGCAGCTGTTACAAACTCAAGAAGGACCATGTGGTCTCTCTTTTGGCTTGGGGATCTTTGGAAAAGGGCAGATTGTGTGGACAGGTAATGGTTGTCTGGTAAAAGGACAGGGCCATCGCCAATTGGAGTATTTTGTTGATAATGGTCTGCTAGTTGAACGCTTCCATCTTCAATGTTGTGTCTAATTTTGAAGTTAACTTTGATTCCATTCTTTTGTTTGTCTGCCATGATGTATACATTGTGTGAGTTATAGTTGTATTCCAATTTGTGTCCAAGAATGTTTCCATCTTCTTTAAAATCAATACCTTTTAACTCGATTCTATTAACAAGGGTATCACCTTCAAACTTGACTTCAGCACCTGTTATAGTTCCCGTCATCTTTGAAAAATATAGTTTCTTGTACATATAACCTTTGGGCATGGCACTGTTGAAAAAGTCATACTGTTGGTATAAGAATCTGGGTATCTCGCAAAGCATTGAACACCATAACCGAAAGTAGTGACAAGTGTTGGCCATGGAACAGGTAGTTTTCCAGTAGTGCAAATAAATTTAAGGGTAAGTTTTCCGTATGTTGCATCACCTTCACCCTCTCCACTGACAGAAGATTTGTCAA
+
&&+*'%&*+02-'''&%&'84<<>A>>=>=:<;;<AFIGFA=>>>?EFDEJJJIJH<<+++,BA?EF@JHGJGF71.;6BJJFJGEFEJJGIIJJFIDBBCB>0--,-454348:5577D@A@?@BCBBCDA?<:;;-<=?GJJ>>==DCBCBBGD988:=<,+++-.331011.**&&&'1./-,-''&&''%%&&''8<<BD<<<;(&&'''*,.1113;BDJ::,,,''''668>BCB:99:HFGIGEJ:::;HADB8:JJEGJDE,+++-+))%%%%%%%$%%%&((1/276)&%%+3@@BIJJFIJHIJJIEGJ=8898;:99>>JHE:99B?:40)('')**,-&&&*+-0153423225?877<=@DBJFEAFFGJJDBBDCHJA@?;;6678<@@JJFCCDCJA><<>GJH666HJJBE=:87788<87980001;B;;3-::ACI;:9GFJJJBC988=J<111<;<=?DBDDIGJC?430-0>9JDHFEHIHJGJJHJJBBBCJCBA1...252121103@AFFJBDDCIFFGJGEDDEJ4444JGJJJIIGJIJJJJGIJIJIHJII<33933=@BHIHJA@?;<''''68;:;78<88>?CB;<<FJJJJJJEEHGGJIDJJGIGJHJFJJHJJGJJIJJGJGHIJJDBGDHEDDH>=73++,,11022@>@DJJJJJAAAADBDBCEBFE@A@CCDBJDJGFCDJEJJJJJJJJJGJJFEGDHCCBDC@?>JJJD@=<6554;;ADHDB<=JJHJ>GHIHDBCFJJJEIHJEJEJJDBCAEJ3<1=@IBAA@.+++0/;6390@>>@ED?//5JJJIICGFJFDJEGJHJJJHIJIIJEDEGD97001005<=>GDEJHJ666BJJHJA:9:ECBBEEEABBD*(((20000*),&+./11257GJJJDDC??=>@@>??CJ<::)%$%&&%%&()))26?@@D=<G;HJJFJJJJIJJGJGHGFDBBCHDE;;;9/,0)656:>><>@DCD5IJFJJIJJHJJJJJ5446966.,*++*++,,666;BCFJIJGGJFJIJIF===?IJGJHJHJGA@CGJDGJHJGJJJHJFGHEJEEEJFJDFGJJJIEF?;<>FJHEGJJG??>;FHIJIJJJJJJGJJJJJJJJJJIIDJIJJJJJGJGHDD@>6435/9=:99:665-.0-.GFEFFIHG===?H====BDJJJGGGGHIHDE4?;<FFJ;::>>C@?@@CDFA@@AA<?;;986'''*+)$$$##$++,&&&&.<4+?@ACDDDDDBCJIJJHJHHHJJJHEGEEGFHJ>100210..+**()*('('))*&&&&6CGEJHJGJHHGF>...JEJCBB@ACCFJGGDCJB77:HIJ??>:?:6687;56;JJEJJIJGJHGJGJFJIGJJJGJGJJA@@CGGHEDE<<<=JJHJ3223(('&'%%$$''''+((**)'%'')DEJEJFFJJHJJJIJJJJJJECCEGFIHJHGHJF=>=>IJJGFJIDGJJIJJJGEIJJJIJJJJGCG7777AIFGFJJDDC><7AECDADGJIJIHHJGJEIDFGI<;10.A>?EEIFJGGHJFIJJECDCJIFJGJJJHJJJJGJJJEJJIFFGDEHJJJBBBCJJJIJJJGJJJHJJJHJJJJJJJJJJJJJJFJFJGIJHFFHGEJJJGJIJGIJGGJGGICFHDB>=6666(''(((((..//4BHFFFCHGC?>@EDBCCBDGIJHE@CCBEJJJJIIJJJJIJE=;:::AFJJJHJJIJJJHJJB8,,*'(()*%%&%&'''((0%%(.)%$$&))**24469883,*)*+/210*'''''**))*226BECDGFJJJFEHFCAB,+**,+*&&&&-&&'57<<=?C@>?A@?433359:==6678889GJJJIJCACBJAIJJJJGIHJJJJHIJGHIJJJJJIJJJJJJJHJJJJIIEHGEEJJGFJJHJJJJ<<;***+)&&').,,,,1797665574346/.-/-566;<<<;?BFD>=:BBJJGGJJJDABGGHGHJCB@B=2/*'&)-,./163/<BEC????GEFEJDAA@GF@?@@JHJJI@;6.(4?ACFDFGJIJJJIJDFECDFIIIBA??5444CBDEFEJGJHGFJ>>=><:100('&&$%%&('%&&&%$$$$)&$%&&*+67000-2366,++.1;;>@DHEFGJJDJ====9889<97>>=,,,49>EFCIHJCDCBBCA===I3238:=760-.0>@B:89EJJEEFFDFHHFJJCFEJJJJJJFJHJEGJEFFIEGFFJJJGJGJHJGFJIFHHJJJJJJGDCEJEE0///51100-*+'(&&%%$$$#%%'%$##%%%((*34,,,+-''$$#$%&&$%%&%%&%$$$$$#$%$$#####%*35:=::=?IIJHIJEHECIHJ9776AB@A???666;GFJJJGHJJJJJJJJJIJJABBEEB=33B=<9:=A<;778667755559@ADFIDJJHJJJGJ8778BD?GJGJHB@AJIBB+***+/.*++,0(($%(:AGEJHHJJFEJFJJFJJJIGHJJJJIJGJEJGJJJJJGFJJFJFGGJJJJJIIJGCCDDDHFGIJI@?@?CIJGGJJJGHJHJJGFGFEEJIII>CCDGFE=@3-88@@4321+***)())('&%&''=>??GA>>>@CJHJGJGJGFIFGJHGE><8864410-+*('*&$$128;;:;DBD8610++./9EEGGGHIJD=><JJIFIGJJJBJJIJIJFJJJJFJJJ74446<2---/101222:?=@CBDAA?=97779555DJJDCCBCBABE7778555BGJJHFJEGC@>8777<9995546;781/+)))*'&&'@BFDBBDIDDCDFHGFHGIJJIJFJEHEC8GDCFDFDB@90//011;<JJFJJFGIGJGDCC===>BBBHJJHJHJIJGJHHJFJJHJJFCCJ?7=<==BCEJJEJGDDHFGJF?EFJJFEEFCB@;;<.+('-&&124?AAEJB@@CDAGE@DGCFDIHHEJHGHEJJJHJJHIDJJJFGFEF000:432344458BGEFJJJGGJJIEGGGAABAGDGJEEEEDFCDGDGCCDJIGJGFGFFE2112A?>777=?&&&&*'))653%%(*%)))-.,,(())+**)())-->ACBGJDDDBCIFDB6512>@EHGGEHC999:JFHG>00/-/3;==CEDIJIJJJJJJJJIHJEJJCE;998<==DCEFBAA@@8./DCBABEIIGIJJJIJJJJIJJGA?ADDFCIEJJJC@?>?CABBAAC??=>@A=@>??BCAAB?@??>====?@BACAB??>>??==<>@==<<>ACAABCBCA>@>>@?A?=>>???B?@AAA?;@?9B@BBB@??7778=DC???@9877;>?@??>?>>==@??>=>>?>>A8>AABB@9988;:@?@:7(&%%%$'+,//(51)778@A?@D@@ABCEC@>1,,/+'((%%%%(())(*--.1+&((*,-((((*+)*+)**+0.)(&&&',,,.6...-.))(''((''',,//,,,,1128?@@??==<=<=?><<:;<999<><<;;<;==<=====<<<=<<<<<>?<<<=<<:;<E40+7<;::;=<<<<<;:<<<;::<<?=434469871556;>=99<;>8888?861010886:7A>33222-,&)$&)$###$
@Glass_T7V_23_D3_14_8_24
GCAGGGTGGTGACACCTTGCCCTTTTTTTGCCGGACTGCAGCGGCCGCTACTAGTAGACCGGCTAGCGTCAGTTTCACCTGTTTTACGTAAAAACCCGCTTCGGCGGGTTTGTTTGGTCATCGAGTGATTACAAAGCAAGCAAAGAAAAAAGGCGACAGATTACTCTGTCGCCTTTTTTCCTGACTCATAATTTAGGTGGCGGGCTAGCGTCGTGGTTTGTCTGGTCAACCACCGCGGTCTCAGTGGTGTACGGTACAAACCCCGACGTGCACAGCTGTCACCGGATGTGCTTTCCGGTCTGATGAGTCCGTGAGGACGAAACAGCCTCTACAAATAATTTTGTTTAAGAACTCATTAAAGAGGAGAAAGGTACCATGGTTGAAAGGAGAAGAACTTTTCACTGGAGTTGTCCCAATTCTTGTTGAATTAGATGGTGATGTTAATGGGCACAAAATTTTCTGTCAGTGGAGAGGGTGAAGGTGATGCAACATACGGAAAACTTACCTTTAAATTTATTTGCACTACTGGAAAACTACCTGTTCCATGGCCAACACTTGTCACTACTTTCGGTTATGGTGTTCAATGCTTTGCGAGATACCCGAATCATATGAAACAGCATGACTTTTTTCAAGAGTGCCATGCCCGAAGGTTATGTACAGGAAAGAACTATATTTTCAAAGATGACGGGAACTACAAGACACGTGCTGAAGTCAAGTTTGAAGGTGATACCCTTGTTAATAGAATCGAGTTAAAAGGTATTGATTTTAAAGAAGATGGAAACATTCTGGACACAAATTGGAATACAACTATAACTCACACAATGTATACATCATGGCAGACAAACAAAAGAATGGAATCAAAGTTAACTTCAAAATTAGACACAACATTGAAGATGGAAGCGTTCAACTAGCAGACCATTATCAACAAAATACTCCAATTGGCGATGGCCCTGTCCTTTTACCAGACAACCATTACCTGTCCACACAATCTGCCCTTTCGAAAAATCCCAACGAAAAGAGAGACCACATGGTCCTTCTTGAGTTTGTAACAGCTGCTGGGATTACACATGGCATGGATAATCTCTACAAATAAAAGCTTGATATCGAATTCCTAACCAGGGAAATGCATGGTACGCGTGCTAGAGGCATCAAATAAAACGAAAGGCTCAGTCGAAAGACTGGGCCTTTCGTTTTATCTGTTGTTTGTCGGTGAACGCTCTCCTGAGTAGGACAAATCCGCCGCCCTAGAATCGAGTGGCGCCTGCAGACGTAAAAAAAGCGGCGTGGTTAGCCGCTTTTTTAAGTACGACGTACAATAGATGCCCGGATAATCCTGACGACGGAGACCGCCGTCGTCGACAAGCCGGCCGTTAATTAAAAAGTTAAACAAAATTATTTGTAGAGGGAAACCGTTGTGGTCTCCCTGAATATATTATACGAGCCTTATGCATGCCCGTAAAGTTATCCAGCAACCACTCATAGACCTAGGGCAGCAGATAGGGACGACGTGGTGTTAGCTGTGCTCGAGGTGAAGACGAAAGGGCCTCGTGATACGCCTATTTTTATAGGTTAATGTCATGATAATAATAGCTCTTAGACATCATCTTCGCCCCGCCCTGCCACTCATCGCAGTACTCTAGAAGCGGCCGCGAATTCCAGAAATCATCCTTAGCGAAAGCTAAGGATTTTTTTATCTGAAATTCTGCCTCGTGATACGCCTATTTTTATAGGTTAATGTCATGATAATAATGGTTTCTTAGACGTCAGGTGGCACTCGAGTTAATAGGGCACGTAAGAGGTTCCAACTTTCACCATAATGAAATAAGATCACTACCGGGCGTATTTTTCGTTATCGAGATTTTAGGAGCTAAGGAAGCTAAAATGGAGAAAAAAATCACTGGATATACCACCGTTGATATATCCCAATGGCATCGTAAAGAACATTTTGAGGCATTTCAGTCAGTTGCTCAATGTACCTATAACCAGACCGTTCAGCTGGATATTACGGCCTTTTTAAAGACCGTAAAGAAAAATAAGCACAAGTTTTATCCGGCCTTTCTAGTTGCCCGCCTGATGAATGCTCATCCGGAATTTCGTATGGCAATGAAAGACGGTGAGCTGGTGATATGGGATAGTGTTCACCCTTGTTACACCGTTTTCCATGAGCAAACTGAAACGTTTTCATCGCTCTGGAGTGAATACCACGACGATTTCCGGCAGTTTCTACACATATATTCGCAAGATGTGGCGTGTTACGGTGAAAACCTGGCCTATTTCCCTAAAGGGTTTATTGAGAATATGTTTTTTCGTCTCAGCCAATCCCTGGGTGAGTTTCACCAGTTTTGATTTAAACGTGGCCAATATGGACAACTTCTTCGCCCCGTTTTCACCATGGGCAAATATTATACGCAAGGCGACAAGGTGCCACCGATTTGCCGCTGGCGATTCAGGTTCATCATGCATTGTGATGGCTTCCATGTCGGCAGAATGCTTAATGAATTACAACAGTACTGCGATGAGTGGCAGGGCGGGGCGTAATTTGATATCGAGCTCGCTTGGACTCCTGTTGATAGATCCAGTAATGACCTCAGAACTCCATCTGGATTTGTTCAGAACGCTCGGTTGCCACCGGGCGTTTTTTATTGGTGAGAATCCAAGCCTCGAGCTGTCAGACCAAGTTTACTCATATATACTTCAGATTGATTTAAAACTTCACTTTTAATTTAAAAGGATCTAGGTGAAGATCCTTTTTGATAATCTCATGACCAAAATCCCTTAACGTGAGTTTTCGTTCCACTGAGCGTCAGACCCCGTAGAAAAAATCAAAGGATCTTCTTGAGATCCTTTTTTTCTGCGCGTAATCTGCTGCTTGCAAACAAAAAAACCACCGCTACCAGCGGTGGTTTGTTCAGATCAAGAGCTACCAACTCTTTTTCCGAAGGTAACTGGCTTCAGCAGAGCGCAGATACCAAATACTGTTCTTCTAGTGTAGCCGTAGTTAGGCCACCACTTCAAGAACTCTGTGGCGCCACCTTCAGTGCCACCGCTCTGCTCCATCCTGTTGCCAGTGACTATTGTGCATGGCGGTG
+
))+++.1;<=:::7:97.(&&&)+)()-3//..17>HFFDBDDFJJBBCGIJJGJEFJJJEJHJHJFJJJJJJFJJJJFI)(((3/.-//01>HJFG<;;;8000.)''(,(%%+-688997::;>;<CBJGJJJJIFDDF>>@>DJGGJJJJHIHJGFIJJEBCDJFDB====@;:?E<;9////'&&)0)))*5=BFJGBBBDI???>E??B@DBCJDB??<<G@BBBIDEGBIEFFJJEB@A;;<;@33)(((20027889233>GHJJJIIGJJHJGEEHFJIJJIFGHJFEDJDDCEEJEGJFJIEJJJJFJG@>>ECBA@AD@??@IECEEHEFJJG>A30:>??,+**,+,984??CEFFFGIJH=?8560((''&&)-9>>=;<>@99=CBDFHIJGJFHGGJ@=4)EJJJIJHJGJJJJHHFECCDG=>>>IEBCCFHHFEF;;:==::;67554++++6/5A?@DAJHJGJHDCEJEJGJJJIIEDCIJJFGHJE;,?8,?JHHJHJJGJJIJJJEIGCBEFI@@;:BDJJJJGJJIGDGJJJEFFBCCEHDFGJGGJJGJEFEDFJJIJJHFJJJGJGJGF@?>=>AHF666689>?885458=+++--++//06788((((+&(&(.--2335<==AJJHFJGEAB77A0FIJE@>?DH:9266--.0150**)+8:@FFFIJIACCJIJJJJJJIJJJJHJJHJJJJJJJIJCBCCJJIJJJEIIJJJEIG>;)(((E:=DJJJIICEDCGHFE3../=9843366988532'(().?EA>8658BIJJJJJJHJJJJJFJJFDDBDJHHJJJFJJJJJJEGIJJGJJGJIJFEJJGBFEHGJJJIJJJJGIJJGJGJGJJJJJJIJJJJGJJJJIJJJJIJJFIJJJJEH???>AJJHIHGFHJJJHJJJIJJIIJJJHJJJIFJHJIJFEHFJJGDECBJGDB>987/+***.55?AACDDJEJGHHJGHIFHGJIHAD4444/)(*/1''(443454;8=@A87844899BDCCJEJGJGFEFB8888;77//*+++8<AEBGBD?>::??=IEIEGE3222****>;;**)))&--.@?9:::<=EIGCA@@GGC?'&&)%%%'7'&%''''2244>9:88:;J.--.ABBCABDGJFHEFE???HGFJJC;88:>>>AGGFH99CEC;@>0/01=<;=@@BAB9?@@BF222@CGJBCCEDCA>=2000/11:>A;EICGFJDHGGIFD=;AD????CDEEEBDCFDJFEJFC<;>JJJJJEFJEEJIEE@FDEG>>9:7:<>.-(.+)&&'''%%$%&$#$&'(-3/76?:99:A@763+**455CDAB>??>A=:;,****))*+,56776546.,('(AA))))DJJGGFHJIJIJJJJI?>JJIHJJJGJJGHHFEEFHJJGH=<=@GJDDCGJJEDACJJHJJGJJEFJIJIEEGFEDBBBCIEEGJEJHFGBC@::3.,('(0/1430//.-/43467JIIEJHHHIGJJFHJJJHJIHG>==>FJJGHJIG>A@EJJJG?@?>EECJJJJEJJJJJJJHHFB><<8***5:;<???A666798-+++*+*&*,-%%$$$$&(%$$%*++-9AEIHJJJJHJJJJFGHGIDFJJJJJJGJJGFIGGD>>>@DFBEEEHEDCDAAGJ?HFEHHJJJ@=<=@AE;@AEFHB@667:;;>;8A;::89;;=JIJJGJJJIDGGGJ><-+04924435003CFJIJJJGHJIHJHJJE>BEDDJHJHJJEGEJFIFGEDFB++++***CCCCDIJIHJJGJIEG<<<J<4'''())+)011512-**()7788<CBEJJDGDJHJJH2000FE@=<<??=J6)))11;=78CEGJJGIJJGJGA><><5<BJEEDEJJJHHFFGA;979@DGEJJIJJJEEJJFJHJBAAACDADABDEJJJ9999H776<<AEIG?CDCEFHGJIIJFAB><@:99:=<CBJJJIJEEBEJDCCCCJJIJJJJJJHIJGEHGJHCCJIIEIHJGJJJFBIJJIGJEIJHJJGHJJJIFJJJHIIDJ?&%&%'((+,-3BFCJGGJFGJHHJJJJFHFGGGACC5445=;;JJGJIJGIJDE<<<:;;;889GJJJGGGGEGJJABACJCHHJJJJJJJJJHGJHGJJGJE8@CA>>=>@@:888>JDEFDHJJJHFJHEJJJJFIFGEJJFJJJJJJGC<EJA@:@?HGJJHGDCA8747:<3830,,3?BJJEHHGJHJJJGFEEJJHFJFHGJJGGGJJFGGEG@G@66JJJJJJJHJGAACJGJJGJIJJHGJD==@BC@@>>@==777=;767+*,,01/:?JDGJJJJIGEJFJIJJJJIJJEJHJJJJGJJEG?@@@JD7,,/=>889=DA88FEJHGJFJHJJJIJHJGEFJHJJGEHJJAB@>>=<-*))&''(.+**(34+*)((()&&''(6*(('&'&***)&/68A@FIFDIJHJJJ?AABBDBB?==@AABJDGGHFFGFFHFECCDCFFIEG7667EJJGJJHFAAAJJHFGGJGIIJJJGHBBAAGEEFFJEEDFIHIJJJDDGJJFIFFJFGJJJJEDFA?97;;:?A?>>>=<=?BGJFECEBDEJHJH=<;;A@GFIEDECCEGJJJJIJJJ<;:3AJJIJHJJJJIGGFGHHEHJJJIHJEDEI?GGDHJJJFJHHHJFGGJ:<A....44>BFFJJIJJEHD<;*))554::GJJIJICDDJC;4/06>GEEC@@666:EDCDJAAB>@@@GFCB;:;;=>?FJJHDJIFJIJD@>?EAABEHGDCGCECC>>91--+,/3.+)&%*(')''('((39:GJB@33217224:D@>>>@EJB?::@BBGABBABB?BAAHFEJDFJGA?@ECFGEJJFJHHEFJIHJCCAAA>>=>;20&*+*+----3123:<3223A=@@?=BCF?EGHJHEDCGGHGFJJFHJJEBEECGDJFECDA>>EHEJJGCCADC@ADAGECEDIH>=.--/788>BDIH77657533494400//))*+-.'$$$'$$%$#&'&&'%&'&%%&*&&%%$%%%''$&'$&&%%%&%$%$&%&$###%$###
@Glass_T7V_23_D3_14_8_25
CCGGCAGTTTCTACACATATATTCGCAAGATGTGGCGTGTTCAGGTGAAAACCTGGCCTATTTCCCTAAAGGGTTTATTGAGAATATGTTTTTTCGTCTCAGCCAATCCCTGGGTGAGTTTCACCAGTTTTGATTTAAACGTGGCCAATATGGACAACTTCTTCGCCCCCGTTTTCACCATGGGCAAATATTATACGCAAGGCGACAAGGTGCTGATGCCGCTGGCGATTCAGGTTCATCATGCCGTTTGTGATGGCTTCCATGTCGGCAGAATGCTTAATGAATTACAACAGTACTGCGATGAGTGGCAGGGCGGGGCGTAATTTGATATCGAGCTCGCTTGGACTCCTGTTTGATAGAATCCAGTAATGACCTCGGAACTTCCATCTGGATTTGTTCAGAACGCTCGGTTGCCACCGGGCGTTTTTTATTGGTGAGAATCCAAGCCTCGAGCTGTCAGAACCAAGTTTACTCATATATACTTTAGATTGATTTAAAACTTCATTTTTAATTTAAAAGGATCTAGGTGAAGATCCTTTTTGATAATCTCATGACCAAAATCCCTTAACGTGAGTTTTCGTTCCACTGAGCGTCGGACCCCATAAGGAAGAGGATTCAAAGGAATTTTCTTGAGATCCTTTTTTTCTGCGCGTAATCTGCTGCTTGCAAACAAAAAAACCACCGCTACCAGCGGTGGTTTGTTTACCGGATCAAGAGCTACCAACTCTTTCCGAAGGTAACTGGCTTCAGCAGAGCGCAGATACCAAATACTGTTCTTCTAGTGTAGCCGTAGTTAGGCCACCACTTCAGACTTCTGTAGCACCGCCTACATACCTCGCTCTGCTAATCCTGTTACCAGTGGCTGCTGCCAGTGGCGATACGTCGTGTCTTACCGGGTTGGACTAGACGATAGTTACCGGATAAGGCGCAGCGGTCGGGCTGAACGGGGGGTTCGTGCACACAGCCCAGCTTGGAGCGAACGACCTACACCGAACTGAGATACCTACAGCGTGAGCTATCAGGAAAGCGCCACGCTTCCCGAAGGGAGAAAGGCGGACAGGTATCCGGTAAGCGGCAGGGTCGGAACAGGAGAGCGCACGAGGGAGCTTCAGGGGGAAACGCCGCGTATCTTTATAGTCCTGTCGGGTTTCGCCACCTCTGACTTGAGCGTCGATTTTTGTGATGCTCGTCAGGGGGGCGGAGCCTGTGGAAAAACGCCAGCAACGCGGCCTTTTTCAGGTTCCTGGCCTTTTGCTGGCCTTTTGCTCACATGTTCTTTCCTGCGTTATCCCCTGATTCTGGATAACCGTATTACCGCCTTTGAGTGAGCTGATACCGCTCGCGAGCCGAACGACCGAGCGCAGCGAGTCGTGAGCGAGGAAGCCTGCATAACGCGAAGTAATCTTTTCGGTTTTAAAGAAAAAGGGCAGGGTGGTGACACCTTGCCCTTTTTTGCGGACTGCAGCGGCCGCTACTAGTAGACCGGCTAGCGTCAGTTTCACCTGTTTTACGTAAAAACCCGCTTCGGCGGGTTTTTTACTTTTGGTGATCGAGTGATTACAAAGCAAGCAAAGAAAAAAGGCGACAGATTACTCTGTCGCCTTTTTCCTAACTCATAACTTAGGTGGCGGGCTAGCGTCGTGGTTTGTCTGGTCAACCACCGCGGTCTCAGTGGTGCTCAGTACAAACCCCGACGTGCACAGCTGTCACCGGATGTGCTTTCCGGTCTGATGAGTCCGTGGAGCAGAACGAGCCTGTACAAATAATTTTGTTTAAGAATTCATTAAAGAGGAGAAAGGTACCATGAGTAAAGGAGAAGAACTTTTCACTGGAGTTGTCCCAATTCTTGTTGAATTAGATGGTGATGTTTAAATGGGCACAAATTTTCTGTCAGTGGAGAGGGTGAAGGTGATGCAACATACGGAAAACTTGCTTAAATTTACTTGCACTACTGGAAAACTACCTGTTCCATGGCCAACACTTGTCACTACTTTCGGTTATGGTGTTCAATGCTTTGCAGATACCCAAATGATATGAAACAGCATGACTTTTTCAAGAGTGCCATGCCCGAAGGTTATGTACAGGAAAGAACTATATTTTTCAAAGATAACGGGAACTACAAGACACGTGCTGAAGTCAAGTTTGAAGGTAAATACCTTGTTAATAGAATCGAGTTAAAAGGTATTGATTTTAAAGAAGATGGAAACATTCTTGGACACAAATTGGAATACAACTATAACTCACACAATGTATACATCATGGCAGACAAACAAAAGAATGGAATCAAAGTTAACTTCAAAATTAGACACAACATTGAAGATGGAAGCGTTCAACTAGCAGACCATTATCAACAAAATACTCCAATTGGCGATGGCCCTGTCCTTTTACCAGACAACCATTACCTGTCCACACAATCTGCCCTTTCGAAAAGATCCCAACGAAAAGAGAGACCACATGGTCCTTCTTGAGTTTGTAACAGCTGCTGGGATTACACATGGCATGGATAATCTCTACAAATAAAAGCTTGATATCGAATTCCTGCAGCCCGGGGGATCCCATGGTACGCGTGCTAGAGGCATCAAATAAAACGAAAGGCTCAGTCGAAAGACTGGGCGCTTCGTTTTATCTGTTGTTTGTCGGTGAACGCTCTCCTGAGTAGGACAAATCCGCCGCCCTAGAATCGAGTGGCGCCTGCAGACGTAAAAAAAGCGGCGTGGTTAGCCGCTTTTTTTAAGTGCCCGGAGCGTCAATCGATGCCCGGATGATCCTGACGACGGAGACCGCCGTCGTCGACAAGCCGGCCGTTAATTAAAAAGTTAAACAAAATTATTTGTAGAGGGAAACCGTTGTGGTCTCCCTGAATATATTATACGAGCCTTATGCATGCCCGTAAAGTTATCCAGCAACCACTCATCAGAACCTAGGGCGGCAGGATAGGGACGACGTGGTGTTAGCTGTGCTCGAGGTGAAGACGAAAGGGCCTCGTGATACGCCTATTTTTATAGGTTAATGTCATGATAATAATGGTTTCTTAGACGTCGAGTCTCGCGCCCTGCCACTCATCGCAGTACTCTAGAAGCGGCCGCGAATTCCAGAAATCATCCTTAGCGAAAGCTAAGGATTTTTTATCTGAAATTCTGCCTCGTGATACGCCTATTTTATAGGTTAATGTCATGATAATAATGGTTTCTTCAACGTCAGGTGGCACTCGAGTTGATCGGGCACGTAAGAGGTTCCAACTTTCACCATAATGAAATAAGATCACTACCGGGCGTATTTTTTGGGGTTTGTCGAGATTTTCAAGACTAGGAGCTTAGAAGTGGAAAAAAAATCACTGGATATACCACCGTTGATATATCCCAATGGCATCGTAAAGAACATTTTGAGGCATTTAGGATTGAGTTGCTCAATGTACCTATAACCAGACCGTTAACTGGATATTACGGCCTTTTAAAGACCGTAAAGAAGATAAGCACAAGTTTTATCCGGCCTTTATTCACATTCTTGCCCGCCTGATGAATGCTCATCCGGAATTTCGTATGGCAATGAAAGACGGTGAGCTGGTGATATGGGATAGTGTTCACCCTTGTTACACCGTTTTCATGAGCAAACTGAAACGTTTTCATCGCTCTGGAGTGAATCAA
+
787BHHJJJJHBBBA?8:768<96<FIGJGGJD@>46555A30-.-:))@GJ;;88<=C8777@=-);;GJJJJJIJHJJGHGIJHJJBIA7=?0('(64477:8=<>GFG7CCD7666<<>ACHJFJIJJJHHHEIJJJJJHFJFJJJJJIEFJJIHJJJJJIDEHJ9IDDEJJ98888JAA@GHHGJHEIJHGJHFIHJHJHHFFEDHI=/.-,--456;DCJJDDFHHJGJHGE??IEJH?>>>GEJJJFJEE>??<=-<=>BADFD?=?899::9<85DDDHGJJJJJHJIHCBCHJHJDEFFJJJHFJJBIFJJJFDD<CGCFGGFA@@@HB?ACC@;<EHJJJJDHE=2EH8''5)*A=ABDJJD=<;:5,,,,33'$$&(*567JIJJJJGFGJJJJHGHJABBDHJJHHIEFEE<;;;DIHCFAAFFGGJIIJJJFGIHDJGIBAA@@D<.-36**=ECEJJH??@?IHIDHGJJIJJEDEHHEEIHEFEJ54436667EFIHEJJ><<92-++*+.-112<:200/778:@A7786888:::HBBBBBEEJHJJJJFEEJDJE9876HE2..0<D:CG>>=<220'$$%125-+++,,++//'',,.,)**,5++')-.*('%-,-./334=>DIB6412?A;;;;>?@@@?>?@ACC+**+644HDGHJJJFFDFGGHGDEJIJGB>>=>5(('&)'$$%&)(((.//10-+***.)'(.7?:;>BJEDBCCDCFCJH?=<60.3.+,--'&(%&(3@CFCCABBEFJJJIJFJDIFEEA??@EEDDIHJJGG751/,*)')(('-.@CBCDEDCEHGIFJFFFEHHEIGDJHGB@DGGIHJGFCDJJJJJHJHJIGFJIDJJJJJEAC;/---344DIGDDJC>@?99511//('(-.-/.,,--./,;AJGEEEFEGIDJ8776666>JEDHIFHJJJ>;9::<DFHFFJJGHIIJGJEC<<DEF@@?B>>>>JFICCC8@@@JFGHEDDCEJJHJJJGCCBDBH<<&%%&)+:<;::=<?;:97-*-,==ABBCECDHEFDFJGC<;;<ECDFGFGFEDGFGDCJJJIA9889==??@EIGD>=>?=<?=?F/))4(2124FJGD>>44301-0,,002::@@@??I5CHEJGGJJJICBCBJJGJHJGJJJHJEAAGCFEGJIJJJJJJJJJJE9982//0JFFDFIJD@@CBB87778@A@<<:899654))))+=;=FF7*)'()3*21135;DJJJJJICDDDJIGIFFD::JJIGGJIHGA?FC@BAAADJFFFIC=<>@87402=AAAEBH9878<E@DGCIJHJJJJHJEJJGJJJJCBA77=;;:;:<?DB332411/,)))),(('(((*+;>=721B@FA@>;(''(=??@BABDB?64511*''''04?FJDD>?D:@DFJJFJDCCEHJGFJGD;;;;D1??:==77:<42)+37==?>=>5556.--151'&&'(*)*:<=?<::441((+,3.9;BEGBABDBA99001BEBAC@?<;7<<=@?99:36873&&&(--13))))9:;A>>@ABGC==CE?>>>AGEHJCJJGJJIEHFFJJGJHB==656JC333/5<;@)))/022,*+,@DDJEIIJJIJIIGGGGFGFJJDJJJIJJFJHJGEHJIJJJJJIEDCDGGJD(((),,30*((()*,-.89ACDACBBCDFIGDFDGF@84452<<<><77:9;982401445B:76744/=-'&-%%&')&1**-24/))*77?HJGJGHJGD?6.?>DJFJH@AA@DJBJFFDGHJJHHI5?10000,,-=@@HFJHDDFDBBDIJFIA???FDB>=644612168887:;<=A?B7667444*)('*)+-/8;FJJJJEJGJHJJGJEIEJD89JJIJIJJJJJJIJJJJEHJJJFHEFB?<::@BBB<3&%$%%*11545.((&ABAC<<<;?AEEJ@ABFFGGHIHIIJIDEFHEJEDJDA==<?ABEEFJHFEFHHGGHJJJJDEIIJHGFJ>=((&&%%''*++)''''());?JIFEHJIJJ@B>>?;<CCDDCIJJIFGDB=667=GIFEEDIDEFDDEJGHJEJEIGHA=?>:11.00C@,,,,==>JGEJFHDDJDDHBEDGJJJIJHJEDDFDGDA@AAA&&'('((&467:212>>=?CB222187>BJJGEHHGDJDGJFGHHFJGEEJCAGGEGC<9(''(/BFED8888EDCGHFGFJHJJJFHJJHGIJHGJJJJIFEBB3334EFGDACCAAEDHIDEJHEIIJFDHEHFDHHIHGJ>===CDFIJFCBBDBCFEJIDHHEDECCBCDFFG<<<:///;76777BGE?==>>CHJECGEJJHJJJJJJJGJJGJJJGJHDADCFDE<=9>?JEGGFJJHGIJGFJJDEA@DEEFEDDGJFHIJH9=C:*))*3224559;533277>C@<=>C@?@@JBD=<;;95944*&&'1BDBFHGFFFFJHJJAABJIJGEFC@E888HJFGHJ6666C;;:::8::CDGJDJJHJJJIJJCCCDJJJHJJCBB?B667@B?64787EJJFIJJHFJHGJ@@@@HJFJHGJIIJIJJI@@AEJJFF21129<;?FJFBB55=>'%%('<==EGECFEGGIEEGDFD999@CDBI?@?785560.-.-./3544-2--./77?ADEFDDGJJGEIIJFJJJJJFG=;5600/29BBBFFCCBB;;;<BA988869573346511+)&%'''/,,**/.('()77689BC;::B>>>?DA@A>=>BGB@@>;93333667:;>??>@?CIJHFIJIFEHJFJJJJJGFAABCABAFJHIFDEIFJCA@B@:;=?4<;;=?A??@@ECDDADDGJIJEB?<IJIGFJGHFJJJGIJJJJJ@9ADDJJEJHJ@@?FJ?@>>*((&%&$%%%%(*+'&&&,%%%%.*&''(,.29('''??CIJDJJJFJJJJGJIIGGIJJEJGJGBACIJJJJHJFJJJJHJJJJJJJJHJJJFJEBABJJJJFEGBDDJFJJDCGGJJJFGI@@:9:;:><)(()('%%'')237AAE?BCBAA>5538723224---.;<BB<D?@>>AAJA501;;;@758543911:42211254456795;CDF777DFFGGJJGEFAA?:787CJA@??=>>=FJIIEDCEJJJIGJJGJGJJJJJJJJJ7778FB?=-,,,,.--00>JIEAAB;;::@>((((2213::780'',&&:=898BDEJHHCJHGJJIJJHGHC5+)/))61112<?ABC44449622/('(*(('%&%%'(+/38C70***.-(&'&'(-+&$#$%%%',))*-.-,--,.79:@EJJJEFBEJFIJIJFHJHJJJE<<<>FFBA2*)*+>A?>=4334DBA@<77?A@&%%&&&%&'(996666EEIFGJHJGFCDA;6.--)$%'(****)('''&$&%&(,-,,,,-7<987132540/.*)&&+/<=?CCCBDJJJJJFGJIFJJJ@;;;<DCCE<<<9;<;644JJJG><<=>><+++(((()+/62*6667;;<((((758=?=9:<IJHHFJJJ>=9645=?HJJIIGJIHFJIJFJFJJJJJECFBCJI1+,>?@@<<<=C::::G9999J@=>BAHDGF@@@CFGHEA(%$
@Glass_T7V_23_D3_14_8_26
CAGAGCGCAGAGGATGCCAAATACTATCTTCTTGCTCGTGTAGCCGTAAGTATTAGGCCGCCACTTCAAGAACTCTGTAGCACCGCCTACATACCTCGCTCTGCTAATCCTGTTACCAGTAGCTGCTGCCAGTGGCGATAGTGGTGTCTGCAGCGACTTAAGCGATCGTTACCGGATAAGGCGCAGCGGTCGGGCTGAACGGGGGGTTCGTGCACACAGCCCAGCTTGGAGCGAACGACCTACACCGAACTGAGATACCTACAGCGTGAGCTATGGGAGGGCAGCCGGAGGGGAAAAGGAGGACAGGTATCCGGTAAGCGGCAGGGTCGGAACAGGAGAGCACACGAGGAGGCCTTTCAGGGGGAAACGCCTGGTATCTTTATAGTCCTGTCGGGTTTCGCCACCTCTGACTTGAGCGTCGATTTTTGTGATGCTCGTCGGGGGGCGGGGCCTACCTGGAAAAACGCCAGCAACGCGGCCTTTTTACGGTTCCTGGCCTTTTGCTGGCCTTTTGCTCACATGTTTCTTTCCTGCGTTATCCCCTGATTCTGTGGATAACCGTATTACCGCCTTTGAGTGAGCTGATACCGCTCGCCGCAGCCGAACGACCGAGCGCAGCGAGTAGAGGAAGCCTGCATAACGCGAAGTAATCTTTTCGGTTTTAAAGAAAAAGGGCAGGGTAGTAACCTTGCCCTTTTTTGCCGGACTGCAGCGGCCGCTACTAGTAGACCGGCTAGCGTCAGTTCACCTGACTTACGTAAAAACCCGCTTCGGCGGCTTATTTAGGTCATCGAGTGATTACAAAGCAAGCAAAGAAAAAAGGCGACAGATTACTCTGTCGCCTTTTACCCTGACTCATAACTTAGGTGGCGGGCTAGCGTCGTGGTTTGTCTGGTCAACCACCGCGGTCTCAGTGGTGTACAGTACAAACCCCGACGTGCACAGCTGTCACCGGATGTGCTTTCCGGTCTGATGAGTCCGTGGAGCAGAAACAGCCTCTACAAATAATTTTGTTTAAGAATTCATTAAAGAGGAGAAAGGTACCATGAGTAAAGGAGAAGAACTTTTCCACTGGAGTTGTCCCAATTCTTGTTGAATTAGATGGTGATGTTAATGGGCACGAAACTTTCTGTAGTGGAGAGGGTGAAGGTGATGCAACATACGGAAAACTTGCCCCCTTTAAATTTATTTGCACTACTGGAAAACTACCTGTTCCATGGCCAACACTTGTCACTACTTTCGGTTATGGTGTTCAATGCTTTGCGAGATACCCGAATCATATGAAACAGCATGACTTTCAAGAGTGCCATGCCCGAAGGTTATGTACAGGAAAGAACTATATTTTTCAAAGATGACGGGAACTACAAGACACGTGCTGAAGTAAACGAAGTTTGAAGGTGATGCCTTGTTAATAGAATCGAGTTAAAAGGTATTGATTTTAAAGAAGATGGAAACATTCTTGGACACAAATTGGAATACAACTATAACTCACACAATGTATACATCATGGCAGACAAACAAAAGAATGGAATCAAAGTTAACGAAACTAGACACAACATTGAAGATGGAAGCGTTCAACTAGCAGACCATTATCAACAAAATACTCCAATTGGCAATGGCCCTGTCCTTTTACCAGACAACCATTACCTGTCCCACACAATCTGCCTTTCGAAAATTTAAACGAAAAAGGAGACCACATGGTAGCCTTGAGTTTGTAACAGCTGCTGGGATTACACATGGCATGGATGATCTCTACAAATAAAAGCTTGATATCGAATTCCTGCAGCCCGGGGGATCCCATGGTACGCGTGCTAGAGGCATCAAATAAAACGAAAGGCTCAGTAAAAACTGGGCCTTTCGTTTTATCTGTTGTTTGTCGGTGAACGCTCTCCTGAGTAGGACAAATCCGCCGCCCTAGAATCGAGTGGCGCCTGCAAGTAAAAAAAGCGGCGTGAGTACCGCTTTTTTAATCTGCCGGACGTACAATAGATGCCCGGATGATCCTGACGACGGAGACCGCCGTCGTCGACAAGCCGGCCGTTAATTAAAAAGTTAAACAAAATTATTTGTAGAGGGAAACATTATAGTCCCTGAATATATTATACGAGCCTTTTATGCATGCCCGTAAAGTTATCCAGCAACCACTCATAGACCTAGGGCAGCAGATAGGGACGACGTGGTGTTAGCTGTGCTCGAGGTGAAGACGAAAGGGCCTCGTGATACGCCTATTTTTATAGGTTAATGTCATGATAATAATGGTTTCTTAGACGTCGAGTCTTACGCCCCGCCCTGCCACTCATCGCAGTACTCTAGAAGCGGCCGCGAATTCCAGAAATCATCCTTAGCGAAAGCTAAGGATTTTTTTATCTGAAATTCTGCCTCGTGATACGCCTATTTTATAGGTTAATGTCATGATAATAATGGTTTCTTAGACGTCAGGTGGCACTCGAGTTGATCGGGCACGTAAGAGGTTCCAACTTTCACCATAATGAAATAGAATCACTACCGGGCGTATTTTTGAGTTATCGAGATTTTCAGGAGCTAAGGAAGCTAAAATGGAGAAAAAAATCACTGGATATACCACCGTTGATATATCCCAATGGCATCGTAAAGAACATTTTGAGGCATCGATGATCTCAATCTACCTATAACCAGACCGTTCGCTGGATATTACGGCCTAAAGCCGTAAAGAAAAATAAGCACAAGTTTTATCCGGCCTTTATTCACATTCTTGCCCGCCTGATGGATGCTTCATGCGGAATTTCGTATGGCAATGAAAGACGGTCGGCTGGTCGTGCTATGGGATAGTGTTCACCCTTGTTACACCGTTTTCCATGAGCAAACTGAAACGTTTTCATCGCTCTGGAGTGAATACCACGACGATTTCCGGCAGTTTCTACGCATTATCTTCGCCAATGTGGCGTGTTACGGTGAAAACCTGGCCTATTTCCCTAAAGGGTTTATTGAGAATATGTTTTTCGTCTCAGCCAATCCCTGGGTGAGTTTCACCAGTTTTGATTTAAACGTGGCCAATATCGACAACTTCTTCGCCCCCGTTTTCACCATGGGCAAATATTATACGCAAGGCGACAAGGTGCTGATGCCGCTGGCGATTCAGGTTCATCATGCCGTTTGTGATGGCTTCCATGTCGGCAGAATGCTTAATGAATTACAACAGTACTGCGATGAGTGGCAGGGCGGGGCGTAATTTGATATCGAGCTCGCTTGGACTCCTGTTGATAGATCCAGTAATGACCTCAGAACTCCATCTGGATTTGTTCAGAACGCTCGGTTGCCACCGGGCGTTTTTTATTGGTGAGAATCCAAGCCTCGAGCTGTCAGACCAAGTTTACTCATATATACTTTAGATTGATTTAAAACTTCATTTTTAATTTAAAAGGATCTAGGTGAAGATCCTTTTTGATAATCTCATAAACAAGAAAATCCCTTAACATCATACGTTCCACTGAGCGTCAGACCCCGTAGAAAAGATCAAAGGATCTTCTTGAGATCCTTTTTTTCTGCGCGTAATCTGCTGCTTGCAAACAAAAAAACCACCGCTACCAGCGGTGGTTTGTTTGCCGGATCAAGAGCTACCAACTCTTTTTCCGAAACCTT
+
1)')****/+((('(%%%&((+-,+'%$$&&,4&&&&+++BBCA=/,+'''(*)+-012++*)('(.233564699<7668::846=BBACFBEIGHFCDFJJJG@@@@JJDBDACD@5/'''(84457??CEBDC3,,)(('(''&$$#$#######$%''%%%/&%%&(+,,0;?D@@BGBC@@A@BB86456:3233000IED98223390100323374214*&'//-)))*---..88=@C9CBEG:99:>==@ABA3333644646,+%%%'('''&$$#%.),,.00111661111BBAHJJJHHJGJJFJJEHI9EHHHIHHDFD9:21//11))((('(--,'%%$%(%'*,.GFGHDD@A65657642135:C@@@@JJGJJCECACE;4486888AA8878;779::;;;BAEFHFECCCGHEJ444.(((4799-++.-//'''(--=GGIFCFJJGJIJJJIJIIHFGJJJJJJEHJJJJHJIFJGFHIJJJGJJJDJJJIJJ322220//2(?ACAJBHJGJJJJJIIJE559:2111?@EE=:999:+**+-.+..-81*11<5567DBJEDJJ@@?=889:HA>:9*+++****++++-,++0)))**)))-4<>889AA@BIHJJJJJJHJJJJJIJGJHAEGJJIGHI9<BBB@A?;<(''30+**((&%$$$$%'('&%':663345>FGGGDJIIJGJHIHHD0///2223:>;7-(''('&(&(%$$$&'%&&'(:6777FGJJ<<;9<>8553))&')((((&&&(6999<;<>JJJJHDDACBE1000437588;CH@??C@??@IFEGA??>AABC4442-772%&(,78:=CCJJC?AA201BFIJFFEDFHGJHJDCEBFGFJGHA??@JEGJFFHIJDDDFJIJJEECBFGDJHJ+**+9----//2,**+++.33336:?@A<=<8989=;''''+'2*-*))**344457::<;.-9-,,,.744332566;<EDDFIIJIGGF=;40BAHC????CDDEED@953569=<7720/,-++,88:?@A?AB?=<;545==85++67;EDGGEEDD=3B9C9876....=?GECBBCGFDDGGJG@A@>87+('%$%('&&*&%%'&&%%(,,-,282BCCBCDDBJCCDDFHGEB@@ACEFEAA('''*01.-'-6/@>=>@BDJHGI@>>,+++---1,-65<=?;;38555545:<?A>==BBFJIDJFHC@??G@@@@GJCCDCJGJJJEJJJGJJIEFEH9..-.1:;AB@ADJIIFIHDDA=9,0)+++=DCAC@BDBDF@<;<=EJEBDBDCB=<<<DHE@?>ABEEBCJJFHEBIJFEIJG??>@EFBBEECCBBA@11111.--*)(''&)**/4568>>>:9100,...3-,--4.)''';<999<C756<<7;21237?BGJ311274.1**26?>><>=.555;HDDJCDHEHB=;=9777:?@@CGHDGJGGDCDFGFECAAAAFCBCCBJFCCA8797;=AIBBABFDDFFJCEFGCB892&&(71/./246=ADEEECDDEHDDHFGIII??96///0??@AFBCDG@@@@EFJDDDFHDEDDEFEBBBBBG1111::64448DB@=-,**0&&&)'''%%%$$$%)&&%&0*>99::9))++/(<@69542*,++****/+(''(*(CFGFC54****0'&''((**,,+/-234:<=>JJJGGJIJHIJFJJGFFGJFJ....('&&4339:CBABJHIGJGIIGJJIGHFJJJIIJJJJJJFJE<>9<:9'(EFDJEEEABBBCEFCJIEHJJJJJIIGJJHFGJJHGEHEHFD;-,+&$$.*()&&'(2043''''/./354229,6656<=<==JEIJJEGGHGEHJJGJJHIJFGEFIEBECFEIHGFAAAAJFDDDGJJH7777B=1'&&&(,;>CA?>554554'&&&&((1103233(''%&%%''+''0-++++.***+./;@444:////??<;<;88>>>EHJGDGEFJGDFGDEI?9876/-,-.,,,334222FJEJDAJJGHJHJJJGJJHIJ?=>?@;77.0%%&&&$#$$%(((+1135()('/77-,,,1/.-.-9>@@@BDJGFJJEHJJGGDFJJJJHJJGJJEECABBECA:99:?EIJJIJIC?>>A@C<<<<JEJFJDG??AFIIFDG444499EJJJHE8779DCA@C@<;;=BIJJFEFDGGHEJJJGJGIJIHJJJJFEJJJHHJJFJJ?>??JB42-.5<=D@711454,&&$$%3A@CGGGDGB;2111JJJJECEDFFEB<<FFGJHJFJJGFCHHIIJFJJGIF><<<HHH@FG;<CJFDA*)))*-**-15;:=88111AFJDFEAA>???=>==?>>@A<;9=<2/)'')8:<CCG?=>=@BCHFJJJIGJJJIHJGHJHJJHJJJJJGIJJJIJGHEHCEB=<;=BCCCBDBABDGJJGHBFHGIIFEEGJHJIJ@FGIGD10>01HABBAJJJIJJJJJ?HI6,++),-.?;;;=G@>:62263/**+01123322//000334425BJEJJDJJJJJJJJJJGJIJIJJIJJJEHIJJJFJEDJGJHHJC@AABJJIFFBEECG&&&'&%*(&((&&%&,--24,+++BBCDBA??<4222556+%%&-15;?@A9;9887/'+5.'''000A:<1/.-0/.+544<=<ABEFEGIGJGEFFFJFD?8?@?CD>>>>HGF>?>@;:6(&$%))++,-73333CIJFHA>>=?DFF><<<CF?B=7455.,+*+3234<>>====;FJHFGGIIJHJJGJHFFAAGGJJJFHFEEHCEB>AABBIEEEJFHJJJ=>>>JJFJ=8889779??@977799<,,,->2111CDDEFHECCA>)(&&++**-''&&%%*+'&$$')*.002477))))8C@@IIJ;;33337610,/369>?JJIJJJJGJHJGGIGJGJJGJGEJF@@AA4111<;99:EIFCHJJBAA?HHFHJJGHIHJJCEEJEFI21110188)(((='''*34/...DBA@DJJGJIJHJJJJGGJJ===GHJJGGHGCFCCCDFFJJJJJJJJJHJJEJJHJGDF>>;//03@BBBEBA<;89<>CJIB><?AEIJGGJHJJJGE944JJHHIG>GFE?>77644JEFFHJDBA?AGJJJJJJFJJJJJJJJIIHHJFJEJFJHHF<::99666330/59BAB<==:88ECCCDIJHGFGJD;;:8D=>>=>@998/.''/37<C77:933/027EC;;979??@:<;;3-..=A=:58:9@BEGGC@ACC;;;>AFD?@IJJIGJGECCD9//45>?C9887>@DJJGJJIJFEEFHBC=<=JJ?<<=EJJHHHIJHHHJEF<9;?@EJAC@BF>?>D;422/.''/04:;11..)))0:;55688846547)())**))))ABAA?;/*+//0&&((///2.<7AJDDGGIJFDFDB@@=4..001764+++...0+&&$$$#&(*12288=8<CBJEGJFEEGGCDDFI><<<?@BCCFG;<<<665<FDCBFFIHCIFIIJGGJHJJJB@?A6679---.323<>>?BFGJJJJHIEFHIJAAI>>-,,+(%$#
@Glass_T7V_23_D3_14_8_27
TTTTTCACTGACGCTAAATTGGAACGAAAAACTCACGTTAAGGGATTTTGGTCATAGATATCAAAAAGGATCTTTCACCTCAAATCCTTTAAATTAAAAATGAAGTTTTAAATCAATCTAAAGTATATATGAGTAAACTTGGTCTGACAGCTAAAACCGGTTCTCACAATAAAAAACGCCCGGTGGCAACCAAGCATTCTGAACAAATGCAGATGGAGTTCTGAGGTCATTACTGGATCTATCAACAGGAGTCCAAGCGAGCTCGATATCAAATTACGCCCCGCCCTGCCACTCATCGCAGTACTGTTGTAATTCATCAAGCGTTCTCCCCGACATGGAAGCCATCACAAACGGCATGATGAACCTGAATCGCCAGCGGCATCAGCACCTTGTCGCCTTGCGTATAATATTTGCCCATGGTGAAAACGGGGCGAAGAAGTTGTCCATATTGGCCACGTTTAAATCAAAACTGGTGAAACTCACCCAGGGATTGGCTGAGACGAAAAACATATTCTCAATAAACCCTTTAGGGAAATAGGCCAGGTTTTCACCGTAACACGCCACATCTTGCGAATATATGTGTAGAAACTGCCGGAAATCGTCGTGGTATTCACTCCAGAGCGATGAAAACGTTTCAGTTTGCTCATGGAAAACGGTGTAACAAGGGTGAACACTATCCCATATCGCCACTTCACCGTCTTTCATTGCCATACGAAATTCCGGATGAGCATTCATCAGGCGAGCGAAGAAATTTGAATAAAGGCCGGATAAAACTTGTGCTTATTTTTCTTACGGTCTTTAAAAAGGCCGTAATATCCAGCTGAACGGTCTGGTTATAGGTACATTGAGCAACTGACTGAAATTCCACGAAAATGTTTTTTACGATGCCATTGGGATATATCAACGGTGGTATATCCAGTGATTTTTTTCTCCATTTTAGCTTCCTTAGCTCCTGAAAATCTCGATAACTCAAAAAATACGCCGGGTAGTGATCTTATTTCATTATGGTGAAAGTTGGAACCTCTTACGTGCCCAATCAACTGAGAGTGCCACCTGACGTCTAAGAAACCATTATTATCATGACATTAACCTATAAAAATAGGCGTATCACGAGGCAGAATTTCAGATAAAAAAAATCCTTAGCTTTCGCTAAGGATGATTTCTGGAATTCGCGGCCGCTTCTAGAGTACTGCGATGAGTGGCAGGGCGGGGCGTAAGACTCGACGTCTAAGAAACCATTATTATCATGACATTAACCTATAAAAATAGGCGTATCACGAGGCCCTTTCGTCTTCGCCTCGAGCACAGCTAACACCACGTCGTCCTCTGCTGCCCTAGGTCTATGAGTGGTTGCTGGATAACTTTACGGGCATGCATAAGGCTCGTATAATATATTCAGGGAGACCGCAAACAGTTTTCCCTCTACAAATAATTTTGTTTAACTTTTTAATTAACGGCCGGCTTGTAGACAACGGCGGTCTCCGTCGTCAGGATCATCCGGGCATCAATAGTACGTCCCAGGCAATTAAAAAAGCGGCTAACCACGCCGCTTTTTTACGTCTGCAGGCGCCACTCGATTCTAGGGCGGCATTGTCCTACTCAGGAGAGCGTTCACCGACAAACAACAGATAAAACGAAAGGCCCAGTCTTCGACTGAGCCTTTCGTTTTATTTGATGCCTCTAGCACGCGTACCATGGGATCCCCCGGGCTGCAGGAATTCGATATCAAGCTTTTATTTGTCGAGATCGTCCATGCCATGTGTAATCCCAGCAGCTGTTACAAACTCAAGGACCATGTGGTCTCTCTTTTGGTTGGGATCTTTCGAAAGGGCAGATTGTGTGGACAGGTAATGGTTGTCTGGTAAAAGGACAGGGCCATCGCCAATTGGAGTATTTTGTTGATAATGGTCTGCTAGTTGAACGCTTCCCATCTTCAATGTTGTGTCTAATTTTGAAGTTAACTTTGATTCCATTCTTTTGTTTGTCTGCCATGATGTATACATTGTGTGAGTTATAGTTGTCTCCAATTTGTATTAAGAATGTTCCCATCTTCTTTAAAATCAATACCTTTAACTCGATTCTATTAACAAGGGTATCACCTTCAAACTTGACTTCAGCACGTGTCTTGTAGTTCCCGTCATCTTTGAAAAATATAGTTCTTTCCTGTACATAACCTTCGGGCATGGCACTCTTGAAAAAGTCATGCTGTTTCATATAATATTGGGTATCTCGCAAAGCATTGAACACCATAACCGAAAGTAGTGACAAGTGTTGGCCATGGAACAGGTAGTTTTCCAGTCATGCAAATAAATTTAAGGGTAAGTTTTCCCGTATGTTGCATCACCTCACCCTCTCCGCTTGACAGAAAATTTGTGCCCGTTTAACATCACCATCTAATTCAACAAGAATTGGGACAACTGCAGTGAAAAGTTCTTCTCCTTTACTCATGGTACTTCTTTTTAATGAATTCTTAAACAAAATTATTTGTAGAGGCTGTTTCGTCCTCACGGACTCATCAGACCGGAAAGCACATCCGGTGACAGCTGTGCACGTCGGGGTTTGTACCGTACACCACTGAGACCGCGGTGGTTGACCAGACAAACCACGACGCTAGCCCGCCACCTAAGTTATGAGTCAGGAAAAAAGGCGACGAGTAATATCTCACCTTTTCTTTTGCTTGCTTTGTAATCACTTCGATGACCAAAAACTAAAAACCCGCCGAAGCGGGTTTTTACGTAAAACAGGTGAAACTGACGCTAGCCGGTCTACTAGTAGCGGCCGCTGCAGTCCGGCAAAAAAGGGCAAGGTGTCGCCCGCCCCCTGCCCCTTTTCTTTAAAACCGAAAAGATTACTTCGCGTTATGCAGGCTTCCTCGCTCACTGACTCGCTGCGCTCGGTCGTTCGGCTGCGGCGAGCGGTATCAGCTCACTCAAAGGCGGTGATACGGTTATCCACAGAATCAGGGGATAACGCAGGAAAGAACATGTGAGCAAAAGGCCAGCAAAAGGCCAGGAACCGTAAAAAGGCCGGCGTTTGCTGGCGTTTTTCCACAGGCTCCGCCCCCCTGACGAGCATCACAAAAATCGACGCTCAGTCAGAGGTGAAACCCGACGGACTATAAAGTACCAGGCGTTTCCCCCTGGAAGCTCCCTCGTGCGCTCTCCTGTTCCGACCCTGCCGCTTACCGGATACCTGCCGCCTTTCTCCCTTCGGGAAGCGTGGCGCTTTCTCATAGCTCACGCTGTAGGTATCTATAGATTCAGGTGTAGGTGAGTTCGCTCCAAGCTGGGCTGTGTGCACGAACCCGTTCAGCCCGACCGCTGCGCCTTATCAGGTAACTATCGTCTTGAGTCCAACCCGGTAAGACACGACTTATCGCCACTGGCAGCAGCCACTGGTAACAGGATTAGCAGAGCGAGGTATGTAGGCGGTGCTACAGAGTTCTTGAAGTGGTGGCCTAACTACGGCTACACTAGAAGAACAGTATTTGGTATCTGCGCTCTGCTGAAGCCAGTTACCTTCGGAAAAAGAGTTGGTAGCTCTTGATCCGGCAAACAAACCACCGCTGGTAGCGGTGGTTTTTTTGTTTGCAAGCAGCGGATTTACACGCAGAAAAAAAGGATCTCAAGAATGCCTTAATATC
+
++++2100/+,,,,'$%,'.+((,))(((-/++)*778H<JAGD@>:.-03:443&%%'&)008;AEC@==?<:/*''(**'%''(:=>E>;<8=JJJJEI;;<HJJJGHHJJHGEFJHJJHIDHJJJJGIIJJJJJEHA/.-&&&(0&&&&%$$$$#$'(*+('(2/089DJJJIIEJDEDJJGJJ.--.,,,.&&&&466?>/)()&&&&3337799:8888JJJIJJJ5444899;82143999>>=<;8615423377C@??@AJJEDCDFDHDJIJJGJJIFFFJHJJJJJJJJHHFJIGJCDDEEDDGJ@B((((:766075478686677778JJIEJIGJB@BCJJJHB@AADEFDEI=<:722213332223BCBDC9989EAHJJJGFJJJJGHJ@@?<;;:9EGIFFDDDDGC=<90,,,,)))(///+**,221>DBJIJJGJJGJJJIEDFCGDIJHEGJJFJJIJEA77750666<>?87777444:889<GHIHI@@@AJJDEJ@EFE><?FB8:9?H=9:0../31118EEJFHHJFJJJJGJGFGDFGJJFG@JJFCDHJADA<0'%%)9;?CBBDDDFJJJHJEEGGEIJJJJJJGHA90IEGJCFCFEJJJJJJJJJFHGIHJJIJJIJJHJFJGCFDGJJJHJIJJJJIEJJHHFEI?>=:CCBA)))()((()+)()16;42+655>=7667CEFDHIFG;;:;5542214../-***+(%%(((-28;:75445CEIIHJJIFHGIHF88??BABECEAB@@@BCJ<95'JJIJJJJFJJJJJGFDACAFJHJEDEACFHJEJJJJIIGJJFFJGJGJIJFGFHEGEIEEEFHJJF*('1)(%)&3111*(+.,**-2733225034257799;FEJFG7666GJJFJJHJIGIJJJFJHHEIIEGJBA?@=EGHJFJJEJGHJIJJGJGFJJFJJJIHH@???DJGFAAFEJA<::;---&,,*+))+13111+,,-3@JHFJFJJJJGGJDJ<:86766*(((111011.''')---/%%%%'*.-/).21787,,*+-++,.1/C9:::>>;=1../<<;<<99JGGECDEJJJGJEJJJJJJJJJJFJFHJJJJJJJGJIGC;8:?JJJJIEGJJIJJJJJJIIJFHEEFI8663:100156553350134644/-0-,,-**+-05??@8888@JI@JJIJ=1033564225220,,,,4,+*+29=>FFDEEFJJJJJGIIJJJFJJGJFJJJEB=58;2122>BCCAADJFJJJJJJJJEJJJJJJ0000CCACJHHJHJGGIJEEEDF??.--++*))./0/010/',,-:@CB<;<<DGHEECBAGGHJJGA>71-(()CJHJJIHIJFJJJJ<<972110/+++',.57=B<<:**&&/102//?<@AB<@AADJJJJJIJJJJJJFHFGJJIJHJJIIIGJJHHGE=A@AJ?>'''(&(('---00(()2036AF@>=;::1''&(667888:,,,0//0656992)''(++++667@B@C>=>AAD@ACCGJDG@@=3/17B@A=>43342:;<965679+''()54)((**+++&&(&++,3//0--5CEAA@CCHFEJJHGFHDJGEEGJIGHJHFJGH??@CIEEIG=;:9<9(---778<=D?CA?88IIJECDGBB@<<==@?9:;;;:844%%%%+)))-**--.4354.ABBGCFHJJJIDDDCI=<<8778A<13;88@****36.))('&$$%%$*)*,188<;;4/0009888777754401.++,133224?BCBFCCCDBAAB8,&&&)'&&%&%%$&'118=50-&%(%%()+*;<HJHIIEJJDHJJJHFIEJJFGHJGJJJFHDEEEJJJ;6668CDFEHDDJEIJJIJJGHJDFFI///***'('',-23433336544'JFJGJIIJJJGJHHDJJHFGJJE526DBABCDDEJJJJJJJJJJFHJJJIFJJHDHFHGJHJHJJIJJEHFIEJJJJDDEEDF@?766675&%%&*/01:65*))'&'))(%*0)-1'<JJJJGJJJJIJJJFIJHFG=;JEDFH=;;=BBJ:64,9DCFBFFIBBFBC@?=1=>@DJJGHJJJFJEDFJGJJJJIJHJ,,,,<EC:>>>CA@??BEFJJJJHJGCGIFJJFIJEFJIHHJJGJBAH<@ABJJJDGHEECA@@?FIJJJFD<;;;766674.-,**)'&%')(+.;<<8878D@@BCEIJGDIFJBBABJJJGDEDCGIJEDJJHFFCDJJF@>??IJJA??F8///000//4<;>9;90.///FFFGJGJJJFHHDGIGGJFGFDJB?,(BEDDDJDD<<<+++,'(,,,*:931%'''((..668<:7856/--.-**+)'..0999ADBAE@AAIJEJJHJJGFFJG89,3+'&&&'''+57<ACJJJJJJJJJJJGJC===***'%%%'&'%%')(**8CEIDCJEED@CDFEJFJFIJJIJIEHFFGJIJEC=8.++4:BEGF@??>A@::2100478ICHJJG----JDBDBFGF<<<=D?2/**/0/222D??@@JAADEJJJJFICEBBHJJJEEFGIJHFEJJDJ>;;;<<FJHIEGBABBHJIEDE?;>>AHHGJA@DGCF;///07768:@JEBCCA***(**0+**''''(&&&'.45)((/666:92989B@D==<;1102610.(('&%%&.-''&&*02//0,,,,:=BE?=<7<764222233<FC8777BCDGGJEDEC@@@@CCGFDFJCBA>???EGJJJFDDEFJ>=<<B?FE?@@HFHFGJJIFJGFB>-''')%'(&&,.238968763+++0-02FEB=@@DJFCEDC?>?;@>>>??F;989867?9856557879=<=BCDDFFHHEGFEEDHGBB@<<<<DHJHGJACBBECEAEABABEA77712277@;:0--..))))+76711135543,-22?@JJGB@>00*&'''9<DFEFJEE?@JJHJJJJJJAAAAJHJHJJJHHIJGHHJEE:;;FED;721*&&/1-(8??EHIJJJJHDE?FGFGHJ<;9<9.)*,,.35?AACDJEHEGHJIIHJJJHFECA81)*+**,,+&%%-,+,***--.235:**)'(*-9:BFJAAB?=4@>>=>FFJHFF99B=CBCEJJFHGFCHJCAA;@DDEJIJJJJFG=:7A?>?FDBA?<>32*0112.)-*+2,868<>HJJIGJG<5I>>=JGC:9:@GJIBBCAA@:80//13/((('$$%%%&*&&&*,*)**$$$#%&(25//*)*+,.;@JJHEHIEDJF<::.)3.//(,-03<=?AFFJGJJJHEGJDJ>4335JFJIJFEGHHJJJJJFJIJIJJJFJJJJIJFFHBCFEJDJJGJFDJFJJJJJJAAACDCCEHJJJHGECB?=<<>A@@;<???CGDIGD@@@JHHIGJJJJHGGIJHJJFDGIJJHJJJJJDHACGIJHIIHHFJJJFIGHEGIJGFFHDFEDDFEJJJFJJJGJJJJJJDFJJJIJGJJGFGJD54227:BDBBBA>8>I?>??;:=*)**DGCI<<=42AA>A9AA?@DCJGGGJHJF?987888;B;<=?@B?:::0//)'''*,(/))))>>@CFDHBDHJA@A>531006610..,%&&&&%
@Glass_T7V_23_D3_14_8_28
CTCATGGTACCTTTCTCCTCTTTAATTAAAGTCTAAACAAAGTACTTGTAGAGGCTGTTTCGTCCTCACGGACTCATCCAACCAGAAAGCACATCCGGTGACAGCTGTAGCATCAGGGGTTTGTACCGTACACCACTGAGACCGCGGTGGTTGACCAGACAAACCACGACGCTAGCCCGCCACCTAAGTTATGAGTCAGGAAAAAAGGCGACAGAGTAATCTGTCGCCTTTTTTCTTTGCTTGCTTTGTAATCACTCGATGACCAAAAGTAAAAACCCGCCGAAGCGGGTTTTTTCGTGAAAACTCGGTGAAACTGACGCACGCTAGCCGGTCTACTAGTAGCGGCCGCTGCAGTCCGGCAAAAAAGGGCAAGGTGTCACCACCCTGCCCCTTTTTCTTAAAACCGAAAAGATTACTTCGCGTTATGCAGGCTTCCTCGCTCACTGACTCGCTGCGCTCGGTCGTTCGGCTGCGGCGAGCGGTATCAGCTCACTCAAAGGCGGTAATACGGTTATCCACAGAATCAGGGGATAACGCAGGAAAGAACATGTGAGCAAAAGGCCAGCAAAAGGCCAGGAACCGTAAAAAGGCCGCGTTGCTGGCGTTTTTCCACAGGCTCCGCCCCCCTGACGAGCATCACAAAAATCGACGCTCAAGTCAGAGGTGGCGAAACCCGACAGGACTATAAAGAACTTCCAGAGCGCGTTCCCCCTGGAAGCTCCCTCGTGCGCTCTCCTGTTTCCGACCCTGCCGCTTACCGGATACCTGTCCGCCTTTTTCTCCCTTTTAAAGCATCGCCTACCTAGTCTAGCTTCACGCTGTAGGTATCTAGATTCGGTGTAGGTCGTTCGCTCCAAGCTGGGCTGTGTGCGCGACCCCATTTCAGCCAGACCGCTGCGCCTATCCGGTAACTATCGTCTTGAGTCCAACCCGGTAAGACACGACTTATCGCCACTGGCAGCAGCCACTGGTAACAGAATAGCGAGGCGGAGTATGTAGGCGGTGCTACAGGTTTCTTGAAGTGGTGGCCTAACTACGGCTACACTAGAAGAAACAGTACTTGGTATCTGCGCTCTGCTGAAGCCAGTTACCTTCGGAAAAAGAGTTGGTAGCTCTTGATCCGGCAAACAAACCACCGCTGGTAGCGGTGGTTTTTTGTTTGCAAGCAGCAGATTACGCGCAGAAAAAAAAGGATCTCAAGGGATCTCCTTTCCCAATCTTTTCTACGGGGTCTGACGCTCAGTGGAACGAAAACTCACGTTAAGGGATTTTGGTCATGAGATTATCAAAAAGGATCTTTCACCTCAATCCTTTTAAATTAAAAATGAAAGTTTTAAATCAATCTAAAGTATATATGAGTAAACTTGGTCTGACAGCTCGAGGCTTGGATTCTCACCAATAAAAAACGCCCGGTGGCAACCGAGCGTTCTGAACGAATCCAGATGGAGTTCTGAGGTCATTACTGGATCTATCAACAGGAGTCCAAGCGAGCTCGATATCAAATTACGCCCCGCCCTGCCACTCATCGCAGTACTGTTGTAATTCATTAAGCATTCTGCCGACATGGAAGCCATCACAAACGGCATGATGAACCTGAATCGCCAGCGGCATCAGCACCTTGTCGCCTTGCGTATAATATTTGCCCATGGTGAAAACGGGGGCGAAGAAGTTGTCCATATTGGCCACGTTTAAATCAAAACTGGTGAAACTCACCAAATAGCTAGACGAAAAACATATTCTCAATAAACCCTTTAGGGAAATAGGCCAGGTTTTCACCGTAACACGCCACATCTTGCGAATATATGTGTAGAAACTGCCGGAAATCGTCGTGGTATTCACTACCAGAGCGATGAAAACGTTTCAGTTTGCTCATGGAAAACGGTGTAACAAGGGTGAACACTATCCCATATCACCAGCTCACCGTCTTTCATTGCCATACGGAAACCCGGATGACATCATCAGGCGGGCAAGAATGTGAATAAAGGCCGGATAAAACTTGTGCTTATTTTTCTTTACGGTCTTTAAAAAGGCCGTAATATCCAGCTGAACGGTCTGGTTATAGGTACATTGAGCAACTGACTGAAATGCCTCAAAATGTTCTTTACGATGCCATTGGGATATATCAACGGTGGTATATCCAGTGATTTTTTTCTCCATTTTAGCTTCCTTAGCTCCTGAAAATCTCGATAACTCAAAAAATACGCCCGGTAGTAATCTTGTTTCTCATTATGGTGAAAGTTGGAACCTCTTACGTGCCCAATGACTCGAGTGCCACCTGACGTCTAAGAAACCATTATTATCATGACATTAACCTATAAAAATAGGCGTATCACGAGGCAGAATTTCAGATAAAAAAAATCCTTAGCTTTCGCTAAGGATGATTTAGAATCACGGCCGCTTTCTAGAGTACTGCGATGAGTGGCAGGGCGGGGCGTGACTCGACGTCTAAGAAACCATTATTATCATGACATTAACCTATAAAAATAGGCGTATCACGAGGCCCTTCGTCTTCACCTCGAGCACAAGCTAACACCACGTCGTCCCTATCTGCTGCCCTAGGTCTATCAGTGGTTGCTTTGGGTAGCTTACGGGCATGCATAAGGCTCGTATAATATTCAGGGAGACCACAACGGTTTCCCTCTACAAATAATTTTGTTTAACTTTTTAATTAACGGCCGCTTTGTCGACGACGGCGGGTCTCCGTCGTCGGATCATCCGGGCATCAATCGTACGTCCGGCAATTAAAAAAGCGGCTAACCGCGCTTTTTTCGTCTGCAGGCGCCACTCGATTCTGGGCGGCAGATTGTCCTACTCAGGAGAGCGTTCACCGACAAACAACAGATAAAACGAAAGGCCCAGTCTTTCGACTAGAGCCTTCGTTTTTATTTGATCCCTCTAGCACACGCGTCATCGGGATCCCCCGGGCTGCAGGAATTCGATATCAAGCTTTTATTGTAGGATCATCCATGCCATGTGTAATCCCAGCAGCTGTTACAAACTCAGAGAAAAAGGGGGACTGTGATCTTGTTTCGTTGGAATCTTCGAAAGGGCAGATTGTGTGGACAGGTAATGGTTGTCTGGTAAAAGGACAGGGCCATCGCCAATTGGAGTATTTTGTTGATAATGGTCTGCTAGTTGAACGCTTCCATCTTCAATGTTGTGTCTAATTTTGAAGTTAACTTTGATTCCATTCTTTTGTTTGTCTGCCATGATGTATACATTGTGTGAGTTATAGTTGTATTCCAATTTGTGTCCAAGAATGTTTCCATCTTCTTTAAAATCAATACCTTTTAACTCGATTCTACTAACAAGGGTATCACCTTCAAACTTGACTTCAGCACGTGTCTTGTAGTTCCCGTCATCTTTGAAAAATATAAGATTCTTTTCCTGTACATAACCTTCGGGCATGGCACTCTTGAAAAAGTCATGCTGTTTCATATCAATCTGGGTATCTCGCAAAGCATTGAACACCATAACCGAAAGTAGTGACAAGTGTTGGCCATGGAACAGGTAGTTTTCCAGGTCGTGCAATAAATTACAAGGTTAACTTTTAGTGTTCCCATCACCTTCACCTTCCACTGACAAGATTTCTGCCCATTAGCATCCACCGTGTGAACCTATCAAAGAATTGGGACAACTCCAGTGAAAAGCAT
+
<CBCJBBCBGEBJJDJDIEBJJ0.,,)&%()%$%%(*++++($$$%)*.-.569<C>>@D610(&&%)00323:3110++)&)''''43---.../5:99=:99:;72*)'$$$%%%&0-123@CCGDICEGEHDIF>>>@GGGFIJIFDHJFEFHJHGJEIJJFFD87798:?==>B@BAGFEGJJEEIJJ7778@@B>9=FJC==>B?>?:78;FFJJFJJEC<==:A>8A?.--0+++,/...EIFEJHIJHIF877744.*/9JJHDEGJJJJIGE?>>BBA521//+**+'((./0183-(()*156520))('&'&&',+,---BDDHEDD??@?JHJJGJABDAJDDA@C@IJDFJJJJGDDE?@?AJJJGJJJCCCAFFJJA=@A??E;=;38JJJJIGGFIJDEGJHHJFJIGFJDJJJHJJIJHFGJFBCC:/0JHJJJJJJJJF;::11/+'''(67:;FJJIGJJJFHEDDCJHEGHFH@AA;<<<=GJJJFJGJJJJGBJBB;9*51258=7667;JJG55524..//:>@EEA<<<<0000:AHJEJIGJJFHFGGHGH@4333>@F?EDFFHCABJJFJIJJIJHCCJCEBADCD6,1ABCDJCB<?<B;AGC0017988***+;868BAC=55<=?@55222/...4ABBCDFEFJJFJ@?>?JC>?><:-+++))%&&$&')))+-,(/0+,-799;>AJJHFEDDJ<;<@@A@JGCDJ><C71*8433;<BD?@>@=5557BHJJGIJJJGBCCD==>97>?>99861/-$$$%&$$&%&%%%&&)$$$$&&'*1.)'155530)))+++*(%$&&'&'()1:5,,,)(()+/3568+**-6,-09BAB>731**&&%&*.('''*+,++),**,)+++,)()/+,;?JJCFBAB??>=@DDG2222396DCBEDBBB;;<::::FDBB9B>==CCGJJJJGJH;:9;CBA55@98840&&%$%'%$$'()((.)*-,-***-=???@@30)())*3*21/0?DJFJHBA??E'&&(''''3355'&&%%%',331+,++*(''&)*<<<;==FEHIEJC?<=<FDIA@?D<:::1.**--45?A8520)7<FGFECDB:=@@JEJJJGJJHJJJJJJJGJJIJJJGHIJJCB>:;:>@<9899JJCICAABDJHDB@D)()*>8226EBBJHDA<==8**+34436940-,,/570)113IHJHEEDJFCJJJHGJHJJJJJJJJJDADB322<ICD?8889@<=EGJCJFFHIEHGHJBBB@CE@ADC??AJJB;<654/)7:87*&%%&>=>=>=01+<333654//0-+'&%&&*;=B;::<FGIJJJJJFFDJGJEJHFJHHJBGFGFJGHJJJJGEGGHCGJAABAJFCB@CA7666:7;<-**-970?BDJE@@?8....4332555=<****7GHJHJGJJJJJJJJDAAA>?>>:;:0/1100./22001877?>>@?:::88;<><99;;:66679F:?<<<0++9@BBJJJHJJJJJJGJGIJJJJJGIFJIJGJJGJJJJJJHJGGJHFJDFFIJDGJJHEJBCGFJGJJHJIHJJIJJHDJHFHDJJIHBECCJJFGEBJHHJJHIFEJIJJGEJHJGJJJFJDCA98888=?ABEJJJJHJJJJ556JJE?==>EIGFJHJGB<?85555HIJGFGIEJJJGJJHJJGJJJJJHJJJC,***)&$$###&$$%8::<=DC@//.00.<<?JFFFJJIEJHE<;EBG?>=8544..--<@AC>::==CFJJ:9::=?HFC?>=97/..19<764422-.0/003//1-..>ABAGIIJJHJJHJJJJFD((((BA@?@@CEFEFGHIFGJJJDDJFJJBADJGEJGEGDCDDCDHGJEHJJJJJGJJJJJEHIGDCJJHJ1100011=AGDFG>BB7799950,).,*(&&'.(((()***)((,*).;;;<ABDBCBDBBD>>J@?FJGJFEJJFJFFJJGJJJJJGDDEJFBEJJJF9580+3//5?BFC?BBHJJJJA>@@EJGJJJEIJJJJJGGEGFGFGJEJFJJIGJJJJJJEJJJJJHJGGJBFJJJHCCCEJCGJFGHGDJJFC@;511+&%$%;<B@JJJJJJHJGJJGJJFGJCIGEJFGIFJJFJJJE>=<=AEJIHJDDCCHHJEDDGDCFDC?@C>632)))*234777DIJJJJGGJJDDBGJ@@?==>221/(&/3)&'220000888776<>?EEFJJGGBGHEGJHJE>'&&&&&'-+,,/9::48;:=BF776777:=DJGECFJHDDJJIHJJFHGHHHGHFJJJJHJJJJHIJGIJJJIJHJJJJJJHJJGGGB?===<;<@JJJJ@@B?FBCEJEJGGJEBB@?=:6/&&&&&'()+&&%%((-2230)??>ACFFGEEEFJD=:88684>=<@@@??JG==2214,))+*-,+--,,BFJJGGEFGE=<=<GFJIJGECFGIDEC;;JIJJDBBCJCCC..././2..311-./1296777020--...)&%%**113>?;?=<<88:CCGA?CBBA@>=>;773000006+'&'&&&'-**)*((%%&%&&((,**7CGEFCEHE><>J8*)+-0+00'((()*++0AA@ACFDGEGDFEJGJFC==76459AEBCDCDB>?1.=;:778@@DAECA=43342)(2/)-+++,+/344533332:67/))-.*''(22340*''/5886111.--.1**-+)237;;;BEEJGHEF>>>?971*'*)')(,011+()+7:;8;:786,)(((''''+*%%%*---&%%&&'(89@>;;;;?BGCGCCBAA@CHJCDC:;;=2220113-.349...68GG=;;;<<=C@7)()*,*+,221103554440349844***)9:88992,+.(&&''&'%&%3))128<310.-)'$$&%%(*&&,,/20.*****,+),,)2*(''(('(*./289<5ADHDEHJEGFDEGGGFHGE?=6;;<>,,+0,+,++,*'(((&'(%&''&$#$%&%&'*-((('('+((*)%-78=FJHJJD@????;9977556:;GFHJJJJEH;:;<C666GHFID6556JJFJF;;;9;5DHDIGJFDCFJHED???;;;&&&%'(,0.---139=?<:;85'>GE@4334JHJHFCBJJFGEJJJBADHJJEJB<9-****-.14BCJGJJEJJJHHJJHJJJDHJJIJFFJJFIJJGJFBBA@EFCGJJJGJJGJJJJJJJJJJB?A=80+)''''2*+4*0220-'&35889:;8889ABEFGGJGJJB@@@CIJG,+,-CJFHJJFFJJGDDEHAGGJGEJEJEGJGHFJJHGFIJJIJGJ999:7@3,BBGDFEEGACADGGFA>6+(('''54599<5:=EEHIFIH?=G0000CEDEDECI;:;<:<?EIJ=<..0?::::?=::;88*))*/2009;?><;752.-./ACCBAABDEIHHFJEC?:::=IIEEHEJHEJJJEFCBA=BE@;222;;99:552348/-(..&&%$#$&&*%$$$$%$&%%&&+*(&&&+.&%%&/4++*&+.02222',--+,&*+75)))''''&')(((())$&&&%%$$$%',)$$$&$$$$'(&%$###%&'%'&&-9>:::::83+)'&((')$$%
@Glass_T7V_23_D3_14_8_29
GCATAAAAATAAGCACAAGTTTTATCCGGCCTTTATTCACATTCTTGCCCGCCTGATGAATGCTCATCCGGAATTTCGTATGGCAATGAAAGACGGTGAGCTGGTGATATGGGATAGTGTTCACCCTTGTTACACCGTTTCCATGAGCAAACTGAAACGTTTTAAGCGTTTTGGAGTGAATACCACGACGATTTTCCGGCAGTTTCTACACATATATTCGCAAGATGTGGCGTGTTACGGTGAAAACCTGGCCTATTTCCCTAAAGGGTTTATTAGAATATGTTTTCGTCTCAGCCAATCCCTGGGTGAGTTTCACCAGTTTTGATTTAAACGTGGCCAATATGGACAACTTCTTCGCCCCGTTTTCACCATCGGCAAATATTATACGCAAGGCGACAAGGTGCTGATGCCGCTGGCGATTCAGGTTCATCATGCCGTTTGTGATGGCTTCCATGTCGGCAGAATGCTTAATGAATTACAACAGTACTGCGATGAGTGGCAGGGCGGGGCGTAATTTGATATCGAGCTGGCTTGGACTCCTGTTGATAGATCCAGTAATGACCTCAGAACTCCATCTGGATTTGTTCAGAACGCTCGGTTGCCACCGGGCGTTTTTTATTGGTGAGAATCCAGACCTTCGAGCTAAGGTTAGGTTTGTGGTATATTTTAGATTGATTTAAAACTTCATTTTTAAATTTAAAAGGATCTAGGTGAAGATCCTTTTGATAATCTCATGACCAAAATCCCTTAACGTGAGTTTTCGTTCCACTGAGCGTCAGACCCCGTAGAAAAGATCAAAGAATCTGTTGAGATCCTTTTTTTCTGCGCGTAATCTGCTGCTTGCAAACAAAAAAACCACCGCTACCAGCGGTGGTTTGTTTGCCGGATCAAGCTTGACTCTTCCGAAGGTAACTGGCTTCAGCAGAGCGCAGATACCAAATCTTACTTATAGTGTAGCCGTAGTTCCGCCCACCGCTTCACAACTCTGTAGCACCGCCTACATACCTCGCTCTGCTAATCCTGTTACCAGTGGCTGCTGCCAGTGGCGATAAGTCGTGTCTTACCGGGTTGGACTCAAGACGATAGTTACCGGATAAGGCGCAGCGGTCAGGTTGACGGGGGGTTCGTGCACACAGCCCACTTGGAGCGAACGACCTACACCGAACTGAGATACCTCAGCGTGAGCTATCGAAAGCGCCACGCTTCCCGAAGGGAGAAAGGCGGACAGGTGTACCGGTAAGCGGCAGGGTCGGAACAGGAGAGCGCACGAGGGAGCCGGGAGACGCAGTTCTTATAGTCCTGTCGGGTTTCGCCACCTCTGACTTGAGCGTCGATTTTTGTGATGCTCGTGGGGGCGGACCTGGAAAAACGCGGCAACGCGGCCTTTTTACGGTTCCTGGCCTTTTGCTGGCCTTTTGCTGGCATGTGTCTTTCCTGCGTTATCCCCTGATTCTGTGGAATTATTCATCTCCGCCTTTGAGTGAGCTGATACCGCTGGCGAGCCGAACGACCGAGCGCAGCGAGTCAGTGAGCGAGGAAGCCTGCATAACGCGAAGTAATACTCGGTTTTAAAGAAAAAGGGCAGGGTCGTAACCTTGCCCTTTTTTGCCGGACTGCGGCGAACTAGTAGACCGGCTAGCGTCAGTTTCACCTGTTTTACGTAAACCCGGCTTCGGCAGCTTACTTTAGGTGATCGAGTGATTACAAAGCGAGCGAAAGAAAAAAGGCGACAGATTACTCTGTCGCCTTTTTTTCCTGACTCATAACTTAGGTGGCGGGCTAGCGTCGTGGTTTGTCTGGTCAACCACCACGGTCTCAAGATGGTGTACGGTAAAAACCCAACGTGCACAGCTGTCACCGGATGTGCTTTCCGGTCTGATGAGTCCGTGGAGCAACGGCCTCTACAATAATTTTGTTTAAGAATTCATTAGAGGAGAAAGGTACCATGAGTAAAGAACTTTAGCTGGGATTGTACCCAATTCTTGTTGAATTAGATGGTGATGTTAATGGGCACAAATTTTCTGTCAGTGGAGAGGGTGAAGGTGATGCAACATACGGAAAACTTACCCTTAAATTTATTTCACTACTGGAAAACATCCTGCGTACATGGCCAACACTTGTCACTACTTTCGGTTATGGTGTTCAATGCTTTGCGAGGAATACCCAAATAATATGAAACAGCATGACTTTTTCAAGAGTGCCATGCCGGAGAGGCTATGCAGAAGGACTATTTTTCAAAGATGACGGGAACTACAAGACACGTGCTGAAGTCAAGTTTGAAGGTGATACCCTTGTTAATAGAATCGAGTTAAAAGGTATTGATTTTAAAGAAGATGGAAACATTCTTGGACACAAATTGGAATACAACTATCATTCACACAATGTATACATCATGGCAGACAAACAAAAGAATGGAATCAAAGTTAACTTCAAAATTAGACACAACATTGAAGATGGAAGCGTTCAACTAGCAGACCATTATCAGACAAAATACTCCAATTGGCGATGGCCCTGTCCTTTTACAGACAACCATTACCTGTCCACACAATCTGCCCTTTCGAAAGAATCCCAACGAAAGAGAGACCACATGGTCCTTCTTGAGTTTGTAACAGCTGCTGGGATTACACATGGCATGGATGATCTCTACAAATAAAAGCTTGATATCGAATTCCTGCAGCCCGGGGGATCCCATGGTACGCGTGCTGAGGCATCAAATAAAACGAAAGGCTAAATCGAAAGACTGGGCCTTTCGTTGTATTTGTCTTGTCGGTGAACGCTCTCCTGAGTAGGACAAATCCGCCGCCCTAGAATCGAGTGGCGCCTGCAGACGTAAAAAAAGCGGCGTGGTTAGCCGCTTTTTTAGTATACCCAGACGTAAATGGAATTTTACCAGGATGATCCTGACGACGGAGACCGCCGTCGTCGACAAGCCAGCCATTAAATTAAAAAGTTAAACAAAATTATTTGTAGAGGGAAACCGTTGTGGTCTCCCTGAATATATTATACGAGCCTTATGCATGCCCGTAAAGTTATCCAGCAACCACTGATAGACCTAGGGCAGCAGATAGGGACGACGTGGTGTTAGCTGTGGTGAAGACGGAAGATCATGATACGCCTATTTTTATAGGTTAATGTCATGATAATAATGGTTTCTTTGAGCGTCAGTCTTACGCCCCGCCCTGCCACTCATACGCAGTACTCTAGAAGCGGCCGCGAATTCCGGAATCATTTCTAGCGAAAGCTAGGATTTTTTTATCTGAAATTCTGCCTCGTGATACGCCTATTTTTATAGGTTAATGTCATGATAATAATGGTTTCTTAGACGTCAGGTGGCACTCGAGTTGATCGGGCACGTAAGAGGTTCCAACTTTCACCATAATGAAATAGAATCACTACCGGGCGTATTTTTTGAGTTATCGAGATTTTCGAGCTCAGAACTAGAATGGAGAAAAAAATAGCTGGATATACCACCGTTGATATCTGCCAATGGCATCGTAAAGAACATTTTGAGGCATTTCGGTCGGAGTTGCTCAATGTACCTATAACCAGACCGTTCAGCTGAATATGCGGCTA
+
(((((*-::;7321++)))*)22//.//46=HGJBEGCGCCEGABC7567;<=<>CEJGJF@@B*)*)-.:AIEEDB::99@:;;;;1226;HBACCCAA@BA??<::87455DC3000****=A@GJEEJ@=<=:,*+;101<:;;@0001J>>=>610004('&%'%'',*)-244544445)5-,,-;<9:::ABBFJJEGJE977AA=@GECFJIJJEFJJJJG>=>=?@==3333>BDCDJF432268;77;;HDF?9;=HJIEIJFC@'&&77660137<9000/**<<>++++89>9:HJHJFJHJEEFE@@>;>=0///??DIEDDFCJJEFEHJJJGJJJDGD33334BHCFDJDJJE5557D''''86-1+())*-.56:=??JGJGCECCHJJGBB@A98045100.1112/+**,'&&%((***,/>??B;<<;===200.177DCGFHCFF@@?=><>C8?>>ECFBBIJJDFCBABHDIEEHG@@:;@@FJ.--160/-///777766&%%'**&&*,844789977665/78@<;;;G;;;<@@0000?:52000577AD@@AEFJFJHB<8::==;;BB@DBBIIJJDEB<=;:/...4<2''.-.2/*)-,+)((&(&%'(%$&&)-)())+*'&%%&($$$#&%%&(&')*,1<=CCBCECFDIA@<))).<=?822082-22;998;64((./478/-,+(((665895663332657=>>?CFJDJDHD=?GJG4444GIJD@AACC;::3-,+*-.++*)+.4,,)**.146)'%$$+4,,&&-(())65433878436576889?@?B422,++*,,.::;@@@C?500@A@?>@@A<877331.-.;BCBAA??/-,+)''&'%&)'''/1+$#%%%&&%.99:;EEGEFE??>?H=<=>FGECB>>=>>77?5,*)'''(%%%'&***..10053//*)*))'&&,/.77////0*(%%&*,,-.-,,****+-1//./44?=55HJFFECFJJJHEJIHIEJIIGJGJJGHHJHF@;;;<DDJIJJ@>?FFGGGF?C5?A>EEDHCE@A@77>>BB>33?><<4473:FJJGJJFJH?@?5521.))&%$$$&01CE@73134;<3211320/.)'''((2530012ICCAD@@DCD?4444=98853112**+.:;CAADGDF.--*44A?AD?@@?D41265>>?D68;9;=<>H;:974385'&%%(&)-20'1233554595442<<:;960,.,,,--,,-1+-(()&%%)''''200,+''()+((()33443///0210$&'')*'.++11458?DB<=.**.89IJFHIJGD98722))..--.0-***00--323345210-.-&'')(56766953228;5:6<>@B@EEGHIJ<;;;942225=2//)*'((*('*1,<9CCCEG?BEFHGE<:86000.((/.,+++-*))()&&'*++53+4:=6666@CBFHJF@@B)))'&&%'(67888996568;?9:<<>=<5*(((//09:68551///--,-1379<////5('(&''')04>BFDCEDFECBFA800.'%&%$#$%'(%&'&&''''(+.0&&%$&&&*-.%$$$###(&&-00021002;6444799;=@DHGJECJDFJE<7-,)(*())'*''./..(&&%%%$))),)+*((''%&%%()),,,+*)+,,&%%&())*934>?CECA=55*''&&&&&&'(.187998<2,7BA4403>?A@@B800//++,=AA;22243300++++01889<;952''(---,24:9('$&&%&%%$$$%%&*((('%%%'(+,-)))+&&'0/0..+))+////33:>BEFHEFD<9888:8==<=@?<;;9:33($&')+,/***,1&'')/0*-().8>3210-2478760...(%%*,-467>>BD<><:;,++-)))*-0((*0*/0128;B:99;:9:79@6@<?@@=<86.(,)))))?CHJJEJHIFJ@AABFD86655592224=988BFIIJDIGJGDJJJJEEEIJ@@?CJ==99>BDG@>?:;<4=8.,-.5,*-,,&%%'%%%$$&&)''%%$%'&&##$%'),-0233358;;;>=:;;:<;;;----<55469:9766:9==;:=660/00))(&),.)445,++,698;?C@==>?DA;=8987('%%)%)%%-+,+,-(''&&&)&&&&*)())+((''(,++**5*)))):7...++,AFDE@@>>BDCDD@ABBIHDEJE9+***074.--02((((,/10:3+***750///3222=B?BEJEDDEFFGFEE?>868:<824016:CFECEJDHECCEBBF?@AAGEJJJIFF@@???=(('%%&)79--.ECECBCBDFCBCACCBCB?CGGDCCFGABCGA?J?CC>>??B===@AA;<<C>94323485446<5/0ABBCCECGEE763///.1'&'*)+,-&&&&&%%'&&)6:@B63338;=68::>;:::>?>@B?><;<:8735++///?ACBBA:986:70/,,<>==<<@@B>:::931126133+,222650/-24//.20---347877553,*,<458899/<;;:ACBEDA?44BFGCAAAB@@==?=>7754)))),&&().../223>61/0+,79:1000:@?@CDC66006./1B<<413339----455=>@@D:9:@ABC@??@?111AA:9:=>?=7)((())))*14452233430-&$%'''&%%%%)((,+46689==<<87745333)()-32338.--.8:;<@;<=<=+*)*)''((/2/1>><;>?I;7DAB<:5BFGHJJIJHIJJFJJIDIJ<:454586'%%&(*,./(((,++%%%')''(''''&))(++()&&'(23/0BACHEJJJFED994,,,22245633342'&&(&&&,00*7568JJFEDDFIJHJJJJJJIJGED<:89=@=E:59779665566;::@@<>>DHJJJGA@>:11-.--.,0/...--,/.746;98879:9;=BDEGJB@@878/../06.../BEDD<<;:;@BBGFBBABJJJJJJHA@@@:9*%'//0+*)(('')%%$$%%%33-++CCCCEEJGDD?@A@D@CIGGDEGJHJHHJIJJ====IA@6+&''(()&%$%'&&%///9;?=?=DDAC?765)*/,+,-,*)*)('())-/5:::<=9879A@F55224654344/--+,--48;>;6'%&-...112<<A<<=@FJJJHJGJJFEIHJJIFFBCCG9;BFFECCCCDEHJJFHFEFGHJDJIJJJJJJJJIF;734:=<G=<<<DEIJ<<<5555=1..,'&&'2,,,-346777750/.('(-.((&&$$15?9::@<7**4*+8::86=)ADD;;;;C<:873333:<=2112>@CFB1(()-.)(((*.0-+-.2223?@CGGE=:6+++++CHGGJCED@==;=>54321+*))*).54776;1--,-6<7741114?5-,0'(9;:1&&&'&%%))+*-.,-/6=>>>ACEFCCCC<;;<;8892.--33**,.0,,..2+&
@Glass_T7V_23_D3_14_8_30
ATCAGTCATCGTCCGTTTGTGATGGCTTCCATGTCGGCAGAATGCTTAATGAATTACAACAGTACTGCGATGAGTGGCAGGGCGGGGCGTAATTTGATATCGAGCTCGCTTGGACTCCTGTTGATAGATCCAGTAATGACCTCAGAACTCCATCTGGATTTGTTCAGAACGCTCGGTTGCCACCGGGCGTTTTTTTATTGGTGAGAATCCAAGCCTCGAGCTGTCAGACCAAGTTTACTCATATATACTTTAGATTGATTTAAAACTTCATTTTTAATTTAAAAGGATCTAGGTGAAGATCCTTTTTGATAATCTCATGACCAAAATCCCTTAACGTGAGTTTTCGTTCCACTGAGCGTCAGACCCCGTAGAAAAGATCGAAAAGATATTTGTTGAGATCCTTTTTTTTCTGCGCGTAATCTGCTGCTTGCAAACAAAAAACACCGCTACCAGCGGTGGTTTGTTTGGGATCAAGAGCTACCAACTCTTTTTCCGAAGGTAACTGGCCTCAGCAGAAGCGCGGTACCAAATACTGTTCTTCTAGTGTAGCCGTAGTTAGGCCACCACTTCAAGAACTCTGTAGCACCACCTACATACCTCGCTCTGCTAATCCTGTTACCAGTGGCTGCTGCCAGTGGCGATCATCATCTTACCGGGTTTAGAACTCAAGACGATAGTTACCGGATAAGGCGCAGCGGTCGGGCTGAACGGGGGGTTCGTGCACACAGCCCAGCTTGGAGCGAACGACCTACACCGAACTGAGATACCTACAGCGTGAGCTATGAGAAAGCGCCACGCTTCCCGAAGGGAGAAAGGCGGACAGGTATCCGGTAAGCGGCAGGGTCGGAACAGGAGAGCGCACGAGGGAGCTTCAGGGGGAAACGCCGCGGTATCTTTATAGTCCTGTCGGGTTTCGCCACCTCTGACTTGAGCGTCGATTTTTGTGATGCTCGTCAGGGGGGCGGAGCCTGTGGAAAAACGCCAGCAACGCGGCCTTTTTACGGTTCCTGGCCTTTTGCTGGCCTTTTGCTCACATGTTCTTTCCTGCGTTATCCCCTTGATTCTGTGGATAACCGTATTACCGCCTTTGAGTGAGCTGATACCGCTCGCCGCAGCCGAACGACCGAGCGCAGCGAGTCAGTGAGCGAGGAAGCCTGCATAACGCGAAGTAATCTTTTCGGTTTTAAAGAAAAAGGGCAGGGTGGTGACACCTTGCCCTTTTTTGCCGGACTGCAGCGGCCGCTACTAGTAGACCGGCTAGCGTCAGTTTCACCTGTTTTACGTAAAAACCCGCTTCGGCGGGTTTTTACTTTGGTCATCGAGTGATTACAAAGCAAGCAAAGAAAAAAGGCGACAGATTACTCTGTCGCCTTTTTTCCTGACTCATAACTTAGGTGGCGGGCTAGCGTCGTGGTTTGTCTGGTCAACCACCGCGGTCTCAGTGGTGTACAGTACAAACCCCAACATGTACAGCTGTCACCCGGATGTGCTTTCCGGTCTGATGAGTCCGTGAGGACGAAACAGCCTCTACAAATAATTTTGTTTAAGAATTCATTAAAGAGGAGAAAGGTACCATGAGTAAAGGAGAAGAACTTTTCACTGGAGTTGTCCCAATTCTTGTTGAATTAGATGGTGATGTTAATGGGCACAAATTTTCTGTCAGTGGAGAGGGTGAAGGTGATGCAACATACGGAAAACTTACCCTTAAATTTATTTGCACTACTGGAAAACTACCTGTTCCATGGCCAACACTTGTCACTACTTTCGGTTATGGTGTTCAATGCTTTGCGAGATACCCAAATCATATGAAACAGCATGACTTTTTCAAGAGTGCCATGCCCGAAGGTTATGTACAGGAAAGAACTATATTTTTCAAAGATCGACACGGGAACTACAAGACACGTGCTGAAGTCAAGTTTGAAGGTGATGCCCTTCTAATAAAATGCATTAAAAGGTATTGATTTTAAAGAAGGAATGGAAACATTTTTTGGACACAAATTGGAATACAACTATAACTAACACAGTGTTACGTCATGGCAGACAAACAAAAGAATGGAATCAAAGTTAACTTCAAAATTAGACACAACATTGAAGATGGAAGCGTTCAACTAGCAGACCATTATCAACAAAATACTCCAATTGGCGATGGCCCTGTCCTTTTACCAGACAACCATTACCTGTCCACACAATCTGCCCTTTCGAAAAATCCCAACGAAAGAGAGACCACATGGTCCTTCTTGAGTTGTGACTAGCTTGCTGGGATTACACATGGCATGGATGATCTCTACAAATAAAAGCTTGATATCGAATTCCTGCAGCCCGGGGAATCCATCGTTACACGTGCTAGAGGCATCAAATAAAACGAAAGGCTCAGTCGAAAGACTGGGCCTTTCGTTTTATCTGTTGTTTGTCGGTGAACGCTCTGAGTAGGACAAATCCGCCGCCCTAGAATCGAGTGGCGCCTGCAGACGTAGAAAAAAGCGGCATGGTAGCCGCTTTTTTAATTGCCCGGGACGTTACGATGGATCCCGGGATAATGCTGACGACGGAGACCGCCGTCGTCGACAAGCCGGCCGTTAATTAAAAAGTTAAACAAAATTATTTGTAGAGGGAAACCGTTGTGGTCTCCCTGAATATATTATACGAGCCTTATGCATGCCCGTAAAGTTATCCAGCAACCACTCATAGACCTAGGGCAGCAGATAGGGACGACGTGGTGTTAGCTGTGCTCGAGGTGAAGACGAAAGGGCCTCGTGATACGCCTATTTTTATAGGTTAATGTCATGATAATAATCGTTTGCTCAACGTCGAGTCTTACGCCCCGCCCTGCCACTCATCGCAGTACTCTAGAAGCGGCCGCGAATTCCAGAAATCATCCTTAGCGAAAGCTAAGGATTTTTTTTATCTGAAATTCTGCCTCGTGATACGCCTATTTTTATAGGTTAATGTCATGATAATAATGGTTTCTTAGACGTCAGTGGCACTCGAGTTGAATGGGCACGTAAGAGGTTCCAACTTTCACCATAATGAAATAAGATCACTACCGGGCGTATTTTTTGAGTTATCGAGATTTTCAGGAGCTAAGGAAGCTAAAATGGAGAAAAAAATCACTGGATATACCACCGTTGATATATCCCAATGGCATCGTAAAGAACATTTTGAGGCATTTCAGTCAGTTGCTCAAATGTATTAACCAGACCGTTCAGCTGGATATTACGGCCTTTTTAAAGACCGTAAAAGAAAAATAAGCACAAGTTTTATCCGGCCTTTACTCGCACATTCTTGCCCGCCTGATGAATGCTCATCCGGAATTTCGTATGGCAATGAAAGACGGTGAGCTGGTGGTATATGGGATAGTGTTCACCCTTGTTACACCGTTTTCCATGAGCAAACTGAAACGTTTTCATCGCTCTGGAGTGAATACCACGACGATTTCCGGCAGTTTCTACACATATATTCGGTGCGTGTTACGGTGAAAACCTGGCCTATTTCCCTAAAGGGTTTATTGAGAATATGTTTTGGTCTCAGCCGATAGCGGTAGGTTCACCAGTTTTCGATTTAAACATCATGGACAACTTCTTCGCCCCCGTTTTCACCATGGGCAAATATTATACGCAAGGCGACAAGGTGCTGACA
+
#$$%&$#$$###$$$&,448;;;3334?==:<A@;:;==;;765-,+)+;?JHJJHEJJIJJJJIJJJHJFCBCCHDEJGEC:>@@IHJJGEJHJJGJIJGBABDG<9:=?<<DHEEEJIF>3*,***))339;@IG==>CF==HGIFFGIJJJJFJJJJJJJIHJGJJFCEC?ADDC@<;;=:6;<=?>==9ABA<;;=@D-,,,@BCFD?>;;;434449882.,-346FIJGIFIFJJJJJIJIGHJJC@ACCGFDEJHJJIJHGJCGJJJJJJJJJJJJJJJJFGJGGJJF>;4431337;<A@@G>==7820012I?)))FDHJGJJBHJGJFEGJJJJFHJHHIBHHGJJHIEJGJJJJFJGA-)+3000/-)*(*,57252111///)*))*+)))68=CCE777@>===@>?>>>=?:9877<6558-,,*+((%%.,.//;=9;JCJJ>><<?:2)1%$$&)////777:;@A??AB?>?>=IFJBJEJJIHICC753)%$$$$&&''(''(''%%&)(+,-2*'&'313=;=('''89999AJDCCBIFHFJJJD<;92//0040*+((((''((((&''(**+,4;>BCABEEHJDG??@AJJIGJCCGCACECDF>96),-&?99>>/..'&&(&&&'/*1201128.)((1+,421-/::;=;;;BFJIJIJEJFIGJCC66635544445C<997-,,8DF@>==>AF?>99::?DJDEBCC??CJHBCBBGFJIIJJHH:34BBF@@?C;400078++9;?=66=?35&&(+,9BCDEIEIFGGCA<7/66:CED:;>AAAFJHJHIJJHHJJJFGGJCCJIEJ@JJJFIEJEFFJJJJJEHECEFJFFEJCD5339))))-BJJJFJ331.-((((122336<FJGJIGJJIBCBAEJJDGGHIJJJJHJJGH?FDEC@<6669AJJGIIGJJEHC??52///BB@>?;9721<<;98;=?JEJEJJJHJIJJGJJJHFEIEJJD><;:=55201JHEFCBBAAABFJDHJJGGGECEHJJJIIFEFJHEJFGCHED<79;80'')(''(.BCEDEEJJHGHJJFHJ>HGJJE?><><<>>>=<<81.))(&&(++122961115?@B?>=>?A@;<IDHEBA?=>@JGFF><IGJJJGIGGFJHFEGFEDFEEJJIJGEFJJJEBECHJGJFJGDDDDFFJDHJGFJJFJFJDGEGD>:91/,++-86:8:?BHGCCEHJFJJJGJDHFE=<<;>AEIDFIFJ;;<=JIGJIJJHJGJJJIHJFB'''0;GFEDCBBBG=@ADCFEC@CBB5211.((()..3;<<EFEEECAA>ACJ?>>??@@DGHJJJJGJJDGCJFIGGJFHJJJJIEEC@GGEFJGHA8899BCCDHFGIHEHJJGIDDFFJHJGFJIJDIGJJJJH=<==D==<<=GHG//..7111///0DFE===21116448999;8:9543/)()34587*)(((';;;<<:330213.GJJGJJJ@??@GJEFA>=B:3*)*5><<;<?=;85//:?GAB?@BBEFFCJIJJJIFEEFEIHDEJDEHGFIEECBA?>?;<<?GHDFJFFIJJCDBCHJGJDGJIJHHJGJEGJFJIFJHFIFJGDEHHJBAAAAGHAAA@GJFJJHIGJJJGE;>7777><:1,,,-79@EEEIFIEGJGECDE@A99:EEECFCJGHJGIGIJJ<EG<BEFJGJJFEDGHIJJJJFGFJIHEA88CBEEFHH@JFIGHJIGJGJEHGCCFHGCABFCABBCBCCCIJGJIGJGGDCBJCB9549769.-(()(---/011GJJC@@BEGGEDEDBDCC<<=DHHJEFEEGJ@111@JGGFJEDDF6687;@C:-,-74*****-'&&&%$$$%'&')46::FFEFGGGFGJJHBBBAFGED<@@AD@AB;,()'*''&&**++04'%%%**))+.,(((('45IJEJDDEECJHFJ;99;@=3+()'++)353--*()*,,2@EJIFEEFGJEJHDFJ?>>?JE3100)'&%%%$$%'&$$%%%'-/14<@BCCIEGHGGGE>>>65448)(''&$$$%8:=<>DEIJJEDDEFEDFF;;;;>D444111AD=;;><<>>BHDHFIGJGD745>4444CJFIIHFJJJJHJGGGJIGFA@AADF>?>@DDGDBB=:<==<<<=?>=;<><?CEECJDEHEJJJHDDAAHF<;86-)''.89675334:>6::<>>>=A?B4445?><66,%$$%(&*%%%&$$%)+''**//>;:::;<<=;<>?@5555,+++1001/111:CBCHGDDEDEFEFGHFF=<;;>==54443/6666-(()()''(*(-/../652'''')+2332454>?@IB<;;99:9>.---489:@@633'&*,,'+*&+338944344563;:A?DBAB@IJJC876''%&()),../)&&'44-6423453522457666ADCD897666*'%(((((((+9;+)),/+'(')+&&&')//././21433223-(81':65401''''///0//.873/***+53122=>@?55=:87...-......4456@CJGIJJJFJGJGGIJJJJIJJIIJJJFJGJJJJJJGJIJGDJDBJJJF???@GCDCDJHIJGDDECJJJGFBJJFIEFJJGJHJIHJFGJJJHJFGJJFJJIJHCHJJJHJJGJGJJGJJJJJHJJJJJDJDD==0,,,BD2111HHJGJJJHJGGFJJJJJHIJHBJJIJJJ@@@CJJJJJFJJJJJJJHJJIJIEJJJJIHJIGJJGJJEFJDGA>>==;766''''0)()&'-,,--/../;;;7@@BDDJJHIJJJJEJFJGIJFIIJJHJHGHJEEJJJJJIGE::9:?@:/</:=FJJJIEIHCB@AFFJDEJJB?>?DCBAC6GIIGDFABBGIHHHFEB<<<C@@@@@4,**+4./568A>?DCFJGFEFGGFEDFJJJIIHJIJJIIJJJJFEJJFJJGJJJJJJJJ@8889=)**(--.56667DCFC45FJGHDEHIJJGJJJJGIJJEFDEG?,+3++<8777C:CDJDJEFGJBJ7&&&/12AB;::987@=-,,,9?@A=;;;AHJJGJJGJFC>>>A<97JJJJIJFJJJIHJEJJIJJDBJJJHGDHEFACEFJCDCCCFEIJ=>DFFA89@@@J:324467986678CFCCJDGF:310*-&%%&$$'(233740001556ADDFJGC@;<:=DFJJGIJFC@B><:1*+-:24-,..-*)),*'('&&%%446>BE?>>>JG?)&%%%'(*0/*&12'6@@@CDCDCD::9:CCG@BA<?:;;@DBA2223766C?@@@DBIIJHDFGEEEHDHGJ0(('''('(*3DIIHIIC@AJJBGJDGFJGJJGJHGEIJJCJJEFJFIGJFJEJJIABAAHJJJHGJJJJJHJJJJJIJDCJDJDDJGDDJHHF=G;GJJJHJJIIIEAECC8@72(&(**'**++)***.>??JFJJI@@@>A@:@8<67,??HFJJHFJHE@<<<?=<:;5678;0000:654//))(&%$$%$2%$%*%))(%%%%,3((()--)89:('%##&)-2;<6666GJHHJJJ=JEFIGJJFJEEF4445;99:EE:9:3344>AIHF78779889??85*)&
@Glass_T7V_23_D3_14_8_31
TCATTACTGGATCTATCAACAGGAGTCCAAGCGAGCTCGATATCAAATTACGCCCGCCCTGCCACTCATCGCAGTACTGTTGTAATTCATTAAGCATTCTGCCGACATGGAAGCCATCACAAACGGCATGATGAACCTGAATCGCCGGCATCAGCACCCTGTCGCCTTGCGTATAATATTTGCCCATGGTGAAAACGGGGGCGAAGAAGTCCCATATTGACCGTTTAAATCAAAACGTTGAAACTCACCAATGGCTGAGACAGAAAACATATTCTCAATAAACCCTTTAGGGAGATCGGCCAGGTTTTCACCGTAACACGCCACATCTTGCGAATATATGTGTAGAAACTGCCGGAAATCGTCGTGGTATTCACTCCAGAGCGATGAAAACGTTTCAGTTTGCTCATGGAAAACGGTGTAACAAGGGTGAACACTATCCATATCACCAGCTCACCGTCTTTCATTGCCATACGAAATTCCGGATGAGCATTCATCAGGCGGGCAAGAATGTGAATAAAGGCCGGATAAAACTTGTGCTTATTTTTCTTTACGGTCTTTAAAAAGGCCGTAATATCCAGCTGAACGGTCTGGTTATAGGTACATTGAGCAACTGACTGAAATGCCTCAAAATGTTCTTTCAGATGCCGTGGATATAGAACGGTGGTATGTTAAGCAGTGATTTTTTCTCCATTTTAGCTTCCTTAGCTCCTGAAAATCTCGATAACTCAAAAAATACGCCCGGTAGTCTGATCTTATTTCATTATGGTGAAAGTTGGAACCTCTTACGTGCCCGATCAACTCGAGTGCCACCTGACGTCTAAGAAACCATTATTATCATGACATTAACCTATAAAAATAGGCGTATCACGAGGCAGAATTTCAGATAAAAAAAATCCTTAGCTTTCGCTAAGGATGATTTATGGAATTCGCGGCCGCTTCTAGAGTACTGCGATGAGTGGCAGGGCGGGGCGTAAGACTCAACGTGCTAAGAAACCATTATTATCATGACATTAACCTATAAAAATAGGCGTATCACGAGGCCCTTTCGTCTTCACCTCGAGCACAGCTAACCCCACGTCGTCCCTATCTGCTGCCCTAGGTCTATGAGTGGTTGCTGGATAACTTGCGGTGGCGGCCGTGTCGATACCTCACTGCAACGGTTTCCCTCTACAAATAATTTTGTTTAACTTTTTAATTAACGGCCGGCTTGTCGACGACGGCGGTCTCCGTCGTCAGGATGGTCCGGGCATCAATGGTCCCGTCCGGCAATTAAAAAAGCGGCTAACCACGCCGCTTTTTTTACGTCTGCAGGCGCCACTGGACCCCTAGGGCGGCGTTTGTCCTACTCAGGAGAGCGTTCACCGACAAACAACAGATAAAACGAAAGGCCCATCTTCGACTGAGCCTTTCGTTTTATTTGATGCCTCTAGCACGCGTACCATGGGATCCCCCGGGCTGCAGGAATTCGATATCAAGCTTTTATTTGTCGAGATCATCCATGCCATGTGTAATCCCAGCAGCTATTACAACTCAAGAAGGACCATGTGGTCTCTCTAGTTGGGATCTTTCGAAAGGGCAGATTGTGTGGACAGGTAATGGTTGTGTGGAGGGGAAGGGCCATCGCCAATTGGAGTATTTTGTTTGATAATGGTCTGCTAGTTGAACGCTTCCATCTTCAATGTTGTGTCTAATTTTGAAGTTAACTTTGATTCCATTCTTTTGTTTGTCTGCCATGATGTATACATTGTGTGAGTTATAGTTGTATTCCAATTTGTGTCCAAGTGTTCCATCTTCTTTAAAATCAATACCTTTTAACTCGATTCTATTAACAAGGGTATCACCTTCAAACTTGACTTCAGCACGTGTCTTGTAGTTCCCGTCATCTTTGAAAAATATAGTTCTTTCCTGTACATAACCTTTGGGCATGGCACTCTTGAAAAAGTCATGCTGTTTCATATGATCTGGGTATCTCGCAAAGCATTGAACACCATAACCGAAAGTAGTGACAAGTGTTGGCCATGGAACGGGTCGTTTTCCACCATGCGAATCAATTTAAGGGTAAGTTTTAGTATGTACATAGCCTACAGCCTATTTCACTGAAGTTTGTACCATACATCACCATCTAATTCAACAATTGGGACAACTCCAGTGAAAAGTTCTTCTCCTTTACTCATGGTACCTTTCTCCTCTTTAATGAATTCTCAAACAAAATTATCTGTAGAGGCTGTTTCAGTCCTCACAATTAAGTAACCGGAAAGCGCGTCCGGTGACAGCTGTGCCACGTCGGGGTTTGTACCGTACACCACTGAGACCGCGGTGGTTGACAAACCACAACGCTCACCCGCCACCTTAGTTATGGTCAGAAAAAGGCAACAGAGTAATCTGTTGCACCTTTTGCTTCTTGCTTTGTAATGGCTTGATGACCAAAAGTAAGACCCACGAACGAGCTTGCGTAAACCCAGTGAACTTGGCGCTCGCATCTATGGTCGCGGCCGCTGCAGTCCGGCAAAAAAGGGCAAGGTGTCACCACCCTGCCCTTTTCTTGAACCAAAAGATTATTCGCTATGCAGGCTACCTGGCTCACTGACTCATGCGCTCGGTCTGATTAGCTGTCGGCGGCATAGCTCGCTGGACGATGGGTTATGCCAGTGGGGATGGCGAGGACGTGGAAGGCAAAAGGCAGAGGAACCGTAAAAAGGCCGCGTTGCTGGCGTTTTTCCCCACACGCCCCCCTGACGAGCATCACAAAAATCGACGCTCAAGTCAGAGGTGGCGAAACCCGACAGGACTATAAAGATACCAGGCGTTTCCCCCTGGAAGCTCCCTCGTGCGCTCTCCTGTTCCGACCCTGCCGCTTTACCGGATACCTGTCCGCCTTTCTCCCTTCGGGGAAACGTTCGCTGTTGATCGTTCGCTGTCGTGTCGGGTTGATGGTCGCCAGCTGGGCTGTGTGCACGAACCCCCCGTTCAGCCCGACCGCTGCGCCTTATCCGGTAACTATCGTCTTGAGTCCAACCCGGTCAGACACGAGCTTATCACCGCACTGACAGCGCACTCATCAGATCACGAGCGAGGGTGTGTAGGCGGTGCTACGACGAGTTCTTGAAGTGGTGGCCTAACTACGGCTACGGCTAGAAGAACAGTATTTGGTATCTGCGCTCTGCTGAAGCCATTACCTCGGAAAAAGAGTTGGTAGCTCTTAATCCGGCAAACAAACCACCGCTGGTAGCGGTGGTTTTTTTTGTTTGCAAGCAGCAGATTACGCGCAGAAAAAAAGGATTCTAGAAAATCCTTCGATCTTTTCTACGGGGTCTGACGCTCAGTGGAACAAAAACTCACGTTAAGGGATTTTGGTAGTGGATTATCAAGAGGATGTTCGCCTAAATCCTTTAATTGAAAGTAATTTTTCTAAATCAATCTAAAGTATATATAATAATTTCATATAACATTGATTAGAATTAGCAATAAAAACACCATGGCGACCGGGCGTTTATCTGAACCAAAATGCAGTAA
+
GCCEEJJFA??@D?0000<=AJJHJJJFB33222DDGGFGFHIJJICEJGGB>>?:>CGBDIJJGIIHJJJJJIJJJJJJIJFIJJJJFGHJJJJEJJJHIJHJJJEJFGJJJJJJHJJJCEDFFGIIJJJJJJJHJJDJB?9(((%%%()++++,..+/**2256?EAC>?>>00/0/02169<?AGGJICBJJF?>?IJC??>?975.)))(.*++'%%%&&(+(+*))(''(%###&'(())(&'&%'''''''&&%&%$%,6EC999@A1112>ADJJJJFGJF;6::@4333334CDBAGBJ@<88=BACEGIIDEGCIJG@??>DJIJJJGJJJJHJ<<;<?DJBB845BFJHIIEDIJHGJJGJJDCBCJ=HIJIGJIGJJJJGHJIIFCDCEFEJJJGJJJGHJIJFGHGFHEA::9?@;999:AEF@8,,*DIJJ@D:8;EECGJFHHIJJJFJEJJHJJHA9778?BB<>;AHJJEHEIHFDDI?>??>----3.+))))++36:BCEFC@?@?>BFDHJEGFDJHEJJEJJJJJ845D9DACBFJGJJJIJJJJGJGJHFJFJJGIICJHJJICGGIJJGJHJJIJHJJFJGBBADD<=<>ADBJ=::C>A?<;::<>DI<;9,++5/1101764-+()')*)&%%&')'''&%'(''+&'**,..-../0/@FA@;95444;)))))(16>3CJFABGEDFB@@>@==?@=<;;*(((F=;<:9889996/-,,'''(59974'''(<?DDJGJJJJJJJJJHB>?FJJFJJIJFJFGJ97349:99:1/..0:?C:AABJHEGDEJBAJJHJGH:*((//25999:@IJJDCGGHJJJJGJJGJIIJHIDFGJCA@@EFJJJJJJJJHJEHJAGFJJJJJJGFJJJJJIJIJJFJJHED<;6444-&%%&44=@<=CJJJJ@@@?FJAAJJJJFFFFJFJG?>>?JJGJJJHFJFJJIJFDEGB@?66612115599:GGHGGGDJFGFJJJGJJJJGHGJJJJIHDEJGHJ?=>>CHFFF>>ABJJJJJJG?<>@@@CBAHC6CDDGFIE===><;8((((JEHJJDGEEFJIHEIGJGJJEDCBFFGCEB9889EDEFABB?CDCH8771%%%%%'&%%'''$$$$$$$$$$$%$$$$###$&$%$&&%%')%&$%--<JJJJJJIJBI+'FIGJJJJJJEHCHF:99/-/,.;++++0/78<BAAACACGEJBDAAE900001&###%%&(+**&$$%())%%'%*01':=7778@FFJJJGICCGDEAHF;::;C7855//0232333555522329;3)))%'&%%&&&&''(*33/)'''((((7,,,,7=>@FEJEFFEHHJHJJGJJJIGIJJJJJJJGJJ@??FCECC?6444<85445;:;5434A:ACDJJ6667;?A@FFGFEEEFIHIHIIFIF??33/4/,..8;:A@AJJFCBIGJJFJJJJJJHJJJIJJFHBGAG??'%$$''':::;AEJJJHHHJJF??@?B;------/&%%%'+*'.('((*/./)/..44420000//&%$$&'.25;92111*'&&)AEJJIJHJJGJJHFIJJJJIE333,-,++*))+*)))('')'(.--++(&&+-01@BDJJJHJIIJDEB.)HIGJJJJJJGJHGGJJJJEIJJCCA<9/0EFJCFJFJJJJGFHHEIHJJJJJJJJGGJJJJJJIJJGIJGGJJJIFJD<<;:@8779IEJGFHIJJJGFGJJJJJEJJJFDJJGIEHGJJFDHJEFIJFJJCBBC:,)(()3((')+.5')86000JHFJIGB?965FDGFJIFDDFJHFGGJFIIIEGIJIJJJA@AAG>BGIJJJJGFFFDHGJFGJJGJJJGJJBABBDEICEEFJFDGJD=96B5:32+2349>??;FGIFECFFCCB=:=2222FA@A@H::::>=78::JJFCDBJDIEIJDA64323&&&&20018<<42/.////6D@1.--/:7642???@????BJDFEGJGJHFHHIJ@=?<65533250(''&'&&&7:-+))())'+((((/++*-,)((/2--(&&'()%$%#%%%##$&%$$$%$%%%%%%%$$%%$$%$%%(('(&&%%&&'&'%%%%%%&/120033)''')('/,-.8A?>>>AA=ABCEDIFFJDBDFFG=700@7=>?CFIGJJJHGGHEH??CDEH:9;:=<<<B?@52226;:;==90/)'''--../@@<:;;2.,,)()''(%%$$$$&&%&&)(((*04)('&'''21.0./,+))'(342/011.-..30000299<;=::::B>FGBCCBIHFEHJJEBCB;;;)))+0/2)((',-('(((2332555*&%&-,,&%&&&%&',)()*/*++,/**+,,-*+*+*%&&&,,0352/-,&))/013>:9666,++++''(5442123<98)(%)&&('%$$&$$###%%$%%%$$%&%$$&+-0-'('$$$%&&%$$#$%&(('',+,,,./6544015545578=ABCJF;444@CBBACA72.-+)*,-0,,89<952-+.+8911.11;9-,*(&&%%%'&'&&%$&%'&%'')++++***+++,))(''**,**,,,,'''(%$$'+,'&&%&%$$####&&$%&''%%$$$$$'*201++'$%%%''+,*%$$$%%)-,'&$#$&&'$#$%(+/),,,,016689:666@CB;64('&&'(/.-)*+..-,1(&()%%$%((0115=<567<;;;>==<F@>EJHJJHEJJJHHHJHJJHJFIFG400888@910--/.++++***CEHJJG=;3/8:<BIICA??=<;@;GEJED??IIJIIFIFJGFFDHGBJC:A;???8<88B73132*--+-1AAACBGDB@>EC@C95?-/=:;,,,,886(&%&%$$%&&**&%&%&%%$%*/-,'%$$&$$$%%&&'('((((&%$%&-*+19<8787<<;<==7///7>A?>@@ACFFFC@@@EDDHCDEAD909;;>=<8889=C113;><///1151532+-,'(''')('&%&$$%$%%$%%%(%%%&%&$%%&)%$%%##$#$$'&&'&%&(('')+.((*+,+,-+)))-,''%$$$%&+-*2;;ABFJHE@GGEEF>?>?<;336;?=('&&'&&'+02;DFJHJGECJHFJDJDFGJHGJIEB5555<B2++,320&'98:::985-+((3/3111163*++5DFHGBAAAGGJIGFEFFJGHIJJHJ;:;332/;9@HIJ@ABJEJ4444<<=641//.20002@>>=@<:9721*,)')&&'(('(&'((('((+/03@4446@ACGFDIA@?87756668ACHC222JG><;:>>=@=>ABDHEC76711-,*$$$$&%%'&&$&%&((%%%%&&&(*)(*&&%%%%&(*)()-+)'&(*-.0)&&&21*(((+*()*.,&&%%&''%%%&&'1-,,,,,+*'%%$%###$$%%)&$$$&')+++*)&&&%'&%('('%%$%%'''(&%%%##$%(%%'-*&%&&&$$
@Glass_T7V_23_D3_14_8_32
GCGGTGCTACAGAGTTCTTGAAGTGGTGGCCTGACTTACGGCTACGCTCAAAGAACAGTATTTGGTATCTGCGCTCTGCTGAAGCCAGTTACCTCGGAAAAAGAGTTGGTAGCTCTTTGATCCGGCAAACAAACCACCGCTGGTAGCGGTGGTTTTTTTGTTTGCAAGCAGCAGTACGCGCAGAAAAAAGGATCTGCCGAAGATCCTTTGATCTTTTCTACGGGGTCTGACGCTCAGTGGAACGAAAACTCACGTTAAGGGATTGGTGATAAGATATCAAAAAGGATCTTCACCTAGATCCTTTTAATTGAAGATCAAGGTTTAAATCAATCTAAAGTATATATCGTAAACTTGGTCTGACAGCTGAGGCTTGGATTCTCACCAATAAAAAACGCCCGGTGGCAACCGAGCGTTCTGAACAAAATCCAGATGGAGTTCTGAGGTCATTACTGGATCTCAACCGAGGATGCCAAGCGAGCTCGATATAAAGAAATTACACCCCGCCCTGCCACTCATCGCAGTACTGTTGTAATTCATTAAGCATTCTGCCGACATGGAAGCCATCACAAACGGCATGATGAACCTGAATCGCCAGCGGCATCAGCACCTTGTCGCCTTGCGTATAATATTTGCCCATGGTGAAAACGGGGGCGAAGAAGTTGTTCATATTGGCCACGTTTAAATCAAAACTGGTGAAACTAGCCCAGGGATTGGCTGAGACAAAGCATCTTCTCAATAAACCCTTTAGGGAAATCGGCTTCACCGTAACACGCCACATCTTGCGAATATATGTGTAGAAACTGCCGGAAATCGTCGTGGTATTCACTCACGAGAGCGATGAAAACGTTTCAGTTTGCTCATGGAAAACGGTGTAACAAGAGGTGAACCTATCCATATCACCAGCTCACCGTCTTTCATTGCCATACGAAATTCCGGATGAGCATTCATCAGGCGGGCAAGAATGTGAATAAAGGCCGGATAAAACTTGTGCTTATTTTTCTTACGGTCTTTAAAAAGGCCGTAATCAGCTGAACGGTCTGGTTATAGGTACATTGAGCAACTGACTGAAATGCCTCAAAATGTTCTTTACCGATGCCATTGGGATATATCAACGGTGGTATATCCAGTGATTATTTTTTTCTCCATTTTAGCTTCCTTAGCTCCTGAAAATCTCGATAACTCAAAAAAATTAGCCGTAGTGATCTCATTTCATTATGGTGAAAGTTGGAACCTCTTACATACCCAATCATTAAAATACCTACTGACGTCTAAGAAACCATTATTATCATGACATTAACCTATAAAATAGGCGTATCACGAGGCAGAATTTCAGATAAAAAAAATCCTTAGCTTTCGCTAAGGATGATTTATAAAAATGGCGCCACTTCTAGACGTATGCAATGCGTGGCAGGGCGGGGCGTAAGACTCAACATCTAGAAGAAACCATTATTATCATGACATTAACCTCTAAAAAATAGGCGTATCAAGAGGGCAGCTTCGTCTTCACCTCGAGCACAGCTAACACCACGTCGTCCCTATCTGCTGCCCTAGGTCTATGAGTGGTTGCTGGATAACTTTACGGGCATGCATCAGTTAGTTGTAATTTATTCGGGAGTTAGCAACGGTTTCCCTCTACAAATAATTTTGTTTAACTTTTTAATTAACGGCCGGCTTGTCGACGACGGCGGTCTCCGTCGTAGGATCATCCGGGCATCAATCGTACGTCCGGCAATTAAAAAAGCGGCTAACCACGCCGCTTTTTTACGTCTGCAGGCGCCAGCTCGATTCTAGGGCGGCGGATTTGTCCTACTCAGGAGAGCGTTCACCGACAAACAACAGATAAAACGAAAGGCCCAGTCTTTCGACTGAGCCTTTGGTTTATTAGATGCCTACTAACCGTACCATGGGATGGCGCTGCAGGAATTCGATATCAAGCTTTTATTTGTGAGGAATCATCCATGCCATGTGTAATCCCAGCAGCTGTTACAAACTCAAGAAGGACCATGTGGTCTCTCTTTTCGTTGGGATATTTTCGAAAGGGCAGATTGTGTGGACAGGTAATGGTTGTCTGGTGAAGGGGGAGATATCGCCAATTGGAGTATTTTGTGGTGGTGGCTCTCATCGTCCCTTTCATTTTCCAATGTTGTGTCTAATTTTGAAGTTAACTTTGATTCCATTCTTTTGTTTGTCTGCCATGATGTATACATTGTGTGAGTTATAGTTGTATTCCAATTTGTGTCCAGAGAATGTTTCATCTTCTTAAAATCAATACCTTTTAACTCGATTCTCTTGACCAGGGTATCACCTTCAAACTTGACTTCAGCACGTGTCTTGTAGTTCCCGTCATCTTAAAAATATAGTTCTTTCCTGTACATAACCTTCGGGCATGGCATGCTTGAAAAAGTCATGCTGGTTCATATGATCTGGGTATCTCGCAAAGCATTGAACACCATAACCGAAAGTAGTGACAAGTGTTGGCCATGGAACAGGTAGTTTTCCAGTAGTGCAAATAAATTTAAGGGTAAGTTTTCCGTATGTTGCATCACCTTCACCCTCTCCACTGACAGAAAATTTGTGCCCATTGACATCACCATCTAATTCAACAAGAATTGGGACAACTCCAGTGAAAAGTTCTTCTCCTTTACTCATTCTCCTCTTTAATGAATTCTTAAACAAAATTATTTGTAGAGGCTGTTTCGTCCTCCACACAACTCATAAAACAAAAACACATCCCGGTCAAGCATTGTGCCACGTCGGGGTTTGTACCGTACACCACTGAGACCGCGGTGGTTGACCAGACAAACCACGACGCTAGCCCGCCACCTAAGTTATGAGTCAGGAAAAAAGGCGACAGAGTAATCTGTCGCCTTTTTTTCTTTGCTTGCTTTGTAATCACTCGATGACCAAAAGTAAAAACCCGCCGAAGCGGGTTTTTACGTAAACAAGGTGAAACTGACGCTAGCCGGTCTACTAGTAGCGGCCGCTGCAGTCCGGCGAAAGGTGTCACCACCCTGCCTTTTTCTTTAAAACCGAAAAGATTACTTCGCGTTATGCAGGCTTCCTCGCTCACTGACTCGCTGCGCTCGGTCGTTCGGCTGCGGCGAGCGGTATTAGCTCACTCAAAGGCGGTGATCGGTTATCCACAGAATCAGGGGATAACGCAGGAAAGAACATGTGAGCAAAAGGCCAGCAAAAGGCCAGGAACCGTAAAAAGGCCGCGTTGCTGGCGTTTTCTGCCACAGGCTCCGCCCCCTGACGAGCGTCAAAAATAGACACTCAAGTCAGAGGTAGGAACCAGACAGGACTATAAAGATACCAGGCGTTTCCCCCTGGAAGCTCCCTCGTGCGCTCTCCTGTTTCCGACCCTGCCGCTTACCGGATACCTGTCCGCCTTTCTCCCTTCGGGAAGCGTGGCGCTTTCTCATAGCTCACGCTGTAGGTATCTCAGTTCGGTGTAGGTCGTTCGCTCCAAGCTGGGCTGTGTGCACGAACCCCCCGTTCAGCCCGACCGCTGCGCCTTATCCGGTAACTATCGTTGTCGAGTCCAACCCGGTAAGACACGAACTATCGCCACTGGCGGCCACACTGGTAACAGGATTAGCAAGTG
+
<<?CBCGJ:83,+++/*+106=A>;9744333+***'%++,.0/+&%&$$%(**)&'(()%&%&'6>CBCGFGJEIJFEJEA?>>@@<:8/./0'(568DCFJC??>;BFJGJFJCC90222GEJJ@?@A?==>G@JD@AEJJJIJHBBDBF@?HHEIJ:9=?>A:545)))('$$$$%'(//..1-6795..0.(&%$$&0233:49524443113,,''((,00----112228AEDAA=:898<=?=96777B<==EB??;'(,(''%(&)*')4599GJDA<>B??<555594433515=>::10(''''&&''')%04:AD@A9999A??FHIB>==@:/---,,-65*)))12230002(((A@BC(((())'''::9<<>BBJJGJBBC@CE>AJJJJJD&&&'3,)&&&&),,+,03/...=?B@?>?AA@::;=HA@??<<;22222)%%))(&&(**(&%&%)./))+*--**++-((++*))),+,)))),,?CFE?>??DJIEE=<<<??A?<<>?<E@@BB=9999<<>(''(1,,+&'(0035;?BBBBGJHJJFGJJFJJIJHJBCBDIF?>?>?JIF:::EDJHGJJJIGFA?<9;HEEDBF?@IJEJ@@@BDHEDA???BEHHEFFJJC2123221111.,*''&&'%%&)-//1:>GEIJHIF8889@??F<<31+000686+))))0>BBHJHB@BB.,+,,))+5+++,+++@CFJFIGJHDBH@7****5(''&%$%(,(+>CFJFHIGJEJHFHJJ9887?@??FJGCCFJGJIGGDJJIGJHGGIBAA<::3223JHCGJ?222)(&%&&'()?ABEHIJIJ>===>8899CDB@43145>FJJHFGJJGGFDG6-*')+.---**)*)()@BCDJIFFA@@?@JHHJIFIJJGIDDJJGHHHDFDJJJJIFJJJJJJIHJJJHIHJIJJGJJJIGIJGDEJDFJGJJJJJHHJJGGIGHJB@@?B@9995622294..)6@@DJHGJBCBJIJJECAA@A=*(&.....59=@EGJIJJJICCDCFIHJFDEJFBFBEFEEDDGJJJIGEEEFGHJJJJJJJGIFA1)(3497447CJDDJAA=@<8445BJIJFIHEDDF6652+*&&&'(*''34DDG@HFJJ@?>CCA>:<8ABIJJJHJJIJDED;---.1(('&'(.0*&%&$##$%%')))*,)*'%&&//=ACABBDJCA@996623;ADDE:92''%%%%%%(+)&$$$#$'*,*)+***&&088A;:88DDFHJJGFHJJGEE2*))1235@@CDBC:999JIGIGHIHIJJJEH;;CAJJEB>:<>8--.1,,,2:@CA>6.---5179<8667542112*)**;98*)(+-3(''')*()***)(&&&'()+++%$$)'&&';BBHGHGBABEI+++*01..,*,.+*('''*-/8<DFECEIFGIDHEAD=>?33322114-+'&%'*-,+**++///(&$%()(+)'&&&+)7;;<@::983'&&'(785567?><=>@BHGIHFGEJEJCACDI@88=ED>22CFJGJI>=>?A@AAA96335>:/))))14224?8665))$######$%&(&%%%$#$%$$%+0.%$$$%%'/599=GA>AB1//8B999::665723497CECEFHHJIFJGJHJHJIFFAAJFJB;:;9:>2220003556=@989'''4>@>>AFFIGDEG>8779>=;;00887:>6666---JECBBBCEJJIJHJFFJJGJ9=9=>>:99:DFIJJDJJJJF</**(**)+-+++>@EJG@@A;::98410///89@BEGBCBC====DJFJJFJJJJIHJJGIJIFEJDCBEEJJEJHJJGGHJC4/./0106678<6))),?310)&&$%()+''&'))**+'&&%('&&&&&%####&%'(<DFJFHBBDBEJDEHFDA@@>CBFC>*(())))*BADEJFJJIIGJJIJJFJHHDCDHFEFJJA>..--/131124:;:=JEFGHJC<=299:<==@B?8...3-,,,+'''(((66=JIJJHIJJGIJJJEFEJGGHJEDFBDEECB-,+,'$$$'+6731*))(**+-.+?:>DBHEC::6-,)(&%&$$$#$$#$&$$$#$$##$$&)'))''((.*+/2==850.-***/4;D@A@DFF=>=AB989;BGGCEJJJHJJEJJGGJHGHJJIIJIJIJIJJJFHFHJJGJEHFGGHCACCD@=>@@FFFFJFFGB@>:65/0/77111/3**@@=;67*2679==EJ@?>@C@>?ABD'&%%'2,'''',..../<DJGJFEFFFAJJHGCB@ADBDFGJFGJCGEI????F,,,106/*DDEG?=5'((:6676--499<=?HJGJJJIJJDFGGHF>=>>JDEDDFA9...5.99=I<;;97:0+))'%'&**)+'',,7//00<;43213../2EIJEFJJGEHEFJJGJJJHIJJJIHHJEEFFHJJJ?=<<BEJJCDGGFEEJJIGFHJD;4AC;:::=../04//./0.++,-?>97668<<<2<DJHDJJHHDHJGGE>:<DB99DC=>5??@BD<<<EDF;;;;@.--=776)))(566HDIEFFHJJJJCDB;;:9;?2001CJGHFDDBADGJJJIIHGJGGIHJJECC1,5547-***'19<>@<4>J?>==A<>8'29@ABADDEB***,JJBCBBGC:860,(())1++(*,,(&%#%&(&%%&(&%&(+(%%$$$$&%)(%%$%$$$''*,,-)*,,----IIHJFEDDEFGFEDGJIFEJJGJFIGHCDJBB@@@@@=<;::....<9;.'((;75((,/---<==>B>;<@@>/--/213+((:=@GJJDHJIGB@>A>>>>HB?<:;:790+.?D666<8@?A?>>@IDC::>7*))*=CEFEJDDEEJIJ<<<JEJJGJJJHGGGJFFGB?><<0../4335554:>HBCJJGHJJGJJHHI>;<<<=655000089>GJIEGJJJ;6(''&&&%%%(()-/,,-.AADIFDGCA6EJHJ87795?FHJ?<>AFHIJHFHFJHJJGHHJJJFJ>=IJGJJIECBAA@BJJIGGJJJFJJIJFHABBFA=<=85//1=<9:A:99::::8<+***;:33336//285.,,*--,)).89944448><;:89<@JJJHDAA33.,.-/0201/./**'%%%'*0::>B@??@JAAAAEF:9<<<>BECFFECHJGHI>==::::11+**(('(0+'$%&%&&'3,320.02318800/,)(('*%%$$))*(''')(((1///-**+033*('%)%&%&-.2399>>=??@FDG@@B?=?JJJFHE;:?=>6.-,A?::9:FDIGJJJHHCIJDICBCC0/D/B@BFFD>><<<<:;@CHJIIGJJFB::;D@;=3175684=:;=@JJBBAB922112/*')(')''))).123@;B777?FGJEIEJFJAJFJJGG??>6<==:AAB??5556G@?HGHEDEC::996444?A@GHD==:99?AC@@?ADDJDJHHGEJBBHDFFHDGFA87(('&$#$$'(/366@DDI3333<3/*'''&'%'$$)')**1,**+%####$&&(&))(++*,..10-..,))%$
@Glass_T7V_23_D3_14_8_33
CGACGGAGAAACTCGCCGTCATCGACAAGCCGGCCGTTAATTAAAAAGTTAAACAAAATTATTTGTAGAGGGAAACCGTTGTGGTCTCCCTGAATATATTATACGAGCCTATGCATGCCCGTAAAGTTATCCAGCAACCACTCATAGACCTAGGGCAGCAGATAGGGACGACGTGGTGTTAGCTGTGCTCGAGGTGAAGACGAAAGGGCCTCGTGATACGCCTATTTTTATAGGTTAATGTCATGATAATAATGGTTTCTTAGACGTAGGTCTCGCCCCGCCCTGCCACTCATCACCGCAGTACTCTAGAAGCGGCCGCGAATTCCAGAAATCATCCTTAGCGAAAGCTAAGGATTTTTTTTATCTGAAATTCTGCCTCGTGATACGCCTATTTTTATAGGTTAATGTCATGATAATAATGGTTTCTTAGACGTCAGGTGGCACTCGAGTTGATCGGGCACGTAAGAGGTTCCAACTTTCACCATAATGAAATAAGATCACTACCGGGCGTATTTTTGAGTTATCGAGATTTTCAGGAGCTAAGGAAGCTAAAATGGAGAAAAAAATCACTGGATATACCACCGTTGATATATCCCAATGGCATCGTAAAGAACATTTTGAGGCATTTCAGTCAGTTGCTCAATGTACCTATAACCAGACCGTTCAGCTGGATATTACGGCCTTTTTAAAGACCGTAAAGAAAAATAAGCACAAGTTTTATCCGGCCTTTATTCACATTCTTGCCCGCCTGATGAATGCTCATCCGGAATTTCGTATGGCAATGAAAGACGGTGAGCTGGTGATATGGGATAGTGTTCACCCTTGTTACACCGTTTTCCATGAGCAAACTGAAACGTTTTCATCGCTCTGGAGTGAATACCACGACGATTTCCGGCAGTTTCTACACATATTCGCAAGATGTGGCGTGTTACGGTGAAAACCTGGCCTATTTCCCTAAAGGGTTTATTGAGAATATGTTTTTCGTCTCAGCCAATCCCTGGGTGAGTTTCACCAGTTTTGATTTAAACGTGGCCAATATGGACAACTTCTTCGCCCCCGTTTTCACCATTTATGGGCAAATATTATACGCAAGGCGACAAGGTGCTGATGCCGCTGGCGATTCAGGTTCATCATGCCGTTTGTGATGGCTTCCATGTCGGCAGAATGCTTAATGAATTACAACAGTACTGCGATGAGTGGCAGGGCGGGGCGTAATTTGATATCGAGCTCGCTTGGACTCCTGTTGATAGATCCAGTAATGACCTTTCAGAACTCCATCTGGATTTGTTCAGAAGACGCTCGGTTGCCACCGGGCGTTTTTTATTGGTGAGAATCCAAGCCTCGAGCTGTCAGACCAAGTTTACTCATATATACTTTAGATTGATTTAAAACTTCATTTTTAATTTAAAAGGAATTTACAGGTGGAGAGGAGAAAATAGCTTTTTGATAATCTCATGACCAAAATCCTTTAACGTGAGTTTTCGTTCCACTGAGCGTCAGACCCCGTAGAAATTCAAAAGAATCTCTTGAGATCCTTTTTTTCTGCGTAATCTCCTCTTTGCAAACAAAAAAACCACCGCTACCAGCGGTGGTTTGTTTGCCGAATAAAGCTACCAACTCTTTTTCCGAAGGTAACTGGCTTCAGCAGAGCGCAGATACCAAATACTGTTCTTCTAGTGTAGCCGTAGTTAGGCCACCACTTCAAGAACTCTGTAGCACCGCCTACATACCTCGCTCTGCTAATCCTGTTACCAGTGGCTGCTGCCAGTGGCGATAAGTCGTGTCTTACCGGGTTGGACTCAAGACGATAGTTACCGGATAAGGCGCAGCGGTCGGGCTGAACGGGGGGTTCGTGCACACAGCCCAGCTTGGAGCGAACGACCTACACCGAACTGAGATACCTACAGCGTGAGCTATGAGAAAGCGCCACGCTTCCCGAAGGGAGAAAGGCGGACAGGTATCCGGTAAGCGGCAGGGTCGGAACAGGAGAGCGCACGAGGGAGCTTCCAGGGGGAAACGCCTGGTATCTTTATAGTCCTGTAGCGCCACCTCTGACTTGAGCGTCGATTTTTGTGATGCTCGTCAGGGGGGCGGAGCCTGTGGAAAAACGCCAGCAACGCGGCCTTTTTACGGCACCGGCCTTTTGCTGGCCTTTTGCTCACATGTTCTTTCCTGCGTTTATCCCCTGATTCTGTGGATAACCGTATTACCGCCTTTGAGTGAGCTGATACCGCTCGCCGCAGCCGAACGACCGAGCGCAGCGAGTCAGTGAGCGAGGAAGCCTGCATAACGCGAAGTAATCTTTTCGGTTTTAAAGAAAAAGGGCAGGGTGGTGACACCTTGCCCTTTTTTGGACTGCAGCGGCCGCTACTAGTAGACCGGCTAGCGTCAGTTTCACCTGTTTTACGTAAAAACCCGCTTCGGCGGGTTTTTACTTTTGGTCATCGAGTGATTACAAAGCAAGCAAAAAGGCGACAGATTACTCTGTCGCCTTTTTTCCTGACTCATAACTTAGGTGGCGGGCTAGCGTCGTGGTTTGTCTGGTCAACCACCGCGGTCTGCGTGGTGTACGGTACAAACCCCGACGTGCACAGCTGTCACCGGATGTGCTTTCCGGTCTGATGAGTCCGTGAGGACGAAACAGCCTCTACAAAATAATTTTGTTTAAGAATTCATTAAAGAGGAGAAAGGTACCATGAGTAAAGGAGAAGAACTTTTCACTGGAGTTGTCCCAATTCTTGTTGAATTAGATGGTGATGTTAATGGGCACAAATTTTCTGTCAGTGGAGAGGGTGAAGGTGATGCAACATACGGAAAACTTACCCTTAAATTTATTTGCACTACTGGAAAACTACCTGTTCCATGGCCAACACTTGTCACTACTTTCGGTTATGGTGTTCAATGCTTTGCGAGATACCCGAATCATATGAAACAGCATGACTTTTTCAAGAGTGCCATGCCCGAAGGTTATGTACAGGAAAGAACTATATTTTTCAAAGATGACGGGAACTACAAGACACGTGCTGAAGTCAAGTTTGAAGGTGATACCCTTGTTAATAGAATCGAGTTAAAAGGTATTGATTTTAAAGAAGATGGAAACATTCTTGGACACAAATTGGAATACAACTATAACTCACACAATGTATACATCATGGCAGACAAACAAAAGAATGGAATCAAAGTTAACTTCAAAATTAGACACAACATTGAAGTGGAAAATAGTCAACTAGCAGACCATTATCAACAAAATACTCCAATTGGCGATGGCCCTGTCCTTTTACCAGACAACCATTACCTGTCCACACAATCTGCCCTTTCAAAGATCCCAACGAAAAGAGAGACCACATGGTCCTTCTTGAGTTTGTAACAGCTGCTGGGATTACACATGGCATGGATGATCTCTACAAATAAAAGCTTGATATCGAATTCCTGCAGCCCGGGGGATCCCATGGTACGCGTGCTAGAGGCATCAAATAAAACGAAAGGCTCAGTCGAAAGACTGGGCCTTTCGTTTTATCCTGTTGTTTGTCGGTGAACGCTCTCCTGAGTAGGACAAATCCGCCGCCCTAGAATCGAGTGGCGCCTGCAGACGTAAAAAAAGCGGCGTGGTTAGCCGCTTTTTTAATTGCCGGACGTACGATCAATTGCCG
+
''''),,-./-,+%##'&&&&.****546:??AAGJGJJJGJHGIJJJHJHJJJHFJIJJIJJHIJHCEJJIGJJJIGJJJJGJJHIJJEHECEJJJ9,)(;<>:9831(+-<DHGFJIE?JGGIFDFEJHHHJJJJJJIJGJJGJJJIJJB989=A@?>>AA;::9D=1001GHHJJJJIHIGJIIJJJHHGGJJJJJB<;:=DJIGJJDCCCHJJFJGHJJHJHJJJJJHJGJJIJIIEJJFGEJJHJJJJFJJJJJHB.''667(((()-%$%'194443034::///::6*)))*2210/-,,*+68EJHJJF9979;;F?><=EGGGJIJIJJJFEJGJEJJDJDFGGC<;@6>CCFBDAAAAFGIJCB****;:::>FJEGGFGGIJJJJJIJIJJJJJJJEJJJGJJJFGGGGGJJJJJJH55554<4445DJJJHDIA@??BC5443668BCDBDDD?EDEJIGF?@?CDFIEDJJFIJJGHIJJJEGGCABDCCDJFJJJEHEBDIED:999?JJJJGEJJGJJJFJHDEDCFEGJJJJJEDEHJIGHHFIAHGJJEGGJJHJJJJJJJJIEGJJJHFJJJJHJJIJJJJGJJJFJJJIGJIGIJJJJJJJJJJJJJJJJGJJIIJJJJJIJFJJJJA>7557EFCHDIGEDAFG,++*,,,HHIJJFJJJJIHJJJJJJHJJHJJJGJJDJFJJJGJEIJJGGJHEJGJJHJJDDEHJHJGJIGIJEJJHJJJJJJGEEJJJFBA><=EGB>>>@<;2..-2/333223>?JGEDEBD77111..../4?@DDECC===JJJIFJJJJJJJGIGHFJHFGHFJJIJJJFAJGGEHJFIJHJJJJIHJJJHJHJJJJHJGFJGJIHJJJJFF9889DDGIEJFF;JJHJIJJJJJG=<9=,;;8>CFFGHFJIJJFJHJJGH@768EJGJJJJJGJJJJJFIJJIJJFHHJJJJHJIF@,++-009955677<;889=89@AJBCBCJJJAJJJIJHHHJJIJEFGJ@JI1111JJJJJHJJJJJDDDAC;;=>BECCDCJHEEBEFGJ?77;DA>>;41)(((/6:DBDAIGGGDJCEDHGFEHGFFEHHHJJJJHJIJJJJHJHJJF<:981//0396::44444;-,,-.<==?DDCCGDJIJJJIIFIJDDD@AFCCCCJFDJHJGGJGJJIJJJGJJJHHJJIJJJJEEJJECABDDEG8789@<@DBD=<<<ED@?CBJEHHIFJFD@/++==42212BCEJFGJ4443+,*&-9>GDFGDIGJFHJJEIJJG82,))+,+(%&'-.6<BCBJHDIJJIEIFDCAGF>7666HIBBGHJDEHGIJJJDCDFIJJJJIJJJJFEJEHJIHGJJJJJHJFJHJGDFFJGFEDEJFJGJJFIFJDHJJJIABEJFB@==*'')))&(&&''+*('(',),)(((('(((+3355DFEGFHDHJEEFHJGDFHEC@;><3?BHDCBCADCJD>ACA@;DB/..222//101556--(&),+&''%''14+**++))*'(+,-.626;<?CD))()''((,))(',000018755?99<<=444:957('''4<>HC?@?@CJ@@75,/&$$%%%&))('-877>@AED@ADFJJIJHGHFIIJJJJ3333DC==>GEBBGFDGI@<<<F@AGJIJJFFHGJJJJ====JJIEJJJIHJJJIDGJJJHGJJHHJGJJDJIJFGJAADJEEDEGEJFIJEGFJBADEFJJJI2113FHB?>56DCGICDCJJJD?>;6EHHJFIJJJGIGGFFCC===?JECDHAJGH;JGJ<<<<HEJH9999=EJJHJJJJHJJJJHJHJJJFCCCDJCB@;CDEJJJJFIEJJGIJJGJJJJJJJD=<56@GE<::A8889JDDIJIJHHJIJHFFJEDHJ?2----JIGDFEIF110BIGJJJJJGEJJHGDAGCFEGJJFCAFJHGJJJHJJHJGJJJJGJHJGGJJHFDHHHJDBCCJFJJGJFJGFAIJED@BH?BB==<8868<<JHJJJFJGFIFHB@=33687A....77651/..-/),==;;?@CJIFJJHJEJJHFIJJJJJJFHJJJ222.+'''5>>=@?@@@==530012269989:/777DCCDEDCDJJGED2.)(%&&'''(ABJGJJJHDIIEHHGJGDGCDDJE<DHAJFJJIJEF<>B5*=DEJGJFEFEEJFHGGJGIJEEDDBA@??E<<<;E@:;09**??DJJJJJJGID::DGHJJIGJJFJJGHHJCJGDGGJGIJHCF<=DJHHIJEJHJJJJGHEJGGEJIJFGEGGDEFHJHJHIGHCFEEJJAAAB;:==E??AJ;BEHFJGJGGIIJJFIDEE4;B62:;0++++****7CJJEDDGHGJECBCEGHJJJDJA9999EE@>AC=JJJJJEIFJFJIHHIJJJHJEBC@=88DJJEHJCFJJ95457769;=>?<;<<>DDCDBDGDEEF....,**1229>>?@@CGHJEGFIHJJJ>=>>CJGJC@>2;=@@?@CIHCGJIJJGJJFDE?>@A@GFD?>@@IGJGJFEEJHGHEJJJ;::....734'&&&(BBCB>>:7776211///4,+++,++**(''(+2..566DHJAA>:99;>A8GJJJJJJIJEJCE7JH98<;2/145:5533@@>=:200=@@@>A?AAA;1.JIFJJIBCDDCHJFEGEGJJJJJJHJFEHJFIJJJHJJJIJJJJGJJJJJHJJJJHJJJJJJFJHGDGJJJIJJJGDFDCIFGJGJJJHJFJHHHIHJFJHJJHJJGHIJEEDCDGHJIJJJJHJJJIJGFIGGJGJJJHJFHJIJEDJJJJGECEHBJD>?ABJJEB@>?EJJGJJGJJEJJHIHJJJJJJGJJJHJJJJHJJHIFE??==IIJHJIJJHJFGEGHDJJEGEGJJHCEBJHDF?=>==CA:1000<<A:999JJJA@AJGFID??CCC<889BIEJEGFJDCDG?A@BJFJJEFJJJHJHGJJIGJHJJJIJJJGHIFHJJIJJHHFEHEJJJJJJFJFGIJHJIIJJIGJIJJJJJJFGFFJJJFFJIJJDJHEDJJJJJJGJJJJEHJJJJJJGJJIJJJJFIJJIJJJJJ>?IFDFFJJHJJ9999EIJJJFFJJJHJJIJJJHGJGIJJJGJJJJHFGJJJJJJJJIJJJEHJJJJJJIJJHJHJJJFHJJJJJI;;:10,,,>A@@66BDIJIABAABF===:::9>9?(()-0(('&&&&&))41177AJJIJGFGJHJGEJJJIHJGJJGGJEHJGJBBEBEJEFFFJJJDEGIIJJFCCBBGJFECBA@HJJJEJHJJIBCGDFEDJ?CD=3***>987;<;<==CACB@>65ABBCBJJGEDFEJGF@A.+***,0*967644498787<=GJFBA@><CBBABH?@@?0000?66DFEDFFJJJIFEJD?>AEIJHEDGHFJH?@1101.'..:IHEC><:>CDJJGJGHIJJJA?@AJJIJGJFJJIJJJJDCEGJHFC.,,,.---1=878449:;8::+(())(&'&%$%*.+-556CBAECHDGCHDEB@./0'''(788>IEJEIFJDGEFFEIJ2''''-***,++,<A?@BBGGHG@A=80EGJEIEGJGFFEGJIGEBG==89:;=CCJGJJJJDJGA>>>?322/&&&&((('
@Glass_T7V_23_D3_14_8_34
CCCGTTTTCACCATGGGCAAATATTATACGCAAGGCGACAAGGTGCTGATGCCGCTGGCGATTCAGGTTCATCATGCCGTTTGTGATGGCTTCCATGTCGGCAGAATGCTTAATGAATTACAACAGTACTGCAATGGAGTGGCAGGGCGGGGCGTAATTTGATATCGAGCTCGCTTGGACTCCTGTTGATAGATCCAGTAATGACCTCAGAACTCCATCTGGATTTGTTCAGAACGCTCGGTTGCCACCGGGCGTTTTTTATTGGTGAGAATCGCCAACCTCGAGCTGTCAGACCAAGTTTACTCATATATACTTTAGATTGATTTAAAACTTCATTTTTAATTTAAAAGGATCTAGGTGAAGATCCTTTTTGATGATCTCATGACCAAAATCCCTTAACGTGAGTTTTCGTTCCACTGAGCGTCAGACCCCGTAGAGAAAAAATCAAAGGATCTTCTTGAGATCCTTTTTTTCTGCGCGTGATCTGCTGCTTGCAAACAAAAAACCACCGCTACCAGCGGTGGTTTGTTTGCCCCCGGATCAAGAGCTACCAACTCTTTTTCCGAAGGTAACTGGCTTCAGCAGAGCGCAGATACCAAATACTGTTCTTCTAGTGTAGCCGTAGTTAGGCCACCACTTCAAGAACTCTGTAGCACCGCCTACATACCTCGCTCTGCTAATCCTGTTACCAGTGGCTGCTGCCAGTGGCGATAAGTCGTGTCTTACCGGGTTGGACTCAAGACGATAGTTACCGGATAAGGCGCAGCGGTCGGGCTGAACGGGGAGCGTGCACACAGCCCAGCTTGGAGCGAACGACCTACACCGAACTGAGATACCTACAGCGTGAGCTATGAGAAAGCGCCACGCTTCCCGAAGGGAGAAAGGCGGACAGGTATCCGGTAAGCGGCAGGGTCGGAACAGGAGAGCGCACGAGGGAGCTTCAGGGGGAAACGCCTGGTATCTTTATAGTCCTGTCATCGCCACCTCTGACTTGAGCGTCGATTTTTGTGATGCTCGTCAGGGGGGCGGAGCCTGTGGAAAAACGCCAGCAACGCGGCCTTTTTACGGTTCCTGGCCTTTTGCTTGGCCTTTTGCTCACATGTTCTTTCCTGCGTTATCCCCTGATTCTGTGGATAACCATATTACCGCCTTTGAGTGAGCTGATACCGCTCGCCGCAGCCGAACGACCGAGCGCAGCGAGTCAGTGAGCGAGGAAGCCTGCATAACGCGAAGTAATCTTTTCGGTTTTAAAGAAAAAGGGCAGGGTGGTGACACTTGCCCTTTGACTGCAGCGGCCGCTACTAGTAGACCGGCTAGCGTCAGTTTCACCTGTTTTACGTAAAAACCCGCTTCGGCGGGTTTTTACTTTTGGTCATCGAGTGATTACAAAGCAAGCAAAGAAAAAAGGCGACAGATTACTCTGTCGCCTTTTTTCCTGACTCATAACTTAGGTGGCGGGCTAGCGTGGTGGCTTGTATCGTGAACCACCGCGGTCTCAGTGGTGTACGGTACAAACCCCGACGTGCACAGCTGACCGGATGTGCTTTGCAGTGATTCATCCGTGAGGACAACAGCCTCTACAAATAATTTTGTTTAAGAATTCATTAAAGAGGAGAAAGGTACCATGAGTAAAGGAGAAGAACTTTTCACTGGAGTTGTCCCAATTCTTGTTGAATTAGATGGTGATGTTAATGGGCACAAATTTTCTGTCAGTGGAGAGGGTGAAGGTGATGCAACATACGGAAAACTTACCCTTAAATTTCCTTCCACTGGAAAACTACCTGTTCCATGGCCAACACTTGTCACTACTTTCGGTTATGGTGTTCAATGCTTTGCGAGATACCCAAATCATATGAAACAGCATGACTTTTTTCAAGAGTGCCATGCCCGAAGGTTATGTACAGGAAAGAACTATATTTTTCAAAGATGACGGGAACTACAAGACACGTGCTGAAGTCAAGTTTGAAGGTGATACCCTTGTTAATAGAATCGAGTTAAAAGGTATTGATTTTAAAGAAGATGGAAACATTCTTGGACACAAATTGGAATACAACTATAACTCACACAATGTATACATCATGGCAGACAAACAAAAGAATGGAATCAAAGTTAACTTCAAAATTAGACACAACATTGAAGATGGAAGCGTTCAACTAGCAGACCATTATCAACAAAATACTCCAATTGGCGATGGCCCTGTCCTTTTACCAGACAACCATTACCTGTCCACACAATCTGCCCTTTCGAAAGATCCCAACGAAAAGAGAGACCACATGGTCCTTCTTGAGTTTGTAACAGCTGCTGGGATTACACATGGCATGGATAATCTCTACAAATAAAAGCTTGATATCGAATTCCTGCAGCCCGGGGGATCCCATGGTACGCGTGCTGAGGCATCAGATAAAACGAAAGGCTGAGTCGAAAGCGGCCCTTCGTTTTATCTGTTGTTTGTCGGTGAACGCTTGTTCCTCGTAGGACAAATCCGCCGCCCTAGAATCGAGTGGCGCCTGCAGACGTAAAAAAAGCGGCGTGGTTAGCCGCTTTTTTTAATTGCCGGACGTACGAAATGAGTGCCCGGATGAATCCTGACGACGGAGACCGCCGTCGTCGACAAGCCGGCCGTTAATTAAAAAGTTAAACAAAATTATTTGTAGAGGGAAACCGTTGTGGTCTCCCTGAATATATTATACGAGCCTTATGCATGCCCGTAAAGTTATCCAGCAACCACTCATAGACCTAGGGCAGCAGATAGGGACGACGTGGTGTTAGCTGTGCTCGAGGTGAAGACGAAAGGGCCTCGTGATACGCCTATTTTTATAGGTTAATGTCATGATAATAATGGTTTCTTAGACGTCGAGTCTTCGCCCCGCCCTGCCACTCATCGCAGTACTCTAGAAGCGGCCGCGAATTCCAGAAATCATCCTTAGCGAAAGCTAAGGATTTTTTTATCTGAAATTCTGCCTCGTGATACGCCTATTTTTATAGGTTAATGTCATGATAATAATGGTTTCTTAGACGTCAGGTGGCACTCGAGTTGATCGGGCACGTAAGAGGTTCCAACTTTCACCATAATGAAATAAGATCACTGGGCGTATTTTTAGTTATCGAGATTTTCAGGAGCTAAGGAAGGACTTTAAAATGGAGAAAAAAATCACTGGATATACCACCGTTGATATATCCCAATGGCATCGTAAAGAACATTTTGAGGCATTTCAGTCAGTTGCTCAATGTACCTATAACCAGACCGTTCAGCTGGATATTACGGCCTTTTTAAAGACCGTAAAGAAAAATAAGCACAAGTTTTATCCGGCCTTTATTCACATTCTTGCCCGCCTGATGAATGCTCATCCGGAATTTCGTATGGCAATGAAAGACGGTGAGCTGGTGATATGGGATAGTGTTCACCCTTGTTACACCGTTTTCCATGAGCAAACTGAAACGTTTTCATCGCTCTGGAGTCAATACCACGACGATTTCCGGCAGTTTCTACACATATATTCGCAAGATGTGGCGTGTTACGGTGAAAACCTGGCCTATTTCCCTAAAGGGTTTATTGAGAATATGTTTTTCGTCTCAGCCAATCCCTGGGTGAGTTTCACCAGTTTTGATTTAAACGTGGCCAATATGGAAACA
+
BJEBHHEJJFIJJG556HFJHHH7777??AADJEJJ:97799?BJEHHEJIGJJJJGHIHJJJFJCHJHHJJJJJJJHDDCEIJEDGHIJHJIHJJJJJJJJJGJJGJHJJJJGJGJJJJFEABCJG@@@@C000-)''54?C@DGEEFHFJHJJHJJJJJJJJJHJJGIJB@A@GAAG?=>>GHJJEIJ?:::;JEGE;;;53333-*)),-1..001.-0;??B?AA77778B;::,))(+/--+-..:3210-,,6B@<:5<B>=<=<;/+&&&$$'5&%(),127?;;DJJCDDCJJJJJIIJJJDGJEFJHFHABBJFIJGJAA@7,(')*,25@@A<EFBGJJCCCJDB88>@FJFEGH@4444CC@?C((((;2132799>DHEFGJJJD644369>@C@JH:778<@5=>569678B62/02??632+*(',+,0(''000237G@A?4440=<FI@:99@>AB?)(((((899999=:844(((&<DDIJB<<@CEJHHHJGJIGDIJFGEFJECBBE?;48...,),,1/0)&&&,()777=>BJJJGJEIGIJFHIJJJJJJJJJJJJJCCCJGJJJEFCIHEJHJIEHFJJGJEHJFJJIGEEEFJHJHHJBBCCGJJJIDHF3///2BEGJEGFEJFE43333338789:=>99?CFGDJECDJJGJJJJIJJA973037;=BHGFFEGJHJHJJJ=;;33399999DA@A>C@:>@?J4444<;977;55999?>>BJJ=GGGDEFFJFHHJJHJJJGCDCIBCC?,,,34,%%&'(126<9::@DBGCCHCFHFJJJIH<===FGJJIFEJJJJJHHIFCFGIJJJIJJHJGJGHGJBCBHEIGJJFGGEHIGJCDA<:73EDJ?@@A@AI@AHJHEFEJJJJJJIJJFJJJJ@GJJFB555?FBBBA=98877--,-5AABC@@=51...JIJJJGCB<99:<>;;;BIGJ@??@G@H5-''&'**/??;EA@@@@@011033;>BDDJJJJJJIJHEJECA32023A@?>=>997660.+,-0***,.12-33;>@>@>>?ABHJGJB?>>BIGHFDFBJBGJJDB:,(*2623446?@88JEJGJJIJE@=HGJJJJFEIHIJJJJHEJEJGEJJJJGHJD(('&**-.*)),77.4566DEFJHJEEIJHJE978;?AFFE?5?@AECDJJJJGBC;;;:<45,+***=>@>=<EBIJJJJJGEECGGEJBABEH996(''(CC@@@GJH65?BHGJHJJIGJ<::CJ555331/.(()+/,&$(&&%+,7558DIJGDFIJJD@@BDDJJGGGCFCDCBDDCEBBGDFJJGHJJJJJJCECFEGHGJG@@@ACBAICBCBJJGE=9<:<;:==533,***-0/02//87:<>75660002877<>?@ADBDAEEJHFGJGJGJIEBB@<<67E9444)))*99:8999?;;<?ECF@B@>A=7622++--.())()&&%$%%&%*98::9===C>>;/'''888?86+**()''(&()*(((()))'&%%%&&'((*03655211/+'''&(()+)$#$$%())2343/.0132223888:<<A>;7799;98989:8654777766678885555789644347656866558988::987767:>>:9988766776659876867:99:97655444555664565675665677886566:==<:7777999999:989753345655567785433/02389878785+40(11036-*()(30352689675333356556888878:99877776676664445:9111144436545545444559760..////1.0+*,/4455554555665665666778>85445444456655650../85543433324667774445422228<>=:87644332//.1655440.//13411238876656767557763333530///358765444422222.-./555676644345577;=<87756544446:9:8899::867767655454466322234442201346766546444223455334345344478879;=95445557333387333555667888655444344443112264444347541023866332354556964322347667742224667333330//05854547<;6;65559976543455311137844446665433467643681,,,..))(,/-,*+))),,,-.//01496432300/0//2+++,223321144568:99:8954334532226643335.--.532113466434754567310011120.-.057330/49HHJJJFJHJJIGJIJHEECFJJJ***:3-0+*'''&**220128<<99((((-,,-0,&&')+)+2)29:@CAB>?><<<ABJJJ=;;<@III?>=86)))+76662337D<:;=EBACABEGFJGGJJJJ@A@@IIJJJJEJFJJJHJGC>@HGHIJDCCCBEBCJHIEDC@@9:58DJF><;:41.)..+,,*)'&''')))++,61+-,2*'(&/4<=BEJGEJJJJHJI>=>>JJJFJGJJJFIIFFF@JHIJCIEGJHJJJJFHGJGHIIJGJJJJGJJJJJJIGFIJGIJGHFJJGJIJJIFHGFJHJJFFIGFJJFBDBE@ACCGJJJJJJIHHHJJGJJJJJJJHJJJJJJHHIJIHJJFIGF>;7:?99899AB>==?JGA@@@GHJJHJJIJJJJFJGJJJJJJJJGJJHJECEJJGEGFCHACHHHIJJEHIFIIJJJHHE>@95458?GB?BFEJJFGFIHCCDDJJJD8888352(((*)*+%'*655599:FIJJFFGJJFFBCDDJE::::JDJJIEJHGJIJIIHJJJFABJJJJJHJJJJJJJJJJGIJE=649;=:7;99:;442559DJJHEEB?:469;@BCEHIIJGJJHHJJJIFEGJJHJJJJJGFJJEGJJFJF52228../--///??@ABJJFJGJFHGGJJJ@@??@?>=?><;<<:86869//-567<;3+++-1,-.-+,2---'&&(...''',&&&%.))+'''101(&%%(())*))**('$$$$%%&&'(&%%%)()+66///1005289784359;;JJFJFJF<;75788BGHCACCDHIJJJJFFJIFJCEGHHHFJGHJIA@@EIJCDH:9:9DGI@@@?FHJJHFJGDFBCBHJJJJFFGJ?JFEEJEHJJGJJJGFGFEGCEGJGJJIEFGFFCA?AC14347<?99:@FFJJHHJJJJGJHJJJEJJCB???@FJFIFFGJJJJHJIJJGFHJJJJJJHHJGJCBBADB<5777>DCF999:JJJJGJJHHJGHJIJFIG==<<0//9BA<<<=DACCJAB=;;:;=>>::;IJJGJEGJGEG8888JB@AGIFFDEJJJGJJJIJJHFJJJ****HJEHJGDEJJJJIFDDFJIJJJJFBAAGDHJIFEJJJHIJJJJHJJIGJFJJEHEGEJIHEFJJFJJJHJJFEHDCB@7)??HJJJEFHJJJGA@@BHJEHJJJJGC:99;////2-.-.76655:E?==<>>>JIFJFJHJJFJEFIJGJGJJEIJJ8889C310*%$#
@Glass_T7V_23_D3_14_8_35
GCAGCGCGTTGCTGGCGTTTTTCCACAGGCTCCGCCCCCCTGACGAGCATCACAAAAATCGACGCTCAAGTCAGAGGTGGCGAAACCCAACAGGACTATAAAGATACCAGGCGTTTCCCCTGGAAGCTCCCTCGTGCGCTCTCCTGTTCCGACCCTGCCGCTTACCGGATACCTGTCCGCCTTTCTCCCTTCAGGAGAAGCGTGGCGCTTTCTCATAGCTCACGCTGTAGGTATCTCAGTTCGGTGTAGGTCGTTCGCTCCAAGCTGGGCTGTGTGCACGAACCCCCCGTTCAGCCCGACCGCTGCGCCTTATCCGGTAACTATCGTCTTGAGTCCAACCCGGTAAGACACGACTTATCGCCACTGGCAGCAGCCACTGGTAACAGGATTAGCAGAGCGAGGTATGTAGGCGGTGCTGCGAGTTCTTGAAGTGGTGGCCTAACTACGGCTACACTAGAAGAACAGTATTTGGTATCTGCGCTCTGCTGAAGCCAGTTACCTTCGGAAAAAGAGTTGGTAGCTTGATCCGGCAAACAAACCACCGCTGGTAGCGGTGGTTTTTTTTGTTTGCAAGCAGCAGATTACGCGCAGAAAAAAAAGGATCTTCAAGAAGATCCTTGATCTTTTCTACGGGGTCTGACGCTCAGTGGAACGAAAACTCACGTTAAGGGATTTTGGTCATGAGATTATCAAAAAGGATCTTCACCTGATCCTTTTAAATTAAAAATGAAGTTTTAAATCAATCTAAAGTATATATGAGTAAACTTGGTCTGACAGCTCGAGGCTTGGATTCTCACCGATAAAAAACGCCCGGTGGCAACCGAGCGTTCTATAAAACAATCCAGATGGAGTTCTGAGGTCATTACTGGATCTTATCAACAGGAGTCCAAGCGAGCTCGATATCAAATTACGCCCCGCCCTGCCACTCATCGCAGTACTGTTGTAATTCATTAAGCATTCTGCCGACATGGAAGCCATCACAAACGGCATGATGAACCTGAATCGCCAGCGGCATCAGCACCTTGTCGCCTTGCGTATAATATTTGCCCATGGTGAAAACGGGGGCGAAGAAGTTGTCCATATTGGCCACGTTTAAATCAAAACTGGTGAAACTCACCCAGGGATTGGCTGAGACGAAAAACATATTCTCAATAAACCCTTTAGGGAAATGGCGAGGTTTTCACCGTAACACGCCACATCTTGCGAATATATGTGTAGAAACTGCCAGGAAATCGTCGTGGTATTCACTCCAGAGCGATGAAAACGTTTCAGTTTGCTCATGGAAAACGGTGTAACAAGGGTGAACACTATCCCATATCACCAGCTCACCGTCTTTCATTGCCATACGAAATTCCGGATGAGCATTCATCAGGCGGGCAAGAATGTGAATAAAGGCCGGATAAAACTTGTGCTTATTTTTCTTTTTACGGTCTTTAAAAAGGCCGTAATATCCAGCTGAACGGTCTGGTTATAGGTACATTGAGCAACTGACTGAAATGCCTCAAAATGTTCTTTACGATGCCATTGGGATATATCAACGGTGGTATTCCAGTGATTTTTTTCTCCATTTTAGCTTCCTTAGCTCCTGAAAATCTCGATAACTCAAAAAATACGCCCGGTCGTGATCTTATTTCATTATGGTGAAAGTTGGAACCTCTTACGTGCCCAATCAACTCGAGTGCCACCTGACGTCTAAGAAACCATTATTATCATGACATTAACCTATAAAAATAGGCGCATCACCGAGGCAGAATTTCAGATAAAAAAAATCCTTAGCTTTCGCTAAGGATGATTTCTGGAATTCGCGGCCGCTTCTAGAGTACTGCGATGAGTGGCAGGGCGGGGCGTAACTTCGACGTCTAAGAAACCAATTATTATCATGACGACATTAACCTATAAAAATAGGCGTATCACGAGGCCCTTTCGTCTTCACCTCGAGCACAGCTAACACCACGTCGTCCCTATCTGCTGCCCTAGGTCTATGAGTGGTTGCTGGATAACTTTACGGGCATGCATAAGGCTTCATATAGTATTCAGGGAGACCACAACGGTTTCCCTCTACAAATAATTTTGTTTTAACTTTTTAATTAACGGCCGGCTTGTCGACGACGGCGGTCTCCGTGGTCAGGGATCATTCCGGGCATCGATCGTACATCCAGGCAATTAAAAAGCGGCTAACCACGCCGCTTTTTTTACGTCTGCAGGCGCCACTCGATTCTAGGGCGGCGGATTTGTCCTACTCAGGAGAGCGTTCACCGACAAACAACAGATAAAACGAAAGGCCCAGTCTTTCGACTGAGCCTTTCGTTTTATTTGATGCCTCTAGCACGCGTACCATGGGATCCCCCGGGCTGCAGGAATTCGATATCAAGCTTTTATTTGTAGAGATCATCCATGCCATGTGTAATCCCAGCAGCTGTTACAAACTCAAGAAGGACCATGTGGTCTCTCTTTCATTTGGGATACTTCGAAAGGGCAGATTGTGTGGACAGGTAATGGTTGTCTGGTAAAAGGACAGGGCAGTCGCCAATTGGAGTATTTTGTTGATAATGGTCTGCTAGTTGAACGCTTCCATCTTCAATGTTGTGTCTAATTTTGAAGTTAACTTTGATTCCATTCTTTTGTTTGTCTGCCATGATGTATACATTGTGTGAGTTATAGTTGTATTCCAATTTGTGTCCAAGAATGTTTCATCTTCTTTAAAATCAATACCTTTAACTCGATTATTTAACAAGGGTATCACCTCAAACTTGACTTCAGCACGTGTCTTGTAGTTCCCGTCATCTTTGAAAAATATAGTTCTTTCCTGTACATAACCTTCGGGCATGGCACTCTTGAAAAAGTCATGCTGTTTCATATGATCTGGGTATCTCGCAAAGCATTGAACACCATAACCGAAAGTAGTGACAAGTGTTGGCCATGGAACAGGTAGTTTTCCAGTAGTGCAAATAAATTTAAGGGTAAGTTTTCCGTATGTTGCATCGCCTTCGGCCCTTTCTCCACTGACAGAAAATTTGTGCCCATTAACATCACCATCTAATTCAACAAGAATTGGGACAACTCCAGTGAAAAGTTCTTCTCCTTTACTCATGGTACCTTTCTCCTCTTTAATGAATTCTTAAACAAAATTATTTGTAGAGGCTGTTTCGTCCTCACGGACTCATCAGACCGGAAAGCACATCCGGGTGACGCATTGTGCACGTCAGGGTCTGTCCGTACACCACTAGACCGCGGTGGTTGACCAGACAAACCACGACGCTAGCCCGCCACCTAAGTTATGAGTCAGGAAAAAAGGCGACAGAGTAATCTGTCGCCTTTTTTCTTTGCTTGCTTTGTAATCACTCGATGACCAAAAGTAAAAACCCGCCGAAGCGGGTTTTTACGTAAAACAGGTGAAACTGACGCTAGCCGGTCTACTAGTAGCGGCCGCTGCAGTCCGGCAAAAAAGGGCAAGGTGTCACCACCCTGCCCTTTTTCTTAAAACCGAAAAGATTACTTCGCGTTATGCAGGCTTCCTCGCTCACTGACTCGCTGCGCTCGGTCGTTCGGCTGCGGCGAGCGGTATCAGCTCACTCAAAGGCGGTAATACGGTTATCCACAGAATCAGGGGATAACGCAGGAAAGAACATGTGAGCAAAAGGCCAGCAAAAGGCCGGGGATG
+
(%%%%&(')---900004358=;;79+*//8?=;=7@ACE@223000:23,-@??FJGGIDAB?>?74/--2>AAAEA87569:>;99''''CEBDFFJDEFJJFED;6698<@<:68?>>>DGJJIJJHHHDBBCFJHIGD>F=>==>D<HFJHGJJF=GJIGHIHGFJHJJJJH=>BGDIEHACDDGJD;+&''')+/))*4499;;;DDC9:JGJJJJHIGJJFD=::<BB97400161?BDH?>>?E9666722.(('',,..03>GJJEFDCCBCDCBEJHFJ;<<-+++.39:<EFGDIJGFHDD@CGEEFJJJJIJJJJIJJGHBCADJJJFIGJDCFJFJFDCEGEJJAFIIHIGJJBB?GJFDCGEHHJJJJIJJJIJIJJJJGJGHIGFFEHJJHIF+**52224=0,,-,--.-.3.:HHJIJJHJHIJDDHDHGJHFFHJJJJ?>BCCCHJFJFC4444GJJFJJJJJHFHJJJJHIEGJDEFEJFEHGJB....74041*''&+.-,*))&567889GGGGEHJJHHIJFJJIJJGIJJHJHBBB6D@CJGI?>>?>JC66677E?@???8:1222@7567369;@=*'')''%'31210-,'&&&&&)'(&&))./6444JIGEIEFFEECEEHJJJJD<;;FJGD?CEIGIGGIFJJJJJGJFJFJJJJJHJJJJJGCCEDED<=GBB51223)((*:6<>JIHGDHDGIJJJFFGIJIJJHJJJJFIJJJJJJHHJJJGJJIJGJJJJJJJJJJEIJIJJJJHA999CFJGFJGJHDGC<=:)(()<666;;<=??89:>=:;?@</../10101*'&&&(--*',0./-.70///3////@@B;;;;CCB222221-'(B?@BAIJGJJEG>GIFCIJGFGD;G@<=CBA>B<B21.7==>>IFIJIIFJJJJJJGIIJJJJJHJGJJJGJIJDJFDHJEDFEJIJHCIIEGDGGIJHFCAAAJA?@DGFEHFJJJJHJJIIIJJIIEDGJJJJJJEJFDDIIJGJJJGGJIIGJGJHIEEFFDEGFDBGGJJGGJIIJJJHHFDFFJJEIF>ABGCA:;99:AGDJEJEHABACFGGJIIJIFJJIJJJJJIGJGJJ<=<<=CJJJJIAAECA8<>?>?>FFJIEEGEHFJJHJJGEJJJBJJJCAFA>IB;)))///0>BGJJGJGHJJFJFJCCD0003?<.)*FJFJJGHGJJJJJIJJJHHDC8((((32284344BGGJHJJJJJJJFGJGJJJJJEFDJIJJJJJJJJJJJJDFHJJJJIJJJJIGJJJFFI1--1JJIGIJHJGDC??@=JJJJJJDCCCFJEFAADBCD@BAFBAED?>=;889EGF?:2FJJJGIJEEJGJJJGIJJGJFF:9::BA::99??FHEEDDC;<9:BAAHJCCBFDEEEFGEHEC72.//447==>>=>JEIJJJIHHIHJJJJJIGGEDBCABJFIJJJJHIJIIJGJJJJJGFGGJFGGIJCFDGFHJGHIHGECECDFJJIFGJGFEAJFEGGJHJHJHFHJJHJCECABB@?@:1.-22(-34GHJHGFIJEFFJEFJEEFJGFFJEGGC?<=BEDJCGDJFBD>=4456FDA@,-55;710*)((-,+,.****578<944>?A@BFGIHJJJGIJIJJHJIIIJHDCBBGFEGJEC****CEDHGDFEJJJGFHIFHJHFJHEFIGIEFGFFEJJEHDDICGDDCDEEEFDFJ?>==CJC;--++)%&''*.,((346EFCDCCJCEB?<79:138>FDA@@BADC87>7=CCDABA@>.---7&%(**'''&'&&&'**))*')'(68<@@;;:?>>>;;<>HFFEIHI@>?DB44.,,-.'(..01//00225==>=DFJDFGDG65556-)()>?ACFJJJIFIHJJJGJGJJJJIEHJJ@>?<<A=931+25=?CB@?@BJHBDDJGHFHGEEE@?A<@??DEJIIFGDCGIJJJJJJJJHIJJJJIJGEFJJGJJHJGHIJJDCCBBA1/))*31,*)**./036;/%(,''&&'%%%$%&'55>83311113JEFJJHHJDHGHJJIJJJJJJJJJJ>JHIJIIJJJJIFGIGIFIGHHEFJIJJJGJJFJJJEEDBBA@EA>6:****-)*)(+((**)*,,3=??5,,)%$%%)&&%&)((&(--*((.4:8779>?DFE?;<<=B7?=52;=@E@A@BCEGC?>@DDCH777(''(-/3''(,-FCEGJJFDEDJGCB@?@>52225:65>>??BEIDDJA@AA0000,,3234>BACCIFJJJJJHHFHGEBHGDE9:GDJHJJ4444>96881.02****<;0000067::54336,+'*''**+3))).DB@;=?AGEJ***-****??@?=A>=7B;7/&%$''''>=?BEIJJEJFHHHJHHGJGJJJJJFJJHIJHJHJJFJGGEAB;88JJJJGFH<<>>D87730/,,-./-.,-,,*))*9<>BIJJJFJJFJGJIGIHIJJJJJJJFJGJJJJ<<<>B4/0019;;*))*9)))),678DCGHIJJHJIJJJJIJJGJHJJJEIJHEDH9999>?=3610+)-'/CGE>EGHGJHEDCADCBCFJEFFIHEEEGGDEEJEFEIJJFJJJJFJHGJFHB?>?A@FCGFFDGFFCCDDBCHJJHEFCCCDCCCDDIDC@AACDFJHGDICBDDA>ACDAC>?5;,,789:BB?<@AFBEGFB>?4.,DADDJ9.--.0./0,3:@CCGHHFEG??@6++--.DA???ACDEGGFA??@ADEFDHA@@B@FC@CCCEDDBC1002=1100//246<<=<?DA?>=<<<<=??D;777:?>==?A?@?@CA>>CFB<::;=A@@@??>>==;;,,,,023?>>=65//00<=AAA??>>?>>>??><;;;6545/666:<A@@>>??CCA@>?????@A????>?=>??D96241///////0@ABCDCCC@>?@A@????ADDA7999@<8669;?1111:000154511-277:DA<?ABB?>?EBBBCGA@??;;;=A@BCB??<<=?E77@BABCA?:52302,,,,78:/.+*,-;669:<<;===@?DC@>B78==66??>=;<=?CFEE>===?CBAD@--,,/+.1/2><=>?AA@<=>ACB><;<<?A@DC?:657CGBAD:::;A///0889A@>>@HJGD441244312+('&%$$(((+2222662***2+%%'(%&(*+****',+'%&..-0(((&&&&%%%%5>===;<?E>>;:<BBEDCCCDEDEFJJHGDDGHDD9878/../519=BECHEHDEEEDGJJHJJFID@;;;7B>;JD6662)5880@ABGCA@@AHGFE@.---==<<9893311?JGEFEHJECFEJJFEDFE@>8652223<JEEGFEHGDJJIGFFDDEC@A=99755-,,&%%*+((986((((@AHGFGJGJDEEIJFDEFFGEGJJIJJJJJFCGJJGE>67111545-),>BGGAAADJJGEJJFFCAEDDGJCCDA99AAEJDEB<>BCCJJGJJJGGFJFGDCBJCGDIA>=>>DCHFIFJIJIHFGJEGAB;:::>::>??JHJJIJFFDFJJGHHJJJJFEHFJ7457<==A@<JC<544/.)'))>DEECDFJHFGIJJBDEJGHEC===>EBDAF<*'''))%&
@Glass_T7V_23_D3_14_8_36
CTCAGTCTCATCAAACAGAAGCACATACGGTGACAGCTGTGCACGTCGGGGTTTGTACCGTACACCACTGAGACCGCGGTCACCGGACCGAACCACAACGCTGACCCGCCACCTAAGTTATGAGTCAGAAAAAAGGCGACAGAGTAATCTGTCGCCTTTTTTCTTGCTTGCTTTGTAATCACTCGATGACCAAAAGTAAAAACCCGCCGAAGCGGGTTTTTACGTAAAACAGGTGAAACTGACGCTAGCCGGTCTACTAGTAGCGGCCACTGCACATGCGGCAAAAAAGGGCAAGGTGTCACCACCCTGCCCTTTTTCTTTTAAACCGAAAAGATTACTTCGCGTTATGCAGGCTTCCTGGCTCACTGACTCGCTGCGCTCGGTCGTTCGGCTGCGGCGAGCGGTATCAGCTCACTCAAAGGCGGTAATACGGTTATCCACAGAAATCAGGGGATAACGCAGGAAAGAACATGTGAGCAAAAGGCCAGCAAAAGGCCAGGAACCGTAAAAAGGCCGCGTTGCTGGCGACTTTTCCCACAGGCTCCGCCCCCCTGACGAGCATCACAAAAATCGACGCTCAAGTCAGAGGTGGCGAAACCCGACAGGACTATAAAGATACCAGGCGTTTCCCCCTGGAAGCTCCCTCGTGCGCTCTCCTGTTCCGACCCTGCCGCTTACCGGATACCTGTCCGCCTTTCTCCCTTCGGGAAGCGTGGCGCTTTCTCATAGCTCACGCTGTAGGTATCTCAGTTCGGTGTAGGTCGTTCGCTCCAAGCTGGGCTGTGTGCACGAACCCCCCGTTCAGCCCGACCGCTGCGCCTTATCCGGTAACTATCGTCTTGAGTCCAACCCGGTAAGACACGACTTATCGCCACTGGCAGCAGCCACTGGTAACAGGATTAGCAGAGCGAGGTATGTAGGCGGTGCTACAGAGTTCTTGAAGTGGTGGCCTAACTACGGCTACACTAGAAGAACAGTATTTGGTATCTGCGCTCTGCTGAAGCCAGTTACCTTCGGAAAAAGAGTTGGTAGCTCTTGATCCGGCAAACAAACCACCGCTGGTAGCGGTGGTTTTTTTTGTTTGCAAGCAGCAGATTACGCGCAGAAAAAAAAGGATCAAGAAATCCTTTGATCTTTTCTACGGGGTCTGACGCTGAGTGGAACGAAAACTCACGTTAAGGGATTTTGGTCATGAGATTATCAAAAAGGATCTTCACCTAATCCTTTTAAATTAAAAATGAAGTTTTAAATCAATCTAAAGTATATATGAGTAAACTTGGTCTGACAGCTCGAGGCTTCGATTCTCACCAATAAAAAACGCCCGGTGGCAACCGAGCGTTCTGAACAAATCCAGATGGAGTTCTGAGGTCATTACTGGATACTATCAACAGGAGTCCAAGCGAGCTCGATATCAAATTACGCCCCGCCCTGCCACTCATCGCAGTACTGTTGTAATTCATTAAGCATTCTGCCGACATGGAAGCCATCACAAACGGCATGATGAACCTGAATCGCCAGCGGCATCAGCACCTTGTCGCCTTGCGTATAATATTTGCCCATGGTGAAAACGGGGGCAAAGAAGTTGTCCATATTGGCCACGTTTAAATCAAAACTGGTGAAACTCACCCAGGGATTGGCTGAGACGAAAAACATATTCTCAATAAACCCTTTAGGGAAATAGGCCAGGTTTTCACCGTAACACGCCACATCTTGCGAATATATGTGTAGAAACTGCCGGAAATCGTCGTGGTATTCACTCCAGAGCGATGAAAACGTTTCAGTTTGCTCATGGAAAACGGTGTAACAAGGGTGAACACTCCATATCACCAGCTCACCGTCTTTCATTGCCATACGAAATTCCGGATAGAGCATTCATCAGGCGGGCAAGAATGTGAATAAAGGCCGGATAAAACTTGTGCTTATTTTTCTTACGGTCTTTAAAAAGGCCGTAATATCCAGCTGAACGGTCTGGTTATAGGTACATTGAGCAACTGACTGAAATGCCTCAAAATGTTCTTTACGATGCCATTGGGATATATCAACGGTGGTATATCCAGTGATTTTTTTCTCCATTTTAGCTTCCTTAGCTCCTGAAAATCTCGATAACTCAAAAAATACGCCCGGTAGTGATCTTATTTCATTATGGTGAAAGTTGGAACCTCTTACGTGCCCAAGAAATAACTCGAGTGCCACCTGACGTCTAAGAAACCATTATTATCATGACATTAACCTATAAAAATAGGCGTATCACGAGGCAGAATTTAGCGATTAAAAAAAATCCTTAGCTTTCGCTAAGGATGATTTCTGGAATTCGCGGCCGCTTTTCTAGAGTACTGCGATGAGTGGCAGGGCGGGGCGTAAGAGTTCAACATCTACAAGAAACCATTATTATCATGACATTAACCTATAAAAATAGGCGTATCACGAGGCCCTTTCGTCTTCACCTGAGCACAGCTAACACCACGTCGTCCCTATCTGCTGCCCTAGGTCTATGAGTGGTTGCTGGATAACTTTACGGGCATGCATAAGGCTCGTATAATATATTCAGGGAGACCACAACGGTTTCCCTCTACAAATAATTTTGTTTAACTTTTTAATTAACGGCCGGCTTGTCGACGACGGCGGTCTCCGTCGTCAGGATCATCCGGGCATCAATGATCTACGTCCGGCAATTAAAAAAGCGGCTAACCACGCCGCTTTTTTTACGTCTGCAGGCGCCGCTCGATTCTAGGGGCAGAGAGGATTTTGTATTTATCAGAAGCGTTCACCGACAAACAACAGATAAAACGAAAGGCCCAGTCTTTCAACTGAGCCTTTCGTTTTATTTGATGCCTCTAGCACGCGTACCATGGGATCCCCCGGGCTGCAGGAATTCGATATCAGACTTTTTTATTTGTAGATCATCCATGCCATGTGTAATCCCAGCAGCTGTTACAAACTCAAGAAGGACCATGTGGTCTCTCTTTTCGTTGGGATACTTCGAAAGGGCAGATTGTGTGGACAGGTAATGGTTGTCTGGTAAAAGGACAGGGCCATCGCCAATTGGAGTATTTTGTTGATAATGGTCTGCTAGTTGAACGCTTCCATCTTCAATGTTGTGTCTAATTTTGAAGTTAACTTTGATTCCATTCTTTTGTTTGTCTGCCATGATGTATACATTGTGTGAGTTATAGTTGTATTCCAATTTGTGTCCAAGAATGTTTCCATCTTCTTTAAAATCAATACCTTTTAACTCGATTCTATTAACAAGGGTATCACCTTCAAACTTGACTTCAGCACGTGTCTTGTAGTTCCCGTCATCTTTGAAAAATATAGTTCTTTCCTGTACATAACCTTGGGCATGGCACTCTTGAAAAAGTCATGCTGTTTCATCTGATCTGGGTATCTCGCAAAGCATTGAACACCATAACCGAAAGTAGTGACAAGTGTTGGCCATGGAACAGGTAGTTTTCCAGTAGTGCAAATAAATTTAAGGGTAGGCTGCTCCGTATGTTGCATCACCTTCACCCTCTCCACTGACAGAAAATTTGTGCCCATTAACATCACCATCTAATTCAACAAGAATTGGGACAACTCCAGTGAAAAGTTCTTCTCCTTTACTCATGGTACCTTTCTCCTCTTTAATGAATTCTAACAAAATGCTTTCTAGAGT
+
++*'%#$%%$&$$%')('''')&%')%%%%'>EGDDCEGJCC88657223JGFF9=('''@CABDEDGJJJIJJHHI@;6'(((')))-''((:88,,,+..**)**)225555IJJHFJI=544442()3664459;AC<334=HGJCBCCB77778879<543%&&(.:9:CADIJFB>>=98:98;;=JJJGJFHIGJJJGJ@???GJDF>99984382100/01>?>??DFGJHHEFGJIJGCA@??CBDGCBB:999??@CBC21104/,*-32225111JHIEEEDA>=???><<@D?@@@JJD@8:788@:31:5346793334JH@@;3117)HHJGJHJJDGEHJJFEC<;>?@JGJJHIGFIHJJJJJFFF@@?8777=CCDIGCDCD5555CD?>7''''78::;;JJJIHEGGIHIJFHGJIFGDGGJE@955DCFGJIJJJJJJJJJJJEGJJJJHIJJJJJJJJDHJJGJJGFFEFGJJJJJJJJ?;B>C=JGJJJB@:8*(('(),20,++(&&&&',++412.--->98577:2:>?:;;FJIGHJJGFJJJJJFJJJGGJJIIJHIJJJGJIGJJJJGJHJHD5333B@A@ABDHJIGJJJJJFJJGDH@C??EDHJ9<JHJGJAEJJJGFJJJJJGIJFGBJA9BCC@ABIDJJJFJ@9::<@GFJDGJH=445:EDJD>C?=HFIDDJJJJFFJIIJDJJJJHEB<<FIHJJJJJJJJIIHJJEFJA=91//.,+..ABAB@HIFFFBCFJFF@FJJGJJJJGHJHFJFDH66696<@CCA@@BCCCIJJIGHJIGGJJJHJJJJIJJJJJJJJIGJHJJJIHIGFFJCIJHGGJGJJJJEFDDDBFI=HIGJJJJFJFJJJJGJJJJJJJJJHJJIJIIJJHIJJJJGDGEEFJIIJJHGJJJHHJGJJJJHIJJJJJJIJHJJJJJJJGA@@@EJHGJIGJJJJFB**BCBDDBCDFJCIFCGHGHJFIGJJHIJJJHJJJJJFDEAHGHJEE;CEJJJJJJJJFJJJJJEFGC==5:JJGGJGJHEG::9;<9;733@DGGJJEJFJJGF6F?ADJE:;;<:=,)()55577?@DGJ>=999438B;=??DD854)()*-/++,755677CB?>AC888978+******99;<----4CCJIEJEJJJJFJHJJIDJJHJHJHJJAA@=??----63,59666AB?710(''(())*&$%&<>AEJJHHEJGJJGJIFJJJJJJJJJJJJGEEFJJJJJJJHJJJGFFCEIJJJJHJIGJJJJGHJGJ7657@II;-+*+,(''';<;DEEJJFJJJIHJFHJJJIJDCCCA@@:::CCEBBFHC===>HJJJJJIJJGGIJJHJGJJHIH<<;*)))(&%&*.0>@CGHFJFHF?><;8799?6445:99@JJBDBBJJJJGJJFJJHJJJJJJGJJGJJGHIJJFJJJJJHIJJJJJJJJJGEEGHDJ503DGJIJJJHIJJGJHJHJJJGIGJJJJJDDDCGJIIFGGGFJJJJJFEIGJJJJJFJJJGJHGHJHJIJJIJJJHJIJJBDJJJHJIJIJJJJJJDDDIJF2222D??6443567<772***GCEDDIJIDGFDFJJIJJIJJGJJJJJJ;:9;8ECGIDB===<522175579EHJ??>AA8??JJHIJGGJIJIFA@BFJJDG9889HHFGGHIIJ;<;;FFJJFGFJDJJIJJIHJFGHJJJJJJJIJIJIIJJIJIHGBB@BBD?@@=>>?GJGHGJB@@223CJJGFIFEFGJJJGFE>=;:JEGGAAAAJJJJJJJEJIJJJFHJJBFG6-;;4,+*)&)(1249++++.,-'(99;<9888;:?=>JDBBB@65370-,,++,./''(.8999DJDEFDJIFJI;?A<=91499:BFFGGGE97745;;<IHGHFHJJJJFHJJHI<:6/6GJJJJJJJJIJIJJE@@?CDJHF>=3>?AFJJJJJJIJIJHJHJ@@@@GJGIJHIIJJJFIFCABCJJJJGEIHFFIHJHHJJIIJJJJJHGJJJBBDJJJHHGJJJFGJJJJJIJJJJHJHIJJJHJJIHJIEDECBBHIIJHHJDGJHDCFJIJFD>0..79788:88AABDAH?=>>JJJJJJGJJGJJJCA@=>>>>70023ACFJJIJJGJFHIJJJIFJGJJHJFJGJDEEB?3+*)*,/9988?40003CBB:::;FC??FCA77JHIJFGIJJJJJJJJJJJJJHJGIHJJJJEBA@JJGJHJHJJIFIJGBCAJJJGGCBDG20/--,(''*AJJBACBADJ??>>=HFGGJJJDGGFE>><3/...@BJFJIJJFHF=9;5/--?67FJFHJGJJHJFHBCCCJFGHJJGFGGJJ<<6,+*-*+&%'''&%&))%&()++(218;87778BBHIJJIIHCFJJGGIJIJJGJEFGJJEEIJIJ?>>>55-)((%'((),*---/&%%'''%%)678ABGEIHJJJHGGGJFJJJJJHIJJIDB?:;>BIHHCEDDGJIJHGJBCCDIGHEIIDF@BDHHDJCJHIIEGEJIJJIIIGAFF?>=:8:?IIJIEEAA=<=GEFFJFJDEC??@DCIIJIGIJJHJGFGJGJFJHJ==(F>FFHIHJHDEGJGG=9999;;000/0/.0996>878:63-))'&&&*//)(((($$%%%$##&''',2'77?EDEFIJJJJJFGJFFGFJJJJGIJJFE<==DFICAABJJJGJCEECA?(''(-+))((%&*,21('%%%&%%'&((&&'(+*)+++.01-/886/AAACCDDCCCGJJJIJHIJJJJCBCFFJJEJ655..001((()A@CAB>FC210.4435660;;@BECFFDHEGFFGHFF<;9:95363359FG??@@HJHJEFJGEJJCBCBJB=-++++++7:778;;9+()--6667<>JBCEDJJGIJJGJJHJJJJJJIDGFBG<;;=?;<DEJG@?HIECJ>?::<9=;8...68*()/-./=5*)).(;;=>JIJJDCBDB?DB?IJHFJJIJJIIFJFHJJIJJJJHHJJJJIG;::<DC///(''(*)-04;<AGEIJIJJJJJJIJG++++64)((*6C>DGGFDEEBE9BJJJJJJJJJJJJGJJJJJJJJJJJJIHICC<9::'&%'-,())'(')+,5>A@EGEDCCD?866AEDHFFJIHJGJJIJIGJJJHHJIIEJFGGGE@>>;9<;;:::=;;JHJFHFDH77HEHEDDGAJHJIHJIIHIHGJJGJGJJJDHGGJJIHCACFECCFJHJFJ>@?@GAJJJGGJHGE?JDEHJJFFJIJIHJJJ@???8D@7@@IEGHHHEHJHJJIIGCABGIJGIJGAHFFHGHCGG@=<)))FFFGFGJG@????FHFJHGJHIFIGJFFC8---''''./::;IJHJFEA@AAAIJGEJFIFGIFEEJHHGGA>>>EJJA>88EGGIHJJEGGEJHFFJHGJJJJFD88455BA=)HCJFFIHFC;?;:;>>?:98996*'&'-'%%$%,000;>3-.?@JCDA?J9BJGGFGFCEHJGHIEJJJJJJGFIJJDCDDDEGEGHFGECCDIGGHEFJJE>>>=>:;;=?@ACFJFDF@12?DCCDCCDDDDDDJJGJJHJJGHFIJGIEJEECDHJEJDDIHJJDBEGECDEEBB<<>:+:<5/,*),)*)'')%
@Glass_T7V_23_D3_14_8_37
TCAAGTACTTCTCCTCTTTAATGAATTCTTAAACAAAATTATTGCTCAAGCTGCTGTTTCGTCCTCACGGACTCATCAGACCGCCGGAAAGCACATCCGGTGACAGCTGTGCACGTCGGGGTTTGTACCGTACACCACTGAGACCGCGGTGGTTGACCAGACAAACCACGACGCTAGCCCGCCACCTAAGTTATGAGTCAGGAAAAAAGGCGACAGAGTAATCTGTCGCCTTTTTCTTGCTTGCTTTGTAATCACTCGATGACCAAAAGTAAAAACCCGCCGAAGCAGCGTTTTTACGTAAAACAGGTGAAACTGACGCTAGCCGGTCTACTCGTAGCGGCCGCTGCAGTCCGGCAAAAAAGGGCAAGGTGTCACCACCCTGCCCTTTTTCTTTAAAACCGAAAAGATTACTTCGCGTTATGCAGGCTTCCTCGCTCACTGACTCGCTGCGCTCGGTCGTTCGGCTGCGGCGAGCGGTATCAGCTCACTCAAAGGCGGTAATACGGTTATCCACAGAATCAGGGGATAACGCAGGAAAGAACATGTGAGCAAAAGGCCAGCAAAAGGCCAGGAACCGTAAAAAGGCCGCGTTGCTGGCGTTTTTCCACGGCTCCGCCCCCCTGACGAGCATCACAAAAATCGACGCTCAAGTCAGAGGTGGCGAAACCCGACAGGACTATAAAGATACCCAGGCGTTTCCCCCTGGAAGCTCCCTCGTGCGCTCTCCTGTTCCCGACCCTGCCGCTTACCGGATACCTGTCCGCCTTTCTCCCTTCGGGAAGCGTGGCGCTTTCTCATAGCTCACGCTGTAGGTATCTCAGTTCGGTGTAGGTCGTTCGCTCCAAGCTGGGCTGTGTGCACGAACCCCCCGTTCAGCCCGACCGCTGCGCCTTATCCGGTAACTATCGTCTTGAGTCCAACCCGGTAAGACACGACTTATCGCCACTGGCAGCAGCCACTGGTAACAGGATTAGCAGAGCGAGGTATGTAGGCGGTGCTACAGAGTTCTTGAAGTGGTGGCCTAACTACGGCTACACTAGAAGAACAGTACTTGGTATCTGCGCTCTGCTGAAGCCAGTTACCTTCGGAAAAAGAGTTGGTAGCTCTTAATCCGGCAAACAACCACCGCTGGTAGCGGTGGTTTTTTTGTTTGCAAGCAGCAGATTACGCGCAGAAAAAAGGATCTCAAGAAGAATCCTTTGATCTTTTCTACGGGGTCTGACGCTCAGTGGAACGAAAACTCACGTTAAGGGATTTTGGTCATGAGATTATCAAAAAGGATCTTCACCTAGATCCTTTTAAATTAAAAATGAAGTTTTAAATCAATCTAAAGTATATATGAGTAAACTTGGTCTGACAGCTCGAGGCTTGGATTCTCACCAATAAAAAACGCCCGGTGGCAACCGAGCGTTCTGAACAAATCCAGATGGAGTTCTGAGGTCATTACTGGATCTTATCAACAGGAGTCCCAAGCGAGCTCGATATCAAATTACGCCCCGCCCTGCCACTCATCGCAGTACTGTTGTAATTCATTAAGCATTCTGCCGACATGGAAGCCATCACAAACGGCATGATGAACCTGAATCGCCAGCGGCATCAGCACCTTGTCGCCTTGCGTATAATATTTGCCCATGGTGAAAACGGGGGCGAAGAAGTTGTCCATATTGGCCACGTTTAAATCAAAACTGGTGAAACTCGCCGATGGCTGAGACGAAAAACATATTCTCAATAAACCCTTTAGGGAAATAGGCCAGGTTTTCACCGTAACACGCCACATCTTGCGAATATATATATAAACTGCCGGAAATCGTCGTGGTATTCACTCCAGAGCGATGAAAACGTTTCAGTTTGCTCATGGAAAACGGTGTAACAAGGGTGAACACTATCCCATATCACCAGCTCACCGTCTTTCATTGCCATACGAAATTCCGGATGAGCATTCATCAGGCGGGCAAGAATGTGAATAAAGGCCGGATAAAAGTTCTGCTTATTTTTCTTTACGGTCTTTAAAAAGGCCGTAATATCCAGCTGAACGGTCTGGTTATAGGTACATTGAGCAACTGACTGAAATGCCTCAAAATGTTCTTTACGATGCCATTGGGATATATCAACGGTGGTATATCCAGTGATTTTTTTCTCCATTTTAGCTTCCTTAGCTCCTGAAAATCTCGATAACTCAAAAAATACACGGTGGTGATTTTATTTCATTATGGTGAAAGTTGGAACCTCTTACGTGCCCAATCAACTTGAGTGCCACCTGACGTCTAAGAAACCATTATTATCATGACATTAACCTATAAAAATAGGCGTATCACGAGGCAGAATTTCAGATAAAAAAAATCCTTAGCTTTCGCTAAGGATGATTTCTGGAATTCGCGGCCGCTTTCTAGAGTACTGCGATGAGTGGCAGGGCGGGGCGTAAGACTCGACGTCTAAGAAACCATTATTATCATGACATTAACCTATAAAAATAGGCGTATCACGAGGCCCTTTCGTCTTCACCTCGAGCACAGCTAACACCACGTCGTCCCTATCTGCTGCCCTAGGTCTATGAGTGGTTGCTGGATAACTTTACGGGCATGCATAAGGCTCGTATAATATATTCAGGGAGACCGCGACGGTTTCCCTCTACAAATAATTTTGTTTAACTTTTTAATTAACGGCCGGCTTGTCGACGACGGCGGTCTCCGTCGTCAGGATCATCCGGGCATCAATCGTACGTCCGGCAATTAAAAAAGCGGCTAACCACGCCGCTTTTTTTACGTCTGCAGGCGCCACTCGATTCTAGGGCGGCGGATTTGTCCTACTCAGGAGAGCGTTCACCGACAAACAACAGATAAAACGAAAGGCCCAGTCTTTCGACTGAGCCTTTCGTTTTATTTGATGCCTCTAGCACGCGTACCATGGGATCCCCGGGCTGCAGGAACTCGATATCAAGCTTTTATTTGTGAGGAATCATCCATGCCATGTGTAATCCCAGCAGCTGTTACAAACTCAAGAGGACCATGTGGTCTCTATCTTTTTAAGTCGGAATCTTCGAAAGGGCAGATTGTGTGGACAGGTAATGGTTGTCTGGTAAAAGGACAGGGCCATCGCCAATTGGAGTATTTTGTTGATAATGGTCTGCTAGTTGAACGCTTCCATCTTCAATGTTGTGTCTAATTTTGAAGTTAACTTTGATTCCATTCTTTTGTTTGTCTGCCATGATGTATACATTGTGTGAGTTATAGTTGTATTCCAATTTGTGTCCAAGAATGTTTCCATCTTCTTTAAAATCAATACCTTTTAACTCGATTCTATTAACAAGGGTATCACCTTCAAACTTGACTTCAGCACGTGTCTTGTAGTTCCCGTCATCTTTGAAAAATATAGTTCTTTCCTGTACATAACCTTCGGGCATGGCACTCTTGAAAAAGTCATGCTGTTTCATATAATCTGGGTATCTCGCAAAGCATTGAACACCATAACCGAAAGTAGTGACAAGTGTTGGCCATGGAACAGGTAGTTTTCCAGTAGTGCAAATAAATTTAAGGGTAAGTTTTCGTCTGTATGTTGCATCACCTTCACCCTCTCCACTGACAGAAAATTTGTGCCCATTAACATCACCATCTAATTCAACAAGAATTGGGACAACTCCAGTGGGAATGAT
+
''&%$$().-,0..,@>9404A;@??I=<<78894)((--%((&(&%%&%')(%%&',-)577BEIEJAAIDF@553+**+,(''(/'36032125<>99961110....,,,,@CDHJJJJJHJIGGJJHJJJEIHHGDDDBAABEB@B))))6677:;;@@AEIJAC?>?AJJEGJJF@BB999:ECCBJGI<<<@BDJBJIJJJJJJJGGJ<6448;;;<FB@2.+,.2/-0.-/(9:95999JFFJGHIEJJC>>>?FC3)))+++/.064414,,*''))'$####$&'('*,,55<FF@@@ABEEGIJHDGACB977786677100.//+++278B?>==><=::=:I>;<=IEB?@CJFEEJJGJH:::6777=A>>=>;88<(((),-;@EA89::HGIHIGBBF?GJIJHEGGBABAEJGJJJJJFGJJJJIJJIIGJEJGHJJFJJJJBCBADGGHJJEBC8777<<>BGEDHHHHCABBEJFGGJGGFFEHHJ??;?<<BGEJD==C@@BICJIJH===:;56::GGJIED@A=74.6820045=8+))''*-:9:9;;==>?DJDFFHJJGFGJJHJJHIJJJHFGEDA@:9/+&*)),:9800010454--//53.//23@;:;FHFA???AIJ;:9ABEJJJJJFHJHIIJJJJFGJFJJJJGJJJH;BBA99<<412289EA@=AAD@>/0=JGGIFFB@EJGHJJJJJGJGGHFC-*2.1029?<@@@C@>;CDHIIJGJEJJH930187G@5BECEFE??ABGJJFHEJGJBBCBFCC55?DEFIGGFGJFJGFFEFIJC?6544<?BIJJJE???>9994>>CCFIJJGJJJHJJIJJD=;742236;??BA?@B=>=>>DCADFJJJJGHJIIGGIGEEEFA@??.4==@@JGCBCGJJJJJJFGJDHJIJJJJGJFIHJHJIJIJIHJJJJJJEJFIJIIGHHFDDFJJHJEBBBGJJJDAAAFJIBAAHJHJJJJJEJJJJGJJJIGJJJJJJGJHJGJJFJDJDGDGJEIJJJJJJJJJJJJICG@A;)'''--.>?ABAEDJEGJHFIJJJJJECJGFJIJF1-,+/1GEGE><;8IEGFJFEJC'''(=>>D4442CEBEDGIHJJJJJJJJJJF998566;=?4+*)(7<54455?9885534889:G@==A;<BB8;<84//.--.,-3()7::>=AIEJA??76200/.000//177664567=??><3339;8878<;<JCCDGJJJJJJECA7775566;?<@A<99=HDJEFGE@555:;31002DBEFJJEHBFCJIJJJHJJJJJJJJJJJGJIJJJJIJJJIJGDIJ>>>>?IJIFFAFFHJGJGIIIJIGJJJHGJCDBEJJJFEGI?@@AJJEJIJJGEGFFHHJJJJJG0001;<;1;4**=200//.***+BJEFEEIGIJJIJJGJJB>=8878;82,-3244//0./0/,''(,,,-567<=??HHJJIJJHHFGJJJJJGJEHIEJJGJJJJFJFFFHJJJHJJHEJJHJJFJIFJHGJEHJIJHIFIIJJJHJJIJJJJHJJHJJJGJJGJIJFGFHJJGEFJIJHJHGJJJGEHH>=>>HDDEIHJECFJFJJJJJGFHJJGEDCCDHHHIFIJHDEJJJFIIJHJFJHJEECA>8933/<11111JJHGFGGGJGJIIFFIJGC:::,,,54/)'()+))**++-***21227AJJBCCDG4334E?;?GD<<<=GC?BEJJI?0///1*'''@DGHFFFJIJJHJJJJIJJJJ>;96EA867/.++((('((),/,+,,6?CJJJJIFCFFJHCBBBAHI884JGJJHJJGJJJJHIJGF:944=JE???>BEIHJJJHIGGJGJJJFJFEHCJJJHGIF11-./0;;=<3333<<<:9=GGGFJJIJJIJHJGGGJJJEJJJJEFDDHHFDDJ440**3)('((/=?><<;?CA9,+++FJHIJJE833339374+++'&&'.,*,344;:8870;FDEJJJIBGJHJJJB???AEHFE>===DFFHJFIJJJJIJIJJJCDCBJHIJJGIJJ@@@AIEJHJDEJHJJJJFGHHIJIGJGDDFDJHJJJJJ778JGJJJJGDJGJIJEFHIJIJJJIFJJGJJJJFJJA@HGGC@6BBCH===FCAA@E>GEGJDCFJIIIJJGB<;<=JGG;::=C;1.--'''(,('&&/3-,,,27:??JJIIJJHJJHJJJIECCFA@?66659---.70'((&('',)&'(2239099;@EEEJHJEHJJJJIGHGHJGFJJJJJJGGGJGJJGJJJJIJJJJJJJJJGHJJHIHEFEEHJEBC9BG>>>>D=<>AJJJJEJJHD@BCBBF43345333887788F?@BADFDD@<=0///8436.*4:;CCE><112FDJIHIHJJGJHJJJHGHJJCB3+*-+,((/1595545AADJBCBCFDJIEJIJJJGHJHJJJJJJJJJJIJGFJFFJHJ@A?8876666CFGJJAGHJJJ><=<<CBCAJ@8((333890//0IBCA>?1/'*()8:DDJFFEFIEEIJJJJJHEFFJHGJFHJGGIJJJJ@>><C?A@EIJJJJJHJJIJFAAA@I...'''&&$''+046411(((()(+')((&&&&&&'>ADFHJJIJJGFJ@<JJJFJJJJJJJFJJJHEEDFJJHJJ>999;>@?>>?CE@@@?CD>=>=<7666866.++)($%%$###-,,,=ABCECEEEJJICJJJJJJAAA9877888?AB@;<>74:>BC<;9;@AHBBCBGJJIGJHIJJCJGJGEJGGJJJGH;5<A=GJEJEED?//EHJHIJGJJHJFHGHFJJIIJJJJJJEJJJJJDFFJHJDGIFJJDCE?<65///88:2.0/,/05==5443+))))))''&&''(3347447331126/.03>99/(?A>0.,'()'((9ADGFJIIGECGJDJEFHB-,,-9;=@JJIGJJJJIJJJFJGJGH@EJGIJHFHJJFJJJJJJGJJEBB@79:;78:::4344:1/(&&(((46%$$(&&&%-('((&,00;EFDBFGIJIJJIBJJHJIJJJIIHIJJJJJJIJJJHFJJGJJGJHDJJIFJGAAABEGEFJIJJIJJJJJGHJJJHJJJIJFEGHDFCFHJIJJDCDDHHHJIJJIJJJHJGG@?=7325BJJGIHGJJJJJGDFJACBAGGEEJJHGJIJJJHEJHHHGJJGJIJGHJGHJHJGJIJJJIJJJJJFA@A@BA@?>@FJHJJHFGAEB;>=<;::;A154,)*+.)-3=6DIJIHFFFJJCEJIJJJGJ=)((),*)*1)4@GGJJGDDEFHFHDC6JJJGCCBB@@A@GEEGGFIGFJFHHFBB@A*/0+AADEEIED@AEHJ@=33,,133;9;0>ABJHFJJFJJIJJEJJGHIJJIJJHGIFHFDJGJJGEJJJJHJJHIFGDDIF6666JGEIIJGIHCCB>>>>EIJGABABGJGIGGJJB@@@EJJJIJIHJJIGJJIJGFCGJFJHFJJJJJIHJHHHJGF?FIFEJHJJIHHHJFJHJIEIFGGJCEEB70*&&'&&&*,0/006@BJIFCAE;BJHIJGCCGJGJFFGIJIHJFFJJIJ21111CDBCJDI<8::;DFE>>>@BBDDCIFJJHJIHHGFHJ@@<:9:887173.)'%
@Glass_T7V_23_D3_14_8_38
CTCATCGAAAATTGGTACTGGCAATGAAAGACGGTGAGCTGGTGATATGGGATAGTGTTCACCCTTGTTACACCGTTTTCCATGAGCAACTGAAAACGTTTTCATCGCTCTGGAGTGAATACCACGACGATTTCCGGCAGTTTCTACACATATATTCGCAAGATGTGGCGTGTTACGGTGAAAACCTGGCCTATTTCCCTAAAGGGTTTATTGAGAATATGTTTTTCGTCTCAGCCAATCCCTGGGTGAGTTTCACCAGTTTTGATTGATCCTGGGCCAATATGGACAACTTCTTCGCCCCCGTTTTCACCATGGGCAAATATTATACGCAAGGCGACAAGGTGCTGATGCCGCTGGCGATTCAGGTTCATCATGCCGTTTGTGATGGCTTCCATGTCGGCAAATCCTAATGAATTACAACAGTACTGCGATGAGTGGCAGGGCGGGGCGTAATTTGATATCGAGCTCGCTTGGACTCCTGTTGATAGATCCAGTAATGACCTCAGAACTCCATCTGGATTTGTTCAGAACGCTCGGTTGCCACCGGGCGTTTTTTATTGGTGAGAATCCAAGCCTCGAGCTGTCAGACCAAGTTTACTCATATATACTTTAGATTGATTTAAAACTTCATTTTTAATTTAAAAGGATCTAGGTGAAGATCCTTTTTGATAATCTCATGACCAAAATCCCTTAACGTGAGTTTTCGACCTTTCCACTGAGCGTCAGACCCGTAGAGAAAAGATCGAAAGGATCTTGTTCAATCCTTTTTTTTCTGCGCGTAATCTGCTGCTTGCAAACAAAAAAACCACCGCTACCAGCGGTGGTTTGTTTGCCGGATCAAGAGCTACCAACTCTTTTTCCGAAGGTAACTGGCTTCAGCAGAGCGCAGTACCAAATCTGCTTCTAGTGTAGCCGTAGTTAGGCCACCACTTCAAGAACTCTGTAGCACCGCCTACATACCTCGCTCTGCTAATCCTGTTACCAGTGGCTGCTGCCAGTGGCGATAAGTCGTGTCTTACCGGGTTGGACTCAAGACGATAGTTACCGGATAAGGCGCAGCGGTCGGGCTGAACGGGGGGTTCGTGCACACAGCCCAGCTTGGAGCGAACGACCTACACCAAACTGAGATACCTACAGCGTGAGCTATGAGAAAGCGCCACGCTTCCCGAAGGGAGAAAGGCGGACAGGTATCCGGTAAGCGGCAGGGTCGGAACGGAGAGCGCACGAGGAAGCTCAGGGGGAAACGCCACGGTATCTTTATAGTCCTGTCGGTTACGCCCACCTCTGACTTGAGCGTCGATTTTTGTGATGCTCGTCAGGGGGGCGGAGCCTCTGGAAGAACGCCACGGTAAGGACTTTTTACGGTTCCTGGCCTTTTGCTGGCCTTTTGCTCACATGTTCTTTCCTGCGTTATCCCCTGATTCTGTGGATAACCGTATTACCGCCTTTGAGTGAGCTGATACCGCTCGCCGCAGCCGAACGACCGAGCGCAGCGTCAGTGAGCGAGGAAGCCTGCATAACGCGAAGTAATCTTTTCGGTTTTAAAGAAAAGGGCAGGGTGGTGACACCTTGCTCCTTTTCTGCCGGACTGCAGCGGCCGCTACTAGTAGACCGGCTGGCGTCAGTTTCACCTGTTTTACGTAAAAACCCGGGTTTCGGCGGGTTTGCTTTTTTGGTCATCGAGTGATTACAAAGCAAGCAAAGAAAAAAGGCGACAGATTACTCTGTCGCCTTTTTTCCTGACTCATAACTTAGGTGGCGGGCTAGCGTCGTGGTTTGTCTGGTCAACCACCGCGGTCTCAGTGGTGTACAGTACAAACCCCAACGTGCACAGCTGTCACCGGATGTGCTTTCCGGTCTGATGAGTCCGTGAGGACGAAACAGCCTCTACAAATAATTTTGTTTAAGAATTAATTAAAGAGGAGAAAGGTACCATGAGTAAAGGAGAAGAACTTTTCACTGGAGTTGTCCCAATTCTTGTTGAATTAGATGGTGATGTTAATGGGCACAAATTTTCTGTCAGTGGAGAGGGTGAAGGTGATGCAACATACGGAAAACTTACCCTTAAATTTATTTGCACTACTGGAAAACTACCTGTTCCCATGGCCAACACTTGTCACTACTTTGGTTATGGTGTTCAATGCTTTGCGAGATACCCAAATCATATGAAACAGCATGACTTTTTCAAGAGTGCCATGCCCGAAGGTTATGTACAGGAAAGAACTATATTTTTCAAAGATGACGGGAACTACAAGACACGTGCTGAAGTCAAGTTTGAAGGTGATACCCTTGTTAATAGAATCGAGTTAAAAGGTATTGATTTTGAAGAAAGATGGAAACATTCTTGGACACAAATTGGAATACAACTATAACTCACACAATGTATACATCATGGCAGACAAACAAAAGAATGGAATCAAAGTTAACTTCAAAATTAGACACAACATTGAAGATGGAAGCGTTCAACTAGCAGACCATTATCAACAAAATACTCCAATTGGCGATGGCCCTGTCCTTTTACCAGACAACCATTACCTGTCCACACAATCTGCCCTTTCGAAAGATCCCAACGAAAAGAGAGACCACATGGTCCTTCTAGTTGTAACAGCTGCTGGGATTACACATGGCATGGATAATCTCTACAAATAAAAGCTTGATATCGAATTCCTGCAGCCCGGGGGATCCCATGGTACGCGTGCTAGAGGCATCAAATAAAACGAAAGGCTCAGTCGAAAGACTGGGCCTTTCGTTTTATCTGTTGTTTTGTCGGTGAACGCTCTCCTGAGTAGGACAAATCCGCCGCCCTAGAATCGAGTGGCGCCTGCAGACGTAAAAAAAGCGGCGTGGTTAGCCGCTTTTTTCAGTACCCAGACGTCAATCGATGCCCGGATAATCCTGACAACAGAGACCGCCATCATCGACAAGCCGGCCGTTAATTAAAAAGTTAAACAAAATTATTTGTAGAGGGAAACCGTTGTGGTCTCCGCTGAATATATTATACGAGCCTTATGCATGCCCGTAAAGTTATCCAGCAACCACTCATAGACCTAGGGCAGCAGATAGGGACGACGTGGTGTTAGCTGTGCTCGAGGTGAAGACGAAAGGGCCTCGTGATACGCCTATTTTTATAGGTTAATGTCATGATAATAATGGTTTCTTCAGACGTCAGTCTTACGCCCCGCCCTGCCACTCATCGCAGTACTCTAGAAGCGGCCACGAATCCAGAAATCATCCTTAGCGAAAGCTAAGGATTTTTTATCTGAAATTCTGCCTCGTGATACGCCTATTTTTATAGGTTAATGTCATCGTGTCATAATAGTTTGTTGACGTCAGGTGGCACTCGAGTTAATGGGCACGTAAGAGGTTCCAACTTTCACCATAATGAAATAAGATCACTACCGGGCGTATTTTTGAGTTATCGAGATTTTCAGGAGCTAAGGAAGCTAAAATGGAGAAAAAAATCACTGGATATACCACCGTTGATATATCCCAATGGCATCGTAAAGAACATTTTGAGGCATTTCAGTCAGTTGCTCAATGTACCTATAACCAGACCGTTCAGCTGGATATTACGGCCTTTTTAAAGACCGTAAAGAAAAATAAGCACAAGTTTTATCCGGCCTTTATTCACATTCTTGCCCGC
+
--*))&%&&',,+&*)'&%'+.3334:=@E666>?///0;545EDJEF1112DHHGJJC;:::9BB>@CCCJEFJCEJJJJFC2*'&$%$)**)))(('''(%%89@CJCACIJJGHJHJJJFGJHEJFEIC>7E.EEGFFFFEDJF4435CD>AB;9985444424<GJFJHJEDJJGGFJJJJJJFIJJGJJIJJJIJ@@JGIIHHJ<;73343455555??AE?<==C78JHDAABAJJJIHJJGJJFHHJJEEEF;;<D:325&(''(((',,7444564489DIIDJGJHHGJFHCJJJJJJIGGGJJ?@?BACBJFDB@BCBADGJJJHJEJHGEGJJJJJJJJJJJJJGJJECCCJJJGJJJGFIJJJHGJJEFIIIGD?>>>IHD::::+(((&&&&$$%$&13>@=>>>EDJJJFJFIGJHFGIJJHJJJDIGJGIJIJHIJFFJEJBBBAJA::::@>>AFD??GJJGDE899323&&&'/FJJJIJFHJFFD::CEGAGCA2D=<BBEGFGFJGHHFJJDA@>::>=A>==776364.89676;C=<:89<1--//.-.006667>?@@CJHJHFDDCFJEACJJHDGGFGJIFJHHHJEFJDDFGDJGFDHHJDEEBIGCJJJJHDJGB@A>=;:<51)&'(<JIDA@@0000DDDHDEDI@C@?DCEFGJ9988=DGJE@BCCF))))5@F4/../0220<9<<677;EH++++-49+)&&%%'**))''&&((*378:970&('$#$$$*)),,8=AB<333;=AEIFJIJJFJGJFFFJJFHF'''>>CIJHGGEDGJJJJGJJJJJJJGJJIB?7//./6,<7555?@BCJIIEDJJGJH@@FFECFHJIJJJJJ?>??JFC@@=22:;561/&%'2+*,+$$&'()*.-../13444<==??>=<<?JGJHDBD?7IGFJHIIJJJGEDGIHJDCDBIJEJIJIJJDFJJJJJJ:99:JIIEE@@GIFJEDEEI??<>94446997889==@GGIGIB?@:GCGFFGJEDBCFGA=?BBAEJCBA@=BC1JEHJGJJJJIJEEIJJJEDDDICBB@@AAIJJEA>=?GJJJGJJHEJJJFJEH<:;?C<<<=***.977333.//0JJJGGJJIJJGJJHGHEGHGGJJF33388D@FICJJJJJJIDEIBDDCFID@=BHCJGHFJJDFJHJJJJJIJIJJGJGJJJJJJF?>=>?***@@@A==-,*+--,-(,.'&&'*;>=6,*+,.**))**878:?:?????DACA0..-4*&%%.1'=BBEAAAIJJFEDFJEHJJGJJJJJIGDGFJECCB:4335@JDFAA?@@<;''')46++**-,+(&%%%%%%%%$#(-6==EBACDCD@BCDEJFJJHJJECDGEEGHJJJJFIGHJGGEJHJFGFHEDGDCGA@2=;/))()).:FDJJJJFHEG=:9:;B>>??EC9A@BACHCJJHJEFGB?:+))''(+000;===<<<:1111+,**,)'')++3BBCDIEEGGHIGGFFEJJFEJECDCBJGHFHJJJFJ555JJJJJGFE;J?ADFE=@AAJ86622210.,+'%%$(((21'&%&(())777667?GJHJCDDEJJ111/..//02*:---.>>?DCJJFFIFJJHJJJIGACAAEFB>?:63-**-)'''*))'(+&&&'++-33DJJDCEIEGJJJJJIJHEJEJ:9992111558?EFDJJIFJGJJJJIDJJJJGDAB@>A=6AEE?;:;?>:999>?CIJJFJGIHECCFFJFGFFBADEJJFJJJA?==ACDEBE>>>?IABCCED5442442))(**))**+/278;-,,.::63744452'%%'**8:>??>EEEFEJ:;;;@@BD,,,::@1JIEJJIG555CGCIGJJDA@BCD@CEEEIJFHC<*(102755(''(-,),/./7868>:C55555?777<=CDGJFEHFJJGEFFJJJHGJJIJJGJGJFCJFJDJJJHJJH><<CJHFDIFJJJJJHFFJEGFJIEFEEC@>6../.44:988:E=B??@@A@?DEJJIJJFGGFEJJEJFJJJHJDDC+++033-7FJJIJJGIJJJJGJJHEEJHJJJIHEJJHDB:95)=@ADIFHGIGGFHFGBAA76686)&&3459:CB3200AFIJEEIHGJJIJFFGIJ<<<:=<<;<544A=687;AAA;=6??A51102;;<4444=BCD@CAAFJJFGBB?>;;CBJJJJJGJJIJJJIJJ87778GEBCJ>A?JJJFGJG@?B>;<;<>CF>?@FFJIJGJFHHJJJHJJFJIEJEJHF99....+**+,,,,55358CEGJJCBBB?=CC''''3/+&31236=FHDCC<==<BIJHJJJIJJJHJJFIJIHJJJJJJHJJJJJJJJJJJIJJJJJJHJJGGGJJIHJJJGEJJGHIGJGJJJJDJJHHHEGHDFGJJGIJGHBCEDJJIHJHJFHJJHJFJHIJI65554446:88<ACIGEDIGGJIJHFFFFI?3-&&---ACDJGCEJJHHEFDEGFFHBBCFJDDCACJGGJEJGGIJJJJHHFFFEECFFFGA-*?D5;999<621>>544143421./004223=665672310((%%)*%633?GIHDJEJAAGHFEEEJHCDEEGJECDCF::::JCFCCECC?EDEFEJFIFFIDJB>==?GCED;:104467;;JGECCJJIJHHIJFIGDEDGEEEEIHIJCB>=>?AABF@--35DEFJ4*(()222:DHCEDFEFC>DC/./25336-----+.--022+**)011;<>>>B?@;/--13?@BEBDCCIGBA?=??DC8/0>=?CDDJJHHBA@@21/02;9:78;JJFFIEEFGDCHBGFIJHGAC=;4234.&%$%&+-(77887.(()*3331139,*(()((*<=9:;/00/0/0877577.////++,,2112BABBFECEAC@E@@BJHDCA9DGDBCGJHJJHJJIIGFJJJIHJJIB>=>@JFFFIJC>)+**136BB;;;7HGA??EFEJHFF@@;3444<:EFIJIIJJJJJGJHFIGJJEJBEJFDGIJJCEEHGJHJA@AD@@CDHJ9999JFJFDJG00/.-111=;;;;FFGHGGJFCBBEDE>>?@?;<<IIJJFIJIJFIJJJFHBDCCIJHJJJGFGHGEIHHJJJEEBDGCA>0-++/06'&&'/+,()**-521/1;D777379((<DEDJJJGJFHDJDDGGJ===>))((*)$%&&(((/.////<>:FGIJJJJJJIJJIJF=D5AE?A>;;<HGGJ;:%%''+)*&''1>==CEJJJJJJJJGHHGJFHEC;411+***+((((-1(''(5*))'((*+(''*9;JJCBC>=889:33401151*))*2150/10,+()+,31../0()67;9;:<?-,,.;:766464225>7666=;44&&&*2.589>@FGGJJGDFCGCDCD??BGJGEF@ABDA7450.2<9432222ABGJJJJEE@@?@D?EFHJJJJGGJJJJJJJCDDFEJJDJGJHJJJJHJJJJFJJHJFIEBDCFEHJHJJFGJJHJJIEJJGJDFDBC@@A=;>@:989@FJJJJJJJJJHJJJIJJFFAAICEB=EBEJ<<JJHGJDEBBEBIFEJHJJJEJBBABEJJJ?;:79<...+-3(1/-(%
@Glass_T7V_23_D3_14_8_39
TTCTCCTTTACTCATGGTACCTTTCTCCTCTTTAATGAATTCTTAAACAAAATTATTTGTAGAGGCTGTTTCGTCCTCACGGACTCATCAGACCGGAAAGCACATCCGGTGACAGCTGTCCACGTCGGGGTTTGTACCGTACGCCACTAGACCGCGGTGGTTGACCAGACGAACCACAACGCTAGCCCGCCACCTAAGTTATAAGTAGGAAAAAAGGCGACAGAGTAATCTGTCGCCTTTTTTCTTTGCTTGCTTTGTAATCACTCGATGACCAAAAGTAAAAACCCGCCGAAGCGGGTTTTTACGTAAAACAGGTGAAACTGACGCTAGCCGGTCTACTAGTAGCGGCCGCTGCAGTCCGGCAAAAAAGGGCAAGGTGTCACCACCCTGCCCCTTTTTCTTTAAAACCGAAAAGATTACTTCGCGTTATGCAGGCTTCCTCGCTCACTGACTCGCTGCGCTCGGTCGTTCGGCTGCGGCGAGCGGTATATAGCTCACTCAAAGGCGGTAATACGGTTATCCACAGAATCAGGGGATAACGCAGGAAAGGAACATGTGAGCAAAAGGCCAGCAAAAGGCCAGGAACCGTAAAAAGGCCGCGTTGCTGGCGTTTTTCCCGCCGGCTTCGCCCCTGACGAGCATCACAAAAATCGACGCTCAAGGTCAGGAGTTGAAACTGCCCGACAGGACTATAAAGATACCGGCATTACCTGGAAACGCTGGTGCGCTCTCCTGTTCCGACCCTGCCGCTTACCGGATACCTGTTCCGCCTTTCTCCCTTGGGAAGCGTGGCGCTTTCTCATAGCTCACGCTGTAGGTATCTCAGTTCGGTGTAGGTGAGTTCGCTCCAAGCTGGGCTGTGTGCACGAACCCCCCGTTCAGCCCGACCGCTGCGCCTTATCCGGTAACTATGGTCTTGAGTCCGGACCCGGTAAGACACGACTTATCGCCACTGGCAGCAGCCACTGGTAACAGGATTAAGCAGAGCGAGGTATGTAGGCGGTGCTACAGAGTTCTTGAAGTGGTGGCCTAACTACGGCTACACTAGAAGAACAGTATTTGGTATCTGCGCTCTGCTGAAGCCAGTTACCTTGGGAAAGAATTCTTTGGTAGCTCTTGATCCGGCAAACAAACCACCGCTGGTAGCGGTGGTTTTTTTTGTTTGCAAGCAGCAGATTACGCGCAGAAAAAAAGGATCTCAAGAAGATCCTTTGATCTTTTGTACCGGGGTCTGACGCTCAGTGGAACGAAAACTCACGTTAAGGGATTTTGGTCATGAGATTATCAAAAAGGATCTTCACCTAGATCCTTTGAGATTTAAAAATGAAGTTTTAAATCAATCTAAAGTATATATGAGTAAACTTGGTCTGACAGCTCGAGGCTTGGATTCTCACCAATGAACACCATGGCATACAAGCATTATCTGAACAAATCCAGATGGAGTTCTGAGGTCATTACTGGATCTATCAACAGGAGTCCAAGCGAGCTCGATATCAAATTACGCCCCGCCCTGCCACTCATCGCAGTACTGTTGTAATTCATTAAGCATTCTGCCGACATGGAAGCCATCACAAACGGCATGATGAACCTGAATCGCCAGCGGCATCAGCACCTTGTCGCCTTGCGTATAATACTTGCCCATGGTGAAAACGGGGGCGAAGAAGTATGATATTGGCCACGTTTAAATCAAAACTGGTGAAACTCACCAGATGGCTGAGACGAAAAACATATTCTCAATAAACCCTTTAGGGAAATGGCCAGGTTTTCACCGTAACACGCCACATCTTGCGAATATATGTGTAGAAACTGCCGGAAATCGTCGTGGTATTCACTCCCAGAGCGATGAAAACGTTTCAGTTTGCTCATGGAAAACGGTGTAACAAGGGTGAACACTATCCCATATCACCAGCTCACCGTCTTTCATTGCCATACGAAATTCCCGGATGAGCATTCATCAGGCGGGCAAGAATGTGAATAAAGGCCGGATAAAACTTGTGCTTATTTTTCTTAGGTCTTAAAAAGGCCGTAATATCCAGCTGAACGGTCTGGTTATAGGTACATTGAGCAACTGACTGAAATGCCTAGAAAATGTTTCTTAGATGCCATTGGGATATATAGACGGTGGTATATCCAGTGATTTTTTTTCTCCATTTTAGCTTCCTTAGCTCCTGAAAATCTCGATAACTCAAAAAATACGCCCGGTAGTAATCTTATTTCATTATGGTGAAAGTTGGAACCTCTTACGTGCCCGATCAACTCGAGTGCCACCTGACGTCTAAGAAACCATTATTATCATGACATTAACCTATAAAAATAGGCGTATCACGAGGCAGAATTTCAGATAAAAAAACATTTCCTTTTCGCTAAGGATGATTTCTGGAATTCGCGGCCGCTTCTAGAGTACTGCGATGAGTGGCAGGGCGGGGCGTGAGTTTCGACGTCTAAGAAACCATTATTATCATGACATTAACCTATAAAAATAGGCGTATCACGAGGCCCTTTCGTCTTCACCTCGAGCACAGCTAACACCACGTCGTCCCTATCTGCTGCTCAGTTCTATGAGTGGTTGCTGGATAACTTTACGGGCATGCATAAGGCTCGTATAATATATTCAGGGAGACCACAACGGTTTCCCTCTACAAATAATTTTGTTTAACTTTTTAATTAACGGCCGGCTTGTCGACGACGGCGGTCTCCGTGGTCCGGGATAGATCCGGGCCGTAGACGTACGTCCGGCAATTAAAAAAGCGGCTAACCACGCCGCTTTTTACGTCTGCAGGCGCCACTAGAACATTCTAGGGCGGCGGATTTTGTCCTACTCAGGAGAGCGTTCACCGACAAACAACAGATAAAACGAAAGGCCCCGACTGAGCCTTTCGTTTTATTTGATGCCTCTAGCACGCGTACCATCGAAATACCCGGGCTGCAGGAATTCGATATCAAGCTTTTATTTGTAGAGATCATCATGCATGTGTAATCCCAGCAGCTGTTACAAACTCAAGAAGGACCATGTGGTCTCTCTTTTCGTTGGGATCTTTCGAAAGGGCAGATTGTGTGGACAGGTAATGGTTGTCTGGTAAAGGCGAGGGGCCATCGCCAATTGGAGTATTTTGTTGATAATGGTCTGCTAGTTGAACGCTTCCATCTTCAATGTTGTGTCTAATTTTGAAGTTAACTTTGATTCCATTCTTTTGTTTGTCTGCCATGATGTATACATTGTGTGAGTTATAGTTGTATTCCAATTTGTGTCCAAGAATGTTTCCATCTTCTTTAAAATCAATACCTTTTAACTCGATTCTATTAACAAGGGTATCACCTTCAAACTTGACTTCAGCACGTGTCTTGTAGTTCCCGTCATCTTTGAAAAATATAGTTCTTTCCTGTACATAACCTTCGGGCATGGCACTCTTGAAAAAGTCATGCTGTTTCATATCAATCTGGGTATCTCGCAAAGCATTGAACACCATAACCGAAAGTAGTGACAAGTGTTGGCCATGGAACAGGTAGTTTTCCAGTAGTGCAAATAAATTTAAGGGTAAGTTTTCCGTATGTTGCATCACCTTCACCCTCTCCACTGACAGAAAATTTGTGCCCATTAACATCACCATCTAATTCAACAAGAATTGGGACAACTGCTG
+
('%&&&+,51=C88DBIJJIJGJIJJFJFJJGIJJGJJJJJJJJIJHJHGGHJIJFFJIH6667AJHCHFGFAADFHFHGGFJDCBBF?<<>JJBGDEJIJGDDFEHJJGEEE8778;;/...342/.-15:=7844::;75(''(;;,,,00'<CHJEDCEABF96522-,--9772223:;;@ABJDEGDEJJHC@@FJH('')(((58BEEJJJEBCBC=8899778D?984454830=C=:;94DJGA=>=GFFFJFJFJEC;;;9=<=GJGJJJJGJJJGGJJJGJJIJJFGCHIIJJFJ>>==EJH6445@==FDC;:;;BIJHIGHHJHHJJJCCCCEEFFFFJHJJJGHHHGDJG@CABCA<55664446<BA:::3224;7:==57=??G73372@CGEFFDFJJJIJIIJIJGJFJGJFGJ900BAJJFJ>FDDFFJJHJGFHJJFIJJJFJACEFIDDDFEGEEJEIGFFEFJ65332.-+*+467;<>DJGJJJJHIJHJHJ@@@ADDECBHDFDGGHECJJIJJGJFGD<<81/,*'JHEIJEE<=JIHGJGJJJHJJJJJHHGJJJJGJEDEHDJHHJJGJHFJCJECGADEDCJBJHDDG></(3*&'&,+''-08==444+++.<>DDEGEJJBBCDEDEHJ=<40,''''&%%$%##&***%$%&('&&('%*+++))++*)%%%%'%$$%$%%&-(&'(%$%&%$$#$%%&$$'(;;=><D7JHHJJGJJEF?>97@DDIJJJEIGJ/-/0EBBHI?@;<BF0''(JHJGJJJHGGHJJJHJ@>BAEFGECJJJHJGJJJJJEJJGGEJJFHEFDE,,,-))))**5?<9;7<==GJJJJJJFJJHGA@;;<<??BHGHGGJJJJJJHFJGGHGJJJIHJJJJJJJJJJJJJFA))))12*-.145-)&&'+65.855768@@@JEFBJJGHJCGDFFJDJGFEDEDCBCJHEJJ<<;:>:54((@@@@@?@BJJJJJJA@@BIIEFJFEE>===B@0,?1CFJJ@@A@DBBD>=>CFE?@GFFGJGJ...;00EDHJFHDECBGGEJIFGHJ@A@AFFJIHHIJJGIIB988?9''''144*)''%%%%(+855562342>EDJCAB;;;;2,,&&&)/3<@CGDDJG888774135:;?H===>>DA>>?989>=<;;5?0002EIE@DAJFJIDCE>?<;<:888AC@BAC?<AA789;.)&&&.&&3HJ=>BCGFEICFBCE@AEB<:9DH??>;<<?J3EJHEJFJJGJJEJJJHJHGJGGJJ:99JJJIJJFCE@.--/*))()0001*&&&((.(/0DEGBCJJGJJJFJHJ=6569FDHJJJJHJFJJ?>>?GJJJHJBCFBIFEF4431+)((*))))):<AD@>:<<144'''&&%&&&&'))(((%%%&&&&&**/007<@:;;:989<ABJHHJJJJJHFJIJJHJJJIA@?D<:6567>=>JECEE@@BFIJJIJJJJJJJJJFEFDEJJIJGHJJJFJJJJHEJJJFJJJGJHGFJJJFHIJJHFJGJJIJGJJI1112@720+++,4==CJIJGHHB??99>CJCHJEGJD666GGJFHFE,,,-;2/./69<CCCD<<<;JADHFJIJJJHGFA@222/*(((3457B<<<=JGGH@:76630)&%$&(''&&%%%&1458CJIJCBB?;==??JAFJJGHJJIGHJIJ,((('''*(,10/-*)*0//1EHGBDDFDEF5555JGJJJHJJH>>>DD;94(((((((:;9961254BCAD;:<;DCGEG>=0-.JFGEGDDJA>6,**,03262233:;>BB<;;7778DCBCFGDCC=;..2-..>?ADJGJJJJEFE><==JJIJGDFJJJJIJJG<;<=JICB.--,61922(()*)()+1+545779<::;<6+,CCCEEHFJFGJEIHHF<3//0;;<0/-*1./+))'*+437@DJHJJEJFIHJJJJJJFJJHEHHEJIJDBDCGCEAF@A=88968779<AIH771')).569(,,JFJFGJHGGJJFHB@@@CDCBJJHGJIIIJIFIJ8888JGJGF@ABGGGHGJEEHJJII71.+*%%%&*78755-)./)&&'>GJJHJEIGIGJEC=)))))>>?HJJJGJIIJJGJIJ?JCJGGJJI?4,666>667<54:<?19=@@HJIHGEIDBD888:DDBA77JHJJHJBC9873056476*)))=;9;:5967ACJJJHJIJJJJJEGEFFED5554:9:=?C))-%%'&&,,,88;@??>AAADGFCBCCJJJJJJFJEHJJFJGGIEDFGJJGJJJJJJJJJJJJJJHJJJIFHFJJJHGFJIHEFJBB=0..-1,,,++,*&&%&&')*,2226>DFEBFEEJBBEIDJHDJJDGFDJ97874**/--+,3445C???EEE>>=>DJJJJJJJBAAJE55'&&&&&(+//0001;9<>DEC@887322//../4553640022A7877GJJJA@BEBD;;==AAAHCJJJJJJDJHJFIJFGGIHDBCG3334CCD::99CCGGFJDGGEJJ=<99862-'&$%%$$$$(*)),,25ABDGHEGJJJJJHJJJFEFJEIGFFGJIEEEHHJJJJJIIGJJIIF8;<=DCGGFI>>---;;;<E<;:4=:9:GFHJGJFJJJJJFJIGHJJJJJHGIJFIJJJJHFJIJJJJIIIJJJJJHGDFEDJGHA:'&&&('(),1-))()00010)&&&%%##$%())*;;>>FHHJFHJJJJJHGEDFDIEJJEA?>=@:521225787610//33692/..&&&(''+++,---//---)'&&&+++../<@ADDDJGIJJHJGHFFFHIEFFDIHGHHJIJFE?<;<<:766450/.,)*,356@CFEGJ@>=:@G101.0,-+**'&%$%&)+&'((33337.,++--///3366AHIDBDDGJHIB==>=AA@FJJECJJFEBC?;(('('*+++))*+*'',,,-:;;=GCBDDIFFJJJJHJIJGHJIGJFJJBDJJJHJGIJJJGEHGJDBA<....2417-,11/+3BCGHIJJJFJEJJEFBGJJJFIJJJJJJGJJJIJHIHFD?>32/(('&(98;;;85559;;@DEJJGJGJJIJFIGJJJJHHDIABA@HGEGJIHJJHCDGHJIIJJJJIJGHGJJGJHJJJEFIJJJJJJJJJJJHJJJHJIJJGJJJJJJJIFIJJJJEFHIJJJJJJJJHJJIGHJHJJJGIJJJJFIJIIIGDJEJEJJJJJGJJJGJHJJIJJJJ>C>*CJJGD@JG?EIHJIFFIJJHGJGJJHJJFFGGHJGGHFEJJJGJJGJHJGJJEEE5;::;@@?CEEJDJJJJGDDJJHFIIJ8888<=;6BABJHHED>EHJJGJHGJIHJGJJJGJGJJIFEJJJJJGH;877;88873./.&&'';AFJJJJJFIJJEJJHHAA@77&&&&----FGJJDCC@BBBGJFJG;....*((()**@=<<=BJIJJJJJJGIJJJGJJHDGJHIJJJGIJIJFJE:AJED=JJHGHJIGHJJDGIIJGJHEJJIIEGGJJGHG>DCEHHGGFJGHJGAAI?HIJIIGHFHIGJJJJIIAJEIEJGFC<<AABJIJIJEHFFJFGEFEGJIGDAA?450//--*-1<@:97/(''$
@Glass_T7V_23_D3_14_8_40
TGAGTAAAGGAGAAGAAAGCTTCACTGGAGTTGTCCCAATTCTTGTTGAATTAGATGGTGATGTTAATGGGCACAAATTTTCTGTCAGTGGAGAGGGTGAAGGTGATGCAACATACAAAACTTACCCTTAAATTTATTTGCACTACTGGAAAACTACCTGTTCCATCGCGACCCTTAGCTACTCGGTTGTGGTACTGGATGCCATACCCAAATCATATGAAACAGCATGACTTTTCAAGAGTGCCATGCCCGAAGGTTATGTACCAGAAAAGACTATTATTTTTCTTTTAGAAATTTAACGGGAACTACAAGACACGTGCTGAAGTCAAGTTTGAAGGTGGTAGGCTTCTTAATCGAATCAAGTAAAAGGTATTGATTTTAAAGAAGATGGAAACATTTTGGACACCAATTGGAATACAACTATCGTTCACAATGTCCACGTGACAAACAAAAGAATGGAATCAAAGTTAACTTCGAAAATTCAACACAACATGAAGATGGAAGCGTTCAACTAGCAGACCATATGAACAAATCCTCCAATTGGCAATGGCACTGTCCTTTACCAAACAACCGTTCCTCCACGCGAACATCGAAGAATCCCAACGAAAAGAAGAACATCGTCCTCATTGTAACAGCTGCTGGGATTACACATGGCATCGATAATTCTACAAATAAAAGCTTGATATCGAATTCCTGCAGCCGAGGAAATGTCACGTTAGCGTGCTAGAGGCATCAAATAAAACGAAAGGCTCGTGGAAAGACTTCGGCCCTTTGGTTTATCTGTTGTTTGTCGGTCAACGCTCTACCTCGTCAGGACGAAATCCGCCGCCCTAGAATCGAGTGGCGCCTGCAGACGTAAAAAAAGCGGCGCATTTGCGCTTTTTTAATTGCGGCGTCGATCGATGCCGGATGATCCTGACGACGGAGACCGCCGTCGTCGACAAGCCAGCCATTAATTAAAAAGTTAAACAAAATTATTTGTAGAGGGAAACCGTTGTGGTCTCCCTGAATATATTATACGAGCCTTATGCATGCCCGTAAAGTTATCCAGCAACCACTCATAGACCTAGGGCAGCAGATAGGGACGACGTGGTGTTAGCTGTGCTCGAGGTGAAGACGAAAGGGCCTCGTGATACGCCTATTTTTTATAGGTTAATGTCATGATAATAATGGTTTCTTAGACGTCGAGTCTTACGCCCCGCCCTGCCACTCATCGCAGTACTCTAGAAGCGGCCGCGAATTCCAGAAATCATCCCTAGCGAAAGCGACTTTTTTTATCTGAAATTCTGCCTCGTGATACGCCTATTTTTATAGGTTAATGTCATGATAATAATGGTTTCTTAGACGTCAGGTGGCACTCGAGTTGATCGGGCACGTAAGAGGTTCCAACTTTCACCATAATGAAATAAGATCACTACCGGGCGTATTTTTGCGTTATCGAGATTTTTCAGCTCAGGAACTAAAAATGGAAAAAAATCACTGGATATCCCGCCGTTGATATCCCAATGGCATCGTAAAGAACATTTTGAGGCATTTCAGTCAGTTGCTCAATGTACCTATAACCAGACCGTTCAGCTGGATATTACGGCCTTTTTAAAAACCGTAAAGAAAAATAAGCACAAGTTTTATCCGGCCTTTATTTCACATTCTTGCCCGCCTGATGAATGCTCATCCGGAATTTCGTATGGCAATGAAAGACGGTGAGCTGGTGATATGGGATAGTGTTCACCCTTGTTACACCGTTTTCCATGAGCAAACTGAAACGTTTTCATCGCTCTGGAGTGAATACCGCGACGATTTCCGGCAGTTTCTACACATATATTCGCAAGATGTGGCGTGTTACGGTGAAAACCTGGCCTATTTCCCTAAAGGGTTTATTGAGAATATGTTTTTTCGTCTCGGCCGAAGCGGTAGCTTAGCCAGTTTTGATTTAAACGTGGCCAATATGGACAACTTCTTCGCCCCCGTTTTCACCATGGGCAAATTGTTCTACGCAAGGCGACAAGGTGCTGATGCCGCTGGCGATTCAGGTTCATCATGCCGTTTGTGATGGCTTCCATGTCGGCAGAATGCTTAATGAATTACAACAGTACTGCGATGAGTGGCAGGGCGGGGCGTAATTTGATATCGAGCTCGCTTGGACTCCTGTTGATAGATCCAGTAATGACCTCAGAACTCCATCTGGATTTGTTCAGAACGCTCGGTTGCCACCGGGCGTTTTTTTATTGGTGAGAATCCAAGCCTCGGGGCTGCAGACCAAGTTTACTCATATATACTTTAGATTGATTTAAAACTTCATTTTTAATTTAAAAGAATATCTAGGTGAAAATGCTTTTTGATAATCTCATGACCAAAATCCCTTAACGTGAGACTCGTTCCACTGAGCGTCAAGAATTTACCGTAGAAAGATCAAAGGATCTTCTTGAGATCCTTTTTTTCTGTCGCGTAATCTGCTGCTTGCAAACAAAAAAACCACCGGCGGTGGTTTGTTTGCCGGATCAAGAGCTACCAACTCTTTTTCCGAAGGTAACTGGCTTCAGCAGAGCGCAGATACCAAATACTGTTCTTCTAGTGTAGCCGTAGTTAGGCCACCACTTCAAGAACTCTGTAGCACCGCCTACATACCTCGCTCTGCTAATCCTGTTACCAGTGGCTGCTGCCAGTGGCGATAAGTCGTGTCTTACCGGGTTGGACTCAAGACGATAGTTACCGGATAAGGCGCAGCGGTCGGGCTGAACGGGGGGTTCGTGCACACAGCCCAGCTGGAGCGAACGACCTACACCGAACTGAGATACCTACAGCGTGAGCTATGAGAAAGCGCCACGCTTCCCGAAGGGAGAAAGGCGGACAGGTATCCGGTAAGCGGCAGGGTCGGAACAGGAGAGCGCACGAGGGAGCTTCCAGGGGGAAACGCCTGGTATCTTTATAGTCCTGTCGGGTTTCGCCACCTCTGACTTGAGCGTCGATTTTTGTGATGCTCGTCAGGGGGGCGGAGCCTGGAAAAACGCCAGCAACGCGGCCTTTTACGGTTCCTGGCCTTTTGCTCACATGTTCTTTCCTGCGTTATCCCCTGATTCTGTGGATAACCGTATTACCGCCTTAGAGTGAGCTGATACCGCTCGCCGCAGCCGAACGACCGAGCGCAGCGAGTCAGTGAGCGAGGAAGCCTGCATAACGCGAAGTAATCTTTTCGGTTTTAAAGAAAAAGGGCAGGGTGGTGACACCTTGCCCTTTACCGACTGCAGCGGCCGCTACTAGTAGACCGGCTAGCGTCGAGTTCACCTGTTACATGAAAAACCCGCTTCGGCGGGTTTTTACTTTTGGTCATCGAGTGATTACAAAGCAAGCGAAGAAAAAAAGGCGACAGATTACTCTGTCGCCTTTTTTCCTGACTCATAACTTAGGTGGCGGGCTAGCGTCGTGGTTTGTCTGGTAGAACCACCACGGTCTCAGTGGTGTACGGTACAAACCCCGACGTGCACAGCTGTCACCGGATGTGCTTTCCGCTGATGAGTCCGTGAGGACGAAACAGCCTCTACAAATAATTTTGTTTAAGAATTCATTAAAGGAGAA
+
6310033222(*()*,-,(''('/0189DHACBGDG<9F:E9:97<<99;;=;8844<DGEJGFJABDBFBABBA@?A;;;;A?ACCECJJEJJEFJJIEGHIH/...6000,,+-))1B0000=C8B>8<BFJHFDFDEEFFFFDF:66:>=883---//.*+'(%$%%%&&'&&$&(*+,,'&&(.(('&'%&'$%%%&&(%&&.126667;>?>A>ADIE:99;>:997876*('&**--/323....%%%(=;4/.-/...&'*),.//&&&'+)+665?-)(/00.--5421117788>EECCFECGJJFDCDEDJFFGAH<<<9;::>:;9:8&$$$$$$$&&&)*-1'%%&-)&&&*'':GEJJFBDCHDGB>202;:9534589B??986**&%%%%&%%(%**+1<;88...-,(%%()*))'(,(*''''&&&'&&&))++1:766511477822887634-,,,0'''A:921112971+**''++0:;=@JF744421115'&&&&))*+.('((-1,++.*((*2122:;;B999877////:;8886398'((+/0,.+))'(+--,60/'&&%((&%&''')''&'')/--,002,)))*'),+),-.3,,345:---...543635485500/002**+*-'''(./..(''(((,2**,A?773000571-**)*)),)*..10*&&(')*)+&##$%%($$%%')))(''')*+,+'''&''+042226@9252((%'''.0+''(&&'(//-..')*/9454578>6>?>;;1.-.-)((*33--*****))')(*.//1115224687:CDDGFDGIIACBDIJJDECCAA?>AC99874@<<,*)--33--01-&%$%(('''''00.,+('&&''&%&&'&(%$$$&*+)())GHEJFJJEHEFGCEC8875889:9222,,,.6*))*(())+((&&(@<<8633:;8=>JFGFAAAAJFAAJIIJJJJE??><>6667<:9==:==>FG>==;CCFBDJJJJFHFIIJJFJJJCIEEJDCDCD777CJGIJIFEGIJJGFHDHJIIJJFIJD22261113IJ>=>>JJJGJIJFJJJIIDHJJCFFGJFJED974456JFHHHDF;;7666610++++..00=<@>CCDJJJJJHDDEHIEBB=>?B8888D@?<+++++>8/**,433.0//69989ACGJJJJHJ@AJJHGJJIJJJJFGIIJJJIJJJHFCBDAH::4333:4:6=.-+-**--,---,)&&&).127@988?AEHHJJJFJDH@BEEJFHJB8889?@DHJJJICBCDJJJJJGEJGGFJJHJGJJJHGJJJGJFEEGEJJF@??@87)))*0,,,1.../::?HIDFDGJGJHHJFA@64////--.8:?ABEBJFJJJCA@<<A<<<=DIGJJJFGJAB>4,)()*9:;;;=CAA;=:+**)+1/1,)*(1*)**)))+1(*,CD??@GFF>>>>EA****,*)4549966+.57>BJDJJJFEDFG<<<<;:85;G>=>HJJJJJGJHJJJJFGIFD,,,-6:6664=?DJCD<;;;;?DFHHFFEJJJJJJIHJGJJ@C=IE>0.-.)'(+++-/1/01/-,,+**,.+++,-<<<JDF5GGJJGJ@981.>?;=<:;<'***4AEHIGEBIHG?GC999676;DJA??<??@BIIHFGEEEJHJJJIHFJHDEJ@>=,,,,57AFJJJEJGJJC?ADBJJDGJIJGHJJJJJJBB@JJJHF@@?FHHJJJJIEIJJECDDBAI??>=@C?:631...***+76::;@<A=>BJJFDDCA???:4=?>7>?-..EDFFJEJ;;IIHGGJ<<;;>GGHJGGJJHIHJJHFGFEJC@=>FHJJIJJJFJ;::;?C@@@@JAAEF>===A8((()'&$%'&()))('&$%%%'//0AF@@@CGJIJHIJJFGEIJEIFEIJI@><<<00-+.13::=9<<?HD2224;****--)()%%%%&'':;DGEFIIIIFIFEEC?<88:5521121..0210/067<@ACDHJJJIFEGGJJJJIJJJJJIB712AA=<@CFCAADJJJJIHIBEEDCAADBE76669511111-,,44>>6445>@@AJJHH==E@?>?B>=-,,-60//88?<<;?BB@ABA:78>7(())+*+,,-32333<222267<889<;;??DIFD;95+15:@;?>??===A=9833/*+-//.../07:9<<:<=>::8550/,'''/1,+*(**+)'%%*457EEGJJJJJJFJJJJJJEFJD8CBBDJEJHJCGIJ-,,,=>=IJJJHHJJICFIJ:9778//..35674102*))*37<7898<;:<101129555FIGGJJJHCGE55((('&%$%+.589;;6641*)()+,+///0--,+-*(*0/,&&%&&(-,+++-,))+)+*)))00011;=I2111,++,/:;>9999??@FH>JHGJF>;==;8779((''(''(''(('%$$$&$%%(...3446DFFJJHJJJFIJFJFGJFF;JJJGIJJJIA@@@FEDCJHIEIB5543*'''439DGIJJIDGDEIGFJJGFJJJFGFJ=<<<GJJJHJJB'''(58632/&''+'&$$&)('%'22++*+/13)88CJGGIIJAAABEF9;6/3DCEGHHGGJECDEDACCBCF?=<3-,-35675111021/035=(((((1,*')0//2;==>8GD>JFGHCADFJHEFJDEH>@>>?A:899=<<EFCB@<<==@>?00//22/+,***+3?AACCE????><<:;;43423...01365523=>FIEJGGJJFJ?>>FJJJJJJJGEHFJD@@=:=96;440-/0375;99511236679BDFFIJJFFDACGFEBB?=@?:889=><<A@=<;<?B>7A<<<<=3356GJJEDB65+)'&%%'(/0556++++47334455>HIJBCBAF????=<>;/))@ADEGHJGJFJJJJIJJHJJC?=4549?JFFJBGCB?;5)'+699864531.-,,,('&'&-...-,((()3...0..01210-.-)*09ADDD>>?65=9?FGJHBJCBD?A33861../--?FJGJIJEIIJECB>=>>>.)''&%&&'12:=DFJBFC76;@<<BGFC<>=>;;;;:<;<:<.*)**'''**+,88;766<>?=<<=@@@AJIJHJGJDIJFGEDEDCJCACDHJGIFJEFEJIECJHFDBECAA</222,---2)''0314,('%&$&''%))+567@ABGJI:99889:;?CGIIDFCA@1,,24+.//2:0.+2123488DGCEGBACCD>>?@A>65-*3,(()+,,677;<=@>?@JHJJJGGJJGI=:::(''(4777?HJGFJEDDEHEJHA>?=>?A5///0-*)265827777../89==:9:<GJJFAAABJEDEFGIEJJFJJHEHCE)))(**+&(165''&(42220000<=3223,,,,<7689EEHCECCJCBBAJEFJHF9999;@GJFE<(((.+..('((63557?A?FFGJGED999<?=<;2/21//,++,++++'&'))38;<=<9;1000021.)'(&&
@Glass_T7V_23_D3_14_8_41
ACAGGTGAAACTGACGCTAGCCGGTCTACTAGTAGCGGCCGCTGCAGTCCGGCAAAAAAGGGCAAGGTGTCACCACCCTGCCCTTTTTTCTTTAAAACCGAAAAGATTACTTCGCGTTATGCAGGCTTCCTCGCTCACTGACTCGCTGCGCTCGGTCGTTCGGCTGCGGCGAGCGGTATCACTTCACTCAAAGGCGGTAATACGGTTATCCACAGAATCAGGGGATAACGCAGGAAAGAACATGTGAGCAAAAGGCCAGCAAAAGGCCAGGAACCGTAAAAAGGACGTTGCTGGCGTTTTTCCACAGGCTCCGCCCCCCTGACGAGCATCACAAAAATCGACGCTCAAGTCAGAGGTGGCGAAACCCGACAGGACTATAAAGATACCAGGCGTTTCCCCCTGGAAGCTCCCTCGTGCGCTCTCCTGTTCCGACCCTGCCGCTTACCGGATACCTGTCCGCCTTTCTCCCTTCGGGAAGCGTGGCGCTTTCTCATAGCTCACGCTGTAGGTATCTCAGTTCGGTGTAGGTCGTTCGCTCCAAGCTGGGCTGTGTGCACGAACCCCCCGTTCAGCCCGACCGCTGCGCCTTATCCGGTAACTATCGTCTTCGTCCATTTGGTAAGACACGACTTATCGCCACTGGCAGCAGCCACTGGTAACAGGATTAGCAGAGCGAGGTATGTAGGCGGTGCTACAGAGTTCTTGAAGTGGTGGCCTAACTACAGCGCGAAGAACAGTATTTGGTATCTGCGCTCTGCTGAAGCCAGTTACCTTCGGAAAAAGAGTTGGTAGCTCTTGATCCGGCAAACAAACCACCGCTGGTAGCGGTGGTTTTTTTGTTTGCAAGCAGCAGATTACGCGCAGAAAAAAAAGGATCTCAAGATCCTTGAATACTTTACTACGGGGTCTGACGCTCAGTGGAACGAAAACTCACGTTAAGGGATTGGTCATGAGATTATCAAAAAGGATCTTCACCTAGATCCTTTTAAATTAAAAATGAAGTTTTAAATCAATCTAAAGTCTGCTGTGGTTGAACTTGGTCTGACGGCTCGAGGCTTGGATTCTCACCAATAAAAAAAACGCCCGGTGGCGAATACAGCGTTCTGAACGAATCCAGATGGAGTTCTGAGGTCATTACTGGATCTATCAACAGGAGTCCAAGCGAGCTCGATATCAAATTACGCCCCGCCCTGCCACTCATCGCAGTACTGTTGTAATTCATTAAGCATTCTGCCGACATGGAAGCCATCACAAACGGCATGATGAACCTGAATCGCCAGCGGCATCAGCACCTTGTCGCCTTGCGTATAATATTTGCCCATGGTGAAAACGGGGGCGAAGAAGTTGTCCATATTCACAGTTTAAATCAAAACTGGTGAAACTAGCCAGATCGCTAGACGAAAAACATATTCTCAATAAACCCTTTAGGGGAAATAGGCCAGGTTTTCACCGTAACACGCCACATCTTGCGAATATATGTGTAGAAACTGCCGGAAATCGTCGTGGTATTCACTCCAGAGCGATGAAAACGTTTCAGTTTGCTCATGGAAAACGGTGTAACAAGGGTGAACACTATCCATATCACCAGCTCACCGTCTTTCATTGCCATACGAAATTCCGGATGAGCATTCATCAGGCGGGCAAGAATGTGAATAAAGGCCGGATAAAACTTGTGCTTATTTTTCTTTACGGTCTTTAAAAAGGCCGTAATCTCCAGCTGAACGGTCTGGTTATCGGTACCGTATTGAGCAACTGACTGAAATGCCTGAAAATGTTCTTTAAAGAAATACTGCCATTGGGATATATCAACGGTGGTATATCCAGTGATTTTTTTCTTCATTTTAGCTTCCTTAGCTCCTGAAAATCTCGATAACTCAAAAAATACGCCCGGTAGTGATCTTATTTCATTATGGTGAAAGTTGGAACCTCTTACGTGCCCGATCAACTCGAGTGCCACCTGACGTCTAAGAAACCATTATTATCATGACATTAACCTATAAAAATAGGCGTATCACGAGGCAGAATTTCAGATAAAAAAATCCTTAGCTTTCGCTAAGGATGATTTCTGGAATTCGCGGCCGCTTTCTAGAGTACTGCGATGAGTGGCAGGGCGGGGCGTAACTTCGACGTCTAAGAAACCATTATTATCATGACATTAACCTATAAAAATAGGCGTATCACGAGGCCCTTTCGTCTTCACCTCGAGCACAGCTAACACCACGTCGTCCCTATCTGCTGCCCTAGGTCTATGAGTGGTTGCTGAGAACATGCACGGGCATGCATCAGGCTTGTATAATATATTCAGGGAGACCACAACGGTTTCCCTCTACAAATAATTTTGTTTAACTTTTTAATTAACGGCCGGCTTGTCGACGACGGCGGTCTCCGTCGTCAGGATCATCCGGGCATTGGAACATTACGTCCGGCAATTAAAAAAGCGGCTAACCACGCCGCTTTTTTTACGTCTGCAGGCGCCACTCGATTCTAGGGCGGCGGATTTGTCCTACTCAGGAGAGCGTTCACCGACAAACAACAGATAAAACGAAAGGCCCAGTCTTTCGACTGAGCCTTTCGTTTTATTTGATGCCTCTAGCACGCGTACCATGGGATCCCCCGGGCTGCAGGAATTCGATATCAAGCTTTTATTTGTAGAGATCATCCATGCCATGTCTAATGCCAGCAGCTGTTACAAACTCAAGAAGGACCATGTGGTCTACTCTTTTCGTTGGGAATCTTCGAAAGGGCAGATTGTGTGGACAGGTAATGGTTGTCTGGTAAAAGGACAGGGCCATCGCCAATTGGAGTATTTTGTTGATAATGGTCTGCTAGTTGAACGCTTCCATCTTCAATGTTGTGTCTAATTTTGAAGTTAACTTTGATTCCATTCTTTTGTTTGTCTGCCATGATGTATACATTGTGTGAGTTATAGTTGTATTCCAATTTGTGTCCAAGAATGTTTCCATCTTCTTTAAAATCAATACCTTTTAACTCGATTCTATTAACAAGGGTATCACCTTCAAACTTGACTTCAGCACGTGTCTTGTAGTTCCCGTCATCTTTGAAAAATATAGTTCTTTCCTGTACATAACCTTCGGGCATGGCACTCTTGAAAAAGTCATGCTGTTTCATATTGATCTGGGTATCTCGCAAAGCATTGAACACCATAACCGAAAGTAGTGACAAGTGTTGGCCATGGAACAGGTAGTTTTCCAGTAGTGCAAATAAATTTAAGGGTAAGTTTTCCGTATGTTGCATCACCTTCACCCTCTCCACTGACAGAAAATTTGTGCCCATTAACATCACCATCTAATTCAACAATTGGGACAACTCCAGTGAAAAGTTCTTCTCCTTTACTCATGGTACCTTTCTCCTCTTTAATGAATTCTTAAACAAAATTATTTGTAGAGGCTGTTTCGTCCTCACGGACTCATCAGACCGGAAAGCACATCCGGGTAAGCATTGTGCACGTCGGGGTTTGTACCGTACACCACTGAGACCGCGGTGGTTGACCAGACAAACCACGACGCTAGCCCGCCACCTAAGTTATGAGTCAGGAAAAAAGGCGACAGAGTAATCTGTCGCCTTTTCTTTGCTTGCTTTGTAATCACTCGATGACCAAAAGTAAAAACCCGCCGAAGCGGCG
+
;<@BCDJJJJJJJJGJJJJJJGJJJJJFDD@@@@FEIEGJJHJHJHJJFIJJ?><<@JJJGJJIEHJJGIJCBD;;::988=567A@EI8<<IBGHJJHGJJJJGFDJJJJJ@JGJJJJJGGCBGBJJIJEHJJJJJJJHJJHJGFHJJJGJJJJJIHJJJBBABJEGC=311110002))(((');>>@HFEDE765111022228DG==;???ACJAAAHJJJJ7777G=>>>AEIJIEJIIJIJJJFCEGJJF=;;<<@CIEJHJJJEA;;>10++,/12(&%%&,,2HIJFDBAAC?;;4://ACECDDEDGBDDC>>@?<997988<86998:/../3333ABDDEFJFHEEEJCFJEJJIE5555@?ADHDHJIJJJJGJJFJHHJEJIGIJJJHJEJD@?<77?8FIGJJGJJIJHIJFJG:B699:JJBCGGIJJJIHJGHJJGJGJHCIFJHJJGIFHIJGICABEEJHDFGIJJIIFFHDB44?766679<DHHHGGGGJIFJFC>;::0444HHIBDEB888JDCJCIGHHHJJHJGIFJCA><;;1115575:;221135<ABEEDFJJJHJHIJJHDFF>8889?;<98-++,06'&&&+))***++FJFJHCBA@BIGJJJGJGHJJJJJJJJGEFJFJJJJFFJEEHFFECBADFFGJJDCCGGJJHDBBBDGEDJHJJIJCA@A@9:::=DJJ>>>??@AC((((('''*)'%&'),+&&'%''6,%:<GJHIJJGJJJJHGJIJJGGCB@BJFJEJG0///DGJJJHJGFCIEGFGECA<57<?IJJHFJEGCDCGIFFHGIHJJFIFGJHHJCA8A@BEJADEDAD9888JIJJHJFGBBCCCDFECDACDCBIF71163((,(++('''*-0****/2,++*,,,-EH===>JJEHJIIJDFDDA988AA:8)'(''<7>>?AAFD>@?>@@>>>>899:?777=AE?==>>=+++++---,,?@FFIICFFJFJJJJHFGJJJJJJJJJJ<778<JHGDGJ,++++++)())(((''&#$$$&..?(''(2,,,33:8678>JFEGDEEBDG>:/.78@A<***+),'('&'*)(*,+-7@BB?@955<&&&';<AADJFJHJJJJF==<DDGJJFEGJ7656--''55>@ECHJJCE@6CC@8677A/+*,-2++00--,,))*5::CCGJIJJJGJJJJJJHJJJJJJJGIFJJFFJ7777EEJGIJHJJJHJGJIJJJIIHIIIJIJHJJIIIIJJJJJGFGJJJJJJJHJJIJEIJJJGECE8778CCAAJDHEBDCBEGGJDDBACJHGDFFHDGEFJGJHJEGJJBBCJJD5333552221250()&&'$$$%&))2/245:<<<E>=>>IFHEBB3)(()'((*''&)%$%0.//5<<8(((;?(**+::=@AFEBFHB;9=966::886666678@HJJF@@@@ACFFDEFFHIJDFFDIFEECACDF;;8986,****,83331?CEJJ><<:=?@JIHFJGECGIG9::;JHEGGGGJJHJJGJE@@ACJJ<:::JJHJJJJIBCCDGHGFFFJJJJJJJGGJJ><992HHIJEBDFB??>>F<;;;=<989;@>JIGJJJJJHIJJGFBFEE8878BBDCJJJFFIJJJJJJJJJJHJJJIJFJJIIJJIJJJJDJJJFIFJJJHGJJHHIJJ>@@1+GFDFBCD<.,,,-.1),''')+')&',4458EGHCBCCD@AAC>='&&&(((''())&&'&%%&/459<=?DGJ3/,*(((*@C<=82337430-,*+*&###&((,1;<CJJJJDD===>AEEJJJJGFJIHEEFFDJI;:9;=32,))/3<GDGBJIFE@D;A@CA<62,,565552255BGJE@>@@JCAD:8,+++101'''''+,,,,5?>D<@GJFGFJGJJJHGEFFJJFJEDEEEJFJGHJE4444GHJJBCBCFHJJJFGFGEC@A??@?@EHIJJJJJJJJJHJJJJJJIJHJJJHJJJJJJJJJFJJJIJJJJHJEDIGJJJJJIIJJDAAADGHFGEEJJJJHGEBBBB>AEDEGJJJJ;:::CABJHFJJGHEHEDDJDA673/778CIJJJJJGJJGF@AAAHJJJIJJJGEJJDF3+&&-''11298:C=AEEJFIEJFJJJJJHJHJJJJJJJJFJGJHHJJJJJJHIJJJJJJHJIHJIIHJJJ7112BEEADDDF==?@JEJJJJIJIJJJJHJJJJJGHIJGJJHGJJJHJGIDIJJJJJJG::77/...-,+&&&&&&'&%%++4;>CDAABDF5557:AA;:99211..-,.+1127;C?<<:;=>I>>>?GCB@=DA?BE99:GEGIJJJJEJJHHJJJIJIEJIHEGHJJFDJIJJJIJHJJFIJ::::>>=A==2JFDFC>;9896666;:;;96432**-)&&&()--58>FHGHJJEJGJJHJFEJJHHJHJGJJJJJI@?EGHFD;:;=?@@@DEDJJJG=;;;<<;:9899CDFHJFJJJJJICIJFJ6((((568EIJJJHGJFJJJJJJFGIFFIFIJIHGJJF@EDHIFJD<<<<?>?HEA@HJIJJFIBEEBJFFFDA@B?:CG<=>>+++?H@AACHHJFDBC775;8332:@>AB?JJJGDDJJHJHFFHEGFFEFJB>JJAABEB?&&&&((0=;<>;:::A?>=4''')E<<<<BA@@ADD@A@BJHJCDCCFJJFJHJJJJFJJDIEA?****>@C?)))*,)*/101110599;FJJJJJJJHCCA:EJJJHHIGJJHGIHJHJCCBBGEDGJJB@>*))*68550(''(92?CCJHEEFDFJJJJEJJJJJJGJHGJHGDADJHJJJEEEGJFHJJJFGJEIHJFJEH=GIDFJJEGFEJJJJHJJHJJJGJHJJEJJGIGJHJJJJHJHIEFJEDJFIFJGC?7566/000A@@?FCEFIFHJJJEJGFHJCDCBA<:DEJHHC@@=?C6653>DCB@566312;;AACDJJECFJJJIJDA@ABFGHJIJFIIJJFGJHJIHJJHJGAEGJJHHJHFCCBJJGIEGDGJJJJJJDGEJCFE@GEJEHFJG>>:>GHCBD==9987;==?985'''''9><<>8;;?DDECCHEFEFDH<<>EGD:99::JIECEBA<>?664),45:::ABBA<:6677AEJIJEJ>>>>JJHHJJJGH?@?BEIJFJEHFFHJIGJDBCBAAABECIBBAAGII===HGJ;FJJHEJJIJJ:999FEFIHGFGJJJGFEJJJD7AFGFIJIJGHI=>=?E=JFHEEFDDGJEJJIIHGHJGHDGHJIFFFDCFEEHJJJHBCA>?84**>92-...,-1011<>A@-,,,655666<HEDDDGJDGD?=085999<A:;:<<7/<</HEGIEJHGFJJEFHDI@EB@DJJFGHIFFE?@?@HJIDCDGJJHCED??@@GFIJJFHFF@;<9;:;?@098=DE@)))/((233*455??CCB@A@@CDF?>>?IBAAAJFJEEJFEJGGGHJE@BCA@87-.1/011.---05689:<>D?DEFEGJFJJJJJHGGJFFJJJIJJIH@??@9884456DDAAAB=<<41118EDHDECD;332-2A?.--003348889JFGDEEGDJHDBEHHJI@87788811352220-./,,11-**&&
@Glass_T7V_23_D3_14_8_42
ATAATTGAGTCCAACCCGGTAAGACACGACTTATCGCCACTGGCAGCAGCCACTGGTAACAGGATTAGCAGAGCGAGGTATGTAGGCGGTGCTACAGAGTTCTTGAAGTGGTGGCCTCAGCTGGCTACACTAGAAGAACAGTATTTGGTATCTGCGCTCTGCTGAAGCCAGTTACCTTCGGAAAAAGAGTTGGTAGCTCTTGATCCGGCAAACAAACCACCGCTGGTAGCGGTGGTTTTTTTGTTTGCAAGCAGCGGATCACGCAGAAAAAAAGGATCTCAAGAAGATCCTTTAATCTTTTGTACGGGGTCTGACGCTCAGTGGAACGAAAACTCACGTTAAGAGGATTGGTCATGAGATTATCAAAAAGGATCTTCACCTAGATCCTTTTTAAATTAAAAATGAAGTTTTAAATCAATCTAAAGTATATATGAGTAAACTTGGTCTGACAGCTCGAGGCTTGGATTCTCACCAATAAAAAACGCCCGGTGGCAACCGAGCGTTCTGAACAAATCCAGATGGAGTTCTGAGGTCATTACTGGATCTATCAACAGGAGTCCAAGCGAGCTCGATATCAAATTACGCCCCGCCCTGCCACTCATCGCAGTACTGTTGTAATTCATTAAGCATTACGCGACATGGAAGCCATCACAAACGGCATGATGAACCTGAATCGCCAGCGGCATCAGCACCTTGTCGCCTTGCGTATAATATTTGCCCATGGTGAAAACGGGGGCGAAGAAGTTGTCCATATTGGCCACGTTTAAATCAAAACTGGTGAAACTCACCCAGGGATTGGCTGAGACGAAAAACATATTCTCAATAAACCCTTTAGGGAAATAGGCCAGGTTTTCACCGTAACACGCCACATCTTGCGAATATATGTGTAGAAACTGCGGAAATCGTCGTGGTATTCACTCCAGAGCGATGAAAACGTTTGCCAGTTTGCTCATGGAAAACGGTGTAACAAGGGTGAACACTATCCCATATCACCAGCTCACCGTCTTTCATTGCCATCAGAAATTCCGGATGAGCATTCATCAGGCGGGCAAGAATGTGAATAAAGGCCGGATAAAACTTGTGCTTATTTTTCTTTACGGTCTTTAAAAAGGCCGTAATATCCAGCTGAACGGTCTGGTTATAGGTACATTGAGCAACTGACTGAAATGCCTCAAAATGTTCTTTACGATGCCATTGGGATATATCAACGGTGGTATATCCAGTGATTTTTTTCTCCATTTTAGCTTCCTTAGCTCCTGAAAATCTCGATAACTCAAAAAATACGCCCGGTAGTGATCTTATTTCATTATGGTGAAAGTTGGGAACCTGTTACGTGCCCAATCAACTCGAGTGCCACCTGACGTCTAAGAAACCATTATTATCATGACATTAACCTATAAAAATAGGCGTATCACGAGGCAGAATTTCAGATAAAAAAAATCCTTAGCTTTCGCTAAGGATGATTTCTGGAATTCGCGGCCGCTTCTAGAGTACTGCGATGAGTGGCAGGGCGGGGCGTAAGACTAGACATCTTAAGAAACCATTATTATCATGACATTAACCTATAAATTCGGCGTATCACGCGGCCCTTTCGTCTTCACCTCGAGCACAGCTAACACCACGTCGTCCCTATCTGCTGCCCTAGGTCTATGAGTGGTTGGATAACATTTACGGGCATGCATAAGGCTCGTACAATCTATTCAGGGAGACCACAACGGTTTCCCTCTACAAATAATTTTGTTTTAACTTTTTAATTAACGGCCGGCTTGTCGACGACGGCGGTCTCCGTCGTCAGGATCATCCGGGCATCGATAGTTACGTCCCGGCAATTAAAAAGCGGCTAACCACGCACTTTTTTACGTCTGCAGGCGCCACTCGATTCTAGGGCGGCGGATTTGTCCTACTCAGGAGAGCGTTCACCGACAAACAACAGATAAAACGAAAGGCCCAGTCTTTCGACTGAGCCTTTCGTTTTATTTGATCCTTGTCGCGCGCGTACCATGGGATCCCCCGGGCTGCAGGAATTCGATATCAAGCTTTTATTTGTAGAATCATCCATGCCATGTGTAATCCCAGCAGCTGTTACAAACTCAAGAAGGACCATGTGGTCTCTCTTTTCAGTTGGGAATCTTCGAAAGGGCAGATTGTGTGGACAGGTAATGGTTGTCTGGTAAAAGGACAGGGCCATCGCCAATTGGAGTATTTTGTTGATAATGGTCTGCTAGTTGAACGCTTCCATCTTCAATGTTGTGTCTAATTTTGAAGTTAACTTTGATTCCATTCTTTTGTTTGTCTGCCATGATGTATACATTGTGTGAGTTATAGTTGTCTATCCAATTATATGCAAGAATGTTTCCATCTTCTTTAAAATCAATACCTTTTAACTCGATTCTATTAACAAGGGTATCACCTTCAAACTTGACTTCAGCACGTGTCTTGTAGTTCCCGTCATCTTTGAAAAATATAGTTCTTTCCTGTACATAACCTTCGGGCATGGCACTCTTGAAAAAGTCATGCTGTTTCATATGATCTGGGTATCTCGCAAAGCATTGAACACCATAACCGAAAGTAGTGACAAGTGTTGGCCATGGAACAGGTAGTTTTCCAGTAGTGCAAATAAATTTAAGGGTAAGTTTTCGTATGTTGCATCACCTTCACCCTCTCCACTGACAGAAAATTTGTGCCCATTAACATCACCATCTAATTCAACAAGAATTGGGACAACTCCAGTGAAAAGTTCTTCTCCTTTACTCATGGTACCTTTCTCCTCTTTAATGAATTCTTAAACAAAATTATTTGTAGAGGCTGTTTCGTCCTCACGGACTCATGAGACCGGAAAGCACATACAGGTGACAGCTGTGCACGTCGGGGTTTGTACCGTACACCACTGAGACCGCGGTGGTTGACCAGACAAACCACGACGCTAGCCCGCCACCTAAGTTATGAGTCAGGAAAAAAGCAACAGAGTAATCTGTCGCCTTTTTTTCTTTGCTTGCTTTGTAATCACTGGAATTACAGCCAAAAGTAAAAACCCGCCGAAGCGAGTTTGCGTAAAAACAGTGAAACTAGCACTCCGGTCTACTAGTAGCGGCCGCTGCAGTCCGGCAAAAAAGGGCAAGGTGTCACCACCCTGCCCTTTTTTGAACCAAAAGATTACTTCGCGTTATGCAGGCTTCCTCGCTCACTGACTCGCTGCGCTCGGTCGTTCGGCTGCGGCGAGCGGTATCAGCTCACTCAAAGGCGGTAATACGGTTATCCACAGGAATTAGGGGATAACGCGGAAAGAACATGTGAGCAAAAGGCCAGCAAAAGGCCAGGCTCCGTAAAAAGGCCGCGTTGCTGGCGTTTTTCCACGGCTCCGCCCCCCTGACGAGCATCACAAAAATCGACGCTCAAGTCAGAGGTGGCGAAACCCGACAGGACTATAGAATTACCAGCGTTCCCCTGGAAGCTCCCTCGTGCGCTCTCCTGTTCCGACCCTGCCGCTTACCGGATACCTGCACCTTCTCCCTTCGGGAAAAGGTGGCGCTTTCTCATAGCTCACGCTGTAGGTATCTCAGTTCGGTGTAGGTCGTTCGCTCCAAGCTGGGCTGTGTCACGAACCCCCGTTCAGCCCGACCGCTGCGCCTTGA
+
&&%%$%$%''(023473070/276301()128;?C???@A><=>IHJIJFIFGFFJJGCFDGCEFJEDFIJGJFEFDHGJJJJCDBDHGEHGJEIABBAA@444:<BJJHIH8888?'&$$$%%&0>=9999:;<=?=7675557/'@DFJEECHEFGJJHJJJJHGGJJHEHJJIGC/..-2=FGH:99E?CJFEFGFFE2111FJHE66687653>;@BADEEHJJJJHEJDDAACFDHDA>AB@B=;;<442++*+'&&**60---.25890..-+)((&&)&%&&()*4-31&&&+6+***///75+))*.+*))+014))1)455:FBAA;::AE9:90,/+--*-.*+++,,,*+**55@BFGHB@A>;8+***)'&&%%/.0//98/5+7+&%'))))3>CEFJFEGEF9999HGGJGCAABCJD2112=<<;=<89>=FGGGJHDED@A@AIFEAABCHFEEHGHIJGG?JHJJJ22279EJJJFFHJI>>>>EHC<=979>:997FGJFJJIJJGHFJFAABFGEJGIA@A5334--,-2-,,-445=99996568+++-9445<ACBBABI::865+++,56;ACEDJEEDFGAA@?CBA<<>?<:''45>AD@==<>565-)%&$%((555>BHJIIJGFIGJJJJJJHHJJFJJJJJEJHJJJFJHJJJJJJJJJJJJJEDCC<<IJEGGICFIEFD3323555(2222G<==>DJJFJAABJB?;::;950''%%&',257C@EJ6..--88+***-?BCGDGDIFJJIJIJ?....0000/5723440+++/0116AAA@DIFEEGDBBDEJJJJJHIJJIJJJJHF6334>=>>DIJJJFIJHJGJJJFJJHGHGJJJJEEIFGJJIJIJFIJJIHCCBE;8));BDD>==?JHHJJGIJJJJJJJJJGII;;;=@?E<212<7.---.@AFDEEABGHDCIJJJFFDGJD?841--28???ADEGB@>?3-DBFHCDGBB>??HFC;;::A8......624*)))+2*&&&&2385556BHJJJJJHJJJAAAA2111B??EABCJJJJJEHDF;GJJJJJDB=?@IGJIGIGJJJJDFA8JFJJJJJFEJJJJJHFHHJHHEJJJFCIDFFJJJJFJJJJJHJJJHFGJJJHGHEDCBJGIJGDIHDIIJHADCD@:;;JIJGJFGHIJHDGCEHE=<9;:@?EFJFECCBFFIHFJJJJFHJGJJJJIHIDFEDE>=10.011HBCAAB?:5?1//69:;339;95+**+03<BBA::@@JEFEHJJEECJJFABA>???=6223388:@=?;:;1116</+'''&%$$%$%&$1358:?7,,,,<<<E>+++,GJJEHEIHHJJEIJJDJGHJJJJIFJJIJJIJFHJHHJHJJJJJIJJJJJJHIJJJIJJJJIJJJEJGHFJJJJJ<;;:=:;>9JJJJJFCBD@AHGJIBCBB@=;<:;/../A@EDFJJJHEEJECAC=;:93???FJJHEHJJHHHJEIJGIFACBFEGAA@;441(')-0('(***11-)*7;=?@CABDGEJJIJJHJJH88822237*'%%%&++,,/555589;;:76598B:758@GEJFJHHIJHIJHJJHHIJJJJ8887HJJGIHJJJJJGHJJJCC=BA<?:;;==;;'''''%%%$$)))*)'&&'-8=@DFGFGJHJJDCDDJ;22*'&&(++**30001<>A>:846<=>BCACIFFCACAAFIJHJEJJEDJEDBD@@HHIJIFIDE>HAHJJJH@9;89JGF:99:>A@5455542511130001:844423359FJA@?=.*)(&%%%')'&*4416<;;;;.-/ECBA?@>=4.,*)*)*&&'*../44:89:;CBCEDEJJJHJECHEFJGJB?@AJIJGGFFDIIGJDGGFGEGCEJJJGHIFFJDHFJHIIJHJHJJJJJJIJJJJH@@BJIFIHI<9667=:.+++-++<953;>3112<<8775.-...),&'(%%%%'&,,++*+,--/.2127;G>=><JIJDGFIJGEHFJIHJHDEFJDAJJEGEB>6'''*),--//4769:4ABCJJJGJHJHEFDHIIGGJFJJEIJJIJIIFHEDHGFEJJGJ<=<<>==::3:5*'&&)%&****&&&'--.3:50.-+,/-'''&028;;==>@==:99:<;5333??@@BBB>>=??AAA?>=8889?=>?>@?>?>>?CA???==<9:::;9:;<?:7790+,80000<=79><=>><<<;>@@??>=><<@AHA>:::;===>?E>;;:<BA@ABACCCBA?@?>;;;<@?>>:::9:98:9:;<=??><;;<<<944411+*)('&$$$'#$%&$%&&9;<;;<<=>E==<;<>EFDDB@A@?>=<;;;<CEC@=<;:6668==>6667;:::<::989:;>??6899>=>><;;<=??>>;888:<<<=>:99;8;8255:==>>B>>>>@==;:9889:<>AAA=;8778:;<=@?;43347;;:;<==;<;<::==?>;9::;<<==;8889;770002;88==<<;;8788:>@@=;;:;<<<<>>?55547779<9::;==;;:;==::::;<;:::;><::::;;;==@AC8A:989<=>=<<;988899;;==>=;;;:<=6*+/078;:;;987899A8=?=:>:9::1==:999:988867893./232111<<;8888;:99888798:;:8778:784456:::43.-,/3488887678;;:;=>>CA>>;;989788883<95=:9;<=@>=:88777:9:<;<;;:;<=;;988;;9987889:98665..44<=;:4444:;9:,+++-/./+,)-''*()**&&'&2782//10+)+/01455;?JEBBCD>>>?GIEGJJJJHJJIJBA@FHJFHJJFJGJEJJGJJJJJJEEEHDFJJJGJHFDJEFJGGHEDCGJJDEGJA<>846;?>2/+*++/31236775666=999743/4<<(''')6343>>=A==;:6:666'''')('$%&(.0ACJFECEJJFEEF@?>=CCCCA>533103.-++1463-*'),,753)'''(('&&'.-,,-52112444JJJ???@C;<:9=CFG666GFFI?;:7..++-899:>89*62)(')())'+00789>100IJD?=;<AD?A@BAJFJJGDDGHHHJHJGGGJJJJGHHDEDBDFHJFEJGDIDA0000<==?HHGGF>==<4442..--,/34<BDEDGEJJIHJHFDEGFFGGDE=8-,*('&&&%#$$/B:42..--)&')'.,*&&+*+((+(()>GDEJJDBC?<=>=92,)''%%$$&)(-8DBBAB???@@?><<;;?ADCBEGHB9:(('3<934@DADEC<=:22239;<=EJBJHFJEDCCCBA)((((4//:<DC==>=?=B767588000048793))++-('%'(%'-''*0=<89>FGDECEHJ;::;A>9556<BBJB:9?9GJHJJGJJJJHFJHJHJGGCEHJ.)%%'0;(<DCJE?6221160.,++,.0))))@=?55@BIIIJJHGGJJB=>=?EJDGC@;;;('''434433.,,,',,,+*))**.--+)///0.%$$$%'&%%(23=>856=DGEEEIEGHEG?>=<+(&
@Glass_T7V_23_D3_14_8_43
ACCGCGGTGGTTGACCAGACAAACCACGACGCTAGCCCGCCACCTAAGTTATGAGTCAGGAAAAAAGGCGACAGAGTAATCTGTCGCCTTTTTCTTTGCTTGCTTTGTAATCACTCGATGACCAAAAGTAAAAACCCGCCGAAGCGGGTTTTTTACGTAAAAACAGGTGAAACTGACGCTAGCCGGTCTACTGGTCGCGGCCGCTGCAGTCCGGCAAAAAAGGGCAAGGTGTCACCACCCTGCCCTTTTTACTTTAAAACCGAAAAGATTACTTCGCGTTATGCAGGCTTCCTCGCTCACTGACTCGCTGCGCTCGGTCGTTCGGCTGCGGCGAGCGGTATCAGCTCACTCAAAGGCGGTAATACGGTTATCCACAGAATCAGGGGATAACGCGCGGAAAGAACATGTGAGCGAAAAGGCCAGCGAAAAGGCCAGGAACCGTGGGAGGAGCGTTGCTGGCGTTTTTCCGCTCCGCCCCCTAACGACGCTCGCAAAAATGGACTCAGAGTCAGAGGTGGCCGAACCAAGACAGGACTATAAGAATACAGGCGTTTCCCCTGGAAGCTCCCTCGTGCGCTCCTCCAGGACCCTGCCGCTTACCGGATACCTGTCCGCCTTTCCCTTCGGGAAGCGTGGCGCTTTCTCATAGCTCACGCTGTAGGTATCTCAGTTCGGTGTAGGTCGTTAGCGCCAGAGCTGGGCTGTGTGCACGAACCCCCGTTCAGCCCGACCGCTGCGCCTTATCCGGTAACTATCATGAGTCCAACCCGGTAAGACACGACTTATCACCGCCACTGGCAGCAGCCACTGGTAACAGGATTAGCAGGAGCGAGGTATGTAGGCGGTGTTAAAGTATGAAGTGGTGGCCTAACTACGGCTACACTAGAAGAACAGTATTTGGTATCTGCGCTCTGCTGAAGCCAGTTACCCTGAAAAGATTTTGGTAGCTCTTAAATGCAAACAGAACCACCGCTGGTGACGATGATTTTGTTTGCAAGCAGCAGATTACGCGCAGAAATTCAAGATCCTTGAATCTTTTCTACGGGGTCTGACGCTCAGTGGAACGAAAACTCACGTTAAGGGATTTTGGTCATCGATCTATCGAAAAAGGATCTTCGCCTGATCCTTTTAATTGAAGTAAGTCTAATCAATCGGTATATGAGTAAACTTCGTCTGACGGCTCGAGGCTACCGATTCTGATGAAGAACGCCGGTGGCATAGCGACTTCGACAAATCCAGATGAAGTTGGTCATTACTGAATATATAGACAGGAGTCCAAGCGAGCTCGATATCAAATTACGCCCCGCCCTGCCACTCATCGCAGTACTGTTGTAATTGGTAAGCATTCTGCCGACATGGAAGCCATCACAAACGGCATGATGAACCTGAATCCGCAGCGGCATCAGCACCTTGTCGCCTTGCGTATAAATATTGCCCATGGTGGACCTGGGGGCGAAGAAGTTGTCCATATTGGCCACGTTAAATCAAAACTGGTGAAACTCGCCAAGGGATTGGCTGAGACGAAAAACATATTCTCAATAAACCCTTTAGGGAAATAAGCAAGGTTTTCACCGTAACACGCCATTGCTTGCGAATATATAAACTACCGAGAAATCATCATGGTGTATTCACTCCAGAGCGATGAAAACGTTTCAGTTTGCTCATGGAAAACGGTGACGAAAATGGGGAACACTATCCATATCACCAGCTCACCGTCTTTCATTGCCATACGAAATTCCAGATAGCATTCATCAGGCAGGAGGGCGAGAATACAAATAAAGGCAGGGATAAAACTTGTGCTTATTTTTCTTTACGGTCTTTAAAAAGGCCGTAATATCCAGCTGAACACGGTCTGGTTATAGGTACATTGAGCAACTGACTGAAATGCCTACAAATGCTTTTACGATGCCATTGGGATATATCAACGGTGGTATATCCAGTGATTTTTTCTCATTTTAGCTCCTTTAACTCTTCTGAAAATCTCAATAACTTCAAAAAAATCCACCAATGGCGCTGATGCTCTTTCATTATGGTAAAGTTGGGAACCTGTTGCGTGCCAATCAACTTAAAATCTGCCACCTGACGTCTAAGAAACCATTATTATCATGACATTAACCTATAAAAATAGGCGTATCACGAGGCAGAATTTCAGATAAAGAAACGCTTAGCTTTCGCTAAGAACTATGCTGGAATTCAGCCTTATTCGTACTGCGATGGGCAGGGCGGGGCGTAAGACTCGACGTCTAAGAAACCATTATTATCATGACATTAACCTATAAAAATAGGCGTATCACGAGGCCCTTTCGTCTTCACCTGGAGCCACAGCTAACACCACGTCGTCCCTATCTGCTGCCCTAGGTCTATGAGTGGTTGCTGGATAACTTACGGGCATGCATAAGGCTCGTATAGTATTTCAGGGAGACCACAACGGTTTCCCTCTACAAATAATTTTGTTTTAACTTTTTAATTAACAGCAGGCTTGTCGACGACGGCGGTCTCCGTCGTCGGATCATGCGGGCATAAATTATACGTGCAGGCAATTGTCAAAAAGCGGCTAACCACGCCGCTTTTTTACGTCTGCAGGCGCCACTCGATTCTAGGGCGGCGGATTTGTCCTACTCAGGAGAGCGTTCACCGACAAACAACAGATAAAACGAAAGGCCCAGTCTTTCAACTGACTGCTGCGTTTTATTTGATGCCTCTAGCACGCGTACCATGGGATCCCCCGGGCTGCGAATTCAATTCAAGCTTATTTGTCAGGGGATATCATCCATGCCATGTGTAATCCCGGCGGCTGCGACTCAAGGACCATGTGGTACTTGTTTCGTCGAATATTTCAAAAGGTGTGGACAGGTAATGGTTGTCTGGTAAAAGGACAGGGCCATCGCCAATTGGAGTATTTTGTTGATAATGGTCTGCTAGTTGAACGCTTCCATCTTCAATGTTGTGTCTAGTTTCAAGTTAACTTCATTAATTCTTTTGTTTGTCTGCCATGATGTCTGCGTTCTGTAAGTTATGATTCTATTCAATTTGTGTCCAAGAGAATGCATCTTCTTTAAAATCAATACCTTTAACTCCAATTATTAACAAGGGTATCACCTTCAAAACTCATTCAGCACGTGTCTTGTAGTTCCCGTCATCTTTGAAAAATATAGTTCTTTCCTGTACATAACCTTCGGGCATGGCACTCTTGAAAAAGTCATGCTGTTTCATATGATCTGGGTATCTCGCGAAGCTAAGACTGAACACCGTAACCGAAAGTAGTGACAAGTGTTGGCCATGGAACAGGTAGTTTTCCAGTAGTGCAAATAAATTTAAAGATTGCCTGCCCGTATGTTGCATCACCTTCACCCTCTCCACTGACGGAAAATTCTTCATTAACATCACCATCTAATTCAACAAGAATTGGGACGACTCCAGTGAAAAGTTGTTCTCCTTTCTTCATGGTACCTTTCTCCTCTTTAATGAATTCTAAACAAAATTATTTGTAGAGGCTGTTTCGTCCTCACAGGACTCATCAGACCGGAAGACACATCCGGTGACAGCTGTGCACGTCGGGGTTTGTACCGTT
+
9:=?@@AJJJJJFEHEEFECABCDJGJ8888JJJCDBDEJJIJJJJJJJHGJCBCAIBJD6=DEEDFJJEDB5222@5555HE9667=<-IDJ>??>>JDHFFFFGF90003ECDBCGJJHEJJGGHFEJJJJJJJIHJHGJJJJ@><84+''''&&&()*..+%%%&>AAFFFGIEGJJCDDCFEDFG554'''''''77=;988;=?BCHIJE?CDJFB=30.)''(+.01888>?@@C@:B69:7790/--0/>GJFJGJIJJJJJHGFJHFCCDCHJJJJ66>=EJCJEHCCCBJJGJJHJ?<=>C<000/33400/0014=FJFFHJEEDFHJJJHA=;55//>ABGJJJIGFJFJGJJJHHJHJJA@<C32127/--2EJJI<;;20''%&(./3,+(''''()*-''''CACCEFB>/...IEHHH@?.)2*5//++')('''&%%'&*++39;::753/.(%&''%&*+.54'''&((')&%()*+,533(%$$$&(&%%(-,,,/30''&&&%',/-1/0235=8>??H7/*1.*'*((9:CDFD:9EEECIJJJIHHHJGC@BCJ@B@/--+%%%)'(()/)))'-..1242;;>>>>=:;<<@>:777,&&&(-9ADJJJHJJJJJJJEJJFJDCJJGGJJJGJJJJJ888HHEJHC=<=??@ADHFCJEG///00))'')+,(((5--/:D>>=;21./***%&((*''')),114@@ABGGFJJJJGGA;<A>68823..'''$$$'())+--8AEFHGGJFJHJJ:;<;91@:-,,,-68444DH?>>87788:=>EFAA@?>7566&%%$$&#%))))1/....*))))'%%&)$%%&'$$%%//>99999877679=BBBAGJIJIDDABFGGIHJHIJB?=;:9::A>>>=D<;8679@@???CC////0)(')%%&(88800143<<=@==665''(*&&$&'*&%%)'-+++),,-77,,,+**)(*(*--1223?5445***'''()%&%%%&&&%%%$$%&&%''%%&(()-,.122B2229;;=DEHEIJIB@=9888<643211-5667::>>>FEIJFEFJHHD;::/,+*(''&%%'(%%&)288888876////-112;=;:9:&%%(%%&(&&%&(%%%(&)'((%%%%%&&($$%&*..-/-(%%%&%%%$##$'%%%.11.++)++,.,%#$#$%&&($'('$##$%$$$##$$%$%&$&'((()*'&&&()*%$$%&&%(%%%%%%%$%%%%%%''(((/<>ACCCEGHJEEHHJJG5555CBEDDEGJEGJJJE@==GJHIJHJH?43-(($%%%&**-.+,*)*)%$%$%&'&&((-.-1/1667>=>BGBA@?-,,,.7BBACFJJJGJGDCDED=71*(%&$#%*))).00450/..2*('&'(-0)*3476.,,**++)03415-,)%&%$$$$%&>>>>?>>@?>9755//-6...+,*0+***-')*-47785.+(()(())'&%$%%$&%&(--3--341---279=@EHFBC<<=>JFCAACFGFE@DDA654=B98,('''.//02=FEHHJIAA@@J66/.'&#%$%()&%$#%&&'$$$%')*&&'%&&()*+&##$$&&',+-,*)&'**''')+27=?CJEGFJHJJJGEDEGEEGJFEJFDA?;::;)(((('%%&)*(&&.//.25530+++->FFHJIFFCDJJJJJJGHHJHJEJIEIJIICA99<EED3.(+&+&&&-,,.+,+,+++,(('''(-))''++'%$$%'+('(..(&(%%')**;;8500ADJHJJIFJJB@@JBEEGIEGIIJJJHJIEEA>@@@B43-(&&%%%$%('%%'**)))3==?AACDFGGIFFFGHBBCCGJJG=98=>9863)'%%)//.2256477;<<JHHBEFFBGEFFEEJHIJEDCEFEGGHGIG:63'''')(+/**(&'**+%$$$$'*++()''%$&$$$&&(,,&&#$&$)(''&$%%&26542&%$&&&()&''%%$$&($$$$%(*,2777;/,,(()-0/)**/3.45))(%%%%010'((((('(*%'''&&%%(-(.0667@;:::HJJHJIFJEEJJJHJJJJJGJEJJGHHJJIFGIJJGHJHGJJFEEIFIFDDGFJJJDDAAA62.-,*(--)*6.*(((*/125:+**+'''%%&&&(****05445-(&%%&($$##$%&)))-,,,('&$(*,0<@@@BA980-*.))))00>>>>AADGJJFJGEJDDE@?<<>8665221179@(('(35678689BCBD@=>@ABGFJHGFIBBB?A@;;;/.(&%(***2459:>HJEDCGHCAB@@5423/.//-.;;CAAB@ACB>>66001155553..-/295443.+,23588877::;:9852'')*-&&&''&&'&&'(?A?>><BBBDEDEGFIC?;=;=AJJJJHJGJGJEF;745<9::<>A?D4<10/'&'''))3558??FDEEE:::;>>;:9832*'&&&&%&&'(%%$$&+))%%%%%$$$%$%%%$$'#%,,&$$$$(+222244:AC@JEDGFHF@@>698<:'%%%,013;;=@CCCACCEHJEGJFIJJJGHIHCB6:953/*+(89>?BEJJFGJJIGIJHJHECEDFGHDDEIJFIGABBABBAEJEHJF<:90++54'''(..--&%%$%$$&24('''(+.))))69>@CCC>>>?6533312080)**68('')-51+(()+(&''(&'('%%'&(()--'&&'(+**'&)-../>@BDCBACBA0''''..(((''%&$$#$$&%&&'.7775543++-,,)(%&&),(($%'()'''''$$$&'%%%%*+**779;HEEEEHFJJJHGEJIJJJJJFJDFDIGIJHGADAAE>EF9889BFDFJEGJFIHIJFJJHA@AAD31-+)*+/<<=@BBAIGFIGFIHGJE;:9810'%%&2.)'&')(&&&')'((),,0-..5<;9>@@@??@FJHDICE?900//123.--/.-,*+*+)&%%%'()4578>DHECBAEE9210,+,,)(((+)(%'',+669;*(((53312202223-&'''&''&'2A@CFFDDBA00018+,,,;973112.//.-.,-111030.;;;;;BC=AACD;>662;=BFDDD@*)).599B?EFFG<;:;>=75241144076../:;:;>C?EDHJJEDJCHGFHIIDCCBD<5)(((+++<A@ABA2-,((()+,(%%%$%$#%(-,*%&((//')))?C<<<=CEFGFGFGGDDC@AABFHJFCGDDHC@@@EEB5>>99::<???//..554,-*+'&&$&&$&()*+223=;<;;BDFCCECJGAAA@CA=20**,('&$$%(//-+&&&'&';<>ABB@@IHEDBD;<BIGDBB@A<8;:2+(''&%$#$#####,.47<:87('''423,,7,,,//1123..-+-60444====?;==.---;.,%%(7<=@CBGDAAAAAB@?@A@DDGDC;::9<>:9>401004'&''-,,.23756,-)'')*-.04;?EH;9874499=<=??@ABFCAAAB@?A3/&
@Glass_T7V_23_D3_14_8_44
TCGTAAACTTGGTCTGACAGCTCGAGGCTTCGATTCTCACCAATAAAAAACGCCCGGTGGCAACCGAGCGTTCTGAACGAATCCAGATGGAGTTCTGAGGTCATTACTGGATCTCTCGACAGGAGTCCAAGCGAGCTCGATATCAAATTACGCCCCGCCCTGCCACTCATCGCAGTACTGTTGTAATTCATTAAGCATTCTGTCCGACATGGAAGCCATCACAAACGGCATGATGAACCTGAATCGCCAGCGGCATCAGCACCTGGCCTTGCGTATAATATTTGCCCATGGTGAAAACGGGGGCGAAGAAGTTGTCCATATTGGCCACGTTTTAAATCAAAACTGGTGAAACTCACCCAGGGATTTCGTAAGACGAAAGCATCTTCTCAATAAACCCTTTAGGGAAATAGGCCAGGTTTTCACCGTAACACGCCACATCTTGCGAATATATGTGTAGAAACTGCCGGAAATCGTCGTGGTATTCACTCCAGAGCGATGAAAACGTTTCCAGTTTGCTCATGGAAAACGGTGTAACAAGGGTGAACACTATCCCATATCACCAGCTCACCGTCTTTCATTGCCATACGAAATTCCGGATGAGCATTCATCAGGCGGGCAAGAATATGGAATAAAGGCCGGATAAAACTTGTGCTTATTTTTCTTACGGTCTTTAAAAAGGCCGTAATATCCAGCTGAACGGTCTGGTTATAGGTACATTGAGCAACTGACTGAAATGCCTCAAAATGTTTCTTTAATGCCATTGGGATATATCAACGGTGGTATATCCAGTGATTTTTTTCTCCATTTTAGCTTCCTTTAGCTCCTGAAAATCTCGATAACTCAAAAAATACGCCCGGTAGTGATCTTTTTATTTCATTATGGTGAAAGTTGGAACCTCTTACGTGCCCAAGGAATCAACTCGAGTGCCACCTGACGTCTAAGAAACCATTATTATCATGACATTAACCTATAAAAATAGGCGTATCACGAGGCAGAATTTCAGATAAAAAAAATCCTTAGCTTTCGCTAAGGATGATTTCTGGAATTCGCGGCCGCTTCTAGAGTACTGCGATGAGTGGCAGGGCGGGGCGTAAGACTCGACGTCTAAGAAACCATTATTATCATGACATTAACCTATAAAAATAGGCGTATCACGAGGCCCTTTCGTCTTCACCTCGAGCACAGCTAACACCACGTCGTCCCTATCTGCTGCCCTAGGTCTATGAGTACGAGTCGGATAACTACGGGCATGCATAAGGCTCGTATAATATATTCAGGGAGACCACAACGGTTTCCCTCTACAAAATAATTTTGTTTAACTTTTTAATTAACGGCCGGCTTGTCGACGACGGCGGTCTCCGTCGTCGGGATCATCCGGGCATCGATCGTACGTCCGGCAATTAAAAAAGCGGCTAACCACGCCGCTTCGTGTGCCAGGCGCCACTCGATTCTAGGGCGGCGGATTTGTCCTACTCAGGAGAGCGTTCACCGACAAACAACAGATAAAACGAAAGGCCCAGTCTTTCGACTGAGCCTTTCGTTTTATTTGATGCCTCTAGCACGCGTACCATGGGATCCCCCGGGCTGCAGGAATTCGATATCAAGCTTTTATTTGTCGAGATCATCCATGCCATGTGTAATCCCAGCAGCTGTTACAAACTCAAGAAGGACCATGTGGTCTCTCTTTCGTCAGGAATCTTGGGAAGATTGTGGACAGGTAATGGTTGTCTGGTAAAAGGACAGGGCCATCGCCAATTGGAGTATTTTGTTGATAATGGTCTGCTAGTTGAACGCTTCCATCTTCAATGTTGTGTCTAATTTTGAAGTTGACTTTTTGATTCCATTCTTTTGTTTGTCTGCCATGATGTACTACATTGTGTGAGTTATAGTTGTATTCCAATTTGTGTCCAAGAATGTTTCCATCTTCTTTAAAATCAATACCTTTTAACTGGATTCTCTTGACAAGGGTATCACCTTAGAACTTGACTTCAGCACGTGTCTTGTAGTTCCCGTCATCTTTGAAAAATATAGTTCTTTCCTGTACATAACCTTCGGGCATGGCACTCTTGAAAAAGTCATGCTGTTTCATATGAATCTGGGTATCTCGCAAAGCATTGAACACCATAACCGAAAGTAGTGACAAGTGTTGGCCATGGAACAGGTAGATTTACAGTAGTGCAAATAAATTTAAGGGTTAGTTACCGTATGTTCATCACCTTAGCCCCCTCTCCACTGACAGAAAATTTGTGCCCATTAACATCACCATCTAATTCAACAAGAATTGGGACAACTCCCAGTGAAAAGTTCTTCTCCTTTACTCATGGTACCTTTCTCCTCTTTAATGAATTCTTAAACAAAATTATTTGTAGAGGCTGTTTCGTCCTCACGGACTCATCAGACCGGAAAGCACATCCGGTGACAGCTGTGCACGTCGGGGTTTGTACCGTACACCACTGAGACCGCGGTCGTTGACCAGACAAACCACGACGCTAGCCCGCCACCTAAGTTATGGTCGAAAAAGGCGACGAGTAATCTGTCGCCTTTTTCTTTGCTTGCTTTGTAATCACTCGATGACCAAAAGTAAAAACCCGCCGAAGCGGGTTTTTACGTAAAAGTAGGTGAAACTGACACTAGCTGGTCTACTAGTAGCGGCCGCTGCAGTCCGGCAAAAAAGGGCAAGGTGTCACCACCCTGCCTTTTTTCTTTAAAACCGAAAAGATTACTTCGCGTTATGCAGGCTTCCTCGCTCACTGACTCGCTGCGCTCGGTCGTTCGGCTGCGGCGAGCGGTATCAGCTCACTCAAAGGCGGTAATACGGTTATCCAGGATCAGGGGATAACGCAGGAAAGAACATGTGAGCAAAAGGCCAGCAAAAGGCCAGGAACCGTAAAAAGGCCGCGTTGCTGGCGTTTTTCCACAGGCTCCGCCCCTGAGACGGCGTTTCACAAAAATCAACGCTAGAATTCAGAGGTGACTCCGACAGGACTATAAAGATACCAGGCGTTTCCCCCTGGAAGCTCCCTCGTGCGCTCTCCTGTTCCGACCCTGCCGCTTACCGGATACCTGTCCGCCTTTCTCCCCTTCAGGGAAGCGTGGCGCTTTCTCATAGCTCACGCTGTAGGTATCTCAGTTCGGTGTAGGTCGTTCGCTCCAAGCTGGGCTGTGTGCACGAACCCCCCGTTCAGCCCGACCGCTGCGCCTTATCCGGTAACTATCGTCTTGGTCCAACCCGGTAAGACACGACTTATCGCCACTGGCAGCAGCCACTAGCGTCCGGATTGACAGAGCGAGGTATGTCAGGCGGTGCTACAGAGTTCTTGAAGTGGTGACCTAACTACGGCTACACTAGAAGAAACAGTATTTGGTATCTGCGCTCTGCTGAAGCCAGTTACCTTCGGAAAAAAGATGGTAGCTTCTGAATCCGGCAAACGAACCACCGCTGGTAGCGGTGGTTTTTTTTGTTTGCAAGCGGCAGACGCGCAAGAAAAAAGAATATCAGAGAATCCTTTAATATTTTGCTACGGGGTCTGACATGAAGTGAACACATTAAGGGATTTTGGTCATGAGATTATCAAAAAGGATCTTCACCTAAATCCTTTTAAATTAAAAATGAAGTTTTAAATGAATT
+
>%&&&:;620./5=HGIJ?===-,33:;<;*)))0)&&&220//2?EEGJGBEBBCJJEB?////<::899:5676;=+**+8=77677565985555?@CGIGFFHF****>;(((',,+.0079765+++*+33==<>?FGHFFFBCBDCA?HJIEHJJIIHEDJBAG@?@ABJIJGJJJGFIJJIJEJFEJDE,,,+.-,&'&)+2@EFJJJJGHJJJIJJJGJIJJJJJIIGHGJJIJJJJGFGCGJABB886211('&'&&''',&&-.--)))(((''*,-+389=3325>>@@AGJJA?@@BBCA;8;88<I<<<<=J:98543332441;@EGIFEGDH<:8;:<51110(222B>@7(''%%%%-.10--'%%&'(%%%):<BHJJJJHJHJJJJJGJJIGEH9877HEJJ=99646::98779:5DDCB?:7:JJEFHHAC:>=;645677<66/''56CGIDC1122?HGFGGFJGIJJJGJJJJIJGJJHF;@?3.-'(38=84311EGJGIJJJ200049;<:95667866587789=>?<C@@=666777733>@AF3333E@BEFIJIGIFGFIJJJDJ@BGEHIFJ??=---.:99=?=9:+++*1..,(((=DIIJIJEHFJJJGJJJJIHFJJFJIHEDGFE3/3+>;;>>@A@=<=JJGHF?>>?BC7643-222888:99989::EEED==<=<4223@@EIHHJJGHIFGHJJJIJJGFGFHHICG=*,00-(%%&+///678:JJGJJCA??AADFFJJGJJHJHEGJHJJ@B>FCCDDCB?AACF>===<;@>>D3FJEEFD==<>??9:??BDGJGEDFGIJJIDFD<;;4;84*)))2221/06754578@GEEGABC5555?77;..2035('%%%)((*8:599;<>>AECDFGAABDJJJFJIJJIJ>>>>@855<<GF8888::9<;=BDEDJECCB@==<<==CC?>1111EFFEECFBBDFHGGJGDEJCAAAD=:?;JGEEJHGCF==<::<:9;;9534664333324>?B>DB@?A998744/+'/-(()))?==@IHE?=>BCJEBJJJIBCDIJGGEA;<7733CDEHGEHGJJIHJIHHIGJEJFEDEDBFDDJHIJJJJJFJJJJJCDDCECDEB=<;;>>CD7DC@<>ACEED>@?>8779@@@;;==?FDIFJJGJJGHJGEDHEFEEEACBBH?<==CC;:76**)($$$$$$#%(%&&&%%$$%(0?EEFD@@@A@B=F63445564+***,)++,BAECCGDFEGGHFFIJIC>=1..1:9;=>85458C>@@;;HGJJJJJJJJJIJJIJJ@=@=?=954889HDH@AAAEEBJGFBB/..,)'''),(((178-***)''''&%$$$%+0.9<?DCDBEFJJGFHEFDFFGFFCJCEC?=)%$%%''&'*%%()8@C=>>977799<11192443/.(((''()*4---.68946511;;>;DJJDEFBCDBHFFEHIGHFGJF@AACFEEJI<::32385=>AA34A@><;2-----))((%%&&78::=<;;?BDDDDEAA=::77383110276594>C@=>@?B@>BCDEDJIFCDDA@EE?>=87?''&%&).1111?A@>><?DBBDAAHHEFFIJHJEEJFJGJFFFIJEA9<?A=>HEEFDHJ;::9<..''&*())&&%%%((*+*%)*+-+,,--/==>@?IEHJGJFEFFCA/.../0<=ABBBD<;;<=/**+(+++(((88<>?:88111/334@DIFEEC::::DCFFFFEDCBCBEEHBEFJGFFGJFDEDF33<;;;C@73000779,---...5234>>D@IECCEEH;9<HBDBCCGGIDDA==1'',,0788:;<;;7667496667643345979:<><><;::99:;<<<<:9<<7;==312830<;<;:;;;5556<?=4334/...3,/'(%$&&(0037987789::<+)))*2/,,.121=>>=65559;:;;;86774:5.4235559,(23376654//9;;;=@@B?<97666668:;>111178776788855422;;<:87767::?>=<;766+*%&&&*'&'+*,,'&&&-,.117;99656677878''''0/-0224467113,)*)))',-89997686333220/+,/&&&&8655455477999;::654798-)&$$#$%%(()++*&&')*,*))$%''((,-++('';;:88878778778798899975445665556697666574-..-1---.2002422444('('(0/446842204769999;:88774443322226949549844885644669497227665775755668553455667777(---1<2-,+,,,000<75557:5:AIEHE?;88EGAJGJJJA@AAAA:89:??>999JJGHIEHEJFGGJJJHIFJCFEFCFDF==D)'')66668DDFBBCCJ9889HDJJHGGGJFDC:::911<=BBC7-+'''*5<>=><///'''+)))'*)*.,+,-/98;000;5?AB>JJJEEF=<=>GED53668CC><<=JJJJGIJJFJFEHB>?@AGJHCFB<E<85565..2.-+**+.75301135,,,)(())+,=@@?G9888999JJGEF@87/,)*,.95=?BED=>73*7556;?EEFJEFJGCE9@525<@BF/,2>9CEJFFC>@HJJDFB?4443=@@CDEE>=77<:997:=CEFGDDJJJHJI53333,)))&(,,,444>@ABEJJHIJEFEJBD:72****55578;<ABEGHJFHFJJJH@?>@??1,&$%%'&'126JGG6665=:;<>ADCCA??DDC8888CFFJJJGFA?@AHEJIJIJHFGHJFHFJGJJGJJIHFAAAAJDBC@?><@;<;<50.068==@:<5546;:3,+*+)''''''&,367:@AC=((((,,+----.-,00554%##$$$%&(/03279:<@BBFHEJGCAEF?9::9;>8<:9:=?B;:99;CA:000CA@A<8-.2542.52=>BDIJJIFGBDAFHEIJHIGJHDD22>@=:3-,-.1:?@@7/)))FJJJJGIGJFIAAJC><<IHJJJHAAABFF?++*,+*(((&(((889:?;::;D:8881001'('++,,*++:GDGJEJJED====AJEJC?55>EGGJEGFEIDDCBJIGFFE;<<=>==::;<=>:9:7862)))1,1)776>CEFEGFFJBDBDJBDBB@@<===CC9992114(''%&%%()('')+-'%%$$&)./0./09::<*))*BGHJJIJHGD3,/82(*2,,.664477((((*))+++--.?CG333235;3562,-''4//'())//2001A@=DIFIJE???@=3-***--0<19999?><44)%%(0((((1,,,-.'(==?CBBBA1000C;<<<EGFJGEEE6666.--,+,.0<:<<;:83224+*)'(''&&&''&''))+/-/'&&&'&&'%&&)''(++-'+,////@+**'''''0/(&&',))'&(''$#$$%&%%%$$%%'+******57888A?88;8864448<;'&&&&&%%((*+'&*('12**)*<?GCEJJJJEFJHJIGIG>A62-,*'
@Glass_T7V_23_D3_14_8_45
CTGGGCCTTTCGTTTTATCTTCTGTTGTCGGTGAACGCTCCTAAGATCGACGATGCGCCGCATCAATCGAGTGGCGCTTGCAGAGACGTTAAAAAAAGCGGCGTGGTTAGCCGCTTTTTAATCCCCGGACGTACAATCGATGCCCGGATGATCCTGACGGAGACCACCATCGACAAGCCATTTAATTAAAAAGTTTAAACAAAATTATTTGTAGAGGGAAACCGTTGTGGTCTCCCTGAATATCGAGCCTTATGCATGCCCGTAAAGTTATCCAGCAACCACTCATAGACCTAGGGCGGCGACAGGGACGACGTGGTGTTAGCTGTGCTCGAGGTGAAGCAAAAGGGCCTCGTGATACGCCTATTTTTATAGGTTAATGTCATGATAATAATGGTTTCTTAGACGTCGAGTCTCGCCCCGCCCTGCCACTCATCGCAGTACTCTCAACAAATTGCGAAATCATCCTTAGCGAAAAGCTAAGCGACTTTTTTTATATTGAAATTCTGCCTCGTGATACGCCTATTTTTATAGGTTAATGTCATGATAATAATGGTTTCTTGAGACGTAGGTGGCACTCGGATTGATCGGGCACGTAAGAGGTTCCAACTTTCACCATAATGAAATAAGATCACTACCGGGCGTATTTTTGGTTGTCGAGTCTTTCAGGAGCTAAGAGAACATAAAATGGAGAAAAAAATCACTGGATATACCACCGTTGATATATCCCAATGGCATCGTAAAGAACATTTTGAGGCATTTCAGTCAGTTGCTCAATGTACCTATAACCAGACCGTTCAGCTGGATGCTCGGCCTTTTTAAAGACCGTAAAGAAAAATAAGCACAAGTTTTATCGGCCTTCACATTCTTGCCGCCTGAATGAATGTCTCATCCGGAATTTCGTATGGCAATGAAAGACGGTGAGCTGGTGATATGGGATAGTGTTCACCCTTGTTACACCGTTTTCCATGAGCAAACTGAAACGTTTTCATCGCTCTGGAGTGAATACCACGACGATTTCCGGCAGTTTCTACACATATATTCGCAAGATGTGGCGTGTTACGGTGAAAACCTGGCCTATTTCCCTAAAGGGTTTATTGAGAATATGTTTTTCGTCTCAGCCAATCCCTGGGGTCAGTTTCGCCGGTTTTGATTTAAACGCCGATCAACGTTACCTTCGCCCCGTTTTCACCATGGGCAAATATTATACGCAAGGCGACAAGGTGCTGATGCCGCTGGCGATTCAGGTTCATCATGCCGTTTGTGATGGCTTCCATGTCGGCAGAATGCTTAATGAATTACAACATCTATGCGATGAGTGGCAGGGCGGGGCGTAATTTGATATCGAGCTCGCTTGGACTCCTGTTGATAGATCCAGTAATCGTCCGCAAATTGCAGCGTGGATTTGTTCAGAACGCTCGGTTGCCGCCGGGCGTTTTTTATTGGTGAGTCCAGACCTTCAGCTGTCCAGACCCAAGTTTCTCGTACTTTTCAACTGATTTAAAACTTCATTTTTAATTTAAAAGGATCTAGGTGAAGATCCTTTTTGATAATCTCATGACCAAAATCCCTTAACGTGAGTTTTCGTTCCACTGAGCGTCAGACCCGTAAAAAGAATCAAAAAGAACATTGTCGATCCTTTTTTTATCATCATGCTCCTATTGTCAAACAAAAAAACCACCGCTACCAGCGGTGGTTTGTTCAGGATCAAGCTGACTCTTTTCCGAAGGTAACTGGCTTCGGCGGCAAGATACCAAATACTGTTCTTCTAGTGTCACGTAGTAGGCCACCACTTCAAGTTGTCACACCGCATCATACCTCGCTCTGCTAATCCTGTTACCAGTGGCTCTTGCCAGTGGCGATAAGTCGTGTCTTACCAGGTTTGGACTCAAGACGATAGTTACCGGATAAGGCGCAGCGGTCGGGCTAAAACGGGGGTTCGTGCACACAGCCCAGCTTGGAGCGAACGACCTACACCGAACTGAGATACCTACCGGTTGAGCTATGAGAAAGCGCCACGCTTGCCGAAGGAGAAAAGCGGACAGGTATCCGGTAAGCGGCAGCGAACAGGAGAGCGCACGAGGATTCCGGGGGAAACGCCGCCTATCTTTATAGTCCTGTCGGGTTTCGCCACCTCTGACTTGAGCGTCGATTTTTGTGATGCTCGTCGGGGGGCGGAGCCTGTGGAAAAACGCCAGCAACGCGGCCTTTTTACGGTTCCTGGCCTTTTGCTGGCCTTTCCTTCACATGTTCTTTCCTGCGTTATCCCTGATTCTGTGGATAACCGTGTTCCCGCTTGTCGGTCGAGCTGATACCGCTCGCCGCAGCCGAACGACCGAGCGCAGCGGGGCCGGGTCGGCGAGGAAGCCTGCATAACGCGAAGTAATCTTTTCGGTTTTAAAGAAAAGGGCAGGGTGGTGACACCTTGCCCTTTTTTGCCGGACTGCAGCGGCCGCTACTAGTAGACCGGCTAGCGTCAGTTTCACCTGCTTTACGTAAAAACCCGCTTCGGCGGGTTTTTTCTTGGTCATCGAGTGATTACAAAGCAAGCAAAGAAAAAAGGCGACAGATTACTCTGTCGCCTTTTTGCCTGACTCATAACTTCGGTGGCGGGCTAGCGTAGTGGTTTGTCGTGACACAACCACCACAGTATCAGTGGTGTACAATTGGACGACGTGGCGGCTCACCGGATGTGCTTTACGGATCTTGATGGTGACGTAAGGACGAAACAGCCTCTACAAATAATTTTGTTTAAGAATTCATTAAAGAGGAGAAAGGTTCCATGAGTAAAGGAGAAGAACTTTTCACTGGTATTGTCCCAATTCTCCTTCAATCCAATGGTGATGTTAATGGGCACAAATTTTCTGTCAGTGAAAAGATAAGGTGATGCAACATACGGAAAACTTGCTAAATTTATTTGCACTACTGGAAAACTAGTGTTTCATGGCCAACACCTCTGTCACTACTTTGGGTTATAGTATTCAATACTCCAACCCCAATCATATTGAACCAGCATGACTTTTTGAGAACTGTGCCATGCCCGAAGGTTATGTACAGGAAAGAACTATATTTTTCAAAGATGACGGGAACTACAAGACACGTGCTGAAGTCAAGTTTGAAGGTGATACCCTGCTAATCAATCGAGTTAAAAGGTATTGATTTTAAAGAAGATGGAAACATTCTTGGACACAAATTGGAATACAACTATAACTCACACAATGTATACATCATGGCAGACAAACAAAAGAATGGAATGAAAATTAACTTCAAAATTCAACACAACATTGAGGTGAAGTGGTTCGAACTAGCAGACCATTATCAACAAAATACTCCAATTGGCGATGGCCCTCCTTACAACAACCATTACCTGTCCACACAATCTGCCCTTTGGGAAGGAATCCCAACAAAAGGAACCACATGGTCCTTCTTGAGTTTGTAACAGCTGCTGGGATTACACATGGCATGGATGATCTCTCAATAAAAGCTTGATATCGAATTCCTGAGCCCGGGGAATCCCCATCATCGTGCTAGAGGCATCAAATAAAACGAAAGGCTTG
+
+**,**,+21'&&'*.'&%%%#$((((+'''(000/(''&,/&%$$%&&&&$%%$&%%%&'%%$$&'68779BDE:900002*)'&())+()-2;<>>BACA>>=85.'%%%&&'()+20/)))+**33<;:88///.//0000/++,4((('(''&'4556=<:+++**(()*,+*+.)))))/21001665**,(/159:=FEGABDCBA666ADBFJJE=5666F1111?<::8323454)%%&(.56))(*&&&&''*>BEFIJIDJHEEGJJJHJEHDDJIJJJFHJ?><65'''&%%%%'+18)(()0+4643/,,2610,+,((++226544478=A@DCAB?<;<;?BBBCDFFAD@B?666BBFHFFGHEGA@CACCDGHJJJFHGIFIJJABBCDH>*((*12(()3.**67=DDEFCHFGED>>>=ACB@>65)'&$(%&&'%%&%%/22///097++++,..-0,,'&%''&%&(,37:?;;22226===;89884224<<BBB>4:9:;333JCAB:887:5555832338<7788;83326;55*%%&&&'''(.7<@>=>=83('&&%*0076<@====EBBDCCHJHFG>?>BC@JGJGEDGGCBAJC963544:<==AGDJJIJGIF>HA6*%%&('&%$$$%$%&&)+.//12,(''((()&&$$).2333112@FHHFEBEJJJJJJJJJJHFD@=?>9974-)*&%%%+),,,%%%&''+8C>>82222<::::=JIJJ('''>;;<JDCC,+++131133:8**)&%&%%%472*)**20,,,)'('''(=?ABJIHIJHJJHDFDCF4:7.,+--.,)))(())*1001+%%'&%%%'**04+,,*.-*--,330+)+++54/..079=8>C?ACD7(''''4=788***1062,.8DDDHEGFIDCIDJ===JJGIDEJIIFHIIJJFJDEDEDFAA@CD0.)333=CBBCBJJIHJJGGFFHAABJIJIJJIJ<DF@?@BBBA***+C>=66=:-*+9?GEGJJIFJFGDHFF@B>-*)'')*++-8;>>AJGFDEFJHCABDDE6665:;;5577;@>5<=IJJJJJHJFED===>JJHJGDDED3223954;>?888:DD?>9048(&&'))&%%%%%%'8>99:;:---,(''$&&%&%%$$%$%&&)',++-22789=96898:6678<:1811100-,,,5:EJJIGGGJEJEJFDDCC??>::FGJJHGJGD88<=>::::BCADB31+97877<<@653379DDD4443842/,.-+)(-'''''0''%%$&'''((++..21.../7E999AH(((233/'''*++55BHE@?@AA=+*++1155768:765,?B.)))*500/,,,%$$$$$#$&(&%%&%&'%%$%%%%%$$%$),--,18?;::;=9;95566B@<00/0:=4*)(&&'$$$%('&')))20'())3<=8,)(((./565588,,%%)%&'',)%%%$%%'-..(--A=;;:<CDDJJABAHHGFHJDA@C?;1,--EEJHJJDCABAGHHJJGJJDC77778JB?>?IHJJJJJBJJJE>?>?HJJE==>CC99;0017<=:871122,,*)+,/0&&%&&&&())%%%&%&$$$$$%)+++.-02:)(&%&&&&$%&$%).,--042457999GBCJJC>>><:9453))44<=9::9A31/$&&&&*)'%%&&%%''&&),1042:=BFI87540,**)&%%&$$#####$$%.))02?,,,,;9@?=@3334:&$$#$#$&%&''4<>@9998(%%$&&%&%$%%&(&)%$$$%+4<>==DFIDGIF;:;;JJ?9:)7<;>55977&%%%',+565::8880000:888CCDC36+*/-*4<+***+-*(()28;AFIJFB@?<?JHJJJIFJJ@?@::9.)()),''''(&&*43.-,,.36002345IDEEGHEG@>?AB><==?@@AICCECA>777578ADDCEEG:<,((&(&&'&+)+(('),8;@>B@<;:981(&&%%%')+,%(0/.,&%%)),0244448:7.***'&&%%$$%'-248789:=<<87+++0/+*&(((+?DCA44110*+)''),,-62<''''-8,,((((3>ABCGFDCADBAB@@=72122??3*)*/+9?87//6EDJ2111,)*./-+,*)+++.0788=HED=<=EFGJJFHEFG;931/0/.('++,3202222345343347)))))4/%''')*1.0<<C9@DAEFIIFBBA>>/,&%00781111**12100+*)%%%#$&$++,''%$$$###$&'&&'((((-0'&'))('())////6;<<DDCDFE??.-++()'%&(&&%&'***11<;88856568879;==>?CEJHAECBA51116:=3111102>:9;B?@BGJDAA@??;:99<67<89-::=;/...11110)'',<ABA@@?;;;:==;=>@AACBDF<<;;@?==>>;6667@)''/,+*))))9;;:<:985+,,.565474345)(('5=777-,,-?66568844339,,,,3./63/3;AA??????@DBCBEADCFEFE<<<:;JDE3/./5789;;<=;830((((.,+*+-..,++*+'&'(-.14)($$$##$$%&')**-223111110/11))))751+(((&$###$&&*(((&'&'()**+<?DDEDEED@2210455552--('%$&$#&%%&'3.(((,,....50/,)&&()48:>BG>=;82;9???@;6765>>B>>==AAAE@A66,.*,../1,,,-12377@@@>?A?;(''()*&&&''''&*%-/333*)))'())('''+,/0BDEE5555AEFFFFFB@?7656((''&&'&&%%&%%$$$$&'.210.-))+-:3455<@DDB;7)''(+=>EEECBBCJIHHFGI;;@JB?;8.$&&&*(%'&%'+*())'&((&%%&768>?@>@B;886987/,,*)*%(**%$$$%&%%()+)*)122,,,&(016119<<?@@>7@??)((,2/0003464456AA:;;<D??9:99:84472855.-,//06677<==77<>B?>?<888?AA?@BC6687552234443:=?323338?@AAB@@:66///06&%&&))*'''32123336<JDBAA@C@ADBFFEDECA@==>@?@IFF;;:))))7889=8:<=BDACF@BAAD@>=<++/9;<ABBA@AAAA>???A21112>?@>>>?CCBBCC@898<98;8%%%(,&&&(,-215=?CB@+****.--/*''&%$$###$)&%%)))-++,521111:<;644450000?ACGCA=<;;=?8;976+++*,+'('&&()*-(((')),*9::;>A?>=>>B>=<<=<<=?>6;:7..--32,+2)'')((('&&+-)''%&%%'')*4==<@<=C@:877;:>56;<<;;:89699><=<<>?<<:;==?4445****1&'&$%&+,-71+)*+-2::986568876+'&'')-13890(,**+(%#####%-6910007:9:;;<?=<<;CA555;><87(&
@Glass_T7V_23_D3_14_8_46
GCTTCCTCGCTCACTGACTCGCTGCGCTCGGTCGTTCGGCTGCGGCGAGCGGTATCAGCTCACTCAAAGGCGGTAATACGGTTATGCACAGATCAGGGGATAACGCAGGAAAGAACATGTGAGCAAAAGGCCAGCAAAAGGCCAGGAACCGTAAAAAGGCCGCGTTGCTGGCGTTTTTCCACAGGCTCCGCCCCCCTGACGAGCATCACAAAAATCGACGCTCAAGTCAGAGGTGGCGAAACCCGACAGGACTATAAAGATACCAGGCGTTTCCCCCTGGAAGCTCCCTCGTGCGCTCTCCTGTTCCGACCCTGCCGCTTACCGGATACCTGTCCGCCTTCTCCCTTCGGGAAGCGTGGCGCTTTCTTACAGTCGCTCACGCTGTAGGTATCTCAGTTCGGTGTAGGTCGTTCGCTCCAAGCTGGGCTGTGTGCACGAACCCCCCGTTAGCCCGACCGCTGCGCCTTATCCGGTAACTATCGTCTTGAGTCCAACCCGGTAAGACACGACTTATCGCCACTGGCAGCAGCCACTGGTAACAGGATTAGCAGAGCGAGGTATGTAGGCGGTGCTACAGAGTTCTTGAAGTGGTGGCCTAACTACGGCTACACTGAGACGGTCTGGTATCTGCGCTCTGCTGAAGCCAGTTACCTTCGGAAAAAGAGTTGGTAGCTCTTGATCCGGCAAACAAACCACCGCTGGTAGCGGTGGTTTTTTGTTTGCAAGCAGCAGATTACGCGCAGAAAAAAAGGATCTTCAAGAAAATCCTTTGATCTTTTCTACGGGGTCTGACGCTCAGTGGAACGAAAACTCACGTTAAGGGATTTTGGTCATGAGATTATCAAAAAGGATCTTTCACCTAAATCCTTTAAATTAAAAATGAGAGTTTTAAATCAATCTAAAGTATATATGAGTAAACTTGGTCTGACAGCTGAGGCTTGGATTCTCACCAATAAAAAACGCCCGGTGGCGACCGAGCGTTCTGAACAAATCCAGATGGAGTTCTGGTCATTACTGGATCTATCAACAGGAGTCCAAGCGAGCTCGATATCAAATTACACCGCCCTGCCACTCATCGCAGTACTGTTGTAATTCATTAAGCATTCTGCCGACATGGAAGCCATCACAAACGGCATGATGAACCTGAATCGCCAGCGGCATCAGCACCTTGTCGCCTTGCGTATAATATTTGCCCATGGTGAAAACGGGGGCGAAGAAGTCTGTCCATATTGGCCACGTTTAAATCAAAACTGGTGAAACCGCCCAGGGATTGGCTAGACGAAAAACATATTCTCAATAAACCCTTTAGGGAAATCGGCCAGGTTTTCACCGTAACACGCCACATCTTGCGAATATATGTGTAGAAACTGCCGGAAATCGTCGTGGTATTCACTCCAGAGCGATGAAAACGTTTCAGTTTGCTCATGGAAAACGGTGTAACAAGGGTGAACACTATCCCATATCACCAGCTCACCGTCTTTCATTGCCATACGAAATTCCGGATGAGCATTCATCAGGCGGGCAAGAATGTGAATAAAGGCCGGATAAAACTTGTGCTTATTTTTCTTTACGGTCTTAAAAAGGCCGTAATATCAGCTGAACGGTCTGGTTATAGGTACATTGAGCAACTGACTGAAATGCCTCAAAATGTTCTTTACGATGCCATTGGGATATATCAACGGTGGTATATCCAGTGATTTTTTTCTCCATTTTAGCTTCCTTAGCTCCTGAAAATCTCGATAACTCAAAAAATACGCCCGGTAGTGATCTTATTTCATTATGGTGAAAGTTGGAACCTCTCGTGCCGATCAACTCGAGTGCCACCTGACGTCTAAGAAACCATTATTATCATGACATTAACCTATAAAAATAGGCGTATCACGAGGCAGAATTTCAGATAAAAAAAATCCTTAGCTTTCGCTAAGGATGATTTCTGAAATCATCTTCTGGTTTACTGCGATAAACATGGCCAGGCGAGGCCGTAAAACTAGACGTCTAAGAAACCATTATTATCATGACATTAACCTATAAAAATAGGCGTATCACGAGGCCCTTTCGTCTTCACCTCGAGCACAGCTAACACCACGTCGTCCCTATCTGCTGCCCTAGGTCTATGAGTGGTTGCTGGATAACTTTACGGGCATGCATAAGGCTCGTATAATATATTCAGGGAGACCACAACGGTTTCCCTCTACAAATAATTTTGTTTAACTTTTTAATTAACGGCCGGCTTGTCGACGACGGCGGTCTCCGTCGTCAGGATCATCCGGGCATCAATCGTACGTCCGGCAATTAAAAAAGCGGCTAACCACGCCGCTTTTTACGTCTGCAGGCGCCACTCGATTCTAGGGCGGCGGGTCTTGTCCTACTCAGGAGAGCGTTCACCGACAAACAACAGATAAAACGAAAGGCCCAGTCTTTCGACTGAGCCTTTCGTTTTATTTGATGCCTCTAGCACGCGTACCATGGGATCCCCCCGGGCTGCAGGAATTCGATATCAAGCTTTTATTTGTGAGGAATCATCCATGCCATGTGTAATCCCAGCAGCTGTTACAAACTCGAGAAGGACCATGTGGTCTCTCTTTTCGTTGGGATCTTTCGAAAGGGCAGATTGTGTGGACAGGTAATGGTTGTCTGGTAAAAGGACGGGCCATCGCCAATTGGAGTATTTTGTTGATAATGGTCTGCTCGTTGAACGCTTCCATCTTCAATGTTGTGTCTAATTTTGAAGTTAACTTTGATTCCATTCTTTTGTTTGTCTGCCATGATGTATACATTGTGTGAGTTATAGTTGTATTCCAATTTGTGTCCAAGAATGTTTCCATCTTCTTTAAAATCAATACCTTTTAACTCGATTCTATTAACAAGGGTATCACCTTCAAACTTGACTTCAGCACGTGTCTTGTAGTTCCCGTCATCTTTGAAAAATATAGTTCTTTCCTGTACATAACCTTCGGGCATGGCACTCTTGAAAAAGTCATGCTCTCATATGATCTGGGTATCTCGCAAAGCATTGAACACCATAACCGAAAGTAGTGACAAGTGTTGGCCATGGAACAGGTAGTTTTCCAGTAGTGCAAATAAATTTAAGGGTAAGTTTTCCGTATGTTGCATCACCTTCACCCTCTCCACTGACAGAAAATTTGTGCCCATTAACATCACCATCTAATTCAACAAGAATTGGGACAACTCCAGTGAAAAGCTCTTCTCCTTACTCATGGTACCTTTCTCCTCTTTAATGAATTCTTAAACAAAATTATTTGTAGAGGCTGTTTCGTCCTCACGGACTCATCAGACCGGAAAGCACATCCGGTGACAGCTGTGCACGTCGGGGTTTGTACCGTACACCACTGAGACCGCGGTGGTTGACCAGACAAACCACGACGCTAGCCCGCCACCTAAGTTATGAGTCAGGAAAAAAGGCGACAGAGTAATCTGTCGCCTTTTTCTTTGCTTGCTTTGTAATCACTCGATGACCAAAAGTAAAAACCCGCCGAAGCGGGTTTTTACGTAAAACAGGTGAAACTGACGCTAGCCGGTCTACTAGTAGCGGCCACTGCCAGTTGCAGCAAAAAAGGGCAAGGTGTCACCACCCTGCCTTTTTTCTTAAAACCGAAAAGATTACTTCATG
+
;GDEJIJFEFEEEDHFJJJJJJEIJ??><+*****+>CCHIJJHJJJJFJFFEFIHFGBC;,,,,<BDEJJ333266)'''''%&''(('&'&%&&'+8;9+***-'()*(2,:=888777<CFJHJJJJJGIHIDFFHHHJJHBA@@AB?@9::IHJIGJJIJJJJJJFGJB@CB>891((''//4---99=:ADD<==FJJD:998<:9;D666IJFJJJHJFJJJIJHIJJJJGJIJJJJIFFJFJGJIJIJEGGJIEJHC=?JJJJIF@@DJGICEDJGFFCCGDJJJJJHJJJFDHAJJGAH5JJGJIJFJJJJJEGHEJIG@?>@98))))**:44DED?GGEJJJJJJJJIHGJIHGF<;,(($%&&)++1=?>>GJJ0007:=964,,005567JJHDHEEFECC7668=.(&(.,.2JGEJJJJJJJHGGJGJJJG767'((.;;44?<==<?:;;:<6:BBJJGJJGJJFFEGCCB>=999<5ABCHJJIJJJJJGJJJJIHAHJHGGGHJJJJJEJJIJJGJJIJJHGJHFGFJJJJJJCE@?<<;EEE?>;1116BEFEJGGG>===EFAIEBFJGJJJJJJDJF==@BHFCBJJGI///'$$&&%%$$&%%'',/..0:<HJHHGJEGJJJHGHJJIJJIHE8767BACC?;97-?BFFDG?>=89:;AB@<<??A::;;HDJJDJEJIH===<CE=<;589:<989<<JA@@@===@CCCB?H9:99A=9;E<@@DCBA@8.-'(/.12*)(-....,355555A>==>EDEJJJIJJJJHJIJEFJJJJIBIJJJIGFBCCJGCJJIJJIFHGJDE<<=<BA6780445ACDGA?:;E@:*'/0;:>6557>EDJCJG=FBAAFBE..,'((>HJBBDGEEDEFJJJJJJEEFDHD++++>FFFEB,,,,EGDI,+*-&&&@?>>556DJJFJDGEDFDDJDGJDB:::<<===GE''''2111766120/03=987:EFJJGDIJHJF77,+,776622259:E=<;;C@??;;<<IJJGDGJGHGJJJ@BCDEC@<;:7866'&'&+,-BDFFGIJJHJJHJJJFJHJIGJIJFJFJDAB?==;<00002454+**+@CBEIJJFGHJIJJJJJHIHJFJHGJJIGHGFJEEJJGJJIJJJIJJJJJJAABCJBJHIJHJJFFJJIHHJGJJJJJJJJIJJJJJJJIJJDFEJEC@<:5662,))))446@JIJJJJGGJJJFJFBBB@JJJJFJJHGIECGB*))),))(&%'(%&+,)((3224:DA?:::CF;GJDHEIJJJJJGHIJDJEIB?=(&&&2222<HCH811JFJJJJHEDFHEIAD:::8>6444=><==<<8//48<>A:;@=?CBCB633,,214DDECBHJEBCAJJJJFCIDFEGIHJFJJFJFEGJJJGEGJJDDGJIJDFEGHJFHAB8<97;88899640..6'GJJJGFJIGHGGFGIJJIGJJFGFJJJJHHJJGHFJHJHJDGGJIJFDGJD?>?<<<<?EGJIDCBJJDEJDHHJHIJEHEHHIHJJJGJ@AABFJEGIIJFEEHE==:9@?99:;;***>@898BBFACDDD5+,4JDHJJHGGJJHJJJJHEGJJJGJJJJGJJIHJGJIFGHFCJF??>=@111JJJJJHGJJJJGJHJEGJGJJGJHJJIJIHJGEGHJJJJIJJJJJJJJJJJFIEFEJ==::5>??JGDGFJGED@4>>?:;=;1/0/1010045=CDGA;<<JJJFDC>>=<<>?0//0;=997456-3+,ABJJJJJHHIJGJJJHHBFF++**5344&'&&31/1)))*6788668:?IEEJFFHEFJHJJJGIHJFJJJJGJFGE86555JED9;45>?EFCBEHJHJJJJJJJHJJJJJJJJJJDBCB=;==JHJJJIJIJGJIGGJFHFGDEDHFE;:98=-'&%')*'###$(%&###%'%&'%&$%&%%$%$$$$&&'&&'&%%&&%$$%%&%%'%%&)/1.---:<?ABJJDHFFFEJJJJJHGIJJJHGJJFJ<<45FF===9,,,,<<A6666;>CFJ@,,,*(((2335B==>GJJJHJJIJFGJJEJJGJJJGJJJJGJJGHHJJJJJFJIFJHIDHIJJJFJHIJHHFJJHEFCJB:B==>GFDECJHJDDFEJ>==;;4340/---&'''*9@?>>:;;=IECHDJFHFAGEFIJFJIJJJEJJJJGJIJJIJJIJJJFEJHJJHGJHJEGIJJJJEHGED>==;9988886:445--,(((((::=>?DCFC=&&&%%%$$$&-24>ABIIE<<<JFCE@AA<<98:;2224:4?502144:<@CJE@>=:.0?@::::6666><7789F8772)''%%%%&&'6+**+55868:--,,3+-;>AEEHJGJJDJIJJGJJJJJ@AAJEJGJHFCA=>@6310011(*0)9<>:898ECHCDJJJIJFHEJJJJHGCDCDFGG;;;:<<A>::;@GC=<=AJJGJCEIJJIJEIHFHJGJJFFIEB:;;CCD2**1,***ECFGIHJJHJJJFJJIIGHGIJGJJJIJGGIGJ.--19-,222DCDFCBBEJJEBECJFDCEDJI9556944458:::8@AAEJJJIHEDEJHJHBHJJJGJJJJJGJFHJHI777::658@@AA?***>JGJ;8981211@CBHDGFHIGJC/**>;<<+++,2/++(())::?BBAADD?8JJGJJJIJJIJJJGFJJGJHJIHJGJJJJJJJJFHFB>=DEEGJCJIJJGJJFJJJJJFHJGIJJHIIHHJIJDIIJJFJFGJFJFHJDJJFJGFJJJEHJIJHJJDJCCGJJBBC@CGBFEFFDHGJFJJJIJJJJ<FD?DIJJJFGFFEHFIGFCCCFJJEJJHJEDGIJFFJ@HJJJGGGHJGJJJHHHDFDFGIEJD=222;:=?:B>????EEAGHFFEJHG200<:==@BHEHEIJCDGDHFGE7677HFJ===664,*)(),3JFCB;97778*(&+==<9722<=>GJIJJGDBDDFJJJJJHHJHJGJJGHJIHCCDCGJJJEJJJHHGIJJJBBFBJJJJJJJIJDJJJJJJFJGJ=EC>>>>JJIJJJGIJEIHFHHIH>=<=@=>>855AHJFIIJJJHIDEDJGJEF4966356FBCBC<::;?A7432388<;9888=JIGJFEEJJIJJJJIJGJGHGHJJIGIJIFJJJIHJJJHJGGEEF?32--/*,'&&(%9:::EHHFFED>FC>JIEFDFDJBJJCBBG?=>>:<<>DCCE=;;;>@@JEFEJHGJEGBCB@BFJHJJJFFDGJF76544443122@IFHCCBBFEEGBD<;/--.--..//679:==JDDCEFHFFFJJJHEHBBE@A@HJHJJJFJHJGJJJIJJJJJJJJJJDJGIHIJJJHJJGJGFCDEC:301;?AAACCDADB@CIJJJEHEEJJJFFGEGJHJIJGC:9979E<?+''2)3:;<:;;HFFGDJHIJGHEJJIJGJHGJJGJFFCEEFHGGFGBDEFJCBCBGFFJIJDEBCFJGCCCJHGJFHHIGJFEHIDDC;9876)''%%%&),''&''''%'''+,*%%$$&&)+?FFCCEJHFDGHJJHDHJEJJGJG8;/164?A...+8<EAB=A@DJJEGD@>>7)'&$
@Glass_T7V_23_D3_14_8_47
ATGAACGGTGGTATATCCAGTGATTTTTTTCCTCCATTTTAGCTTCCTTAGCTTCCTGAAAATCTCGATAACTCAAAAAATACGCCCGGTCGTGTGATCTCTCGACTATGGTGAAAGTTGGAACCTCTTACGTGCCAATCAACTCGAGTGCCACCTAACATAAGAAACCATTATTATCATGACATTAACCTATAAAATAGGCGTATCACAGAGGCAAGATTTAATAAAACATTAGCTTTTTCGCTAAGGATGATTTATGAAAATCACGGCCGCTTCTAGAGTACTGCGATGAGTGGCAGGGCGGGGCGTAAGACTCGACGTCTAAGAAACCATTATTATCATGACATTAACCTATAAAAATAGGCGTATCACGAGGCCTTTTCGTCTTCACCTCGAGCACAGCTAACACCACGTCGTCCCTATCTGCTGCCCTAGGTCTATCAAGTGGACTCCCTGGATAACTTTACCAGGCATGCATAAGGCTCGTATAATATAGGGAGACCACAACGGTTTCCCTCTACAAATAATTTTGTTAACTTTTAATTAACGGCCGGCTTGTCGACGACGGCGGTCTCCGTCGTCAGGATAATCCGGGCATCAATCGTACGTCCGGCAATTAAAAAAGCGGCTAACCACACTTTTTACACATGCTGCAGCGCCACTCAATTCTAGGGCGGCGGATTTATACTCCAGAGCGTTTCACCGACAAACAACCAATAAATTCAAAGGCCCAGTCTTTCGACTGAGCCTTTCGTTTGATGCCTCTAGCACGCGTGCATCAAATACCCAGCTGCAGGAATTCGATATCAAGCTTTTATTTGTAGATGATCCATGCCATGTGTCATGCAGCAGCTGTTACAAACTCAAGAAGGACCATGTGGTCTCTCTTTTGGTTGGGAATCTTCGAAAGGGCAGATTGTGTGGACAGGTAATGGTTGTCTCGTTAAAGGACAGGGCCATCGCCAATTGGAGTATTTTGTTGATAATGGTCTGCTAGTTGAACGCTTCCATCTTCAATGTTGTGTCTAATTTTGAAGTTAACATCCATTCTTTTGTTTGTCTGCCATGATGTATACATTGTGTGAGTTATAGTTGTATTCCAATTTGTGTCCAAGAATGTTTCCATCTTCTTTAAAATCAATACCTTTAACTCGATTCTATTAACAAGGGTATCACTAAACTTGACTTCAGCACGTGTCTTGTAGTTCCCGTAGTCTTTAAAAATATTACGTTCTTTCCTGTACATGACCTCGGGCATGGCACATGTGAAAAAGTCATGCTGTTAGATCTATATGATGGATCCGGTATGTAGAAGCATTGAACACCATAACCGAAAGTAGTGACAAGTGTTGGCCATGGAACAGGTAGTTTTCCAGTAGTGCAAATAAATTTAAGGGTAAGTTTGCCATTATGTTGCATCTCGTTCACCCTCTCCACTGACAGAAAATTTGTCCCATTAACATCACCATCTAATTCAACAAGAATTGGGACAACTCCAGTGAAAAGTTCTTCTCCTTTACTCATGGTACCTTTCTCCTCTTTAATGAATTCTTAAACAAAATTATTTGTAGAGGCTGTTTCGTCCTCACGGACTCATCAGACCGGAAAGCACATCCGGTGACAGCTGTGCACGTCGGGGTTTGTACCGTACACCGCTCGAACCGCGGTCGTCAGCCAGACAAACCACAACGCTAGCCCACCACCTTTTTCAGTTATAAGTCAGGAGACGAGTGATCTGTTCACCTTTCTTTGCTTGCTTTGTAATCACTCGATGACCAAAAGTAAAAACCCGCCGAAGCGGGTTTTTTCGTAAAACAGGTGAAACTGACGCTAGCCGGTCTACTAGTCGCGCGGCCGCTGCAGTCCGGCAAAAAAGGGCGAGGTCACCACCCTGCCCTTTTTCCGAAACCGAAAAGATTACTTCGCGTTATGCCAGGCTTCCTCGCTCACTGACTCACTGCGCTCCGGTAACTCGGCTGCGGCGAGCGGTATCAGCTCACTCAAAGGCGGTAATACGGTTATCCACAGAATCAGGGGATAACGCAGGAAAGAACATGTGAGCAAAAGGCCAGCAAAAGGCCAGGAACCGTAAAAAGGCCAGGCGGCTTGCTGGCGTTTTTCCACAGGCTCCGCCCCCCTGACGAGCGTCGCAAAAATCGACGCTCGGTGCACGGAGAGGTGGCGAAACCCGACAGGACTATAATTACGGCGTTTCCCCCTGGAAGCTCCCTCGTGCGCTCTCCTGTTCCGACCCTGCCGCTTACCGGATACCTGTCCGCCTTTCTCCCTTCGGGAAGCGTGGCGCTTTCTAGTAGCTCACGCTGTAGGTCTCGGTGGGGTGTAGGTCGTTCGCTCCAAGCTGGGCTGTGTGCACGAACCCCCCGTTCAGCCCGACCGCTGCGCCTTATCCGGTAACTATCGTCTTGAGTCCAACCCGGTAAGACACGACTTATCGCCACTGGCAGCAGCCACTGGTAACAGGATTAGCAGAGCGAGGTATGTAGGCGGTGCTACAGAGTTCTTGAAGTGGTGGCCTAACTACGGCTACACTAGAAGAACAGTATTTGGTATCTGCGCCTGCTGAAGCCAGTTACCTTGGGAAAAAGAGTTGGTAGCTCTTGATCCGGCAAACAAACCACCGCTGGTAGCGGTGGTTTTTTGTTTGCAAGCAGCAGATTACGCGCAGAAAAAGGATCTCAAGAAGATCCTTGATCTTATTGCTTCAGGTATGACGTTAAGTGGAACGAAAGATTCACGTTAAGGGATTGGTGATCAGATTATGGAAAAAGAATATTCACCTAAATCCTTTGAGATTCAAAAATGAAGTTTTAAATCAATCTAAAGTATATGAGTAAACTTGGTCTGACAGCTCGAGGCTTGGATTCACCAATAGAAAAAAACGCCGGTGGCAACCGAGCGTTCTGAACAAATCCAGATGGAGTTCTGAGGTCATTACTGGATCTATCAACAGGAGTCCAAGCGAGCTCGATATCAAATTACGCCCCGCCCTGCCACTCATCGCAGTACTGTTGTAATTCATTAAGCATTCTGCGACATGGAAGCCATAGCAAACGGCATGATGAACCTGAATCGCCAGCGGCATCAGCACCTTGTCGCCTTGCGTATAATATTTGCCATGGTGGAAGCGAAACGAGCAGGAGTACATATTGGCCAGCGTTAAATCAAAACATGAGAAAGTTGGCCAAATAACTGGGACGAAAAACATATTCTCAATAAACCCTTTAGGGGAATAAGCAAGGTTTTCACCGTAACACGCCACATCTTGCAAATATGTGTAGAAACTACAGGAAATCGTCGTGGTATTCACTCCAGAGCGATGAAAACGTTTCAGTTTGCTCATGGAAAACGGTGACAAGGGTGACGCTGTCCATATCACAGCTGACCGTCTTTCAGTTGCCATCAAAATTGCAATAACATTCAGGCGGGCAAGAATGTGAATAAAGGCCGGATAAAACTTGTGCTTATTTTTCTTTACGGTCTTTAAAAAGGCCGTAATATCCAGCTGAACGGTCTGGTTATAGGTACATTGAGCAACTGACTGAAATGCCTCAAAATGTTCTTGCGGATATGA
+
--((()034567798992005CEDJJJDB@7-'',((67C655993-++'-++*)+057;=@>;<0)(((*&$%.8<JEDC?>0///)((''''-'-.+,**&&*'&&'//1;DAGAA@?>=A>@A762..))&''%))'))))/...//063553***)**)**/33=55534424.-.())%'&%&((-,./054656770/..)%%&%%&).,&&*%&'&&'()*,%%%%&**++//778:<?ABBBD7776:432146663''((//+***-./+,./8:>?BFEF?=>EDHEFJJJJHDJJJJJFDEEHE>=CHEBBED>>BFJCGDHIGJEFEJJJIJFJFGHEFDFJIJFJGGHDCCB<:::>('&&-+)(%'1226:?AJB555899@AJJJDGJIJHJIGJIEIJJGJJJAF@@87642---.:ECEJGGA@-))()-'&%'%$&&&())()))((&&'$$$%45444..../3;95522)))()%%%)))((((*/18;<<=BAC>@7545...0><;7675:8(;89:=;7548=>?;<<EDFJHFHHGEGFEGI<<;==;:;:<6><::8..--/((()/1112*)(%&&&**)*&'',*35''''87686451014=B=9:*)&&(())0'&%%$%%%%%''(*&'&$$%%%%%(&&$%&(*)))()(&'&$$%&***)''*+,++,)))*&&%%'./+**(&'')*)'(((+.>@?B@>:778<5/-,++)).667=6*))*0&()),+)''$$%%'$$'(&%%&&$%%&$%%)&%$$('&&&&&(-,,1689DEEEJFJFJCEDH@@3224,*)&$$%&()'(%&''&&&')'',,9;>?FCBBDBDADACDJJE;;GJFGGHJ????F<::::E@(((''''..+**)'(;;EJGICCBCDDDGJEFIFGIEGJBAA>==<>>97+*+*147>B@?6578DIFIF@@AAECJJJGFIHEJJIJHFFDJDDIADBBHFDC66656667??>:559>JFJCDCCEFEGEJEHFFCFJEJFBCCAA20)$&&''+01344;98;;<BAACAEDCFDEEBA@@BAEDEJHC@?>=@B?5444...*+*+255;0.../33/977=?ABCCFI@@DCB@?9*'''262164776*'A>FDE8555:=<643****),,10**'%%$$$%()(&)&%&%''(),+++2.//06/--/13,(*'''&&('$%'*((&&%%&&')))(0033//5323(&%&'$#%*---*(())&(%&*,22;9775471111,,%%%%%$$&()''(&&%&%$#$'(())$$$%&4,,+''(&%%%%'(-89999?A@6666==>?BGIEB@@CEEEDAAEB:99:44...>=E>CE988:((()97778;;;<97:8522122.--'(().666/0-.+)%$$''''''')(&))000437;:<@CDBC?6225/CJJJJFEJJDGGFJJJJJJJJJJJHJDGEEBBCEDBDB?<83111>@FJJFGFJGJFHDEHJBJD??G?>>5:97BCAGCA:?40A>HJ?HFJIJJJGHJGGJIJJJIHJIJJA@?@JJI757)''':;AAAGCABBFIJGGHGCDDFCCFJJJHHGEJHEGJJGIJJHJJJJ44213443272221643605/-)).',+(()*/426.-+'%%#$$$%$&&''--.456001055*)))*'**,2110/./*(%%'--''&'('&'%$##$&%&&&('(%&%%'***,/,-.1/99;;;99CDC>>@>5445777;?>:767AA?888?D?;;--,++,,2667566555(((2:@JD:778EEJGE@(&&&'++,,-0<>:;8790///25337889:::5/(''&')*1+++<AA>52/4333733347::78949466556,&%$%-)**)*+@A>>=9952/7766769/-*')0/344<:30/--.23,++,*'''&'&&(%&&&))(''%$%%&'&&'4100068864))(&(*8;HHFJJJJHJJJBCECJJJGJJHJGAI655576<<?FJJJHFE;;00;;FIJD833:>>=>CCEDBCDGJD:73125JFJJJIJGAHIJGIJJJHEB=9/)&&&&%%)*),41//0120.447./..00?GDBBCBCD=91//022311111239JHF9656422+'''('&&(((('')))(().19898....3318:55&&%&'(&%&+++**/.2,,&'+,,+**+5/755:GJDGEC>JDFDJAJIJIJJJJJJJHIGJJJFJHJGFHIJF??@@:@G;;J@A?A?7666FJ=<;;962++++.,*&%%%$%%&(,++,,4%%%%%&%%&&%'(('&&&&&&'(((1568:;CHHJJABBDJJI?933&&++4356;;<<CC@IGGJGEJEJJJHHJFIED822//015ADFCJHFGFGJHGFIHJHIJIGJJJJHCDCGJJ;;;;@9FA?@ACHDFIHJEE<;<=CGJHJFHJIHIJHJFDBGGHJHHEJIEJJFC;;;<EEJJFJFF?85599<77;>@JJHJJJJJJJJJJGIJJJJJIGFJIID>>CAFJJJFIICCECJJJFAA@@B@)'(/DDHHJJJJJJJCAAB.(((*+35>>@>>>:?AIHJJGCA:;@@JBCC88897677977<<?BDHIJJJDBC5111223<6679=@;:::CCJIGCEDAF8889<62/@?BH*))((((*))((('&'*)%&((()&%%$$&%%%&&$$%%%%&''%%%',3.32///18..//++))**+++++--*/2(((&&&&)*&&&&&)+545)))-)(%%**),,/41/./1*'''((*)''---+--:100659:=@C@@DEFIGEA;877,+,-///166388?DGIJ;::;999:ABB<%%%(*)(-..1/)(()+,110.*+,*45<JBDECC6556:996777;<4444HJJJJJHJGIJJJJFEFIJEDDFHJJ??@@JJJFI0001BCDJDBDCEJJECDEHJFGJJJIJJJFHGJAC><;:::;9))($##%(599=>DJFHDCCJHJEFGJJJJFEEEFB@>9987*).012336544--'%%$%(+))+12223+++=@GCJH;DBCDHHEJIJFG+)))7667;9878;<@E@BBCFF?>>88740/-')'())%$(&%$$&-+(&%$&''&''%$$%'&'%'(%$$%$$%))//26372(%%$$%$%(+/*%%&&&$%&%%$%%%%')&&%+.66332233<4444FJHGE@BG@000;=><,.,*,2222=@@CB;;;:==>JBA@@FADJJ@:7.C5446<82/,*'&&&'&%$$%%%%?JJJBBBAGJGHIIJJ3333??@FEEJDJJJHGHJA@?6010-,-,.6--11267663,'''((&'&&((&&$#$$%%%&)5)(&$$#$'(&&&&*+((*,)(%$%&*,)*--02765-,'%%%&%#$$#$$$&+,,03339?=>==>@BB<;;;<20112233347845BCCFJJHFJJ=3572,''';>><)))JJGJJCDCHJJEJJJJFJE@AA>EHFEIFHFFEDBBEBD....<<=>=>@@?>>>?CGIJ<;;<10048;10.'''%&%&&++*)'
@Glass_T7V_23_D3_14_8_48
GAAGCCTGCATAACGCGAAGTAATCTTTTCGGTTTTAAAGAAAAAGGGCAGGGTGGTGACACCTTGCCCTTTTTTGCCGGACTGCAGCGGCCGCTACTAGTAGAACCGGCTAGCGTCAGTTTCACCTGTTTTACGTAAAAACCCGCTTCGGCGGGTTTTTACTTTTGGTCATCGAGTGATTACAAAGCAAGCAAAGAAAAAAGGCGACAGATTACTCTGTCGCCTTTTTCCTGACTCATAACTTAGGTGGCGGGCTAGCGTCGTGGTTTGTCTGGTCAACCACCGCGGTCTCAGTGGTGTACGGTACAAAGCCCGACGTGCACAGCTGTCACCGGATGTGCTTTGGTCTGATGAGTCCGTGAGGACGAAACAGCCTCTACAAATAATTTTGTTTAAGAATTCATTAAAAAGAAGAAAAGGTACCATGAGTAAAGGAGAAGAACTTTTCACTGGAGTTGTCCCAATTCTTGTTGAATTAGATGGTGATGTTAATGGGCACAAATTTTCTGTCAGTGGAGAGGGTGAAGGTGATGCAACATACGGAAAACTTCTAAATTTATTGTACTACTGGAAAACTACCTGTTCCATGGCCAACACTTGTCACTACTTTCGGTTATGGTGTTCAATGCTTTGCGAGATACCCAAATCATATGAAACAGCATGACTTTTTCAAGAGTGCCATGCCCGAAGGTTATGTACAGGAAAGAACTATATTTTTAGAAGGAGTCAGACGGGAACTACAAGACACGTGCTGAAGTCAAGTTTGAAGGTGATACCCTTGTTAATAGAATCGAGTTAAAAGGTATTGATTTTAAAGAAGATGGAAACATTATTGGACACAAATTCAATACAACTATAACTCACACAATGTATACATCATGGCAGACAAACAAAAGAATGGAATCAAAGTTAACTTCAAAATTAGACACAACATTGAAGATGGAAGCGTTCAACTAGCAGACAGTTATCAACAAAATACTCCAATTGGCGATGGCCCTGTCCTTTTACCAGACAACCATTACCTGTCCACACAATCTGCCCTTTCGAAAAATCCCAACGAAAAGAGAGACCACATGGTCCTTCTTGCGTTGTTAATAGCTGCTGGGATTACACATGGCATGGATGATCTCTACAAATAAAAGCTTGATATCGAATTCCTGCAGCCCGGGGATCCCATGGTACGCGTGCTAGAGGCATCAAATAAAACGAAAGGCTCAGTCGAAAGACTGGGCCTTTCGTTTTATCTGTTTGTTTGTCGGTGAACGCTCTCCTGAGTAGGACAAATCCGCCGCCCTAGAATCGAGTGGCGCCTGCAGACGTAAAAAAAGCGGCGTGGTTAGCCGCTTTTGCCGGACGTACAATCGATTTACGGATGATCCTGACGACGAGAGTTCACCGTCGTCGACAAGCCGGCCGTTAATTAAAAAGTTAAACAAAACCTTGTGAGGGAAACCGTTGTGGTCTCCCTGAAGTACTTATACGAGCCTTATACATGCCCGTAAAGTTATCCAGCAACCACTCATAGACCTAGGGCAGCGGATCGGGACGACGTGGTGTTAGCTGTGCTCGAGGTGAAGACGAAAGGGCCTCGTGATACGCCTATTTTTATAGGTTAATGTCATGATAATAATGGTTTCTTAGACGTAAGTATTACGCCCCGCCCTGCCACTCATCGCAGTACTCTAGAAGCGGCCGCGAATTCCAGAGATCATTCCTAGCGAAAGCTAAGGATTTTTTTATCTGAAATTCTGCCTCGTGATACGCCTATTTTTATAGGTTAATGTCATGATAATAATGGTTTCTTAGACGTCAGGTGGCACTCGAGTTGATCGGGCACGTAAGAGGTTCCAACTTTCACCATAATGAAATAAGATCACTACCGGGCGTATTTTTTGAGTTATCGAGATTTTCAGGAGCTAAGGAAGCTAAAATGGAGAAAAAAATCACTGGATATCCCACCGTTGATATATCCCAATGGCATCATAAAGAACATTTTGAGGCATTTCAGTCAGTTGCTCAATGTACCTATAACCAGACCGTTCAGCTGGATATTACGGCCTTTTTAAAGACCGTAAAGAAAAATAAGCACAAGTTTTATCCGGCCTTTATTCACATTCTTGCCCGCCTGATGAATGCTCATCCGGAATTTCGTATGGCAATGAAAGACGGTGAGCTGGTGATATGGGATAGTGTTCACCCTTGTTACACCGTTTTCCATGAGCAAACTGAAACGTTTTCATCGCTCTGGAGTGAATACCACGACGATTTCCGGCAGTTTCTACACATATATTCGCAAGATGTGGCGTGTTACGTGGAGAACGCGGCCTATTTCCCTAAAGGGTTTATTGAGAATATGTTTTTCGTCTCAGCCAATCCCTGGGTGAGTTTCACCAGTTTTGATTTAAACGTGGCCAATATGGACAACTCTTTCGCCCCGTTTTCACCATGGGCAAATATTATACGCAAGGCGACAAGGTGCTGATGCCGCTGGCGATTCAGGTTCATCATGCCGTTTGTGATGGCTTCCATGTCGGCAGAATGCTTAATGAATTACAACAGTACTGCGATGAGTGGCAGGGCGGGGCGTAATTTGATATCGAGCTCGCTTGGACTCCTGTTGATAGATCCAGTAATGACCTCAGAACTCCATCTGGATTTGTTCAGAACGCTCGGTTGCCACCGGGCGTTTTTTATTGGTGAGAATCCAGACCTCGAGCTGTCAGACCAAGTTTACTCATATATACTTTAGATTGATTTAAAACTTCATTTTTAATTTAAAAGGATCTAGGTGAAGATCCTTTTTGATGATCTCATGACCAAAATCCCTTAACGTGAGTTTTCGTTCCACTGAGCGTCAGACCCCGTGAGAAAAGATCAAAGGATCTTCTTGAGATCCTTTTTTTCTGCGCGTGATCTGCTGCTTTGCAAACAAAAAAACCACCGCTACCAGCGGTGGTTTGTTTGCCGGATCAAGAGCTACCAACTCTTTTTCCGAAGGTAACTGGCTTCAGCAGAGCGCAGATACCAAATACTGTTCTTCTAGTGTAGCCGTAGTTAGGCCACCACTAAGAACTCTGTAGCACCGCCTACATACCTCGCTCTGCTAATCCTGTTACCAGTGGCTGCTGCCAGTGGCGATAAGTCGTGTCTTACCGGGTTGGACTCAAGACGATAGTTACCGGATAAGGCGCAGCGGTCGGGCTGAACGGGGGGTTCGTGCACACAGCCCAGCTTGGAGCGAACGACCTACACCGAACTGAGATACCTACAGCGTGAGCTATGAGAAAGCGCCACGCTTCCCGAAGGGAGAAAGGCGGACAGGTATCCGGTAAGCGGCAGGGTCGGAACAGGAGAGCGCACAAGGAGGACTTCAGGGGGAAACGTGGTACTCTTATAGTCCTGTCGGGTTTCGCCACCTCTGACTTGAGCGTCGATTTTTGTGATGCTCGTCAGGGGGGCGGAGCCTGTGGAAAAACGCCAGCAACGCGGCCTTTTTACGGTTCCTGGCCTTTTGCTGGCCTTTTGCTCACATGTTCTTTCCTGCGTTATCCCCTGATTCTGTGGATAACCGTATTACCGCCTTTGAGTGAGCTGATACCGCTGCGCCGCAGCCGAACGACCGAGCGCGGCGTAA
+
+-.AFDCCJ=>>?FDDACFGCFJHFJEEHE@@BJHJ94349::<=DEDE>==>JEDDDGJ@?>>A<?DAA>B@GE98772/+++0..5=GDFHJJJHG+++*('-&&5<<DH@A??BA@@CGEGJHHJEJJJFDDIJJJGIFHJFEDFA>>>>63-...2+*)(;::?@====BDEGJGIJJJJJJJJA@@??BAC==CJGFJGJ===<>==<7445776-+*,)(439443::::AAC@ADBDA334JJJEHHEJEFFEJ@<==B?>=7640/1>A?@@C77700..)(),*)**;;<>><+'&%&%%),**4:=?@BCJGJGHJJJA>****675610267:'''-456?:9:::6'DEA@>>>;;;@E?A@AGGFGHCFDHJJJJJH@C9IEJJJJJHF<;;7:/.++)('''((32/+,+)+-+)*.129;:<;<><=49:>@A9:@AACC@@@CDDFEGBJGJG>>>>BEBGDHEJIFDGJJGJJIJGJHHFGFDBA==<?:;;J8766:IEEGFHJJFFGGJJJDHFJJFJIJGEEHJJDBA?1++*,63:B100/0(''').03>JJJGFDBHEFGGEGBDJEEDBBBDJFEJJHIJJGJJJJJEFJJJJFGJGEI??@@GIFCA896444+*-..*))*5@ADDCHJJHJGIIJJJEB@JJJDCACFJJGJGJJIIJF>?@AJFGJJGEJJJJGEGJJJJFJCBA?:<99*%%'((%%%%%'&+)+,35440/.-./0129<=BJDEDDF(''(=?A?@CJIFFDDCDJHHGDBHJFJJJHEJFCECJIDJIJJGHJJFHGJGJJ;9::9::?E@AAJJGB@?.-,+-.87768;<:)(((999=DEJHGGIJHJIFJDCIHJJIJJIJJJGJJJJJJJBFJIFJJJIGJJJJIJJGJJJGJJIJDEDFDGJJFFEDJFJGHGJJJFDIIIHJIJJJIHFDG<7779&&&&'%&%%%%%'''238@BJJEGDDFBB;@??F@@A@CE9999>DC<:7339A.B@@BIJJEDB@@@C<=4.++*)+,7;D@C?;<?B80,++/--054'((=@AEJJDGJJDDFJJJJ;<<7888883/*%$%%('$'+))*2337'''<JJ@@;9551159>7676****8))))EFGJFJEJJIJJDJJJFJJJJFHFJJ<;:>>>=77;J@86687JFJGJJBCACFJDCBAAIE@ABEJIIJJJGEJHGFIJGF++++49::>A84577<DB<DD0///1001'&&'+0*34427+*++<CEE>??<<;959512.//1://0?JJ,,,,ABFFA>@BJ?<<<?CFE<;;:?@DCDH16,,-F@AJGJ2222222C?;:::4311/*''((1255521+++)(&&()))((163333EDDJJ?>>22245332233('&&&&,88>?AFGGJFJGFIGHJGECGJJIB=,++,.143+)))&&$$%%'.@A??==??E>==>EFJ=;,''&'))-,+033533499<34('&'))))+89>CFEB:8((%*79FIECA@;;F@>>@DD,,,,>988)(((((((7B8777FFGGIGJFIHJHJC<<;=DAHIGGJJIDEGJJFJJJJJJJGJJIJIJJIJJJHJJJJJJGJHFJJGJJJIIJGHDCC@BC<<<<FJA4,+,,+/(%&))++,=899888@DHEJHHIIJJGJJJEJJJJJJJJ>>>@CGJJHFCCBADFD;:99<=@CDA>63<:00435<B;?6----.---766<<<<IIJJJJJHJJHJJIJHIHJJFJGEF:AABFIGDCDEDJFGIJJHJIHJFJJJJIHJJGJJJJB333++/)))*7<FJ0001=>?EC<=?@BAAA7666GDBCBBIJAB@ACCJJAFJJIJJEJADCGD+*),++-5411227::999=;7455,,,/10=FDFGJJJJJJJJJJIJJHJFHJIJJJJJJJJGJJJJCDGJJJJGJIJJHGJGC))))44300006EJ?G2222=CDFJJJ1.../:8<?>EIJJJIJJJJHJJJJGJJEDEDJD5555IJJJJGIIIJHJJGCECEBBDFGJJJJJJJJEJEJIGHJJJHJJJJGIJJ>>@AAAB770>JIJJJJJHJJGJJJJJJJFH?JJGGHHEJJB555F:3661;<92;<>FGG?==;=??(((.011>?<=<:@AABCCJHEJHFJJJC@432*)()*-..8@?<77<<DGJEJGJJJIJJDJJJIJEJJJHJJIJJFEBJGHGJFEGHJJIIJJHHJHJJ?A:)))****ADC=>::<;@:;9:<=BDBEDG>FGEFA@@DB99>@BJJFDFJJJGEEJJFJJCD=DDA<<--,-210.***((&&'7C@ACFFJJDGJJJJJJJJJJJIFFGJJJJFIIFCFCBBDJHJHHJHFEFHJJJFJF<;::=<<*))))))=F9999GDHJJJFIEHJ6668>*)))*(%%#$(*&5>=JGDFEFJ:5545+))**>?==:::9;5566AFDJJHFGJJGJJJ@?@@IJG?9DJJEJGIJJEEBEEI@BBBJGJJJJJJJIJJGJJJJIGJJIHJJJJJJJGJJDIJGJJJJJG64;4JEFFHJH??>=6111022321/0677DJGFJJFGEGGHEDJFFFJHEG@61/00C??CBBDEIJIE:AB1*+00<.---FJ<<<<D@==9;;:1001IEFHGIJJJJC9569>668<655671773222;7600008>;.,,+,-'&&&''((('(((*9;?AFFHFDJGJHIJJJFJJJIJ=;;<HGGHEHJJHJJJJJHJIJJJJJJJGHGEHJJJJJJJJFCG;<=<<<:769;GFJEEDC656;JGJFJ''''744:;>A:889EDJJIGJCJHGF7777JJI>=<=ED8=<5666@BDA?=888;11'&&(257920,''')267564/130456:<A@CEJFHD=:@JJJ<=++++112781+))*444561''+;;BACBBFFFFDGBABFGJJIJIJJG0000<<9<8<865464598777@@HCBAFBEFCABJJJJJJIJJJFJHJHFHJEGJJ8745)&&'035DJJJJGHFJJGJJ<<<<JJJJHJJJJHIHJJJJFJJ333.*+...:989:311.-+))*,0.))*,8956:>;<;<JIEHGJJJJJJFJJJJJJJJJHJHIJIJIHJIGHFEAAA84447@=>>EEBAACH=9866659:<DDIDJGJHJJJHGJJIIFFIHJDJECEC>:99:BB??C==<HII665589>::4445::4.600000:AC:99:BDBCFED?951;>>A<::<;:<?CDDJJHJIJEFHJIJ)))<=JBJJIFEJFJHF=?<449;?AC@>=@>@A:52103547556EEIFFJHJJJBJJJJJJJJJJIJGHJFGD?B@A11228870/1/'/012JJHC;:-(%%*0))(*,*9>@CDA@AA;666HJJJDFGEJIJJD?@3222FJFCCA><=>ABB@DBGJJHJEDD=;:8;?===E?@FJGFGHC@ADJH>>=?C<DDBFEHJJJFJJJJJD,+*++/./-17:<EJ>>=>F;::;IJDEBCEBACDEGFIJEJDDIGIJEJICDB<CAC***+@?BHCFFEEEFJEGCBD...*,,,85-0015BBAJHFJCJC==</,**,)***++,>>?FBCD:99:55&&%'(%$
@Glass_T7V_23_D3_14_8_49
TTGATGGTTCTACTTTCTCCTCTTTAATGAATTCTTAAACAAAATTATTTGTAGAGGCTGTTTCGTCCTCACGGACTCATCAGACCGGAAAGCACATCCGGTGACAGCTGTGCACGTCGGGGTTTGTACCGTACACCACTGAGACCGCGGTGGTTGACCAGACAAACCACGACGCTAGCCCGCCACCTAAGTTATGAGTCAGGAAAAAAGGCGACAGAGTAATCTGTCGCCTTTTTCTTTTGCTTGCTTTGTAATCACTCGATGACCAAAAGTAAAAACCCGCCGAAGCGGGTTTTTACGTAAAACAGGTGAAACTGACGCTAGCCGGTCTACTAGTAGCGGCCGCTGCAGTCCGGCAAAAAAGGGCAAGGTGTCACCACCCTGCCTTTTTCTTAAAACCGAAAAGATTACTTCGCGTTATGCAGGCTTCCTCGCTCACTGACTCGCTGCGCTCGGTCGTTCGGCTGCGGCGAGCGGTATTAGCTCACTCAAAGGCGGTAATACGGTTATCCACGGAATTCGGGATAACGCAGGAAAGAACATGTGAGCAAAAGGCCAGCAAAAGGCCAGGAACCGTAAAAAGGCCGCGTTGCTGGCGTTTCCACAGGCTCCGCCCCCCTGACGAGCATCACAAAAATCGACGCTCAAGTCAGAGGTGGCGAAACCCAACAGGACTATAAAGATACCAGGCGTTTCCCCTGGAAGCTCCCTCGTGCGCTCTCCTGTTCCGACCCTGCCGCTTACGGATACCTGTCCGCCTTTCTCCCTTCGGGAAGCGTGGCGCTTTCTCATAGCTCACGCTGTAGGTATCTCAGTTCGGTGTAGGTCGTTCGCTCCAGACTGGGCTGTGTGCACGAACCCCCCGTTCAGCCCGACCGCTGCGCCTTATCCGGTAACTATCGTCTTCAGTCCAACCCGGTAAGACACGACTTATCGCCACTGGCAGCAGCCACTGGTAACAGGATTAGCAGAGCGAGGTATGTAGGCGGTGCTACAGAGTTCTTGAAGTGGTGGCCTAACTACGGCTACACTTCGAAGAAACAGTATTTGGTATCTGCGCTCTGCTGAAGCCAGTTACCTTCGGAAAAAGAGTTGGTAGCTCTTGATCCGGCAAACAAACCACCGCTGGTAGCGGTGGTTTTTTTGTTTGCAAGCAGCAGATTACGCGCAGAAAAGATATCAGATCCTTTGATCTTTTCTACGGGGTCTGACGCTCAGTGGAACGAAAACTCACGTTAAGGGATTGGTGATCAAGTATCAAAAAGAATACTCACCTGAATCCTTTTAAATTAAAAATGAAGTTTTAAATCAATCTAAAGTATATATGAGTAAACTTGGTCTGACAGCTCGAGGCTTGGATTCTCACCAATAAAAAACGCCCGGTGGCAACCGAGCGTTCTGAACAAATCCAGATGGAGTTCTGAGGTCATTACTGGATCTATCAACAGGAGTCCAAGCGAGCTGGAATATCAATTTACGCCCCGCCCTGCCACTCATCGCAGTACTGTTGTAATTCATTAAGCATTCTGCCGACATGGAAGCCATCACAAACGGCATGATGAACCTGAATCGCCAGCGGCATCAGCACCTTGTCGCCTTGCGTATAATATTTGCCCATGGTGAAAACGGGGGCGAAGAAGTTGTCCATATTGGCCACGTTTAAATCAAAACTGGTGAAACTCACCCAGGGATTGGCTGAGACGAAAAACATATTCTCAATAAACCCTTTAGGGAAATAGGCCAGGTTTTCACCGTAACACGCCACATCTTGCGAATATATGTGTAGAAACTGCCGGAAATCGTCGTGGTATTCACAGCCAGAGCGATGAAAACGTTTCAGTTTGCTCATGGAAAACGGTGTAACAAGGGTGAACACTATCCCATATCACCAGCTCACCGTCTTTCATTGCCATACGAAATTCCGGATGAGCATTCATCAGGCGGGCAAGAATGTGAATAAAGGCCGGATAAAACTTGTGCTTATTTTTCTTTACGGTCTTTAAAAAGGCCGTAATATCCAGCTGAACGGTCTGGTTATAGGTTCATTGAGCAACTGACTGAAATGCCTCAAAATGTTCTTTACGATGCCATTGGGATATATCAACGGTGGTATATCCAGTGATTTTTTTCTCCATTTTAGCTTCCTTAGCTCCTGAAAATCTCGATAACTCAAAAAATACGCCCGGTAGTGATCTTATTTCATTATGGTGAAAGTTGGAACCTCTTACGTGCCCAAATAACTCGAGTGCCACCTGACGTCTAAGAAACCATTATTATCATGACATTAACCTATAAAAATAGGCGTATCACGAGGCAGAATTTCAGATAAAAAAAATCCTTAGCTTTCGCTAAGGATGATTTCTGGAATTGCAGGCCGCTTCTAGAGTACTGCGATGAGTGGCAGGGCGGGGCGTAAGACGACGTCTAAGAAACCATTATTATCATGACATTAACCTATAAAAATAGGCGTATCACGAGGCCCTTTCGTCTTCACCTCGAGCACAGCTAACACCACGTCGTCCCTATCTGCTGCCCTAGGTCTATGAGTAACCTGGATAACTTTCACGGGCATGCATAAGGCTCGTATAATATATTAGGGAGACCACAACGGTTTCCCTCTACAAATAATTTTGTTTAACTTTTTAATTAACGGCCGGCTTGTCGACGACGGCGGTCTCCGTCGTCAGGATCATCCGGGCATGGATGGTACCGTCCGGCAATTAAAAAAGCGGCTAACCACGCCGCTTTTTTACGTCTGCAGGCGCCACTCGATTCTAGGGCGGCGGATTTGTCCTCTCAGGAGAGCGTTCACCGACAAACAACAGATAAAACGAAAGGCCCAGTCTTTCGACTGAGCCTTTCGTTTTATTTGATGCCTCTAGCACGCGTACCATGGGATACCCCCGGGCTGCAGGAATTCGATATCAAGACTTTATTTTGTAGAGATCATCCATGCCATGTGTAATCCCAGCAGCTGTTACAAACTCAAGAAGGACCATGTGGTCTCTCTTTTCGTTGGGATCTTTCGAAAGGGCAGATTGTGTGGACAGGTAATGGTTGTCTGGTAAAAGGACAGGGCCATCGCCAATTGGAGTATTTTGTTGATAATGGTCTGCTAGTTGAACGCTTCCATCTTCAATGTTGTGTCTAATTTTGAAGTTAACTTTGATTCCATTCTTTTGTTTGTCTGCCATGATGTATACATTGTGTGAGTTATAGTTGTATTCCAATTTGTGTCCAAGAATGTTTCCATCTTCTTTAAAATCAATACCTTTTAACTCGATTCTATTAACAAGGGTATCACCTTCAAACTTGACTTCAGCACGTGTCTTGTAGTTCCCGTCATCTTTGAAAAATATAAGTTCTTTCCTGTACATAACCTTCGGGCATGGCACTCTTGAAAAAGTCATGCTGTTTCATATGATCTGGGTATCTCGCAAAGCATTGAACACCATAACCGAAAGTAGTGACAAGTGTTGGCCATGGAACAGGTAGTTTTCCAGTAGTGCAAATAAATTTAAGGGTAAGTTTTCCGTATGTTGCATCACCTTCACCCTCTCCACTGACAGAAAATTTGTGCCCATTAACATCACCATCTAATTCAACAAGAATTGGGACAACTCCAGTGAAAGGTTATG
+
)()21,)'&&'''')2)7;<C;:;JGJJJJJGJDF>210/*('::96:@BCJ==>BJJJJHCA;::;>>33?6667:55524557A:CBCFJGJJHJFHDIJJJG96666:9855679455DB@<;:-,,-100..005@BIHFEEEH@A?;87521***224---.A>>555465244394786AACJGEIJJJ****>:=D?BGFFHJFFDECC=;;<:;>:<875571.->=>311865566:ADHJFEGJJJIIJDGGFEGHJFJGJDEABBJJJJFFF>=<9654511227<9899CEHJDEFFIFJHJJGHGJJJJIJJJHJJJJJJHGDDGJEFFC@::;@EHGJHJJJG;:;JJGJJJI@??AJED=1113EJIHG81*:87=651)2FIGFDIIHIJGFJJIJJEJJJJJGJJJDDEGGIJIFJGGJIJJJIJJJJJJJIGGAA989;====CJGGJJJHJJDBC@@C?G96459AC::;;JJJJJGGJJJJJIEHJIGEGFJBB----64&&&)0.)''&(()56BCDBCCDCHCEHEHEHJJJJHJIEJGFFJDJF653368;>?@BJJGGIFJIFJJJIFJJ?<<5649883<;=BCDEECD9EFJJHBDEDEHJJJGJJDEGFJJJJHJJGJJIHJIJHHJIGJ<<:556=85,&%%%&((>AAIIIIJHJEJJGJJJGFDC99GJJCGGIJJEDDAA=777JJJGJEEICJJHDA444@EJFJJ?>>==8''GJJJJJJJAA=<+''=9711./;.AEJJGJHFJJJFJJJGJEJ>>JHHGHGEJJJFJJCDCJJJHHJJJJIHJJJJFJEJJJD<<<<DGFF?.-,,-=>JGJJIJJJGFGFHGFDEJJGJJHIGJIJJGHJJJJJJJHJJJGJGECFGIJGJFJJABABF*)'')920..+./*2//3///559?A6=.**+*+)*3@JJJGDJ>3++,?B<===CBBFE?JEDFCBADCAEGA;;:666GJIFIFJGI9777CFFIJFIJJJEFD;84.+336797189;?>5332/../2331**))**,,)./)***+0:;CCCEFJJFHJJJJJGJHJIJJJFFGJJJJGGGHH9HJFDEE@>8.1.0GFEHHJIJEFJGBBCFBIJIIJJGFJIHHJE>JCHIG;6666FA:::223FFFGA;A566582/-/-.+(%&&&%%'&&(+-%))%&&,73446++,JJGDEE755523346777A444=@6555=<<B8??CC@@>455*))'%$$$''7455=;6('%&&%%)223))('(+++6;8788=<==FIIAEJJJFIJHJF?CDFGHHJJIJJGJJHJJ@@@@IDJJIF=>>?JIJGJGHI3223BGGB9889IGGFFGJJGJHIGJJJJGJJJIEEIJJGIJJ8889==<55:CJJ@??@EJIJEJFHJFJJHGHEJHJGC@AFDG;9;;86-01---.232211.+'&&'()),498;7772((&(+)1126?>::;;GGJIIHFE@B-**+33233DGJHJIJJIGDFDFFJJAABDJJJJFJJJGJHIJJJJIFIJJJJJJHFHFGJJJEFGFHJJJFHJHJJJJJJJJJJJJJJ@BCBHBJDJJFFJEJJJJJJJJJIJJJJJIJJJJHIJEGDD,,,8950//07;@?><@CB?JBBBAAEJJJJJJJJJJJJHJJJJJJIGJJJJJJJECDC899:EHFGEJHEDBBEGFJJJJJJJJEGGJH@??AIJJEABBA633;E@=?1114:999:IFHJHIIJJJJJJFFHIHHFIJJIBJ99::JIIGJJJJJJJCDBC98?;=>IJHGJJIHEFJDDIJ3..+'&'(79<@CDHHJIJJJJIJJJJGJJJJFGHJIJJHJGJJ>?>?9555?ABJGEFGJCCIH;77796>=AB(((()))24:GIJJFJIIEIGDFJJGGB;<DJJJEJEJIJEJGDJJJJHJIJJJJACBDJIIFJACIDDFJJJJJJJJJ=HJHJHIJGFJJHJJIJFIIJJ>=>5/===GJGFGDHJJJJHJFJJGJFJJFEBFEGBEDDHFIHGFJJJEE=<;8*'((**(*./15::;IGJFIJHFEDC9888FIJJH??>GDFHHJFGJJJG:::;DGH?<:9:<BDGFFJHJCJJHIIGHEJHHHFEGJHFJJJJFJDDCGJJGJFCFEHCCFFIHJEFCB@ACEJJJJFHHJJJIJIIFDEDCDDAA@))))))(.7798<>=CFIIIJFJJJJIJGFJJJ=;8++**-//,''((&%%&&&/02@DDEJJJHFJ88/+++;<?@JJFFJJJJIJJJJJJJJHEHEEGJIHJJJJJHJJJJJHBAEFCCBEGJJHJIFFJCCA@D<=?JJJJJHHIJJGIGJIJHJDJIFGEJJABAAH:70...3,***//05/.././/----/=555HIDF??@@JJAFJJJ///GG33(''%%$$%&(&&''+-:<;@>?AACCBFB?>?AJJJIGJJJIEEDFJJJFJJJJJFJIJJJEJGJJJJJJJJJJIJIJDJEJ=:::JIHGJJGJJGJJGHJIDJ?@FDEBFJEGJJJBD7>;2/00/111-,,+&%%%&$$$$%&%&'1(((-01;,,,-:9311/.632212.....-+,&((/8B::98FEEJJFJJIJJIIFEED?112JDEIFGIJHECHJJJJJJJEJGFGGFHJJGJGIJJJIDCDDJFFGEGGJHJJF@?'''())**56;;=?BCED><110/-$$$$/$&9A>??====+++EJGECCDFFC;::;D@==;;96479AACEGJJJJDIFJFGIHJHFGGJJDICABEGGHJGJJI@?9?;<?)))67;=FIGHFFICFHJJHG7779???CHIF@::;;CDCFGDJJJJJEEEIDDDABGCADC<;6A7677HFHCEE>GD>?>><<(()''''78?@>>?==;?>+++,:;...6JJJHJHJJEJIGIGFD6523,*+.76?=@?(((*,+,//>;=AJGGGJIGJGJFFJI6666DDHIJIJEF?IEGFDIJDC=;:6:AFBDFHFJJFJJJE=>?@E300..,/0/240-*8::=IHJGIHJJIEF@9GGJGGHJHFJDHGJGJJJJBCCCJGFFJJH;::;HGEJ7666333;BDIEEJJIJHJJFGIJJGI55546656202=<BBCA@?@;9.;@@I.---/;80355<;<>DHJJJJGHIEGHHJJG-,,,EFHJJBECCEBEDJHFEBCFFJJHHFHFFDGGEJJJGJA@BBDJIGCDBGJFDIEHJEDEEJJJD@:98567@A44545?6<JJEGCCI@@BHGJEEHDFEGIHHIJJJCCCCEIHHFGCFFJJFGGFBBDDIEJJEJJJJHJIHCBCBIGIJEEEFJGGJIG;;;;;BA9EFGJDGJE205-,+/++(&%(4(03+&?@GJGJCEFFFDIJ@>>>AEHCDFEG@::;8;@EIGGDCJDEGDFCEAA@B@@))((=>>??>=8777C;;;=GJDA=>?G>???FJEDB???BHFEEDEDCBBBCGJDFDACCDGFFHDBBADCAAADIGA9><;;:;;;;<DHBDGGFEDBCEDEBAABD;><8;?@ADCCCFFC<<=;B<>JEBHB@?BBEBCBBEFCBACCCCBCA@ABABA?AB@@A@ACBA??AABEDCDCAAABBE@@@@BF>=>=76---,./-12,-.,(
@Glass_T7V_23_D3_14_8_50
CTCATCTGAGCCCCAAAATCCCTTAACGTGAGTTTTCGTTCCACTGAGCGTCAGACCCCGTAGAGAAAAGATCGAAAGGATCTTCTTGAGATCCTTTTTTTCTGCGCGTGATCTGCTGCTTGCAAACAAAAAAACCACCGCTACCAGCGGTGGTTTGTTTGCCGGATCAAGAGCTACCAACTCTTTTTCCGAAGGTAACTGGCTTCAGCAGAGCGCAGATACCAAATACTGTTCTTCTAGTGTAGCCGTAGTTAGGCCACCACTTCAAGAACTCTGTAGCACCGCCTACATACCTCGCTCTGCTAATCCTGTTACCAGTGGCTGCTGCCAGTGGCGATAAGTCGTGTCTTACCGGGTTGGACTCAAGACGATAGTTACCGGATAAGGCGCAGCGGATGGGCTGAACGGGGGGTTCCATCCACCACAGCCAGCTTGGAGCGAACGACCTACACCGAACTGAGATACCTACAGCGTGAGCTATGAGAAAGCGCCACGCTTCCGGAAGGGAGAAAGGCGGACAGGTATCCGGTAAGCGGCAGGGTCGGAACAGGAGAGCGCACGAGGGAGCTTCCAGGGGGAAACGCCTGGTATCTTTATAGTCCTGTCGGGTTTCGCCACCTCTGACTTGAGCGTCGATTTTTGTGATGCTCGTCAGGGGGGCGGAGCCTGTGGAAAAACGCCAGCAACGCGGCCTTTTTACGGTTCCTGGCCTTTTGCTGGCCTTTTGCTCACATGTTCTTTCCTGCGTTATCCCCTGATTCTGTGGATAACCGTATTACCACCTTCAGTGAGCTGATACCGCTCGCCGCAGCCGAACGACCGAGCGCAGCGAGTCAGTGAGCGAGGAAGCCTGCATAACGCGAAGTAATCTTTTCGGTTTTAAAGAAAAAGGGCAGGGTGGTGACACCTTGCCCTTTTTGCCGGACTGCAGCGGCCGCTACTAGTAGACCGGCTAGCGTCAGTTTCACCTGTTTTACGTAAAAACCCGCTTCGGCGGGTTTGTTTGGTCATCGAGTGATTACAAAGCAAGCAAAGAAAAAAGGCGACAGATTACTCTGTCGCCTTTTTTCCTGACTCATAACTTAGGTGGCGGGCTAGCGTCGTGGTTTGTCTGGTCAACCACCACGGTCTCAGTGGTGTACGGTACAAACCCCGACGTGCACAGCTGTCACCGGATGTGCTTTCCGGTCTGATGGTACCATAACAACCACTGCAAACATTTTCTTTAAGAATTCATTAAAGAGGAGAAGGTACCATGAGTAAAGGAGAAGAACCACTGGAATATTGCCCGATTGCTTCTGATCAATGGTGATGTTAATGGGCACAAATTTTCTGTCAGTGGAGAGGGTGAAGGTGATGCAACGTACGGAAAACTTACCCTTAAATTTATTTGCACTACTGGAAAACTACCTGTTCCATGGCCAACACTTGTCACTACTTTCGGTTATGGTGTTCAATGCTTTGCGAGATACCCGAATCATATGAAACAGCATGACTTTTTCAAGAGTGCCATGCCCGAAGGTTATGTACAGGAAAGAACTATATTTTTCAAAGATGACGGGAACTACAAGACACGTGCTGAAGTCAAGTTTGAAGGTGATACCCTTGTTGATCAATCAAGTAAAAGGTATTGATTTTAAAGAAGATGGAAACATTCTTGGACACAAATTGGAATACAACTATAACTCACACAATGTATACATCATGGCAGACAAACAGAAAGAATGGAATCAAAGTTAACTTCAAAATTAGACACAACATTGAAGATGGAAGCGTTCAACTAGCAGACCATTATCAACAAAATACTCCAATTGGCGATGGCCCTGTCCTTTTACCAGACAACCATTACCTGTCCACACAATCTGCCCCTTCAAAGAATCCCAACGAAAAGAGAGACCACATGGTCCTTCTAGTTGCTCAACAGCTGCTGGGATTACACATGGCATGGATAATCTCTACAAATAAAAGCTTGATATCGAATTCCTGCAGCCCGGGAATCCCATGGTACGCGTGCTAGAGGCATCAAATAAAACGAAAGACTAGTCGAAAGACTGGCCTTTGCGTTTATCTGTTGTTTGTCGGTGAACGCTCTCCTGGTGCCACGGACGAATCCGCCGCCTAGAATCGAGTGGCGCCTGCAGACGTAAAAAAAGCGGCGTGGTTAGCGCTTTTTTAATCCCAAAATGGACGATGGATGCCCAGATAATGCCTAGAGACGACGGAGACCGCCGTCGTCGACAAGCCGGCCGTTAATTAAAAAGTTAAACAAAATTATTTGTAGAGGGAAACCGTTGTGGTCTCCCTGAATATATTATACGAGCCTTATGCATGCCCGTAAAGTTATCCAGCAACCACTCATAGACCTAGGGCAGCAGATAGGGACGACGTGGTGTTAGCTGTGCTCGAGGTGAAGACGAAAGGGCCTCGTGATACGCCTATTTTTATAGGTTAATGTCATGATAATAATCGTTTCTTAGACGTCGAGTCTTACGCCCCGCCCTGCCACTCATCGCAGTACTCTAGAAGCGGCCGCGAATTCCAGAAATCATCCTTAGCGAAAGCTAAGGATTTTTTTTATCTGAAATTCTGCCTCGTGATACGCCTATTTTTATAGGTTAATGTCATGATAATAATGAGACTTATCAACGTCAGGTGGCACTCGAGTTGATCGGGCACGTAAGAGGTTCCAACTTTCACCATAATGAAATAAGATCACTACCGGGCGTATTTTTTGAGTTATGGGTGCCAGGAGCTAAGGAAGCTAAAATGGAGAAAAAAATCACTGGATATACCACCGTTGATATATCCCAATGGCATCGTAAAGAACATTTTGAGGCATTTCAGTCAGTTGTTCAATGTACCTATAACCAGACCGTTCAGCTGGATATTACGGCCTTTTTAAAGACCGTAAAGAAAAATAAGCACAAGTTTTATCCGGCCTTTATTCACATTCTTGCCCGCCTGATGAATGCTCATCCGGAATTTCGTATGGCAATGAAAGACGGTGAGCTGGTGATATGGGATAGTGTTCACCCTTGTTACACCGTTTTCCATGAGCAAACTGAAACGTTTTCATCGCTCTGGAGTGAATACCACGACGATTTCCGGCAGTTTCTACACATATATTCGCAAGATGTGGCGTGTTACGGTGAAAACCTGGCCTATTTCCCTAAAGGGTTTATTGAGAATATGTTTTTCGTCTCAGCCAATCCCTGGGTGAGTTTCACCAGTTTTGATTTAAACGTGGCCAATATGGACAACTTCTTCGCCCCCGTTTTCACCATGGGCAAATATTATACGCAAGGCGACAAGGTGCTGATGCCGCTGGCGATTCAGGTTCATCATGCCGTTTGTGATGGCTTCCATGTCGGCAGAATGCTTAATGAATTACAACAGTACTGCGATGAGTGGCAGGGCGGGGCGTAATTTGATATGGAGCTTGGCTTGGACTCCTGTTGATAGAATCCAGTAATGACCTCAGAACTCCATCTGGATTTGTTCAGAACGCTCGGTTGCCACCGGGCGTTTTTTATTGGTGAGAATCCAAGCCTCGAGCTGTCAGACCAAGTTTACTCATATATACTTTAGATTGATTTAAAACTTCATTTTTAATTTAAAAGGATCTAGGTGGAGGTAGTG
+
44476-+**--+(((*:CDJGHJJEJJJJJJJHFHJ6578=<,,.,+(&'(++++002;8;:91109967013'&&*3+((+(((37(35;<432377=@7&&'(().9-,,,888CB::::GJIHJGJIJJJJJJJJJJJJGJFCDJHJDDFCFF?8:=443/.,,*(((,./67566@CEEDGFJHFE;CBHJJJHJHHJJIHEDEJE@<<<CDBJJJHIHJJJJJFJEFFCDBAA4445JJHJIFF;--3.**+EHJG::::DJFIFEDB<;;:,,,,,,,347BCHGFJJJDGHJJHJJJJEJJGJJII?CJGHGJJJJJFJFJC988==9FFIA?>?DBC?@@@C55544110))))++&'+,0012;<<<BJHFJJJJJJJIIF>>?05457779EDBB<3229:3('%$$$$$$&&%(&&''*,123..99;6443&&&)555233-.77CAAAEEGIJJIIJJGJJEGCDDHF,,,<=FDJDGJDBB?;2/0)8//3135,*-1-6==DBAABFECHDHHGGJJJJGHFCJHJJJJIEEJHGIHJJHJCE<:'&'0,-4*****/147JJI<;<9<==EGDE?==@FIJFEGEJJJJJHJJJJJJBCEGGJIJJJJJJGDCEDEEFHDCCDD@>?ADJJJJG8851001A;9:322277=<:::EIHJJDHFBCEJEJIGJGFJCE@=66*))+--,-.68FCCHFJGFHIEHEJHGJJHJEIJJJJJJDDFDGJJJJIJJGIJFJHJJJJJIJJIHJJJDHGI65222'''&&(*5(&&(7???CDBJCB<9:D==ADDCDHFDCECFIIJD==<>EHEIIFJJG=3..)))*AIDGHIIHDCCBBDHHJGJJJGJJJIJGEJJJ>888CJIJJJJJJJIEHGIIFGIDJJJGHDFFB<:512C<;252B;:97GGJHGC?@EDHA?;;;<;:555667:?<=?DHFECBGCI@@@AEGFGIE?CJEFIHJDIFIFIH@=530())(''&++'$$*+;=3222;<=ABCGGJHGIJHJ9877879<CCJJJJJJIIJJJJJIH??>?DEFB0///974?B333<><=99BGJGJIJJHJJGIDHGJHIHJIIHFHJJJFB<988667,))((.;<0002@??=;;<?JJFJJIEHDEC?<<;1111<<<IEEJJJJFHJJICCCBJIJJJHGEEFCE;BABCC@@)&(%%$#$#$%$$%$$$%$%##%'(''(.''''*8:<<<=+***+*))*+,).++&8844446.../559;AB@BA@<5*&%%&&(&'('(-'(0,-&'/0-,+)&$$'&(((*46....897<<:HFFHGEGDCDCE::61))*5BIJGIFJHJJIIJJHDCECJA@A3333@@HJJHFDEDJJBJF@@JEHJJJJIIJGGFHJGIJHJJJFJEHJGIEH9/*,BCDEFIGGFJJJIFEGIHFDIJIIJIFJHGGIIFGIJJHJHHJJHIJIEJJHFJ:'''')AAADDDFFJEGGGIJIF?:FGHEFHJHJJIHJJIGJG>;==ADCC@A>8-,)*;:>A>JJDHEFGHGJJJ?>>>?J>9997667GJJHJJFGJJGGDFFEGEGFFJIJGJJJJJJJHJJJJJJJJFIIHDE;;;2((&(%%&&%%<BHE62222<.--*+--14/+0''-;B;9432))))AGEFJBFECJJJJJJJJGJIJJGEDDFD99:9DDDBCCBBC@@43444DH544.('(')%%.1***8ABEIIEJHHIHGIEEHFFIHJJIHHEEGJJJGJJHIJFJJD?84>995443322388=>?IJEEBCDF:88=EFEGJJJGJJJJJJIJFCDBACB53438>;951-/0,+-.0033499<;<DCGFJGGJJFJGFJJFJJEEDC91115..-01315;589??4411=>>?====---.69512''-/++(%%')BCEEJGD::=ICEAABBCJIHJJGHFFJBCBCGGHEAAADFDCHJIJIEEFJIGIFBBBJHIEEF88BB@9<<F99;AC@:;:CHGEGDEDCB:888DGCBCEIFHA6667///2:9442//09:=BJD?>300/+-,*)(()4)97668<,>AD><989:BFDF>><.-*,-,(((*&$%$$&$##%%(''(,/12.966<=6667=BCB8888@B?ACE88301EGFGJEDBAAC5554-,+('&&))**&%%$%'&$%,-&&&'%%&$$$%&&))()')$#$$$%$$$$',/213<?ACGIGAB>888>>?>??CIIJDHJFFFJJFGEFGHHJJJJGCDEEB@CJJFJABAAF?87@AE>FE@EA@BDJFFHJFGJEC=999>>://-2?@445HJJJJGJJJFEJEGEDHHJJJJGIJJJIJJJGJEDEBFJ:::::EDAAAB>==;:1)))99JJ6666IIJJJGICBCBFGIJI>=<=BJIJJJJ<<<HHJJIJGJFCBEJJIJJJIJJEGGJJIHFJGHJJJJJJJJJHJJHJGJJG))))JJGD;9:;;BHJEEF6555EHEBFJGGFJJFDE>32//433@ADIBBAAC>>CCCGHJDF@??=@A</--.9:=CDJFJJJHDJJJGHJIJJ@AJJJHBE>C?AGCE+)))GJHJIJJJGDEHFIJJJJIFJJJGIJJJIJIFIJJEFHJH(((()@<==888/.'&%&(*)''())388;;DDC8222294440./11=<?J@?@@?==>>??JEFCBAAHHGJHJFJHFJ?@>BI:0.5..98889>?DDHFJEJJHEJJ=<<<FEE(((+,--,-0//(*&%$%)******@BC666::;HJJJDCCJJJJHJJJFFFF??ABJHCEIGJHJJJABEFJGJHJCAB@DJHJJJJFGJJFIJHJGJEHA::99:873.++*-<AFHFHIJFFJJJGHIJJHHJJJJJIJJJHJJHJJJHJJFJJJJJ1/,,0*)*-,,GEDIIJJJCA?@CCIJJIFJJJJJJGGJJJJJEBHD:;:A>9@A@FFJBBCBHJD1+(40//*+6;<-ADIJJJIJJFEHGJGIGGHEJJJJHJDGIHIFEHGJJJGJEHJJJCCCDC:458@@JFA5434;@EDEGFGJJ?@EIHD@?@AFFJJJJGHDFFCDEGDBEBHFJFGEHJIGHJDAA9899:::FFGAJIJJIJJJE>>BDCFGHIJJJJHJIJJIJIHFJJFJJG@:4444555==;=****54458=7>7+,?FFECHJ:94*))2326644667>2--,-.2;==<=<=@JJJDDA52/--.,**+++++?F?><>A@BDC1111<A@??ACCEJIJFGHFDFCC8777688CCEJJIJFEEJHJI<>=>BD=::77<>?@DDHHEDD@?BHFJJIJJBEC<===GGACCBJJJJFEF@?FJJJHIFJJJEJJFJFICD;888C<<;:=>ICFGDEEFCBDJJJJJJEJJJIHJIIGJJJFIIICDDGFDHFGJJCFBGIEGDCFDHJJJJE.,,-82(''()==?>>DA??872*8;=.-/*,BDEHEJIFCDCC@@JJEJJFE8888CDDDEJIDD:41464211//00?AA@<>CDEFIGDCCGIJ98769A???===;7611115//99@BBC9888;A?CDDEEEHDCGEJGHFC;;@*(((??=???B:FEJFFJJEJGJJJJDIHJD=<=:74443**201(('''%$$$
@Glass_T7V_23_D3_14_8_51
TTCCAAGTCTACAAATAATTTTCTTAACTTTTTAATTAACGGCCGGCTTGTCGACGACGGCGGTCTCCGTCGTCAGGAATAATCCGGGCATGGATACGTACGTCCGGCAATTAAAAAAGCGGCTAACCACGCCGCTTTTTTTACGTCTGCAGGCGCCACTCGATTCTAGGGCGGCGGATTTGTCCTACTCAGGAGAGCGTTCACCGACAAACAACAGATAAAACGAAAGGCCCAGTCTTTCGACTGAGCCTTTCGTTTTATTTGATGCCTCTAGCACGCGTACCATGGGATCCCCCGGGCTGCAGGAATTCGATATCAAGCTTTTATTCTGGAGGAATCATCCATGCCATGTGTAATCCCAGCAGCTGTTACAAACTCAAGAAGGACCATGTGGTCTCTCTTTTGGTTGGGAATCTTCGAAAGGGCAGATTGTGTGGACAGGTAATGGTTGTCTGGTAAAAGGACAGGGCCATCGCCAATTGGAGTATTTTGTTGATAATGGTCTGCTAGTTGAACGCTTCCATCTTCAATGTTGTGTCTAATTTTGAAGTTAACTTTGATTCCATTCTTTTGTTTGTCTGCCATGATGTATACATTGTGTGAGTTATAGTTGTATTCCAATTTGTGTCCAAGAATGTTTCCATCTTCTTTAAAATCAATACCTTTTTAACTCGATTCTATTAACAAGGGTATCACCTTCAAACTTGACTTCAGCACGTGTCTTGTAGTTCCCGTCATCTTTGAAAAATATAGTTCTTTCCTGTACATAACCTTCGGGCATGGCACTCTTGAAAAAGTCATGCTGTTTCATATGAATCTGGGTATCTCGCAAAGCATTGAACACCATAACCGAAAGTAGTGACAAGTGTTGGCCATGGAACAGGTAGTTTTCCAGTAGTGCAAATAAATTTAAGGGTAAGTTTTCCGTATGTTGCATCACCTTCACCCTCTCCACTGACAGAAAATTTGTGCCCATTAACATCACCATCTAATTCGACGAATTGGGACAACTCCAGTGAAAAGTTCTTCTCCTTTACTCATGGTACCTTTCTCCTCTTTAATGAATTCTTAAACAAAATTATTTGTAGAGGCTGTTTCGTCCTCACGGACTCATCAGACCGGAAAGCACATCCGGTGACAGCTGTGCACGTCGGGGTTTGTACCGTACACCACTGAGACCGCGGTGGTTGACCAGACAAACCACGACGCTAGCCCGCCACCTAAGTTATAAGTAGGAAAAAAGGCGACGAGTAATCTGTCGCCTTTTTTCTTTGCTTGCTTTGTAATCACTCGATGACCAAAAGTAAAAACCCGCCGAAGCGGGTTTTTACGTAAAACAGGTGAAACTGACGCTAGCCGGTCTACTAGTAGCGGCCGCTGCAGTCCGGCAAAAAAGGGCAAGGTGTCACCACCCTGCCCCTTTTTCTTAAAACCGAAAAGATTACTTCGCGTTATGCAGGCTTCCTCGCTCACTGACTCGCTGCGCTCGGTCGTTCGGCTGCGGCGAGCGGTATCAGCTCACTCAAAGGCGGTAATACGGTTATCCACAGAATCAGGGGATAACGCAGGAAAGAACATGTGAGCAAAAGGCCAGCAAAAGGCCAGGAACCGTAAAAAGGCCGCGTTGCTGGCGTTTTTCCACAGGCTCCGCCCCCTGACGAGCATCACAAAAATCGACGCTCAAGTCAGAGGTGGCGAAACCCGACAGGACTATAAAGATACCAGGCGTTTCCCCCTGGAAGCTCCCTCGTGCGCTCTCCTGTTCCGACCCTGCCGCTTACCGGATACCTGTCCGCCTTTCTCCCTTCGGGAAGCGTGGCGCTTTCTCATAGCTCACGCTGTAGGTATCTCAGTTCGGTGTAGGTCGTTCGCTCCAAGCTGGGCTGTGTGCACGAACCCCCCGTTCAGCCCGACCGCTGCGCCTTATCCGGTAACTATCGTCTTGAGTCCAACCCGGTAAGACACGACTTATCGCCACTGGCAGCAGCCACTGGTAACAGGATTAGCAGAGCGAGGTATGTAGGCGGTGCTACAGAGTTCTTGAAGTGGTGGCCTAACTACGGCTACACTAGAAGAACAGTATTTGGTATCTGCGCTCTGCTGAAGCCAGTTACCTTCGGAAAAAGAGTTGGTAGCTCTTGATCCGGCAAACAAACACGCTGGTAGCGGTGGTTTTTTTGTTTGCAAGCAGCAGATTACGCGCAGAAAAAAAGGATCTCAAGAAGATCCTTTGATCTTTTCTACGGGGTCTGACGCTCAGTGGAACGAAAACTCACGTTAAGGGATTTTGGTCATGAGATTATCAAAAAGGATCTTCACCTAGATCCTTTTAAATTAAAAATGAAGTTTTAAATCAATCTAAAGTATATATGAGTAAACTTGGTCTGACAGCTCGAGGCTTGGATTCTCACCAATAAAAAACGCCCGGTGGCAACCGAGCGTTCTGAACAAATCCAGATGGAGTTCTGAGGTCATTACTGGATATTATCAACAGGAGTCCAAGCGAGCTGGATCTGGAATTTACGCCGCCCTGCCACTCATCGCAGTACTGTTGTAATTCATTAAGCATTCTGCCGACATGGAAGCCATCACAAACGGCATGATGAACCTGAATCGCCAGCGGCATCAGCACCTTGTCGCCTTGCGTATAATATTTGCCCATGGTGAAAACGGGGGCGAAGAATTATCCCATGCTGGCCACGTTTAAATCAAAACTGGTGAAACTCACCCAGGGATTGGCTGAGACGAAAAACATATTCTCAATAAACCCTTTAGGGAAATAGGCCAGGTTTTCACCGTAACACGCCACATCTTGCGAATATATGTGTAGAAACTGCCGGAAATCGTCGTGGTATTCACTCCAGAGCGATGAAAACGTTTCAGTTTGCTCATGGAAAACGGTGTAACAAGGGTGAACACTATCCCATATCACCAGCTCACCGTCTTTCGTTTGCCATACGAAATTCCGGATGAGCATCATCAGGCGGGCAAGAATGTGAATAAAGGCCGGATAAAACTTGTGCTTTTTTCTTTACGGTCTTTAAAAAGGCCGTAATATCCAGCTGAACGGTCTGGTTATAGGTACATTGAGCAACTGACTGAAATGCCTCAAAATGTTCTTTACGATGCCATTGGGATATATCAACGGTGGTATATCCAGTGATTTTTTTCTCCATTTTAGCTTCCTTAGCTCCTGAAAATCTCGATAACTCAAAAAATACGCCCGGTAGTGATCTTATTTCATTATGGTGAAAGTTGGAACCTCTTACGTGCCCGATCAACTGGAGTCACCTGACGTCTAAGAAACCATTATTATCATGACATTAACCTATAAAAATAGGCGTATCACGAGGCAGAATTTCAGATAAAAAAAATCCTTAGCTTTCGCTAAGGATGATTTCTGGAATTCGCGGCCGCTTCTAGAGTACTGCGATGAGTGGCAGGGCGGGGCGTAAGAAGCAACCTGTAAGAAACCATACTATCATGACATTAACCTATAAAAATAGGCGTATCACGAGGCCCTTTCGTCTTCACCTCGAGCACAGCTAACACCACGTCGTCCCTATCTGCTGCCCTAGGTCTATGAGTGGTTGCTGGATAACTTTACGGGCATGCATAAGGCTCGTATAATATATTAGGGGACATGT
+
1001/-)&%&'-+%%&&%%(0=((''2GJFIJJHJHFFEGGIJA>@=?FAB@@@B??>888:<8788;7>=:;0001130,,,)(''''&&((*'('')'(,.-.6AABCACAFJJFFJJFIFGJEIJIIGHDDC>J@@CGJFHFJFFIHGGGGGFJABAA@?>><;979:@GIJIJJJIGIFJJJA@A@AABB?>?>@@B?IEIEII---0///GJIGHHIJJBBBJJIEI?<?978;99;;>@88:DEBD@544495.//03480000:://///DDJJBA=<<,,)0''/./54771:;5/////2100676;99;:51/0.)))$%%%'+-,-/2779BDDHEJHFIJIJGJGGHC????D??=88663333F97777833HFEJEFI@<<7666++*,3''')..,(-+,23+6>>BHJJGGHJIJHFJEHHGHFJJFHCHFCJJHFGFHHJJIGJJHGJ@???HJIG6666666BDBHHFGJFFHJJJJHFDCDFIGEBCCDEBGJIJJDA=====4=JJHBGDFJDJHJJIHFFEGIJHJIDFEFJIDGHD877BFHJIJGFHGJJGJJHFDECCJHJGFFDBEDCBCCDGFJFBAABEAC@BDDHGCCECCIBB@ABBA8774200DAAEDFEF>?BBBCHIJJDDGCECCCBBA?>A?AAACBA>@@@@AA@A@BCEBBCFEAA@@DB@4/0444:=<=A??9779@>==>AECFEC@@@DCJA<=;<=<<>=8>>?AABA=888;:>?<.@>@?>=<<=<>@@=7676A:9:9>@@@>==<BBBCB@>><<==DDAA=++++,2334;@@A@>=>>A=99678:A;;956899999;989:899=A>>>>?>====>?<===>>>>?@AC@>>==>??A=>>==A=<;<?@B???>??A>>>=8@B@?>>?@ABB;997997757:943477=48=::HJJJGJJHHIJJJJFFGFIJJGD>>>>EJJJJGHJJJIFJJJJIJHD4332445JGGJJJGGGHCBBCJHJJJJGGJJGJIJJJJJJJJJJIJJJJGIDCJC?JDDDFDJ?9FIJFJHJFFGGIIJEJJIGJHJJJIFABBDCCEDCGIHEGHJHHJIJJCEECCD5556;A<=>@JJJJJIFJIIIHJHJ7667=70..-.16;<=JGGJIHJDJGEBCFEFEJHIJJJJIJJJHJJIFF>=>>FB@??@BAE44/..2AA/**--*<?ACBCC@>:;;;1101444<?IGEJGIA>>>&&&,202887877;;;7A?BD1//,***+49<;BADEEEHJJJJHIHJIJIJJGFJEBBEJJJJFGFHGJJIJJJIIHFGFDFDDDDGJJCJJEJIJJJJJJHJGIJHJHGJJJJBA@>@@AIJIJJGFFEABBD??BJJEHGGJJGGDGJJFEHHJJJAA@7777D;7A9268=<E@<7.7>IFJEJFFJJGGGGFIDGJJIJJHJJFJIFGFFHJIGGIJJJHJIJJJIGJJJJHJJIHIEHDHGIHJIFJJJGJHIGJ????=;;:;<<8999JJHHJJJJFJIJJGJIJIJJJJEIGDGJFDFHIJJJJJHJGJ>>>=AEBJJGIJJJIJJJEEGJHJEF@@@>GHGJJJHEFC@DCDFFFJJGJIHA?@?FHHGGFJJIDJCHJB5414@DDEC776<=<AHHHJEHGFJHEJGJIJJJ>>1,,,.@B<===@JJGEHJGJHJJJFJGJJAABAHJGEIDFIGJJJGGJJJJIHDCCCHDHJC@?8;JCB@99;9FFJHGJEFEC?HDD6@)E<FGHIJHGJIIHGBEDGJDE9<<;<7---8B@JD>B>=IGJBJIIJJJGIIJJJJIIGIJG::JE@?=9:FIHJHHJIJJJJJGB>=?@@IJJJHHJJIJJJJCJIJJJFCCCHJJJJJJJJJHJJJHEDDEJFECBIHHJFEFJJGFJJJJJJJJJEHCJEDEIDIJGGFFEJIHJJF=<<=JCBBBDBIBCGEH=>CCGGIGFJJHHIHJJHGJJJGGFEJHJJHJJDDCJIHJJJ>>>JJJJHCCEHGIHHB+**+@DCEGGGGJIHHJJJJJGJJJJJJJJHJJJCCDCFJ;;;GHEHDDIIHJIJJJJJGJJHBBDCJFJJIHHEGHJJHJFJFEJIFEGIEGHFE?:::5ADHC?522.@A:9998;73589:::AEFFF560.'&&$2;=ICBDACD?==3=;<@F>>>;9?;<=>IFF9999968*+*+5../0442567<==8434355372255540321223=00/0..-331000CBCEDB<<<BCBE<<<@BABEJJHIGFFDGE>AB>==CJFJJCB@><<;;:5544*(&((''('*----,,,,;99EFGJGEJGDIJJJIIHEFIFJFCGJJ::::CFHJIJJHJGFFIJDGGIFHJH4444=<:<000271/05-??==>@@B@?>?>9899DFJFJJFFE@AHHHJJJJFJCBCFDADAE;334/..*9;>?BBCCHJIJHJHHIEEIDEF<:8''&*)'((),09:?A??A??A=<FJEGJJ=000042((((())$)(*+&9=BEIJJJJJJJJIJJIJJJJIJJJJHIJJJJIE<;;;IDBGFHJJB<<=EIIJIIJJJJJIJJJJJJJIIIJJHJJIJHJF3333AIJJJJJJJJJJJJHJ@?>=I?IJGJJJJJFIJJJ::::<<=ABIJJFHJJHJJJJJJJJFGE533479454677.(2.**)(*((((6:FFJGJIJIJJJJFFJJIFJGC?////+:=BGIGFGHJIGFFIJJJJJJJJJJFJJJJJJJIFJJJJJJJ>:;>JFFBA>>@GHJJJJHJJJFJJHIJJEJDDGEJJHJJIJJJJJJJGJJHHJIJJJIJJJJIC@BEHJHJGJHJJHGJJJJH*)))//8;AJFJHEJHJJJEHFJJHEJJJJGJGFJJHJJIJJFFFHJGFFIFDFJJJFJEFEJ>;55D6JJJGJJGJHJJH999////>3-)&&&(<7....32243545240342.())))/./13?ABAFHGHJJEC<:99CEFIE@J:8954212446.,-+**),56<9433,4669:@@?=HGJJJJJJHHJIJJJJJHIIHFJFJGFGBBAAJJHFIJJJJJHJJIHJHIGFJIHJJJHJJGHGIJIIJGJGJJJJFJGIJJJEHJJJJJHJJJJJJFJF????HJJJJJJJJIJGIHHJEEJJJJJGFA@*888F@AAGEDFCH@HJIJJJJIJJIJECDCHJJIJJGJHHJJJIJGFJFDJFIDD2002=D?<<@BE<AA?GFIHGJJJJJJJJEFEFJIGIFJIHJJJB9:::54450...3/..//2998:/...6788HIEJGJFJFJJGIJHJIJIJIJJJHFIJJJJGJJJFJIJJJJIJJJFIJIJGACJJGGJEEEFGJJJJJGJJEHBFDB=;CGJJJIJJJIBDBJFJEFFGGG?>>?FGD??2.)4449GJB@A@CJEHF;:::JJIGFIIE:7779='&&&&$##$%&(%%$$%$%'%%$$%&&%(;>EIJFJJHJJHJJJJJIJFJJJIJJJFJJJJJIJJJJJJJJJJIJHJJIEFEEJDIEJFHGJFJJJJJJJJHGJJJEFFIJHGHJHJJJEJFHGIIJJJEE@@ABJHJGJJHDHJJGJGJJECIBBCDIGJIIJGBABBFGCCDHJHFEG@@/&''064-*))(
@Glass_T7V_23_D3_14_8_52
CCAAAGTCATCGTAAAGAACATTTTGAGGCATTTCAGTCAGTTGCTCAATGTACCTATAACCAGACCGTTCAGCTGGATATTACGGCCTTTTTAAAGACCGTAAAGAAAAATAAGCACAAGTTTTATCCGGCCTTTACTTCACATTCTTGCCCGCCTGATGAATGCTCATCCGGAATTTCGTATGGCAATGAAAGACGGTGAGCTGGTGATATGGGATAGTGTTCACCCTTGTTACACCGTTTTCCATGAGCAAACTGAAACGTTTTCATCGCTCTGGAGTGAATACCACGACGATTTCCGGCAGTTTCTACACATATATTCGCAAGATGTGGCGTGTTACGGTGAAAACCTGGCCTATTTCCCTAAAGGGTTTATTGAGAATATGTTTTTCGTCTCAGCCAATCCCTGGGTGAGTTTCACCAGTTTTGATTTAAACGTGGCCAATATGGACAACTTCTTCGCCCCCGTTTTCACCATGGGCAAATATGTATCAGAGCGACAAGGTGCTGATGCCGCTGGCGATTCAGGTTCATCATGCCGTTTGTTGATGGCTTCCATGTCGGCAGAATGCTTAATGAATTACAACGGTCTGCTGCGATGAGTGGCAGGGCGGGGCGTAATTTGATATCGAGCTCGCTTGGACTCCTGTTGATAGAATCCAGTAATGACGTCAGAACTCCATCTGGATTTGTTCAGAACGCTCGGTTGCCACCGGGCGTTTTTTATTGGTGGAATTGCAGACCTCGAGCTGTCAGACCAAGTTTACTCATATATACTTTAGATTGATTTAAAACTTCATTTTTAATTTAAAAGGATTTAGGTGAAGATCCTTTTTGATAATCTCATGACCAAAATCCCTTAACGTGAGTTTTCGTTCCACTGAGCGTCAGACCCCGTAGAAAAAATCAAAGGAATATTGTAGATCCTTTTTTTGCCGCGTAATATGCTGTAAACAAAAGGCTACCAGCGGTGGTTTGTGCCGATGAAGAAGCTACCAACTCTTTTTCCGAAGGTAACTGGCTTCAGCAGAGCGCAGATACCAAATACTGTTCTTCTAGTGTAGCCGTAGTTAGGCCACCACTTCAAGAACTCTGTAGCACCGCCTACATACCTCGCTCTGCTAATCCTGTTACCAGTGGCTGCTGCCAGTGGCGATAAGTCGTGTCTTACCGGGTTGGATTCAAGACGATAGTTACCGGATAAGGCGCAGCGGTCGGGCTGAACGGGGGGTTCGTGCACACAGCCCAGCTTGGAGCGAACGACCTACACCGAACTGAGATACCTACAGCGTGAGCTATGAGAAAGCGCCACGCTTCCCGAAGGGAGAAAGGCGGACAGGTATCCGGTAAGCGGCAGGGTCGGAAGAGCAGGAAAACGGCAAGGAGGAGACTCCAGGGGGAAACGCCTGGTATCTTTATAGTCCTGTCGGGTTTCGCCACCTCTGACTTGAGCGTCGATTTTTGTGATGCTCGTCAGGGGGGCGGAGCCTGTCGAAGACGCCCAGCAACGCGGCCTTTTTACGGTTCCTGGCCTTTTGCTGGCCTTTTGCTCACATGTTCTTTCCTGCGTTATCCCCTGATTCTGTGGATAACCGTATTACCGCCTTTGAGTGAGCTGATACCGCTCGCCGCAGCCGAACGACCGAGCGCAGCGAGTCAGTGAGCGAGGGAAGCCTGCATAACGCGAAGTAATCTTTCCGGTTTTAAAGAAAAAGGGCAGGGTGGTGACACCTTGCCCTTTTTTGCCGGACTGCAGCGGCCGCTACTAGTAGACCGGCTAGCGTCAGTTTCACCTGTTTTACGTAAAAACCCGCTTCGGCGGGTTTTTACTTTGGTCATCGAGTGATTACAAAGCAAGCAAAGAAAAAAGGCGACAGATTTCTCTGTCGCCTTTTTTCCTGACTCATAACTTAGGTGGCGGGCTAGCGTCAGTGGTTTGTCTGGTCAACCACCGCGGTCTCAGTGGTGTACAGTACAAACCCCGACGTGCACAGCTGTCACCGGATGTGCTTTCCGGTCTGATGAGTCCGTGAGGACGAAACAGCCTCTACAAATAATTTTGTTTAAGAATTCATTAAAGAGGAGAAAGGTACCATGGTAAAAGACAGACTTTTCACTGGAGTTGTCCAATTCTTGTTGAATTAGATGGTGATGTTAATGGGCACAAATTTTCTGTCAGTGGAGAGGGTGAAGGTGATGCAACATACGGAAAACTTACCCTTAAATTTATTTGCACTACTGGAAAACTACCTGTTCCATGGCCAACACTTGTCACTACTTTCGGTTATGGTGTTCAATGCTTTGCGAGATACCCAGATCATATGAAACAGCATGACTTTTTCAAGAGTGCCATGCCGAAGGTTATGTACAGGAAAGAACTATATTTTTCAAAGATGACGGGAACTACAAGACACGTGCTGAAGTCAAGTTTGAAGGTGATACCCTTGTTAATAGAATCGAGTTAAAAGGTATTGATTTTAAAGAAGATGGAAACATTCTTGGACACAAATTGAAACTGAGACTCTAACTCACACAATGTATACATCATGGCAGACAAACAAAAGAATGGAATCAAAGTTAACTTCAAAATTAGACACAACATTGAAGATGGAAGCGTTCAACTAGCAGACCATTATCAACAAAATACTCCAATTGGCGATGGCCCTGTCCTTTTACCAGACAACCATTACCTGTCCACACAATCTGCCCTTTCGAAAGATCCCAACGAAAGAGAGACCACATGGTCCTTCTCTAGTTGTAACAGCTGCTGGGATTACACATGGCATGGATGATCTCTACAAATAAAAGCTTGATATCGAATTCCTGACCCGGGGGATCCCATGGTACGCGTGCTAGAGGCATCAAATAAAACGAAAGGCTCAGTCGAAAGACTGGGGCTGCGTTTTATCTGTTGTTTGTCGGTGAACGCTCTCCTGAGTAGGACAAATCCGCCGCCCTAGAATCGAGTGGCGCCTGCAGACGTAAAAAAAGCGGCGTGGTTAGCCGCTTTTTTAATTGCCGGACGTACAATCGATGCCCGGATGATCCTGACGACGGAGACCGCCGTCGTCGACAAGCCGGCCGTTAATTAAAAAGTTAAACAAAATTATTTGTAGAGGGAAACCGTTGTGGTCTCCCTGAATATATTATACGAGCCTTATGCATGCCCGTAAAGTTATCCAGCAACCACTCATAGACCTAGGGCAGCAGATAGGGACGACGTGGTGTTAGCTGTGCTCGAGGTGAAGACGAAAGGGCCTCGTGATACGCCTATTTTTATAGGTTAATGTCATGATAATAATGGTTTCTTAGACGTCGAGTCTTACGCCCCGCCCTGCCACTCATCGCAGTACTCTAGAAGCGGCGGAAACTGCAAATCGTCACGAAAGCTTTAAGGATTTTTTTTACTGTAAAATTCTCCCTGCATAATCACTTTTTATAGGTTAATCTACATAATGATAAAGCTTTCTTCAACGTCAGGTGGCACTCGAGTTGATCGGGCACGTAAGAGGTTCCAACTTTCACCATAATGAAAATAAATCACTACCGGGCGTATTTTTTGAGTTATCGAGATTTTAGGAGCTAAGGAAGCTAAAATGGAGAAAAAAATCACTCGATATGCCCTG
+
--'&%##$%&&&',,046650000@=>ABIJEJJDHDCCBFEJJGDE9::=JFDDCCDIGJFIJHJJGJJHJDJJJJJJJGA991246;<>?ECDGIEIHDFCFJDEECFDFDGDGFFAAFHIJJJJJJ@??AFJB8.+)(+25:801111222@A@JJIGJEFCJG44455-A@D8777@BBGBJJJEFFJJFIJJIIJIJJFJJJJJC@=:689FHECBBC3,''''>944>EHJJJJEJJJJF8G7778==<=FHGIJJJDJJGIHJIJJIFFEJJGJJFJEGE:55459:IJJEJJEGHFJJJJJJFDJIAJJJGJJHIGJJIJFJJFGJJJJJFGD999:<;===;<<<?AE===14=>:--JGGHJJJJGH3//12=@B;99?J0+&&3571211---.4448@BC==;;;<<4444433>A:845>@BDJJJJJJGDDBEEJDEFAABAE@@??@CCD?J====CBCBCCJEDECIFEJ>;-'%&%%$$%&'),.138:BCDABCEDGJGFFJJFGJE:;;<=A;32-,,,-2.+,0.,)().BHJHHEJJJIJ@>>=HGIFAABBBBDIDHJEHBA666.--'&%&'''&&'4346>CJHIJHJ@>>JGJJ>=>=CBBJJFJBDDHJ?=>><99CCFHEJDCD>GE400.,,86788<=''&%'))368:;;9999:?@CCFGJDJDDJJJE?@>>BCFIJHHJJE@BAF;:99:C=31.+,.'%%&((&'114333>>IGJJJJJFIIHJJGJHJHJHIGGJJJHJJJJJJJFJIJ????FBIJJEFB?9=ABEJA@?AFA=;:5('&'(&+58@AB<555777:CE@@@BCD<9658:>CCBDEHJJGIJJHIIJJ<9854476:;<EI8887=<<<<<<>>===>544//788/(()'''.)%&'*)(&*%%'**43455676,((&''())3*(&&)*&$$&+('')*''../11645==85448-)%%*&%())),-.*.;66BBAIJFJ0BBBDC@CDAJJHJBB;;<;GDF==<5446****.+++-,-147771..,--+<<<@?HJHJJHHIGDCJFJGJJJJ>===EHJJIJEIHJJJJJJJFJEJFFHJJJJJJGJIHIJJIGJ???CJJ<542@JDJHEEBCCBHJHGEHGGHIJJJFJJJGHHIHHEEHA9-01-1*&&%%%%*,.15;B7666BE@9;>GJJHJJIJCJJ=>=>><<;D@;:7556JFJCBCDEJGGDCA?>>90.4561,,;>C@@AB;;954,,,-:8850177;=DBBCDJJJGJJJGGFJGHJAAABDJJGJHJJHJGJGEJE?AAAJGJJHJHFIFHHJGIIJIJJJEJJJJIGGHJGFIJC@.,*))&'&$$$$$%$#%'()((((,,,))'&&&%&+05JJJA>>9A6567JJJJHEIIF><=;??@JHIJFJJJJCCFDFJJJJJJJJJJJIGHHEBA@AGJJECECGIHJ,,,*++,.6A?@<:5540**)&&')'&%%(/556;@BCA@@@JGGJGFHEE@@AJHGJGJGJJJJJIIGJGJJEJHJJBB=<FHHJJH@FEEGGCIJJJJGGJJHJI==GH@??DHGIJHGJJHJHDE@@B4<;;?2/(('&&&'9>@A@A@------.0//0@BBJGJIGGEDACCEHFDJDBB?+*)*.359-,,-3*+(%&('())8;?CHDDFEIDCE:9251/')6>JJHJEBBADECJJGIADFJJJJJEJJFE=73.1<:DFDCFJ<=7111288788>FJJFFDCFJDAAGFFFEEFEFJJJGHIIIJHJJJ988:E867?.*'(*:>D?><=77671/01BBB@CB@A1+))70AJGJJFGCDDJJHHAB@@DFFGFEEFDD>;412FHJJFCHDHED:<''''9;=<7766253<D85446DJ3333AA>@5445FJIFFDEJF@@99/----0/..--.058CJJJJHFDC:::9=<>;9;;=AA9100(((''''2//.32::>HGJGFHGEJJH<:::8<667877==C@C9JJJJGHG@@CJDA>>?AFJDG.--.7;::;?ABBBDHJJJFFIJJDAAEBJJJJJF76652667;@ACEIJIFGJ:<6343222791/)%&%%%%')*))+,*(.11/++.-'00867;;CEADGJJJGGJJJJJFFFHJJJJJJHJJJJJJGJJJEC?><;<FEFEHJJFJJIGJFJJHJEGJCBCCH=8..8;BHEFI4237=>--IEHJIFECEJFJJIIJJJJIJJJJFGFJDHJHJJIGHIJGFGGJJHC@>=>EDC@BJIDDABCAFGJJGJJJGJJJJJIED987788CD<733..;;<<=>JGJJJGJFGHC<30/2)))))26979::650(99=GJHCEGEGE<<BBFJJHCBDEFHABBDJHFJJJHJIHEDJCIJHIIHJJJHDEJDHJJI:::=F:6668BF@@@JIFDCA=>>AG@5;@<AC8888A??@@GJCGGJJJGGFFFEJGGJHJJJJHGFHIFDHJJHDJEEH;IHFJJEFBC@5**.,.&%%%%%&&%%&'+-68<BDGJGDHJEIJJJGHJGIGJIIJGGIJJJFFFGIJJJJIHIJHJIHIGEGJJGGGJJDFDGFIFHGJIJJIEDJFDIJJJD994*/..10000?@ACCIEFJHDEDGGJJIJJGJJFHDDEJJDBC>??11107=<<;=;<B?;<AABEJFFEC@@?=>964-.89///1<:9:44::1/..3510,*'&'*((()/00684443989:997758/0')((,629??@A@@BEEEDJGGCICCGEBDJFGDF8887---('&&--../4>AFFIEEDBDABCGEBBDF@97%%$$&()/46/(')+.378AIECFBEHJGHJIJGJGC>>>DDFCEIF;;;BBBAC3///,*)*-5//0**(*)&%%%%'*,,@;<=@CBBFJG>1111=BEC---()&,%7666688;=.--022041,<@EF9?ADGB;:::AAB553233002@BD???FEEGJFJFDGJEFIHEJDJ??7710299@:8330-.-+--**'&''(('''7;599HJJJJJGAAB5552/,>::>555<A=<<<ABA?>>>JAA37AAAAHJIEFHJJFEJ?@@?HJEGHFGFJFJGGDCAB01HFHB;<<=EC@A;;;<JHCJGDCH762.79;33231150;1/----./.<:<=JEDCFFIEHJJJGJJGFFIJEECDEH94447DBC@@@BFEDFJJEDCDJJJGJEHJIJJIJHHJIEJJIJJGEJC<322AGECB9898EFEJEFFEIHIJJJJJJJJJHIJJJGIJJJFHFFIJG@??.--0A//+)*,01><:::>:8978;;<>GAA??;@BCBCFEFDDBCA@?10/+,*+24;<'''%%$%*)*''(')(*('&&&&&*24+++84::;>422/9=BI3+''((')/-)'''&&%$%$$%%%$#%$&*3:9<....843.++**)'''&&%(*,.)***7+++*.3449422467<::8666889>;=<<@>?@:::;<;:=;;DCA@CDDCFJH@FD?A@A>//-0552.-.1556579999DCBCDJIFJC6667CDD,**'%%,10,,,68DCCDHGDJCCA553751(''',+,0351/../('')21/.-))&
@Glass_T7V_23_D3_14_8_53
CAAACCGCAACGCGTTAACGCCACCTAAGTTATGAGTCAGGAAAAAAGGCGACAGAGTAATCTGTCGCCTTTTCTTTGCTTGCTTTGTAATCACTCGATGACCAAAAGTAAAAACCCGCCGAAGCGGGTTTTTACGTAAACTAGGTGAAACTGACGCTAGCCGGTCTACTAGTAGCGGCCGCTGCAGTCCGGCAAAAAAGGGCAAGGTGTCACCACCCTGCCCTTTTTCTTTAAAACCGAAAAGATTACTTCGCGTTATGCAGGCTTCCTCGCTCACTGACTCGCTGCGCTCAGGTCGTTCGGCTGCGGCGAGCGGTCAGCTCACTCAAAGGCGGTAATACGGTTATCCACAGAATCAGGGGATAACGCAGGAAAGAACATGTGAGCAAAGGCCAGCAAAAGGCCAGGAACCGTAAAAAGGCCGCGTTGCTGGCGTTTTTCCACAGGCTCCGCCCCCCTGACGAGCATCACAAAAATCGACGCTCAGAGTCAGAGGTGGCGAAACCCGACAGGACTATAAAGATACCAGGCGTTTCCCCCTGGAAGCTCCCTCGTGCGCTCTCCTGTTCCGACCCTGCCGCTTACCGGATACCTGTCCGCCTTTCTCCCTTCGGGAAGCGTGGCGCTTTCTCATAGCTCACGCTGTAGGTATCTCAGTTCGGTGTAGGTCGTTCGCTCCAAGCTGGGCTGTGTGCACGAACCCCCCGTTCAGCCCGACCGCTGCGCCTTATCCGGTAACTATCGTCTTGAGTCCAACCCGGTAAGACACGACTTATCGCCACTGGCAGCAGCCACTGGTAACAGGATTGACAGAGCGAGGTATGTAGGCGGTGCTACAGAGTTCTTGAAGTGGTGGCCTAACTACGGCTACACTAGAAGAACAGTATTTGGTATCTGCGCTCTGCTGAAGCCAGTTACCTTCGGAAAAAGAGTTGGTAGCTCTTAAATAGGCAAACACCGCTGGTAGCGGTGGTTTTTTTGTTTGCAAGCAGCAGATTACGCGCAGAAAAAGGATGTTCAAGAAATCCTTTGATCTTTTCTCTACGGGGTCTGACGCTCAGTGGAACGAAAACTCACGTTTAAGGGATTTTGGTCATGAGATTATCAAAAAGGATCTTCACCTAATCCTTTTAAATTAAAAATGAAGTTTTAAATCAATCTAAAGTATATATGAGTAAACTTGGTCTGACAGCTCGAGGCTTGGATTCTCACCAATAAAAAACGCCCGGTGGCAACCGAGCGTTCTGAACAAATCCAGATGGAGTTCTGAGGTCATTACTGGATCTATCAACAGGAGTCCAAGCGAGCTCGATATCAAATTACGCCCCGCCCTGCCACTCATCGCAGTACTGTTGTAATTCATTAAGCATTCTGCCGACATGGAAGCCATCACAAACGGCATGATGAACCTGAATCGCCAGCGGCATCAGCACCTTGTCGCCTTGCGTATAATATTTGCCCATGGTGAAAACGGGGGCGAAGAAGTTGTCCATATTGGCCACGTTTGATCAAAACTGGTGAAACTCACCCAGGGATTGGCTGAGACGAAAAACATATTCTCAATAAACCCTTTAGGGAAATAGGCCAGGTTTTCACCGTAACACGCCACATCTTGCGAATATATGTGTAGAAACTGCCGGAAATCGTCGTGGTATTCACTCCAGAGCGATGAAAACGTTTCAGTTTGCTCATGGAAAACGGTGTAACAAGGGTGAACACTATCCCATATCACCAGCTCACCGTCTTTCATTGCCATACGAAATTCCGGATGAGCATTCATCAGGCGGGCAAGAATGTGAATAAAGGCCGGATAAAACTTGTGCTTATTTTTCTTTACGGTCTTTAAAAAGGCCGTAATATCCAGCTGAACGGTCTGGTTATAGGTACATTGAGCAACTGACTGAAATGCCTCAAAATGTTCTTTACGATGCCATTGGGATATATCAACGGTGGTATATCCAGTGATTTTTTTCTCCATTTTAGCTTCCTTAGCTCCTGAAAATCTCGATAACTCAAAAAATACGCCCGGTAGTGATCTTATTTCATTATGGTGAAAGTTGGAACCTCTTACGTGCCCGATCAACTGGAGTGCCACCTGACATTAAACCATTATTATCATGACATTAACCTATAAAAATAGGCGTATCACCAAGGCAGAATTTCAGATAAAAAAAATCCTTAGCTTTCGCTAAGGATGATTTATGAAAATCCGCGGCCGCTTCTAGAGTACTGCGATGAGTGGCAGGGCGGGGCGTAGACTTCGACGTCTAAGAAACCATTATCATGACATTAACCTATAAAAATAGGCGTATCACGAGGCCCTTTCGTCTTCACCTCGAGCACAGCTAACACCACGTCGTCCCTATCTGCTGCCCCTAGGTCTATGAGTGGTTGCTGGATAACTTTACGGGCATGCATAAGGCTCATATAATGTGCTCAGGGAGACCACAACGGTTTCCCTCTACAAATAATTTTGTTTAACTTTTTAATTAACGGCCGGCTTGTCGACGACGGCGGTCTCCGTCGTCAGGATCATCCGGGCATCAATCGTACGTCCCGGCAATTAAAAAAGCGGCTAACCACGCCGCTTTTTTTACGTCTGCAGGCGCCACTCGATTCTAGGGCGGCGGATTTGTCCTCTCAGGAGAGCGTTCACCGACAAACAACAGATAAAACGAAAGGCCCAGTCTTTCGACTGAGCTTCGTTTTATTTGATGCCTCTAGCACGCGTACCATGGGATCCCCCGGGCTGCAGGAATTCGATATCAAGCTTTTATTTGTAGAGATCATCCATGCCATGTGTAATCCCAGCAGCTGTTACAAACTCAAGAAGGACCATGTGGTTGCTCTTGTTTTAGTTGCAATCTATTTTTCGAAAGGGCAGATTGTGTGGACAGGTAATGGTTGTCTGGTAAAAGGACAGGGCCATCGCCAATTGGAGTATTTTGTTGATAATGGTCTGCTAGTTGAACGCTTCCATCTTCAATGTTGTGTCTAATTTTGAAGTTAACTTTGATTCCATTCTTTTGTTTGTCTGCCATGATGTATACATTGTGTGAGTTATAGTTGTATTCCAATTTGTGTCCAAGAATGTTTCCATCTTCTTTAAAATCAATACCTTTTAACTCGATTCTATTAACAAGGGTATCACCTTCAAACTTGACTTCAGCACGTGTCTTGTCATTCCCGTCATCTTTGAAAAATATAGTTCTTTCCTGTACATAACCTTCGGGCATGGCACTCTTGAAAAAGTCATGCTGTTTCATATGATCTGGGTATCTCGCAAAGCATTGAACACCATAACCGAAAGTAGTGACAAGTGTTGGCCATGGAACAGGTAGTTTTCCAGTAGTGCAAATAAATTTAAGGGTAAGTTTTCCGTATGTTGCATCACCTTCACCCTCTCCACTGACAGAAAATTTGTGCCCATTAACATCACCATCTAATTCAACAAGAATTGGGACAACTCCAGTGAAAAGTTCTTCTCCTTTACTCATGGTACCTTTCTCCTCTTTAATGAATTCTTAAACAAAATTATTTGTAGAGGCTGTTTCGTCCTCACGGACTCATCAGACCGGAAAGCACATCCGGTGACAGCTGTGCACGTCGGGGTTTGTACCGTACACCGCTGGACCC
+
&%%((,*)&&%&%$#%#$$##$&*/01133437((((.7DAACEIJJEFA****/**,),),*)*.)))).AC2.-989?>9899JJHJJJIHJFEJIHJIJHJJJHJHJJJJJJJGCACAJJGHGCFFIGJJCA>>301/-(((*<@?@CGGIEDJGGJJJHJJEJFGJ;:::BBBHJFDECBCCI?>?BDDCJJJJJJJJJJIJIJG>=0000?@>>A@@;8=A@JB?AJEJEGIEBGGJJFIIGJJJHJJFJJHJJIDDDDCFJ?>:/../10-*(().44ADEJ9984)''.15,,,::::@;:966555111(&%'*)+59;HGJJJEJJICJFGFJJG?<>=AAJ0002312=>FJJJGJJBB@ACFJJJJIEDDFF>>DF;<BFJEGIJJBJEIHJJHHGGAHCFDJJGHFJIJHJHHJIJJJGFFGEB@GCHEA9:B@CCJCA?BDDCJIJGJIJHGGHHIFJGGEI884334346.-)'%&)-**,:;;;;;>=7.--))('(+,0112BDIJGJJJJFJJIJFJHB@JDCD8AGJGDF>>7=**//;>>A886BBB@:9?*858<HJJGEFI=9;==A==''''43///@>@CE?IDCHJJDJJGJJJJJJJJI?+**11/''<HGFJJJDJHGJHFIDJJHJJEBCFJHJDGJEAFCIDEDCJFHFDCHEFJHFIJJHIFJBB???:8873>=<:98::;AIIFHEJIJFJJEJJJJIEEEEGGJJGFHJH767<F:11124=:<@FIFGFJIJJJIHGJJHJJHIHJJJHJJJJHIHGJJJJHHJIGFDGGHDDB?--,*),-/77:;>FA<8778AJEFJJJJIIDBEC:54:45;?IJJF????@??BCDHFHJJJGGDB6555IJJGJJGGBCBBHJJEIJIJJJJIIJJJHIIGJJE?@@?A@@CA@>>=>><;98664573110.4-''.*&&&(011/*')+2<@FEFFFDHJHJG=JHGEG?EFFFGFEEH@@AGICAAAB;<::;9730567+*)(((').-/.....--,&&&'&&&))/('48>>@BA:::>EGDF?=22@GGJEEDCJGGJJDB437-*2356@;:;8<EFJGGJJJEFFFGIE>>@CBAA?==><8762'&*-7?@GJIDB?B<86A?A<;HEBDFJJIJIJCCFBEDEHJJJFIJIIHEEHJJJJJHJJJIIJIJJHIJDBAAJFEC:756DECCCFDBEC::7:>><.--,-..3C?@A@A>==>@?:58063'??AAFJGFIFDFGIDECCAACEJEGJJIGH*200=72282223JGJJHDC:JJGEEEJFC@ACGGECBCJJJJDEAHFEEJHGHJIHGJ4445CCCCJJJJJIJJGDFFGHIJJHGJJGJIJJJJIIIFJFJGJIJJJJJIJJGGJJJIFJJIJJHJJJHJJJJJGFFHFJJJJDJJ55579888ABJIJJJHJJFGHHJ422232377;?@FFJJHGJIEEDBEJJJDEDCJFE8767777<GFEFHJJHJ?@?:''')777F;;;;HDCHFGFF((((310099>89>>8777EGDDIJJJJJFDEJFJFJJGJJHGBGJHFAEJJJJFJJFF4223CHFA65566BGDJ@@??GEGIJJJJJGHJHJJJJHJJJGICEDG@?...-28798*'&%&&+4B5<2//FGBA?JJJJHJJIJJIIJGGJHG?@@GGJJJ8887;;FJJJJHJFGJJJJFGFJJJJHJGJJ?><;;9@?@<99;:8223@A@CE@?>EIBGJEJJJJJJIJGHJHHE>@<:=<GE<;;;@B5555CHJJJDBFBDAB4222>DDECCC;>=;:;BEEBGGJGJJHJHJJJJJ78;B<EHJJJJHJJHJJJJHJDCFIJJHFB=2BBCDJJJGJJJJJJHGJJJJJIHIHJJJDDEJJJJJJJJGJJGJDDBA9778JF==<9763+*)*/1>><?A@AADIJGIJJGGFJJJHIHGJJFFJ>>>BJIJAADDCCECFDGJJGGJFGA=<;003555>@CEJJJJEGFFDEEGEEJDEJJJJEJGHHDJGHJCDECFJHJD:>?6>34DGJJJJJJIJGJH7667:::**)'-++*))(&+,,1002*))**,++++,,---%%$$(-6><>@AEFBJDCBCEJIJHJHJJJJH:9997933342111+0563377DGJHB>?A3435<;=>FJJJJJEJJJJGJJJJJHDIJA??BF;999?==2112??@A@@@?BA;:::9<=<=??;6,,-?@@?==?BHJJFJJJJJJJJDI:%%'(/*(()(('('(.,-/,-,,-/279?DJJHJIFGFCH@?A?HJFI=>=@A?@?GDEDFJJIJJGJGDEDEFDD>>=@..::FJE<<EEEFIJIJJJHJJFJJJJJJJJJHJE;7:74455:<IJFD<;:;<??@I::6688=>=;<B5E??AFGJJJJJJJFJJF9--++,,,+/)''&&229CJFGIJJFJJJJJJJJJJJEGHIJHIJHJHIJJJJEA@JJJHJGJJJHJFIFJJHJJJHGJJIJGJJGGJ::::A@=@?;/75785,,,-7=DEABAJJFFDB,+++::<E@@AAB>EGDJFJJGIJFIHJEGHJJFFGFJIDCCDB@99:<HDB@BBC3334ADGIG;999=<::7788?BJFFEIJGGJJIJGJI222>?AAFIHCCAC8IGJIJJJJFEIHJHIJJIHJGI677>8GJJHJHC967A92210''**%)&+ACGHIJJJEJGEHDEHI<<<<>DGFGHEA??++)/**+*+9577>IDJJFEIHIGIIGFFFGFFIH=9?>8::?=D&&&&-/*2233678889989976556688797777877668898898865410457665511..++,+/+&&''6***+-,)&&())())*..+++/89::::87768979766687665566898855432/019997785594;;:210111./.08999878;:53001033533//0/2033344520//26:76667886544679:8877669:=<8544465455<6433599999::;;9777776679:87734335434455679885433223334423225774357687566786778876577.5333679=9988788753434::;85433.//0000032212235443334566;887555675656776662///110112)&&%$.*&//16555;4654665532113468:?GDFB==?ACAB??@5666A@====A@??@F=BBCEEBA@ABCDDDBAC?>=20((((:9:BBAA@@=;;;<FECD@@??BAAAAB@@@A?;;;?EABBCCCBC@ACCCDCBCBBAC@ACA???AEB@@AHDD9;;:;;<CBA?BABCJGIGDACEFDCEGGJEB;6=<>??A@AA@B@@@AC6>@E7:77=@CCCBAACB>=<><=@A@==?@CA?===<;::;>><;;;;<@>?@?;;;9;:6389:=;<<BA@8112;::;:9::;??CDAABB???@===<<;;;9@G=EB??:88=6<;;:<;===>=?@@>>A@?@?>??@?52-,,03<<<;6,+,0=99::33333=>=<99:8-99;@A@>>=<?>>?=?CC875640+)''-/---.@<<<::99::<;:;::'&&'))*,)
@Glass_T7V_23_D3_14_8_54
TAGCTCGCTTGGCAAGCTGGGCTGTGTGCACGAACCCCCCGTTCAGCCCGACCGCTGCGCCTTATCCGGTAACTATCGTCTTGAGTCCAACCCGGTAAGACACGACTTATCGCCACTGGCAGCAGCCACTGGTAACAGGATTAGCAGAGCGAGGTATGTAGGCGGTGCTACAGAGTTCTTGAAGTGGTGGCCTAACTACGGCTACACTAGAAGAACAGTATTTGGTATCTGCGCTCTGCTGAAGCCAGTTACCTTCGGAAAAAGAGTTGGTAAGTTTTGATCCGGCAAACAAACCACCGCTGGTAGCGGTGGTTTTTTTGTTTGCAAGCAGCAGATTACGCGCAGAAAAAAGGATCTCAAGAAGAATCCTTTAATCTTTCTACGGGGTCTGACGCTCAGTGGAACGAAAACTCACGTTAAGGGATTTTGGTCATGAGATTATCAAAAAGGATACTTCACCCTCAATCCTTTTAAATTAAAAATGAAGTTTTAAATCAATCTAAAGTATATATGAGTAAACTTGGTCTGACAGCTCGAGGCTTACGATTCCACCAATAAAAAACGCCCGGTGGCAACCGAGCGTTCTGAACGAATCCAGATGGAGTTCTGAGGTAGATACTGGATCTTATCAACAGGAGTCCAAGCGAGCTCGATATCAAATTACGCCCCGCCCTGCCACTCATCGCAGTACTGTTGTAATTCATTAAGCATTCTGCCGACATGGAAGCCATCACAAACGGCATGATGAACCTGAATCGCCAGCGGCATCAGCACCTTGTCGCCTTGCGTATAATATTTGCCCATGGTGAAAACGGGGGCGAAGAAGTTGTCCATATTGGCCACGTTTAAATCAAAACTGGTGAAACTCACCCAGGGATTGGCTGAGACGAAAAACATATTCTCAATAAACCCTTTAGGGAAATAGGCCAGGTTTTCACCGTAACACGCCACATCTTCAATATATGCTCAACCTGGAAATCGTCGTGGTATTCACTCCAGAGCGATGAAAACGTTTCAGTTTGCTCATGGAAAACGGTGTAACAAGGGTGAACACTATCCCATATCACCAGCTCACCGTCTTTCATTGCCATGAGATTCCGGATGAGCATTCATCAGGCGAGATTTTGAATAAAGGCCGGATAAAACTTGTGCTTATTTTTCTTACGGTCTTTAAAAAGGCCGTAATATCCAGCTGAACGGTCTGGTTATAGGTACATTGAGCAACTGACTGAAATGCCTCAAAATGTTCTTTACGATGCCATTGGGATATATCAACGGTGGTATATCCAGTGATTTTTTTCTCCATTTTCAGCTTCCTTAGCTCCTGAAAATCTCGATAACTCAAAAAATACGCCCGGTAGTGATCTTATTTCATTATGGTGAAAGTTGGAACCTCTTACGCTGCCCGATCGACTAGAGTGCAGCCTGACGTCTAAGAAACCATTATTATCATGACATTAACACGACAAAAATAGGCGTATCACGAGGCAGAATTTCAGATAAAAAAAAATCCTTAGCTTTCGCTAAGGATGATTTCTGAATACGCGGCCGCTTTTGTAGAGTACTGCGATGAGTGGCAGGGCGGGGCGTAAGACTCGACGTCTAAGAAACCATTATTATCATGACATTAACCTATAAAAATAGGCGTATCACGAGGCCCTTTCGTCTTCACCTCGAGCACAGCTAACACCACGTCGTCCCTATCTGCTGCCCTAGGTCTATGAGTGGTTGCTGGATAACTTTACACGGGCATGCATAAGGCTCGTATAATATATTCAGGGAGACCACAACGGTTTCCCTCTACAAATAATTTTGTTTAACTTTTTAATTAACGGCCGGCTTGTCGACGACGGCGGTCTCCGTCGTGCCGGATCATCCGGGCATCGATCGTACGTCCGGCAATTAAAAAAGCGGCTAACCACACTTTTTACGTAGGCGCCACTCGATTCTAGGGCGGCGGATTTGTCCTACTCAGGAGAGCGTTCACCGACAAACAACAGATAAAACGAAAGGCCCAGTCTTTCAACTGAGGCTTGGTTTGTTTGATACCTCTAGCACGCGTACCATGGGATCCCCCGGGCTGCAGGAATTCGATATCAAGCTTTTATTTGTAGATCATCCATGCCATGTGTAATCCCAGCAGCTGTTACAAACTCAAGAGGACCATGTGGTCTCTCTTTTGGTTGCGATCTTCGAAAGGGCAGATTGTGTGGAAAGGTAATGGTTGTCTGGTAAAAGGACAGGGCCATCGCCAATTGGAGTATTTTGTTGATAATGGTCTGCTAGTTGAACGCTTCCATCTTCAATGTTGTGTCTAATTTTGAAGTTAACTTTGATTCCATTCTTTTGTTTGTCTGCCATGATGTATACATTGTGTGAGTTATAGTTGTATTCCAATTTGTGTCCAAGAATGTTTCCATCTTCTTTAAAATCAATACCTTTTAACTGGATTTTATCTAACAAGGGTATCACCTTCAAACTTGACTTCAGCACGTGTCTTGTAGTTCCCGTCATCTTTGAAAAATATAGTTCTTTCCTGTACATAACCTTCGGGCATGGCACTCTTGAAAAAGTCATGCTGTTTCATATGATCTGGGTATCTCGCAAAGCATTGAACACCATAACCGAAAGTAGTGACAAGTGTTGGCCATGGAACAGGTAGTTTTCCAGTAGTGCAAATAAATTTAAGGGTAAGTTTTCCCGTATGTTGCATCACCTTCACCCTCTCCACTGACAGAAAATTTGTGCCCATTAACATCACCATCTAATTCAACAAGAATTGGGACAACTCCAGTGAAAAGTTCTTCTCCTTTCTCTCATGGTACCTTTCTCCTCTTTAATGAATTCTTAAACAAAATTATTTGTAGAGGCTGCTCCGTCCTCACGGACTCATCAGACCGGAAAGCACATCCGGTGACAGCTGTGCACGTCGGGGTTTGTACCGTACACCACTGAGACCGCGGTGGTTGAGCCAGACAAACCACGACGCTAGCCCGCCACCTAAGTTATGAGTCAGGAAAAAAGGCGACAGAGTAATCTGTCGCCTTTTTTCTTTGCTTGCTTTGTAATCACTCGATGACCAAAAGTAAAAACCCGCCGAAGCGGGTTTTTACGTAAAATCAGGTGAAACTGACGCTAGCCGGTCTACTAGTAGCGGCCGCTGCAGTCCGGCAAAAAAGGGCAAGGTGTCACCACCCTGCCCTTTTTCTTTAAAACCGAAAAGATTACTTCGCGTTATGCAGGCTTCCTCGCTCACTGACTCGCTGCGCTCGGTCGTTCGGCTGCGGCGAGCGGTATCAGCTCACTCAAAGGCGGTAATACGGTTATCCACAGAATCAGGGGATAACGCAGGAAAGAACATGTGAGCAAAAGGCCAGCAAAAGGCCAGGAACCGTAAAAAGGCCGCGTTGCTGGCGTTTTTCGCCGCTCGCCCCCTGACGAGCATCACAAAAATCGACGCTCAGAGTCAGAGGTAGCGAAGTTCAACAGGACTATAAAGATACCAGGCGTTTCCCCTGGAAGCTCCCTCGTGCGCTCTCCTGTTCCGACCCTGCCGCTTACCGGATACCTGTCCGCCTTTCTCCCTTCGGGAAGCGTGGCGCTTTCTCATAGCTCACGCTGTAGGTATCTCGTC
+
:10/0*((((%$$%&(++**8JJGHFDDDCE778:DJJJFA??=DDIFHJGDFHJJIJJJJJHBGGJIGCJFHJHJ4459??<6555DJFJHFIIJGJJJJJIHJJJJJJJIJJJJJJGJJJIEHJHEJHIFJHJJIJJHJ;999GIJIHJIEGEB;<<7777B@BAJJJDE?>>?C45547CHJIBF@A?@DABBJEGEFDJJFJJJFGJJJJJJJIHIHFB?>AFCCDCCECDIJJJJJGJJJIHEJIGJJFHJ::99?@CB;;98466*(%$$*32678DDBHIEJGJHJGJ?@@@EGFJJFGJFIEHJFCJJFFG>@DFGDC@@?BBC988:D@E?@@@J@<52-<9:2////-)('''&'()&&(/-%%%*767366;===IJJJFJJIJJIFJJJJJJJ>>>IE>>=BEF@A@@B@A@?=83566455,,,+,+)*/09<@@941.,,*)()*+()(((*+;7?@@@@BBH@?@JDEBDHJJJJJJJJJHEHFGHJJJJIJJJHJJDCEEGJEEDEAGGEHGGJAA>@1///:>>:)'&&*17512:7777:88:HECCDBCFDIJIDCAD>===EDB;;;<AB'''';?776755798867668<3,***(+5235676636;666.212521215BECBDBJ***+/..-.//0*(&'--..268499C@?AABCGHGFGJFGJIJJJJJIJJHJJGHGIHJFJJJJJJHEFJJHIHJGJFIFJJJHJJGIJGIIEJECGFDJJFJGJGJJIFJJJJIJJJJJJFFGBD??JJJJJJJJIDJJJJDJJDBAEIJDGJIJIFHFHJ555JJJ=>=@FCG???BEFCJ322(((DEFJJIFIGIHHJJJFBA@ADB@BB@?7,,,,.//27,+***-,+++22234CGDCG?>>>DCJIGJJJIIADD?4//2GJJJHECEHJIIJJGHJGJJFHJHJGHA@ABJED;31*..02411/&&%&&&&&'+,-;=::;;CDDJHGJIIJJGCGBJJHJEDEEGJJJJCBF=>;:?BEGIJIHFIFIJJGF===>CEEDEJFFJGJFJDC@>88:;>8>?JJJJHJGJHDHJJIJHGG@956503/*)&&&)-/34--./;///9:=95556774*%&')+.0/02378888894879899>6666?HBCCCCDDEJ433(FFEJJFJJJJHJJIJJHJFHFJJJJD:?>??JJHEIFJJJJJJHHIJJJJJGGJHJJGFFDJJJJJIGJJJCCCEJGJJJJ=FJ(20.(3@BEFJJECDHFJGJJJGJIDJFGHEFGJGJEJFEJJJGJGJHJDEJJJDFADIIJ)(()DGHEDJBEFJDHJ@??@FGJFEBGCJJJJJJJJJJJJIIGGB@@CC8877<@AFB>?@BDDDEBD???@EJG====CB??@A444281(&&&)(',++&&&&%$$&&'(%&23:;;8'''+&&477<??=>A@CBAECBBCJH:::9>4%%$%%&&&<9D65=>EJGGJHF@?@AE>987241--1141..7HIJHEEFEGH>>???<-,,.54007821119,,)((('&&&0005;94310.1229/..B:::432/--..23:DCIIFGEJJBC:9879<2278>CCDFDDJHJJIIJJIBBFGJIDJHJJJJFJFIJJHHJJHFGGCFJGJJF6.../887412221---2://1;831225:=;;=5333----A33225///.0/056:<6443179GEIJIJJJGIIJIJJJH=>>BJEJDB;79.((@AEIGIEJJIJFJEEJDDIJJJG>=;9:7::<<:HD@@?AGGIGJJJHJJED<866DCHJGIHJJHJHB81D<<<HJD@A?JJJIIHH><<<BIGH?>==DFG9887977<;;98433++++-.>;::9@ADB=,++*///<<<?:;CEAGHEGEIC>>>:)''&1&4*'&&'(&&&'((++0/0)*+5@B=444+'(*,01/012:FDCEFFFEC;===B,++,:@HJJDFJDCCBEJDGDCFGHIDDEDJGIJGJJGEFGHJJGIGJD@>=?91''')****)**(**+1******+'))*.--/589=?CDBB>::)))1))0/132787CC;558=IDDEDFGIJFJ11111A@>>>>>A-+-**//15:>FFIGEHGJEDFI4444>?EDEF?DC7DCBCBC?=9;9((AADDGIFFFIJEFHJGJJ<))))3,'')+./+-BCDIJJHHHBDA?9.-83113542467<>AGFHFEDEGJJIJJJFF=>?@EE??=8999<8889BGIJGFJGJA=;:=EJGGJC>>>9988?ACFEB;;;;?>7+++EBBCEECC@C966556GGHG><EFEJHGJFEGGDCJHGGJHHJIGJGDEJEJFGIHGFGJJEGECCBCEFFGFIFFDCBEDHDAD??@EGGGGJJJFGEFDAHGFHGJFHHJJACF<>DDDEHEJAFJHJJCHGIEBBCIJJJJG))))-,&'%&''(6BBAFFFEECCABBIDFIFEGEEFEFFFFDHHCAABDCACDJ><;>5=7/965668=*)))/?CDCBAAADEFHJIIFFDBB=>==?A>@2444@?===@@BA====DCDEE@@@AADCEEBAA>=>996678B;:??@@>><:;;=@AJHJB7666??@?=<;<<:99=B??>>><<=<>>@@A?@@?@?@@ACDBDCDCCAABJ8878?22228000:?>>@ACA?>?@@@>?@AE<43-)4;=??BBA@??=><<I<@A?>A@@?A@BA@>=>=@>>@>>@?@?@ABA@>=??;;;<:999>><<=A>=>==>>>@=>=<FFI760000.&&&>@CJJHJEFH@DC::/<0+)))*;ACFDGEEIJJFHJJJJGB@CBFHJJIJHJJJJJJIJIJGF<<<=D<;::9135&&&&'')3667>ABBFJA>>6667@B@BDEGJFDFJJJHFJGGJJJJDHED66669:;9<<A>B;;@2232:7669?4CHFDGJHIJFJIGEIDE>71***C@B8778>23)&&&&'&++043230))*.-+,9892223?=<A=9DGHHHFHEJJ@@@@DFJJJJJDA44425209A98886CFEEIGFIJIAAIHJJJHEIJIJFJHJHJJJGIGFJJIJIHFGJJJJHFDE@856/-,-))).+*))-/7FJJFGJHG@@??DEEC?=>J@??;;<<JIFJFJGFHJJGFJIJJIHADDEJJGJJH=<6667?BDCE>>>@DF>9/)<=<?;;:0-?BGA>:==?JJ;;90///0055<ICCGD?=;:7-,,-789:;9<<9;9:<;@AAJ==>====76670-.>GJJJJJIJHJFJFHGB?<:;999:8999BEDGEDAABCJIHJIFJGJEJGDGIBCIJJHJJJHDH76****<=BDCCCBCCCFFJEDDGDHJ>9999>AJJIFHJJJHJJFJJFDJJJIIJIIIHJFEFFFDI??>:6.*%$'&''''(*+,45667???AAABBF:8;?>?=999;B@=;0)).((''),,*)(&&'(+*&%%%%%&$$$$%%&,.+++-623413442-25?@==EJJHGDCFFB@ACJJHJIGFJJGJIJJAJGJJJJJHJGJDDFJJJJJGJJIIFAA>CDJJGGJHHJJGHIJGGHJIA?><=>><5,)4,-9HFFIFFJGJJJEJGGGFJ@?410&
@Glass_T7V_23_D3_14_8_55
[truncated: 37,129,898 more chars]
