# Supplementary material for: Preventing Multimer Formation in Commonly Used Synthetic Biology Plasmids
Source: ACS Synth Biol. 2025 Mar 18;14(4):1309–15. doi: 10.1021/acssynbio.4c00508 (PMC12012879; doi:10.1021/acssynbio.4c00508)
Supplement: Supplementary file 2 — sb4c00508_si_002.zip [file sb4c00508_si_002.zip › DataS1/data/fastqs/Glass_T7V_24_D3_14_9.fastq]

@Glass_T7V_24_D3_14_9_0
TTGCGCAACGTTGTTGCCATTGCTACAGGCATCGTGGTGTCACGCTCGTCGTTTGGTATGGCTTCATTCAGCTCCGGTTCCCAACGATCAAGGCGAGTACATGATCCCCATGTTGTGCAAAAAAGCGGTTAGCTCCTTCGGTCCTCCGATCGTTGTCAGAAGTAAGTTGGCCGCAGTGTTATCACTCATGGTTATGGCAGCACTGCATAATTCTCTTACTGTCATGCCATCCGTAAGATGCTTTTCTGTGACTGGTGAGTACTCAACCAAGTCATTCTGAGAATAGTGTATGCGGCGACCGAGTTGCTCTTGCCCGGCGTCAATACGGGATAATACCGCGCACAAGCAGTTCACAGAACTTTAAAAGTGCTCATCATTGGAAAACGTTCTTCGGGGCGAAAACTCTCGATTTTACCGCTGTTAGATCCAGTTCGATGTAACCCACTCGTGCACCCAACTGATCTTCAGCATCTTTTACTTTCACCAGCGTTTCTGGGTCAGCAAAAACAGGAAGGCAAAATGCCGCAAAAAAGGGAATAAGGGCGACACGGAAATGTTGAAAATATCATACTCTTCCTTTTTCAATATTATTGAAGCATTTATCAGGGTTATTGTCTCATGGCGGATACATATTTGAATGTATTTAGAAAAATAAACAAATAGTCACATTTCCCATGGTGCCACCTGACGTACTTCAAACCATTATTATCATGACATTAACCTATAAAAATAGGCGTATCACGAGGCAGAATTTCAGATAAAAAAAATCCTTAGCTTTCGCTAAGGATGATTTCTGGAATTCGCGGCCGCTGTTTCTTCGAATTCGCGGCCGCTTCTAGAGTTATGACAACTTGACGGCTACATCATTCACTTTTTCTCAACCGGCACGGAACTCGCTCGGGCTGGCCCCGGTGCATTTTTTAAATACCCGCGAGAAATAGAGTTGATCGTCAAAACCAACATTGCGGACCGACGGTGGCGATAGGCATCCGGGTGGTGCTCAAAAGCAGCTTCGCCTGGCTGATACGTTGGTCCTCGCGCCAGCTTAAGACGCTAATCCCTAACTGCTGGCGGAAAAGATGTGACAGACGCGACGGCGACAAGCAAACATGCTGTGCGACGCTGGCGATATCAAAATTGCTGTCTGCCAGGTGATCGCTGATGTACTGACAAGCCTCGCGTACCCGATTATCCATCGGTGGATGGAGCGACTCGTTAATCGCTTCCATGCGCCGCAGTAACAATTGCTCGAGCGGATTTTATCGCCAGCAGCTCCGAATAGCGCCCTTCCCCTTGCCCGGCGTTAATGATTTGCCCAAACAGGTCGCTGAAATGCGGCTGGTGCGCTTCATCCGGGCGAAAGAACCCCGTATTGGCAAATATTGACGGCCAGTTAAGCCATTCATGCCAGTAGGCGCGCGGACGAAAGTAAACCCACTGGTGATACCATTCGCGAGCCTCCGGATGACGACCGTAGTGATGAATCTCTCCTGGCGGGAACAGCAAAATATCACCCGGTCGGCAAACAAACCTCGTCCTGATTTCACCACCCTGACCGCGAATGGTGAGATTGAGAATATAACCTTTCATTCCCAGCGGTCGGTCGATGAAAAAATCGAGATAACCGTAAGCAATCGGCGTTAAACCCGCCACCAGATGGGCATTAAACGAGTATCCCGGCAGCAGGGAATCATCTTACGCTCAGCCATACTTTTCATACTCCCGCCATTCAGAGAAGAAACCAATTGTCCATATTGCATCAAGACATTGCCGTCACTGCGTCTTTTACTGGCTCTTCTCGCTAACCAAACCGGTAACCCCGCTTATTAAAAGCATTCTGTAACAAAGCGGGACCAAAGCCATGACAAAAACGCGTAACAAAAGTGTCTATAATCACGGCAGAAAAGTCCACATTGATTATTTGCACGGCGTCACACTTTGCTATGCCATAGCATTTTTATCCATCAGATTTAGCGGATCCTACCTGACGCTTTTTATCGCAACTCTCTATCTCTCCATTGCCGTTTTTTGGGCTAGCTACTGGAGAAATACTAGATGATGCAAACCGTTTTAGCGAAAATCGTCGCAGACAAGGCGATTTGGGTAGAAGCCCGCAAACAGCAGCAACCGCTGGCCAGTTTTCAGAATGAGGTTCAGCCGAGCACGCGACATTTTTATGATGCGCTACAGGGTGCGCGCACGGCGTTTATTCTGAAATCAAGAAAGCGTCGCCGTGAAAAGGCGTGATCCGTGATGATTTCAATCCAGCACGCATTGCCGCCATTTATAAACATTACGCTTCGGCAATTTCGGTGCTGACTGATGAGAAATATTTTCAGGGAGACTTAATTTCCTCCCCATCGTCAGCCAAATCGCCCCGCAGCCGATTTTATGTAAAGACTTCATTATCGACCCTTACCAGATCTATCTGGCGCGCTATTACCAGGCCGATGCCTGCTTATTAATGCTTTCAGTACTGGATGACGACCAATATCGCCAGCTTGCCGCCGTCGCTCACAGTCTGGAGATGGGGGTGCTGACCGAAGTCAGTAATGAAGAGGAACAGGAGCGCGCCATTGCATTGGGAGCAAAGGTCGTTGGCATCAACAACCGCGACGATCTGCGTGATTTGTCGATTGATCTGGATTTCTACCGCGAGCTTGCGCCGAAACTGGGGCACAACGTGACGGTAATCAGCGAATCCGGCATCGATGGCTCCGGTGCGCGAGTTCCTAAGCCACTTCGCTAACGGTTTTCTGATTGGTTCGGCGTTGATGGCCCATGACGATTTGCACGCCGCCGTGCGCCGGGTGTTGCTGGGTGAGAATAAAGTATGTGGCCTGACGCGTGGGCAAGATGCTAAAGCAGCTTATGACGCGGGCGCGATTTACGGTGGGTTGATTTTTGTTGCGACATCACCGCGTTGCGTCAACGTTGAACAGGCGCAGGAAGTGATGGCTGCGGCACCGTTGCAGTATGTTGGCGTGTTCCGCAATCACGATATTGCCGATGTGGTGGACAAAGCTAAGGTGTTATCGCTGGCGGCAGTGCAACTGCATGGTAATGAAGAACAGCTGTATCGATACGTCGTGAAGCTCTGCCAGCACATGTTGCCATCTGGAAAGCATTAAGCGTCGGTGAAACCCTGCCCGCCCGCCGCTTCAGCGCGTTCTGATAAATATGTTTTCAACAACGGCCAGGGTAGACAGGGCAACGTTTTGACTGGTCACTATTAAATGGTCAATCGCTTGGCAACGTTCTGCTGGCGGGGGGCTTAGGCGCAGATAACTGCGTGGAAGCGGCACAAACCGGCTGCGCCGGACTTGATTTTAATTCTGCTGTAGAGTCGCAACCGGGCATCAAAGACGCACGTCTTTTGGCCTCGGTTTTCCAGACGCTGCGCGCATATTAATACTAGTAGCGGCCGCTGCAGTCCGGCAAAAAAGGGCAAGGTGTCACCCACCCTGCCCTTTTTCTTTAAAACCGAAAAGATTACTTCGCGTTATGCAGGCTTCCTCGCTCACTGACTCGCTGCGCTCGGTCGTTCGGCTGCGGCGAGCGGTATCAGCTCACTCAAAGGCGGTAATCTCGAGGTTACATTATGATCTGTTCATGGTGAACAGCTTTGAATGCACCAAAAACTCGTAAAAGCTCTGATGTATCTATCTTTTTTACACCGTTTTCATCTGTGCATATGGACAGTTTTCCCTTTGATATGTAACGGTGAACAGTTGTTCTACTTTTGTTTGTTAGTCTTGATGCTTCACTGATAGATACAAGAGCCATAAGAACCTCGAATCCTTCCGTATTTAGCCAGTATGTTCTCTAGTGTGGTTCGTTGTTTTTGCGTGAGCCATGAGAACGAACCATTGAGATCATACTTACTTTGCATGTCACTCAAAAATTTTGCCTCAAAACTGGTGAGCTGAATTTTTGCAGTTAAAGCATCGTGTAGTGTTTTTCTTAGTCCGTTATGTAGGTAGGAATCTGATGTAATGGTCTGGTATTTTGTGGCCGATTCATTTTTCTGGTTGTTCTCAAGTTCGGTTCAGATCCATTTGTCTATCTAGTTCAACTTGGAAAATCAACGTATCAAGTGGGCGGCCTCGCTTATCAACCACCAATTTCATATTGCTGTAAGTGTTTAAATCTTTACTTATTGGTTTCAAAACCCATTGGTTAAGCCTTTTAAACTCATGGTAGTTATTTTCAAGCATTAACATGAACTTAAATTCATCAAGGCTAATCTCTATATTTGCCTTGTGAGTTTTCTTTTGTGTTAGTTCTTTTAATAACCACTCATAAATCCTCATAGAGTATTTGTTTTCAAAAGACTTAACATGTTCCAGATTATATTTTATGAATTTTTTTAACTGGAAAAGATAAGGCAATATCTCTTCACTAAAAACTAATTCTAATTTTTCGCTTGAGAACTTGGCATAGTTTCTCCACTGGAAATTTCAAAGCCTTTGACCAAAGGATTCCTGATTCCACAGTTCTCGTCATCGGCTCCTATGGTTGCTTTAGCTAATACACCATAAGCATTTTCCCTACTGATGTTCATCATCTGAGCGTATTGGTTATAAGTGAACGATACCGTCCGTTCTTTCCTTGTAGGGTTTTCAATCGTGGGGTTGAGTAGTGCCACACGGCATAAATTAGCTTGGTTTCATGCTCCGTTAAGTCATAGCGACTAATCGCTAGTTCATTTGCTTTGAAAACAACTAATTCAGACATACATCTCAATTGGTCTAGGTGATTTTAATGGCTCTGCCAATTGAGATGAGCTGTCAATGATAATTTCATCTCTCTCCTTTGAGTTGTGGGTATCTGTAAATTCTGCTAGACCTTTGCTGGAAAACTTGTAAATTCTGCTAGACCCTCTGTAAATTCCGCTAGACCTTTGTGTGTTTTTTTTGTTTATATTCAAGTGGTTATAATTTATAGAATAAAGAAAGAATAAAAAAAGATAAAAAGAATAGAATCCCAGCCCTGTGTATAACTCACTACTTTAGTCAGTTCCGCAGTATTACAAAAGGATGTCGCAAACGCTGTTTGCTCCTCTACAAAACAGACCTTAAAACCCTAAAGGCTTAAGTAGCACCCTCGCAAGCTCGGGCAAATCGCTGAATATTCCTTTTGTCTCCGACCATCAGGCACCTGAGTCGCTGCTTTTCGTGACATTCAGTTCGCTGCGCTCACGGCTCTGGCAGTGAATGGGGGTAAATGGCACTACAGGCGCCTTTTATGGATTCATGCAAGGAAACTACCCATAATACAAGAAAAGCCCGTCACGGGCTTCTCAGGGCGTTTTATGGCGGGTCTGCTATGTGGTGCTATCTGACTTTTTGCTGTTCAGCAGTTCCTGCCCTCTGATTTTCCAGTCTGACCACTTCGGATTATCCCGTGACAGGTCATTCAGACTGGCTAATGCACCCAGTAAGGCAGCGGTATCATCAACAGGCTTACCCGTCTTACTGTCCCTAGTGCTTGGATTCTCACCAATAAAAAACGCCCGGCGGCAACCGAGCGTTCTGAACAGATCCAGATGGAGTTTGTCAGGTCATTACTGGATCTATCAACAGGAGTCCAAGCGAGCTCGTAAACTTGGTCTGACAGTTACCAATGCTTAATCAGTGAGGCACCTATCTCAGCGATCTGTCTATTTCGTTCATCCATAGTTGCCTGACTCCCCGTCGTGTAGATAACTACGATACGGGAGGGCTTACCATCTGGCCCCAGTGCTGCAATGATACCGCGAGACCCACGCTCACCGGCTCCAGATTTATCAGCAATAAACCAGCCACGCGGAAGGGCGGAGCGCAGAAGTGGTCCTCAACTTTATCCGCCTCCATCCAGTCTATTAATTGTTGCCGGGAAGCTAAGTAAGTGGTCGTG
+
57?>@@<===CCDJJJGGHJEJJJJIJGHIHHJGIIJHGJGFEGGIECJ:888@>?>12../091-,-*('$&$%+4:FADEDIB????-,,,320//++/0/0455===JEFFAB=<;>CFHHEIIFDDFEDCDCBG:FEH@@A?<55554448B@@BCFFJFBCFJFHIIEECDJGJJJJJIFGGJHJJJJFHFEHIJJJJFFC@BIHJJFJ>==<?BCCGHGJFGHJEIJEDEJJIGHHIJGJGIJFCA@BBG=<<;?@??:888A@?@BEJJ??=>CHJGJJJGHJJJJJJJJJJJCBABFBFGHEGFJC98<>HDE///0JBJE@I:87333261.+)'%%%&%%%%%%$%*,(*++*+FJJFEEJJJFJJFJJJJIJJJIFHJJJ<969JJ=:9;841)'$###&%&&...12010++-57HGHDGDGEEE=69----/EEBCBCJJJFDBFEFBEDB<5:ACFHHDGJJ?<<?H?-777AFBFJCECEJHH++++GJJJJJJJJGJJJJHJJGGJIJJHAA@JJIGEJGJGJJFJJIJJFJIHIJJJJHG>--(&&*'&%&*-04++)',-477<<@BFJJFHJHJJJJJIJIECCDGFJFEDBA>:963+'(*&'(.---+*+*+//-9CFGFJGHH><;;=CACABHG0000'%%##%12448?6-HIJJJJJFGEEJJJCA&&&%$$%%078<BEGJIDJJGJJJJHJJJHHJJGIEJJJJJJJFJIIJIHJGGJHJJJJJGJGIFHFF<@BFJJHEBIFJHHJHJJJJJJIGFJGGF8878FGJGJICJHHGGFJEJCAA?FHFGDDAGJJJJGEJDHGJHFHJFF=:<@@J@JFJHEIJJFIJJJJIJJJGEFE@A=***+.-215(&&)-/8;<=<<@BBDGAA=BEEDJHJJJJJJHHFJJJJJJIJJJJJJJIJGJG=<999CC:96567+,,,,,,4:?JJH?@A87734-(&&)((+/99<IJFHIIIFGIGIIGFIHJIGGI?7777JJJJJJHGGJJJJIJJJGJJGJIGGIGJIJHHFJJJJJJFHIGIJHABJJJJJJGJJIHJGJIJIHJJIJJJJJJJHGGJDHJJJJJHGJJDGJJJHECDHHFFIJIJJIIJEJJFJJJHJJJJJHJE<<<IJFBAC=7/--,3238:63387798888CEGJGJJIJIJJIJDJDFFCJIEEGHJJJJJJJJJJHHGJIHJEEDHCG;9@EGJCJJJIJIFIJJJJJJEC3233?>>?BGDDED'&&''&&&+(('(''.4B<JIFJJJIIBCFJHGGJJFIGBBEDF8,@JHAEGJJFJJJHGGFHD;;7***=FJJJGDCCDJJJJJGJJJFJIJGHECB@2000037:603-7910,(***;FFJJJJJJIGJHJJJJFIHHFJJGIC@BECF;9;?ABBBJJFJGJJJJJIJFHCDBEIGC@@@7666?AJFA?>433-,,,342334>A>ABCJGJIJBA@BJJ>?>?EF44334D@<A@@EHJGJIJJJCBACC::::;;>CFEFFD76677778101'&&&***--*)(),(((()///258JJJJHJJJEHHB988:=<ACBBDDDAAD0.09.;>>>DA>HEFFF:9997221(''(,012//11125941.,)*+*'()+345CHB@BCDGGDGJJJJIJJJIJJGJEHJEJHCFCCHJJJJHJC@?>)(((/10)((',,,5?BJ=***,8=2+)).0+++..,,/@7DJ?FC6666A?JJJJJJHHJIHGIFIJFFCCABAAA@IJJJJJHIJHIGJHGJJJJIDABJIEJJDGJJJJG;877HJIIHIGJJHJHHFGJGJJJJIEJFFBB@HJJJJJJJJJJ@@GHHGHEJGIIDJJJHCEBCDJEBAAH;JGFJIJJJJHJJJJHJJJFJGCAA:55-046;<@?@@@IHJIJJHHJGJJJJJJFJJJJIGFJHJJFHFGEJA??CDC00*))(((((>;=<2&*('(&''&%)+.0<>=<:0/.*1@FIJAAIJGIJJHEFIJHEJ56*))(%&&&$%&$%%%'((+-88>?JJGEEGDDD(&&578>=98644335<;<JJGGJJJGJJJACADJJEGF=88/...144.,,,::66A@9::;GHHEGDB@>HGIJJJJHJGHFJJJDGG333EBAA@FJ<7445448789=;CBBCJJGJHGIGJFJJJJJJJJDJHJJGJGHJGJGJJJJBHAAEEC7775300355351'%'%$$%(3<@B;99<78865+**-531136++++JFGJJJJFJEJF///0IJJJCABCGJJJJ@A@AGEEBFB22254455CFCGF@>?@883-../GHIFJHIJHIJGHJIJIJJED@=7'&&+271)((.(;CBCBG@98;?=;*)))///6<;;::<<<DDCJAAIHJCDCBIBCDB@@GJGEB>:;@GHHFIJEHDGHAED:::;<?78;;<@FCDBBEDFFDJHIJHJDEDEJJJJJEFFCIGHFJJEFEJHJJHHJGJJJJJJHEDEFJFJJJJFJJHHJJJJJGJJIHJJGFJBAC?<=AIJFAABC@?@FEGJBCCBJGDHHJJGEGEFJJIJ>7:?BBJJ99))+)(*.3>?EHGF>><9;;@=:.../10)''''%%%(-,---223/41,'%&&&*24==CDEJGJJ@>>=?;;;:7'&&%&%%%%(/(BFHEIJJJJIHJHJJJJIHFJJHDDDCGIIIEFGJJJIHJFGEHFFJJJEHE66,*)*&$&'(&%%'JIJF2222;,*))*9=@BGHFHJJJGJJJJJJJJJGJJJI43333)))?DCDHJJGGHEFDGHJJJIJJHJJJEJJGJJFFFGIEDDGJJJGHFJGDEEE<9::?>@@ECAAAIEJFIJJJHJIIJEIJHIHEFGFGCC<==AJGEDJIFJDFJJJFIJJGJHGIHHDJEJJBBBCB>8:96566:::@BBHGJJ7667?.***;;<AAEGHJIJJJJJJIHHJ<<EEHJFJGJJJJJJIJJFJJGJJHJJIGJJJJJJJHFFJEDG86113345?>?AJJJGEII>?>=A=66444433237744>?A@@C<?B6666GGJJJJJJJJJJGJIJJGFEJ@?@0///00/*)((-**+)'''330)))):@??==;<BEBCGHJJJJJGJHJGHF??@JJJJJJIJJJJJJJEEJFJIJJJJJJJBE1@733874327789:>@5554:.,,,732111111669'&&''676;;003:621,+**355D:::;AFDJDDDFHIGJFFJJJJJHGHFCE<--,-<;;=BCJIJJGFIACBAD???CF=BE=77722239:778987533367DGJJJGIJJJI;;;;FDDDJJIEFGGHFDHA==HIGF??CGIJGGGJJCBBDDB5/((('''*6630*)),0)))4545;<>?A....HJGIEJJJJJJJJJHJHGJGJJJEGJJFECCG@???HJJJJGJJDBA=::;AAJGJJGJJJJIJGGD000.0.-)(&((&677+>?E=@B?>E('''2578112=?@JGA?933344>@EJJFHJJCJJCDJBEBEEIGJJJJIJJIHJFHJJJGHIJJJJGJHJFHGGHJHDG4223>@EEJJGIEJJFEDDJJJJIHIHEGJFJJHCBAA@?<:/..'&&'')0002)*9FEIHJJGFEEDJJ>BDFGCBCBA>>@HFFHDCEJJJJJJFGGJJHJFEDFEFJJEJHFDBFJHGJEJJJIHJHJIJHIJJIEJGJGGFEDIGCB>:DJJJJGJJJJJFGGDEJFJHIJJJJJJJIFFCHJJIJJJFFGEICEEEJJIJFDFJJJJIFJIHEJJIGEJJJJHJE<9857:<5,,,-5BJHDGEHJGJJCCCABGEJIJJJ=>=<>>@AA>?>?GGEGGEIFEJIJGGCCACJDCED?>?>/../A?;;:55543568A@BBDEFGJJJDJJJDHGD@B@HEDCEFABA@999GHGJJJGCDBBJAA@?JGJJ@943122<CFJIGJFEIFJFFHGJJJJJDA4;<<:6568<76*(((+,,3><<?>>DBDDDD)&&%%%(1,,-,--*'''',)'''%$%&''%%$$&)%%%%%%%*'-6(,**++*)*((A>CDCEJBAAABC?>55.----D<=JIFIF*)))<;6555425(((*8888DJEGJJJJHFFGIJJGJGDEGHGJG<<<<IJJJJJIJGJJJJJJGJIJIJHJGJHAA?AJGB@GIEJIJJJIHEJJJIFGFHGEC?@?C<<<;=>::9979:;EA?==<99:9AB@A>=;9::88;<?;BCBBCCJDHJGGJJJJJGGEJJJJJAB=?6666:DIBB?BJIGJEJFJJJJJJJHJHJEJIJFJJFIJJJJJJHJGHHJDCJIFGCFDJHFJJGBJJJJJJIEJHHEHHJ?JHJIIFJJFIHJJGJJICDHJJJJJIIJJJJFHIJJJJJGEFJFDEEJGFJIJDJJJEGGJJI@@??GBDCDHGJHG8/../,''++(),+...92111.*'&)//0)'&(.-&%%%'**2657/''&&(25<:998554554/)0(/,,-..1,+,+/0(%$$'+)&%&&'BGEJGJHEEFIIJJHHHJJJFIFIGGFJJJJJIJHEJJJGJIIHJJHFJ>=<<ADABA@B==>=EIDGDEFJHD6555BE;;5/+:;;EEGCDCIAE>??@GJGJJ>==----GJGJG=;;<8788>B2101)))153456?=ABDIIECFDDJDFFJGI?JGFFFJHEDJDFCBBCFCDJDBDBDCEIFJJJHCBBJHDJEJDEFHGDCEFC2224992989;;DIGEG>>==H@CDCHFFDHI31,&&&&''%%%&.,-/(((*'%%&,*)()*,01112.2-)('%%$%&'&%&(-+-238?A555BEFDDCEJFEHGGGGGCCEGG=>A81JEBCCGFIJIGGDEEEFGFGEGEJFDJEFJIGGJFCDFGJIFIEDDJEFEJIJJFDDD<@DIHEDCCDJGJCABBBEFGJGJFCDCBAGHGGDBAAAFDJDGEFH;;;8:9<>@><7-,-0134,+++(&'(0676@JFHHCCDDDCCFJGIJFBC@@FJCHDCB@DF@A>?BCEEDCBADBHJGGDHGCC???@GJGIFC=@B@BEIIGIE94+)),0)*).313&+;A<==?BDCIHDD;(((,(((0113<00?988787?@AEJEDCF==<=CHJIJD?C?EGCEHJJIJHHGJHJHHEJGIJJFJIIG96662&&%&()06BJJJJGFDBDC<66EFJJJJCDDCCJJIJGJJ:::899<A@?IJGHCBADJG;999;DCECFEEBFJJJJ5555JJEHGJGJFJJJIHEHGHIIJIJJGJJ978ACGJECB>FHFJHJJJJJJJA=?JJJIJJJJGGAABEJJJJJJFJFJJGHJJJJGIJIJJJJJJJJIEHDH///-1CJEHJJHJJJJFDGFEJDFA::.&534:988:;?A;99;<DCDEJJJEJJJJJJJJGFJJJJFAABCJIIIFIEF9675-@A@@CDFHJJJHHHGJJJJJJJJJIIJFJJGA@DDB=//88IIFJGA?CEG===<IFEBAA;<3+++29567??89<>;DJFJE??@AECDDHDJGJC>>A=-,,,B999;558:9;&&&&&)*:JIGJIJGCCBCEB<=;<>?AA@>?=>??B@A@??>CB?>BEGHIJDDFFJJJJJGEJIJE>>>?FJJ;;;<JJHGIIEFJJGEDJHEFDJH<<;9>9901)*?CJIJFJIJHJGE6667CHFE>=;;0.///@;;<=D@?@@FJHHA?23:?JBDFGDDFABBAHJAA>?@AJGJIA@@DJJIG>999:>65512//23AEJJJFJFJJGGEIJJFH@A@CGGFH@AAA4343444H:984($$&%(&10680-++,001/--.=C?>=@?>...24@@6;:81777===>AC@BJJHGCDBEGHECDFEA;::==;:;+%%)(()*))*%$$$
@Glass_T7V_24_D3_14_9_1
TATCCCATATTTGCATAACCATCGTGGATGACACTGCGGCCAACTTACTTTGACAACAATCGGAGCCAGCTAACCGCTTTTTGCACAACGTGGGGATCATGTAACTCGCCTTGATCGTTGGGAACCGGAGCTGAATGAAGCCATACCAAACGACGGCGTGACACACGATGCTGTAGCAATGGGGACGACATCGCAAACATCACTGGCGACTTACTGTAGCTTCCGGCAACAATTGATCGACTTCGGATGGAGGCGGATAAAGTTGCAGGACCGCTTGTGCGCTCGGCCCTTCCGGCTGGCTGGTTTATTGCTGATAAATCTGGAGCCGGTGAGCGTGGGTCTCACGGATCTGGTCCAGCACTCCAGCGGTAAGCCCCTCCGTATCGTAGTTATGCACCGACGGGGAGTCAGCAACTATGGATGAACAAAATCGACGACGATAGGTGCCTCACTGATTAAGCATTGGTAACTGTCGGACCAAGTTTACCAGCTGGCTTGGACTCCTGTTGATAAGATCCAGTAATAGCCTCAAACTCCATCTGGATTTGTTCAGAACGCTCGGTTGCCGCCAGGCATTTTTTGTGGTTGAGGATAGGGACAGCCTGTCGGGACAGTAAGACGGGTAAGCCTGTTGATGATACCGCTGCCTACTGGGTGCATTAGCCAGTCTGAATGACCTGTCACGGGATAATCCGAAGTGGTAAGAACTGGAAGATCAAAGGCCGACTGCTGAACAGCAAGGTTAGGGATCACACCACATCCGCCAGAACCCGCATGTAAACGCCCTGAGAACCCCGTGACGGCTTTTCTGTATTATGGGTAGTTTGCTTGCATAATCATAAAAGGCCCCTGCTCGTCCATCCCCATTCACTGCCAGAGCCGTGAGCGCAGCGAACTGAATGTCACGAAAAAGACAGCGACTTTCCAGGTGCCTGATGGTCGGAGACAAAAGGAATTCTCGATTTGCCCGAGCTTGCGAGGGTGCTGCTTAACTTCTTGGGTTTGAGGTCTGTTTTTGTGAGAGAGCGGCGGCTTGAGACATCCTTTGTAATACTGCGGAACTGACTAAAGTAGTGAGTTATACACAGGGCTGGGATCTATTCTTTTTATCTTTTTTTATTCTTTCTTTATTCTATTAATTATAACCACTTGAATATAAACAAAACATTAAAGGTGTCAGCGGAATTTACAGAGGGTCTAGCAGAATTTACAAGTTTTCCAGCAAAGGTCTAGCAGAATTTACAGATACCCACAACTCGAAAAGGAAAAGGACATGTAATTATCATTGACTAGCCATCTCAATTGGTATAGTAGTTAAAATAGCCTACGACCAATTGAGATGTATGAATTAGTTGTTTTCAAAGCAAATGAACTAGCGATTAGTCGCTATGGCTTAACGGAGCATGAAACCAACTAATTTTTGTGCTGTGTGGCATGCTCAACCCCACGATTGAAAACCCTACAAGGAAAGAACGGACGGTATGACCAGCTTGTAGACCAATTCGCTAGATGATGAACATCGGTAGGGAAAATGCTTATGGTGTATTAGCTAAAGCAACCAGGAGCTGATGTTGACGAGAACTGTGGAGATCAGGAATTACCTTTGGTTAAAGGCTTTGAGATTTTCCAGTGGACAAACTATGCCAAGTTCTAGAGCGAAAAATTAGAATTCATTTTAGTGAAGAGATATTGCCTTATCCAGTTAAAAAAATTCATAAAATATAATCTGGAACATGTTAAGTCTTTTGAAAACAAATACTCTATGAGGTTTGTCGAGTGGTTATTAAAAGAACTAACACAAAAGAAAACTCACAAGGCAAATATAGAGATTAGCCTTGATGAATTTAAGTTCATGTTAATGCTTGAAAATAACTACCATGAGTTTAAAAGGCTTAACCAATGGGTTTTGAAACAATAAGTAAAGATTTCAAACACTTACAGCAATATGAAATTGGTGGTTGATAGAGGCCGCCCGACTGATTCGTTGATTTTCCGAGTTGAACTAGATAGACAAATGGATGCTGAGCATCAAACTACAAACAACCAGATAAAAATGAATGGTGACAAAATCCCGACAACCATTCATCAGATTCCTACCTACATAACGGACTACAAAACACTCACGATGCTTTAACTGCAAAAATTCAGCTCACCAGTTTTGAGGCAAAATTTTTCAGTGACATGCAAAGTAAGATATAATCTCAATGGTTCCGTTCTCATGGCTCACGCCAAAAACAACAAACCACACTGAGAAGCATACTGGCTGGATCCGGAAGAGATTTAAGGTATTATGGCTCTTGTCTGTATCAGTGAAGCATCAAGACTAACAAACAAAGAGTGAACGAACTGTTCACCGTTACATATCAAAGGGAAAACTGTCATATCCGCCAATGAAAACGATATAAAAATAAGATACATCAAGCTTTTACGAGTTTTTGGTGCATTCGAAGACTGTCACCATGGACAAAATGAGCAGTGTAACCTGTAAAATTACCGCCTTCAGTGAGCTGATACCGCTCGCCGCAGCCGAACGACCGAGCGCAGCGAGTCGTGAGCGAGGGAGAGACCTGCATAACGCGAAGTAATCTTTTCCGGTTTTAAAGAAAAGGGCAGGGTGGTGACACCTTGCCCTTCGACTGCGGCGCAGGCTACTAGTATTAATATGCGCGCAGCGTCTGGAAAACCGAGGCCAAAAGACATCGTCTTTGATGCCAGTTTGACTCTACAGCAGAAATTGAATCAAGTCCGGCGCAGCCAGGTTTGTGCACTTTCCACGCCGGTCTCTGCACCTAAGCCCCGCCACAGAACGTTGCCAAGCGATTGACCATTTGATGAGTGACCATCGAAACATTACCGCTCGCCCTGGCCGTTGTCTAAAACATACTCAACGTGCTGAAACTCACAGGCACAGGTTTCCACCGACGCTTAATGCTTTCCAGATCGCCGGATGGTGCCTGGCAGAGCTTCACGCAGCGTATCGATATACGAGCTGTTCTTCATTACCATGCAGTTGCACTGCCGCCAGCGATAACACCTGTCCGCCGGCATCGGCAATATCGTGATTGCGGAACGCAAGCATCCTGACGTAGCGGCCGTGGCTTCCTCGCCCTGTTGCGACGTTGACGCAACGCGGTGATCGCGACGAATAAAACCACCGTAAATCGCGCCCGCGTCATAAGCTGCTTTAGCATCTGCCACGCGTCAGGCCACATACTTTATTCTCACCCGGCCAACACCCGGCGCACGGCGGCGTGCAAATCGTCATGGGCCATAAACACCGAACCAATCAGAAAACCGTTAGCGAAGTGGCTTAACTCGCGCACCTGAGCGTAAGTATTGATGCCGGATTCGCTGATTACCGTCACGTTGTGCCAGTTTGGCGCAAGCTCACGGTCTGGTTGAGATCAATCAACGATCGCACGATCGCGGTTGTTAATGCCGACGACCTTTGCTCCCAATGCAATGGCGCGCTCCTGTTTCCTCTTCATTACTGACTTCGGTCGGCACCCCCAGTCTCCAGACTGTGAGCGACGGCGGCGAGCTCGCGATATTGGTGGTCATCCAGTATGAAAGCATTAATCAGCCAGGCATCAGCCTGGTGATGGCGCGCCGGATGATCCGGTAAGGGTCGATGATGAAGTGTTTACATAAATCGGCTGCGGGCGTACGCTGATGGGGAGGAAATTAAAGCTGCTGAATGTTTGTAGATCATCAGCACCGAAATTGCCGAAGCGTAATGTTTATAAATGGCGGCAATGCGTGCTAAATAGAAATGACCACGGATCACGCCTTTTGACGGCGACGCTTTCTTGCACTCCAGAATAAACGCCGTGCGCGCACCCTGTAGCGCATCATAAAAATATCGTGCTCGGCTGAACCTCATTCTGAAGACTGGCCAGCGGTTGCTGCTGTTTTGCGGGCTTGTACCCAGATAGCCTTGTCTGCGACGATTTCGCTAAAACGGTTTGCATCATCTAGTATTTCTCCTCTTCTACTCATGGCTGAGCCAAAAAAACGGGTATGAGAAGCATAGAGTTGCGATAAAAAGCGTCAGGTAGGATCCGCTAATCTTATGGATAAAAATGCTATGGTCAAGTGTGACGCCGTGCAAATAGTCAATAATTCTGCCGTGATTATAGACACTTTTGTTACGCGTTTTTGTCATGGCTTTGGTCCCGCTTTGTTACAAATGCTTTTAATAAGCGGGGTTACCGGTTTGGTTAGCGAAAAGCCGTAAAAGACGCCATAACGGCAATGTCTGATGCAATATGGACAATTGGTTTTCTTCTCTGAAATAGCGGGGGTATTGAAAAGTATGGCTGAAGCGCAAAATAAAGAATTCCCTGCTGCCAGGATACTGGTTGATGCCCATGTGGTCACGCCCTTAAGTCATAAAGTTGACGGTTATCTCGATTTTTTATCGACCGACCGCTGGGAATGAAAGGTTATATTCTGATCTCACCATTCGCGGTCGGGGGTGGTGAAAAATCGGGACAAAATTGTTTTACCGACCGGGTGATATTTTGCTGCTTCCCGCAGGAGATTTCATCACTGCGGTTCGTCATCCGGAGGCTCGCAAATGGTATCACCATGGGTTTTACTTTCGTCCGCGCGCCTACTGGCATGAATGGCTTAACTGGCCGTAAATATTTAAATACGGGGTTCTTTCGCCAGGATGAAGCGCACAGGCCGCATTTCAGCGACCTGTGGGCAAATCATTAACGCCAAGGGCAAGGGGAAGGGCGCTATTCGGAGCTGCTGGCGATAAATCTGCTTGAGCAATTGTACTGCGGCGCATGGAAGCGATTAACGAGTCGCTCCATCCACCGATGGATGATCGGGTACGCGAGGCTTGTCGGTACCGCGCAATGACCTGGCAGACAGCAATTTGATATGGCCACGTCGCGCCGGCGTGTTGCTTTGCGCCGTGGCGTGCTGTCGCATGCTTTACCGCCGGCCGGTGCGGATGACCCTGTTAGCTGGCGCGAGGACGAACGTATCGCCAGGCGAAGCTGCTTTTAAGACACCGCCGGATGCCTGTCGCCGTTCGGTCGCGATGTTGGTTTTGACGATCAACTCTATTTCTCGCGGGTATTTAAAAATGCACCGGGGCCAGCCCGAGCGAGTTCCGTCCGGTTGTGAAAGAAAAAGTGAATGATGTAGCCGTAGAATTGTCGTAACTTTAGAAGCGGCCGCGAATTCGAAGAAACAGCGGCCGCGAATAGAGAAATCATCCTTAGCGAAAGCTAAGGATTTTGTATGAAATTCTGCCTAGTGATACGCCTATTTTTATAGGTTAATGTCGTGATAATAATGGTTTCTTAGACGTCAGGTGGCACCATGGGAAATGTGCGCAGAAAAAATTATTTGTTTATTTTTCTAAATACGTTGGAATATGTATCCGCTAATAAACTTGTCAATAACCCTGATAAATGCTTCAATAATATGAAAAAGGAAGAGTAGAATTATCAACGTTTCCATCGCCCTTTATTCCCTTTCAGCATTTGCCTTCCTGTTTTTGCTCACCAGAACGCTGGTGAAAGTAAAAGATGCTGAAGATCGGTTGGGTACGAGTGGGTTACATCAAGGAACTCAATATCAACAGCGGTAAGATCCTTGAGGGTTTCGCCGAAGAAAACGTTTTTCCAATGATGACACTTTTAAAGTTCTGCTATGTGGCGCGGTATTATCCGGTATTAACGCCGGCGCGGACTCGGTCGCCGCATACACTATTCTCAGAATGACTTGGTTGAGATTATACACCAGTCACAAAGCATCTTACGGATGGCATGATC
+
$$&''%#%&((()+(()*2321*)))-(('''&*)*+,.0733257-,(&'&'1)))'''%'&''''$$$***..-.//7751100138...01111(&%&)..02****2/**:;44466=DF@B@;;::95.,,****+46=<<<=AC=:975'''4100)(''%$$%'&&***(&&&'1(''&(''(,'&'(*))&%$$$%&))&%%&%'(,,-**-26893@>888****++,.(('((&&')441--..00(((*132/**/0:8:8,,,+*-((002-,--8:65////..)(((/00566764578C>:88999878999)))))((++**+-++++-)('%$(%%%$&('%%%&&'%%%%&$'(()))*+..'4332++)%%&')&'**)'(4558;5--)''%$&'+,,**,,,++,('',-)&$$$#%&''(&&':;:9;6771((&%&&%''))*6::9:@?5((,,1-*)()*'''&/17///0510,,666?C>2/06742../.**(''''''')/(&&(:66::76----,,+,.++@GFA@BB8888<988566,++''./059:,+++0*&'((%&$#$$%&&%$$%'('(+,38/.//.,.+++12778877456144545222'''(0/.++++,18;422322124...0<=@;;:;;>94((+8;<@C))))-,,-<6443.)()+*+.1,,''%$%%%&**'%%%&+/34776*)*%'&-))''(%(%&&&'((&(''+'&%%'$$%)-+)*%%&%$'+9:9::953232(()0,*'''&%%%%%%$$$&+****23360...-'&$$')((%%%'$$%&),--+&&%&')*(()&'')((011;=<==<76630.-.?773356=>==>;;:;?7633/0(()%%&(1230'%&'),+,0-*2018:((()9=>;;:4/0.1-++15785493+*-**/67<7774353//99;+**+20/+*&&&%$&%%$$$&)*.788331.,)***+*.656/-+***('&&)''''*),0/0174482203;:;<AD?@=;6810++**''+*3///'''(204'''),,,-::9---000..5453::<;;<9<<5??@<<:789???AB>@@=?::-)++2.479;:99;;=?@?;;-,+,**+,,&$##$%+22&&&%%$((*.+32*/./434=>88;:<;77769<11-,,,0///55788;<<FB>==89=31424505/),)(*+,,411131//04899:@=;888=:;?B@BACADGHJF>;;:9559(-((((:9?<<<9;%%%$$$%&)*.1''''(.)%%&(-.-/.102110,*+*.//-**+/>=@C@@EJHJHJDJEEDDFBBGBA@?731'&&&***'((,12.:;;;;::655/,-*)&&(.,,,-;/.--.**+*-+*'%%&)'*/0355352273112=JDJGJ<889>@GGGICFCCFEG>>>>@====+''(,*)(&&&'')))))-/'&(55;;=<<;-+*())(*++@JJFI31113;889:C<:9'&&&'&'*0*))((,)''',,0620(&&'%%%%'&'((121,***)(('+,@=;;;:;9;@A??>?@>>=?))()6,::;<@BCD>>>///0<45,,,+**,3/32////.,,,;::<888989.-,--5''5568:;8335430299=67('+*))&'*??@=<:***'(,,0,*))323349::=<443029<<>??C86700..046///*++0-,+-'(,*(%%$$&'-..01.++.33234;>=A7755:FB>?CC>==>=<;;>=?BAB@A'''))),,100271222/.*)'%'')'&'(()2,2:722346:867(''&$$%',*))*/.+;>B=:899///022349::=:;--.2+&&,799;98899542(&')3350/..78<;<;<?><<=7;:<CA?@?<;92+)),589:;<55457770)((+&&&&*1-*''&',+.../('()*+,-***+.-,,'&&%%%##$##$()0+)%%&'-,,))('*+00011///0444/+)$%&.-''('(((3430//++,,*(((34778;><77445591,*((('%&(20,+,&''346788:?<:9944336:6223499:87820/-,884434568::88:=6/..-.22011153140*$$%$$%''(')))024332,'&&()(''*.224200**)'(.030--,((''-))'&&&&&&%%%%%&')),-..+**(('&&(')%$+&&%&%&'%'))12244))((+''((&&3.,+,/-,%&(,,,,+'(+,*&&'(++,2)()+'(,(())2.-+)%&533206766440010?9;88767,'&$%&&()()(&&&&&&)'''''%''(*)((('&&''(((*+'(&&&/22633256?@C?@AFHBA?7///('&&,,2277000(&%%+'''%%%%&('&&**,02/-%$$%&().0,--.7--..8:::A;87006'550//05;.../,**)***)&&%$%*,,16:<=.-,,778''''3-/+*))),.79:ACJID:9<;:0+))+**..-./2<=?888:13;:>DJH<::=HJDG@@@10008/.,*&)'**02;>,,,.)),-,/,+)&$$$%&&)+233499<=DBD??<;=:;;::88('''2-''(326+)*+-3../7379456)-,,)(%$'')--,,,)(((*&*)*,-14656>>:;<;=))))*)(&-()''&++121/2'000)&'&&&&',,****&('&'6;7874///222432214444?321121114330&''%%%%+,-14-($$&.+,,,,,--211///0DHJJE<<;-,)'%%&+/++('&'*11354322-')&&$$&&&*)%$$'+(-///+,00;=>CJFGJGEFFDF=<2,,3*(('))'&&'*())'(,,)()*((0('+-.5589<></--.4.''&&&&+711--,,.67:DHGJGJDDFFGFCGBEEFBD644:8::-,,,/-)*'$%'),-(%&)2+++&%%&'''*(())&%&&&&'('&%'&&'&%&'&'&$##%%(,111'''(*'&&&'(+2)321+&%%%'0,''00:3334;885/..&%($%&&&*/266AAC521-7+++,0--+-442333644-,,-01158844587665566>;=AADCCEGDBCAC?=;:3)5523+&&&'''%%$%,344466668,,***+,,+,,,669:=>>=>?<>>@=::8799&&'&'()0,,,.:;;>HJIDDEEBBGCFJGJEC@F=8777-,./122333//,+000/1...-/0077+*)*+('(('&'(35=<C32222=<>84-%&%%,&&'/0*&&')&#$$%'&&%&$2-,,-370+*))))((((&&()('(-000100011''(*,-()))-,('*,(-.*+,-5298111/..-/11612289:/.1+44999;;44412.--,00/0'''(1/--//0(()++..+++<A:99:2//0,,,--'%%%+%$$'''&'&$(*&&&&()(''(%%$&'1434+++*,-'&%')((-+++('''(-./:5666661100)&&*((*,,))*+28063/+))*---+*+-*&&'&,-../232.,,+4:4***.+%%%$'&&&/59;EB=:1@664(''+51((/,)((('&&%%%%&''%#&'0028<8>>?JJ?==:<=?D775638210((''')99:665++++:99:99%$$&($%'))')((&&''0:A?@660/017122878++++:::B<<==>@@D?@@:9C99CJIAB21))245.0,+..)97../7888/,,)(*033,+**+.//)))(.610250'&(((2105****3368::;<=>>8445@G4415127110+.,$$$$,*'..)%$$&2.(*)+-.-..,..5?><<??CFJJBCCCFEB.-)((''%$&'((((((()()+&(''''''%%&'(%%%+(..:968:;=;>:62''))*'%%%%(4;=CC=<<;>=;434/.,+,,.,,,,/345687;@=>>;<*)))111FAA<;<77)%$%%&&*-1,-.-.-,-+,***.,**)&('''&(%''(,''''77;A1///.-,-4347>5A,.,/859>=C::::DDFJGDHJGFJGGDJJDCB<>8((+,---9>000-,,-*)*BCC?BA333471014+**)'*))),1&&&(09;.-.3+**)*.,-..=>@?=<;;>>C889;>111<3333''''0/'('(('''(23.,***---+)&%'$'*--+(''''67:995=531140.))(()),/017;<==<>2))('&''''(893335430-..0-,,(''&&'&&&&)()%$$%&''%%$$%&(),,-..6557:?@DJ;97////54450///33:2/*)()--,,('&&&%'&'+*---58,,,.11--+*)))222443-,),1)))'&&*5+**,/.+---0-)'&('''556889211/0.///,&&'130/((876666:..-+)))'+++;/)()'''&&&&()---.-/)()+/++(*)*..0+'')+346,,+++(((,0//.+117877CBCEAC?@A>GJEEEBFJEDGH644+('(%%%&$#$$'(()/221')(((+,/'('$(+**)*&&$$#$&&*&&$$%%%&&''++,./0&&+241./)&&&'-9?DDG@>DGCB?>BGIJD@FD>4332541///00126;<?B==<:999:<<<AC67770000.)&&'&)***())))6<=JB@@BJIGJD:::88==.--/>@9>.,,:8777))))656<B@>>5///,40,++*)(()(%#%(&'''+++-:<<***0('&$$$%&'(((,(((*10)(((*+*,'()),,+/****&''))1//)((')()''(.++%%&&'')())*32,++++++)**)*.'&&$%%),+',,0.((+0-,+(((%%%&&'&$&&115CDEB@A@AB?>660,+'&(&&)3())*229<:87&&&&'*''(%&(//10)((*//-135786895555)))-.-(&))+7.--,.).))**)*-4..&&&&)),/89;;<=9832355553310')''';:BBA9330-0,**5,''')(())('&&(((($$$)''()++,+,--/31234;>EDCCA@?EEBB6666EGJJJJGJJJJF<<<<>=((**,2656887:3;23?>@@B>99,**)(%$+.'&%&()233544563.)))*9>>>@@BD@@BCHJ@A8776999=:9*%%%+6++++>GEEJEGHJ@14577><<=;7)(((/.-0))*.(((*,)*))&'(()(*)&%$%'*,03455788:540136/.(((%&%'%((&***2239;---))*)+*')))113@ABJGJJJDCEEHJEDA999:==42+,.+'')*+1,,,,'%%'%'((&&''((((('&***+2//++***()*)(/(**((**+-,,+-02=B;89<?<<;+)))&''&&&$%%&7<ACD><<:>DEBB@A;;;?<::-'&&'+**,'$$%&)))**7--,-+'&%')+.0)(()222399:GECDBC=;<::<<7,,,,-+.--&&''()+,+)()+*,*+3,,,223>>/)''()*-239=2///260///<>>=A=;000012///.*/++35/12'''%'&%%$%%%&)'''.---4;99=>?;<<<=0-+)-.8:89;:8'(((*((%%%%%$#$$/....34+'&&&(*)(((2//--211++*,-)
@Glass_T7V_24_D3_14_9_2
CTGGCGTTGCTCAAACGTCCTTTATCAACGTGCTGAAACTCGCGGGCGGGCAGGGTTTCACCGACGCTTAATGCTTTCAGGATGGCAACATGTGCTGGCAGAGCTTCACGCAGCGTATCGATATACAGCTGTTCTTCATTACCATGCAGTTGCACTGCCGCCAGCGATAACACCTTAGCTTTGTCCACCACATCGGCAATATCGTGATTGCGGAACGCGCCAACATACTGCAACGGTGCCGCAGCCATCACTTCCTGCGCCTGTTCAACGTTGACGCAACGCGGTGATGTCGCAACAAAAATCAACCCACCGTAAATCGACCGCGTCATAAGCTGCTTTAGCATCTTGCCCACGCGTCAGGCCACATCTTTATTCTCACCCAGCAACACCCGGCGCACGGCGGCGTGTCTGGCAAATCGTCATGGGCCATCAACGCCGAACCAATCAGAAAACCGTTAGCGAAGTGGCTTAACTCGCGCACCTGAGCGTAAGTACCGATGCCGGATTCGCTGATTACCGTCACGTTGTGCCCCAGTTTCGGCGCAAGCTCGCGGGTACGGTTGAGATCAATTGACAAGATCACCGCAGATCGCGGTTGTTGATGCCAACGACCTTTGCTCCCAATGCAATGGCGCGCTCCTGTTTCCCTCTTCATTACTGACTTCGGTCAGCACCCCAGTCTCCGAGACTGTGAGCGACGGCGGCAAGCTGGTGATCTGGTCGTCATCCAGTACTGAAGAACTGACTAATAAGCAGGCATCAGGCCTGGTAATAGCGCGCCAGATAGATCTGGTAAGGGTCGATGATGAAGTCTTACATAAAATCGGCCTGGGGCGATTTGGCTGACGATGGGGAGGGAATTAAAGCTCCCCTGAAAATATTCTTCATCAGTGAGCACCAAATTGCCGAAGCGTAATGTTTATAAATGGCGGCAATGCGTGCTGGATCGAAATCATCACGGATCACGCCTTTTGACGGCGACGCTTTCTTGCACTCCAGAATAAACGCCGTGCGCGCACCCTGTAGCGCATCATAAATATGCGCGTGCTCGGCTGAACCTCATTCTGAAAACTGGCCAGCGGTTTGTGCTCTCCGCGCTTTCTGCCCAAATCGCCTTGTCTGCGACGATTTTCGCTAAAACAGTTGCAGGTATCATCTAGTATTTCTCCTCTTTCTCTAGTAGCTAGCCCAAAAAAACGGGTATGGAGAAACAGTAGAGAGTTGCGATAAAAAGCGTCAGGTAGGATCCGCTAATCTTATGGATAAAAATGCTATGGCATAGCAAAGTGTGACGCCGTGCAAATAATCAATGTGGACTTTTCTGCCGTGATTATCGACGCTTGTTACGCGTTTTTGTCATGGCTTTGGTCCCGCTTTGTTACAGAATGCTTTTAATAAGCAGGGGTTACCGGTTTGGTTAGCGAGAAGAGCCAGTAAAAGACGCAGTGACGGCAATGTCTGATGCAATATGGACAATTGGTTTCTTCTCTGAATGGCAGATATGACGAAAAGTATGGCTGAAGCGCAAAATGATCCCCTGCTGCCGGGATACTCGTTTAATGCCCATCTGGTGGCGGGTTTAACGCCGATTGAGGCCAACGGTTATCTCGATTTTTTTTATCGACCGACCGCTGGGAATGAAAGGTTATATTCTCAATCTCACCATTCGCGGTCGGGGGTGGTGAAAAAGTCGGGGACGAGAATTTGTTTGCCGACCGGGTGATATTTTGCTGTTCCCGCCAGGAGAGATTTCATTCACTAGGTCGTCATCCGGAGGCTGGCGATGGTATCACCAGTGGGTTTACTTTCGTTCCGCGCGCCTACTGGCATGAATGGCTTAACTGGCCGTCAATATTTGCCAATACGGGGTTGTTTCGCCGGATGAAGCGCACCAGCCGCATTTCAGCGACCTGTTTGGGCAAATCGTTAGGCGCGGGCAAGGGGAAGGGCGCTCTGTGGGAGCTGCTGGCGATAAATCTGCTTGAGCAATTGTTACTGCGGCGCATCGAAGCGATTAACGAGTTCGGCTCCGTCCACGATGGATAATCGGGTACGCGAGGCTTGTCAGTACATCAGCGATCACCTGGCAGACAGCAATTTTGATATCGCCAGCGTCGCACAGCATGTTTGCTTGTCGCCGTCGCGTCTGTCACATCTTCCGCCAGCAGTTACTCAGGTAGCGCGTCTTTAAGCTGGCGCGAGGACCAACGTATCAGCCAGGCGAAGCTGCTTTTGAGCACCACCCGGATGCCTATCGCCACCGTCCTGGTCGCAATGTTGGTTTTGACGATCAACTCTATTTCGCGCGGGTATTTAAAAAATGCACCGGGGCCAGCCCGAGCGAGTTCCGTGCCGGTTGTGAAGAAAAAGTGAATGATGTAGCCGTCAAGTTGTCATAACTCTAGAAGCGGCCGCGAATTCGAAGAAACAGCGGCCGCGGATTAAGGAATCATCCTTAGCGAAAGCGACTTTTTTTATCTGAAATTCTGCCTCGTGATACGCCTGTTTATAGGTTAATGTCATGATAATAATGAGCTCTTCAACGTCAGGTGGCACCATGGGAAATGTGCGCGGAACCCCTATTTGTTTATTTTTCTAAATAACTCAAATATGTATCCGCTCATGAGACAATAACCTGATAAATGCTTCAATAATATTGAAAAAAGGAAGAGTATGAGTATTCAACATTTCCGTGTCGCCCTTATTCCCTTTTTTTTCAGCATCTGCCTTCCTGTTTTTGCTCACCAGAAACGCTGGTGAAAGTAAAAGATGCTGAAGATCAGTTGGGTGCACGAGTGGGTTACATCGAACTGGATCTCAACGACGATGATAGCTTGAGAGTTTTCGCACCGAAGAACGTTTTCCCAATGATGAGCACTTTTAAAACGTGTCTATGTGGCGGTACTATCCCGTATTGACGCGGGCAAGAGCAACTCGGTCGCCGCATACACTATTCTCAGAATGACTTGGTTGAGTACTCACCAGTAGCAGAAAAGCATCTTACGGATGGCATGACGAGGTAAGAGAATTATGCAGTGCTGCCATAACCATGAGTGATAACACTGCAGCCAGTTCCTGACAACGATCGGAGGACCGAGCTAACCGCTTTTTTGCCGGACGCTTAAGGGGGATCATGTAACTCGCCTTGATCGTTGGGAACCGGAGCTGAATGAAGCCGCATACCGAACGACGAGCGTGACACCACGATGCCTGTAGCAATGGCAACAACGTTCAAACTATTAACTGGCGAACTACTTACTCTAGCTTCCCGGCAACAATTAATAGACTGGATGGAGGCGGATAAAGTTGCAGGACCACTTCTATGCGCTCGGCCCTTCCGGCTGGCTGGTTTATTGCTGATAAATCTCGGAGCCGGTGAGCGTGGGTCTCGCGGTATCATTGCAGCACTGGGGCCAGATGGTAAGCCCTCCGTATCGTAGTTATCTACACGACGGGGAGTCAGGCAACTATGGATGAACGAAATAGACAGATCGCTGAGGGATGACGGTTCCTCACTGATTAAGCATTGGTAACTGTCAGACCGTTTACCAGCTGGCTTGGACTCCTGTTGATAGATCCAGTAATGACCTCAGAACTCCATCTGGATTTGTTCAGAACGCTCGGTTGCCGCCGGGCGTTTTTATTGGTGAGAATCCAAGCACTAGGGACAGTAAGACGGGTAAGCCTGTTGATGATACCGCTGCCTTACTGGGTGCATTAGCCAGTCTGAATGACCTGCACGGGATAATCCGAAGTGGTCGAACTGGAAAATCGAAGGGCAGGAACTGCTGAACAGCAAAAAGTTGGATGACGCCGCATAGCAGACCCGCCATAAAACGCCCTGAGAAGCCCGTGACGGGCTTTTCTTGTGCTTATGGGTCGCTGTTTGCTTGCATGAATCCATAAAAGGCGCCTGTCGTGCCATTTGCCCATTGGCTGCCAGAGCCGTGAGCGCAGCAGCAAACTGAATGTAGCCGAAAAAGACAGCGACTCGGTGCCTGATGGTCGGAGACGGAATATTCAGCGATTTGCCCGAGCTTGCGAGGGTGCTTAAGCCTTAGGGTTTTAAGGTCTGTTTTGTGAGCGAACGGCGTTTGCGACATCCTTTTGTAATACTGCGGAACTGACTAAAGTAGTGAGTTATACACAGGGCTGGGATGCTCTGTTTTTATCTTTTTTTATTCTTTCTTTTCTTATTCTATAAATTATAACCACTTGAATATAAACAAAAAAAACACACAAAGGTCTAGCGGAATTTACAAGAAGTTATCGCCAAATTTACAAGTTTTTCCAGCAAAGGTCTCAGAATTTACAGATACCCACAACTCAAAGGAAAAGGACATGTAATTAGCATGACTAGCCCATCTCAATTGGTATAGTGATTAAAATCACCTAGACCAATTGAGATGTATGTCTGAATTAGTTGTTTTCAAAGCAAATGAACTAGCGATTATTAGTCGCTATGACTAACGGAGCATGAAACCAAGCTAATTTTATGCTGTGTGGCACTACTCAACCCCACGATTGAAAACCCTACAGAGAGGAAAGAACGGACGGTATCGTTCACTTATAACCAATACGCTCAGATGATCGAACATCAGTAGGGAAAATGCTTATCGTGTATAGCTAAAGCAACCAGAGAGCTGATGACGAGAACTGTGGAAATCAGGAATCCTTTGGTTAAAGGCTTTGAGATTTTCCAGTGAACAACTTTGTGCCAAGTTCTCAAGCGAAAAATTAGAATTAGTTTTTAGTGAAGAGATATTGCCTTATCTTTTCCAGTTAAAAAAATTAATAATATAATATTTGGAACATGTTTAAGTCTTTTGAAAACAAATACTCTATGAGGATTTATGAGTGGTTATTAAAAGAACTAACACAAAAGAAAACTCACAAGGCAAATATAGAGATTAGCCTTGATGAATTTAAGTTCATGTTAATGCTTGAAAATGACCATGAGTTTTTAAAAGGCTTAACCAATGGGTTTTGAAACCAATAAGTAAAGATTTAAACACTTACAGCAATATGAAATTGGTGGTTGATAAGCGAGGCCGCCCGACTGATACGTTGATTTTCCAAGTTAAACTGGATTAGACAAATGGATACTCGTAACCGAACTTGAGAACAACCAGATAAAAATGAATGGTGACAAATACCAACAACCATTACATCAGATTCCTACCTACATAACAGATAAGAAAAACGCTACACAATGCTTTAACTGCAAAAATTCAGCTCACCAGTTTTAAGGCAAAATATCTCCAGTGACATGCAAAGTAAGTATGATCTCAATGGTTCGTTCTCATGGCTCACGCAAAACAACAAACCACACTAGAGAACATACTGGCTAAATACAGAAGGTGTGGATTTGTATTGTCTTTGTATCAGTGAAGCGACGAGACTAACAAACAAAAGTAGAACAACTGTTCACCGTTACATATCAAAGGGAAAACTGTCCATATGCACAGATGAAAACGGTGTGAGAAAAAGATATGAGACGTCGAGCTTTTACGAGTTTTTGGTGCATTCAAAGCTGTTGCTCACATGGACACAAATCGACAATGTAACCTCGAGATTACCGCCTTTGAGTGAGCTGATACCGCTCGCCGCAGCCGAACGACCGAGCGCAGCGAGTCGTGAGCGAGGAAGCCTGCATAACGCGAAGTAATCTCTCGGCTTTAGAAGAAAAGGGCAAGGTAGGTGACCCCTTGCCTTTTTTGCCGGACTGCAGCGGCCGCTACTAGTATTAATATGCGCGCCGCAGCGTCTGGAAAACCGAGAAGCAAAAGACATACACATATTGATACCAGTACGGATTCTTTACCAGCAGAATTAAATCAAGTGCTCAGCACTGGCCACCGGTTGTACGCTTCCACGCAGTTATCTGCACCTAAGCCCCCCGCAGCAGAAACGTTGCCAAGCAATTGACCATTTAATAGTGACCAGTCAAAACGTTGGG
+
''%''&%%&%&&&)*+//+)(*,4BB???@AAA>?=@=;@40/''+-+))*''*+&+))')*&(6////>CCB>=<;-((*''+..(((()((*.///AHJJGDD?;6779BDGCDBCDDEDJEIJ99JJFJFBG@;;;<433((()'&%&*+-.-.5;4AB@DF555---)(((+&),44>6AFD@JJFEEF=<=BDHJJJEEEEJIGJJ6&&*('%%%*'(6=B<:::==>?BJFFDCCEEDEJJJGIIJJHIJIJJJJJJJHJICDDGJJIJJHJGJJGEJB87765,**-...:;:,,,>>ACJJHHGJ<7./-)%%%&8;CHDGDDFEJDDC;52=>@@==<:<<8////></...,-,++-542-'../113>G>9994446E+***<?AA?111022+***'%%%&&7>@??@DHFJFEJJEGJCEE?A><=??EDDA9225DIGFJIJJCEEEEEFJHEIEJ7779=<<;@BBFD411324***-.*&&&'16534>FFFJHFFGFF;47->3223>>AACDHEFF?EB>;CADDEJFJBDBBJFFIJHJHG?C5.))*40/()%%%&&%&(0%%%%+&'((*=>>?DGEDJFACEJJHIJGGFFJJEA@=>>;778CGJFFGFEFEEEHJFDDE90-31-21;99JFEDDEEIJG>:::0.--***,000.-/12.(()9;GJFEDEEFFDGJFFG?;::;><+***)(()01345:?=95534?>10//,-**+,./03:>??D=?><=C:/,,,?EDCA+******4568//.//''((,,,ADJJFC@8533((()6580/47(:;<;55670''%%*+/477GFJA@??CDGAJAAC>>>DGBB86639.::;81-,12357IJJJB>9,40,.@7333''&&-2-&%(*%%(*)77B>==:;=:////EFHDDJJHJGJDDB@A31(%%$&&'(((',,-00-----ACE@A44.-58867:DEF6555JDC=+(''-,,,,112FIIGJJJIJJJJGHFJCJ;:::ADG>=?:977522)&(*,)&&&&,,0--*)**?;:98=@;;CCGGGJJEFE63'(0211,,-,(&%$$(&%$%+))0-.2,2--..689EGJEJJJFJHGJJJJJ7656CFJDFIGEIJF''')**&%#%#')*010***))0028/0,642648?>BABAADFCDEDE000AABBB8888FJIFEFDEJJIEDJFGJEJHIJJFDG?45AEG@>=5459653,+++005::;A:::9=2111:;9659../-0*))((&',.6>DJIGBAA=<;:<CEEDDC?>>00014=5,,,.,,,-669=;>>@CDGF(''((&%(&22//ABFBC>;@@B@=>ACBJJJHJJAAJBHIGJJJEGIJHHJJJCBBJJ----,,,''''A>=:;H===>J=8;1*(((135?>DFEGHIGGJJHJJJIHJJEFHJJJIHHGFJ><<<CHEFEGHJHFIGFFFEJGJJJDBB;9651122=;;''&''&')('((8JHGFEEEGHJGJIJHF@?=>5(((&))11*(()04/89HJIHDCCHGJJJJIJJJGJHJHJGIIFHDGFHJFHJ>=8('0<9888;<>GGFHJGDHDDB@@=7=:=>?EAC:32219742102359=D@====JBDGGHIJJJJF1111JHGHB@CBCCDABB9(((JFJB@A@;:<:.-*'&&&4:@?@;89<=:66/*((((*+,9:<EFDDACBAAAFFFGICFE6?.-0051+*)(('%'&''(++&%$&*)))(,-.5553212((((/''',,555AA=;?66@FID8867:0//*()29=;CB=<==>>JGCCBBFDIJFIGGGABCJJJIEJFJHJJJ81/-())&&&&(((-(%$(+442)?;A0--2<;;;;@?DAAJGIIHJJJIJGDCDGBDB*%))0;.--+(''&)''(*,*/8==;>JGJFBHF><<;,,++)(&(,'''())3;333.,,-.1--00*3=>?BAA??@=>?:;56:3+,4*)('&$$$%'&&..../0('+))-,(()+9:**22012/.//777DJJIGGDBA@BHDG4333;<8888??8888;;;<JIJIJJJGCG???@FJDFCJJJCDDCIJJHJFJHJJJJJIIFJB=>==BJJFJJJJJJJDJFDF=::;771)'&<5;::88+++,(((&)+)$%$%#$$%&'((%**,/+,/5777>?BCBDEHIJJHJJHJJHJJJJIJJGHJFJHJG?>>F///0CJGFJJHJJJJDC///02..)+*,---.JJGDDFEGJEJJIJIJII76666555431,,+*)+)+;FHIJJGJFEGJJHEJDGJDDCHJJFJHD310/0421/*()1)1ACFFIGIJJGG@HDFDCJJJJJJJFJJJCDCDJGJJJJJJJDD33334999999?BBGCBCC44424/+-.45JEIEDCAB@@A?766-,,+/.,('+'--...50,/=>:9880&&&',18<>DAB9666JIJJJG4444EJJIGIFF9854)()71=54>@F?@@32)''))B::9444,-,+,,-,++45<@)))+3=<<;:;9:EGDJJHJIJDC?>CFHGJJJJJJJJJJJJIHGFFHE5/+)*)+&%%$%03=@B;9551.,+-((($$$%&''''**)*/,+249=31000./-5773.+*()--189;>H>>=>CA****AGFBDCG7767=92221-,--49;35513/*.)'(+07'&%&''%%''..1.077/..2337:(''()000GB74223;DJCDDE978>?F<;==;;3/*++/./3//--+'$$$),/29;@FACCI?<==?E****((%%'&&$%&%&&##%(()+.57652223('(**++0;?ADEFEDGJHGE@JEFJJ9999EDCAGH?992('''(((*-33+(&%%%&(&&(,,.(---0,-743//91554<=>??@C:2223333<==>77668)(('(,+48EE??<<910016,++++/-))(&%%%',+-00;=:4110./,.<;DCAA@<:%%&''&'')**/00686565=((=>?CAAC;<;<<=:4///0@FJ<<<:::33(()('&$$#$&%-:778)))(+*++'&%'&%%&&&&=?==>?BAE<44/-012*))(*))*.:320/.012///CJ@@@@@;=@;<=99:9JCBEEEBFJJB@;953348+*)*/---%%%&((('''(99::B9887?:::;DIEGHEFF8889JD...-///2-((/46@55548>B::C332161141(''(*-.4;<CA85EGHHJJFFHFEJG@A@AJJJJJECBB>0/--**-)((&''(+)**)))+-.''$%'*.*,26CGJICCJJEJJJJJJFJJJHJHJBA8873110('&&++<:;<AA-,,,..('')(())BCIJFJIGJIJJFJGJJJBIEC@;33357640001<;:,,+:7765600009;;=;;88778333?A0//0569522455<=?@ABAB=<;=>-,,.21112433*(%&''(''(')+)('&)-0-,48:?EHICC6555EJJFGG/,,**,&%&-+,,,24>////C@?@;<<<JA@831152212:799@GG>>=:9/.5761355=?AABAJJDEA@;+)(+,,---((--/100--,..//.**+8=82213<754443//.,-.001---.DECDED@A@AACDFIHJGJJD@?=@FA?=78765//...:37<>BGD<;99:45566>>=??==;976110('(.45?F===30//356433-+)(*///:>==>-(''))E>HGBEJDCFIG@?@A@><888A;:1*%%$&)%$$#&&*,0001113355566@AABCJD221.+&&'()**((*1.//-.-,-/+)*++))''&&&'(((('$$%%%%%&%%'+200,,,29:8988AFJCC>?>=><*)))2,('(&$#$,.11++++,/109:;AHGIBBA?87112126'''(6548<:8)(''('+099:74.-.,++++,11:<<<CCB865-,*'&)((-,767;<(''(3333BDEED;;;78744&&&('%&%%$$&*))+-)=BDHIJJE>>;::;=<:97.-*+--+--.&&&&('(('%%%&.)())+++/>?BECDCEEBCGEGGAB@6322554=2222BBC<<663688=A)((,'%$$$$%%-4>H>===:??HJF=<:()033621/))*)45///0545==9<=>AA<2/.(**,.-*((0./4?EEFJG@AA@GJJJGFGGABA??@@BC@:7**//11.1**)%%&('''3546865446?CB?3A:;@@C?>;<(&&456?A?CBAHJDHDJFGHIDE@<<<@:8>JDEHCC>>?@:9::,(&''(*45300-,/21111?;DAFCJHJJJJJGCEEFIJI6667<=BJFJFDGEB???@C9320('''(+,++,,;??AE?>>6JGEGJE<EGBJDGG54442//-./..2212)&%%$$;DDCDJJGGEJIJGFJHFEGDJJJHJJHJJGFFCHEFJEGGCA?<=>BJJHF@@EA>DCFHIFBC31/-)((((88?B999DFIG>>>?F?<<<??@@B3@ABDEJFEBB>>?10007200&%$%).1+)))())+/97654222./(&&&(&%'(137<FJH@?@@@@BA>@BB7777<<32002*3434469;;0++''*'+***,'.:DEJGEGIFGEEEGHJ<=23103--'((+)&&()')''($%)''&&%&)*/.-.0C3336--.-/+++++220004/1=9.,++01..>>AFG>>:AA74,301-.:=;;<;6('$%&&&&&&3''''''9>DA@?>>1&:?ACCDJGDEGHIJIJIIGBCCD988-,+,89<67///2**'4101,+4BB776;::;DGDEGJGA><:::78@=>=>?::9:B?5422252.=A@CI@CA988788.<6444DEGDEDEHJF@@@CEJGJ21,%&&''''++14379JJFJJIIJIHHED;;:;97878BGHDAABDBABCJJJJJJGIJJJHIEBBDEEJIJFJJIIIIJJGGIIBA@AEGBCA>-+*,**(''.322388CE=&&&%&((00)(((--;'&&(.''''*&%&'&%'*&%&&%&%%&.7;AA?>?@DGCD@??>=?832...0CDFBC:889DBE<<<5078----3<=>A@66521++*+***47:?BDEDEC.--/5&%%&%%%%,-0;:,,,+/,,*&&'+++/.1:=ABGDIJJJA63223234-++/031(&&'2&&%&'%%%%''()04::;>??>;;<CA?9999::;52''((0,,(''',')((12356*(((*&'(:8777,++*3//*)*('&5<??=><=@>B@>2,,+)(%$%&''%#$###$$(%&&%&%&%%&'%'&'/.//**)*1/*&%%%'(,--01247544@73/.00=CCJHHIJJJJJEEJFG===>=<=>AFEHIJJFD?=::<?JJHGGJDFGGGJIHFE<;;;?/,+--.,..*(('&&%(%%'()((+.)'(*-.----8899@ABD;;::;;;=;;300+%%&%$%&%$%&''&+/.:;<<4335D2113E:9<:77766/*+..6*(+346>>?FA?ADCDCCDB;;?>A??@@A@?<(''&''(())/257;874/./99;@ADF>D;878330012=BB999:C1-*((%%$#$##$&&&%'')-02531/+&%)''&%%(((%%%%(%%&%,,+-21689>?CFEDEDFEEGF@?@GJGHEHFIDFGFJJ>>::5<:-.=75449988@BA;653*)(%%&&(-0021)(''&%%%%$%$,,'''&((&'$$##%%%%%%&(&*/&%%*'+((''&%%%###&%&&%&&##%((*))(.)/+-*)%%&&'(.310))(*(')+,*,,-,-***-,)00))((/,+()*''()).33<<=(''(1767677?FEJ@??@AHG<::7+**66'''&'$
@Glass_T7V_24_D3_14_9_3
AACGGATCGAGGCGGATTTGATCCCCCATGTTGTGCAAAAAAGCGGTTAGCTCCTTCGGTCCTCCGATCGTTGTCAGAAGTAAGTTGGCCGCAGTGTTATCACTCATGGTTATGGCAGCACTGCATAATTCTCTTACTGTCATGCCATCCGTAAGATGCTTTTCTGTGACTGGTGAGTACTCGACCAAGTCATTCTGAGAATAGTGTATGCGGCGACCGAGTTGCTCTGCCGGTAACGATCTGGATGATCCACCGCCACATGGCAGAAACTTTAAAGCGCTGCATCATTGGAAAACGTTCTTCGGGGCGAAAACTCTCAAGGATCTTACCACTGTAGATCCAGTTCGATGTTAATTCACTCGTGCACCCAACTGATCTTCAGCATCTTTTCTTTCGCCGCGTTTGGGTGAGCAAAAACAGGAAGGCAAAATGCCGCAAAAAAGGGAATAAGGGCAACACGGAAATGTTGAATACTCATACTCTTCCTTTTCAATATTATTGAAGCATTTATCAGGGTTATTGTCTCATGAGCGGATACATATTTAGATGTATTTAGAAAGAATAAAACGATGAGGATTGCGCACATTTCCCATGGTGCCACCTGACGTCTAAGAAACCATTATTATCATGACATTAACCTATAAAAATAGGCGTATCACGAGGCAGAATTTCAGATAAAAAAAATCCTTAGCTTTCGCTAAGGATGATTTCTGGAATTCGCGGCCGCTGTTTCTTCGAATTCGCGGCCGCTTCTAGAGTTATGACGACTTGACGGCTACATCATTCACTTTTTCTTCACAACCGGCACGGAACTCGCTCGGGCTGGCCCCGGTGCATTTTTTAAATACCCGCGAGAAATAGAGTTTGATCGTCAAAACCAACATTGCGACCGACGGTGGCGATAGGCATCCGGGTATGTAGAAAGCAGCTTCGCCTGGCTGATACGTTGGTCCTCGCGCCAGCTTAAGACGCTAATCCCTAACTGCTGGCGGAAAAGATGTGACAGACGCGACGGCGACAAGCAAACATGCTGTGCGACGCTGGCGATATCAAAGTTGTCTGCCAGGTGATCGCTGATGTACTGACAAGCCTCGCGTACCCGATTATCCATCGGTGGATGGAGCGACTCGTTAATCGCTTCCATGCGCCGCAGTAACAATTGCTCAAGCAGATTTATCGCCAGCAGCTCCGAATAGCGCCCTTCCCCTTGCCCGGCGTTAATGATTTGCCCAAACAGGTCGCTGAAATGCGGCTGGTGCGCTTCATCCGGGCGAAAGAACCGAGTATTGGCAAATATTGACGGCCAGTTAAGCCATTCATGCCAGTAGGCGCGCGGACGAAAGTAAACCCACTGGTATGCCGCTATCGCGAGCCTCCGGATGACGACCGTAGTGATGAATCTCTCCTGGCGGGAACAGCAAAATATCACCCGGTCGGCAAACAAATTCTCGTCCCTGATTTTTCACCACCCTGACCGCGAATGGTGAGATTGAGAATATAACCTTTCATTCCCAGCGGTCGGTCGATAAAAAAATAGAGATAACCGTTGGCCTCAATCGGCGTTAAACCCGCCACCAGATGGGCATTAAACGAGTATCCGGCAGCAGGGGATCATTTTGCGCTTCAGCCATACTTTTCATACTCCCGCCATTCAGAGAAGAAACCAATTGTCCATATTGCATCAGACATTGCCGTCACTGCGTCTTTTACTGGCTCTTCTCGCTAACCAAACCGGTAACCCCGCTTATTAAAAGCATTCTGTAACAAAGCGGGACCAAAGCCATGACAAAAACACGTAACAAAAGTGTCTATAATCACGGCAGAAAAGTCCACATTGATTATTTGCACGGCGTCACACTTTGCTATGCCATAGCATTTTTATCCATAAGATTAGCGGATCCTACCTGACGCTTTTTATCGCAACTCTCTACTGTTTCTCCATACCCGTTTTTTTGGGCTAGCTACTAAGAAAAGGAGAAATTAAGATGATGCAAACCGTTTTAGCGAAAATCGTCGCAGACAAGGCGATTTGGGTAGAAGCCCGCAAACAGCAGCGACCGCTTCACCATTTCAAGATGCGTTGACCGAGCACGCGACATTTTTATGATGCGCTTGGGTGCGCGCACGGCGTTTATTCTGGAGTGCAAGAAAGCGTCGCCGTCAAAAGGCGTGATCCGTGATGATTTCGATCCAGCACGCATTGCCGCCATTTATAAACATTACGCTTCGGCAATTTCGGTGCTGACTGATGAGAAATATTTTCAGGGGAGCTTTAATTTCGCCCATCGTCAGCCAAATCGCCCCGCAGCCGATTTTATGTAAAGACTTCATTATCGACCCTTACAATTCTGGCACGCTATTACCAGGCCGATGCCTGCTTATTAATGCTTTCAGTACTGGATGACGACCAATATCGCCAGCTTGCCGCCGTCGCTCACAGTCTGGGCGATGGGGGTGCTGACCGAAGTCAGTAATGAAGAGGAACAGGAGCGCGCCATTGGGCTTGGGAGCAAAGGTCGTTGGCATCAACAACCGCGATCTGCGTGATTTGTGGATTTGATCTCAACCGTACCCGCGAGCTTGCGCCGAAACTGGGCGCGGACGCGACGGTGATCAGCGAATCCGGCATCAATACTTACGCTCAGGTGCGCGAGTTAAGCCACTTCGCTAACGGTTTTCTGATTGGTTCGGCGTTGATAAGCGCCCATGACGATTTGCACGCCGCCGTGCGCCGGGTGTTGCTGGGTGAGAATAAAGTATGTGGCCTGACGCGTGGGCAAGATGCTAAAGCAGCTTATGACGCGGGCGCGATTTACGGTGGGTTGATTTTTGTTGCGAGCATCGCCGCGTTCGTCAACGTTGAACAGGCGCAGGAAGTGATGGCTGCGGCACCGTTGCAGTATGTTGGCGTGTTCGCGATCACCGGATATTGCCGATGTGGTGGACAAAGCTAAGGTGTTATCGCTGGCGGCAGTGCAACTGCATGGTAATGAAGCGGCTGTATATCGATACGCTGCGTGAAGCTCTGCCAGCACATGTTGCCGTCGAAGCGTTAACGTCAGGTGAAACCCTGCCCGCCCGCGAGTTTGGGCGCGTTTGATGAATCTGTTTTAGACAACGGCCAGGGTGGAAGCGGGCAACGTTTTGACTGGTCACTATTAAATGGTAAATAGCTGGCAACGTTCTGGCGGGGGGCTTAGGCGCAGATAACTGCGTGGAAGCGGCACAAACCGGGGGTACGCCGGACTTGATTTTAATTCTGCTGTAGAGTCGCAACCGGGCATCAAAGACGCACGTCTTTTGGCCTCGGTTTTCCAGACGCTGCGCGCATATTAATACTAGTAGCGGCCGCTGCAGTCCGGCAAAAAAGGGCAACATGTACGCACCCTGCCCCTTTTTCTTTAAAACCGAAAAGATTACTTCGCATTAGAGCTCCTCGCTCACTGACTCGCTGCGCTCGGTCGAATTATTCGGCTGACAGCGGTATCAGCTCACTCAAAGGCGGTAATCTCGAGGTTACATTGTCGATGTCTCATGGTGAACAGCTTTGAATGCACCAAAAACTCGTAAAAGCTCTGATGTCTGTATCTTTTTACACCGTTTTCATCTGTGCATATGGACAGTTTTCCCTTTGATATGTAACGGTGAACAGTTGTTCTACTTTTGTTTGTTAGTCTTGATGCTTCACTGATAGATACAGAGCCATCAACCTTCAAATCCTTCCGTATTTAGCCAGTATGTTAGTCTGGTTGGTTGCTTGCGTGAGCTATAAGAACGTTGATGACTGCTACCTGCCATGTCGCTCAAAAATTTTGCCTCAAAACTGGTGAGCTGAATTTTTGCAGTTAAAGCGTGGTGTAGTGTTTTTCTTAGTCCGTTATGTCGTAAATTGATGTAATCGTTGTCATTGTGTCACCATTCATTTTTATCTGGTTGTTCTCAAGTTCGGTTACGAGAATCCATTTGTCTATCTAGTTGACTTTGGAAAATCAACGTATCAGTCGGGCGGCCTTGGCCGCTCAACGGCAACTTCATATTGCTGTAAGTGTTTAAATCTTTACTTATTGGTTTCAAAACCCATTGGTTAAGCCTTTTGAACTTCATCATCTCAAGCATTAACAATTAAATTAATCCAAGGCTAATCTCTATATTTGCCTTGTGAGTTTTGTTTTGTAACTCCTTTCTGCAACTAACCACTCATAAATCCTAGTGAGTATTTGTTTTCAAAAGACTTAACATGTTCCAGATTATATTTTATGAATTTTTTAACTGGAAAAGATAAGGCAATATCTCTTCACTAAAAACCGTGTCATTTCTTCACTTCATGAGAGACTTGGCATAGTTTGTCCACTGGAAAATCTCAAAGCCTTTAACCGAAGGATGCCTGATTTCCACAGTTTCGTCATCGACTCTGGTTGCTTTAGCTAATACACCATAAGCATTTTCCCTACTGATGTTCATCATCTGAGCGTATTGGTTATAAGTGAACGATACCGTCCGTTCTTTCCTTGTAGGGTTTTCAATCGTGGGGTTGGGTGGTTGTCACGCAGCACATAAAATTCACTTCATTTCCATCTCGTTAAGTCATAGCGACTAATCGCTAGTTCATTTGCTTTGAAAACAACTAATTCAGACATACATCTCAATTGGTCTAGGTGATTTTAATCACTATACCAATTAGATAGGCTGTCAATGATAATTACATGTCCTTTTCCTTTGAGTTGTGGGTATGTGCTAAATTCTGCTAGACCTTTGCTGGAAAACTTGTAAATTCTGCTAGACCCTCTGTAATTTCGCCTAGACCTTTGTGTGTTTTTTTGTTTATATTCAAGTGGTTATAATTTATAAGAATAAAGAAAGAATAAAAAAGATAAAAAGAATAGATCCCAGCCCTGTGTATAACTCACTACTTTAGTCAGTTCCGCAGTATTACAAAAGGATGTCGCAAACGCTGTTTTGCTCCTCTACAGAACAAACCTGAAACCATAAAGGCTGGATGAGCACCCTCGGAAGCTGGGCAAATCCCTCAATATTCCTTTTGTCTCCGACCATCAGGCACCTGAGTCGCTGTCTTCGTGACATTGGGTTCGCTGCGCTCAGCTATGGCAGTGAATGGGGGTAAATGGCACTGCCGGCGCTTCTATCGATTCATGCAAGGAACCCGCGTTAATACAAGAAAAGCCCGTCACGGGCTTCTCCAGGGCGTTTTATGGCGGGTCTGCTATCGCGCATGTTCGGCTGCTGTCAGCAGTTCCTGCCCTCTGATTCTCAGTGACCACTTCGGTATTCCCGTGACAGAGCATTCAGACTGGCTAATGCACCCAGTAAGGCAGCGGTATCATCAACAGGCTTACCCGTCTTACTGTCCCTCATGGATTATCACCAATAAAACGCCCGGCGGCGAATGCAGCGTTCTGAACAATCCAAATGGAGTTCTGGTCATTGCTGGATCTCGACCAGGATCCAGCCAGCTGGTAAACTTCATCGACGGTTACCAATGCTTAATCAGTGAGGCACCTATCTCAGCGATCTGTCTATTTCGTTCATCCATAGTTGCCTGACTCCCGTCGTGTAGATAGCCGATACGGAAGGCTGCCGGTATTAGCACGGTGCTGCGATAGATACCGCGAGACCCACGCTCACCGGCTCCAGATTTATCAGCAATAAACCAGCCAGCCGGAAGGGCCGAGCGCAAGTGGTCCTGCAACTTTATCCGCCTCCATCCAGTCTATTAATTGTTGCAAACAGTAAGTAGTTCGCCAGTTAATAGTTTGGCGACGTTGTTGCCATTGCGGCGTAGTCACGCTACGTAGTTTTGGTATGGCTTCATTCGT
+
+++.)(()(''*.4+++)(''.589BGHJGJIHJHI>>AJFIIGHHJEHFIIFECH3>@BDGC>:7245434673***;BA4338<,,,,,((**'(('(,,,,,;BFJHJHGGJJJJJJEEJIJJFJJIIHEFIHHDJJJJFIJJJJIIHGHIHJJJFDJJJJJJJHHJJJJJIJIJHJID8888665765::673019;EDDIFJJGIE77700/'&%%()*,,)(%&(%('&((&&%$##$$+%$%$%$%'%'(%$$%##%%&%&-)%%%$#$(&&%%%&().0138;CIHHE:991..'***GHAB@IG54323357733842*))%&(*4*)*/1=----2++**3.**,)))*58;<@EFJJG999:CAA?A7(1675543352//0*',,,(((+20)*+81;;;<97;DDJGIGJJJJFFGJJJHHJJECCJFDC@9?4/111/1/+,,***,8FGIIFH@AABJFJHDJJJJJGE@8089A==>A??>=BIJJJJJJJIIJIJJJJIJHJJHEJFCBAJDF@<==CB?:44***''))**8////-,,,/5**)(((+*'&&$$$'3..,,-5AIJJGGEFB9JEJHJGIDDDDFJJDEDCGGHJIJJHFJJIIEJJJHJIJHJJJJJJJJJJIJJJJIJJHIJJJJJEC>??@IJEJIJJF;:8:<;60,0;>788<98423,,=<ACJFJIJIJEECBGBABEJGJHJJFGFFGJJHAGGG<>>-:::DDC@B;98;881-*%%%'''*'//21('''834FJJFEIFJJJHEEGJJIIHJHAB<;=DCDGGJJJ@@33>@?A,++,6888<GCCDCGIFJHHJFJJJG@@@CJDA@BC?A9;422<<8+*,,/.'./.---04575*''(*<=<<DCGGEFGBDCBCB-,,')))*++-2731&%%&&')09@JFCDCI@?AHBJHFJIHFEGBCDCGJIJJIIGGGEE;5443?HEGGCGDEDGJJJJFFGIJJIIJJJIGEJGE=:('''@JIJIJJJJGJJJIJ?>>>GGJIIIGGJDCGGJHHJHJJJJIJJGG@0&%'&&%$&&')008@@FJD=<<=5444ABAABCF?@??JJ311.('(//*48@@EFIFGJJJIJJJJJJJHFFEEFFEDF:9::GJJHJHJJGJHJGJIEEFDEB<;;;D<<;<GHI>>:>EE@EGHJJGJFIJJJJGC11111117;;AD;>F;>>+BIDHHGJJGJJJB>?>>7775011899>?IDFCFFGIJFFA@A983333113/'(<AFHJGD877A0-+%%&&%')>>=>DFEFIB>3)**)**+,,,-..2490000:;222.//''IJECCBBCDHIJHJJIIJIHEE=>==FI?70-'$$##$$$%&+,09>321212222296666;===?H?9999B?;:97BIJJJIIJJIJIDDDIJDDFECFEJIEFFCED???334543644FFHJGDC>>C>D3111***,0,..BDGJJEJJJJJGBAAA=7003,00/57?>A>6;>ECGEEJB=IH;999:0///::<</))((((7DEHJJJFJGDFDJE@@ABHHJIIJJJJJJHCJ@<;;<EID:::J@???FDA-&&')))*357577-,,,EHJ=<<:;;;>@@EBA=?JHHJJFCDHGHIFGFHDDB<FGDHHDDDFJJJFJIJJFFFEJIJJJJJHJJJIJJJJJJJHJJHJJJFJFDEGHHGECEIJJDJJJJIJHJHHA7777==<=>AHJJHJIGJJJJHE0166666FJJJHJJHJJJJJJAAACJGJJDEA?AJJCA>===D0006AA''&&+*//17GBABA>==A6666A@=>@>=;ACD@=;<=JGFHFCFJA@>==>CA:BCCJIJJJJJJJJFIJGIJJFJJ@BB@=;:;8:<<:;<><888522--.8>A@?DEFJJJJJDEJJJJFJIIDCDIDC@@?>FEDFGJIGJFFJJJGEDB?:?EJ??@GGFC@D@C@5.++)''()*)'*('&$$%(19@CGJJJJGJJHJJJHGGHJIFJJ////CJJJJJFDJGJDCCEJCCFEGBAFBD@?<<7693,++)**%%%$%$$%%$$$%%%%%%$$&%%'%%&%&&&(,.079:;IJJJJJJJJJHJJFIJB;5)%%%>CCBGAEHGEECDFJ?(''(99:?AHDFIGFGHIJJIJIGFEJJJFEEIGJJJD600<E8GHEGFHJEC@3333HJJECCACFJJGJJJJIDCDDED=<=FHFGJGJDIJA@AA;<<<JJJJJJHJJJJHJIJ@@@FGJJHHEJI=988:;5,+,+*(),,-'%&)..:11266559:@@<(&&&'''>AADDFJGJJJHHGIIJJJJJJ>0+++,2,+.01-40+-$$$%%%&'*))()/.344;JHJHHIHJJFEGJCEGE8@?@CIA?>?F53345;A?BBDBAC:::<766:;;?CIFJFEJBCBBDB882005455))))843.+**+***>CBEFJJJIEFHJHJJDDG==>7:;HHJJJJJJJJHJJJF@B@5441.**())3ADJFAABEJJHJJGJHJFGF>>=----:EAAC?HBABD???@F87-,,,02.6=9988ABFHGFDJHJIGEJJJJJJJJHGJEEC<421200))''++**+367111034;////2JJIGJJJDFEFJJJGJJGJJIJJJJEHJDJEGEHGJJJIJIHJJFJJJJJIJHFGIEEHJJFGJJJ0//021(0//,))*+,&&'67@=<<=HJECAGFJJGJIEJHJJJEJGGJHGJIIJJJGFJEJFHB?@@CCCCCFHIFHJJJDFBA9=:1>==?DCBH::?JIFGJFIJJJJJGJJJJJJJHJEIJGFHGHIEGJG====EI<55559)'(((()')()()56///CDJJJIEIJJJJGJJDF3388JJFFGEJG>=<<<<>;<,&'(&(%%$$%'*/))++-014+&%'(('%$$$$$$'(('(02999D@BGDHDF;;<JFJJHHIHJJJJJIJGGIJJIJH;;;88...164//.//'&&'++(&$%&&,(((++23=>EGFGJJGJJJJJHJGJJHJJJJJIJJJJJIBI:..,''()+&%$%'%%&*)*,,GIJFHJJE??@?9>=HCJHJDFCD''''&((*+($%$&&'&))'(''/09:;''''4211013;?:66@@;:;:100./1*)))3:==AJHJIHJEFFJI333.**+*))*+.?CA@;;;21'&'549<877<><=>>>>55563468::?@EEFDJH322/2//22-+(*+*'%$''++.//53.8B@CC?@@JIFFJJJJ=5433*))),-/:<?>>=8,++-.*++128878;<933335345000B?A>DJIJGGIJJJAJHIJJJGGGHDGBBJEJGJJJIJJJIDCEEEHFFC8:9>A?=632,+'&&%%####$$)('+-79;>=98?100>9?DFC?===BJ@763+)('&%%%&&$%%%')''.>AIIHGJJIIGJJEHGJJIFF><<=91//),0./''('3)&&&',16;8+****27;?CCGFHFJGDDD=<<6643-))(.,,**(&&$$$%%&'&&&;IJGFHIJHJEEJJEJHAHHEFHFGJGJIIJJDFFFGIHEG?43359-+*))((**((**39@HEGFFJGFF1111BDDFHHGDCH3331@?648<A6+BDEJJJHJIJDGJJJJJJGJJIGJFIGJJJJ@<;=9?<(((((558<>ABBFJJJIHJB>>?AA8+*36?>;'&%%+..'&&&'*=?>:<3DEEFECDCEJJIIFHFC;::32)'((''*+)&&&',-------++((((+))+,'''''%%%#$#$&&%'*'())&$$$$$$%+2)))1033368DJJFFDGJA@AAHBBBBGFHJCA654435582++(&(*((,,.;FFFHD><,,,,,..//64/(&&&%%'(%&&''...('&(,.'&'('&%&&%%%&9>==?AJJJJGJDJJFJJJJ@700211520...+(''')+&,@>?@ADJ88.+**,,-*)))*75)<BHHHJJIIFIDJJ6/..,,,,40///3(&&)'$$$$&((%%%)85555@DBBB@CIGGJHHHHF>>;;=?AA@GGIIJHHH>===HGIJBFCDFDGJBDDDFJJI><7:6(((%)(%'0%$%$%%&)*-'''%&%$#$%$#$$(%&&&)'(.4678789B=>AADBCDFJGFJC<0//1487.(((/..&&((&&&()%'####$$$%(*,--.5566440+*%$$$%$'())59@DHJFJFJJGFDEFEHHHJGJ@68322./:<BDBGJCA>>?>HFFGA./-../:EJGJEDB?>@F<>3.,*+**10/000=>CB@8+)'&$$$%(%%&&))))'%%$$%%')''+%%&+022226<<77,GFABIIJJHBEDCJGHJD2.A3320)%&&*'&&&((*268<;>:<-,''&'(,.7:+((%&'(22@ACHJEH761//34/)''''-..()=>@AEIGF<IEHFJIFJGGIJHJJIGJFDHB@A@DACJIJIIJIFEJFFABAAHD@@AIFJGHJJEEGDGCJJHEJJJJJHEDB654/.,*&&%&%$%%%&()(()./00510223349<8,++++'%%%%&'%%#$##$''(()--2:BJAAAAJJGIEFDGJJIHFJJJJJIJFA79DJHHD>===IJJJJGFEEFGJGHFHFHJJHJJBB@AJJJGHJJJIJJIJJHEE=<9.+*'$$$'%''*-+**079AJEDJGJEJGJIFJABD@=<78-****+,,/./.0..('&%%$$&&&$%$%((.377;;:+;:=ABFCGBCC651/112+)))--249;?@445755'2'4&'1,.6334>A=6AB@CB=DBEFGB@??:D(+(&%&'<<=?@AC00//5256.**835=@;88<;--.42/.@?@923>>==>-,+/'&&&:95=:;@F;:<<=<5556=<ACB@BCC<A@@@?@AC?<<<<==<=?@CCEJECBAAA>:::;B@ABBB??AC@@A:531000*''((*('(*,'&'+,'$%'(')(''&%$$('((---/2&$$$')))()-8:::<>5.*----:88:;@CA@><;::;:;;:<;<<<>>??@@?=;987789;8-,)(('('(-+&$%&(+(''+(&%&%$$%&''''<:760-,,0247772224423//0))($%())))'((())(())()()*)))(-',+)*)())+.11118::;==>@@;:9:<8787:::>>737GJJHDJJJFIECGJEFGHJJJJ:9)&&&&%$#&'%&&&'(')*)''):?@CDHIH@@ABE.--,,,&'%$%%%&))'(()2/+&*'(%(2+/)))*+(()**)((+**+0/0BBAB@;/,+.&4GHEGJFJJJJGHEIF==;---*))*24..,)',/03++++/64:;+''%$%%'&&')..+-.,+*)'''(&%&',--,+++((()4:<<22--./('''2.,,,.,**))((((&'%%&&(''&&&%%%$((&'((%%&(&%%)&&&/+*($$$$$$$%%%$&')*)(&'))3468786566AAAEBCCDCJEIGGIJIDEE555498877DEGJJCCEGIGIJGJJJJI=AA@//--,+,,,)'()+****)&%#$%'&'&&&)(,&&'&'&&&%&%###$&&%'%&&'''&*'&%(&&**6=?FDEIJJJFJHJIJHFEFEJJJJJJJFIJGJGFECJBCDDHFGJHJGJGFGGDJGICB>>=988867CJEDFJJHJGJJJJJJJHJIJIHJJIJHJJJJEEGGJJHJGDJJ76,&%$$#$$'(56668DDCCBAEJAA@+***-,%%&&%%&&&*)$%(%&&%$####$$$$$&'*11'',-****>==<>=>//00@.+++(%$
@Glass_T7V_24_D3_14_9_4
TGGTTATTAAAAGAACTAACACAAAAGAAAACTCTCACAAGGCAAATATAGAGATTAGCCTTGATGAATTTAAGTTCATGTTAATGCTTGAAAATAACTACCATGAGTTTAAAAGGCTTAACCAATGGGTTTTGAAACCAATAAGTAAAGATTTAAACACTTACAGCAATATGAAATTGGTGGTTGATAGCGAGGCCGCCCGACTGATACGTTGATTTTCCAAGTTGAACTAGATAGACAAATGGATACTCGTAACCGAACTTGAGAACAACCAGATAAAAATGAATGGTGACAAAATACCAACAACCATTACATCAGATTCCTACCTACATAACGGACTAAGAAAAACACTACACGATGCTTTAACTGCAAAAATTCAGCTCACCAGTTTTGAGGCAAAATTTTTGAGTGACATGCAAAGTAAGTATGATCTCAATGGTTCGCTTAATGGCTCACGCAAAAACAACGAACCACACTGAGAACATACTGGCTAAATACGGAAGGATCTGAGGTTCTTATGGCTCTTGTATCTATCAGTGAAGCATCAAGACTAACAAACAAAAGTAGAACAACTGTTAAGCCACATATCAAAGGGAAAACTTTCATATGCACAGATGAAAAGCAAGTTTTATGATGGATCTCATCAGAGCTTTTACGAGTTTTTGGTGCATTCAAAGCTGTTCACCATGAACAGATCGACAATGTAACCTCGAGATTACCGCCTTTCAATGAAGCTGATACCGCTCCGCCGCAGCCGAACGACCGAGCGCAGCGAGTCAGTGAGCGAGGAAGCCTGCATAACGCGAAGTAATCTTTTCGGTTTTAAAGAAAAAGGGCAGGGTGGTGACACCTTGCCCTTTTTTGCCGGACTGCAGCGGCCGCTACTACGTATTAATATGCGCGCAGCGTCTGGAAAACCGAGGCCAAAAGACGTGCGTCTTTGATGCCCGGTTGCGACTCTACAGCGGATCCAAAATCAAGTCCGGCGCAGCCGGTTGTCACTTCCACGCAGTTATCTGCGCCTAAGCCCCCCGCCAGCAGAACGTTGCCAAGCGATTGACCATTTAATAGTGACCAGTCAAAACGTTGCCCGCTTCATCACCCTGGCCGTTGTCTAAAACATCTGAACGTGCTGAAACTCGCGGGCGGGCAGGGTTTCACCGACGCTTAATGCTTTCCAGATGGCAACATGTGCTGGCAGAGCTTCACGCAGCGTATCGATATACAGCTGTTCTTCATTGCCGTCGCCAGTTGGCCGTCCACCGACAATCACGCCTTCATTCACCATCGGCGGTGATTGCAAACCGTCCAACCGTCACGGCAGCGCTTCCTGGCCTTGTCAGCTCACGACGGTGATGTAGGCCGAACTGAAGGCAGAGTAAATCCACCACGTCATCAGCTGCTCTGCGGCAGCCTCCACGCAACGAGCAGCATTGCTGAACGCGCCAGCAGACACCCGGCGCACGGCGGCGTGCAAATCGTCATGGGCCATCAACGCCGAACCAATCAGAAAACCGTTAGCGAAGTGGCTTAACTCGCGCACCTGAGCGTAAGTATTGATGCCGGATTCGCTGATTACCGTCACGTTGTGCCCCAGTTTCGGCGCAAGCTGGCGGGTACGGTTTGGAAGTCGATCAACGAACTCACGCAGATCGCGGTTGTTAATGCCAACGACCTTTGCTCCCCAATGCAATGGCGCGCTCCTGTTCCTCTTCATTACTGACTTCGGTCAACCGCCCCATCTCCAGACTGTGAGCGACGGCGGCAAGCTGGCGATATTGGTCGTCATCCAGTACTGAAAGCATTAATAAGCAGGCGCATAGGCCTGGTAATAGCGCGCCAGATAAATCTGGTAAGGGTCGATAAGTGAACTGCTTACCGTGGAAACAGGCTGCGGGGCGATTTGGCTGACGATGGGGAGGAAAAATAAAGCTCCCTGAAAATATTCTCATAAACTAACCGAACTGCAAACTGGTGCTGATCAGCAATGCGTATCAATTAAAATCATCACGGATCACGCCTTTTGACGGCGACGCTTTCTTGCACTCCAGAATAAACGCCGTGCGCGCACCCTGTAGCGCATCATAAAATATTAGCGTGCTCGGCTGAACCGTCTGAAAACTGGCCAGCAGGTCTGCTGTTTGCGGGCTTCTACCCAAATCGCCTTGTCTGCGACGATTTTCGCTAAAACGGTTTGCATCATCTAGTATTTCTCCTCTTTTCTCTAGTAGCTAGCCCAAAAAAACGGGTATGGAGAAACAGTAGAGAGTTGCGATAAAAAGCGTCAGGTAGGGGAATCCGCTAAAGTGTATGGATAAAAATGCTATGGCATAGCAAAGTGTGACGCCGTGCAAATAATCAATGTGGACTTTTCTGCCGTGATTATAGACACTTTTGTTACGCGTTTTTGTCATGGCTTTGGTCCCGCTTTGTTACAGAATGCTTTTAATAAGCGGGGTTACCGGTTTGGTTAGCGAGAAGAGCCAGTAAAAGACGCAGTGACGGCAATGTCTGATGCAATATGGACAATTCGTTTACTTCTCTGAATGGCAGATATGAAAAGTATGGCTGAAGCGCAAAATGATCCCCTGCTGCCGGGATACTCGTTTAATGCCCATCTGGTGGCGGGTTTAACGCCGATTGAGGCCAACGGTTATCTCGATTTTTTTATCGACCGACCGCTGGGAATGAAAGGTTATATTCTGATCTCACCATTCGCGGTCAGGGGGTAGTAAAACGCGACGAGAATTTGTTTGCCGACCGGGTGCGATATTTTGCTGTTCCCGCCAGGAGAGATTCATCGCTTCGGTCGTCATCCGGAGGCTCGCGAATGGTATCACCAGTGGGTTTACTTTCGTCCGCGCGCCTACTGGCAGCGGATCGGCTTAACTGGCCGTCAATATTTGCAATTCGGGTTGTTTCGCCGGATGAAGCGCACCAGCCGCATTTGAGCGACCTGCTTGGCAAATGGCTAACGCCGAGAAGGCAAGGGAAAGGCGCTGTCGGAGCTGCTGGCGATAAATCTCCTTGAGCAATTGTTACTGCGGCGCATGGAAGCGATTAACGAGTCGCTCCATCCACCGATGGATAATCGATCTTGAGGCTTGTCAGTACATCAGCAATCACCTGGCAGACAGCAATTTCATCGCCAGCGTCACAGCATGTTTGCTTGTCGCCGTCGCGTCTGTCACATCTTTTCCGCCAGCAGTTAGGGATTAGCGTCTTAAGCTGGCGCGAGGACCAACGTATCAGCCAGGCGAAGCTGCTTTTGAGCACCACCCGGATGCCTATTCGCCACCGTCGGTCGCAATGTTGGTTTTGACGATCAACTCTATTTCTCGCGGGTATTTAAAAAATGCACCGGGGCCAGCCCGCGAGCGAGTTCCCGTGCCGGTTGTGAAGAAAAAGTGAATGATGTAGCCGTCAAGTTGTCATAACTCTAGAAGCAGCCAATTCAAAAAGAAGACGAGGCCGCGGTCGGAGAATCATCCTTAGCGAAAGCTAAGGATTTATCTGAAATTCTTCCTCGTGATACGCCTATTTTTATAGGTTAATGTCATGATAATAATGGTTTCTTAGACGTCAGGTGGCACCATGGGAAATATGCTGACGGAACCCCTATTTGTTTATTTTTCTAAATACATTCAAATATGTATCCGCTCATGAGACAATAACCCTGATAAATGCTTCAATAATATTGAAAAAGGAAGAGTATGAGTATTCAACATTTCCGTGTCGCCCTTATTCCCTTTTTTGCGGCATTTTGCCTTCCCTGTTTTTGCTCACCCAGAAACGCTGGTGAAAGTAAAAGATGCTGAAGAATCAGTTGGGTGAACGAGTGGGTTACATCGAACTGGATCTGGACGGTAAATCGCGAGAGTTTTCGCCCCGAAGAACGTTTTCCAATGATGGAGCACTTCAGAGCCTGCTATGTGGCGCGGTATTATCCCGTATTGACGCCGGGCAAGAGCAACTCGGTCGCCGTACAGCCTGTCTCAGAATGACTTCGTCAGTACTCACCAGTCACAGAAAAGCATCTTACGGATGGCATGACAGTAAGAGAATTATGCAGTGCTGCCATAACCATGAGTGATAACACTGCGGCCAACTTACTTCTGACAACGATCGGAGGACCGAAGGACTGGCTTTTTTGCAACATGGGGGATCATGTAACTCGCCTTGATCGTTGGGAACCGGAGCTGAATGAAGCCATACCAAACGACGAGCGTGACACCACGATGCCTGTAGCAATGGCAACAACGTTGCGCAAACTATTAACTGGCGAACTACTTCTGGCTTCCGGCAACAATTAATAGACTGGATGGAGGCGGATAAGCCCAGCCACTTCTGCGCTCGGCCCTTCCGGCTGGCTGGTTTATTGCTGATAAAGATCTGGAGCCGGTGAGCGTGGGTCTCGCGGTATCATTGCAGCACTGGGGCCAGATGGTAAGCCCTCCCGTATACGTAGTTATCTACACGACGGGGAGTCAGGCAACTATGGATGAACGGAATGGACCAGAATCGCTGAGATAGGTGCCTCACTGATTAAGCATTGGTAACTGTCGAACAAGTTTACGAGCTCGCTGGACTCCTGTTTGATGAATCCAGTAATGACCTCAGAACTCCATCTGGATTTGTTCAGACGCTTCAGTTCTGGCCCGCGGCGCTTTTTTATTGGTGAGAATCCAAGCACTACGGACGGTCAGACGGGTAAGCCTGTTGATGATACCGCTGCCTTACTGGGTGCATTAGCCAGTCTGAATGACCTGTCACGGGATAATCCGAAGTGGTCAGACTGGAAAATCGAGGGGCAGGAACTGCTGAACAGCAAAAAGTCAGATAGCACCACATAGCAGACCCGCCATAAAACGCCCTGAGAAGCCCGTGACGGGCTTTTCTTGTATTATGGATAATTTAGCTAGTGAATTCCATAGAAAAAGGCGCCTGTAGTGCCATTTACCCCCATTCACTGCCAGAGCCGTGAGCGCAGCGAACTGAATGTCACGAAAAAGACAGCGACTCAGGTGCCTGATGGTCGGAGACAGAAAAGGAATATTCAGCGATTTGCCCGAGCTTGCAGAGTATGTAAGCTAGGGTTTTAAGGTCTGTTTTGTAGAGGAGCAAACAGCGTTTCAACATGTATAATGTTGGAACTGACTAAAGTAGTGAGTTATACACGGGCTGAATATATTTCTTTTATCTTTTTTTATTCTTTCTTTTTATTATATAATTATAACCACTTGAATATAAACAAAAAAAACACACAAAGGTCTAGCGGAATTTACAGAGGGTCTAGCAGAATTTACAAGTTTTCCCAGCAAAGGTCTAGCAAATTTACAGATACCCACAACTCAAAGGAAAAGGAGAATGTAATTATCATTGACTAGCCCATCTCAATTGGTATAGTGATTAAAATCACCTAGACCAATTGAGATGTATATATTCGAACTAGTTGTTTTCAAAGCAAATGAACTAGCGATTAGTCGCTATGACTTAACGGAGCATGAAACCAAGCTAATTTTATGCTGTGCACTGCTGAGCCAATTGAAACCCTACAAGGAAAGAACGGACGGTATCGTTCACTATTAACCAATACGCTCAGATGATGAACATCAGTAGGGAAAATGCTTCTAATGTGTATTAGCTAAAGCAACCAGAGAGCTGATGACGAGAACTGTGGAAATGAGAATCCTTTGGTTAAAGGCTTTGAGATTTTCCAGTGGATCGACTGCAAGTTCTCAAGCGAAAAATTAGAATTAGTAAGCTTAGTGAAGAGATATTGCCTTATCTTTTCCATTAAAAAAATTCATAAAATATAATCTGGAACATGTTAAGTGTTTTGAAAACAAATACTCTATGAG
+
267::=<===CJJHHHJFJHAA@?DH?B999<;5/()))+,6=:;:=;944=?<?A@GJJJJEGFJFJGDD::;BDFHJJCDBEHFHJE888DIFIHB@??B=8555657,?@JJJJIJJJJGGGJJGJIJJGHBHIJHEHJ>>><54AHJHIHBBDBEFBA@GFFJJEHIGAJJGJIEJHGI?@@AE7--9:=CEGIJHG76689874588:))))9=;;7:CGJJEIHJHGGDGHFECCEG4211--,((((:>I?@@@JE@8888?@FCHD>=<>C>==?:==?4=?@CAC>>??A@B;DHJEHJIJJCA@@++++0449?;;?@@@;:210*('()*.1;<=GJJEFEHJIJDFHGJJIJJJHJJJEFABCIEDB@?A9895556;DB>>?EEJJJFHJJJC=<<=AFFEJCA@@@CD655987,,,,>444476660+))'%$().2443456;9<@HJA@@=>>><+++-2((()..-..22--.465566655ABD975582112031111:BCFDEEGB>86--33?=??>==<B>>44557D@88CDGGEJJJJJDFHEFCDABG@@@1,)&')((,./&&:AC=9<;9741&&&&(3588885/...,,0/-'&%&#$%'&&$$%&%%(((((-0/019876CACD999:CA?A:9:;B6662332322123244237;;>?9))))@=B@A@AEFDEDICBCCJHDBEC==<<@5+)(&%%$#%'(*==AC100)(&())+,:==:;<?99862000054599;;85577=@ACFHEGJJC@;;-+++.8DJFFFJDEA@7999=FC@@@GJJJJJGJABBGEJJJ?CDFGHJJDIHDD<;-((?:;9:;CG<=<;;::>=;::?=ABADAB;98&'(*,1117A@CBDFGBCCBF<=<=CFI:::;EJCBB?:.-/<>=76744448:<87=H>D@4->=?=:*(''&$&&..0('''62((37;B?>>@IJGEEEJEEED4434-/.'&&&(357>?@?<=;;==//..331/1281)9@>B@?CDHFIHFIJGCHJFJGG>=<=???CEBBFCFJ:995554/($$#&*-,('&%%%%$&&''())*,228..AICCEEHFB=<===76-+&&'(..,,./8932311326884444;;<<HEEDCCEADD6666--,-/.+-*.?EBCEEGGFFGJEGBBCCEJGDA@=;8)('''(***--+/067899:=?@IC=0../-(((&('%'%%%&$%%$$%&%%%%&&-+&&%$$&%&&%%&&*&$###$$$$$$$%%$$#$####$#$''&###$$%%$$$%%''&%%$$##%'&%%&%%%()''%###$$$$#$##$%%'(&&$$$$%%$&$&$$&'))&%%$$###$$##$$$%$$%$$%###%&'(&'%$#%%',,++&'%&%%%%%#$$%$%%$$%%&)$%&&$$$$&$&%%&&&&).2.=?==<<<<=;<;;>===2222:::<HEBCGJHJJEGJ@A@<<==G<<<DIJJJJIFJJJJFDEHJHJJD>:::6>BBBBBCFJFJJEJIJGJFDEC><:///((((>?BJFCCB>===DJFJJJGJGGHJHFIJJG?<76EC==A==93323)))'-/312221/)'((**('%&&&'''&&&&'%%*./54454//./0000/'''&('(+,+00164,*)*)*2;;;:<HABCFGHFE><;457CBGDFGEDEHHJFJJJIJJFE>200.*(()*,-+**,+,37;8444JFCDCHJIJCBCCIJBABBJCDG@???9889CB@@@DE@>9;D@@@?EHFJJGECFGJJJJJBAAD-,,-,,,,.2630,+,-1225458/69:3((()5559CG??;97///*'&%%%%$$#$$&$%$#$$$%'1-''''5;2...234-+)%%&+,:996666>>FF9751,'(('*.0//**01BC?<;;433,2(&&%&'&&%%'&&&(&-('$$%%%$#$%&%$%%%%%%%%&''&'&%&%&%'%&&)*'(()-/..12@@@?>75:@@<>>BFHGJFJHJJJFHJEI@??=?0AAEBCFGEJJFJJEJHC?@@BJJJJGJJHIJAC;:;<=CFE2//)((()631/--,('&&%$#$#$$%'+/++''((,,+&&''---16576>=E@ADACD>==<E=:@@BC===>HFJBBB@GFJ@?@?EEBC@BJJIJGCC@DFHCGDHEJDB;:;9888;EGHF?<9><<><<@?ABEJHJFCIH<;<HJJJICDDDJIHA?BAAFE11187555::98DFEHCA@JJFCAA00050/,+'''(%&(''(*-,*+**+,67EEJJJJJJJHJJJHJJFIFACGGJJJJJGJGGIJGJFGJHIJFHGDACABBCFCACEJIJGJJJGEFFJJJFJEEGEECJHIAJJ6JHJJHJJJJJJJJJHJGJJJIHFIJIJJJJJJGJHH?;;;BJHJJJJJJFFFJF@?AJGG?CJ998:F@>2=988-(),,(,*(**--.?GJJDDBBDGGFJGJFFDDDA?10//3>>5557=;<>>----&&&&,'&&(-52388=:;=='''(()9:<>DCCCB<;<JHCEAGGD777?B,++*.7ABBCJDE@;<93;312)))*77<7:<<6353445=DIEAA@<=<<FG6665-/<:;@DJJJIJJJJJJIHBCBIEJJJJJJJJC?>>AEJFG8889G@IJ@6665BBCHBA?>B53+''.2,(***))*//+,,+*(),==>('''&)*&%$$$%*''()8<A@?C@:890-''%&)&*('(*,+*+,,6776@8888JFAJIFFE63339665(&&''''2;::8:::;::99::FJFGFJEFGHEDDFHFJEJFBCCEJJHHHEB>EC?@CCEAHFGGDCJ::90)''&&'((()CE@EFB>?HJHDBDIJECC?75112-***.4;8,,,,,-90@EGEJHFJCEEEJA?AADFBCD:10031111?8+*'&(+((('$##$####$%$$%&''*')*(*)**('(''&%%'0111:889=@@CFBB@3113AA+))),-:<>>=>BDEJEJJJJJDEJFEFGHHJHDDFFJJJHJHJGFDD?<7:??9JGEEJCJJJ@?>.)''%$%#$&'%%'(2422222133---((((@B>>>>>@B?;455&&&+24333;<@JHH@@80024:>>>9:64989=?C;;;;J-+++//---88@@D?><=:;@66IEDD;;::5555GFCAABFJFJJDEDCDEJJIG>:;HHFJEEDHHJD9999JJJJJJJJJGJJJ>A90*)*,+*+)***.7)30---,*(%&-57;@@F?>>@DFF@@ACJJCGJJJJJJH=<==BCCD=<<<F>AB=<==GFF@>>9233EJII@>AAF<ECDA>4545983*),-...03))))006AABADJIGHCJGHJJJJFJJJJJIJJGJIHIJDDEJJJJGHJHFHGFG44324658&&&'%&$*%%&),,,)*'&$%%%&&'$$$$$##$%''/&(..01;=6>B777>B<62224//0)))(---<??>--*()(*,56BJIJJJJJHDJJJJIFJHHJJGJFIJJFJGFJJHHIJJ::::JIE>44455@5445>CB@322154@EFFBA11100)&&$%)0,6/:;;:<==JDDCJEJJJ3-++/DDAB?A<BJJJJGJJJJGIIIF@ACDIFJEGJFIJEIBC999=>@CJGEEE>>?ACBC?0,-55FJJDDHGDCADH>=?@GFGJJJJJJJJJJEJJ762347=:0@ADHEBBHJFFIJBAE:998<310-+'(/*;---=CD>>>>FEEDJJJIEHJJGIJIJJIJJHJJJHGGEGF:870**(&%%%&&&&'&&&&+++/,,@AHCHDCA1111B*)))()$#$$%&$##%%%%)+.06<>=HGB<=9?99CBBDIHGJFJJFD:;;;A@+)'&*('&&&$$$''+034224?CFBBCC,,+*..+-2293B>>EBGGEDDABJJJJHIJJ?===;3332210'$%$##$''&%%%,)+0/+)''(-,,-))()+677;CA?@@BJJ4./06JIJAA@CFFJFJJIJHJHGJCJ655/-+,-./111279;;<=FJJJJJJIIDA8+++129?A=>><;88:GE<D?888;?:210>@@D988///.('('&%%%''''&%%&''&'+**++(($&)%%%&22111;::50//2775887=8:AC>??>CAIJJJJHIGIFEGGFCGFJIJJFJHFAAA>,,,,212CCDEG3333CEGIGJJJJJGFJBEDHJGJHIJGFGJFGJJJI;;8=9,(((BCHFJBAAAEA>94%%$&&&)&'%+/=??BB@BBBEB>==;899;?@;<<;*)))*'($$%%/899ADEEJGJGDHB>=<A>F?-@<DCHJHJJGGIFE>;;;<JIEI754*)))955DBBBFACCBBE<<<;;<9899HEJEIJGJHEHGJIJJJHIJHGJJIJIIJJFJJJFGBI221,:40&&&&(((()(((44443352*)+9((5''7::::?EF<<<>DFC@*((2*&%%%)##%'+0/04@>>BCCBABIJEDFEJJJEJIC@>==><9=<966732)&%%'%&&&&+-...0066688''9=>>>==:520;?&&&)*>>?DDEIDCDDEDFDCCDC@=89<;88@BEEBBB.,++('''&%$%$%%&$$%&('&$%&*(''(+4:7984997668656;;<CB999:6...7,,,++''556?BEFJIGJEBA=@DFGFAAA<ECDJJDJ>DJJJJJIFEDE??>?JIGEFIJJEDEFFJFJGGJDEHGJ::987356<?CEEHB@?ADEFGD<=<4///177889:9:8;9:DAEHFIDEEEJJGJIFFDEB@@@FFEHGG@>>>CCEEDD@AA@B>=?DD>>>?D<97:;;:;CCD@@?:;;>??<;/.)$%)()),))%%$$##%%&&('()'(*)+(),.,*((*;BADCEBA@AACAABEIFEBC?=<=<?=>=;<@FGJIHJEJFDDBCCECBAACICBABB::::>;99:789:GJEB?@BA5555.,,,6=?>>999322.---.****&',:887DA@@@@A@@@@??CBCHA<=<:96/,&&%%$%%$$%%$$$$$8;?FBA@?ABCBCCCCFFDA===AADBA<;;;334+))*)%&*''&&'&$$%&*-,.0<=>:9;:10,)1..-&&&'((+..//''(3:845678'('&%&),1/)))))0=CFC@A=><E=75/-5476-/*+'((5.9;<CCCEJIIFGEIHBCCD<;;GHFIGE.--,22589=5556CEFEGGIFHJJ77CCEF????IHCBDBCFC>=<<>BJGEB2,<;;BGFFD=<55552227656..::?ABB>DEFGIB;::;501-++)((&&%&//23;9=A@BCDDJEEA@<;544311<5IFGIHJFFGJEBCEEHJIJ<<<<95566,5*::8899:<:844/2($$%').,,7>AGJFJ???@DJFJJJ9999A@@@>>>@>>><;===?.---112BBBCEJDBDCBGEGEEECEFGJIHF''''2+(.*()++)(%$$$&%''&&&'..*'''')*-.?BDB:::DFDDCBBBC;99:;865+*)'()(()+9:89::?BJDHEJHEIFHJECDA?CBDJDA?>52/)%%$$%%&%())*&&&**6GEA>?AAEJFDDIDDJJGJEHADAAC@ACA==<:91%%&(*01>>??<>EECCBCGB?=>///389;:55/..1-*(%#$$&&)-.986,-->EFC@??EGGEE;98777''&%%&%%&&),-??@?@@A@<<4445JCB>=<BG@>5,,+3-054565+*)()*.0))))))+*+56;:;883+'''&+++98:;<CB>A??0,,,,66)'%
@Glass_T7V_24_D3_14_9_5
TCCAGATTATATTTTATGAATTTTTTTAACTGGAAAAGATAAGGCAATATCTCTTCACTAAAAACTAATTCTAATTTTTGGCTTGAGAACTTGGCATAGTTTGTCCCACTGGAAAATCTCAAAGCCTTTGAGCCAAAGGATTCCTGATTTCCACAGTTCTCGTCATCAGCTCTCTGGTTGCTTTAGCTAATACACCATAAGCATTTTCCCTACTGATGTTCATCATCTGAGCGTATTGGTTATAAGTGAACGATACCGTCCGTTCTTTCCTTGTAGGGTTTTCAATCGTGGGGTTGAGTAGTGCCACACAGCATAAAATTAGCTTGGTTTCATGCTCCGTTAAGTCATAGCGACTAATCGCTAGTTCATTTGCTTTGAAAACAACTAATTCAGACATACATCTCAATTGGTCTAGGTGATTTTAATCACTATACCAATTGAGATGGGCTAGTCAATGATCATCATGTCCTTTTCCTTTTGAGTTGTGGGTATCTGTAAATTCTGCTGACCTTTGCTGGAAAACTTGTAAATTCTGCTAGACCCTCTGTAAATTCCGCTAGACCTTTGTGTGTTTTTTTTGTTTATATTCAAGTGGTTATAATTTATAAAATAAAAAAGATAAAAAAAGATAAAAAGAATAAATCCCAGCCCTGTGTATAACTCACTACTTTAGTCAGTTCCGCAGTATTACAAAAGGATGTCGCAAACGCTGTTTGCTCCTCTACAAAACAGACCTAAAACCCTAAAGGCTTAAGTAGCACCCTCGCAAGCTCGGGCAAATCGCTGAATATTCCTTTTGTCTCCGACCATCAGGCACCTGAGTCGCTGTCTTTTTCGTGACATTCAGTTCGCTGCGCTCACGGCTCTGGCAGTGAATGGGGGTAAATGGCACTTGCACAGGCGCCTTTTTATGGATTCATGCAAGGAAACTACCCCATAATACAAGAAAAGCCCGTCACGGGCTTCTCAGGGCGTTTTATGGCGGGTCTGCTATGTGGTGCTATCTGACTTTTGTGTCAGCAGTTCCTGCCCTCTGATTTTCCAGTCTGACCACTTCGGATTATCCCGTGACAGGTGATCCAGACTGGCTAATGCACCCAGTAAGGCAGCGGTATCATCAACAGGCTTACCCGTCTTACTGTCCCTAGTGCTTGGATTCTCACCAATAAAACGCCCGGCGGCAACCGAGCGTTCTGAACAGATCCAGATGGAGTTCTGAGGTCATTACTGGATCTATCAACAGGAGTCCAAGCGAGCTCGTAAACTTGGTCTGACAGTTACCAATGCTTAATCAGTGAGGCACCTATCTCAGCGATCTGTCTATTTCGTTCATCCATAGTTGCCTGACTCCCCGTCGTGTAGATAACTACGATACGGGAGGGCTTACCATCTGGCCCCAGTGCTGCAATGATACCGCGAGACCCACGCTCACCGGCTCCAGATTTATCAGCAATAAACCAGCCAGCCGGAAGGGCCGAGCGCAGAATGATATGCAACTTTATCCGCCTCCATCCAGTCTATTAATTGTTGCCGGGAAGCTGAGGTTCAAGTAGTTCGCCAGTTAATAGTTTGCGCAACGTTGTTGCCATTGCTACAGGCATCGTGGTGTCACGCTCGTCGTTTGGTATGGCTTCGTTCGGCTTCCGGTTCCCAACGATCAAGGCGAGTTACATGATCCCCCATGTTGTGCAAAAAAGCGGTTAGCTCCTTCGGTCCTCCGATCGTTGTCAGAAGTAAGTTGGCCGCAGTGTTATCACTCATGGTTATGGCAGCACTGCATAATTCTCTTACTGTCATGCCATCCGTAAGATGCTTTTCTGTGACTGGTGAGTACTCAACCAAGTCATTGTAGAATAGTGTATGCGGCGACCGAGTTGCTCTTGCCGCATCAATACGGGATAATACCGCGCCACGTGGGCAAGCAGAACTTTAAAAGTGCTCATCATTGGAAAACGTTCTTCGGGGCGAAAACTCTAGAGGATCTTACCGCTGTTGAGATCCAGTTCGATGTAACCCACTCGTGCACCCAACTGATCTTCTCGACCATCTTTACTTTCACCAGCGTTTCTGGGTGAGCAAAAACAGGAAGGCAAAATGCCGCAAAAAAAGAATAAGGGCGACACGGAAATGTTGAATACTCATACTCTTCCTTTTCAATATTATTGAAGCATTTATCAGGGTTATTGTCTCATGAGCGGATACATATTTGAATGTATTTAGAAAAATAAACAAATAGGGGTTCCACGCACGTTTCCATGGTGCCACCTGACGTCTAAGAAACCATTATTATCATGACATTAACCTATAAAAATAGGCGTATCACGAGGCAGAACTGTTCAGATAAAAAAAATCCTTAGCTTTCGCTAAGGATGATTTCTGGAATTCGCAGCCAGCTGTTTCTTCGAATTCGCGGCCGCTTCTAGAGTTATGACAACTTGACGGCTACATCATTCACTTTTTCTTCACAACCGGCACGGAACTCGCTCGGGCTGGCCCGGTGCATTTTTTAAATACCCGCGAGAAATAGAGTTGATCGTCAAAACCAACATTGCGACCGACGGTGGCGATAGGCATCCGGGTGGTGCTCAAAAGCAGCTTCGCCTGGCTGATACGTTGGTCCTCGCGCCAGCTTAAGACGCTAATCCCTAACTGCTGGCGGAAAAGATGTTGACAGACGCGACGGCGACAAGCAAACATGCTGTGCGACGCTGGCGATATCAAAATTGCTGTCTGCCAGGTGATCGCTGATGTACTGACAAGCCCTGGCGTACCCGATTATCCATCGGTGGATGGAGCGACTCGTTAATCGCTTCCATGCGCCGCAGTAACAATTGCTCAAGCAGATTTATCGCCAGCAGCTGGATCGCGCCCTTCCCTGCCGGCGTTAATGATTTGCCCAAACAGGTCGCTGAAATGCGGCTGGTGCGCTTGATCCGGGCGAAAGAACCCCGTATTGGCAAATATTGACGGCCAGTTAAGCCATTCATGCCAGTAGGCGCGCGGACGAAAGTAAACCCACCTGGTGCAATATCATGCGCGAGCCTCCGGATGACGACCGTAGTGATGAATCTCTCCTGGCGGGAACAGCAAAATATCACCCGGTCGGCAAACAAATTCTCGTCCCTGATTTTTCACCACCCCCTGACCGCGAATGGTGAGATTGAGAATATAACCTTTCATTCCCAGCGGTCGGTCGATAAAAAAGATCGAGATAACCGTTGGCCTCGATATCGGCGTTAAACCCGCCACCAGATGGGCATTAAACGAGTATCCCGGCAGCAGGGGATCATTTTGCGCTTCAGCCATACTTTTCATACTCCCGCCATTCAGAGAAGAAACCAATTGTCCATATTGCATCAGACATTGCCGTCACTGCGTCTTTTACTGGCTCTTCTCGCTAACCAAACCGGTAACCCCGCCTTATTAAAAGCATTCTGTAACAAAGCGGGACCAAAGCCATGACAAAAACGCGTAACAAAAGTGTCTATAATCACGGCAGAAAAGTCCACATTGATTATTTGCACGGTCACACTTTTGCTATGCCATAGCATTTTTATCCATAAGATTAGCGGATCCTACCTGACGCTTTTTATCGCAACTCTCTACTGTTTCTCCATACCCGTTTTTTGGGCTAGCTACTAGAGAAAGAGAAATTTGTGGATGACGATGCAAACCGTTTTAGCGAAAATCGTCGCAGACAAGGCGATTTGGGTAGAAGCCCGCAAACAGCAGCAACCGCTGGCCAGTTTTTTCAGAATGAGGTTCAGCCGAGCACGCGACATTTTTATGATGCGCTACAGGGTGCGCGCACGGCGTTTATTCTGGAGTGCAAGAACTCGTCGCCGTCAAAAGGCGTGATCCGTGATGATTTCAATCCAGCACGCATTGCCGCCATTTATAAACATTACGCTTCGGCAATTTCGGTGCTGACTGATGAGAAATATTTTAGGGGAGCTTTAATTTCCTCCCCATAGTAGCCAAATCGCCCCGCAGCCGATTTTTATGTAAAGACTTCATTATCGACCCTTACCAGATCTATCTGGCGCGCTATTACCAGGCCGATGCCTGCTTATTAATGCTTTCAGTACTGGATGACGACCAATATCGCCAGCTTGCCGCCGTCGCTCACAGTCTGGAGATGGGGGCTGACCGAAGTCAGTAATGAAGAGGAACAGGAGCGCGCCATTGCATTGGGAGCAAAGGTCGTTGGCATCGACGACCGCGATCTGCGTGATTTGTCGATTGATCTCAACCGTACCCGCGAGCTTGCGCCGAAACTGGGGCACAACGTGACGGTAATCAGCGAATCCGGCATCAATACTTACGCTCAGGTGCGCGAGTTAAGCCACTTCGCTAACGGTTTTCTGATTGGTTCGGCGTTGATGGCCCATGACGATTTGCACGCCGCCGTGCGCCGGGTGTTGCTGGGTGAGAATAAAGTATGTGGCCTGACGCGTGGGCAAGATGCTAAAGCAGCTTATGACGCGGGCGCGATTTACGGTGGGTTGATTTTTGTTGCGACATCACCGCGTTGCGTGAATTTAAACAGGCGCAGGAAGTGATGGCTGCGGCACCGTTGCAGTATGTTGGCGTGTTCCGCAATCACGATATTGCCGATGTGGTGGACAAAGCTAAGGTGTTATCGCTGGCGGCAGTGCAACTGCATGGTAATGAAGAACAGCTGTATATCGATACGCTGCGTGAAGCTCTGCCAGCACATGTTGCCATCTGGAAAGCATTAAGCGTCGGTGAAACCCTGCCCGCCCGCGAGTTTCAGCACGTTGATAAATATGTTTTAGACAACGGCCAGGGTGGAAGCGGGCAACGTTTTGACTGGTCACTATTAAATGGTCAATCGCTTGGCAACGTTCTGCTGGCGGGGGGCTTAGGCGCAGATAACTGCGTGGAAGCGGCACAAACCGGCTGCGCCGGACTTGATTTTAATTCTGCTGTAGAGTCGCAACCGGGCATCAAAGACGCACGTCTTTTGGCCTCGGTTTTCCAGACGCTGCGCGCCGTATTAATACTAGTAGCGGCCGCTGCAGTCCGGCAAAAAAGGGCAAGGTGTCACCGCCCCTACCTTTCTTTAAAACCGAAAAGATTACTTCGCGGTTGTCCAGCTTCCTCGCTCACTGACTCGCTGCGCTCGGTCGTTCGGCTGCGGCGAGCGGTATCAGCTCACTCAAAGGCGGTAATCTCGAGGTTACATTGTCAATCTGTTCATGGTGAACAGCTTTGAATGCACCAAAAACTCGTAAAAGCTCTGATGTATCTATCTTTTTTTTACACCGTTTTCATCTGTGCATATGGACAGTTTTCCCTTTGATATGTAACGGTGAACAGTTGTTCTACTTTTGTTTGTTAGTCTTGATGCTTCACTGATAGATACAAGAGCCATAAGAACCTCGAATCCTTCCGTATTTAGCCAGTATGTTCTCTAGTGTGGTTCGTTGTTTTTGCGTGAGCCATGAGAACGAACCATTGCAATCATACTTACTTTGCATGTCACTCAAAAATTTTGCCTCAAAACTGGTCGCTGAATTTTTGCAGTTAAAGCATCGTGTAGTGTTTTTCTTAGTCCGTTATGTAGGTAGGAATCTGATGTAATGGTTGTTGGTATTTTGTCACCATTCATTTTTATCTGGTTGTTCTCAAGTTCGGTTACGAGATCCATTTGTCTATCTAGTTCAACTTGGAAAATCAACGTATCAGTCGGGCGGCCTCGCTTATCAACCACCAATTTCATATTGCTGTAAGTGTTTAAATCTTTACTTATTGGTTTCAAAACCCATTGGTTAAGCCTTTTAAACTCATGGTAGTTATTTTCAAGCATTAACATGAACTTAAATTCATCAAGGCTAATCTCTATATTTGCCTTGCGTTTTCTTTGTGTTAGTTCTTTTAATAACCACTCATAAATCCTCATCGTATTTGTTTTCAAAAAGA
+
??DHJB==<=?>=A@;99:?=FJJJJJJJFJIEJJJJG@>>AAAGJHHIJJFJIJJJIJDCJJJJJGJHGFDJJJJJJJ'''(=>BA?A@ACBHGIJHE@F./---,(,,*,360+)%&%%*,;7445-)**)**//@CCDDCF:DIDGJJJ?JIJHFIJIFGEJJJE=<A;<ADGIJJJJIHJJHJJJJJGJJEGHEFHEJJFHFJJGJF888578=;>;>DGEJAA@ADHAA=?=77:;?@?<;<99980/-,-/.8972550;55,32::<GJHHHJHJIHJHFEI?AEJJIJJIJJGJHGEDDHIHDEGBECEHGIJFCEECD@BA=>=>EI@>=>GJGJIJJJJJJJHJFEFGIFJIFJJJJJJJJHEGFJGGJJGIJJFICCDCH?@>?754.,-)(((..B@BEJFHEJJIJIJJJFEEJEEHBD@@@:,,,B<;;::976<;559666+))((((*+.,+,,5666845>;85547;>>?@GCG3211.**32(&%%($$#%&%4+***9CFJJEFFCD66<DF=CCBB::;HDFI<;;;JEEGHIHJJJJGHFD?I?7DDBHD=>?GGHIFGEJJFEAHGJEGJHJFGCC7666865('(),(('+.))))'),;A@72.1..3>@@+++0//0-++,7=AFGDGIGEG@@ABED54339:?9DFJGEFHFFECBE=0/////04FJJGJGJEBABAGEIJDFCEDCJHJEC<=<:*)).0,'')(-()-@AFIGIIGCDDD?;888::;:;;BEBBB><<=>=CDHD>=<>@321114,)''&&'(444<?@DFDDCDGFJHIJJIFHJFGEDCCCBEG?7;1-.-,,,==@A?::<;B<::::>?@DCDEFJGJJJJJJIJGCCDE999FGJDBBDA<;10,+(''()/028:94:<:E?>::;;GHDDECFCE=7310/''(*0,,*++*+,,,,68;<<:93=CEE?@ECIGDHFBECFIFIJEF@>>>DEBEJHGHGEBCCBEIJHDJEFC@>=>978.'&&&'&''()**+.0.003>ECCFBIADEB2IJCECBGIFEEH55447878ABD@BDBFDGBB-(')'&&0019ACB>4333960/,012<?DC>>><>>@G>321000/..,-/,,,*+-''(0454777><?@A??<6557:::=>;;:5674./0*(('%%%/465.--.*)))'(('(((178*))*ABCEJFJDEDJJJFFFJFA?@ACHD6666?:))))))+5::91/0)69<@?>>C><;;HDDDE==DFJHHFJJDIHCBACBJEGIIJJHJHIJJGJHJJ3333??;;GEEDECFEI<;==EEEFDHGA@AAJE87778?B;BA?9++9::JGJJGJJJIJJHJGJJJIJHJFGFI??A;><87657444411222@AAJJGHC<78;<988355589AFIJJFEEG?=751-0641-.08>=CBEJG<;;<EFEJEDBEJFJD<A=?DDJFFEDA@7730-,&&&%$'))...?@HJDGEFEFEJJGJHHIJJHJH@@@@EG@FI7783?=JJDB@+***()((**.++,-3;>@?GIJJJJIIDFHJECCIIHIGJJJJJHJJJJJJJHH1//0JFJJJJJIJJJJGHHEEJJGEJJJGJEFHFIDJ?<'&&&'&&+-(+,-)+))*,-/756<8568C;999>?@:98;><>=AEA>>@F;+)*..6HJJJJDDCEDBBGGHDFBDDE;;?=>;:;;==>@A:657FJEC?@BBIJJGJJEFJIJFHIGGJGEGEFHJIGGGHEIJJFFECEFFDCDHFHHGJFIHJJJIIGIJJFGJEGJJEEGGJFJIJDBDEDDJFGJJGGFJJJEB@BBCEBAAB=>=)))))=>?@@?CCBHDEEDEJJJCC@C?;?@?>:00-(&%%&&''((''*92142,,,,89:A65**&&%&*-+,-059122?>?AJJJHJHIJJJJJEJJJJFJF>??/...)((>?533?GC?('%%&&'210--+-44////D?>::;??6556@<<<<?<<<CD?BBBFDGIJJJJGHJGCCE@@;32-)&%&%(125B@??@JCCCB?@=88962212CJ@@?@GJHHHCCBJIGGGJJJJIJIDJJG>=622/.0)))-.+/996667BAAHFIGBD3334?BC?>>BEGJ732069@JIIIJJJJJ@?A@ICF;556679;;<<<FEEFGGC*''(<2223///0;=ABAACJGJJJIGJJJIEFCFFJJGEHEG87784444HB-,,')))54223900+<HFHJFJFDEJFIJ??>=87467;4DCDDGEHEIEDE<;::?3/../92111AIFD::::GGHJJBEBCDFEC87411'&%$%%%(&(/:>CGFDHECCA@CCHE@88DEDGDDE/../AE@??D@EIHBB++++/++,=?=4187/:>>@JJJEDBCC?88855)((().558889=<>EDHH?>>?FJHJIJJJJJJGJJGJ@A>8AFGJJGFIGFGEGFEIHHIEDB>=:8E643-,&%%$&%%+..3>:944654-+111/..5530---0)(('''.1//3464346?@>>JFJIEFJHJJJJJJIJCABCDJBB==>8IEDC?>223<BA?+&&&+(889:A?B>----455CDEGFGFJ@@>==//.,'((*0.00@4334;<;GHJJJHJHJJJJGJJJGFI@F8*,;998899>>CCFFHJHJJEEJIGJJJJGGJJIJIHJHJJJJJIIHJJA;;;HEJACHHIAA?H?>>B=AADCJJJBAA@FCED=561-*+/-+'&&&*//4A:JFJJJJGGIGEJEAA@=77777663324699JGJEHGGIJHGJFJIJIHIGIJHGEEGFHJJ82112---131(001DDE>JAA@@&&&)****+1/.2./;7234,=?JJIHJJBA@ADD>?7)))*ADHGJADBDJJJJJHFFBCB;>''''''&&12::;;=.--8@62**+++9>>CCDJIHFEEIFGJFCBDCAA>>8779><@@>ACAEE>GJEFFGEGEGA>=<334<<=3234;9/0//4;:/-&&&(''''%$$&8<<<GJACGIHFGEEFFFJJIHJHEJIJJJJJEIHCEEGFEEHB=GG???@C@AE@@=<BIIGJF1111BCDDCE@B?6;54500**+782.-11222-..58>?=>JJIHFGHJIHJC?>>?A=20++**+*+988:857<BCGA==<BCBC===2//0///.925**&'&&'&&(56669***+7,&&&&&&'()211/02378644566699;766810/..10+'&'+.1152EIJEJEEB;;;8431+)))/EJF@:56IECABJGJJJJIJJJGIG:8FDDEGFC@=IGGJEJIJJHEJJEJIJJJJFHHGJGJFJJJHFJJGGIIFGGJJJGFAAAHIGJGJJHJ=<B;=@?BEEEDHJHIHA>>>?CA?@?11,+--21..>JHJHHGHFJG::H((((CG@8566458-=@JE999BFJJJHJG=<;-+()*>/--.::;;3222GFEDC6666IJ::::EJJJHJCJCEDDE?@<<&%%$$$%&)).23=>>>FFJFDEGJ?@CGEIGE>=6?>><=C>@DFHJJEFDCABFBCIGJC83E>B@JDDHJJJJJGFJFFIJJJHJJIHIJGGJHHJEHFJH2225J20/0,,,+***-..,-+'(**(&%%%%+,+'''(-/E7779@6<=@?888822856512//./8<>AFJJJIFHIJHJJJGCCDCICBDBHFJJABA?@>;<;=777))),100-+):AAAAACA?>>>?A4334BBCDJJJJEJJGHFHIJJGGJJJHJJJJJJ@@@@IGEFJDDGFCEFGGJJHHHJJC?>>B66.,-65+.--.:>ADDFGHFFHBCC=;,((--)-4==999696'&&'GJFJCBAAEDJGJJHHJBCCECA<<>?....95466;=>@JJJFHABBCFDDEFJ?/..//---..))))6,++.<>;998;212584<;56878:''''((+:<=ED@B::::GJEJJJJDBDJGJJGGJJHIJD?<578AABFFEGF@FD7753223320077322((((-()32466AAB?<:;=?><;;<>5HFBGJIJGEHA=889FIIGJGFDF7763333;>?;;,+,56:200///99;AFFEHG3223JJBB?<=0/-/*&&,-./5:<FE6223:JJJJJJJJGJJJ=A>>B>??EJFEJJJH@@??FJHE>.--/47+*''(23293+++(*+4---1@998755?DJFFCB;,,,<555580088@:@::DD=>==DEIJGJIGJ@ADHGFGJJJJFD:99///**>??2112CEJ=;;;EJJJJJJHHIJJJJICGIIEA7>ABBAGF..--501=GGEDFIFIJGJGJJJJIHGJ??AIFJFGJJEFJJJJJJJFJJJJJJHJGJJIGGJEJJJJHJJEDBBJJHEJJJIJCDDCJGIJJ===@EF@@>=CA@?DABEEJJJJJJJJBCCCJJIFJHFJGJJJFJIFJIDIIJHJJCADCA?9998-,,))7BDFEJ@>@?GJJJJJHGJJFEGJGDCABA@@>?..%%%'*,+-01411013,,,)/,,.3:9:9<<<?@JJEGJGJGJIGGDFEFEADGJJIJJGJGGJEJIJJJHJJJIJFJIEEGJBCEJHJIJFJIJIGJJJJJJJGHJHGJIJJJJJIIGJJJJHJJJJJJJHGJGEJJFJGJIIJJJJJFBG;;;;GIIJGGJFHJJGJCABBJJJEJJJJHJJJJJJHIJIJJJJJHJEHIJJJJJIGB@@AFIJFHECH?<353212(<22=<>A;;:;?>>?EIEGJJJJJJJJJJD556<0///669;;<JJGGBCHJGDGDEJJHJHGJ@??@IIJJJHJJJJJHJJFEF@9999>>>=?;DFDGGHJJJJGJEJIJJJJJGJJD<>?GJJJJJGJJJJJJJJGGHJJJDBCBFCAJJBCCAFHJFCC@JHJDDABJJJFCCBHFJJHIJJIBCCEFECEHFFEJJEIEFJFGJJA?@CBBDCBE;62***++*+2?EHAF>FFJFJJA<985;)(''&)))))))%%%%,--336---**'(25:?BE433JJGDDB=52000044,,,*--,+,&&&')1,**<8>?JJICFEFJJJFC:9870+)(')****+,.''=:=DHIJJIJJJJEJJGDCGJHAB?;-,,***8:9:;?FGFFF@@A@JHGJF65437<=EDHFFHEJGJJG9889AAAJJIHJJJJIIJC3''');989744BCHJJJJDDCEJE@@2,,,,=?<:9<DB<:9::JIJEHG;;>>JJJGJ887:=;;:,7:EJJEJDHFJHJEJ<<DCCJEIGDHJFHJEBBCAFFIID=JEBJJGJJHGGJCDCGHDJJGFJJJJFGC@CCFC321/,97+.2,,-+-:@@BFHGFEEJHJGFJGJI878FFFEGA11121?DB4333DEEJEFCBHFHDDJJJGJJIEJGJJJJIDCBDGIGGGJIJJJIJJJJJIFDCFGDD>>.-,,.-(''&0/&&&%%%)01117>=<=@A35455;=93323<>@C>><4310.*+233=>=212+))*)'*/<=>==><<<=;9<B5556555CFJGFDJEJJBEF6CHEGECJHJJJHGHJJJJHJJGJEEDEGDFDC@A@A????@<>=<><4101/...)(()'()*.01:=@BGHFHIEEHEEJ@A@?FD<;855))@ACJHJJJFIJHEGCDBDA@==@?AAJIJJHBAB?CAA:755)))(32213;89@@CBFEHGFECFIAA@AJEFJA@AAEFJJGFFJDFEGEEFEEJHFICCFDJFHFJJHGCBCDBCGFEHIFGIGGGHGDIJJJFJEGDBHFGHGJHGHFJGJBBEDJFDDEGGJJFGFHFB4+56=:>610123ABBACCFCEHFEBBC?B;::6&$$%,1/23;:AB:756;F=@AHDCDHHIEHCDIBDHA?/9..5))++++,-.079;=B;)&&&.1(
@Glass_T7V_24_D3_14_9_6
TCACAAGCGGCACGGAACTCGCTCGGGCTGGCCCCAGTCATTTTTTAAATACCCGCGAGAAATAGAGTTAATCGTCAAAACCAACATTGCGACCGACGGTGGCGATAGGCATCCGGGTCGTGCATGAAAAGCAGCTTTCGCCTGGCTGATGCGGCTGACCTTCACGGCTTCAACGTTAATCCCTAACTGCTGGCGGAAAGAATGCAAGCAGCGCGACGGCGACAAGCAAACATGCTGTGCGACGCTGGCGATATCAAAATTGCTGTCTGCCAGGTGATCGCTGATGTACTGACAGTTCTCGCGTACCCGATTATCCATCGGTGGATGGAGCGACTCGTTAATCGCTTCCATGCGCCGCAGTAACAATTGCTCAAGCAGATTTATCGCCAGCAGCTCCGGATCGCGCCCTTCCCTTGCCCGGCGTTAATGATTTGCCCAAACAGGTCGCTGAAATGCGGCTGGTGCGCTTCATCCGGGCGAAAGAACCCCGTATTGGCAAATATTGACGGCCAGTTAAGCCATTCATGCCAGTAGGCGCGCGGACAAAGTCAACCCCACTGGTGATACCATTCGCAGGCCTCCGGATGACGACCGTAGTGATGAATCTCTCCTGGCGGGAACAGCAAAATATTAACCAGGTCGGCAAACAAATTCTCATCTGATTTTACGCCGCCTGACCGCGAATGGTGAGATTCAGGATCTAACCTTTCATTCCCAGCGGTCGGTCGATGAAAAAAATCGAGATAACCGTTGGCCTCAATCGGCGTTAAACCCGCCACCAGATGGGCATTAAACAGTATCCAGCAGCGGGGATCATTTTGCGCTTCAGCCATACTTTTTCATATTCCCGCCATTCGAGAGAAGAAACCAATTGTCCATATTGCATAGGACGTTGCCGTCGCTGCGTCTTTTACTGGCTCTTCTCGCTAACCAAACCGGTAACCCCGCTTATTAAAGCATTCTGTAACAAAGCAGGAACAAAGCCGTGAGCAAAAACGCGTAACAAAAGTGTCTATAATCACGGCAGAAAAGTCCACATTGATTATTTGCACGGCGTCACACTTTGCTATGCCATAGCATTTTTATCCATACCAGTTAAGCGGATCCTACCCTTCAACGCTTTTTATCGCAACTCTCTACTGTTTCTCCATACCCGTTTTTGGGCTAGCTACTAGAGAAAGAGGAGAAATACTAGATGATGCAAACCGTTTTAGCGAAAATCATCAGCAGACAAGGCGATTTGGGTAGAAGCCCGCAAACAGCAGCAACCGCTGGCCAGTTTTCAGTCAGTAGACCAGCACGCGACATTTTTATGATGCGCTACAGGGTGCGCGCACGGCGTTTATTCTGGAGTGTACAAGCGTCGCCGTGAGAAAGGCAGCAGCGATCCGTGATGATTTCGATCCAGCACGCATTGCCGCCATTTATAAACATTACGCTTCGGCAATTTCGGTGCTGACTGATAAATATTTTGAGGGAAACTTCGTCCTCCCCATCGTCAGCCAAATCGCCCCGCAGCCGATTTTATGTAAAGACTTCATTATCGACCCTTACCAGATCTATCTGGCGCGCTATTACCAGGCCGATGCCTGCTTATTAATGCTTTCAGTACTGAATCCATCAACAAATTATCCACAGCTTGCCACCATCACTGGCAACGTCTGGAGATGGGGGTGCTGACCGAAGTCAGTAATGAAGAGGAACAGGAGCGCGCCATTAGTGGGAGCAAAGGTCGTTGGCATCAACAACCGCGATCTGCGTGATTTGTCAAATTAAATCGAACCGTACCCGCGAGCTTGCGCCGAAACTGGGGCACAACGTGACGGTAATGAGCGAATCCGGCATCAATACTTACGCTCAGGTGCGCGAGTTAAGCCACTTCGCTAACGGTTTTCTTGATTGGTTCGGCGTTGATGGCCCATGACGATTTGCACGCCGCCGTGCGCCGGGTGTTGCTGGGTGAGAATAAAGTATGTGAGCTGACGCGTGGGCAAGATGCTAAAGCAGCTTATGACGCGGGCGCGATTTACGGTGGGTTGATTTTTGTTGCGACATCGCCCGCGTTGCGTCAACGTTGAACAGGCGCAGGAAGTGATGGCTGCGGCACCGTTGCATGTGTGGCGTGTTCCGCAATCACGATATTGCCGATGTGGTGGACAAAGCTAAGGTGTTATCGCTGGCGGCAGTGCAACTGCATGGTAATGAAGAACAGCTGTATATCGATACGCTGCGTGAAGCTTTATGCCAGCACATGTTGCCGTCTGGAAAGCATTAAGCGTCGGTGAAACCCTGCCGCCCGCGAGTTTCAGCACGTTGATAAATATGTTTTAGACAACGGCCAGGGTCAAGCGGGCAACGTTTTGACTGGTCACTATTAAATGGTCAATCGCTCGGCAACAGTTTTGGCGGGAGCTAGGCGCAGATGACTCAGTGGAAGCGGCACAAACCGGCTGCGCCGGACTTGATTTTAATTCTGCTGTAGAGTCGCAACCGGGCATCAAAGACGCACGTCTTTTGGCCTCGGTTTTCCAGACGCTGCGCGCATATTAATACTAGTAGCGGCCGCTGCAGTCCGGCAAAAAAGGGCAAGGTGTAAGACCACCCTGCCCCTTTTCTTTAAAACCGAAAAGATTCTTTGGCGTTATGCAGGCTTCCTCGCTCACTGACTCGCTGCGCTCGGTCGTTCGGCTGCGGCGAGCGGTATCAGCTCACTCAAAGGCGGTAATCTAGAGGTTACATTTTGATCTGTTCATGGTGAACAGCTTTGAATGCACCAAAAACTCGTAAAAGCTCTGATGTATCTATCTTTTTTACACCGTTTTCATCTGTGCATATGGACAGTTTTCCCTTTGATATGTAACGGTGAACAGTTGTTCTACTTTTGTTTGTTTAGTCTTGATGCTTCACTGATAGATACGGAGCCATACAACTTCTGGGAATTCCTCATTATTTAGCCAGTATGTTCTCTAGTGTCATTAGTGTTTGCGTGAGCCATGAAAACGAACCATTGAGATCATACTTACTTTGCATGTCACTCAAAAATTTTGCCTCAAAACTGGTGAGCTGAATTTTTGCAGTTAAAGCATCGTGTAGTGTTTTTCTTAGTCCGTTATGTAGGTAGGAATCTGATGTAATGGTTGTTGGTATTTTCACATTCATTTTTATCTGGTTGTTCTCAAGTTCGGTTACGGAATCCATTTGTCTATCTCGTTCAACTCTGGAAAATGAACGTATGGGTCGGGGCGGCCTCGCTTATCAACCACCAATTTCATATTGCTGTAAGTGTTTAAATCTTTACTTATTGGTTTCAAAACCCATTGGTTAAGCCTTTTAAACTCATGGTAGTTATTTTCAAGCATTAACATGAACTTAAATTCATCAAGGCTTAATCTCTATATTTGCCTTGTGAGTTTTCTTTTGTGTTAGTTCTTTTAATAACCACTCATAAATCCTCATAGAGTATTTGTTTTCAAAAGACTTAACATGTTTCAGATTATATTTTATGAATTTTTTTAACTGGAAAAGATAAGGCAATATCTCTTCACTAAAAACTAATTCTAATTTTTCGCTAGAACTGGCATAGTTTGTCCACTGGAAAATCTTAAAGCCTTTAACCAAAGGATTCCTGAATTTGCACAGTTCTCGTCATCAGCTCTCTGGTTGCTTGGCTTAAATCACCATAAGCATTTTCCCTACTGATGTTCATCATCTGAGCGTATTGGTTATAAGTGAACGATACCGTCCGTTCTTTTCCTTGTAGGGTTTTCAATCGTGGGGTTGAGTAGTGCCACACAGCATAAAATTGGCTTGGTTTTAAGTGCTCCATTTTAAGTCATAGCGACTAATCGCTAGTTCATTTGTTTTGAAAACAACTAATTCAGACATACATCTCAATTGGTCTAGGTGATTTTAATCACTATACCAATTGAGATCAGGGCTAGTCAATGATAGTACATGTCCTTTTCCTTTGAGTTGTAGGTATGTTCAAATTCTGCTGACCTTTTTGCTGGAAAACTTGTAAATTCTGCTAGACCCTTCTGTAAATTCCGCTAGACCTTTGTGTGTTTTTTTTGTTTATATTCAAGTGGTTATAATTTATAGAATAAAGAAAGAATAAAAAAAGATAAAAAGAATAGAATCCCAGCCCTGTGTATAACTCACTACTTTAGTCAGTTCCGCAGTATTACAAAAGGATGTCGCAAACGCTGTTTGCTCCTCTAAGGAACAGAACCTAAAACCCTAAAGGCTTAAGTAGCACCCTCGCAAGCTGGGCAAATCACTAGAAATATCCTTTTGTACTTTACGACCATCAGGCACCTGAGTCGCTGTCTTTTTCGTGACATTCAGTTCGCTGCGCTCACGGCTCTGGCAGTGAATGGGGGTAAATGGCACTACAGGCGCCTTTTATGGATTCATGCAGAACCCCGTAATTACAAGAAAGCCCGTCACGGGCTTCAGGGCGTTTTATGGCGGGTCTGCTATGTGGTGCTATCTGACTTTTTGCTGTTTCAGCAGTTCCTGCCCTCTGATTTTCCAGTCTGACCACTTCGGATTATCCCGTGACAGGTCATTCAGACTGGCTAATGCACCCAGTAAGGCAGCGGTATAGTCAACAGGCTTACCCGTCTTACTGTCTTCGTGTTTGATTCCACCAATTCAACCACAGCAGCGAGCGTTCTGAACAATCCAGATGGAGTTCTGCGTCATTTCTGGATCTATCAACAGGAGTCCAAGCGAGCTCGTAAACTTGGTCTGACAGTTACCAATGCTTAATCGGCTGGGCGCCTATCTCGGCGATCTGTCTATTTCGTTCATCCATAGTTGCCTGACTCCCCGTCGTGTAGATAACTACGATACGGGAGGGCTTACCATCTGGCCCCAGTGCTGCAATAACTACGCGAGACCCACGCTCACCGGCTCCAGATTTATCAGCAATAAACCAGCCAGCCGGAAGGGCCGAGCGCAGAAGTGGTCCTGCAACTTTATCCGCCTCCATCCGATCTCCTTGAATTGTTGCGGGAAGCTAGAATTCAGTCGTTTCGCATAATAAGTTGCGCAACGTTGTTGCCATTGCTACAGGCATCGTGGTGTCACGCTCGTCGTTTGGTATCACTTAGTTTCGCTCCGGTTCCCAACGATCAAGGCGAGTTCCTGATCCCCATGTTGTGCAAAAAAGCGGTTAGCTCCTCGGTCCTCCGATCGTTGTCAGAAGTAAGTTGGCCGCAGTGTTATCACTCATGGTTATGGCAGCACTGCATAATTCTCTTATCTCATGCCATCCGTAAGATGCTTTTCTGTGACTGGTGAGTACTGAACCAAGTCATTTTATCGTGTATGCGGCGACCGAGTTGTTACTGCCCGGCGTCAATACAGGAACATGCGCGCCACATAGCAGAACTTTAAAAGTGCTCATCATTGGAAAACGTTCTTGGGGCGAAAATTCTCAAGGATCTTACCGCTGTTGATCCAGTGGGATAACAGTGACTCGTGCACCCAACTGATCTTTCAGCATCTTTACTTTTCACCAGCGTTTCTGGGTGAGCAAAAACAGGAAGGCAAAATGCCGCAAAAAAGGGAATAAGGGCGACACGGAAATGTTGAATACTCATACTCTTCCTTTTTCAATATTATTGAAGCATTTATCAGGGTTATTGTCTCATGAGCGGATACATATTTGAATGTATTTAGAAAAATAAACAAATGGGGTTTCGCGCACATTTCCCATGGTGCCACCTAACGTATAAGAAACCATTATTATCATGACATTAACCTATAAAAATAGGCGTATCACGAGGCAGAATTTCAGATAAAAAAAATCCTTAGCTTTCGCTAAGGATGATTTCTGGAATTCGCGGCCGCTGTTTCTTCGAATTCGCGGCCGCTTTTTAGAGTTATGACAACTTGACGGCTACATAAAGCA
+
---/-*)('(13588353:315762255JGIHEJB)'&'()('((71//////<<A::?A888.,+-0+%%&'**''--@@@>>?@DDDHJEEJFJJEIJHJJ<;<899:899:5DB/*((+2**('''<<=>=:6?/,//18B?=6+&&%&''**'&&&'(&%&%%&()%$$&'&&&'.2AFGEFIHJJJ=:;<>6413,+%&((((,,0,,-9>EBBCDGFB>;:00;<433373300466<?EFHJJJJJJJGFDG:933511..***,223??BBFDFFFEDGE@?854+&%%%%&),;@@@CA?ABBBBC<8BEEJJGDDB94445;9::88>CEJJIGJIFIFDIJJJJGFFHEFCFFGFFHHFHF>>>??>;9989DDDDFGHGBB<;52.('&&&&'<=>?7/2=;;17C:9DDJJIFFJ3333?43356:?CJJIEF??=1,.?:@@?@:B@??A?:?=:89<AA@@BA0//?@-*''()),--0:=EA@AB96113<;<?@=>=?@====>JJJJHJJJGGF<;::)))+/-,-+++/.+***15:,,,,55/..,+)'&&$%'%&&&'.*+0=@FEFD=;:333:BCBCF43334A?=@?HDGDJJDIJF44449334-,'%%'+())*,++,:>==.../1))%$%&%'+--,+**(()&&%%01:A@BAABBJJFC?;896&%%&++,..0=99:;;9998:7//0221-((('('((''(79?>?==<=CE@>>323+''(4@=<95+***330.-@GGF>?8-,,,.()))*=??>;<<<+**-.+,&)((++'(*@BGDJE@0001DJDC?98140/(''(,2====1---->4DB>A@-&&&--040/+..2-//00/..--++*((**&%&&&(%%$%%%%%&%%(78:878>?>>??CFGCCA:;0003-.384>BCICFGCFJGFF=<55(/.-/873011--,-.-0''''+'&%%'%##&'*'&'%%&%&%)4DAAABAIBE767?::761.-.0111*))*2=B?=B@94447ABBA86331,*(()'(237:@2////:9<6<@@@A<<66.((++**)**2++))((('**+,+)+,--3630+***+-('(*'''*32>9;966553222343388;<?9;880<,++++45988689=B97774560(((04;;CC@>AIJJIC@<43567<<BC=>BFJJJHEJ999<70000/-*''&'),6556>BEAAAA@<==@@=<=6--.///6CECBABDFFGHE???>AB?,+++0+****($%%$$$%%$%&*+&'::>98789B<8345::99>::::@@GFFECBDB?''''('(.,+&&&%&&&('')%$$(--*)))--%%%&*+)+*'&&%&**,,.<;<>DB=::10/++,,2(((((((8=JDGFFJJGJJEJJIFHHGJJJJF?865@DE>>=>JCB>>74445874)*&%&*))((*((')060,+++(%%$$'%'(**.2254/00==....DJJHGGGJJJGJJJJJJIHGGIJJFEAA@:;<CJHHGGJF@JJ:<5(''''855;AEEJ?>?>JDGD>CFBJJFGJFEHJJJJJJJAAA@D<:::;9:211364((((-0..+'''%$%$'&'&')(%&''*(((')'''(&&&%'))**)))057>=;<)))BFCDAHCBE?=>CAEHDDD<;<9:6457<<ACB@AB?><=>@1...&$$$)7>97335=GC?8776888CDGIJ;;;;::9<A@HHJDCABEJJ=?/(''&)'''&%%'**62878=@9DCCDCEA88;<>9BCJJFIIJJJHI===8877;9;;200++++76569)))*>?77<<AJFGDEJJJJGCGBHDEJ5578=@EJJIJGFJEGJJJJJGHHJIG**)''7EHIABBBGEJHFHJJB@@DDCE>DJEFGAA??==865023348@EJEHHIJJJJGJGBCB@((((A>;::::8866(&&&&&(31334:<?@DECCBD@=/--/C?>?@DDH889DJGGDCHJGFHJDCCCGHFJJIJHEJJJJJDDHFGC<<00,))))(00.--...3233;EG@GJJGGHFIJ=>HGIHEJHFEFJBB?888<;/))*%&%&&&+,))114443('')**,+((''&&(+*,/)(')*559;<;:9986888<A@????<>J::968><==....9>;<=;:66558:GE422CDCCHIJJFF<:35=<;<=GJGJB??AEHJE?5,*'&&&'',+,.**&%&%+-''&&)*;?HJD9999I?>==?>?AHIHIIGGJA76,:<?8G<<AAC??==?BCDBC@@AEBBBCBAADCF>7777>=)))*1/00'&%$%($%4<FFDFJJJJIHJJIJEJHJIJFEDJJIIEJC/..))(%$$()*.,)'')-/-/344/,%%(%%45<B??@@&&&((())).,0.)'&((.,,.6DEEDIEGHGE9JGGGE7<67/(*0+63500+,:100062368::=GEHEBE@@EIJD888=>EJHFJGH3223B::::DFE;;-<JCGAJ74456<0000/)**))'$$))+;=JEFBCCEF??@@FDEG1118EDAFJFECCCHA3.-....***,2--5312022/0178=@A@;,++-*.((($$%%$%,-/+))+-,,:9=@@EA:999GB@B<=99611128+*++,--7667>@@>BJIJFH????===95*'''+++,-,111>DE>=;,,,&'%%'(./4/0*))'(&%%*...1***DGJHJGH1113<>6666<334AAEEJJGIFDJGJFGJED////FFJ510/..0038=?@@BCFDEIFGJJJGJJGJJJJJJJ?>??9666:::FCJDHIJIEJJFGIEGJDDCCDIJIGFGECDB@?@FFIDDECFB=5>=?DDBBA@>>>>=>??CB<6667;(&&'//,,%%$$'(%$%$%%%(')&%(&%%&&'/*()))*///15591855////0.***&&&&,--(($$$$##%$###%'(*'(((/-,,,)))*)///2443467==C@??@?;;:8:=?@=:2.-,,+)'(.6=9778??@???=>>?DDDJCA:999551.-,,+++,=10003977;664..//1244/201+*++1004679<<;B@ACABDEEFBBD:99232/-(''''0))23355234:??AB;??98545558,***,(*.--0124445<=>@@>>==('''+)('*((-.5,,,-'''(2333&&%%&%%&787777;755677879<<<>><788@=<??@@BADIDECAABBCBCCBBA@A@>0/,)'&&'/7:96335B?==9:@3F?A?A@A;:?AA@@CAACBDFEE::::ADBCF@<;<@???@BA?@AAECEBBFCCC98744456-,*(+29</-+,.--027::>:;*(')+;B>?@EIDA=;A=?AB>?@CGC@==<=<?<==<>>>=?>==;;<:11<=@@CFCBDFF<555A@B<;:7:@:::<?*6))8>=7=>>BEJ@>;;;;@DGFJEEBA@@@?CCBA;;:;1:;EC?@A85//>989763-.42,,,,><;;::>@BC90020-,-,.079BE@@?@CEFHC@HFFFFGHHE<;----EFDCJJBCCBBGEJJGJGFIB98.)54,+*,247843//038@CDIDGDD210///3.++*6;<<1-,*(&%++:;<AAACCEJIHHFAAHIEGCDHIJJEDEDECF>D==9887:BCBACABC?@AB....;8/548<<7238:88:>B3HCCEGJHEGJHBD::::A@A@@DCAAACCDCBBFAA@?@::0//-+-%''(-'%%&*,&'()*+0**&&''--2./4121269:;=@?C@:9:8;:9444;;;---AACDBEBBC@>;;89',''(/1--99::98;0><@A??>>@A@@???C?>?@=>===862)(''(''')%%%&))1;881///065,&&%%)+01--25999;<BB<<;;<<=&%%'54'''%%'((,)+))****+*)/.655445?BAA@AB65//02+%'%&+)+*.//,/**00+*85:56''&'28=<?DF@B>>>;;57@D?<;=?<9@==<8../0:;@@?@?=;=88931127><:8:<<<7752105>AB@?<;<=GJA8850.,,')265=?CBEBBB@?==>>?@>@A>=<6.'.1,,,+,./..-.1((('))*6?>=>?;;1)(%%&+/00,,,52=?<<=,,+%%$$('+&&(&(+'(.3356:=<<=>==6533653323454666..-/.())532124&&%&''',-((('/02754,,,++'&%&*+,/11013>==>=;:886688=<;5211+++1122=.,,9:EEEGIJHA@A@44)*>@==>>GJJJIHJJJJJJJJJDEECBC,,,,99<GIJFI:?JIJJ??@?JC@???9%&(#$%('&%&&&%%%%%%)-134314344...*))&(*+.2?==;;4334@>C>C;;932.144ABFH?>>>9777<::=>?;944576,7;=<<52222:@BGBA??@FJG>A5,CC@DCBGJEFGG@@@@IJJJJJJJJIJFJJHGJHIHJIDBCCBJEJ>999211;80;<<<<<>EDC866+*&&(((**EDE>>=;BFD?B8891111,''+(-/-%%''))*'&&&&%'&%$$&&+)($$%$$##$()-//&&&'341113ECJFDA;<<<@,+*)'%$#$&&'&$$$%%%%%1.//2=?AECAA3?@@@?BAB-,,-@EA>=;=BBGJFJ??>=:::9;=>>>>@BD4''&&'&))----++,,*%%%((&$''*&&)(''%&&'0112:=?.---4232@?;;77@@>@>==>>4468666640++022235E?884:@:=>=A>==96421,,,,..''%%%%'''$$%&)*129@CABAAJJIJJFJJJHCCECBC.-./39::::788:D>=:86556:?@EIHCDA=;<>>A99<<?GDEJFGJGF=<BEFJJEFG?DC=?=;944(%%$$$%&'$%%%/(((((%%(4=655'&&'&'%%%$&%%&*'%%$##$)*+***).013BHEJIHC@??B>==<><*)&')(+52))*IFGIEFFHJI766455576553-)''''$$%&/**)+(((-,+),,/55((((3223</...7)))+,56:?ECBBGJ=@::333;<=3*))++&&''%&-,,99<<;<;10/0++++660/0:@C8667;899422000199;<AEIEFJJJJJIJJFJJIGGECBBE@AA@C?::89/-%%$$%+4566>4589JJJIJJJJJJJJDEDEJGF<<=*%%%%%%%%'*/0/.00032.))(&$$%011110032334*&&'//+*))*%%(''+)*.+&&&&(''('&%$$#$$$*,201****./582+==@>JJJJJJDJEFEFFJIIBBJJJJ:>:,0/&&&00///021-&%$%))../0//)))*23496-++2?433&&&%''$##%'&&'(&%&&*()3.&///1164541/37>997785-('(/33<>3126112111.///%%%%+,*(11....11/..12@B9>><>876BFJGJIJJGJIFJGJDCE9967:<B@=>7008D<;;////22++.-0020/88BEEB@?=>CBECHF:@A=>===DCFGEGGD=;98::G9999ECBCAB@?64487CDG8877ABFJJIJJHGADHH///1&&&;<?/>,-ABECGJJGEE@8FDBCEE>;;<;'''(5'''(CCEGJJJJJJJJJJIJHHIJJJGFJIJEJA>?BF>>86772222/...//5@JCDBBIGAA@@@7119FHJFEEHJD<;<>?DBCIFJ7777:9787@@BDDEJEIGEFDCBBCBCACCDEJE=EDEBD1///489521/**,+,.000.;.-+0001;;FC???@<632&%%%$$
@Glass_T7V_24_D3_14_9_7
CCACTACAGATTTATCAGCAATAAACCAGCCAGCCGGAAGGGCCGAGCGCAGAAGTGGTCCTGCAACTTTATCCGCCTCCATCCAGTCTATTAATTGTTGCCGGGAAGCTAGAGTAAGTAGTTCGCCAGTTAATAGTTGCGCAACGTTGTTGCCATTGCTACAGGCATCGTGGTGTCACGCTCGTCGTTTGGTATGGCTTCATTCAGCTCCGGTTCCCAACGATCAAGGCGAGTTACATGATCCCCCATGTTGTGCAAAAAAGCGGTTAGCTCCTTCGGTCCTCCGATCGTTGTCAGAAGTAAGTTGGCCGCAGTGTTATCACTCATGGTTATGGCAGCACTGCATAATTCTCTTACTGTCATGCCATCCGTAAGATGCTTTTCTGTGACTGGTGAGTACTCAACCAAGTCATTCTGAGAATAGTGTATGCGGCGACCGAGTTGCTCTACCAGCATCAATACGGGATAATACCGCGCCACATAGCAGAACTTTAAAAGTGCTCATCATTGGAAAACGTTCTTGGGGCAAAAACTCTAGAGGATCTTACCGCTGTTGAGATCCAGTTCGATGTAATTCACTCGTGCACCCAACTGATCTTCAGCATCTTTTACTTTCACCAGCGTTTCTGGGTGAGCAAAAACAGGAAGGCAAAATGCCGCAAAAAAGGGAATAAGGGCGACACGGAAATGTTGAATACTCATACTCTTCCTTTTTCAATATTATTGAAGCATTTATCAGGGTTATTGTCTCATGAGCGGATACATATTTGAATGTATTTAGAAAAATAAACAAATAGGGATTTTTCGCGCACATTTCCCATGGTGCCACCTGACGTCTAAGAAACCATTATTATCATGACATTAACCTATAAAAATAGGCGTATCACGAGGCAGAATTTCAGATAAAAAAAATCCTTAGCTTTCGCTAAGGATGATTTCTGGAATTCGCGGCCGCTGTTTCTTCGAATTCGCGGCCGCTTCTAGAGTTATGACAACTTGACGGCTACATCATTCACTTTTTCTTCACAACCGGCACGGAACTCGCTCGGGCTGGCCCCGGTGCATTCTTAAATACCCGCGAGAGATCGAGTTGATCGTCAAAACCAACATTGCGACCGACGGTGGCGATAGGCATCCGGGTGGTGTCAAAAGCAGCTTCGCCTGGCTGATACGTTGGTCCTCGCGCCAGCTTAAAGACGCTAATCCCTAACTGCTGGCGGAAAAGATGTGACAGACGCGACGGCGACAAGCAAACATGCTGTGCGACGCTGGCGATATCAAAATTGCTGTCTGCCAGGTGATCGCTGATGTACTGACAAGCCTCGCGTACCCGATTATCCATCGGTGGATGGAGCGACTCGTTAATCGCTTCCATGCGCCGCAGTAACAATTGCTCAAGCAGATTTATCGCCAGCAGCTCCCGAATAGCGCCCTTCCCCTTGCCCGGCGTTAATGATTTGCCCAAACAGGTCGCTGAAATGCGGCTGGTGCGCTTCATCCGGGCGAAAGAACCCCGTATTGGCAAATATTGACGGCCAGTTAAGCCATTCATGCCAGTAGGCGCGCGGACGAAAGTAAACCCACTGGTGATACCGTCGGCGAGCCTCCGGATGACGACCGTAGTGATGAATCTCTCCTGGCGGGAACAGCAAAATATCACCCGGTCGGCAAACAAATTCTCGTCCCTGATTTTTCACCACCCCCTGACCGCGAATGGTGAGATTGAGAATATAACCTTTCATTCCCAGCGGTCGGTCGATAAAAAATCGAGATAACCGTTGGCCTCAATCGGCGTTAAACCCGCCACCAGATGGGCATTAAACGAGTATCCCGGCAGCAGGGGATCATTTTGCGCTTCAGCCATACTTTTCATACTCCCGCCATTCAGAGAAGAAACCAATTGTCCATATTGCATCAGACATTGCCGTCACTGCGTCTTTTACTGGCTCTTCTCGCTAACCAAACCGGTAACCCCGCTTATTAAAAGCATTCTGTAACAAAGCGGGACCAAAGCCATGACAAAAACGCGTAACAAAAGTGTCTATAATCACGGCAGAAAAGTCCACATTGATTATTTGCACGGCGTCACACTTTGCTATGCCATAGCATTTTTATCCATAAGATTAGCGGATCCTACCTGACGCTTTTTATCGCAACTCTCTACTGTTTCTCCATACCCGTTTTTTCAGACTTACTAGAGAAAGAGGAGAAATACTTAGATGATGCAAACCGTTTAGCGAAAATCGTCGCAGACAAGGCGATTTGGGTAGAAGCCCGCAAACAGCAGCAACCGCTGGCCAGTTTTCAGAATGAGGTTCAGCCGAGCACGCGGACATTTTTTCTATGATGCGCTACAGGGTGCGCGCACGGCGTTTATTCTGGAGTGCAAGAAAGACGTTAGCCATCAAAAGGCGTGATCCGTGATGATTTCGATCCAGCACGCATTGCCGCCATTTATAAACATTACGCTTCGGCAATTTCGGTGCTAACTGATCAGGGAAATATTTTCAGGGGAAACTGCCAATTTCCTCCATCGTCAGCCAAATCGCCCCGCAGCCGATTTTATGTAAAGACTTCATTATCGACCCTTACCAGATCTATCTGGCGCGCTATTACAGAGCAGATGCCTGCTTATTAATGCTTTCAGTACTGGATGACGACCAATATCGCCAGCTTGCCGCCGTGGCTCACAGTCTGGAGATGGGGGTGCTGACCGAAGTCAGTAATGAAGAGGAACAGGAGCGCGCCATTGCATTGGGAGCAAAGGTCGTTGGCATCAACAACCGCGATCTGCGTGATTTGTCGATTGATCTCAACCGTACCCGCGAGCTTGCGCCGAAACTGGGGCACAACGTGACGGTAATCAGCGAATCCGGCATCAATACTTACGCTCAGGTGCGCGAGTTAAGCCACTTCGCTAACGGTTTTCTGATTGGTTCGGCGTTGATGGCCCATGACGATTTGCACGCCGCCGTGCGCCGGGTGTTGGGTGAGAATAAAGTATGTGGCCTGACGCGTGGGCAAGATGCTAAAGCAGCTTATGACGCGGGCGCGATTTACGGTGGGTTGATTTTTGTTGCGACATCACCGCGTTGCGTCAACGTTGAACAGGCGCAGGAAGTGATGGCTGCGGCACCGTTGCAGTATGTGGCGTGTTCCGCAATCACGATATTGCCGATGTGGTGGACAAAGCTAAGGTGTTATCGCTGGCGGCAGTGCAACTGCATGGTAATGAAGAACAGCTGTATATCGATACGCTGCGTGAAGCTCTGCCAGCACATGTTGCCATCTGGAAAGCATTAAGCGTCGGTGAAACCCTGCCCGCCCGCGAGTTTCAGCACGTTGATAAATATGTTTTAGACAACGGCCAGGGTGGAAGCGGGCAACGTTTTGACTGGTCACTATTAAATGGTCAATCGCTTGGCAACGTTCTGCTGGCGGGGGGCTTAGGCGCAAGTAGCTGGTGAAACGCGGCACAAAAACCGGCTGCGCCGGACTTGATTTTAATTCTGCTGTAGAGTCGCAACCGGGCATCAAAGACGCACGTCTTTTGGCCTCGGTTTTCCAGACGCTGCCGCGCATATTAATACTAGTAGCGGCCGCTGCAGTCCGGCAAAAAAGGGCAAGGTGTCACCACCCTGCCCTTTTTTCTTTAAAACCGAAAAGATTACTTCGCGTTATGCAGGCTTCCTCGCTCACTGACTCGCTGCGCTCGGTCGTTCGGCTGCGGCGAGCGGTATCGCTTCACTCAAAGGCGGTAATCTCGAGCGGTTACATTGTTGATCTGTTCATGGTGAACAGCTTTGAATGCACCAAAAACTCGTAAAAGCTCTGATGTATCTATCTTTTTTACACCGTTTTCATCTGTGCATATGGACAGTTTTCCCTTTGATATGTAACGGTGAACAGTTGTTCTACTTTTGTTTGTTAGTCTTGATGCTTCACTGATAGATACAAGGCCATAAGAACCTCAGATCCTTCCGTATTTAGCCAGTATGTTCTCTAGTGTGGTTCGTTGTTTTTGCGTGAGCCATGAGAACGAACCATTGAGATCATACTTACTTTGCATGTCACTCAAAAATTTTGCCTCAAAACTGGTGAGCTGAATTTTTGCAGTTAAAGCATCGTGTAGTGTTTTTCTTAGTCCGTTATGTAGGTAGGAATCTGATGTAATGGTTGTTGGTATTTTGTCACCATTCATTTTTATCTGGTTGTTCTCAAGTTCAGGTTCCAATCCATTTGTCTATCTAGTTCAACTTGGAAAATCAACGTATCAGTCGGGCGGCCTCGCTTATCAACCACCAATTTCATATTGCTGTAAGTGTTTAAATCTTTACTTATTGGTTTCAAAACCCATTGGTTAAGCCTTTTAAACTCATGGTAGTTATTTTCAAGCATTAACATGAACTTGAATTCATCAAGGCTAATCTCTATATTTGCCTTGTGAGTTTCTTTTGTGTTAGTTCTTTTAATAACCACTCATAAATCCTCATAGAGTATTTGTTTTCAAAAGACTTAACATGTTCCAGATTATATTTTATGAATTTTTTTAACTGGAAAAGATAAGGCAATATCTCTTCACTAAAAACTAATTCTAATTTTTCGCTTGAGAACTTGGCATAGTTTGTCCACTGGAAAATCTCAAAGCCTTTAACCAAAGGATTCCTGATTTCCACAGTTCTCGTCATCAGCTCTCTGGTTGCTTTAGCTAATACACCATAAGCATTTTCCCTACTGATGTTCATCATCTGAGCGTATTGGTTATAAGTGAACGATACCGTCCGTTCTTTCCTTGTAGGGTTTTCAATCGTGGGGTGGAGTAGTGCCACACAGCATAAAATTAGCTTGGTTTCATGCTCCGTTAAGTCATAGCGACTAATCGCTAGTTCATTTGCTTTGAAAACAACTAATTCAGACATACATCTCAATTGGTCTAGGTGATTTTAATCACTATACCAATTGAGATGGGCTAGTCAATGATAATTACATGTCCTTTTCCTTTGAGTTGTGGGTATCTGTAAATTCTGCTAGACCTTTGCTGGAAAACTTGTAAATTCTGCTAGACCCTCTGTAAATTCCGCTAGACCTTTGTGTGTTTTTTGTTTATATTCAAGTGGTTATAATTTATAGAATAAAGAAAGAATAAAAAAAGATAAAAAGAATAAATCCCAGCCCTGTGTATAACTCACTACTTTAGTCAGTTCCGCAGTATTACAAAAGGATGTCGCAAACGCTGTTTGCTCCTCTACGAAAACAGACCTTAAAACCCTAAAGGCTTAAGTAGCACCCTCGCAAGCTCGGGCAAATCGCTGAATATTCCTTTTGTCTCCGACCATCAGGCACCTGAGTCGCTGTCTTTTTCGTGACATTCAGTTCGCTGCGCTCACGGCTCTGGCAGTGAATGGGGGTAAATGGCACTACAGGCGCCTTTTATGGATTCATGCAAGGAAACTACCCATAATACAAGAAAAGCCCGTCACGGGCTTCTCAGGGCGTTTTATGGCGGGTCTGCTATGTGGTGCTATCTGACTTTTTGCTGTTCAGCAGTTCCTGCCCTCTGATTTTCCAGTCTGACCACTTCGGATTATCCCGTGACAGGTCATTCAGACTGGCTAATGCACCCAGTAAGGCAGCGGTATCATCAACAGGCTTACCCGTCTTACTGTCCCTAGTGCTTGGATTCTCACCAATAAAAAACGCCCGGCGGCAACCGAGCGTTCTGAACAAATCCAGATGGAGTTCTGAGGTCATTACTGGATCTATCAACAGGAGTCCAAGCGAGCTCGTAAACTTGGTCTGACAGTTACCAATGCTTAATCAGTGAGGCACCTATCTCAGCAATCTGTCTATTTCGTTCATCCATAGTTGCCTGACTCCCCGTCGTGTAGATAACTACGATACGGGAGGGCTTACCATCTGGCCCGAGTGCTGCAATGAATCACGATG
+
6612224//1044/JDEJEFHEFIJJJJJJGJEHJJHJFGIJHGB@?:;CDEGGGGJJIIJJJGBBBA@B?@<<<EDCGIEJJHJDA4444FGJHJJ>?<<>>FAHGFFH2****+)()&%''7896555=789655531+**:977755510///./1=??8777?BGGJFBCE:54447@44>@DJGJ@FBC=;:;<=;'''&-&&(011=>EDD@-,,0,-@C>@@J@??>@?AFFCEJHJABE822242641134EFDBHGJJIBC@>::;633<<65410001@CCFHHHHJIJJJCBAD@==>4334CFJJHGGJJJGJFJJJJJJFJFJ@::7788?JHJGJJJJIFJJJIFDGFJIJJFJIJIJJJHJJJGIIJJGFHDDGJBDCECBBBBABAAJJJGJHJJHJJHJCCFIEEDCCCGIIFEA@B<;;921114/-,)),,-++,))'&%%()))*@HEIJCDCAGBA.----1134>JJFCBIJJJJIHJJJJJJGFHJIECJJJC::7342',,.(%%&(+((%$$$&&).,++-,596??@IDBA>==B6454/,+,,,.((,0445:///0>??B@?B?FGJHEJJG@AC@@==DJJHDCF@=88312CCGHEDFCHEJ8888EEHJIG>=>=CBDIFIHJH8889FJJIJJJJGIIHH@=:9BJ8776<55FEJGJJHGJJJJJEAAABJEGCD@==GFEJIHIJJJJFJJJJGJJHJJJJJJHJIJJJFI+****89CGFHHHJIJJGJJFJGJJJJHJJJJJJFJJJJGFFGFGG,***+*)*)**(()))*/>BDGIIDJG;4D?@><<****+;AD<;;<AAJIJJJJJJJJJJJJJJJJJJGJJGJJJJJJIJJGHJCEDGGIHJIGJCCCEJJCBB@?IJJIEE@@FBJJJJJJHJAA@?@DJCJEDJCDDGJGHJAJGJEIJJJJJFG9999EEED>BB?GC9=<=JIIJHJIIJGIGI?:22?E3334JIJFGEGHIJJFFDJIJJJJJJGJA@>@ICGCEE>BGGGJGCIDJJFGGJFED@@@@::HJHJJJHJJDB>EC;<:&&&&6CCDC;:-,+*))&((%%%%'('(/;=>=@CEHGGGFIHEEECDEDDJIFDDFDGG:99***,1557=DE;IBB6)))6:GIFHDB<=7:;;<BHGG2111188CAIGJJJJCFGF<9:88:431--'''778;<JCJ?@IJHJJJJJJEGJJJIJF>=967('(35>BAA766343/0017:DEA@@BGJJGE>>==FEIFE88752+)))./79?IA?:98:::>FIGJB==?>@@C>?>>BAECJJJJEJJGJJGIEJJEGHJEJJGF@@>AC<;:9//-0,)'%%$%*12445:;:>31..05552)(()1/00239?CFIJGHJJJJJJJIHJHGJGJHGDH?9./*'''3889=AB@AC<BF>@7/EJHHJJJGJJJJHGIHJJJHJIJJHIIGHG@@AAEGJIJJJJHJGGJIJEBB:2?A<<=JHJGGJIEG?657??JEJJJJJIJJJIJDABBGAIJGJJJGJJJJJJJFGJDB@,*+***+;=<AEFEJCBAJJHEDEHHEAJ00?C---000*(%&++01258:44EJHG44444@JJJGDEGJJF@A?@JJDFIJIJJJIGJCAAEC@A@EFD><<HJDDIJECDEDED>>?@897689>:9::?FCCFGJJCDCBDEC5>A:;DJJJGHJJDDACJ@=;31.,++(*+'-8848;3=?EEG=?AACCB<:::532347974../9::CDFIJGEGJDCJFB4,,,,889JBAAAHFGHBDJHHJHJJIGGJJHIE?>>?211057==>>CB?BB8888@BD<;:200073444<99:=;D6677FE@:;BEH>>?;DJFHHH=85GDJIHJJJJHGFJJJJGJJ=<<<GJHJIHJJJIJJJFFIIJJJJJJJJGJJJJJHJJJJJGJFGJIJJJJJIGJJJFHFDDJJGJJ2201*)658=FJIDDA999955IFHHGJJJHJJJ7711+*(4>@BJIJJJJIHIJIGIGGFHDBBDJJJJDIGFJJJJGHHIJJJCAABCJJHJJHGEFDDJJJJEGGFJJJFHGIJJIEJDA@==>=>9996678:CDDAD=HJ@>=??@AA=<<9***479:HJJ??;9JAJJHHHHJJJIJJGJEEJJJJJHJC?8EDJEJ=>92112/**)()))+32456@JEE>96<A=>EFJ25)))5=?CGCG<9981-,,//155BDEJFD??:899?JGIGJFJJGJJJJIJJB43622CEGFGEJJ...----BBCJJJHJJJJJJGJGJJEEJGEEJJJJGGDGF?<<>0001,,--****)9<,'%%+,/>@A@?/.**45=B==>8:99;<@BECE@@?;<;;AFJD@8++-40/.(()1%%*+()));;DEDGDE===>GJJJJJFJJEC4**+-FCEA<;99;;GBJJHHIIJIJJJFCCJHEIDJJJJJHJJJHGIIHBA???<8((((*)*.*(((()231112;221129;5+**)&&&&&.0/24,**<GHJAAAAJGHGJJGFFJJJIJHJHDA@CIIDDD<;;;EGHDD>BDJJJF@A@A0A3-220///193347@AG8787@=@@31-+,++-0-,--?>??AA>CGGHJJCDEGHEEHIHJJGJJJJGJJJECCDIJEHDBJGE:34:4444?F++++BEE@@?@GJGFIJJGEEFGJA300011ACFIJHJJIJJGHIGCEEBEEJ==<=FJFHJEJJJJJJHJJFJJGJJ;<:;JGJJEJJJJ>=9222-)))5:;:JCFCBA@==<2'*)))0009AFJGCEECJJJEJGJEJJFJJJJHJJJJFHIGJHEGJJJEJ>>@AHJDB<;;('''::==<<=?GGFHJJJJJJIJJHFJJJJGIJJJJJEI<<888>ADJIJHDFEDEEGFFJFJJJJJJGEHG++++A==@9999ID999:A6444GAA@BDBEGEHDD?B?;<<>751122HH44+(=IEBEJJIJJIJJJIJHJJJJFFFJJJHHJEJJJJJGJEDFEDJJJGHJEJJJ=<=JJEJJIJG@CCDGDJJFJJJJJJCFJJIJIB@><<:7779@CJHGJBAA??@?CEBCDJJCGIIJHDI@>0036879DBDFGJGJJCEGJJJJJJEC??;3211,-69;::956440+++@CACFDGDCHHHIHJIJJJFFECDCA=DDBFGJIJIJJFJHJJJJJJJFJJEIFJDB@>>@CJFJGIGFJJJJIJJHJJIIJJJIJCJEGJIIFJJJJJJJJJJGGJIF@BHIJJHHJHEHHDE4556AJJJJ<<<<JFF@=5454=DCBHFEG@@JDB??A<@;:53333JEIBB==<<DB'&&&&&&&567+***122351:=;;.+(%%&(,+-7=DCBEIGFF@??@JJJJHHHFJHFJJE6662---.@@AFGJJJJJIJJFHH5444JJJJJJJIG5444954&%%'%$$%&))*))'&''&'*(*))+)34557<CJJHJHGJIIDJBFJHJJHJGGIFDCCJB8778;33//558>?B;;:9:?ADB;;;CCDDCDDC:788:E7669DJIA@?CBD11113*''+.+,,-837:BAB4../JJJHFEJCD?:6620145@??CJIJG;65451120.)&&&&/698?:>88=?;CIB>><9>=IFDFFJJJJJFBGDD?3EGGHIHJIJGHJJJJJHJJGJEJJJJBCDEIHFJEEEJJCCBCBDCDHFJJFGIHHJDDEE977563&&&'((3::AJJEJGHJE;::8:6+()'&&&--.--/03-+++1<7788FDABBJJIGIHFIFF:99:EDAAB?@JHJGFJJHEFHJIJF>>FEJJGJJJJDDFDDEIFDEJIJJJJHJJJJIJJJHJJHFJJFGFEJJFCBABEB=HD@IJIJGJEFFIGJJHJJIJHJDA@11+*++44.((()41.//6;=<?FIBAA@@ACCJJJ6666@-*)*-.788959::<AB?=<<<>88./:@CFJJGIIIJIJH>>@BBBFCDBBAB,,,)((*-1891-:5444545566768:67>===>>4333+))))896661(/.052511:;>>>>>AAABA>@CH7001>BCJI:99:E>;:;=777:@@CC<832-+**9?@ABBBCEDDCCC@A@DD>>=2>?@@>>>>AA???>@@AA@B???@@DCAB@@CBCA>>>>;;982223B=<<<>?CDBEDEHJED@ADBCDDEEHJ642123--+*&()(%&'/>==>?ADBA@@@ABA@AA@???DCDDJHEECCDA>?>AAA?><:999999:C?>@ADEFEABAACDCCCBCDEFEAAACBBA@A?@@ABB@AB@@AEDHH?>?=DCGCA@A@?@@B@>>>>@=BBCB@BA@AGJJF@?>=?>ABACCCAA@ACHGFB@A@AAB>>>>A66512,&&&'0,3:'&&&%6@@?A??@BCB@@ADDGA?D@C8/-.,1*10.--<;773347111=GECA@>=>@AC>><43:<;;=;:<@77@@CACBBDBBJJFBGJCCBEDDDD@AABDAJACCFDCCBEEGGGABAAAEJHJEFJFCBEAEGJIG@???@CB??=::3222;6@CCCEEIHC@??@DACEAADHHGD8899A=<<;<>?@B>?<<==?CA>==:>;78ABCBB::::DEFEAAGBA?=?@FFCD@BBCE@CA@@ABC>@9888>??;9:9;<:<:;<<?>><<<=6<::68;=<=<;;666665458---7==AB@;::;88768899988:9::98544467788777668898512138525677864<>@@>;<:75558888<;967++++2432*)))--//4::;;87768766678777778::977897778;40,-0+-)+468883///06576333244::;;;<;=<;?<;98876676644779654344668556;:8:9:::999787677:><86678854569<:51.,,,-,+,,,0////009:8755967666688;=@@A>=@A@;:99:;:::986+**+//123.-,-//22666;;2?>:;;:9:8:;876579:88::;865::;?;<<;988:::9655564557=A>=;9989:?@@977:=976678::::98987655;<:9876656788;<>?;;97664:?9951156>?;77432259=>>;::<=<::76443456:;:8889?<9878998764545543444879:888887422247655567788>=;:;8733)((*354323345-.8;:;;;6558886.-,-/100./03-:;>>?HGJD>>==BA@A@@???>?ACACCDBGJGGDHDGEEFBEIJBCDFJ@@@?FDDA?==>FB>;=;:>>?@CDDCBB:888889999<<;=>>>>@EJHJJIHHJIDDEJFFEIEA220022BD>===8887<==5:>@?B??@ABCFFIIJEIIJFHFBBCDEDD>==>CC>>AHGJJJFE?DBCHEEB>??>A>93,***/*)(%%*+AAABCFEFEIABACDHA@?<32..,-+)(--56EFJEGA???JJJCFEGEJEGFHGJHHFCDJ?9:=DEJFEFCCDCDBEFGFGJEDA:A?>>99=A@AABJJEGFJGFJHJJEFJFECD@EFECDHJHFCDDBGF:988ACJIDGCDEBDECAAAEJBCABFFCEC7777DCB@@D=;::;;FI===>GJGJFG<<<=<AADEFGFJFA>==<>>4444AB<??<EFAHDIBBC;;:)(('*10,+))*++((**4667?@DF@B@AE?:86<BC9989ABCC@?@:996789@ABEHIBCBAA@?>@ACCBABCDGGEEFEG5556<<>>@@ID2222CEA==>>CEI<ED???CCBDEDEDIGEJJEHC;<FFCGEBBGFCCA@@BGHIECFBDDCCGFGBC@CICBEBB::975332'''-1756,++,.+)''(&$#$
@Glass_T7V_24_D3_14_9_8
TTAAATAGCAATTATCATCCCCTTACTGCCTGTTTATTTTTTTCTGGATACTCGTTGGTCTGGTTTTATGGATAAAAAATAAGCTGGCAGACGTTTGTGAACCGCTGTGTCTTTACTGGTGGTGTACACGTGGAACATCAGGGATTTAATCAAATCCCAGCCGGTCTATGAGATCCAGTATTACGGTAAAACCTTCCGCATGAACGTCTGCTCAGGTACTGCATGACAAATATATGATCTGGTGCAGTGAGCAGTTATGGTCCGCCTTCGTGCTGGCTGTTTGTGGCACTGGTTATTTGCCTGATTACCTTCTTTGTTGTCTCCTGGATTCTGGGGCGTCAGGGTAAACAACAGAGCGAAAATGAAGTCACAGGTGGTCGTCAGCTGACAGACAATCCGAAAGACGTTGCCCGGATGCTGAAAAAAGACGGCAAGGACTTCCGATATCCGGATTGGAGACCTGCCGATTATCCGGGATTCCGAAATCCCAGAACTTCTGTCTGCACGGCACGGTAGGGGGCCGGTAAGTCGGCAGTTATCCGTGCGTGTCAACTACGCCCGTCAGCGCGGTGATATGGTGGTGATTTATGACCGTTCGGGGGAATTTGTTAAAAGTTGCTCCTGGATCCCTCCATCGATAAAATCCTGAATCCGCTGGATGCCCGCTGTGCCGCCTGGGATTTGTGGAAGAAGTGCCTGACACAGCCGGATTTTGATAATACCGCAAATACTCTGATCCCGATGGGTACGAGGACCCGTTCTGGCAGGGTTCAGGACGTACCATTTTTTGCGGAAGCGGCGTATCTGATGCGTAATGACCCCAACCGCAGCTACAGCAAACTGGTGGACACACTGCTTTCCATCAAAATTGAAAAACTGGTTGCCTTATTACCTGCGTAATTCACCAGCAGCCAACATCGGTGGAAGAGAAAATTGAGAAAACGGCGATTTCCATCCGTGCTGTGCTGACCAACTACGTGAAAGCCATCCGTTACCTGCAGATCAGCATAAACGGTGAGCCTTTTACCATCCGTGACTCAATGGTGGATCTGCCGGGAAGATCAGAAAAACAGCTAGCTGTTTGTTTCGTTCGAATGCCGACACCGTGCCTTTTCCCTGAAGCCGGTGATCTCCATGTGGCTGTCCATTGCCATTCGTGGTCTGCTGGCGATGGGAGAAACCGTAACCGTCGTGTGTCGTTTGTGATGAGTTACCCACGTTACACAAACTGCCGGACCTGGTGGAATGTCTGCCGGAAGCCCGTAAGTTCGGTGGCGGCTGTTATGTGTTTGGTATCCAGTCCTATGCCCAGCTGGAAGATATCTTTACGGTGAGAAAGCGGCTGCCTCGCTGTTTGACGTCATGAACACCGTGCCTTTTTTCCGTTCTCCCAGCCATAAGATTGCAGAGTTCGCTGCCGGTGAAATTGGTCAGAAAGAGCACCTGAAAGCCAGCGAGCAGTATTCCTACGGTGCTGATCCGGTACGTGACGGGGTATCGACCGGTCAGGATATGGAGCGCCAGACGCTGGTCAGTTATTCCGACATTCAGTTCTGCCGGATCTGACCTGTTATGTCACCCTGCGGACCGTATCCGGCAGTAAACCTCTCTGAAATATCAGACACGACCGAAGGTCGCTCCGGAGGCCCTTCCGCGTGACATCAACCCGGAAATGGAGAACCGTCTGAGTGCCGTACTTGCCGCAAGGGAAGCAGAAGGTCGTCAGATGGCCAGCCTCTTCGAACCGGATGTCCCGGAGGTTGTTTCCCGGAGAAGACGTGACTCAGGCTGAACAGCCAGCAACAGCCGGTGTCTCCTGCCAGTCAACAATAAGAAGTCGGATATTCAGGTGTGAATGTTCCGGCAGGGAGATCAGCAGGAGCTGAAAATGAAACCGGAAGAAGAGATCGACGCAACTGCCAGCCGGGATCAGTGAATCCGGTGAAGTGGTGGATATGGCCGCTTATGAGGCATGGCAACAGGAAAATAATTGGGACAGAATCCAGCAGCAGATGCAGCGTCGTGAAGAGGTGAACGTTAGTGTCACCGGGAGCGCGGGAGGTGTAGACCGGGAGATGATTTCTGATGAACAGGTCAACTCCAGTCTTCAATTCTCAGGCCGCCCACACGTTCAAATTCCCCGGGTGTTATTAGTCACAATGATCAGTCCCCGACTGCGGGCATGACCTGCGATCATTAAATAAATGGCCCGACAGGGCGTCCCTGAAGGGCAAGTTCTGCTCTTATCTGGCCGGTGTGTGTGGCAGCAGCAGCGTCGTAATCCAGAACGTCAATGCGGGAAACAAATCCCTCGATCACAGCGAGATACGTCAGGCATCTGCGTTTTTCTGCACCATATATCACCTCCATCAGAGTGACCGAACTGATGCACATTCTCCCCTGGTTCAGGTTAAAACGTTCCCTGACACTGGCGGGTTTGTTCTTTATCGTAAAAATGCAGATGTTGGTATCGAGCATAAACTTTCAGCATCAGAATGACTCCCTTTCCTGCATACCAGGCTGTTCCCTGTTATCCATAAAATCAGCGCTGACACTGTTTCCGTGAACCATTCGTCCGTGTCTCTCCGGCAGGCGTAATGATTCGGGTTCGTCCGACAGCGATCACTTCAACGCGTTTTACGTTTTCCGGCAATGCAACCGTTTTTGGCAGTCTGACCGCCTGGCTGCGGTTGCTGAGAAATACGGTGGTTTCCATTATTTGCCTCCTTATGTGGATATGTCTTGTGTATATCCATTGTGGGATTGATGCTTGCCGGGATATGTCAAAGGGATATACGTTTATGATGAGTATTGCGCAGGTCAGATCAGCCGGAAGTCCGGAACTATTATACCGACAAGGATAATTTGCTCTGTGCTGGGCAGCATGGGAGAACGCTGACCGGCGGGGGGCTGAACAGCTGGGGCTGCAGGGCAGTGTCGATAAGGATGTTTTTACCCGTCTTCTGGAGGGCAGGCTGCCGGACGGAGCGGATATTAAACCGCATGCAGGATCAGCATAACAGGCATCGTCCGGCTACGAATCTGACCTTCTCCGCCCAAAAGTGTCTCCATGATGGCCATGTTCGGTGGCGATAAGCGCCTGATTGATGCACATAATCAGGCCGTGGATTTTGCTGTCCGTCAGGTGGAGGCGCTGGCCTCCACACGGGTGATGACTGGACGGACAGTCAGAACGGTATAGACCGGTAATCTGGTGATGGCACTGTTTAACCACGACACCAGTCGCGATCAGGAACCACAGTTACACACGCATGCGGTGGTGGCTAATGTCACGCAGCATAATGGCGAATGGAAGACACTGAGCAGTGACAAAGTGGGGAAAACGGGGTTCATTGAGAATGTGTACGCTCATCGGATTTACCTTGGCAGGCTCTACCGGGAAAAACTGAAAGAGCAGGTTGAGGCGCTGGGCTATGAAACTGAAGTGGTTGGTAAGCACGGTATGTGGGAAATGCCGGGTGTACCGGGTGGAGGCCTTTATCCCGGACGCTCACAAGCTCTCCGGGAGGCCGTCGGGGAAGACACCCCTCGCTGAAATCCCGGGATGTGGCGGCACTGGATACGCGTTAATCCAAACAGCATGTCGATCCGGAGATCAAAATGGCCGAGTGGATGCAGACGCTGAAGGAAACCGGGTTCGACGTCCGGGCGTATCGTGACGCGGCGGATCAGCGTGCGGATCTTCCGCACGCTGAGCGCCGGGCCTGCTTCACAGGACGGGCCGGATGTGCAGCAGGCGGTGACACAGGCGATTGCCGGATTAAGTGAACGAAAAGTGCGGTTAACCGGACGTACTGGCCAGAACGGTCGGCGCATATACCAGCCGGAAAATGGTGTGATTGAACGGGCACGCGCCGGTATCGATGAGGCGATCAGCCGTGAGCAGCTTATCCCCCTGCGAAACCTGACGCGAAGGGGACTGTAGCGCGTTCCTGGATTCATGGTCTGATGAGGCTGTTGCATCCGGGCGCTCAGTGGTCACATCATGAAACAGAACCGGGTGACCGTCTGCGAGTCCGGAGAAAGTCTTCCCGGACGGCCGGTTACAGCGATGCCGTCAGCGTGCTGGCGCAGGATCGCCCGTCGCTGGCCATTGTGTCCGGGCAGGGCGGTGCAGCCGGGCAGCGTGAGCGGGTGGCTGAACTGGTCATGATGGCCCGGGAGCAGGGGCGGGAGGTGCAGATTCGCTGCTGACCGTCGCTCGCAGATCGAACATGAAGCAGGATGAACGGTTGTCCGGTGAGCTGATAACCGGACGTCGTCAGCTGCTGGAAGAGCATGGCCTTCACGCCGGGCAGTACTGTTATCGTTGACCAGGGCAAAAACTCTCCCTGAAAGAGACGTTAACCCTGCTGCGACGGTGCCGCACGTCATAACGTACAGGTCCTGATAACCGACAGCGGGCAGCGAACCGGTACAGGCAGTGCACTGATGGCCATGAAGGATGCCGGGGTGAACGCGTATTCGCTGGCAGGGGGGAGAACAGCGACCGGCCACCATCATCAGTGAACCGGACCGTAATGTCCGCTATGCCCGGCTGGCAGGAGATTTTGCGGCCAGCGTGAAAGCCGGAGAAGAGAGCGTGGCACAGGTCAGCGGGGTACGGAATAGGCCATACTGACACAGGCCAATTAGCAGTGAGCTGAAAACACAGGGCGTGCTCGGACTCCGGAGGTGACCATGACTGCCCTTTCACCGGTCTGGCTGGACAGCCGGAGCCGTTATATCCGGGATATGTACCATACAGGGGATGGTGATGGAGCAGTGGAACCCGGAGACACGCAGTCATGACCGCTATGTTATCGACCGGGTGACGGCGCAGAGTCACAGCCTGACCCTGCGGGATGCGCAGGGTGAAACGCAGGTGGTCGTTTAGCCCTGGACAGCAGCTGGTCGCTGTTCCGGCCGGAAAAAATGCCGGTGGCAGACGGCGAGCGACTGAGGGTGACAGGGAAAATTACGAAGCTCCGCGTCTCCGGCGGTGACCACCTGCAGGTGGCATCCGTCAGTGAAGATGCGATGACGGTTGTTGTGCCGGGACGGGCTGGAACCGGCCACCCTGCTGTGAGCGATTCACCCGTTGCGCACGGCACTGAAGCTGGAGAACGGCTGGGTGGAAACGCCCGGGCATTCCGTCAGCGACAGTGCGACATTGCCTCCGTCACACAGATGGCAATGGACAATGCCACCCTGAACGGTCTGGCCCGCAGTGGTAGTAAAAAGACGATGTCCGGCTGTATTCCTCACTGGATGAAACCCGTACTGCGGAAAAAGTTTCGCCATCCGTCCTTTACGGTGGTTTCTGAGCAGATAAAGACGCGGGCCGGTGACGTCGCTGGAAACGGCTATCAGTCATCAGAAGTCCGCACTTCACACGCCGGCACAGCAGGCCATTCATCTTGCCCTTCCGGTGGTGGAAAGTAAAAAACTGGCCTTCAGCATGGTGGACCTGCTGACAGAGGCAAAGTCGTTTGCTGCAGAAGGAACCGGTTTTACTCAAACTGGGAGGGGAAATCAATGCGCAGATAAAACGGGGTGATTTACTGTATGTGGATGTGGCAAAAGGCTATGGCACAGGTCTGCTGGTTTCCCGTGCGTCGTATGAGGCAGGAAAAAGAGCATTCTTCGCCATATTCTCGAAGGTAAGGAGGCGGTCATGCCGCTGATGGAGAGAGTACACCGAACTGGTGGAGAACCGACATCAGGACAGCGTGCCGCCACCCGCATGATACTGGAAACGTCCGACCGTTTCACGGTGGTACAGGGCTATCCAGGTGTGGGTAAGACCACACAGTTCCGGGCGGTGATGTCAGCCGTGAACATGCTGCCGGAGAGTGAGCGTCCCGAGTCGTGGGGCTGGGTCCCACACCGTGCGGTCGGGGAGATGCGCAGCGCCGGCGTGGATGCGCAGACACTGGCGTCCTTTCTGCATGACACGCAGCTGCAGCAGCGCAGCGGAGAAACGCCGGATTTCAGCAACACGCTGTTCCTGCTCGATGAGAGCTCAATGGTGGGCAATACCGACATGGCACGGGCATACGCCCTGATTGCGGCCGGTGGCGGTAGGGCAGTGGCCAGTGGTGACACGGACCAGCTGCAGGCCATCGCGCCGGATTCGCTCCGTCTCCAGCAGACGCGCAGTGCTGCCGATGTGGCCATAGTGAAGGAGATTGTCGTCGAGACGCCGGTCCGGGAGGCGGTATACAGCCTGATTGACCGGGAAGTGGAAAGGGCAGTATCCAGCTTGAGTGTGAAACCGTCTCAGGTGCCACGTCGGAGGGCATGGGCACCGGAGCACTCCGTGACGGAGTTCAGTAGCAGGAAGCGAAACTGGCAGAAGCGCAGCAGAAGGCGATGCTGAAAGGCGAGCTTTCCGGATGTCCCCATGACACTGTATGAAGCCATTGTCCGCGACTATACGGCAGAACACCGGAAGCACGAGAGACGACGCTGATTGTCACGCACCTGAATGAGGACCGGCGCGTACTGAACAGCATGATTCATGATGTACGGGAAAAGGCCGGTGAGCTGGGGAAAGAGCAGGTCATGGTGCCTGTCCTTGAACACAGCGAATATACGTGACGGGGAGCTGCGTCGTCTCTCCACCTGGGAGACACATCGGGACGCACTTGTCCTGGTGGATAATGTGTATCACCGGATTGCCGGACTGGTCAGGATGACGGGCTGATAACCCTACAAGATGCGGAAGGTAACACGCATAATTCTCCCCGGGAGGCGGTGGCTGAAGGTGTCACACTGTACACCCCGGACACCATCAGGGTGGGGACCGGTGACCGGATGCGCTTCACGAAGAGTGACCGGGAGCGCGGTTATGTGGCCAACAGCGTCTGGACGGTGACAGCAGTTTCCCGGTGACAGTGTCACGCTGTCGGACGGACAGCAGACCCGGGAGATTCGCCCCGGCCAGGAGCAGGCAGAGCAACATATTGACCTGGCCTATGCCATCACCGCTGGCGCGCGGGGGCAAGTGAAACCTTTGCCATTGCGCTTGAAGGAACGGAAGGTAACCGGAAACTGATGGCCGGCTTTGAGTCAGCCTACGTGGCCCTGTCGCGTATGAAGCAGCATGTGCAGGTGTACACCGATAACCGTCAGGGCTGGACAGATGCCGTTAACAATGCCGTACAGAAAGGAACGGCCCACGATGTATTTGAGCCGAAACCGGACCGGGAACCGGCGGTGGAATTGCGAGCGGCTGTTCAGTACGGCGCCGGGAACTGCGGGACGTGGCGGCAGGGCGTGCTGTTCTCCGTCAGGCGGGGCTGGCCGGGGAGACAGATCCGGCACGGTTTATTGCACCGGGGCGCAAATATCCGCAGCCGTATGTGGCACTGCCGGCGTTTGACCGTAACGGCAAGTCAGCAGGTATCTGGCTGAACCCACTGACCACGGATGACGGAAACGGGCTGCGGGGATTCAGTGGTGAAGGACGGGTGAAAGGCAGCGGGGATCAGTGCGTGGCCCTGCAGGGCAGCCGTAACGGAGAGAGCCTGCTGGCTGATAATATGCAGGATGGTGTCCGGATTGCCCGTGATAATCCTGACAGCGGTGGTGGTGAGAATCGCCGGTGAAGGTCGTCCGTGGAATCCCGGTGCCATCACCGGTGGTCGCGTGTGGGGGGATATCCCGGACAACAGTGTTCCAGCCGGGAGCCGGAAATGGCGAACCGGTCACGGCAGAGGTGCTGGCACAGCGGCAGGCTGAAGAGGCCATCCGTCGTGAAACGGAACGCCGCGCAGATGAATTATTCCGAGTAAAATGGCAGAGAACAAACCTGACCTGCCGGATGGCAAAACAGAGCAGGCTGTCAGGGAGATTGCCGGGCAGGAGCGTGACCGGGCTGCCATAACTGAACGGGAAGCCGCGCTGCCGGAGGGTGTACTGCGTGAACCTCAACGGGTGCGGGAAGCTGTCAGGGAAATTGCCCGGGAAAATCTGCTGCAGGAGCGACTTCAGCAGATGGAGCGGGATATGGTCCGCGACCTGCAGAAGGGAGAAACCCTGGGTGAGACTGGTACAGGAAGCAAACGCTGATGACAACGGATAACACGAACACGACACGTAACGATTCACTGGTTGCCCGGACCGATACCTGGTTGCAGTCGTTGCTGGTCTGGTCACCCGGACAGCGGGATATCATCAAAACGGTGGCACTGGTGCTGATGGTTCTGGACCATGCAAACCGTATACTGCATCTGGACCAGTCGTGGATGTTTCTAGCCGGGCGCGGGGCCTTTCCGCTGTTTGCCCTGGTGTGGGGGCCGAATCTGTCCCGTCATGCGCATATCCGGCAACTGGCCATTAACCGGCTGTGGGGATGGGCAGTTTTTTACCAGTTCTGGTATTACTTTGCCGGCTTTCCCTGGTATGAGGGGAATATCCTGTTTGCCTTTGCAGTGGCGGCACAGGTGCTGACATGGTGTGAAACGCGCAGTGGGTGGCGTACTGCAGCGGCCATTCTCATGATGGCACTGTGGGGGCCTTTGTCCGGCACCAGTTACGGCATTGCCGGGCTGCTGATGCTGGCTGTCAGCCACCGGCTGTACCGGGCGGAAGACAGAATGGAACGTCTGGTGCTTGTCGCTTGCCTGCTGGCCGTGATTCAGGCGCTTAACCTTTGCCACCAGTGATGCGGCGGCTGTAGCCGGCCTTGTGATGACGGTGCTGACCGTTGGTCTGGTGTGCCGTGTGCAGGGAAATTATTATCCCGTTTCTGGCCCCAAAGTTTTCCCGACGTTCTATGCCTGTCATCTGGCTGTGCTGGGCGTTTGTGGCGCTGTGACGGTGGATATCTTTGGCCGCAAGAGGATGATTCGTCAGAGGCAGAACACAGCATGACAGAGCAGAAGCGACCGGTACTGACACTGAAGCGGAAGACAGAAGGGGAGACGCTTGTCCGCAGCCGGAAAACCATCATCAATGTCACCACGCCACCAAAGTGGAAGGTGAAAAAGCAGAAGCTGGCCGAGAAAGCCGCCCGGGAAGCAGAGCTGGCGGCAAAAAAAGCGCAGGCCAGACAGGCGCTGTCCATTTATCTGAATCTGCCCACGCTGGATGATGCCGTGAACACCCTGAAGCCCTGGTGGCCGGGATTATTTGACGGTGACACGCCCCGGCTTCTGGCCTGCGGTATCCGGGACGTGTTACTGGAAGCGTGGCGCAGCGGAATATCCCGCTCTCGCATAAAAACTGCGCAGGGCGCTGAAGGCCATCACCCGTTCGGAAAGCTGATCTTACCCAGCAATAGTGGACACGCGGCTAAGTGAGTAAACTCTCAGTATCAGGGAGGCGTTTCACATGACAAAAACAGTATCAACCAGTAAAAAACCCCGTAAACAGCATTCGCCTGAATTTCGCAGTGAAGCCCTGAAGCTTGCTGAACGCATCGGTGTTACTGCCGCAGCCCGTGAACTCAGCCTGTATGAATCACAACTCTACAACTGGCGCAGTAAACAGCAAAATGAGCCAGCGTCTTCTGAACGTGAACTGGAGATGTCTACCGAGATTGCACGTCTCAAACGCCAGCTGGCAGAACGGGATGAAGAGCTGGCTATCCTCCAAAAGGCCGCGACATACTTCGCGAAGCGCCTGAAATGAAGTATGTCTTTATTGAAAAACATCAGGCTGAGTTCAGCATCAAAGCAATGTGCCGCGTGCTCCGGGTGGCCCGCAGCGGCTGGTATACGTGGTGTCAGCGGCGGACAAGGATAAGCACGCGTCAGCAGTTCCGCCAACACTGCGACAGCGTTGTCCTCGCGGCTTTTACCGTTGTAAAACAGCGTTACGGTGCCCCACGCCTGACGGATGAACTGCGTGCTCAGGGTTACCCCTTTAACGTAAAAACCGTGGCGGCAAGCCTGCGCCGTCAGGGACTGAGGGCAAAGGCCTCCCGGAAGTTGACCCCGGTCAGCTACCGCGCACACGGCCTGCCTGTGTCAGAAAATATCTTGGAGCAGGATTTTTACGCCAGTGGCCCGAACCAGAAGTGGGCAGGAACATCACGTACTTACGTACAGATGAAAAAGCTAGCTGTATCTGGCAGTGGTCATTGACCTGTGGTCACGTGCCGTTATTGGCTGGTCAATGTCGCCACGCATGACGGCGCAACTGGCCTGCGATGCCCTGCAGATGGCGCTGTGGCGGCGTAAGAGGCCCCGGAACGTTATCGTTCACACGGACCGTGAAGCCAGTTGTACCGCAGTTTATCAGGCGCAACTGAAGCGGCATAATCTGCGTGGAAGTATAGACGCAAAAGGTTCCTGCTACGATAATGCCTGCGTGGAAAGCTTCTTTCATTCGCTGAAAGTGGAATGTATCCATGGAGAACACTTTATCAGCCGGGAAATAATGCGGGCAACGGTGTTTAATTATATCGAATGTGATTACAATCGGTGGCGGCGGCACAGTTGGTGTGGCGGCCTCAGTCCGGAACAATTTGAAAACAAGAACCTCGCTTAGGCCTGTGTCCATATTACGTGGGTAGGATCATAAAGTCCTCGGGTCGTTGTCCACTCTTTTGGCATGTCAGCATATTCACATACCGTACCAGCAAAAGTTTGGACCCGTGAGCAAATCGACCGATTTTGTTGACGGTTCAAACGTGGAAACGAAATAGATATCCGTCTTAAAATTCTTCATACATCTGGCTAAATGATGACGTCGTAGTTTGACTTCTTCATCCGGTGATTTATAGAACATTCGATGTTCATATTTAAATGAGTTGCCAAAAATAGGTGTCTCAGGAAAGTTGATTAATCTACACTCCGTCTTGCTGTTGACGTATTAAAAAAGAAGGGAAGATATTTGCCAGAGATCCCAATAATCACGGTGGCGGTATTAGCGAGGAAAGCAGCCGAATAACTTTCAAATTCGCGGCTGAATGACTGCTGTGAATCAAAATGCAAAGAGAGTGCAATACAAGCATAGATTTCACGGGGGTCAGCCGGACAAGAATGGCGGCACGACAAAGCCTTCGTTTGCGAATGTATTCTCCCAAAGGCACATGCATGAAATTTCGGAACAGAAGCTGGATGTTGCGTCTGCTGTAGCCAGATTTCTGTGCGATATCTTCGATTGAAATAGGGTGCTCAAGATTTGCACTCAATCCACTCCAGGAGCTGCTGTAGAATCTTCTGCTGATCATCTCATTCTCCGTTAATTCTTTGTCATATCGCACATTTTCGTTATACCCTGGGCCCTAAGTGTATCAAAAATAGCAAGGGCGAAGGCAAAAGCACTGGTAGCGTCTACGTTGTCCCCGAAAATAGAGAGGTTTCAGTCCTACATTATTAATGAATTTTTTGCATAAGTGATATCAAAATCCACATACTACTTGAGGTTACGTTTAAGCGTCAACTCATTGTTCATGCCTAATGGAGGGACTGACGGTGGAATTTTCCGTATCATCTGCTTCAGAGTATTGCAGATGCCCATCAAAAATCAATTTCTCACTGACAGATAAAGAAATCAAGGGCACAAATTAGTTCGCTTGATTTGGGTTATGTTGGGGAGTCGGTAAAACATTTTAATCCTGAATTTGTTCGTGGTTGTGTTTTGCTGTAAAAATACATGATTGATATTAATCATGTATTTACCTAAGACGACAAAAACCTTTTAACAGGGAGTGATATTGATCTTTCACTCTGTCATATCTCCGGTAATATGGCGTCAGGCTTCATCATCAGAAAGGGGGCCTGACGCCTGAAAAATCTGAACAACAGACAGTGTTCGGATTATCAATATTCAGTTTTTAACGTTGAACTGGATCTCATTACTGCGTTGTTTAAGAATTTGCACGATCTGCCATTATCATGACTGCACCTGCCAGCATCAAGTATCTTTCAATACCAGGCGACCAGCACCGGATAAATAAGGGAAACCATGATCAGCGTCACCAATGCGGGTACCCATGCCTCCGGGGTGGTGATTAAAAATGAGAGTGTTACCAGCGGCGTGGTAAATGCCATCAGTCCTCCCAATAAACCTAACCAGCGATTGACAGGATTAGCCAAAACCAGCAGAGCAATAATCACCTCCACGACGCCAAGACCGTTGGAAAGCCGTTAGGTATCTGGCCGTTTGCCATGCCCTTGCTTCTGGTTTGTATTCGCCTTCGTGAGTCAGATACTGTTTATAGTCTTCCAGGGGTGTTCATAAAAGAACGACATTAGTGGACTGTTGCGACAAATGGTGTAATGCTGTATCCTCGTAAGGGACAAACTTTAATAACCCAATCCACATAAAAACAATTGCAATACTCAGACAAATAAATATAGAGCCAAATTTTATCTCCCCGACTTAACAGGTGCAGGTATTTTTCCATTGTGAACATCCTTATTTATACAATACTGCTGTTGCGGGAGTTTAATTATTATCAATTCGCATCGATGTGACTACAGTAAAGCATTATATTTTCTGGCTATATCAGCAATGGTATCCTCCAGAACTGTCGGTGATGCTGATCTGACGAGACGCTGATATGTTTCAGAATTATTTTATCATCTGCATTGGTGGAAAATGCCGTAACGCCAGATAATAGTGTTGCAAATAAAACAGATTTTTTAAACATATAAATACCATCAATGAAGTGATTAAGAAGTTTATAGAGTAACAGAGAATTTAATAAGATTCTTTTCTCTGAGACGCCAGAATATTTGTTCTGGCGTCTGATTTGAGTTTATTTGACTAATGAAAATAAATCATTGAGTGATTCGCTCATCGACGGATGAGTAAATATCTTAATAGCGTAATATGCTATAAGGCAGCCCGGCATCCATCACCATTTTCACTATATTGATCATCTCGTGGGAGTCAACACACAGCAGTGATGCCCTAACATACGTTGGGTTTTATTATCAACAATCGCTTTTAATACCCCACGAGTATCATTCATCACTATCGGCACGCGGATGCCCAGGACTACAGGCAATGTCACCACCTGAATATCAGCACCACTCTCTCTGGCTTGTTCTTCTGTCATACCAACCCTGGACAGGGGCGGTGTCATAAATACGGAATAAGGCACATTTTCCGATCATCAGTACTACGTTTGCCTTCACCCAGTAACTCATCACGTACAATGCGGTAATCATCCAGTGATATCTGCAGTAAATTGCAGCCCGCCGGTAACATCTTCCATCGCCCAAATATTGTCTGCGGTGGTATGTAATGGCTTGTCAACGACAATTGCCCCGCGCTCGTTTACTGTGCCGTACCGGCATTTTCTGGATGTAACGAAGCGGTAGCCGGTTGACGACCGGAAGCAGCATCATCCGCCGCCAGTTGGGCGTGCTCGCTATGCACTTGCACTTGATTTTCATGGTGACTGATTCGCTCCACATGGGCATTGAGGATAATATCGACGCCCTGATCGCGTAAATCGTCAGCGATATTATCAGCAATATCCCGATCTTTCCCGAGGCAAAAACAGCGAAGCTGCTTCTAAAATGGTTACCTTGCTGCCAAAATTAGCAACATAGAGGCGAACTCAACACCAATATATTCACAGCCCCAAAAATACCTAAATGCCCAGGCAATTCTTTTAGATTAAGTGATCCGGTGCTGTCATATACTCCTGGCGTGGTGGTAATTCCAGGAATTGGCGGAACCACGGTTTGTGCACCGGTATTAATAAAAATTTTCTCGCCATGAATTTCCAGATTTCCCTCAGGCCGATGAACACGCAGGGTTATGATTATTGATAAAACTCCGCCTGGCCGTCGATCACGTCGATATTGGGCATATCCGCAAGATTATGAAAATTCTTATTACGTAAAAAATTAACCACTTCATTTTTACGCTGTGGCACCGGACGAAATTCTCTGCTGTATCTGCGTCATGAACCAATGTTTTGGTTGGGATGCAGCCGATATTAATACAGGTCCCGCCATACATTGCATTTGATTTGTCGATGAGAGCCACTCGCCAACCTGCTTTTGCCAGCGTGACGGCTAATGTTTTTCCAGCCTTGCCAAAACCAATAATCACTGCCTGATATTTATTCATGATGATTTCCTGTCGAAACGCGTTCATTTGACATCATCATTATAAGACGCAAAAGAGCAAATAACATTTCTTCACAACGCTTGATATTTTCTCTTATCGTCTGATATTTTGTTCTTTTAATCAGAATCACAAAACAAAAATCATGATTAACTATTTGATGGTATTAGATTAGTTATTTACTAAGATCTCGGTGTTTGTAATCAAAAACCACTCAGGAGTCTATATGGATGCCCTTAGCCGTTTGTTTGATGCTTAACGCTCCACAAGGAACGATCAATAGATTGCGTGTTCCGGAAGTGACTCGCACTTTCCACATGGTGCCGGGAGTTACTAGGTTATTCGTTGGCATGCGTTAACGCAAGGAGCGGCGAAGCTGGAAATGCAGACAGGGGGAGATTTTTACATTACGCCCGGGAAATGTGGTCCTGCTGCCCACAAAAATTCAGCTCATCGCCTGAGTCATGTCGATAATGAATCGACCTGTATTGTACGGGCACTTGTCGGTACAACATTCGGCGCGTTATTTTTAACGTCTTTGCCGGAAACGCTGCTTAGCACCGGTTAACCACAGCGTGAATATAACTGGCTGAGGGAGGCAATCCATTACGACAGGAATCCAGATCGGCAATGCCGGGAGTGGATGCACTGTGTAGCCAGATCTGCGCTACATTCTTTACCCTCGCGGTGCGTGAGTGGATTCCACCAGGTTAATACTGAGAAAAACGTTTCTCAGTTTGCTTATGCATCCACGTCTTGGTGCGGTAATACAGCAAATGCTGGAAATGCCAGGGACACACCTGGACCGTGAATCGCTGGCCAGCATCGCTCACATGTCCCGGGCAAGTTTTGCCAGCTTTTCCGTGATGTTTCCGGAACCACGCCGCTGGCTGTGTTAAACAAAGGTGCGTCTACAAATAGCGGCCCCAGAATGTTCCCGGGAAACGCTTGCCCTGTTGTGGGTGATGGCGTCAGTAGGCTATGCCAGTGATTCATACTTTCACAAGGCGTTTGTCCGCGAATTTCCGGTTGTACCCGGGAGAATATCCGGGAAAGGGTCAGACAGCTTGCACCCTGAATGAACCAGCAGAAATCAGGGCAAAGATAATCCGCATTCCGGGAGTTGTGAGCCTTTCAACTATTTCTATTTCCAACGGTGGTTTGGGCTTTATATATTTTTTCTGATGGACTCTAGCTCAGTTTTTAAATAAAAATGCAAACTAAATTGCTTCAATTAAATAAAATCCCGACTATTACTTGATACGTGATTATTGTCGGTGATTTTTTGTTGCACCATCAGTGTATATCTCAATAACCCCTGAATAAGTAGCTCTGAATAGGTATAAGGGATGTAGCCATTTTTAAATGGATTTCTTATGCCAGGAAAAATGATCGTCGATTTCCCCATAAAATGTAGACGATGCCAAAGAAATAAAATTAGTTATTGCATTTGACGTTTCGATAAAGATTATCATTTGTCATACAAATGAGGGGTGGTATGTTGCTAGCCAATTAAAAAAGAACGCCATATTTATTGATGATTGATCCCCGGTGGGGGGGGAACGTCGGCAGTAAATGGGCATGAAGTATAATGGAGTATTAGTTGTGAATGTCAATTTCTTTGTCACCTGTATTGGTGACGCCCTGAAATCAAGAATGGCACGAGACTCCGTGCTGCTACTGGAAAAACTCGGCTGTCGCGTAAATTTCCCGGAGAAACAGGGATGCTGCGGGTGAGCCTGAAATGAACGTTCGGTTATATCAAAGAAGCGATTCCAGGGATAAAATCTGATCGCCGCACTGGAGGATAACGACGATCCCATTATTTCACCGGCTGGCTCTTGCACCTATGCCGTAAAAAGTTACCCGACGTATCTGGCGGATAGAACCTGAATGGGCATCACGTGCCGCAAAGGTTGCCGCGCGTATGCAGGATCTTCACCTCTTTTTTATCTTTAATGCATCGGGGTAGTCGATGTCAGGTGCCAGTTTGCAAGGGAGAGCGGTGTATCACCCATCTTGTAGCCTGGCCCGTAAGCTGGGAGTGAAGGACGAGCCACTTACGCTGCTGAAAAATGTGCGTGGACTGTTGACCTTGCTGAACAGGATACCTGCTGCGGTACTGGCGGCACGTTCTCGAGAAAATCGCCGGATATCTCCGGCGAGATGGTGAAAGAAAAGGTTGCGCACCTGATGGAAGTCCGCCCTGAGTATTTAAACTGGTGCTGACGTTCGAGTTGCCTGCTAAACGTCGTTGGGCGATTACAACGGGAAGGGCAGAAAGTCAAAGTGATGCATATTGCTGAAGTGTTGATGAGCCGCTGAGGATATAAAGATGTCGATCAAAACCAGTAAATCCAACTTTTTAAGACACACATCCGTCACAGAATTGAAGATCCAATCATGCGCAAAGCGGTGGCAAACGCGCAGCAGCGTATTGGGGCAAATCGGCAAAAAATGGTCGATGATTGGGGCACTGGGAGGAGTGGCGCGATCGGGCGGCCAGATACGTGATGATCTCTGGTGATCTTCAACGCTCTATCTGTACCAGCTCTCAGAAAAAGTAACACGAAAACGGCGGTCACGTCTATTTTGCAAGAACCAAAGACGCTACCCGCTACATTTTACAGGTTGCCCAACGCAAATTGCCGGAAGGTGGTGAAATCTAAATCGATGGTGACCGAAGAGATTGGTGTCAATCATGTGTTGCAGGATGCTGGCATTCAGGTGATTGAAACCGATCTGGGTGAATATATTCTCCCAGCTGGATCAGATCCCGCCATCTAGTGTTGTGGTCCCGGCAATTCATAAAGATCGCCATCAGATCCGTCGAGTGCTACACGAACGTCTGGGCTATGAGGGGCCGGAAACGCCTGAAGCGATGACCTTATTCATCCGGCAAAAAATCCGCGAAGATTTACCTTCAGTGCTGAATCGGTATTACCGGCTGTAATTTCGCGGTGGCAGAGACCGGTTCGGTATGCCTGGTGACCAATGAAGGTAATGCGCGAATGTGTACCACGCTGCCCTAGAAACGCATATTGCAGTGATGGGAATGGAGCGTTGTTTTTGCCCCACGTTTGCCGAGGTAGATGTATTTGATCACCATGCTGGCACGCACAGTGCCGTTGGTGCACGTTTGACGGGATACAACGCCCTGGCTAACAGGACCGCGCGAAGCTGGGCACGTTGATGGTCCTGAAAGAGTTTCATCTGGTTATTGTCGATAACGGGCGTTCTGAGGTGCTGGCCTGATTCGGGATGTGCTGCGCTGTATTCGCTCAGGGGCTTGTATGAATACTTGTCCGGCATATCGCCATATTGGCGGTCATGGATATGGCTCTATTTATCCAGGGCCAATTGGTGCGGTGATTTCTCCGCTACTTGGCGGCTATAAAGATTTTAAAGATTTACCCTACGCCTGCTCTTATATCACAGCTTGTGACGACATCTGTGCAGTTACGTATTCCGCTGTCAAAACTGATTTTGCGTCATCGTCGGGTGATGGCTGAAAAGGGATCACCACGAAAAGCAGAGCAACGGGCGATAAAAATGTTCGCTTATGCCAATAGTCATCCAGGATTGTGGAAAGTCGGGATGATGGCCGGTGCTCATGCGGCAAGCTGGTTTATCAATGGCGGCAAAACACCACTCAAATTTGGCGCGATTAGCGACTGGATGGAAGCGCGCGATCTTCCTGAAGCTGACGGAGAGAGTTTCCGTAGTTGGTTAAGAAACGTGGCGCAGGAGAAAAAGAATGGATAATCGAGGCGAATTTTTGAATAACGTTGCTCAGGCACTGGGTCGCCCGCTGCGACTTGAACCGCAGGCGGAAATTCGCCGCTTAACAACTATGCTAACGAGCGGCTTACCAACTTAACCAACAGCAGCGCTGTGACGCGTTTATTCAGTTTGCCAGCGATGTTATGTTGACGCGCTGTGAGCTGACCAGCGAGGCGAAGACGGCAGAAGCTGAGATCGTCTGTGTAAAGAGCTGGGAGATCAGTCGGTCGTGATTAGCGGTGACACGAGGCTGGAGGAATTCGGAATTAGCGAACGTTTGCGGCGGAATGCAATGCCGTTGTTTGGGATCCGGCGAAAGGTGCCGAGAATATCTCGCAGGCAGAGCAGGCTAAAGTGGGTGTTGTGTATGCTGAATATGGTTTAACCGATCGGGAGGCGTGGTTCTTTTTTCCGCCGCCGAGCGCGGGCGTTCATTGAGCCTGCTCCGGAATATTCTCTTTTATCCTGCGTAAAAGCACTATCCTGCCGCGTGTAGCGCCAAACTGGCCAGAAACCACATCAGAAAGCGCAGGCCGGTGAACAATGCCTTCCTGCATTAACATCATTAGCGGCCCCAGTTCAACGGCGGATATTGAGCTTATCAAAGTCATACATAGGCCCGGTGAAAGCGGTGTATCTGATTATTGAGGATTGTTGAGAGAGATATGAAGTCTGGACATAAACCTGGAAGAAAGGCATACGAGGTTGAAAATAGCGTTTAGGACAACCTGACTTAACCCGTCCGTCATGGGTATGCTGCTCTTCTGTAAATACCCTGGTATTACCAATGCCAGGATATTTACATGAAAAAGACGGCATCCATTCCTGAAAACGGGTTCCCCTTCCCGTGAGTGTTCACTTCAGCTTTATACAGGCACTCTCTATCAGAATGTTGTTTATTCTGCCAGAGTTTTGTTGGTATTCATCTACCATTTTTTTGACAAGGCAAAACGTCAGAAATTACAATGCTTAGAAAAAAATCCCAGAGCCAGGCAAATGGCAGCAGGGTATTTATTTTTTATTTCTGGTGAGCTTATAGTTACACAGCCATCACCGTTCGGATACAGATGACCAGTTCCTGGTCAGGTATATCATTTTTGTATAAAGCTCACTGTTAATTGCTGAAGGCGTTTGTATCTGATGGAACCTTGCCTGCCATTATGATATTCTGACGCATACCATTTGATCATAGAGGCCTGCACGCAAGATATTTCCTCTTCGCAGTTGGTAAAGCTTTCTTATCTCCTGACCATTCCAGCCTTATTTCTCTGTTCTTGACATCTGGGCTGGTGTGAAAAAATGTAGTAATTCGCTGAATAACATCTTTCAGTCATTGTAGTCTGACAGGCAAAATTATTTATTGCTATCACAGCTAACAAGTATACCTGGCGTTGTCTGGTTTATTCTTTAGGCTGTAAATCACTTTTATATTGTCTTTATTGATATACAGAAACAACAGCACCATCACCATACATATCGCCCATAATAAAAAGGATAACACGAATCTTTTTCTTCAGATAAAATAAAATCTCAATCAGATCGATATCCTGTTGAATTCTTCACGTTGATCTATCCAGAGAATAAAATCTGTCGCAGATAAGGTTGTATTAATAGCATCTATATCGGGAATGTTGGGTTAAATATCAGCAAAAAGCCCGCATCATGAATACTGGATATGAAGCATGAGAGTTACCTCAGTGTTTATATAAGGATTCGGTCCCCTTCTCTGGAACGGTAACTCTCAATCTGATCGGTTCCTGCGTTAGTTCGCATCACGACTCATTTTTCGCTCTCACCGGCATCCCATTTGCCACAAAATATCCCGCCGTGCTCCTCGGCAGCGCTTGCCTGTCCACGAATCATATCCGCTATTTTCTCGCCAATCATAATTGTCGTGGCGTTCAAATTACAGGTGATAATCTGCGGCATAATCGACGCATCCACCAGCACGCAGGCCTTTGTGACCGAGTATAGCGGCCTTCGCCGTCAACCACGGACATCTCGTCGTAACCCATTTTGCAGGTACCGCACGGATGGAAGGCGGTTTGGGCGTTAGTCGCGCGCGAACTCATCGAGCTGTTCATCCGTCTGGCATTCGACACCGGGGCTGATTTCGCGGCCACGATACTGATCCAGCGCGGGTTGATGCATGATCTCGCAGGTAATGCGAATTGCGTCGCGGAACTCCTACCAGTCCTGCTCGTGCGACATGTAGTTAAACAGAATCGCCGGATGCTGGTGCGGGTCGCAGGGATTTAATCCGCACATGCCCACGGCTTGGCGAGCGCATTGAGCCGACGTGGCACTGGAAACCGTGCTCTTTCACTGCATTCGAGCCGTTATAGTTAATCGCTACTGGCAGGAAATGGTACTGAATATTCGGCCGCGCAAATTCCTCACGGCTGCGAATAAATCCACCTGCTTCAAAGTGGTTGCTGGCACCAACGCCAGTGCCGCCAAACAGCCACTCCGCACCGATTTCGGCTGGTTCCACCACTGCAGGGCAGGGTAGAGGGAAACCGGTTCTTTGCACTCATATTGCAGGAAGTACGTTCTCCAGGATCGATCCTGAAGATTTTCGCCGACGCCGGGTAATTCATGCACCAGCGGAATATCAAACTCCGCCAGCAGTTCAGCGTTGCCGACACCGGAGCGTTGCAGGATCTGCGGTGAGGCAATCGCGCCTGCACATAACGACACTTCTTTGTTGGCCGTTGCGCGGGTTGGGATGGTGCTGTCGCCTTCCAGCCATTCGACGCCCGCGCGTTTGCCGTCAAAAATGATGTGATCGGTCATAAGCGTGAGTACGAATGGTCAGGTTGCAGGACGCGATTTCGCCCTGATGTGATCACCACGCGCGGTGCTGGCGCGACGGCCCTGCGGCGTGACGGTGCGATCCATCGGACCAAAACCTTCCTGCTGATAGTCGCGTTGAGATCGTCCGTGCGCGGGTAGCCCGCCTGCACGCCCGCTTTGATCATCGCTTCAAACAGCGGATTGACACCGGTTTGGAGGTAGTGACGCTCACCGGGCCATCACCGCCGTGATAGTCGTTTTCACCCATATCGCGAGTCTCGGCCTTGCGGTAGTAGGGCAGGCAGTCGGGGTGACTCCAGTTCTCCAGACCGGGTTCTCTGCGCCAGTTATCGAGATCCAGCGCATTGCCACGGATGTAGCACATACTTCATGATCAGCGACGATCCACCCAGACCTTTACCACGTCCAGCGGGCTCAGTACGGCAGTTATCATAAACGGTTCAGGTTCCGTTTCATCAGCCAGTTGTAGCGTTG
+
&%%&&'$$$#$%%%&%&'&'(&')'123?HEIJGGCC=C??=9+))*5:><;4//.%%)*135<=JJCD----:9:9<<=?ACEC<<=J;;:::<652,,.+-))+)*((%$$%)11-.<,))))))'''%%%)).-.**,,/FHEF>>?;777:('''HJG@?@966787:<;@JFJJJEJJJJJJJJJJECDB<4//7:6667841117D>=BHHBA==?ECCDCEDECJJDC;9;;<=@B7522239?EHHIEIJBCABF>B0++*;>BBC=><CA6555868EDCDJFJJGEHJJHJDFJGJGDFCJ7BB4/??AE:::985*))+*(((1GJCBDFEIJJCJJH111,+)*'''-.DFJFEGIJFGGEJJJJFEBDEDJJJIJH=:;;55469777689325401115C?DJFA7668FJFDD@<;4?GA>=<>,()157;=987353433<9998;660)0))42-**,.-./--'''(*+1))1--+,,*)))(&&&&&&24471186888EEC?;;:-,),,+-))))++0&&'(%%'(*-,***+,,+,--*:<<BGJJEEHJHJIFJJFC@@<;:8'&'%&%*+343222JJJD?FCC?<9<@IA?='&&%&&%%&%*0/./217>?@@FJGJJHJI=>ECCFJGJJJJJJJJ@?BBCD<;=<::CFFFEED<;2-((+32533:<??BGJEE@@IGCJDJJJIJDFEEGCFD::87:=>22114355AA421--++++(&%&&&'*&++''+/=54=;8900000988::9333345AADBEJJJJGGJJJHJECBBJJJJGJHJ;:8:<CCJCBAA54457::;BBDCBIHHJA@=>8889<<DFDFCE:JHFIJIJJDJJGF?>>4,)((())-('&(,21?@==@@EJF=<8---,.-,(''(&%%&++*&().--/53330//36BEF>=;222283=@D2104>HHAC?>@<9:D;999CEJJFJJJJFJIIJJFGJJGEJGB0,,0((()@>=>?-DJHFJFJ@=:5./>;8434*B<=A>.)))*+)((''&&&&((.1(:7551))))7<?@(('(&&&*./01(((((''/2211(3:;/--((('+-,-,.---.==?BCBBB==<///,0//:;::;>>FECAA<GFGJEDC@8887;;;CJDGIIG)'')/&'&$&)')'&'(*+*8<?@BCCB3112900+)*&&&'+28<=:<<;:77;<5458:9:>=??@CF984))*(')*%%&-4,@BEIDEGCHA@AAA+'&&'**('&&))*%'04-----,,,,0+(''(-1;>ABJFD=;;=;:64/-,,021/.066:?77CB=@444@A?>>=<<BEDGCEACC??1-++354444/>?B>530.0137/>?<=CEA:GGJJJC=:;?@<A..<?@A8:;=>E;998663-..+++()))1,+00-.110;BGIJGEIDF====ECBJJFECA54337GJJFFJEJFHGEFEE==<9::JDCD7)))*320+)&'566677>?E:>7559;;<<677>>>=>=B@BDEDIEJJA@?;50*,,*()39?@AAIDHEJJBCB=2(((*311')7335>;<66/@65550//.//''().045656++++,,,++,12:;>BBA;::45+211,*'&&&&207()59:=@<30/0:5DCGIFFCAADFCF@@?EEGHHJFGDFGHIFJJHA@@AJHCJF?8444;>BEB@@@AFGJC@AAGCCFA+)))+,-,<@HIJIJHJHDFBEDCD=;:::92*HIJJCAA?2200.-++,1156*+;///1.))+599::=:<:751/-.+*+**,(()11'''(.-.0/1*%%&)&$&%'())3?4444CF?<@<A>==;24((*+(((>BFDJJJJDHJFCACDFJBABAEJDB3/**+&$$$%&&))*&&&'*))'8629100067:<DCBDJJGJJJJJGJFJJJJJJJJHJFJBDA?@B@@EJCG>==00024324---.0/--..--,'(CBFFHGHJJIJJJJHH761,++3352,,:<>CB776*(()1///215250+++32,0(''%)&&&()(+.BJJJFHFIEJHDJJHJGD99<=ICDBBCDJGEEIHJDBBECHBBDHJGFJJJGJHJFIIDHHFJJEJF=///CIHF==;&&&&'**01()))22257<BABCBJHJJBC::89;;A>;*)))*(('&'+(((5>><@@999558@GCD=<==89IJJJHFEBCEDFB?@>?D<FHJJJJJFDCJJDJJJFJGGEC65566666+010233949:;89<75558CCCB??>=<<<<8861,++,9661221//+-')2333453((((1/,*))),))((&&()+**)+,.567/.0GJFGFEFGJGE?CCDFFDGJHDF000//12?DCJGCJDDBEEFFHHJJDEGDED@GHJDFECBB<==@=>==B3338.C<:;;@CD:95677;<<BB<<>=CA:755330062000.4452223;<?;<BA@@?IJJFGJEJEEEJFEDIB>C====?CCCJD?A??5666@FF???@GIHHHJJGGHFJB2/++%%%(5+++'((('%%&+221122A@=<HEFCABCDFC;;.---3G77878434443-..//../4?AEFDDJIEF9...7CB;:5@@>>>:;:::2/&&&-3379EIJFJHJJGIJGJJIHJJJ=;8:942&(++,0+///1:85...4734577==3***99@E?EJEIJGJJGJJCIE<<=;;<?CBE;::<E:8:633.--,'&&'****+AGIHJEB++++GJJJHJJF@CJJIJJHEA@?@BBA<<88../.01112/*))+....2.,,)(,533,,,,599B===;:66BJ7677=9::9;:;;;C?FEJC?@7655-3)))(*.-*)**&'%$&&-?4336;>?JJJFBJFCE?B:....?>===B21128?<;8997632:)(+1-;<=?<@FGJEGFF<;<9:+&&%((()&%%&(('&&&''*+)'%&&)+,333,-,(''&'((8<<==?E@8879)5000///235HCCJCAH:>:;=@-B:;<GFH@@@A>>3:;<DIGE@9999B+++,3>=////3335566HGEHHIIJH333678<@DFFIJJJCAAAFA@<;:2110,33:9;;AD@AD@BCC3333?0.-/0044932221221**),7633321/----(877550/06<AEJDCDEJGJEGFJJJJDABGFJB@A@H7768@82.,/,*++*+++76:=;<<=;77532422132288;644:???::99,,,/33340/,,.,-(()%%%%))),/09675497((HEIJJFJF<::8>::DGI=655,++-,.(((),,,,529:7767FF9****0//060*))5:)5:DHJ983222748<AIDEA43('(3543233470.--.>::99BA>E<;32-67::?DFJBA@A655+++-..,.-**)*48>?BCBABBBHJHDJJFD??932/*,+**+/*'%%%-&102555-,.'$%$'&'&(67463335664--0IEI><<******.--/;66+++872CDGJHFEHHCBA***()(('&%&&'-*.25;::=JDEJGIJD8,++,A6C>((()213:<??BEFFDHEJJJHHJJHJHHGCJFBGFJJJEDEDEH3//0--,,019<++++:999DDBH88867679887****778=BCD89CBEGFJEC8.)))<:;=AJJEBC=;=E<<=>HCEBJJJJEJJ>:;767100+./14<?3222EFFEHEC??=AABA9603....98;=?A=>?*)))&$$$$$.578>>?8899<:54/&&&%'(+,,''((****+*++@IIHGJ2222JCJJJFHGGEHEFIGGHFJJDJEA@0...2+*++)))'*+,8:E00017664302..24;;-+)(&&%&'&&&''%%&(+(&'$#$%###$&&'($#$$$$&&##$##$#$%$$'(''),45/''&&&'2821))))+('%&--...1:;?622@AA>=:93,--**)(%'(&&&&*%%%&*))',((/*''(,'),2CHIIJFJJHGEIHCCBBFCDGD>A;99955''''35--.-89@?999??BC?BA<>>IJGJHJ=:32*+01,+++78555<;;<AJJJJ@>?==6/,,++*0+,,,34;5BEHJE@?@EEC===?>E;<3///5685443421012'&&&(--.;;<DHCJDDE5..//11---)(&''6BDABIEJ986143354--,.++++477BA@ACDDHJJHGGIEJ:9922//00764522/076)*055599?G?DEAAE==@BEECB?==?@<GJIHDFGJFC@AAD'''JGGB==880-BIGHIJHDI6870CCCDD>73/'&&(')*332...1<=?ABHFDFDDEGHHJJJEEFJJF>@@A@CIJFGHFJFJGJJJFHFGJHFJJJHJGJGJJJFI@74.?55&&&(301//349<FJDHGJ((''''3'(>@>?@?@@CJGGIBA@=110)***,,,7:877=BABJFJJIFJFJEEFJJGJGIJJJJGFDCA@ACC;46/=@@C9878AAE>>>>>0000:98////:9854/*'(..1589>BCECGE=F--<<8001999BC6577586222AJEFCB@.-,+('))*,,+(+&&&&<>?AABE9:;88700--/094.*++**++46571DBJIJIJJJJJFJJJEJHCJH?6CFJDJJEDEDJJGJJJCBDD><;<??;9834*)**,67IJIJIH996-,+,..34A@<653,))?EJJJGEJFFAA@BD@?<>;:22227799;@43351++&%%)*(499;;=>BCFBA5556AACDEDG>?JFECDFGDJEJEGH@GGCHJJIHDFFHJIHFJGIJ7788<:9)(())&%%%)5CC?JBBA>>><66765558=:-;8+'(-<9;8855689<;=BJJJJJEGHJJHIHJHGJE??JDE@FG>0//+(04,''%&$%&&')*+++)*)),-)''&'&)(('&&''=>==??CFA:91-**/567?GHIIDCJ:777:<1/((.(*&(*+/,/2;5++++6.*(((')*-:6555865.-42-.<1111;444/((()*)(*/89;BB@7756996JFJFGJJJFFAJJJJJJJEJA@0)''*;;:::GBIA@AAJGJ@????988833011081((:;667>=@HJFJFEBCJFJJGJJIJGIGEJJGFJCAABB@>>=>=?88767:%%%%%&'&&'''',;?@A?HJIJEJAA@?BAEIFDCAB=7786<::=4335:1+),0-/,(('''(/;=?><<=AEJGCEDCGJB@@@?<::<>55569::::73313314010-,+'%%%,./8CJJJJIEJFHJ=;;6699ACBDJ??@EEHJE@>??<>ACJJJJIJJJJGHF?5*&&466;==<@FGJICJ:A=.../D?DGDB;;:B??@GIJIEEHCCCJHHEECGJGJEHFDE@?>7569BCGJJJJ<888:B=223655765611//00==BAFF66666JJDFFJDJHJJ>><999***+=DA@@BFGJ>=>JJGGGDACBCCDJHIJGJIFJJGGFFGEJGJJGHEJJJJJJIJJBCDAACA==<<E8+B@???4333;...785577:JJGCA??@CB?>994577G:6655;;>>ACCBBCJFJJJEJGJFJGIJEE?=;83,,.-(('&%%##$$#%%(&&'&)*'&(%'(+.3442122AGJIJJJJJJJIJJJJFJJJJFHJIJJJJJJJHEJH@A?JGJFGDJDJJJHJGHE@?@AJDEB85/...99,++,((11000:<;<;;<HG?CBHHFGHEFJEA32225@ABGJGDJEJGGD9FIECA=-,-,122121545<A@AFFGJAFA?<88<332.+*@DJCBBBHIJJFGCCIJJHFEFHGJBBDFGB?=?C?>=?JAB((('''9:@:=>=9:8:::DDJGCEIJJJJJJBAE?@@9:..//1//&&=;9::+77@FIF::<FDC;;<;E@DH@B=IHJJDG>>CBCAA@5222222CDC?988:IDCCDCFB@AJIGGJHJJJJHJJJJJIJJJHJJFFFJHJDA@A?543:9+++),13/..*++2><9911ADD;666EJ>>?>J==.,,-64-0'&%%%%%%()6>BCCEJJHEJJJIFJ@?@A0000=3BBDFD?@A55****-A@21104201...+(''%&*-/*'%%''*)),(&&'&%%&&%%''-////''''14.2)('(**4/2655,*)(((*&%%%2)(')).44664222++*.38=AGF?>781))'*)'''*;;<>===:78CA>>>?JEHJFG632292.-,+'&&&&-.7<../@DGFFEF@?@AIFJJGJJGJJJGJJJHJHJGJHGAFHJ543&)6812,--/0//.1.,-,----/2;;;;;JHFJJJGGIFGDCDGIJ@?>;3357<765....5<<9,'''%&&%)()(()+,%%&&(((=@AA////BABA6556;AACJJIJBCBBJ?=?EGEJIJGHED4344677>44---7JJEHGJDDFJBB@@AABIIJJJIJFJHFJJIJHJHGIJ4.471167**?DFGBCCCJEFJHHIFEEEC333JJ@>>?BACCBECA98?A??@@DJIJJA?22)('*---00-,-12/43379>CBB@?5446F4433DFJHEGAGF;7+((&&'(,2133486(((())'7<;9,,,,<=(%%%$%('%%%&7<:=55A::3100>>>A??54=7598@JFDBDCDIJGAHGJHJJEJBEACDGJHHBB@DI<:9<///1975324/21140//234,,,-)))+,***,0*,5238;>=<>=<==@DGJJGDBHBE>@AB==?IJIFJJFJHJDC@=>EJJDEJ7776777<060*@@GIGBAACIGDCCCBDJEBCBBC@ABA?=9:<;<=<<<FEIEGJEFDDIJJJJHIJHGJJGJJJHIFEBDCJJDCD<CEFGJJJEHCGIJIFGFCJD877...+('(%&&BFI964556::JGEGHJJJJGHFGFH?7/+)+)4;5;::=99635489==GJH@???EGFFCDCGGJFAA@BB@A?AIJFF@A7?@?@<888:::9444?E?>>@BDHJJJHHGJFGFHIJGJIFIJFDJ....:0B5554+***,.-+)**<>7777<;687899=>C:5335554:DCEIHJJFJCE;11.--*)*6281)))*'''))'*+)&$$(**''/-*+++0><?>>DJGEEHEEF::::;*'()8@999:BCHHJIJIHJHHJCHIHHIJIIGCF>:<=A9JCJGHJIJHJJGH??>-,1<<833*('))+*7>?@10032+((((55436=DC8777-4,,++/789DFJEDEHJIJHHFFIJJJFIEDD;4,/;;<CFGJJJHJHFEDFC?BBA?@--/7BDHJJJIFJJJGHGJJJFHJJIJGGEDHJG????HDHDCJJJJJFCBC;:::;9;?@;**+?FJFCHF@)(((,,.-*&%&)&&'(>CJFBEDG;:A@=GC@5///,.-07>>;;@ABFDEIFJFJJJJ4333333>>?ED;999>77;<AJJDIHFCHIHJ5455FDFJJIJD;:9,85-CC9558@@BCBB@DFGJIJJJJJJEIDJFJJJHJEC>JGIJJGJB::645AJGJ<766:><8:>JJJJIJFG?====J;9811121,'*+245AEBEABCADADA@@@@****878;<?B999CGAABBHFJHIJJJIJJJJGEJFGJG?@CDBBA?877??DECEFJJGJ<:9<;43+&%%%'('%%%')*((*%%$'&''IEJJEGJJJJJJJIDFECJJHFJECA>@8EED><=333DGAABCDFJJJIJH<<<?CFFGJFEHICGJFFHJHJJHJJJJEJGIJIHEF<<<EIIIJJJIHGEHGJJEIIGGIJC<<7AGIHHJHGFDIHFJJJEECDACEFJJJCC@=@:8433240026:EGGJIHJEBBJEJHJJJIJ??>>J@AFHJGHGJG=99<</..152..:<AEFABB>>>889<@@B>;782/*(''+*))+<;444)**+.,+----&''())*-26&&&:?EGFGEGJGICABBGIH???::224876448<;<>DIJHIJHJHGJJJJJJDE-(JBBJEHIDFHJIJFIE66656577754.---0../165689CAHCFGHJHIFFHFC?>=CBIG99979-:::;GEIJGJJJHJJFFECECJEAA0---/6:25//*()(+))**00<>@:99:EJDJGJIHFF?;77DHHJJJJJBAGJJC?J@?C3JGFJAG8887<BFCED@DCIHF?===>>GEE==ECJJFGJJHIJJHJJIJJIJJJJJJJ?>??JGJJGGEJJIHJJJIFCECJEDCDIDJ7(('*../**+:===<<;;9=<>HCJCEGB:9.,-+*(('%%%3GJJJIJJJFEIF=:@6<@D8JGFJFJFJHGGJ?A@AJJJHJICA777@I????D====DFJDJFHJJJJJJJF?>==B44450//1<((35>B===@JJICBDJHJIDAJHBCBA@FJJHJDHJDGJJJJIGFGHGJJFJIICA6657>A==>GIFIGEFJFJHJHIHJFA?-)*..+*((+-(&&'()0788;;;9989<FA??>@A@ECEADGGJJJFFG=;;;D<96****AABDBDHA?=.+00-6?=>>>AEEH?<,A@CEGE><<<=JCHEHGB@@@><<;;=;60+))69<911147,,,-.-/+**+9<=::ECIIGEHFEGEJEJJDE>989----7+(&&&''/<:=@?CAGEJBA????=;;<=??===>@EJEJGEIJHH@?>.,,''(*00//..00+(((())('()+&**+//2669:;<GEDCGCBABIEBBCDJJJJIHJJDJIIGGGIFJFFJHJJIHGHHJIJJA@@?@@:991+,10-(''64)((..17=AC40007@:3335)56;HAABEDHJEGJDJEJ@>??BJFFJEJIIGGDBDDGGEFCA?ABEJE..DJA@<==DF@@@/..81***=>=>=;:=4.IHHJHFCD(((((FFGDE;0016:=4,,,5,,,=BAAF@AEBJHHIGD@9?B:84.,)'(&&***7/',,.8&%%'1.10*)((+;ED>?>>FIIIJJGFJGGJJFJFEHCCJJJJIJJJDEGDHJF9999GHHIF>>IE?55533-+)'&&&,+,-0?AAACFE>=<642''&&')()**.<C>>?>BBE?@<6JJCEBCE@@?<C>>>@EBBCDGJJHJEGJJFJJJIFJFFDEC3223((((1*)('(()/.,076+77---/45:ADIFDAC@@AABA@@4222..1/2,+&%%%%%$$$$),-,))-,,*/1++**/+'(<EE<;<=@<;<=A>>>;;<JGJECDDD=;>FJCFDGDCFDBEGJIHIJJJHIDFJHHJJJJJJCBE=BDE?@??@BBCC99/---F9877=CEECB?@CCBBBCEGEEA??@GJIIJJGIJFFHJFABA;:99AACJJJHA?>=?==GEAA@=<<<?4321.-.0028899GGJEGEIFIJJJHIJFEJH<3211IDGJJJJFJ@A??C?::ABGJJHJJJJHHGHIGFB>=:<:87*&-))4,,EFEJA@ABABCHFFJJJJJIJHHJ91//-47?BBIIAAA@HJJJF;<<<<96320015488;==?JHFDGCEIFIJJIJJJGJJGJGGDDCA>>=@EEFH<999<=5...>AA7HCBA?;<:<ABGCJIJJGJJJJGEJHGJJJHJHJJIJJ???@AHGJDFFEF88IJIDBBJJJFCE@@EBAA7667IHJIEGHFJJIJJJF?95455;ACB?;,(%%%&%&'::=CCEGF?B?@B?EB???@7669@AECEFJHGHGJJFGGC7776:::EJHFHJHJJI:EIEHHIGHIJH<<,,-==>G88779<;;;?ADBCBHBAJD<<=FD>>=:=>;74,+++=:57//'('''8:=<?<778FFHFEHDJGFFFFIDJJFFECDD<21113<:;889:<;@DEC<<;76>=>HF@ABJEIHHJDFJ<::9DBEJJIG????;=22*)*579:AED?>?>JFDEF65467((,+./-,('(*((&&%''(6???@JH???@IJHEJHGJGHJJJJJHEGFFJJJHJJHJJJHEDEDJJBBCF@AABJJJJJJJHIJFGJD=<<<A6333:EEGEGDA00888EFJEGFJHIJFCEJHJGIIJGDACDFJJJJJJFEJE@@??@AJIHBA@>997('&%&'**(%%&$$$%%'&&')423558AA?>@CDEJ@?333)*())),((&&(*.+**))%%%%''111IFBA?((&'5933448BCEABADIHHJJFEGGHCD@>?CEGJJIJJGJFJECECAFJJHAACB<<;GIIGIGJJJJJDDCCJHGEIJHHJHIFHIJJHEEIJ3223===<;@=@@FJJGJJFJFJFJJHJJJGEFDHHIJFJJHJCCGEJHJGAB@@@BACA@?;;;=66888:;EJJJAABAJJFFDHB4+*,98=DG;::;JGIJHJJJJJGEJJHJJ97786666B@=;:::::=C@FBED61115744453445HIAC??>>GGJEEI////=>>?B=JIJJGJJGJJHJJFJEJJJJIH7(''''-'0-++,8;>E8776<>=>>IJCB;569<=<><7777???77<B@-,-76)((('*;>AAGD=:;EJFI;:0+++,000'&&&6DJHFEHJJEGB===>JEFDHIGGFJD;C@34465666:?>=7,+'$%%%)$$$%%%+=-*,;<DJECIEFAB@@;7660059<=874400-,..79=HFA??@CDC?BA??A@JGJHC?@,**+?JEGJDGGBBBD?<:9;DEGIIEICDJ@=<778,*.,'''-687::9AABDEEJJECDFB@?>@430&&&$$%&(,-,,++-.+**+00///9/((*>@>=>@EJIEFEB>>>EGGJJJJFIDJH@JFFDHCJFHC:9661.'''(+**/466679;;3(''''**))&$$%()027<:56C@@DJFGBBDAEIFIJJGJJJA<<<<:=8788****11411>7?@BEHDC@@><<=CJHJGJJ:876:DDDBCH853334966221101.-++,('(3:>>=>8777<AACBEJJA>9*))*3>CEB@6557A65522111642165578---.933312+;FCB;;<AAA<-,,701;<4:**''9>C;::<1/0/06./7<<@AAEFGJJJJAAB774222;C@??GD;;<GJJEFFH?GHJHIIGEHHDB?><;;<E<=:;?=>>@EFA@AAEB???JFA0///12/*('((*&'&'/23,,,41111>?:44<=AA=DB0'&&(/0*+544459;=E=DCAHHJJJGJGFJJJGJJJJJI>=JFGHJGC>>=>@2110%',;=JJD6653787575('''1//<@>JGFDEFHDCBCIJJGIJJHEJBBC))).:9:;ABF--(679*((((.--.+,+))*((((??>BBBFDHFEJJJIJJJA))))C<?3332278?><;;679;333&$$$&&()).//293445+***90133I?@@AB>@B<:'68JJBB@)(()EFHG>=<<?;<<<JGGJJEGJFHA1&&((('&%&'''''7?@EACHDJEEJEEJGDJJJJHJHHHHBCECDCF@@A=<;--.++,/2///CJB??DCEABCBA@=@??)))(0-**.+.-3,011***.**+=<30013AABDD::6677?A?@?664223-./,-/09@?HFJFGEJ@@@000/134,*)''(()78211)((,()5111058=HEEGGGGEGGFFJGEHJJJJJJJIJJFJJJ>98821--.----/1----,,*+3221111)'##$%'&312<?HGEJ@9113<<99&&&'***+89*))(%%()('(,+(,,,5B@>AA<54339=<=A<55@DD:986666CGJ?:1&&&(*+***122111,--.=:96*))4/./..99BG7JJIJJJH????:8EJGIJHEFEFEEJFJJJJJEJHGJJGFGJIG;::;HGAEB==687<;<<;JJJDCABBCCCB====BEH)))+H@77778FJJJHJEJJJFFD>>>65684444875=555121/)()))'((%&&'*,&&%&&$%&&&&&$%&47889;:?ECJJJIIJE?DEGJJ@@@JJHJACEDEJJIF=;;9<;<9<AAFFAA@BIJJJ8778=4(*)))*,+++/+,33;<F?@F??CCGJJHJJA@@?JDC?0,)()((((4566?:::835('%&)*/5488>@B>A@982-++/17>@E@DCGFJJJJIJJFFHJJIDJGJJHFJGFJD.,,,+'&)-'&&''&$$%%'*2/++0@C,**+20851115129)9=??ICFHGJ;D76699F9:JHGFHGJIJJJHJHIGHJFGEEEJJGJJJJFFIHB61/+,,,.'((/.---0.,+-0-11321)***1,,,(%$%$'())0CBADDHHJIJJIIGGJIJJDF====BBCFJJGGFGECA7GGIJJJJ;;;=ECCCGC431++,/7/.-//7DEDEJHFCB8/-530>>BDEGJJJHJJGIHDFIJJDBA:3147743-+('&&()))).6<:<=@?@@AC?EA>>B>:9;<62---98<>0//133+(&&&).1/,222;<ABEJGHDJJDJJEA:9=8.D9999F==HJFBGBCC>B))))('(()')*232558?DGEC77700/2)*/1-,.--..0300,-+,22.(9::DJEJJJJJJJIHFFHEGCG>+++-ADG?@>>HHGJJCDAACB4334<??FBBDAABADF@7,+)()))))E>=>>=<<@CJ@???DA>===6662421),,.0,,,/4;;<<===.3-&'6776/.(()*<AJBA=888--,,,,-'''*08+++-*223---/344+11;EJI;;8(:??BCBFEGGJGJJJJJJJFBJG@A.../48--.././+'&%$$%%+-<=;;5-&,/0//+**+69:JACCAEFGGGJ>>9''''ACJJFIIGJEABBBJHEJ?J>?,,,,B856)((?DDFCDJJJJHEJJJJCJHH1111HJ6667I311/00076338DCDF>DD66467;:;;,++-<;4333FGDCG?CBC@BEAF,007=EFGDHJHGEFJJGGCFJDBCAEAA7/..---)'&**,..,,)(''&&')7;=@332268:;=<<ADA@:6656''*'9723362225>?>=>;:9::;<<753...(((''''2373348:<=::6?AEEJJFEEDJGEFJJCBC>846*)'''5*1;DJIJHGGJHJJJHJJHHGJJJJGCD989*/.(''&&())4:89/&$$'&%$%()*'(**236DEDGIJJEFGCG;99;9890***/*889??CDDDGJIJE>>?ADJFJJEEEABAC9.588BAIG?@@=??@JJBBCAE(''''(..935ECC??A6=@@=:9432/***)/0/3<=@C43335--,.,,221.+790789CD@AAJJEEIHIIDGGB877'''(23522995447>342155101268,++***/1*))*:;8888E3222''&&'''(&'%$%''(**+*'()@9:1122445;BCA@?@@8?>;=111390/..*%&%&$%,,223@C?>>@CACFEDDFFHJAJFEB@BB>;:,++,(+'*;=FHFJIHJJJHJJHF???DF>=<<DEFJFJJJJDHJ555C?1004&&%%)*>ECBC@DGC;799559?ED@>45D@F>955;:;))()(()(*324))))7;:233444333,**+03DEDE::4.-,+)'%&,,-3;CA=>JJFFJJJI:;8555574444@CJHB>@@AJJEF??222JJJJJJIIJFJJHJ<<9378/-,+)()%%'*+(%%%'(&%')-))'&('+**'%%&((()8>@>@ADDFGIJGJJI633/+++35::5578998300..>=>77?>>>?;=;5336===99//0011221-*))06=;::9AB6440(((*:7898899@@?@J?EFGJHJFIJ@@A@JJGDJHJ>>-BECGHCHJGJHJJIJJEJJHJJJJJGGJJJJJHJGDEA6==GJIJJJJJJHIJJIA@@BGIJICF:<;<EBHJ877:D**))*+.((*,-8657:8621-+,:22CGJFJHED@@<:<GDCC@76656656('%%*18B?@@B+++*.--.,,,)3--,,::6766C;<DE001EA667>:335;6665,++;>>@B@@@>=?JEHCAEGEGIFIFFJJ@AA64,43222244JGHEDF:::1111IHJJ8888=>@EGEBCB?350/003343/0'((((0184000/ADJHGJEJJJJJFECC<:88462....)((*')**7;:;6552)))3=D@(((()(()(((1'96;::6667;(')22)))+,++,46JJJG<::8::;EEIIJFIJJHJIFDEJHGCBEFEJB@?@<@094010-++1+)))?=<77;411::?EIEJJ<<<4.JFGJJJJFDDCCDEA?=.---+66744EA?<CEJJJHJFIHFEHEJFEDBCCBCDCJFFAABB@,+++C?=::;4-))++/4+***&&$#%%%&###$$$$/34?CDCDBCE@BBAJJJEJF?=89::@<?77+***(')&>>EEEEGHHFIJJ875488;+))*4767EGJEGJJA>??HED:.--.7*)'%&&&()A431115.---099:DJJIGJEE>C9840/20/(((*.04421.'%%'(000?@CFIFJGHJJJ@?;BA)'')20/000*)()))))()&%&*((++=>?A@BE>>??CFFHJ3333---.544<=876''''0;JJAE===>D7:<@BABABFDDJEFDEDAG>??>D?;:97?,*,31-3432366IGFFJFG=<<@H;:;:CDBJGJFFCCCGEAB==>>62?>DEA@A99965(('&74203336.01>=887774/0/101../..,,,*))+00(((%&&&,00210//22676688:4/..*+,,4+),,-,,-+&**+<>AEB?-+)(''((+21)'(,-+),+,'%%$$$&((''/16988;;31,))&%%%(')*,44465456<222+.-**&&&&)&&&'+**,?A@;::=<JDE><=<=>@.,,9JJJIJGGA@BCJFGJEJGJJGJFG:3.)&%%&5)'''048@D:0000IJJJJJJFJGJJGEEDJHJGJJGJDDDH>>?>>?FD<AAAB<://+((*344;>@ABJJJGFJJGJJFJGJIG<550016>EDBBEJJEHJJJJJJGJA@BAEECFE7647=AJEJ====JJDDEHJJGIGGJJJGJFJFJGDFGIFJH=90///DEDE>::<?EAB??AAJIJGFF;;;===:A<32//.'&&&+******-44500*'&&56898688878:3;656211223('((9==>DC@>=?BEHJGEBCC98777@=>>B////=0.../2331++)(((04411112224456<;=;7)(()7,*'(%$$%%(2**(&&'DB>A?B;:;;:,++,+/*'(67=DBDJ====)&&(%((30)))(()++++--/:551/100003<=<3.---,,-,/21367///05BJHJEJIGGFJFJGGGHCA;;:=C?;:40.-/0--+./7;??CD><:0*;978:9<8011?>AGGDDJEJEG;/-+,;GFFGEGJE@@AAJH2223HF9666CJBA@@?CC8777==9985?A:990///7<<=---;===GJJHI9:+**)+0..79:<IEBC8779A?BEJGJF><==HJJ;;=JFJEEIED?@95EJJC97657999<92111-*'(%%%%)()&%&(&%%%'$$$$%+<=@9986776<;32****-+*+//22++.31--((34555?A=?>>BFHEBB@@?7777<<=JC>>??AAA@AA@=>HJJJJJJJG@BJDDBCEJJIGJHJHJEHFC=668>ACCJHJJJJJIEGDE***,66??BEGJHIJJIHHJGIJJ=<<877;888/,,,-++''*++-,*++,-1,&(222874,(*-(%$%$$%,-*(&&$$&(BAE9999<=<D2-++->BA???AG<;::?@JHJHGJJFJJ9777DJJJFJGEJHJB@BBD?C=FF<<3--.9279F543556785223382--./<<==<>=444//..13-+)*+--,/++*)**+0.&(,-3;GFBDCHJJHEHJJFC83)('(),/(((&+)*+(+&&'(('()*+())(&%$'%%)'')),,,-5544467843<AEEJFEH=;:<=;:89=DCDCIIJJEFDI@=<:771/-2-('&''(?100321.)(%%%%.01356<<=332)()&&'(''+(2221,;.--/>?BEJHFEFEEJJDDFFIJJJJJGGJHGIJIHFJHIHGJGFE666,&&&&''()(()-00121./2-,./---0858A@B9873333*(&%''()*,++***))%%%%()22**''(((*49>?;;:79----B@DGGF999;<::;DFECBBBBC;>34@?@@?C?@A?:9:=.++,-***889FCCD5453*)**(&':<BHG<;;:C@CF=:71,,,.8(&&'**,/,,,,).+*(&''-,,((((+(),))&&'&('%%%%(&'%%%(-,,,,,/*())045..0/22323//0(()(((JJAABHHFECB=><<99943323336655-***,//2599JDDJEJJJDDDFCJ@>??HBA@D544-,++1-'$$&'45=JJJBCABJD:::F=<=?910117756640113:<>@BFJJFDD5444GJCG?=D@??>@A?@@EDGJFJGGJJJJJJHJIJJJJC3333FCDDDC?>BDE?=<,50/0(??>+**+.-++15;5-:644+*((*,0>>AFDA@>8/<;=A4A=>B@@@<:870000?1,++-1:/:55557CCG<;:9::<=>=<9677:6-*&%&13<=;769CGEFJHHHJJFHDEJEAFDCD466+57013646643200)(''(0230//*'+++-))445=<0/)'(---8888BGDIHJJJ77775334555687,**+065/002-,,((456?@JHJGJJE<;;<GJFJDJFJJIJI5555@A;<;=>;<2225;3-(,,++/9;=<<:899:CAC@ADBIFGCA8301-++('''''))6:>CCJFJIDCE>;;@EA:-,,,,+/1*'233?>>=@;984&&%%()(&%&)()*))))*4==778:CFJFG>??HJCB<<:***))4558*)))++'&%###%.//0/./0@C777;B;CDCFGHJJHIHGJJJJJJGJFHHFJHJFEH@C?@JFHJJFHJJJFJJJAA@ABIJJC?AA:*/)-)113GJIHHIHFEHIGJJ644..//0/022HDB?8767445588980/./,8====?DBAA4310001=7/,++++9:CEFEDAB?>998:9><<:=;53@ABBCJJJGJFGIJEEGFCA??IDFEGF><>;61+*))-1CA@==?IIJJJJFHIEJJJJJFJEHEJJJ=<?/2(*%$&&'+,.,1///*(*''''**+---,,&&&(2252434=@FA888GC@99:CJJJJJGGJJFFECFEFF>>=>CBD996;A><2366.--**))*)/1755423BHC333F?>>=ABJ?@::A****CBJEGJFGFB@ABIHFJGHJJJJJJJIHJJJJJDEDFJEJH>:::=>ADFH6556DDED@@@AFB?>=636698DGHJIFE;:9?B<<<6666BCHGJGJJGJJDCGEJIJBAAD8888<82285)(()438:@>8:<9414--.9:223>BBAA;:2-743,)(+))+-'0/-/4++*))*.---@?>=A@?B?987<BEHFGHEJFDGGEFFGJJJ;22289:;:;;:;>?DJGGJIJ>==><<<=GDEJEJDABA>8888@=8)(((&'''*)(%&&*.46<:HIIEBBBCJJJJGJJDFEFDFJ?<;>;;;<ECDHCAADBGJ@@@?;0/3))));;>CIEDC?:8842+B@;:779EGDA@?=:8//0222<?CA::;;;:;GCEEJBBBBH22//&&&&)(+*..+,*'%%&&((**25@BCDDD75456@976222)))'&&('%%%&((&&(),8EFJEC>==?ADFJFDB?D??,++(,((.1211(0;>?DA@4333317568669;DA?B=8@?<000?CFC;;;8887706,,**+-,.>@@B@;;@DJHJEDBAEEEFFJDGJJJJJJJJBDCCIFJJFEJ767<<=::<=F6653,+&&)))@JC@@@ACFGJEAE?C=BC2AE@HJFFHJFHEFEJFJG<<<;;:;;?@@2/./(<BDIEFJA?;60><;?BJJJGGHJJGJGF<;;<@BABFI:320035//./2.)*+/7000//01-4&%%%'*=EIEJJJJJJJJJJJECA420///.****18ABEDAEEAHFDCEBDFGJIJGHGJH<::80320-++,444641)'%$$$(**)--285++(((('&%$,3,+)*((210(''''),,,,''/671...?;<@ACC::643<AGB=5133<>::99@ADE:8766531./134960/0556668;<;75442700;;;<7,,/::)))2<;<=A>9:;93'&%%&&)*1**(.&&6220-,++//25511/2+('''11:655021,--)*+,77-2-,-.,)((((/-/,-)-(((-//0))))::56::70--.*1123458044-..223567++988++BCHECADBE<778IFGJGHJIIJIGJGEFEGBEBB@C>)))+5-:?@?=2222?<=CBJJ<::34'(AADDFJJJJGJIJGJGIJGCGD(('(''(41)&'$%'()****,.1566442240>@>@CBBBF>=<>FGDJIJJJJJJGGJD65558;FJHIHHGGJFJHB=;;:A7666DJ8877=??=.))((-1.++,1++)'(*+54555AJIGIJJDJGJJJGJHH;;;;FFE5555DDA@CJ>>8678C;>=F@@A???>@<7878:7*+*)'()(((*),,-((/-2>FDDF@EEBFEFGDDBADA>93++,+,<=;?;+**&''(CFJGFE9998*&%&&+-,,(/8;<;/***212479---../((&'+)-+*))(14HDIJJHJGJJGGJ?JJG;;:BJFFGFBBCEFF@?>?ACGJHFJH0000JG:74(%%%'*)702=?>GFGGJH4/++,,'../25:2-1,,,'(&&&%.,+'),0//-+-++-.02<<>CDJ99:;756*'&'''''019;GGJEIJC@:8898650(&'1278FJGEEJHJHJIJFBA@BEFHGE<;=EDGA5=22@76))*2=8877----4301,)))*,,-)))**)),1*78=@7/67@@;46::;67//87333:>HAC?89EC@=9::>=@FJ@9;.++*-/('(*----;889989++++1(''&((('))+,+,++//=BJHGECEIJJJJGJH>72/.-/-,,,9BDC;<=.---,+)(((')''+)+*,(('/.)238J;778<;////:>>CJJGFC@77BCDJDGEFJEJJJJGJJJHJJJGJFJGJGHJDBE6=<<=GHEIDFC@<8666//..4422236-'(3696478444421/---,//2<4444EJEJECBBB>>9+*+84)))):785567211122>?==>@@<AFBCIHECCC437852A?:<==ADEFFGFIFJEEJGJIFFFH>=@?AA?>65*(((5/000744=>?>>>?EFB?>==B?>:;44DIGGGA?@@AFJDC@?@BBB;:;641124,,))))<;<****>7777@CA000/-,,**++./((&')'''--0//*+21.*.45770/++,433448:@CFFA?@?B>:::<----<>>?@@=6555@ACDJH<<<<DIEFDEFDJJGJGHA?@@<;=CCA@;:667(''&&%&##$$%&(,+///55@5455CCDHHJDHDCFGGGJJJJGGHJJG>>><>628<@76++++<:==ADEJJJ=<<=EA::??FBJDED?CEEJJJFCD@B87777423-,-.,,,*)(%&'+*)))-.1.-,,27)))%&&&'('((5>A3224C;568:990001778H@=>>@<(''(3+23+''(9<@::;=933)'((=>>A<>>>DDHEE::::IHEIJJEE???CDGFEFHJHC:8774+((/08BBDBEBJJJJJJJJGJJGDCFCJDFEC6665:9:>FFFHGJJJHF3333HEE@BBADHJJJDGIFDIJJHFCDCDHCD??CCC))))6793/,,111>FCIJJG;9998789;JFJJJHJFE?;9:>G2222=;;<=BIFEDCDDFJFIBABBJJE=>>>/..-+))*326@CBB=9;;*''(BEJJIEJJJGFCD@B@@IGJIJJIFB?@BIGJJJHDDEBGDEDDCBAAA>?><>>;:7844,-++*'''$))+,+*)+/++,7JFDJJIJJBEEEIJHJJIJJJDHJIJJDECBCCDHJFEDEJEJIAAA@DHIEJJJHIDDCDCDGEHJHJJIJBB9322((()B?<46<>@JGGFJJEJEDEFCHGGHG7777A?>>/..1..++++,''''(0268?=5EGDDBGJHJJFJJFJJJJJJJIJIJGGJB@3*))359..))()&&&&)*,'''((&'*83443AE@?:95564001322)))/..-....1-.1211224>=<<=<===??<<;*'&%&)*.367875+&&'(,,++''%&)/)))''',-,BADIJJDHIED338999BHECC54338///)(((000059653112366:@EGGHJBECB7-)''&$$$$%&(*(&&'(*444DFGIIAC;;??<998/-798>@BD??<>1/..'&'.69689<<@<333>669BEEDGBAB'''(/&30-879@B;;;;FGJJF;8888B=:3///1670655776:'''')--.894445;<::910//.//00178DDFDCEGF==65589;ACGD<;7.)(&()+++++58>>?<GB=3GDC=:;80C;<./-.236+++3670,,,,/4>;BCCB????GJ;;::=>>9,**++)*(&'&$%(()5:?>>=?>8998@46666B??511:422''(+3/''2*))*1*().--++-'''(()&&'56=A>>>=C<;650))&++2555000031778DE?>>--+&
@Glass_T7V_24_D3_14_9_9
TGCGCTGGATTGTGCATTGTGGGATCTGGCCGCGCGAAGACAGCAGCAATCGCTGGCTGATTTGATCGGCATAACGCTTCCCGAGACAGTTATCACTGCACAGACGGTTGTCATCGGTACGCCTGATCAGATGGCCAATAGTGCATCAACACTCTGGCAGGCAGGCGCGAAATTACTGAAAGTGAAGCTGGATAACCATCTTATCAGTGAGCGGATGGTGGCAATTCGCACAGCTGTGCCCGATGCGACGCTGATCGTTGATGCAAATGAATCCTGGCGTGCAGAAGGGTTGGCGGCGCGTTGCCAGCTATTGGCGGATTTAGGCGTTGCGATGCTTGAACAACCGCTTCCTGCGCAGGACGATGCGGCGCTGGAGATTTTTATTCATCCGTTGCCGATTTGTGCTGATGAAAGTTGTCATACTCGTAGCAATTTGAAGGCGCTGAAAGGGCGCTATGAGATGGTTAATATTAAGCTCAGATAAAAACTGGGGGGTCTGACGGAAGCGCTGGCGCTGGCGACTGAAGCGCGTGCACAAGGTTTCAGTCTGATGCTGGGCTGCATGTTGTGTACCTCTCGTGCCATTAGCGCCGCTTTACCGCTGGTGCCGCAGGTCAGTTTCGCCGATCTTGACGGACCGACCTGGCTGGCGGTAGATGTGGAACCGGCGCTTCAGTTCACGACGGGCGAATTGCATCTTTCAAGTACAGCGCGGCCGCAAGTTTGCCATCGCAAAGAGATATTTTTCGCTGGCTTCGTCGGAGGAGATGGGCGGAAACTCTGCGGTGATGCAATGCAAGTTCAGATCTGCACACCAACTGCCAGAAGCCAGGCGTTTCATAACCGACGCTGGTTACCAGAGGCAATTCAAACGCCTGAGCCAGCCATTCGCCTAATTCGCTGTGTCTGGGATCTTGGATCCAGCCATCGGATCGTGGAATGAGACCACCCAGGCAGGTTGAATGCGGTGTATAAGCTGGCACAGCGCCTGGGTTTCAGGTTCGGAGCCAGGTTTGTCACCTGTCAGTAATACGACATCGCGTTCTTCAGCGGCGCTGTTCCAGCGATAAACGGTTTCACCTTCCTTCCAGTTCGCCGCCGGAAAGTTTCTGTTTAATCCACACCGTTGGCGTTTCGCCCGTAAGAGCCAACTGGCAGCCGTCAGGATTCACACACAGCACCACATGATGACGGCGCAAAGAAGGTGTCAACGTCCGCAGAGCACAGGAGAGCGTGACGACCGAAGAGTTTTCAGTCACCGTGATTTACAGCCCCAGAATCAAACCACTTTCGCGGCTGGCTGCAGGGGCAGGAAACCAGATTAACGGCGCGCCCAATAATGAACGTCCGTAATGTTCTGTTCCGGGCGGAAATGCGCCGCGTTCGGCGCGTGGGCGGGTTAGGTCATGATCGTCTCTGGTTCAGGAAGTACCGGCAGTGTTGTGCAAATTTTGCGGATTATCAAATCCTTTTCTTCAACGCTATGTCATCGATCTTGTATCACTTTTTTGCCGGAAGTTGTTTGCATTTTATTAGTTGGATAGGGTTTGTGGATTTTTGCTGGCTGACGGGCAAATAAAGTTTGTTTAATGGTTTGCTTATCTGCCAGTTGATTAATCACATGGCGGGCTATCTGACCGCCAGCACCAAGAATCAGTACATTTTTAGTGAAAATTATCCCAGATTATTGGCAGCAATATGCCAGTCCATATCACTATTGCGGATTTGAATATGTTTCATTACAGAGTTTCCTCAAAGAACGGAGCTAATACTGAAATTGCTTCAGCCAGCATAGGCTTTGCCGTCATAAAGATCCATATGGTTTGCGCCTTCAACAATGTGATAGCGTGGCTTATCCTGGCTTGATGCTGAATGGTCCAGGTCGTCACTCATCCATTTGCTCCCTGCCTGGCTGCCCGCCACAATCTGCGTCGGCTGAGTCAGGTACACTTCCGCCATATGGTAAGCATCATAGGTAATAATCTGGTTAAGGCTGCGCAAAGTAGCGTAACCCGGTGCTGTTGGATACTGCGCGCGAGGGGTGTGGTAATACTCCCAGGCCTGACGCAGTTCTTCGTTCGGCGCATCGGACTCCTTCATTGGTGCCAGTGGCATAATGGCGTATTCTCCGCTGCTAATATCGCTGGTTCTGGCGTTTGAACCCGCTTCCAACGTATGGCAGGGCATCAATAGATTTCACATTGTTTTCCCCAACCATTACGGAATATCGAACCAATATTGACCGCACTAACGGTACCGATGGCCTTGATGCGGCGATCCTGAATTGCAGCATTGGCTGTATATCCTGCACCGGCACAAATTCCCATCGCACCAATTCGGGTATTGTGACGTAAGAAAGCGTTGTCAGGTAATCAATCACGGCACTGATGTCTTCAGTACGAATGTATGGGTTTTCTAACTGACGCGGCTCGCCGCCACTTTCACCTTGATAAGATGCGTCATAAGCAATAGTGACAAATCCCTTTTCCGCCAGTTTTTTGGCATAGGTTCCGGCCGTTTGTTCTTTAACGCCCCGCCTGGGTGAGATAACACAATTGCCTGATACTGACGGGTTTCATCAAATTTTGGAGGAAATAGATCACTGCAGACAAAGAGATCGTTGGATTATTGCTGTTAGTGAAGCTGACTTTATTATTCATCATTCCGTTCCTCATGGAGTTGTCGGTTCGTTTAACGGTTGGTGATATCACTATGATCTGATACATTAAGTTGATTAGACCCAAAATCATGATTAGACCTATCATTTAAATGATTAATAGATTGCATGGAGATACTGATGAAGAGCGTGAAGAAATCGCTGATCTGATGGCGTTCTCGTCGTTGCAGAGGAGGCTAAGCTGCCACTCGTGCAGCAGCCGGCCTGAGCATGGCGCAGTCAGCTTTAAGCCAGATAGTGCGTCGTATAGAACGATTGGGATTGCGGCTTCTGACGCGAACCACGCGCAGCGTTGTTCCAACTGAAGCGGGCGAGCGTCTTATCTATTACTGGCCCTATGTTGCATGACGTGCAACTTCAGCCATGGCATCCCTGAGCAATCTGCAGAACCGCCCATCCGGGACAATACGTATTCTTACTGTCAACATGCAGCAAAAACGATATTGTTACCAGCAATGCGCACATTCCTGAAATCGCATCCTGAAATTGATATTCAGCTCACCATTGATTATGGTTTGACCGATGTCGTTTCTGAACGTTTTGATGCAGGCGTCCGTCTGGGTGGGGAGATGGATAAAGATATAATAGCCATTCGAATCGGGCCAGATATACCAATGGCTATTGTTGGCTCACCGGATTATTTTTCTCGCCGAAGTGTTCCAACGTCAGTGTCACAATTAATAGATCATCAGGCAATTAATTTGTATCTTCCACATCGGGTACAGCAAATCGCTGGAGATTAATACGCGGTGGACGTGAAGTTCGTGTTCGCATGGAAGGTCAGCTTTTACTGAATACGATAGACCTGATCATTGATGCTGCAATTGATGGGCATGGATTGGCGTATCTACCTTATGATCAGGTTGAGCGGGCTATTAAAGAAAAAAAACTGATACGTGTTTTGGATAAATTCACACCAGATTTACCCGGTTATCACCTGTACTATCCACACCGTCGACATGCTGGCTCGGCATTCTCATTATTTATAGATAGGCTGAAGTATAAAGGTGCTGTTTAGCACTACTTGCTGATACATTAATTTAATTCTTCTCTTAACGTATTCTCAGTTCCTTTCAACGTTTTGGTCATTTTTTATTCTTCGTACAATGGCGACAGATGCTGATTATGATACCGAAAACGGGTTTGAACGTGCGAAGCCCAAACCCCATGTTCGGAGCTTTATATGTGCTTTACCGCATTTTCGATTATTATTTACACTAAATCTGATTTGATATATTGATACTTAAAACATTTGATGCTTCCTTTGTCACTTTTTTGATGGAAGTTGTTTGCATTTCTTTAAGGCGAAACAAATAATTACGCATCAATTTTAATGTCGGTTAGAGGGAAACTTATGAAGCACTCTGTTTCAGTCACGTGTTGTGCGCTGTTGGTCAGCAGCATTTCTCTTTCGTATGCTGCAGAAGTTCCGAGCGGCACAGTACTGGCAGAGAAGCAGGAGCTGGTTGCGCCGCATTAAAGATGAGCCTGCGTCGCTGGATCCCGCTAAAGCCGTGGGCCTGCCAGAGATTCAGGTAATTCGCGATCTGTTTGAAGGTCTGGTGAATCAGAACGAAGGGAGATTGTCCCGGG
+
899:6639;?DDEJJDCCDG/..(75559C<88:BEFJJHIEBB6554444,,,))&&%%&+-2=>?ECDACACHEFE>0-*'&&&02:;:FHFFEIDHJJJJJIGJFJJEJIJIFFFJEJJJF==>>JEEJ@?@>33325548.--,11....01:ADFFFJEGCGH999AF;66??@DJJJIHGJJJJGJJGJIJ?>>?FDJJJGDEGJJJJHFFGJJGJJFJIJFFIJHHJJGEJJJJAB@@IGJEGJH999:BAABCFJJJEFIEJHFGJJJJJJGJJHJGGGJFJHJJHGHFEI@87476.-**())'**(''*50)6>FGGFJJJJJJJDFCGJJHIGJIFGJHJJJJGJJJJJJEGHEJJJHFCA*)))+*))))))**4;EFDGGGIJJJHGJHJJEGEDJGJJHJJGJJGGGHC>'''''''+++<<=JJJJGEEFJJJJJJJJJGJJJGHJJGHJG5444442112<5+&&'(''*(&%$$'69-*)*,,BACCDDJEEE@>:;;<<;<==4444ADB;;9999,,))+,0;=>;;?BHHGJJJJJIJJJJJJGGHFGJFGGHHFFD/*(9@66667AACHE?@CCEAFJHJJCAADIB@A9:CEBEJEIJB??>:;;<?;267--,/5,,,,AJHJHHJJJJJ@AABFB==?JFFDDDEJJDGFJGHJJJFJJDCFCEEDCJEDBB+**0'(%%%%%%',,2&&)100.000;<:4.''67@AAJJJJJJJE?CJDJ88D<888JHCBBBBCHJBA<;:;=>JJDBA<A=<==55BBJGBA8778./.06770////99:FIEJHECFEGC4(((*(&()1145,)115<@BBE>EEGHJJHJJEJE9777>6((((A@BAB:::;976460.--2CDADCCEGEBFGHFJGEID<;86427??9**++,+'''*''&&+,08++*,,20)(('))'&'(3?A@GFDCJJIFJJJHJJJJJGHFJA.,,-0DEJJJGJG<<<JJHJHEHCG;BFEIJJHGFHGJJEEGJJJJG><<<EJGICDAFJJJIJJHJHJJFCDGFJC>>==EG@F6JJJIJJGIJJHGJJJFEAA8+:6>/219:@=DEFGHFFJFJJJJJIDD;42:3+(-<9:;;='''&)*,..-+,-,4*(((('&&(*00=@@CJJJI;;<;BJIJJHFJFHJFJIGA@@BFJJJJJIHJEHEFG>>>@E@><;<@*)))*.'''(37<==DCAAGHIJJIIFJJE88860,---*)(*/+,..../../%%$%&&'',//1.,/.0.2>CHJGDCBCGCDGDJHIGIFJJJ::;;JE88759:5GFEEFJCJGJHJII@AAA///++++889@B?>:;78<:;;8;:0//0<85320-++**+++)&&'')'*8889880/..&&&&'$$$(+&&'()))))7321//2(//1/<:863.++0;:::?A?BDCFEEFJJJJFIJCBBAEJ>''''FEFHJHGGHIJIHJJFFGFJFI>:::=DC@B@BD00.,)(*::EHBJHJIGJIGFJDJJJJJJJGJJ@@JHHDD@==?GJJJGEFJJIFGJJJJEHIHFFJHFJJ4445:>A<4455BE?7HJDIJGJJJEIIJFDDB@==@CBAGJEHJD7756=>FJJI?@@AJJHHIEGCJCGJ;<<<=<?ECB;99<JBBADCD,'%''00BD>;:9894HIJHFJHDJHIGF***,A742.300159./8;BCDHJJIJHHGDFJGGJGJIIIJIJDJJG>;989<<.<6;;CFHJJJJGJJGGIJIJJJJJJHJFJ?@2/*&&'),&&&%%%%4333390/+*()-8;@::BCEICABABG??>><;;;;>>>CGABA@FC983+'%%%()1:9::<>JHEJJJHJ('''&&&&&&&<=FCBDFIJJJEJJJJJJJJIGJHHFFHB:<8=<61-+-39A>>>?IDCECDFFAC:888==>AAAE222278689==CJIHJHJJI0003CFEEDJJJIHGBCFCCDGGHEHD<<=?BHJHGGEGHJJJJJJJIHJJJJGJFEGJIGFDIGGAC??CFGJFFJHJFGJEACC<<@?JIGJJGJHEJA@<<<>>2(()).//<==>GA@@@C99@A;==>EIJJJFEEDJJJFJIJJJJIJFFFEDHCC;IJJDI=>DHJIGIHJJFJJJJJDCCC?5999JE<=<7,-((59@BA@ACBJJHGFJC8887778==0''&)76,,,B7:<GDFJHEGHFHCDIJJHJIHEJJJJJJJ;;:;JJJJGIHFJJJJJFEHHJJFFHEEJCHJJJIJDAABAJE88833)))*@?JC??JJHJJJFJFHIJJBCD2DEAB::::>2112?>;;=CGAB?@ECBBFIFJJD:776660.0343+++.:D;::;AAAA@CABCJGFJJFJJFHJJJFJJJJJJJJECCIJJEFBADJIJI-+'&'3?AJCD?ABBD>><9::.)))5)878:@56JHDJIFFDA@ABJHFAB::97777JE@=>>@GIHJIEJGEJJIFJEJJJJFIFGIIBEBEFDJIJHGGEEH=A+:>1)BJFEEFD++++JIHGJGHJJJJJHJ@@AAHGJHJJJJJHJGJBBACFJHJHH:99;JIB)''(2(,*+)('()7777BE543--..-,,,''&%$$%&,,----678B>@BBDJHJHJGJJJJJFJJJJJ??>6667D<HFAD?;?BDFDCD@=>+'&%%$$%)?>JIJJHGBBAAGDCB>=>@:6&%'''((85100*()**<>FFJJJGIHHDACCD+(('''0>BABADJFJEEJJ@?>DJIJFJJJE::99<<<<FAB?>;666''%'310(''2357AJGACAACBB9887<9;FDBF@BA++)+//2111500/./+(($&&&&&(((&%%%&&/.2000020/)+'(1;?CCEJDEDGJIJJHCBFCCJIFJJJJIHGGGCDFDF><>?B/,-46:99<BBCEGJGHEJJJIDBBHIDJBCEFJJJEGIFIEJJGGJDFCEFEJJJJFBB7666---1((''+'+*+)))'(('.BBBGBDAAB?@>===?---,*))-,**+0:AEIJJJJJGJJGIFJ)(()IEGGEJJJJB@A?>CCCCFEAJ/../A32226'''&'.,,''''6ABABEJJEDEJHJJIJJJIJGJJJJJHJHGIGIJJJJJFFEFIJJJJIFJDJGHJJIJJJFJIGJEJHFIFF@AJJJIJJJJHHGJJJJJJJJJIJHJJECCCFGEJJGJIFJJJIJJJIJJFJJJIJ;GEIJGFG??@JI?==>BADFIJFEB>=((('''(/22223359@@?DFIIJJJJGIJFCJJJFHJJJIJG8777IGFEEGJJJJIHDJEDB<:>@9CFHJGJ@=?<9::@@>BCCFFFJ11118882++++44@HFJHJHJJJGJJJHBA@CDJ<2(/+,3///DJEDDGH))))JEGJHJFFJJJGJJHJIHFEHJJGA@>>?@BB7555:?988:AJGJFJJGJFJJJJJJJJFHFDEHJIIIH@@??FDDEE@@@GFJJHJJJJIJJGHHHJJJFJJJJJJJJHJEJJ;999GJJ@?CCDFJJFGD6555FBBDFJEG<?AD66?>C@@?>AIEDJJGJJJHIJC@=>CECBDJHIHGGGEFJHD;;;30<<DIJIJEGGJDIBA@@GJJJCACAFGBFEFGCFC*)'8556<BG=:99<@>>>>CAGG55EHGJJJJJJJHJGJJJJJJJJJJJJJJJJHJIGCDFBFBEJGGJGJGJGJJJJJHGDEE@=<>A48JJJGJIEH:877@JJFJECGJJJDJJJIJJJFJF;;;BBJIHGJ@?AAE@==@EDEHIHGJJJJJJJJGGJJGGGJF@BJJIJCCEEGGEDB?77783332223+++-(())../:4799;1//61/10897211959=3777842''&&'''/07=>AJ:::41148>::;;JAGGFDFDJHJJB>=E69:C@BBJDCFJJFJJHDIJJJJFFJDJJJJJIJJJJFIGJHCAAADJJJJJHJJFIHGJJFGJJJJJJFJJGJHJJIHF<;99;>>88865/,-.0+()*;?FE?>>@??;:9875555567HA@9666GJJGJJJJJJGJFIJEF77757771110/00.597CC?EHGJJIJHJJHJJCEGAA'''?AFEJJGFFGGEIJIEEFA?C?>:::6888/-+(&&()3('((7.8;A436?>>?>HCCCE9991277DH?9EDDIGHJC;:11/-3224?;<4??@>31251''')2./.+,7888<7.ABC??;=+**+221'%%%&(&&&%.-,%%*(%&%$%&&#
@Glass_T7V_24_D3_14_9_10
TCTGCTAGACCCTCTGTAAATTCCGCTAGACCTTTGTGTTTTTTTTGTTTATATTCAAGTGGTTATAATTTATAAAAATAAAGAAAGAATAAAAAAAAGATAAAAAGAATAAATCCGGGCCCTGTGTATAACTCACTACTTTAGTCAGTTCCGCAGTATTACAAAAGGATGTCGCAAACGCTGTTTGCTCCTCTACAAACAACACTTAAAACCCTAAAGGCTTAAGTAGCACCCTCGCAAGCTCGGGCAAATCGCTGAATATTCCTTTTGTCTCCGACCATCAGGCACCTGAGTCGCTGTCTTTTTCGTGACATTGAGTTCGCTGCGCTCACGGCTCTGGCAGTGAATGGGGGTAAATGGCACTACAGGCGCCTTTTATGGATTCGTGCAAGAGAACCCCATAATACAAGAAAAGCCCGTCACGGGCTTCTCAGGGCGTTTTATGGCAGGTACTGCTGTGGTGCTATCTGACTTTTTGCTGTTCAGCAGTTCCTGCCCTCTGATTTTCCAGTCTGACCACTTCGGATTATCCCGTGACAGGTCAGTCAGACTGGCTAATGCACCCAGTAAGGCAGCGGTATCATCAACAGGCTTACCCGTCTTACTGCCTAGTGCTTGGATCTTCACCCAATAAAAACACCCCAGCAGCAACCGAGCGTTCTGAACAAATCCAGATGGAGCTGAGGTCATTACTGGATCTATCAACAGGAGTCCAAGCGAGCTCGTAAACTTGGTCTGACAGTTACCAATGCTTAATCAGTGAGGCACCTATCTCAGCGATCTGTCTATTTCGTTCATCCATAGTTGCCTGACTCCCCGTCGTGTAGATAACTGCATAGGGAGGGCTTACCATCTGGCCCCAGTGCTGCAATGATACCGCGAGACCCACGCTCACCGGCTCCAGATTTATCAGCAATAAACCAGCCAGCCGGAAGGGCCGAGCGCAGAAGTGGTCCTGCAACTTTATCGCCTCATCCAGTCTATTAATTGTTGCCGGGAAGCTAGAGTAAGTAGTTCGCCAGTTAATAGTTTGCGCAACGTTGTGCCATTGCTACGGCATCGTGGTGTCACGCTCGTCGTTTGGTATGGCTTCATTCAGCTCCGGTTCCCAACGATCAAGGCGAGTTACATGATCCCCCATGTTGTGCAAAAAAGCGGTTAGCTCCTTTCGGTCCTCCGATCGTTGTCAGAAGTAAGTTGGCCGCAGTGTTATCACTCATGGTTATGGCAGCACTGCATAATTCTCTTACTGTCGCATGCCCATCCGTAAGATGCTTTTCTGTGACTGGTGGTACTTGGTTCAAGTGGTTGCTGTAGGAATGGTGTATACGGCGTAGGAGTTGCTCTTGCCCGGCGTCAATACGGGATAATACCGCGCCACATAGCAGAACTTTAAAAGTGCTCATCATTGGAAAACGTTCTTGGGGCAAAAATTCTCAAGGAATTACTTTACCGCTGTTGGAATCCAGTTCGATGTAACCCACTCGTGCACCCAACTGATCTTTCAGCATCTTTTACTTTCACCAGCGTTTCTGGGTGAGCAAAAACAGGAAGGCAAAATGCCGCAAAAAAGGGAATAAGGGCGACACGGAAATGTTGAATACTCATACTCTTCCTTTTTCAATATTATTGAAGCATTTATAAGGGTACTGTTTCATGAGCGGATACATATTTGAATGTATTAGAAAAATAAACAAATAGGGGTTCCGCGCACATTTCCCATGGTGCCGCCTGACGTCTAAGAAACCATTATTATCATGACATTAACCTATAAAAATAGGCGTATCACGAGGCAGAATTTCAGATAAAAAAAATCCTTAGCTTTCGCTGGGTACGATTTCTGGAATTCGCGGCCGCTGTTTCTTCGAATTCGCGGCCGCTTATAGAGTTATGACAACTTGACGGCTACATCATTCACTTTTTTCTTCACAACCGGCACGGAACTCGCTCGGGCTGGCCCCGGTGCATTTTTTAAATACCCGCGAGAAATAGAGTTGATCGTCAAAACCAACATTGCGACCAGGCGCGGTGGCGATAGGCATCCGGGTGGTGCTCAAAAGCATTTCGCCTGGCTGATACGTTGGTCCTCGCGCGAGCTAAAGCACTAATCCCTAACTGCTGGCGGAAAAGATGTGACAGACGCGACGGCGACAAGCAAACATGCTGTGCGACGCTGGCGATATCAAAATTGCTGTCTGCCAGGTGATCGCTTATGTATTGACAAGCCTCGCGTACCCGATTATCCATCGGTGGATGGAGCGACTCGTTAATCGCTTCCATGCGCCGCAGTAACAATTGCTCAAGCAGTTCATCGCCAGCAGCTCCGGATCGCGCCCCTCCCCTTTGCCCGGCGTTAATGATTTGCCCAAACAGGTCGCTGAAATGCGGCTGGTGCGCTTCATCCGGGCGAAAGAACCCCGTATTGGCAAATATCGACGGCCGGTTCATTCATGCCAGTAGGCGCGCGGACGAAAGTAAACCCACCTGGTGATACCATTCGCGAGCCTCCGGATGACGACCGTAGTGATGAATCTCTCCTGGCGGGAACAGCAAAATATCACCCGGTCGGCAAACAAATTCTGCGTGCCTGATTCCGCACCCCCTGACCGCGAATGGTGAGATGAAGTGCTGGCACCCATTCCCAGCGGTCGGTCGATAAAAAAATCGAGATAACCGTTGGCCTGGATCGGCGTTAAACCCGCCACCAGATATGGGCATTAAACCGTATTCCGGCAGCAGGGGATCATTTTGCGCTTCAGCCATACTTTTCATACTCCCGCCATTCAGAGAAGAAACCAATTGTCCATATTGCATCAGACATTGCCGTCACTGCGTCTTTTACTGGCTTTTCTCGCTAACCAAACCGGTAACCCCGCTTATTAAAAGCATTCTGTAACAAAGCGGGACCAAAGCCATGACAAAAACGCGTAACAGAAAGTGTACTAATCACGGCAGAAAAGTCCACATTGATTATTTGCACGGCGTCACACTTTGCTATGCCATAGCATTTTTATCCATAAGGATCACGAGGATCCTACCTGACGCTTTTTGTCGCGCAACTCTCTACTGTTTCTCCATACCCGTTTTTTTGGGCTAGCTACTGAGAAAGAGGAGAAATACTAGATGATGCAAACCGTTTTAGCGAAAATCGTCGCAGACAAGGCGATTTGGGTAGAAGCCCGCAAACAGCAGCAACCGCTGGCCAGTTTTCAGAATGAGGTTCAGCCGAGCACGCGACGTTTATGATGCGCTACAGGGTGCGCGCACGGCGTTTATTCTGGAGTGCGCAGACGCCCTGAAAGGCGTGATCCGTGATGATTTCGATCCAGCACGCATTGCCGCCATTTATCTGGTTAACTTCCCTTTGGCAATTTCGGTGCTGACTGATGAGAAATATTTTCAGGGAGCTTTTAATTTCCTCCCCATAAGTCAGCCAAATCGCCCCGCAGCCGATTTTATGTAAAGACTTCATTATCGACCCTGCCAGATAGCCATTACCAGGCCGATGCCTGCTTTATTAATGCTTTCAGGTACTGGATGACGACCAATATCGCCAGCTTGCCGCCGTCGCTCACAGTCTGGAGATAGGGGGTGTTGACCGAAGTCAGTAATGAAGAGGAACGGAGCGCCATTGCATTGGGAGCAAAGGTCGTTGGCATCAACAACCGCGATCTGCGTGATTTGTCGATTGATCTCAACCGTACCCGCGAGCTTGCGCCCGAAAACTGGGCACGAACGTGACCGTGAGATCAGCGAATCCGGCATCAATACTTTTACGCTCAGGTGCGCGAGTTAAGCCACTTCGCTAACGGTTTTCTGATTGGTTCAGGCGTTGATGGCCCATGACGATTTGCACGCCGCCGTGCGCCGGGTGTTGCTGGGTGAGAATAAAGTATGTGGCCTGACGCGTGGGCAAGATGCTAAAGCAGCTTATATAAGACGCGGGCGCGATTATCGGTGGGTTGATTTTTGTTGCGACATCACCGCGTTGAGCGATTTCAACGTTGAAAACAGCGCAGGAAGTGATGGCTGCGGCACCGTTGCAGTATGTTGGCGTGTTCCGCAATCACGATATTGCCGATGTGGTGGACAAAGCTAAGGTGTTATCGCTGGCGGCAGTGCGAACTGCATGGTAATGAAGAACAGCTGTATATCGATACGCTGCGTGAAGCTCTGCCAGCACATGTTGCCATCTGGAAAGCATTAAGCGTCGGTGAAACCCTGCCCGCCCAACTTCCAGCACGTTGATAAATATGTTTTAAACAACGGCAGAGGTAAACAGGGCAACGTTTTGACTGGTCACTATTAAATCGTCAATCGCTTGGCAACGTTCTGCTGGCGGGGGGCTTAGGCGCAGATAACTGCGTGGAAGCGGCACAAACCGGCTGCGCCGGACTTGATTTTAAATTCTGCTGTAGTACGCAACCGGGCATCAAAGACGCACGTCTTTTGGCCTCGGTTTTCCAGACGCTCGCGCATATTAATACTAGTAGCGGCCGCTGCAGTCCGGCAAAAAAGGGCAAGGTGTCACCACCCTGCCCTTTTTCTTTAAAACCAAAAGATTACTTCGCGTTATGCAGGCTTCCTCGCTCACTGACTCGCTGCGCTCGGTCGTTCGGCTGCGGCGAGCGGTATCAGCTCACTCAAAGGCGGTAATCTCGAGTTTATCGTCAATCTGTTCATGGTGAACAGCTTTGAATGCACCAAAAACTCGTTAAAAACTATGATGTATCTATCTTTTTACACCGTTTTCGTGCATATGGACGGTTTTTTCCCTTGATATGTAACGGTGAACAGTTTGTCTACTTTTGTTTGTTAGTCTTGATGCTTCACTGATAGATACAAGAGCCATAAGAACCTCAGATCCTCATTATTAGCCAGTATGTTCTCTAGTGTGGTTCGTTGTTTTTGCGTGAGCCATGAGAACGAACCATTGAGATCATACTTACTTTGCATGTAGCTCAAAAATTTTGCCTCAAAACTGGTAAGCTGAATTTTTGCAGTTAAAGCATAGTGTAGTGTTTTTCTTAGTCCGTTATGTAGGTAGGAATCTGATGTAATGGTTGTTGGTATTTTGTCACCATTCGTTCTGGTTTTG
+
2--,,--//014856741103333---.2110135.75,01139:9422364210--./3223212++,,/.//)((''11243334//.//12257651//01665)(',-./.-*++,--,++*('&&(*+**/0))),3.11343111100011,,*&(*,12123210/-...211113434467566754/((*/)&&&*'&&'4545663224322222200//11557400001122....34441001+***0/0132/54433323....31112556676754/.++--1-+)))0///004311''''/.-/031///264000178:998743223333540///21230,,,,113201117210//03110---.322/-,+&%(--/..-/12445457566420013////65566666561000611001--++)('')+*,1332232//----,*)(('(*'''&&&)*)))013587676896434977430,++-./,,,,,**'%%%+&&+&-+,,+-(&$$$$$$,---./55221/.-)*,*5/-,-123541100001121121111311113//**+)*.-**)((('('((.00**-*,48//0.0/02210143500.'&&'22//..0111/63243/--./..&''--05***+8:@BFGIDBA********+&&&&,//=<985799=<??B<4215:85400100000----////33..//1113777DDEEA,,,-10..'%&&(++)*(*&%(*,,++--=??==8;21120...<>@>/////J@?>>B>:9<((((*)((*'()-/**'+.(%&(-00::<@CCCIJGJJJIJJFJJJJJJBB666;DFJJGBDDAED.*+8;99:9<<?<::89:::<<>DEEIGIFGFFFEBB@<;3:4A::9;..--34>GEJIHFJIFDDEEDI;6&%'()+'(7?@HJHJIJJJEFE>==<?;:??HFBAA0--.7***2*))*=BC;4449+,,+**+(''''()))01)(%&8333...((%$%+678:@DFJJJFJEJJ?@A====ABBEJJJFJE;1.))((((/.,)<?GBCEDJE....8667JHHFHHCA::1454:69A?@ABI??=>443ECAA>==@AHA@A@BA?0(<?CHGHCA9996668?HEFDEJIJIEFDEEDIDHFEJJIJHGJF<<<;>A==@A@A?>?BBB8887=<<==;@DEGGJIJJGGB0--.<;90-8433444@DDED??EE866687788880..''''&&''''''/&&&&+&$$&%$#%)).7;77674434<521)))*,-.140+,'(((&())))(((.0..14JJIJJEJDD??A>A..(((((()(44/'((A>?<<C@@J<<<<I>?JJJJ@DA;11''(FI-..C<52&%$%&'*0/''$$%%)'+,*+,+/,'%$&&)(('-+)&&'-83311114<;;<>IHEJJ4445?=<=>56+7;;<<<>AIF+)))4*::::CJGJJEEC::EI////:9:HEFGHJFFEJGGJJJEJJIJH<;;8>77/**-011,-5<>=<=<<ACFJFHEIFJGJJJJ??@?FE?>?856;5454:;;<<;89;2;:?/,+*.++%%%%*,((,-06-***++,,77CDG:875581.::9?@)))&368<>888@JH****+)),10.)*)****))))(()++5==>=>7))))8CA00/13250024;299:AA>F;889;JAA@::;9???AEJJJJJIJJJJJGGHF??JFJJJJJEJIJJFFF?DBGJHHEBGFFJDDDCE>-(&%$##$()&&'(,'''2ECFDA@A77786569?7?<=<334201668:BA?**)/%)'%$'&'(*333))))**68676<A@6666CA>777788799:401CGJJFIJEGG9999AB<8:;:===<G@==9:;;HHHJCBAADC@6558666;<DEC955C>:11349567334>@HGJGA***+.-),(%%%%$$$(++348744;=33234=>?DFHB877644('''554*(('')))4<@@>-+**)+,5:BCDEG=776843311*))*3&&&&*;>JIHCEIJGJJHHJFFBJJHJ@::C@@DAABCFEHGJHJJJGF////@ACD8853007>>988:JJJGJJDFEA=>=BHGJFHJIJCADDA>?DCDDHC>===>@=?>00/2??3))AA9888?A@HC=@@@CDB<8J9889EBBDJDDCEJGDCC?>;;<?3...12<79;<=86.6,,--==DGHEEJF40001/.+,(&&()-48985545/0/(''('''+-.<=//CBDG;(BJACHJJB@<:=.--,(%%%+6>AECBBC@?>?IGHJIJHJIFJJGJIG;;98/6978:?BB<;:@?AA;:<==JHJICDD99/8..,,,,4466)))).'')(122357:<////<=<>BBBC?==D<:5446BA77.'(>BCBCEIJJJHA@A?DCCHJCBCGJIJHHEAAHJGHJJJJJE>==>JED@@>DHEJJEEJJJFJHAABC?B56DHCBJHACACJHJG4331/-0&%$%*++.5744,.''%%&-6;;//JFHIJHEEGJE50/++)(('&&%&%&'$$%%%&**.52<C998*)$%&'''&''@B;89:?@@BFDJE>>?B@6666''&&-)((,+++16:>=7887432333.*+46BBDC>>>>0...7525262+*)((('.079:=3333<AABCBCCEJBABBH=:9+***+2--:/@AAB8,+++/=BBFEJJDECAEJIJJJJJIJ====GGJJFGJFGJJHDFJJJHJ<<..-32,%&&(,,%&&&+((ACBHJJJJJJE7777DGBCBAF;;:JDFHJJJJGJHGGJGEEI=<<=GEFEEJ@--,))))499BEGIIJJJJGJHD@-(()//.**)''&'+,55448897;:9++*+7@ACD??JDHFADDEJJJJGGJJHJEFFGICFB?>=<<:><:;1001465553/5.---(+(((%$%)-;A@?:99;DFI=99(114*('')((7@9888DDEHJIJJJEJIFFJEFEF<;:77:AEABBFC:99:655**,588;;=<6??@CCD?=55:?EJIGGIJJJJJJJJJJJJHJGJHJ422256459?*(()6++++.**)'*-++*0CDDFA@JHGJHIJJJJGHIHHGJGHCA@;GJ0-++-**,,.,,*,./72111---/**.'((>99332379;ABC<<B=?=88:@EIGABABHAC66622,+()-&&&&'%$$$'&$#$#$)/0035556588<CDEDCA;6+''''A=BD;99:FIGFIFABA1112***+-('&%$%%',3236;7:;CBDCHJFJJHJJA@@@<<<=EHFEJGJIHJH:57;89:66543////51,(()(+-5'''''-369;BDHFJJGIIEEHHJHJJEJJJIJJJHJHJJJHJJEDIEJJ000086&&'%&%&$#####$&(76GDEAABADGHJCA=;70<;=DFIEDJJ:.*)'(+('(-.-,,++45::;>CE@@@??>:///6<EEFJEDEEJIJ<<<<JJEJFD@%%%'7@9:.../FIHJJJIF:88454/003;=7452-*'*)(,-4455<<<>>@DFJBCDCJHJJJJJJHJIJH4444@?AAC-+++866,+.-**-+,*)+,/()))**+<>EDCEJEJGJGJJEGGBD:?=-(,,,3<9567?,,('))/(&&'()*.-+++,99?86679>244--+)'&$%%$+,,3@BJD>;;;FGBD::::;>@GHE/../?@DGFGFJHIJGJ980/..())*..))):?>;=@966687;?@DGJJEJIFIJJEHIJJJJJJGJ<566AD<<<=I;;=D@<=DBA<==;:::?>><=>@DHB;<99::@>,++,-***,-FIHCCCGJJJ;=421139=;:;<..-,,,&%$$'(189?@=?@A@A?=<<2?7655::6774655;%%%%))++)'(((*..&('(+,*+**457;<BFEFEFFIGFA?=>@CB:79818;>><<99955;;?CBECE?C<<>=JIGIIGHBC<;:9:BE::@@B@@4445??==CEJJJJFJJIFGGJJAAC>>>=*&&&'),,=>??@BFJFEJJJJJGJJGJCA?671000JEEJJGJFJGFJHFJJGIJJJJGDFFEBCJEHE???JJEIGGJJHJIJJJJJJC@??CJGFJC@A@8@<7883)$%%&$$%)*+,,-0/56,*******<70'&&%&$###%&&&%*&'&&'))))AA@@AEJEJDDCDJGJJJHIIEEBC>>)(((///0JEEJIGGJJJJIIIDGDDDEJDB><:::<>5>?BHJGCGFEJJJGIHJGFFJHHIJFJH@?BFDDDBHGFJJHCIA@B8.331,*(&&'),+**++/%%&%%%&27<AFJJFIEHHJJJHCBCEHA@,,,,>001=J=<<<A;<;91.+/011)('*2++,,;::?655/./016;<JFHFFFJDIGCFJGJBDEJJJJJJJJHFJFJFGIJIIJIJGGJJ<88ACI46753==AB<)))91///220-(9ADJGIJJHGJFJHJJGD>=;;9;@BJDEFFCFIFJECFC....6330/00ACADEJ@A@A9999FB@=;<((=@@@C@EFIJHJ:9:9=4('''0810%$$%%%%(76566?CEEJFFIEJHJFGECCHFGFAB:---1)((+((('+287111101=660000/0;;<;6B>=986,+,,+**((4;==?777A***+3-5854577)>FEDFF>=?>><5440))()-*%%%+,00<A=;;8;AB;;<<D>::JJHEEGEEE;;;:==99FEFGFIHJJHH0++<8@C94/...21&$%%%-.%1135''''/31(:77----0669;<;<=BAADI=/-,,../01+,''()*'*))'**,,)00008@??BAB??<<6.C@??A**&&'(09H>>200089:;;?CHEE6//(''(*''''>>??::63120333///((((D65556FCBF442.23477IB=DDJDDDDIFEJGDBABCHFDECFJFFHFFF@CCBFED?<@//787995'&&&'''3311'
@Glass_T7V_24_D3_14_9_11
ATGGGGGATCATGTAACTCGCCTTGATCATTGGGAACCGGAGCTGATAAAAGAACCATACCAAACGACGAGCGTGACACCACGATGCCTGTAGCAATGGCAACAACGTTGCGCAAACTATTAACTGGCAACTACTTACTCTAGCTTCCCGGCAACAATTAATAGACTGGATGGAGGCGGATAAAGTTGCAGGACCACTTCTGCGCTCGGCCCTTCCGGCTGGCTGGTTTATTGCTGATAAATCTGGAGCCGGTGAGCGTGGGTCTCGCGGTATCATTGCAGCACTGGGGCCAGATGGTAAGCCCTCCCGTATCGTAGTTATCTACACGACGGGGAGTCAGGCAACTATGGATGAACGAAATAGACAGATCGCTGAGATAGGTGCCTCACTGATTAAGCATTGGTAACTGTCAGACCAAGTTTACGAGCTGGCTTGAACATGTGATATGATCCAGTAATGACCTCAGAACTCCGTATTGGATTTGTTCAGAACGCTCGGTTGCCGCCGGGCGTTTTTTATTGGTGAGAATCCAAGCACTAGGGACAGTAAGACGGGTAAGCCTGTTGATGATACCGCTGCCTTACTGGGTGCATTAGCCAGTCTGAATGACCTGTCACGGGATAATCCGAAGTGGTCAGACTGGAAAATCAGAGGGCAGGAACTGCTGAAGAACAGCAAAAAGTCAGATAGCACCACATAGCAGACCCGCCATAAAACGCCCTGAGAAGCCCGTGACGGGCTTTTCTTGTATTATGGGTAGTTTCCTTGCGTTGTCTGAAATCCATAAAAGGCGCCTGTAGTGCCATTTACCCCCATTCACTGCCAGAGCCGTGAGCGCAGCGAACTGAATGTAGCAAAAAGACAGCGACTCAGGTTCCTGATGGTCGGAGACAAAAGGAATATTCAGCGATTTGCCCGAGCTTGCGAGGGTGCTACTTAAGCCTTTAGGGTTTTAAGGTCTTGTTTGTAGAGGAGCAAACAGCGTTTGCGACATCCTTTTGTAATACTGCGGAACTGACTAAAGTAGTGAGTTATACACGGGGCTCAGAATATTCTTTTTATCTTTTTTTATTCTTTCTTTATTCTATAAATTATAACCACTTTGAATATAAACAAAAAAAACACACAAAGGTCTAGCGGAATTTGCAGAGGGTCTAGCAGAATTTACAAGTTTTCCAGCAAAGGTCTAGCAGAATTTACAGATACCCACAACTCAAAAGGAAAAGGACATGTAATTCTAGTTGACTACACCCATCTCAATTGGTATAGTGATTAAAATCACCTAGACCAATTGAGATGTGTCTAGAAATTAGTTGTTTTCAAAGCAAATGAACTAGCGATTAGTCGCTATGACTTAACGGAGCATGAAACCAAGCTAATTTTATGCTGTGTGGCACTACTCAACCCCACGATTGAAAACCCTACAAGGAAAGAACGGACGGTATCGTTCACTTATAACCAATACGCTCAGATGATGAACATCAGTAGGGAAAATGCTTATGGTGTATTAGCTAAAGCAACCAGAGAGCTGATGACGAGAACTGTGGAAATCAGATCCTTTAAACTCGAGCTGAATTTCCAGTGGACAAGTTGTTGCCAAGCTACTAAGCGAAAAATTGAATTTAGTTTTTCGTGAAGAGATATTGCCTTATCTTTCCAGTTAAAAAAATTCATAAAATATAATCTGGAACATGTTAAGTCTTTTGAAAACAAATACTCTATAATAATCATATAAAAGAACTAACACAAAAGAAAACTCACAAGGCAAATATAGATAGCCTTGATGAATCTAAGTTCATGTTAATGCTTGAAAATAACTACCATGAGTTTTTTAAAAGGCTTAACCAATGGGTTTTGAAACCAATAAGTAAAGATTTAAACACTTACAGCAATATGAAATTGGTGGTTGATAAGCGAGGCCGCCCGACTGATACGTTGATTTTCCAAGTTGAACTAGATAGACAAATCGATATTCGTAACCGAACTTGAGAACAACCAGATAAAAATGAATGGTGACGAAAAAATACCAACAACCATTACATCAGATTCCTACCTAGTCAACGGATAGAAAAACACTACACGATGCTTTAACTGCAAAAATTCAGCTCACCAGTTTTGAGGCAAAATTTTTGAGTGACATGCAAAGTAAGTATAATCTCAATGGTTCGTTCTAGTGGCTAACGCAAAAACAACGAACCACACTAGAGAACATACTGGCTAAATACGGAAGGATCTGAGGTTCTTATGGCTCTTGTATCTATCAGTGAAGCATCAAGACTAACAAACAAAAGTAGAACAACTTTAAGGTTTACATATCAAAGGGAAAACTGTCCATATGCACAGATGAAAACGGTGTTAAAAAAGATAGATACATCAGAGCTTTTACGAGTTTTTGGTGCATTCAAAGCTGTTCACCATGAACAGATCGACAATGTAACCTCGAGATTACCGCCTTTGAGTGAGCTGATACCGCTCGCCGCAGCCGAACGACCGAGCGCAGCGAGTCAGTGAGCGAGGAAGCCTGCATAACGCGAAGTAATCTTTTCGGTTTTAAAGAAAAAGGGCAGGGTGGTGACACCTTGCCCTTTTTGCCGGACTGCAGCGGCCGCTACTAGTATTAATATGCGCGCAGCGTCTGGAAAACCGAGGCCAAAAGACGTGCGTCTTTGATGCCCGGTTGCGACTCTACAGCAGAATTAAAATCAAGTCCGGCGCAGCCGGTTTGTGCCGCTTCCACGCAGTTATCTGCGCCTAAGCCCCCCGCCAGCAGAACGTTGCCAAGCGATTGACCATTTAATAGTGACCAGTCAAAACGTTGCCCGCTTCACTTCCACCCTGGCCGTTGTCTAAAACATATTTATCAACGTGCTGAAACTAGCGGGCAGGGCGGGCTTCACCGACGCTTAATGCTTTCCAGATGGCGACATATGCTGGCAGAGCTTCACGCAGCGTATCGATATACAGCTGTTCTTCATTACCATGCAGTTGCACTGCCGCCAGCGATAACACCTTAGCTTTGTCCACCACATCGGCAATATCGTGATTGCGGAACACGCCAACATACTGCAACGGTGCCGCAGCCATCACTTCCTGCGCCTGTTCAACGTTGACGCAACGCGGTGATGTCGCAACAAAAATCAACCCCACCGTAAATCGCACCACGTCATAAGCTGCTTAGCATCTTGCCCACGCGTCAGGCCACATACTTTATTCTCACCCAGCAACACCCGGCGCACGGCGGCGTGCAAATCGTCATGGGCCATCAACGCCGAACCAATCAGAAAACCGTTAGCGAAGTGGCTTAACTCGCGCGCCTGAGCGTAAGTATTGATGCCGGATTCGCTGATTACCGTCACGTTGTGCCCAGTTTGACCAGTTCGCGGGTAGGTTGAGATCAATCGACAAATCACGCAGATCGCGGTTGTTGATGCCAACGACCTTTGCTCCCAATGCAATGGCGCGCTCCTGTTCCTCTTCATTACTGACTTCGGTCAGCACCCCCATCTCCAGACTGTGAGCGACGGCGGCAAGCTGGCGATATTGGTCGTCATCCAGTACTCTGAAAGCATTAATAAGCAGGCATCGGCCTGACAATAGCGCGCCAGATAGATCTGGTAAGGGTCGATAATGAAGTCTTTACATAAAATCGGCTGCGGGGCGATTTGGCTGACGATGGGGAGGAAATTAAAGCTCCCTGAAATATTTCTCATCAGTCAGCACCGAAATTGCCGAAGCGTAATGCTTATAAATGGCGGCAATGCTGCTGGAATCAAATCATCACGGATCACGCCTTTTGACGGCGACGCTTTCTTGCACTCCAGAATAAACGCCGTGCGCGCCTTGTAGCGCATCATAAAAATGTCGCGTGCTCGGCTGAACCTCATTCTGAAAACTGGCCAGCGGTTGCTGCTGTTTGCGGGCTTCTACCCAAATCGCCTTGTCTGCGACGATTTTCGCTAAAACGGTTTGCATCATCTAGTATTTCTCTCTTTCTATCATAGCTACCCAAAAAAACGGGTATGGAGAAACAGTAGAGAGTTGCGATAAAAAGCGTCAGGTAGGATCCGCTAATCTTATGGATAAAAATGCTATGGCATAGCAAAATTGTGACGCCGTGCAAATAATCAATGTGGACTTTTCTGCCGTGATTATAGACACTTTTGTTACGCGTTTTTGTCATGGCTTTGGTCCCGCTTTGTTACAGAATGCTTTTAATAAGCGGGGTTACCGGTTTGGTTAGCGAGAAGAGCCAGTAAAAGACGCAGTGACGGCAATGTCTGATGCAATATGGACAATTGGTTTCTTCTGAATGGCAGTATGAAAAGTATGGCTGAAGCGCAAAATGATCCCCTGCTGCCGGGATACTGGTTTAATGCCATCTGGTGGCGGGTTTAACGCCGATTGAGGCCAACGGTTATCTCGATTTTTTTATCGACCGACCGCTGGGAATGAAAGGTTATATTCTCAATCTCACCATTCGCGGTCAGGGGGTGGTGAAAAAGTGGGACGAGAGAATTCTTTTGCCCGACCGGGTGATATTTTGCTGTTCCCGCCAGGAGAGATTCATCACTACGGTCGTCATCCGGAGGCTGGCAAATGGTGTCGCCAGTGGGTTTACTTTCGTCCGCGCGCCTACTGGCATGAATGGCTTAACTGGCCGTCAATATTTGCCAATACGGGGTTCTTTCGCCCGGATGAAGCGCACCAGCCGCATTTCAGCGACCTGTTTGGGCAAATGATTAACGCCGGGCAAGGGGAAGGGCGCTATTCGGAGCTGCTGGCGATAAATCTGCTTGAGCAATTGTTACTGCGGCGCATGGAAAGTGATTAACAGAT
+
++055GDF<::;87545444645<100/.))&'').-.--697750)),,-.,+'&'&&''%&):3333545FFFJFEJI===>EDHDBCEDDIDDEGJHFJE>==:;;;IGE=<0/0,)))676112*+((('---5500126971250JFGJJJJEJGEJJJGGCED=?C?>>82,))*,.61--,-++@?>==IEIJIGD;<:99::?=?=9AHJJFJJJGHJJJJJJIJJIJJJJJGJHJJIJJJJJJJ<<=<HJCDCCJEHHHJGJHFD@??766695555CGJJJGJHJJJJFHHGJGG00/-BCDCCD433311.---11,,/)()5621/,->>?>>@EJFEFJJJFHF?>AJ:88896556---++*'())),543188:;::<<FEA?-,,((&'''(''''79?7677=@?@=99:=B5445:,***((%&&&3-*())->ACEDJGCCEAD><===>>;7*('&&&&99;82/,(,1585334((((1))(&((&&,&465+((43:99=BJJIDGFFJHJJHHJIHJGJIHGEJB631,,,;HIFJJJDE@<:DF77769;:>CDJHEG>FJJGJJJGGJIFDGBAAAGJIHJJFIJGJJJJJGDDIFHFFHFHDDDJJHFH;:9:BC>>CJHHFEJGC@ADJDCCAGGEC??5./501//05>ABJJB@@AEEBAAEFEJCEAA@9:FHJFEDDGFJFFHJJDBAA>D<9;=EEJHEEBCDB:::=@AIJCDC;;5566=/.-.,(&''&''%$&%%%%&&&%$%(00001DADFJFJ?>?>=0)))(,++++,-67<>:112A3223=;288<=?=GAAA@;;<<AAECCF?@?>><&%%$$%6<=?=99922232+&&*(&((56;8888888<=:677:=:4=7996.134<==<>=>C8131-//;??AIJFJFCAAA=<::1//2491<BDEFJF99;;=0.+'()*3?;<<=?BCCEFFHJHE>>>;<<---,/**+1888:@AFA7777??;GGCCCCA@@BBA?==<::9;::3.'%%&(**)&&'')*'',,1154E@@?=8ECEC?''/00=?HDFH@?>10039;<;A;<6655,++*,%&'',.++,.511;CABCDABBD?>EIGF@@?@FA@?>;;6+))).,*-++***0:;ACCCIGIJGEEJJJ>A7?;;<?FEHEDFECGJJHEJIFD>=<@@A>C=>=<;2((+-7:>?EFJFGABBACC886:++%%&'''')&%%&**03/.*+?>A=<=>D0//-,,+***.4-'''(.''')3210/+***(&%%&%(&')(&'&&'(((((42.,,.==>FGFDEFJIJJEEFFFJJJJJJGI44322/8BGGJJJHFHIHJJJIIHJJJJJJJJIJJFJJJJJGEJDJGGIFBBBBJHJIJCCCCEFGIIJJJJHJHJJJJJJJJJJIFJJCECCF:889A<<:866,++-7886+++<<?@@AGHDA??JGFGICHCCEDJJJGIDJH-+-?@EGGHJGIJJJGHJJJCBBDJGIEGFJHJJJJJJJEFJJGJJJGFJFFC:(((()--*&$$$$%###$&'''&&,0'&&'(%%&'('&&&$$&%%&%('')''((+,./..561))%$$&(*'+,-.//(((*AFGJEJFHIJEFGDD1/.,*1-83HDCBCJJJJJJJJFHFJGJEJDBA>22///1///098008:*)))JJEGJJJHJJGJIIJJFA/)&&$#####&&'<JJEDFIIIJHJCEJJ=BJJGFIIHHHGGHJJGFFCA2111,,2372)*C7774((()<HGFHJGJGGHJIGJIJJJJJGJFJJJJJJJGJJJ?68ACA@CJJJFHJJJJJHHJFEEJIGJHJJJJHEEGD@??BJIGHJHHJJJJGJJHJJF?@?>??C>9451666D<<;<:::9<8A??@@JGFF<:0..0))*+/,,)%%%%/34:88:;@@::;<))))-++++-45+*)--,,+,44?JECDCCJJJJJJGGEFCGGJGAGDEGIG1111<::787+**+79<>5651DIHFGJGJJGJIJIIHHJHGEF?>=8-&&&&'('''(+('++5@?<<<<====>??:77C?EEG??//6GECGEJJJJIJJJJJJJJJJJIIHJGJJHJJHJ??@?EJJJJGJHJIJJJJFJFJ====DEHFHJGFJ@<==78)((('''&''%(**7@A@?BD@CCCJJJGIJAAB@DA==CGJFBDDGJDCA=:(''(3*(++)))))),,,,+-.-/0/.0..88@@>@<<;<FFJJH)))),),10))=3222655730-*)**)''()(%$$&''.)-+,-.**.1BD?HJHHGC</--.8>JJJFJFDGEGJGFJG....4*%%&?DAA=:;>?FFEJJJIIJGB;9><;=;;;>ABBDCFHJJAAA@BAAEAA>>B=?@FGEJFIG8+***;99+,,,>;;;<<+(%%&+)&()&(((:,&((..-../CCEJHJDDDA>><2223?@<>=>DDEE><>=CFGFGIJJH7///1434456>@JJGGJJJJJJIIJJJJGGJDDDDEJJJGJJEJJJJJIJJJJJIJJJJDHJHHJIJJFFFJIFJ>FGBE6>:9/.+*+03778>?BDGJDAAAIGJIIEGJJJIJJDGIDDCBIGIJJFEIFJJJJJJFJGFJ@<=>JHJJFGGIIIHFJJIJJJJGIFEFJJJHFJHHJIIJJHJJJJJJJJJJJGIJJJGEFCIFEEFGD65569040-,*+-.))((+,-.,,+,,,*-.57977@9BCEDDCJJJJJIJJIFJEIJJJIIGJHJGJJJJGIGJJJJJJJJHHJJJJHIJHJJGFJJAGFH==;5/)))))2'))*FFJFHDHEEC=98:@JJGJD@?D=86;=>?@CEI??;.''$$''(--&$%%%')(%++)+.78>?=@??HJIC=??CBC<>JGJIF((((2*))+0--.8882///,,??ACBBA@<;5455998:>?@EED>9=><7>>:EDFJJFGGIHJJFJJIJIFIJJJJJJFIJIJEJJJEJJJJJJJJJIJJJIGIFJHJHJGHIJJFIJJJIJ<7634337:00027>>@B@A>2228<>@=<>>@GFFGJJJJHJJIIABAAABEIA?@AAEGHJGDD6--.611113344-,,)**(('&))(+,,236543((&%((+'('''%%%%+''''%&))&&)&0000001./.((+12;;GIJJHIEJJJJGJG@=JJGGJFGJFJJIJJJJFJGJJJEJD@000//0/7674....//0079<AHHGGCDCDDJGDFDDIGGJGHHIEJJJJIJHJHJFIDFGJJJFIBA@B<:;<>8777:::9;=JJGEFHFBEBFGGAJHJJIHEEEEJHCBC4JGFJGJJFH@CA3))&'.'&%$%%#$#%(&&'$&%%&+&$$#%&(((*:;;>---.FFGDEBFHDBABBA???CAAA?CA(((*))33;;/;=44=5GHJGJJJJHJJJJEGHHJJEF;IJIJJECJB;2222??7555=AEDE<<;<HCB<:;;;>>A@@HGFHIFJJJJJJJJJHJHGHHJJHJJJFJHJGIJI7555G776542*(%&&(@D;;;;JJGJIGGJJJHJ@6666;32))--/0124000+7798,,-1999DDDCCFAHFHG77779987434:>>@ABDJEEEDCCHJJDEDJJ<;;;GCCDEJHGDGCBGJHJDCBCDAC?C?=880//+1002--/.,(04:BBDDGEDECBDE?AAJFA==><=>?DCG;:::((((+??FDJGB?>?3333*'&&''*))&'))*:;?@ACFCDBDJGDEFDEJJGGEJFDJC@@>@34,*&''33677@:99:;;;>5,,,-00311+''&,&'558=>ABB?BBBJGJJICCABADEEHHFCEJJHJGJJDC????FFJIJJJJJJGIJJJIJJFHJGHHB32<<?;<;>JJCGBDGGCDGGIFGHEJIJFEFEEJJIJJEJ;A..GFHJJJBB@AJA4+*)(''&%#$&)))(*&%%&/,)-*(().-+++)*)**15EFHEFA@BBEGCA@B;;F?==><?>@EFECEFFEG?==JJJFHJJFJIJDDDCGCBACDBGHBDBAJ8778HHHJJGHCJDEA=>77222+''0)(()//0066247;=EGGGJGIJJJJJJJIFFEJJICIIJJIHFIIJJJJJHJJHJJJJJEAIJGJJJJJHJJJJHGHGJJJIIJJIHJJIJJJJHFI:,*;;@CGIJJEEDA?>?===J5545JBFBEB@AEDGEFFCFCDJJHGC<:;69<HJJJHGBBC>>=:;@AABA@A@>?FEGHFGBB@ADJDHCE@>>?JIJC>>,*-')''$$#%%&&*(++-++++6@CBA9EFG;;;DD@?@?=>>?FFHJJHJJJJHJE5((((+'+**,(')%&&':AE??BAJHGIJFEGGGFJHHJJJIIJJHIJJJJJ6333DGEJJJJJJFJJIHIIJJFJDJGGJJJH9FIHJJJEJEJDJBH<1111@@?CJHJJJHJJIJJIGIJJJJJIH?@==;7'%%%(-220/.-//573344:9;B94>=@CJIJFJGEEC=>=7655G?BA>GFDEEJHJFCCC=;;;;><53113JBAAAJIJA@@?=<6***(,,.,,,))('()),,)*,2551111<;;;?EGJHEJJFFEDDCFICFAEJHJGJFJJIGJJJE6666DJJJJJJHIIGE@BCCDEJJE///98:=>>@JJIJJJJJJJJEJDFJJHJJHJJJFJJIJJJICEB><DGEE@@B6666AFF::8179@FEBGJJHGFHJJJIHIJCAAADEFIJJJGGHFHE@999:@221/**,-45:;;;IDDEFDC@.;113-+**''$$#%%%&)&&&%
@Glass_T7V_24_D3_14_9_12
GCAGAATTTACAAGTTTTCCAGCAAAGGTCTCAGCAGAATTTACAGATACCCACAACTCAAAGGAAAAGGACATGTAATTATCATTGACTAGCCCATCTCAATTGGTATCATAATTAAAATCACCTAAGAACCAATTTGATGTATGTCTGAATTAGTTGTTTTCAAAGCAAATGAACTAGCGATTAGTCGCTATGACTTAACGGAGCATGAAACCAAGCTAATTTTATGCTGTGTGGCACTACTCAACCCCACGATTGAAAACCCTACAAGGAAAGAACGGACGGTATCGTTCACTTATAACCAATACGCTCAGATGATGAACATCAGTAGGGAAAATGCTTATGGTGTATTAGCTAAAGCAACCAGAGAGCTAATCGTCAGAACTGTGGAAATCAGGAATACCTTTGGTTAAAGGCTTTGAGATTTTCCAGTGGACAAACTATGCCAAGTTCTCAAGCGAAAAATTATGGAGACCATTTTTGGTGGAAGAAGTGCCTTGTTTTTTCCAGTTAAAAAAATTCATAAAATATAATCTGGAACATGTTAAGTCTTTTGAAAACAAATACTCTATGAGGATTTATGAGTGGTTATTAAAAGAACTAACACAAAAGAAAACTCACAAGGCAAATATAGAGATTAGCCTTGATGAATTTAAGTTCATTTTAATGCTTGAAAATAACTACCATAGTTAAAAGGCTTAACCAATGGGTTTTGAAACCAATAAGTAAAGATTTAAACACTTACAGCAATATGAAGATGGTGGTGATGGGCGAAACAACACCGACTTGATACATTAATTTCCAAGTTGAACTAGATAGACAAATGGATCTCGTAACCGAACTTGAGAACAACCAGATAAAAATGAATGGTGACAAAATACCAACAACCATTACATCAGATTCCTACCTACATAACGGACTAAGAAAAACACTACACGATGCTTTAACTGGCAAAATTCAGCTCACCAGTTTTGGCAAAATTTTTGAGTGACATGCAAAGTCATGATGTAATGGTTCGTTCTCATGGCTCACGCAAAAACAACGAACCACACTAGAGAACATACTGGCTGAGAAATACGGAAGGAATAAAGGTATCGCTATTGTATCTATCGAGTGAAGCATCAAGACTAACAAACAAAAGTAGAACAACTGTTCACCGTTACATATCAAAGGGAAAACTGTCCATATGCACAGATGAAAACGGTTTAAAAAAGATAGATACATCAGAGCTTTTGCATTTTGGTGCATTCAAAGCTGTTCACCATGAACAGATGGACGATGTAACCTCGAGATTACCGCCTTTGAGTGAGCTGATACCGCTCGCCGCAGCCGAACGACGACCGCGTCAGTGAGCGAGGAAGCCTGCATAACGCGAAGTAATCTTTTCGGTTTTAAAGAAAAAGGCCGCTTATTTTGATTGCAGCGGCCGCTACTAGTATTAATATGCGCGCAGCGTCTGGAAAACCGAGGCCAAAAGACGTGCGTCTTTGATGCCCGTCAGTTACGGCAGAAATTAAAATCAAGTCCGGCGCAGCCGGTTGTAACTACCACGCAGTTATCTGCGCGCCTGGCCCCGCCAGCAGAACGTTGCCAAGCGATTGACCATTTAATAGTGACCAGTCAAAACGTTGCCCGCTTCCACCCTGGCCGTTGTCTAAAACATATTTATCAACGTGCTGAAACTCGCGGGCGGGCAGGGTTTCACCGACGCTTAATGCTTTCCAGATGGCAACATGTGCTGGCAGAGCTTCACGCAGCGTATCGATATACAGCTGTTACTTGGTTTAGTCCGTTGCACTGCCGCCAGCGATAACACCTTAGCTTTGTCCGCCCCACATCGGCAATATCCTGATTGCGGAACACGCCAACATACTGTGACGGTCTAGCAGCCATCACTTCCTGCGCCTGTTCAACGTTGACGCAACGCGGTGATGTCGCAACAAAAATCAACCCACCGTGAGAATCGCACCGCGTAACCGGCTGCCTTGAGCATCTTGCCACGCGTCAGGCCACATACTTTATTCTCACCCAGCAACACCCGGCGCACGGCGGCGTGCAAATACCGTTCATGGGCCATCGACCCCAAACCAATCAGAAAACCGTTAGCGAAGTGGCTTAACTCGCGCACCTGAGCGTAAGTATTGATGCCGGATTCGCTGATTACCGTCACGTTGTGCCCGCCAGAGACTTACGACAAACTGGCAACGGTCGATCAATCAACAAATGCACGAGAATCGCGGTTGTTGATGCCAACGACCTTTGCTCCCAATGCAATGGCGCGCTCCTGTTCCTCTTCATTACTGACTGATAACGCCCCATCTGCAGACTTGTGAGCGACGGCGGCAGACTGGCGATCTGGTGGTCCATCAGTACTGAAAGCATTAATAAGCAGGCGTCGGCCTGGTAATAGCGCGCCGGATGAGATCTGGTAAGGGTCGATAATGAAGTCTTTACATAAAATCGGCTGCGGGCGATTTGGCTGACGATGGGGAGGAAATTAAAACTGCCCCTGAAAATATTCTTCATCAAGTAGGCACCAAAATACCGAAGCGTAATGTTTATGGATCTGGCGGCAATCCGTGCTGGATCGAAATCATCACGGATCACGCCTTTTGACGGCGACGCTCTCTTGCACTCCAGAATAAACGCCGTGCGCGCACCCTGTAGCGCATCGTAAAAATGTCGCGTGCTCGGCTGAACCTCATTCTGAAAACTGGCCAGCGGTTGCTGCTGTTTGCGGGCTTCTACCCAAATCGCCTTGTCTGCGACGATTTTCGCTAAAACGGTTTGCATCATCTCATATTTGTTCCTCTTTCTATAATCGCTTTAGCCCAAAAAAACGGGTATGGAGAAACAGTAGAGAGTTGCAAAAAGCGTCAGGTAGGATCCGCTAATCTTATGGATAAAAATGCTATCGCATCACGAAGTGTAACGCCATGCAGTAGCTGGATGAATTATGCCGTGATTATAGACACTTTTGTTACGCGTTTTTGTCATGGCTTTCGTACCGCTTTGTTACAGAATGCTTTTAATAAGCGGGGTTACCGGTTTGGTTAGCGAGAAGAGCCAGTAAAAGACGCAGTGACGGCAATATCTGATGCAATATGGACAATTGGTTTCTTCTCTGAATGGCGGGAGTATGAAAAGTATGGCTGAAGCGCAAAATGATTCCCTGCTGCCAGGGATTGGTTTGATGCCATCTGGTGGCGGGTTAGACGCCGATTGAGGCCAACGGTTATCTCGATTTTTTTATCGACCGACCGCTGGGAATGAAAGGTTATACTCTCAATCTCACTCGCGGTCGGGGGTGGTGAAAAATCAGGGGACAAAGAGTCTTGCCGACCCGGTAATATTTATGTTCCCCGCAGGAGAGATTCATCACTACGGTCGTCATGCAGAAGCTGAATGGTATCACCAGTGGGTTTACTTCGTCCGCGCGCCTACTGGCATGAATGGCTTAACTGGCCGTCAATATTTGCCGATACGGGGTTCTTCCTACGGATGAAGCGCACCAGCCGCATTTCAGCGACCTGTTGGGCAAATCATTAACGCCACAGGACCAGGGGAAGGGCATTATCGGAGCTGCTGGCGATAAATCTGCTTTGAGCAATTGTTACTGCGGCGCATGGAAGCGATTAACGAGTCGCTCCATCCACCGATGGATAATGGGTACGCGAGCTTGTCAGAATCAGCGATCACCTGGCAGACAGCAATTTTGATATCGCCAGCGTCGCACAGCATGTTTGCTTGTCGCGTCGCGTCTGTCACATCTTCCGCCAGCAGTTAGGGATTAGCGTCTTAAGCTGGCGCGAGAGGACCAACGTATCAGCCAGGCGAAGCTGCTTTTGAGCACCACCCGGATGCCTATCGCCACCGTCAGGTAGCGCGATGTTGGTTTTGACGATCAACTCTATTTCTCGCGGATTATCCGAACGCGGCCAGCCCAGCGAGTTCCGTGCCGGTTGTGAAGAAAAAGTGAATGATGTAGCCGTCAAGTTGTCATAACTCTAGAAGCGGCCGCGAATTCGAAGAAACAGCGGCCGCGGATTAAGGAAGATCATCCTTAGCGAAAAGCATTTTTTTATCTGAAATTCTTGCCTGGTGATTCCTATTTTTATAGGTTAATGTCATGATAATAATGGTTTTTTAGAATTTTAGGTGGCACCATGGGAAATGTGCGCGGAACCCCTATTTGTTTATTTTTCTAAATACATTCAATATGTATCCGCTCATGAGACAATAACCCTGATAAATGCTTCAATAATATTGAAAAAGGAAGAGTATGAGTATTCAACGTTCCGTGTCGCCCTTTCTCCTTTTGCGGCGTTTGCCTCCTGTTTTGCTCACCCAGAAACGCTGGTGAAAGTAAAAGATGCTGAAGATCAGTGATTACAGCGCTGGGTTACATCGAACTGGATCTCAACAGCGGTAAGATCCTTTGAGAGTTTTCACCGAAGAACGTTTTCCAATGATGAGCACTTTTAAAGTTCTGCTATGTGGCGCGGTATCCTCTGACGCGGGCAAGAGCAACTCGGTCGCCGCATACACTATTCTCAGAATGACTCGTTGAGTATTCACCAGTCACAGAAAAGCATCTTACGGATGGCATGACAGCGGATAAGAATTATGCAGTGCTGCCATAACCATGAGTGATAACACTGCGGCCAACTTTGCTTCTTGACGAACGATCGGAACCAGAGCTAACCGCTTTTTTGCACAACGTGGGGGATCATGTAACTCGCCTTGATCGTTGGGAACCGGAGCTGAATGAAGCCATACCAAACGACGAGCGTGACACCACGATGCCTGTAGCAATGGCAACAACGTTGCGCAAACTATTAGACTGGCAAACTACTTCTCTTCAGCTTCCCGGCAACAATTAATAGACTGGATGGAGGCAGATAAGCTTCCAGCCACTTCTGCGCTCGGCCCTTCCGGCTGGCTGGCGTTTATTGCTGATAAATCTGGAGCCAGTCGGTATCGCGGTATCATTGCAGCACTGGGGCCAGATGGTAAGCCCTCCCGTATCGTAGTTATCTACACGACAGGGGAGTCGGCAACTATGGATGAACGAAATAGACGAATCGCTGAGAGATAGGTGCCTCACTGATTAAGCATTGGTAACTGTCGACCAAGTTTCCCCAGCTGGCTTGGACTCCTGTTGATAAATCCAGTAATGACCTCGGATTCCGTATCTGGATTTGTCCAACGTCGTTGCCGCCGGGCGTTTTTTATTGGTGAGAATGAAGCACTAGGGACAGTAAGACGGGTAAGCCTGTGATCGATGCCGCTACCTTATTCGGTACGTAGCCAGTCTGAATGACCTGTCACGGGATAATCCGAAGTGGTCAGACTGGAAAATGCGAAGGGCGGGACCATGCTGAACAGCAAAAAGTCAGATAAGCACCACATAGCAGACCCGCCATAAAACACCCTGAGAAGCACGTAACAGCTTGTATTATGGGTAGTTTCCTTGCATGAATCCATAAAAGGCGCCTGTAGTGCAGTTTACCCCATTCACTGCCAGAGCCGTGAGCGCAGCGAACTGGATGCCACAAAAAGACAGCGACTCAGGTGCCTGATAGTAGGAGACAAAAGGAATATTCAGCGATTTGCCCGAGCTTGCGAGGGTGCTCTTAAGCCTTTAGGGTTTTAAGGTCTGTATGAGGCGAACAGCATTTAGACATCCTAATACTGCGGAACTGACTAAAGTAGTGAGTTATACACAGGGCTGGGATCTATTCTTTTTATCTTTTTTTATTCTTTCTTTATTCTATAAATTATAACCACTTGAATATAAACAAAAAAAACACACAAAGGTCTAGCGGAATTTATG
+
/0=9984@@@?;;BAJJJHB9B:<FBC;965-)'&'')*/377;:;DCBCHHHJECFE><=DCJ<JJJFHGGJJJGHJHJEGGGGJJ@?=32223ABA@IFEEE8899F((($%&'''((4(',,,('*+,)+**)*+(''./3388::99;84233?=???HA@?CEFDICGFBBAA;;;77<<?CEGHJJJHCBEEICFJEFJJJGHBCCJEC?64444BIGEJIFJJEJJJJHIJHJEGDD<:=>=EH@?66=9889JJJIJJA>??@=:=983338645,,,*-('**'(*5624447>BCC@@>>B0000=<AD<;<<<=1///=>>=HHGGEJJJIFIGFJIHJFD?>>?@@CBB100120+*%&&('''%%%%(((/-.1256FHJF<44>:;8***+96.;BB?GFHJDB@DCBDGB>B=<91;;:;D@><<<@>=;;978:?>;=55778,,,1;/,*((&&''(%%$%%%&('&&'(&&'('&$%%&%&$%)+-5:971<;?=BIIJEFJD43336><;.+'('-,,,4588:7:/++2=:988;;?CEJFGEJFJCDBB@>222>;?BFBH666B>==>;:989BA?332C:9978415545FEFD?<;<=?HDDGGJIJIF<9D?==9ACCCGFJGEDC?<.*)))+(''''**,>0///2--../+)'(''**.&%()(7>JGIB@@AHEIJJHIJJJJJJJJJGFJFGD;:9;=>DJJJIJJJJJDFJJJJJJGGEFIJ=300-+'((%$$#$&%&%%#$$%$$&'()($%'(,%&/-.)))%%%',)'&&&'1,.1121023355521362((((('(-.<DEBCCCJFGJJJJHJIJJJFD8://HFD?>>>877300-.3304566HFJJJHIJJJJE?/*)'+-,,,''&+/7?BJDF?999:7.,,89CJJ><;;=@@DBBBB@BFAJJA3.,'%&322337<@?BD>>>>>GE622??@IJJJJJDCCEJHJGEEE??DCD(''%%%$'%%*799996676;88?5522,++*+--.,3+**-,'',.--/0:89@ADHCBEJJJ??<C+)((((+++''((0/,-'$%''**)*)''(+*)&(&%%%%(/-++/CJJJHIJGJHGHJCA@IFIIIHEDJJD:::>;;?AHJJGJJHJJJJJJJJHJFJHJJGFIJJJJJ;8..7HFJHHJHJFIIGABJIJ==:0-+.3D=9:630---+%$%&)*++.--20,*%$$)..;ADEIHJJJFFFA@<=J==JJJJCBBA2+**''%%%$$$+,,5450//3>AA>?>((((7-(389;@BCCEJJJJF@><203::DCAA8.11*'%%$####$%%&&'('(((11254DF@@@>><<??DBAABJIJFJJAA?AE4000?EE=;89<43033,('$$$+)))*21&'11113<<BAB??>;;;:::;FAAADDFJD@ABDIIGAA@?FD<777:((((;>?BBCEB?=999988556000/**)'$$#$$$$$(%%%%+&&.04-.?AA<===?EE=<=>A;<==4422,-)(*,&%%&*./+*(*&&&&%$%%,/34,%%&+8440-../9556DF>8FIGHCEEDDEJJJJJJG=<==8889BBDDAB7667?;877,---.420/30:ACIHEJJIIEGJDA0//02)*))0109@JGGIJJJGJFJJGJJJEIIFFGHJJJGJJJJJJBBA>@B>><6556@?<::76/767=HDIJJJIEHJGDAABGJJICC?<?@JJGHJIFJG??>@GB?@A@AD>;8*''(&&''*()(()&//1599;>@@AJGD;977;89:>BBAB9=BFDG@@;;)'''''99:DCCDGGGGE7))((.*()().:A99:;><=ABA>=>80,+,,0+))''+24;;7788ABDDFJGEFIGDHIJEGJJIJHHIFGJFHJJJ>>=3444.+++-0226545559;;?D9999?,))()(*++)''$&(('&&%$&')//.-.'%&%&&,))%&.,<=>DECAGIE=;.-....-*())),9:@JDAJI>>>>JJIJHF==>=98:4442333**)))&&&&'&%'),-45//*())-/5((():4355>FEIJJJIBA@5553445:88885-((*00;;<>?GC89889:A>===>>:9222=8<9:BC:::;B<<;:300)((()20/&&&%&%%%((((&&'$''',--,,.&&&$####$-+*)**)))(((())(''&&%%((+''655:99999/8;FJI222.0025;0,,,,/-*335;<<;EJEAA@CGEHCJJC56+441*0147994541,+-(&%$&&,,*,'('(++31.)&&+,;89:B9889;;6)((((/0+++()'(-((('&%'*(*:>6666JJJJ???>FFA?@?(''*..--213:@BD99933212112&&&''&&%)(*(((()%%'&&%%&----<=>F?>?>BC53)&&()+***.0+'')6:999@@BJJHDE)))'&%&&'(*)))*++.0++%%%&**-9;423+&&%-.--6-('&*%%%%'87---*)((((79;77899:5:+*)+*)))))).:666****000+++,/..-'''.52,,+++++9>IHJ?@=;83335>>>@---->:**()3--,,0**48JFEJJJJIEJHHJJ?D334333(CD:9900++*())+2841***)*-05/.,-//FCCCD??::==<<<=>@IDJFEJDABC8888;4444>965301-,,).0((''*))/1CDABBHGHJIFJJEJJCCC@G>43377:;JJ??ADDEHJJE::98+***&''%''%(32262/2,+&%%%##$'-****.,,-?=<==/../::9:AECDJE)(('&$&&'&%$###'5889540//41,,+++:?=BCBFJHEFBB;9:944444:1112G51002200/045@;3(&%%&&%&'(%%$$#$$$$%&)((&&$$$$&$002=<::65666?>>FJJCB1BJJIJEJGFED@A@@?==<?&%%%''&+,/:.+523ABEHJHJJJJJJGEIGFF,,,JECBCHDAACGJDIJHIJJJFJJJHJJGHEJ@BFHGCB=<;<D:;;+***/,&%%''(,./))+..--JF==<;'''';:9839.//0=;94313331/..,-./A??@AB?AB3//7<4333>CC200+)/1499863-((('(*)&$'&'&(*+20+89=?GJJJGJEJGI5100/554''?<<==@=6559AACBJ@?<;;>=IIGEIFJ4445B@A@D....FEJJGJHGJGIABBB,))*,1***+-,+,&%'*.11,,,,;??:::5666<6664..----*((((%$$&&&4:0/-.**.)'&%%%%&$%%%603488>3382237788578944449666-)))**'(&%%''&'&&*279;8:95665???@BAJI<997*455:64.);:ED987:FJCC>>??FHHFIJIJJHFFGEGHEIDGGFD@A@'''*0,++,**'&&$%&'(+-9BJIGHJFCAEHCHEIJGEJJJJFGJHJJEIJ:6&(<9<8881----12((()-)()&&'&'+-88<3>81)(''($#$%)&%%%))+2AA@BGEGGJDE<<0(ADGGJEEDFJDFHFFGJE<<<<JJIJJHJHGJFGI2210434632.09<::;9:;7222.--)**,,+..*)(&)+''&%&$%%%&)))666@?A@JJFJGIFGJJ::::BA=>>JJJJEGEJJFD?9:,,+,.031050+,,-..++,'(.5567766633944,,,'3.<DDII<;;;+*+0*'&%$&122220/*-/..6:</.,++4342/-,050000134=DJJJGDGHIJCDDCEABEJFGG>@??AC@AGJ95468778;C>:=1+''%'((('((+17::=CBBJHIJ;;::@???GEEBEC?A;;?>?/..0/&$###%%$$%$-*.+*)'+-77989676:<>75;6DEG,,**099:AACADACDEEDGADCCBE<<;:?D?>879==@JCBDGGJJJFEEDEE><;;>2222CEFHBJFJJIG@;:9+('(%''&'',(01==>>JE:663./-**)'''')*+323003::>@;53-*/1.&&&&'+)$$%0367<?9941297,334A?@DDHHJEJJHJ@?@;?;;=)''&&&&*+358EFDEBC?=<=<@F@@?80///677??ACJG9998788=9:;<?C<:89JGJJ<<80//))(()1137453..31001259:>@A>AB>???BFCHCCD>:::EJJHHF==AAGJJJDJJJHHFDDBBCFEHF@@?444&*)++)%%++/,*''(.-**60+)('('&&&%%%&''*,.('')-301556;@GHJJFJEFGJJGJIFA77:IGGJ??@>=>/---*)*%$#$$$$%(%$$$$%(,*347;:9::FA?>=AA;777---))('&%&''('''',/154233+&&''6>>AFDAABBH::9CBEFJJJIJIJJJJJJIJJJJIGHHJDJJHFBC5522404((%%%%&+)*((91AA?BBCA?@B>,++*'&%&((,..---+)))+88?CB?))(*)%'''''(**)()**((()69::?@@BC@;;:;<<A?@CDC?@11))))*(&%%%&'''(%%%%'(00;444595138>IGGJB>>@BJJJJJ<<<;@==?<-,+,3.()))*,+').+++*(((%%%&*''''')),-,+,,--...7::?@A>>>((((2>8601;;:;<<>>=:;;<?((((//----=DC>776;:;?99;.../AB=A544039>544,,,-@CHDF@@@>@;;A?DEJCHICG@A@AEHBBC<<<8:95@76+++-/**243114@JJ////<9,,+*/007..5443//6(=,>>=556534688899C>9:C@6555-++-,+'(''&'%&&&&445:A@<<;:56?BFGJC89@H?FBAD@,''').4/569:>99<51111:::>=;9++*&'''//.-1067663333,,,-99@@@ACHJIEGEECACCBDFIFE88:6BBC<77****-0,*((45/*,(&()230,*'%%&111113556:9:<>22=51---(''''%%&*(&'*/0++,/((((/0@ECCAEBCCABABCGDDJDD@>,)))/11..0-+***(().+,,..((4333273..*3=.,,-+&&&&122((((-(&&%$%%&$$%%+++,7878,*&%''()&%%&)+)%%&(&*))****-6;96555<9322//'''',113****@A?>>9443--113))))8779,,40****++)))')),3'%$$&&&'%$&$%'')))*/1267????D?544:==ABA;;;22104480//***(****,.-+*('%$&(*.,)*+,))''))+,79<<;;8::JDD?.---0/-*()*(&)*+())++*+.5//.-3=?ACD7666A6544521))&&'&&&&%&'&')---.4446<::;::99557>>5666>>>>CCJJJDF??>?D@8667F66543(''(..=;88<BDDC>;<;=E?@A?DC?>>?J>=<=A/)'%%%$$$&')?>>>;::@@BCB<;;<>970045:++++,,,;;:5;?DDBAFDDBDBCBD==<<BB?<6389568585455220)&&%)')5767A@:<<BBD@@;9;<<980.*)%$%)'%$$(-,.)))+&&&'(.+)(&&15-,++//@FACBBBCA@ACC9662+++,+..+++5668:=.--0.''')/.1556@>??;=FCEBDA@?;;;=<==E>A@6555666,+++54367''')2A@@@?=>>?;;=>>>A@7765)''+54))))+0//3/51*'$
@Glass_T7V_24_D3_14_9_13
AGCTGTTCGGATTCGCTGATTACCGTCACGTTGTGCCCCAGTTTCGGCGCAAGCTCGCGGGTACAGTTAGATCGATCGACAAATCACGCAGATCGCGGTTGTTGATGCCAACGACCTTTGCTCCCAATGCAATGGCGCGCTCCTGTTCCTCTTCATTACTGACTTCGGTCAGCACCCCCATCTCCAGACTGTGAGCGACGGCGGCAAGCATCCGGATCTGGTCGTCATCCAGTACTGAAAGCATTAATAAGGGCGCATCGGCCTGGTGATAAGCGCGCCGGATCAATCTGGTAAGGGTCGATAATGAAGTCTTTACATAAAATCGGCTGCGGGGCGATTTGGCTGACGATGGGGAGGAAAATAAAGCTCCCCTGAAAATATTACTGGTCAGTATCAGCACCGAAATTGCCGAAGCGTAATGTTTATAAATGGCGGCAATGCGTGCTGGATCGAAAATCATCACGGATCACGCCTTTTGACGGCGACGCTTTCTTGCACTCCAGAATAAACGCCGCTGGCGCGCACCCTGTAGCCGCATCATAAAAATGTCGCGTGCTCGGCTGAACCTCATTCCTGAAAACTGGCCAGCGGTTGCTGCTGTTTGCGGGCTTCTACCCAAATCGCCCTGTCTGCGACGATTTTCGCTAAAACGGTTTGCATCATCTAGTATTTCTCCTCTTTCTCTAGTAGCTAGCCCAAAAAAACGGGTATGGAGAAACAGTAGAGAGTTGCGATAAAAAGCGTCAGGTAGGATCCGCTAATCTTATGGATAAAAATGCTATGGCATAGCAAAGTGTGACGCCGTGCAAATAATCAATGTGGACTTTTCTGCCGTGATTATAGACACTTTTGTTACGCGTTTTTGTCATGGCTTTGGTCCCGCTTTGTTACAGAAATTATTTGATCAGCGGGGTTACCGGTTTGGTTGCAGAAGAGCCAGTAAAAGACGCAGTGACGGCAATGTCTGATGCAATATGGACAATTGGTTTCTTCTCTGAATGGCGGGAGTATGAAAAGTATGGCTGAAGCGCAAAATAATCCCCTGCTGCCGGGATACTCGTTTAATGCCCATCTGGTGGCGGGTTTAACGCCGATTGAGGCCAACGGTTATCTCGATTTTTTTATCGACCGACCGCTGGGAATGAAAGGTTATATTCTCAATCTCACCATTCGCGGTCAGGGGGTGGTGAAAAATCAGGGACGAGAATTTGTTTGCCGACCGGGTGATATTTTGCTGTTCCCGCCAGGAGAGATTCATCACTAGGGTCGATAATGCGAGGCTCGCGAATGGTATCACCAGTGGGTTTACTTTCGTCCGCGCGCCTACTGGCATGAATGGCTTAACTGGCCGTCAATATTTGCCAATACGGGGTTCTTTCGCCCGGATGAAGCGCACCAGCCGCATTTCAGCGACCTGTTTGGGCAAATCATTAACGCCGGGCAAGGGAAAGGACTATTCGGAGCTGCTGGCGATAAATCTGCTTGAGCAATTGTTACTGCGGCGCATGGAAGCGATTCGTCGCTCCATCCACCGATGGATAATCGGGTACGCGAGAGCTTGTCGGTAGCCAGCGATCACCTGGCAGACAGCAATTTTGATATCGCCAGCGTCGCACAGCATGTTTGCTTGTCGCCGTCGCGTCTGTCACATCTTTCCGCCAGCAGTTAGGGATTAGCGTCTTAAGCTGGCGCGAGGACCAACGTATCAGCCAGGCGAAGCTGCTTTTGAGCACCACCCGGATGCCTATCGCGTCAGTCGCCAATGTTGGTTTTGACGATCAACTCTATTTCTCGCGGGTATTTAAAAAATGCACCGGGGCCAGCCCGAGCGAGTTCCCGTGCCGGCTATGAAGAAAGTTGAATAATGTAGCCGTCAAGTTGTCATAACTCTAGAAGCGGCCGCGAATTAGAAGAAACAGCGGCCGCGAATTCCAGAAATCATCCTTAGCGAAAGCTAAGGATTTTTTTTTATCTGAAATTCTGCCTCGTGATACGCCTATTTTTATAGGTTAATGTCATGATAATAATGGTTTCTTAGACGTCAGGTGGCACCATGGGAAATGTGCGCGGAACCCCTATTTGTTTATTTTTCTAAATACATTCGATATTCGCTCATGATGACCTTGATAAATGCTTCAATAATATTGAAAAAGGAAGAGTATGAGTATTCAACATTTCCGTGTCGCCCTTATATCCCTTTTTGCGGCATTTTGCCTTCCTGTTTTTGCTCGCCCGGAAACGCTGGTGAAAGTAAAAGATGCTGAAGATCGGTGCGGTCACGAGTGGGTTACATCGGCTTTGAATATCAACAGCGGTAATTCCTTGAGAGTTTTCGCCCCGAAGAACGTTTTCCAATGATGAGCACTTTTAAAGTTCTGCTATGTGGCGCGGTATTATCCCGTATTGACGCCGGGCAGAAGGCAACTTCGGTCACCGCATACCTGTTCTTCAGAATGACTTGGTTGAGTACTCACCAGTCACAGAAAAGCATCTTACGGATGAGCATGACAGTAAGAGAATTATGCAGTGCTGCCATAACCATCAGTGATAACACTGCGGCCAACTTACTTCTGACAACGATCGGAGGACCGAAGGAGCTAACCGCTTTTTTGCACAACATGGGGGATCATGCCAACTCGCCTTGATCGTTGGGAACCGGAGCTGAATGAAGCCATACCAAACAACAAGCGTGACACCACGATGCCTGTAGCGATAAGGGCAACAACGTTGCGCAAACTATTAACTGGCGAACTACTTACTCTAGCTTCCCGGCAACAATTAATAGACTGGATGGAGGCGGATAAACTTGCAGGACCACTTCTGCGCTCGGCCCTTCCGGCTGGCTGGTTTATTGCTGATAAATCTGGAGCCGGTGAGCGTGGGTCTCGCGGTATCATTGCAGCACTGGGGCCAGATGGTAAGCCCTCCCGTATCGTAGTTATCTACACGACGGGAGAATAGCGAACTATGGATGAACGAAATGAGCGAATCGCTGAGATAGGTGCTTCACTGATTAAGCATTGGTAACTGTCTGGACGACCAAGTTTACGAGCTCGCTTGGACTCCTGTTGATAGATCCAGTAATGACCTCAGAACTCCATCTGGATTTGTTCAGAACGCTCGGTTGCCGCCGGGCGTTTTTTATTGGTGAGAATCCAAGCACTAGGGACAGTAAGACGGTAAGCCTGTTGATGATACCGCTGCCTTACTGGGTGCATTAGCCAGTCTGAATGACCTGTCACGGGATAATCCGAAGTGGTCAGACTGGAAAATCAGAGGGCGGAACTGCTGAACAGCAAAAAGTCAGATAGCACCACATAGCAGACCCGCCATAAAACACCCTGAGAAGCCCGTGACGGGCTTTTCTTGTATTATGGGTAGTTTCCTTGCATGAATCCATAGAAGGCGCCTGTAGTGCCATTTACCCCCCATTCACTGCCAGAGCCGTGAGCGCAGCGAACTGAATGTCACGAAAAAGACAGCGACTCAGGTGCCTGATGGTCGGAACGAAAGGAATATTCAGCGATTTGCCCGAGCTTGCGAGGGTGCTACTAAGCCTTTAGGGTTTTAAGGTCTGTTTTGTAGAGAAGCAACTAGTTGCGACATCCTTTTGTAATACTGCGGAACTGACTAAAGTAGTGAGTTATACACAGGGCTGGGATCTATTCTTTTTATCTTTTTTTATTCTTTCTTTATTCTATAAATTATAACCACTTGAATATAAACAAAAAAAACACACAAAGGTCTAGCGGAATTTACAGAGGGTCTAGCAGAATTTACAAGTTTTCCAGCAAAGGTCTAGCAAGAAAATTACAGATACCCACAACTCAAAGGAAAAGGACATGTAATTATCATTGACTAGCCCATCTCAATTGGTATAGTGATTAAAATCACCTAGACCAATTGAGATGTATGTCTGAATTAGTTGTTTTCAAAGCAAATGAACTAGCGATTAGTCGCTATGACTTAACGGAGCATGAAACCAAGCTAATTTTATGCTGTGTGGCACTACTCAACCCCACGATTGAAAACCCTACAAGGAAAGAACGGACGGTATCGTTCACTTATAACCAATACGCTCAGATGATGAACATCGATCAGGGAAAATGCTTATGGTGTATTAGCTGGAGGCAAAACCAGAGAGCTGATGACGAGAACTGCGAAATGAAAATGCTTGGTTGAAGGCTTTAGATTTTCCAGTGACAAACTATGCCAAGTTCTCAAGCGAAAAATTAGAATTAGTTAATTGAAGAGATATTGCCTTATCTCCAGTTAAAAAAATTCATAAAATATAATCTGGAACATGTTAAGTCTTTTGAAAACAAATACTCTATGAGGATTTATGAGTGGTTATTAAAAGAACTAACACAAAAGAAAACTCACAAGGCAAATATAGAGATTAGCCTTGATGAATTTAAGTTCATGTTGGTATTGCTTGAAAATAACTACCATGAGTTTAAAAGGCTTGACCAATGGGTTTTGAAACCAATAAGTAAAGATTTAAACACTTACAGCAATATGAAATTGGTGGTTGATAAGCAAGGTCGCCCGACTGATACGTTGATTTTCCAAGTTGAACTAGATAGACAAATGGATCTCGTAACCGAACTTGAGAACAACCAGATAAAAATGAATGGTGACAAAATACCAACAACCATTACATCAGATTCCTACCTTGATAAGCCGATTAAGAAAAACACTACACGATGCTTTAACTGCAAAAATTCAGCTCACCAGTTTTGAGGCAAAATTTTTGAGTGACATGCAAAGTAAGTATGATCTCAATGGTTCGTTCTCATGGCTCACGCAAAAACAACGAACCACACTAGAGAACATACTGGCTAAATACGGAAGGATCTGAGGTTCTTATGGCTCTTGTATCTATCAGTGAAGCATCAAGACTAACAAACAAAAGTAGAACAACTGTTCACCGTTACATATCAAAGGGAAAACTGTCCATATGCACAGATGAAAACGGTGTAAAAAAGATAGATACATCAGAGCTTTTACGAGTTTTTGGTGCATTCAAAGCTGTTCACCATGAACAAATCGACAATGTAACCTCGAGATTACCGCCTTCAGTGAGCTGATACCGCTCGCCGCAGCCGAACGACCGAGCGCAGCGAGTCAGTGAGCGAGGAAGCCTGCATAACGCGAAGTAATCTTTTCGGTTTTAAAAGAAAAAGGGCAGGGTGGTGACACCTTGCCCTTTTTGCCGGACTGCAGCGGCCGCTACTAGTATTAATATGCGCGCAGCGTCTGGAAAACCGAGGCAAAAGACGTGCGTCTTTGATGCCCGGTTGCGACTCTACAGCAGAATTAAAATCAAGTCCGGCGCAGCCGGTTTGTGCCGCTTCCACGCAGTTATCTGCGCCTAAGCCCCCCGCCAGCAGAACGTTGCCAAGCGATTGACCATTTAATCATGACCAGTCGAAACGTTCCGCCGCTTCACCCTGGCCGTTGTCTAAAACATATTTATCAACGTGCTGAAACTCTGGGCGGGCAGGGTTTCACCGACGCTTAATGCTTTCCAGATGGCAACATGTGCTGGCAGAGCTTCACGCAGCGTATCGATATACAGCTGTTCTTCATTACCATGCAGTTGCACTGCCGCCAGCGATAACACCTTAGCTTTGTCCACCACATCGGCAATATCGTGATTGCGGAACACGCCAACATACTGCAACGGTGCCGCAGCCATCACTTCCTGCGCCTGTTCAACGTTGACGCAACGCGGTGATGTCGCAACAAAAATCAACCCACCGTAAATCGCGCCCGCGTCATAAGCTGCTTTAGCATCTTGCCCACGCGTCCAGGCCACATACTTTATTCTCACCCAGCAACACCCGGCGCACGGCGGCGTGCAAATCGTCATGGGCCATCAACGCCGAACCAATCAGAAAACCGTTAGCGAAGTGGCTTAACTCGCGTG
+
))&%%%%$#$'4=<=>B??@JJJJIHHJJJGJHJCFEAA9876@5///<D=::9989=<>>CDB*(()+*+.1)'''0017///0FCCGJGJGHJIJJHIFHGFEGG=74456;>@DJGB76221037:>===FJJHIEDFJI=EIC9BBD?A=?EJJHJGJJGJAFIGJGJH::99AIAA@DDFIJJJGJJIHGJIJJEGJHJI5442(&%$$$#$$$$%-4666:ADIGJJHIG@764/-**+'))&&&&&%&$&))&&'(,.,+'''&(%%--+,,((),,***1334C@BBFJJJFJFFJIJJJJJJJJGC@??B@EEI>=<<EIJHGJHJDEDBCBBCD>>=....97:84110+((&&()%%%&)))*73114/,,&))'%%$$&&%'&&)('(('+69CIEEHFFHJJIJJGJJJIHJJGIJHGJJGGHJFJJJIJHJF9889;0,,,<==AAHJDAAACJJICCCBJGEDEJJJGFGJEJJGJJJJJJGJGCCBCJHIFJHJ>=1*&'8:<@D<;<<?CAJJ<<CEIJJJJJJJJIGJJJJCBJBAGFJJFJGF><;?;=77976,)*;>DJHJJJJIDDD???AF4444EBBDE?HJJIFJIFDDCCAABDCFEI913/0/,,,EIJJJJHJJJGGIJIJJJFIJJIIJIJHJJJJGJJGHJFJJHIJ<-(E=EEEEEEJJJJHDFDIFGJIJJJJAB@AFCDEGIHJIJGHDGGEDDJJJGFDDHFJJJJJFJJF??A@FDC?@EH@@DAJFFDEGHFJJJJHIJJGJJHIJJJIIJ<:988:>@IHJJJJJIJJFID@?@9882222;41..//0999BA@B>??CJFJJ6....<>DJJEJJEGJJJIJJJJJGGJFHJJHJIJJJFGJHJHJHIGJJJ:*-32+,&&&)''&%$$%)*/633123../0?8883/+&&&-..,-0,***039;:;;?>?EDEEEFDEJGJ;6556@CHAEBFJIHJF>>>>4445E6354AEHFGHJJJJIHGJJJIJJDFJIJHJJGIJIJIJHJDE=9:;9*))243551-*+,1)79BJFEDCFGFFHGCJFIFGF??AEJIJJCGFFB4>=/:A<;:;CDDFDFJJJJIFJIEI@===EI@HJJJJGJJJHJJGFJFIIJGJJJJJHGJIJJJJHGJJHHHJ('')JFCJGJJHJJJ:::84335@@?000,--.4330,,,-ABEEDA?@DJJJGHEJDABBDHGJHJIHHJJJJIJEFJICJJBJ<;=94;<2223=;:::=<-,,,542/-.0:222///...//0=?BIJHJHJFDJIJJJJJJJG;9::GDBDCEDCFEGJJJBBCFHIJJIGJJJJJJI====FJJGDGEJJJJEJJIJH2223B??EFJJFIGB9,,,)'-.2+**.024,,85556?GHJGJJJGFJJJIJFEC5111@=***+;999<ECCCBJHG;;:;BC:0)4'%%&'78=CEFIJJHJHJJJJH;556671=9:@BIJJJIJFJIHGJJGJJJFFHF7667=7'&%&&%%*9?A@?;9:97JHDJGADCDAAA<;::=GGDB,+*++%$'()('''%%%%%'0;AEG4445JJIFJHGGEJJIJJJJJJJIJJJFJJJHHFFHJJJCBHGGGJJGFEDDFJJHJJGJJJFHFJJEBEBABB:7670;8CG=:979<=CCCCJJHGEIGJFH?44::=78HJJ?;;HHJIGFJJJGFGJCCEIGJJJJJJJJJGCHJHGFJJBD<6666DJAD@><=,*'%$$%%%%$%&.2224?BEEBFFHHEFF?@@@CADDBABBGJJGDDJGJJJFJGF@JFHHIGFE6666>AJIJJFEGDDBCCCC>@>894.99;0/.((()%%%'()0*,-**02((((512339:-++,@EEHFGGHJIGHECEJJHGIFJFJHHGDDC,++,JEJIJGJFFIGJBBBAGFB1107>DDJIGGJHJJGIDGHJJJG@<<=?@:567>EFGFHEHJJJJJHJJIJFJBADEDFIHGGFHFIJJHJIJGJHJHIHJJJJ@???@HFJHJJJJHFJGJJF@?@?<<;;=EGJHJIJJIJJJGJJJJJFJHJJDHJJFJIJGIGJJJJJFJJIJJJGB=<<7:2,,,'%%&$%(%$%+&&()*++++'%(%%.137GA@CDGFJEJJJJJEDGIBJHHGIGFCB@64*)))*+0++>?>>>>BC?FGJJEHHCJI:;*--***/::BDEHHEGIHJIIJJFH?F@FFGGGIECEE66663222@9((((28JGJJJEHEJHHGCDFFA=3.+,+&%%$%'((&%%%/233355=74**(%%$%%.%-46?@<989:>?;53(&$$#&).-<DHIDBJHHGF@=44BC?>>=8887743.17733A@?@BFJJJJJJJIJJIJJJJJJJJJJHJDCBBEGC;8770-63346CE>>=:=>>=721/00''&(+%%'''&&&%&&(%&''%%%$')&''').5556>:@@GFCCBCGJFGFJJFGJJJJHEJFGED33338572216.,**.2**96666779878::79:444EGFGEJJIJHIJJJHA@@@HHJJJJJJJJJHGJGFEGFHIDHCCCCHJB>?9999===?9822277>>?4,,-9CCDBBEEHG>66++('(%%$(17<<88<?:''''4=<;>>>D=>FIBBBAGJHIIJJIJJJHGJJJA?@@DD;<-.1.9<>)(((***@BDAIEIHEJA>?HJJG><988.--(%%%''(''')*-8878896685664445CFEIJHFJHHIJFA4../5=>?BJFJJFJGJJJJIIJDJJJ@@@@GEEJHJFJEJDEEE=<:,,,+13332222778@DGDDEHHGGJJIJJCEHJGHJJJJJGJJJIHJIJJHEEHGJFHHJJJGFIHJJ????FJA==CDEEEJIGJJJJJGJJJJGJJHHJJHJJIGJJJIJJJJJJJJJ?>40JJJGJF+++++G<=5546/..))*+*(&$$$$$%&(344+++<A@A=63372)%%%%%&'+./7654686667;+''''586578??DJAAA>AAAHC?=7+)&&&&&&&*=BBJJIJIGFGHFJHCEGJFHCBCCJIFFCGD7--01?=A978;////266>@@?@BCCCEJJJJJJJJJJJHGJIJJIJHJIIJHGJHDD@AAA?B@@@EH:644481111:79AB?><;;>6555?B55540/0003)@EIJJJJGFDEJIGJFJHE<<>?>>?;<=>>==<=>=;::;>==;;<=B><:;;=>>>==;:99;:878896668==>>>;:7;;77?=;;:;<<;<<<>+*&-+.//677:<>>?>>>AA>=<<<<6667:;==?87(((()))*634+)())-51&%&'/100164455588885456;:<==<85533348555:;99::=?<?:=9999;;;<:7(%%''.()'*./1101389:999985559;:999:>>=@:653///-410021123:7888;;<;775466999;E?;;;9:96778;<@;:999:;;<...-,++**'((29::=:98899<;8877::?A;6556>??:4445<;;:;<<:448:::?7-89>==<A;:9:9788:<<A96--++)*&&'&&&$$#$%*00227889A??>7764657:50001;==;;8778;9988:::9989899<;:5656*)*.1,,,,889:EEE>667<EBDBA:66344<9<==;;;:<;8878;;988665688;****65'%&'04478;=<;:;:;;9::8878::85447;<==?=;9999;;;;;;<:::9<;;<9999>@BB<577;;>>;877756:3++*('+*'6789543353<;:::::<=><88;=;FEFJJEJFIHIDJJEFJGJGJJHJJGIEIFJJHGJJJGJFJGJHHJGFJHJFG8779ECBFEBC9===>>?>D?>ABDJJGFIHGEJIJEHJGFHHEGJEJDJJJJGJFJEAA?BCDJGDDFDHJHGJJGEGJFFCEDDGJFIFGEFJFEFDHHJJGJHGJEEIEDDDHJFIHEHAAACEHFJ?@BCEECEGFFIJIGJJJJHHFJJIFGHFEHFFEEECCGEGG?>?>FGHIHGFICCABBCFJEC??***1))'&()(((),2:AA??????C@BCBDDCC@???1///-,(&&'+,*,345@ABBACBA=6567:9:4/*'',.(&$&&(%$$%%&&(&&&&///--%$%%%')('%'%$$$&''&')'))86766:79211.1**)*06''''..32*)((&&%%'()()+),,+*(*226,-++(*,5696=@JJCCCDDFCCACEFECAA@AEGHEE?@A@D1./8B;;;<FFFEFEA@@CDCCGFCBBBBECBCCEGD,,,:@DCCFGECIJJICDDJFECBAACJJIJGJJIGDEEDCCECDEEJEBCB?EBA@?BDEDIBEC9:9;?>;99;@7761*(%&,/,,,,:<>BBBBABA??>@BBJG><<<?>A@GB@;<0%%%(')+<<=@CDFFDCCBCCBFFGCDCCJJGJJJJHIIIJJJC?<<=@FCDCCGDJCDGIJEEJFFD?4,(&%%(+'%%%'(*//3==>1100856445CC@:JJIGGIJIJHJJJGDFG10/1*'&'&%%(57BJFCCCEEDHDGHFIIJJJIFIJIJJJJG=<<=JGJJJJJJJJJJJB?BCBJIHGFJHDBBA>999<@DB3223,%%%$&&'&$&(+*+39:9@JEBBBCEGJJFHGJHJJJFJHGB@AAJIHGJJJJJFIJJHJFHJJJHJJJJIJJJJJJJBCCBGJF?>;850+,***097778=<BABHFJIJGHCAFGHACJJGJHJHJHJJJJJJJDFDDDEIIJIJGJ@??>JHDGHIJHBCBCJDDJF?44=@D=8862--:;:?667=AFCFJJGGIJJHEJJIAAABJJJGECBA=;;<BA>=@965510030.)(()(**9<<<DFGFJHGJIIIJIEG9989H;;C><982,*+):ADCCEFEDBCCFEFJJFGEIJ>:?8B7:2--/03479:979=>;76DGEIEIGJHJFJFDDGIFCA@AABFEDBADAAGFEH<<<=4,,-.ABCBHFIJ??>?DBHHGJGHDB>88,+5'%%%/338BACDDHJGFJIJJIGJJJFHEJDGCCDFHJIEHECEEJFGA81/01AA@@BAABJJDECJIHJHJJJGJIEGEGGJ??>?HJJFIJJJJ?<JGCFGHGBJJJJFGIHIFJJJGHEHJHEHJEB2;96++*)..253223>:;:9:89211,++,43369@CDGGECEGIJ6667DHJIFJJDC6762./695543334776666;?B::::=A>?;3112<:999ABCGABDCE<;;AA>>>AAJE??@?FHFEJ:999324+*++,16467:::5444466676((((,,:;<B?CFEJGCHJHCEDC665/---85>5556=?=>7777***'(('')(')'%&$$,*-%%$'&'*(+++'%&%%(,27>=>?=>@ACCDJJHJHFJHFJEBCAADFA98>=;7;-+('-7>??@CDEDGJ975587:;<BB>99JJJIJF>524522DJJJIJJIIJJJJJGJHCB>;544234;;@JEHE:::;JFJJJJJJJIJGIJJFJJJJJJJJJJJJJHJJJJJJJJJGFJIJIJJJJJGIJI?CAJJJJHJIJIJIJIJFDECDHJJJHGIFJJJJIJIHJJHFFGGGJFJIJJJJHJGJJJJHJGGFJJJHJJJJEEGHJFJJJJJEDJC6555:::9AIDCDDJFHJJJHJJFGHCB@A?AEHGEJ>BABDD@BFDHJJJJ>:;:</---5699>=??DDJIFHHBJECE??><BB@---3,-+(&(+-/:434223294:;9<8:DGDEJGHJHJJJJJJEFGJGBAAAFIBDCB@??C=:::=@CECEJGHC665,--*(*+5/034DGHFFJJJGJHGJFJGFDGJHJJJ>:99-,-+*'
@Glass_T7V_24_D3_14_9_14
TCCAGCACGCATTGCCGCCATTTATAAACATTACGCTTCGGCAATTTCGGTGCTGACTGATGAGAAATATTTTCAGGGGAGCTTTAATTCCTGCCATCGTCAGCCAAATCGCCCCGCAGCCGATTTTATGTAAAGACTTCATTATCGACCCTTACCAGATCTATCTGGCGCGCTATTACCAGGCCGATGCCTGCTTATTAATGCTTTCAGTACTCAATGGCGCCAATATCGCCAGCTTGCCGCCGTCGCTCACAGTCTGGAGATGGGGGTGCTGACCGAAGTCAGTAATGAAGAGGAACAGGAGCGCGCCATTGCATTGGGAGCAAAGGTCGTTGGCATCAACAACCGCGATCTGCGTGATTTGTCGATTGATCTCAACCGTACCCGCGAGCTTGCGCCGAAACTCGGGCACAACGTGACGGTAATCAGCGAATCCGGCATCAATACTTACGCTCAGGTGCGCGAGTTAAGCCACTTCGCTAACGGTTTTCTGATTGGTTCGGCGTTGATGGCCCATGACGATTTGCACGCCGCCGTGCGCCGGGTGTTGCTGGGTGAGAATAGAGTATCTGCGCTGACGCGTGGGCAAGATGCTAAAGCAGCTTATGACGCGGGCGCGATTTACGGTGGGTTGATTTTTGTTGCGACATCGCGTTGCGTCAACGTTGAACAGGCGCAGGAAGTGATGGCTGCGGCACCGTTGCAGTATGTGGCGTGTTCCGCAATCACGATATTGCCGATGTGGTGGACAAAGCTAAGGTGTTATCGCTGGCGGCAGTGCAACTGCATGGTAATGAAGAACAGCTGTATATCGATACGCTGCGTGAAGCTCTGCCAGCACATGTTGCCATCTGGAAAGCATTAAGCGTCGGTGAAACCCTGCCCGCCCGCGAGTTTCAGCACGTTGATAAATATGTTTTAGACAACGGCCAGGGTGGAAGCGGGCAACGTTTTGACTGGTCACTATTAAATGGTCAATCGCTTGGCAACGTTCTGCTGGCGGGGGGCTTAGGCGCAGATAACTGCGTGGAAGCGGCACAAACCGGCTGCGCCGGACTTGATTTTAATTCTGCTGTAGAGTCGCAACCGGGCATCAAAGACGCACGTCTTTTGGCCTCGGTTTTCCAGACGCTGCGCGCATATTGATACTAGTAGCGGCCGCTGCAGTCCGGCAAAAAAGGGCAAGGTGTCACCACCCTGCCCTTTTTCTTTAAAACCGAAAAGATTACTTCGCGTTATGCAGGCTTCCTCGCTCACTGACTCGCTGCGCTCGGTCGTTGGCTGCGGCGAGCGGTATCAGCTCACTCAAAGGCGGTAATCTCGAGGTTACATTGTGAATCTGTTCATGGTGAACAGCTTTGAATGCACCAAAAACTCGTAAAAGCTCTGATGTATCTATCTTTTTTACACCGTTTTCATCTGTGCATATGGACAGTTTTCCCTTTGATATGTAACGGTGAACAGTTGTTCTACTTTGTTTGTTAGTCTTGATGCTTCACTGATAGATACAAGAGCCATAAGAACCTCAAATCCTTCCGTATTTAGCCAGTATGTTCTCTAGTGTGGTTCGTTGTTTTTGCGTGAGCCATGAGAACAAACCATTGAGATCATACTTACTTTGCATGTCACTCAAAAATTTTGCCTCAAAACTGGTGAGCTGAATTTTTGCAGTTAAAGCATCGTGTCAGTGTTTTTCTTAGTCCGTTATGTAGGTAGGAATCTGATGTAATGGTTGTTGGTATTTTGTCACCATTCATTTTTATCTGGTTGTTCTCAAGTTCGGTTCAGAATCCATTTGTCTATCTAGTTCGACTTGGAAAATCAACGTATCAGTCGGGCGGCCTCGCTTATCAACCACCAATTTCATATTGCTGTAAGTGTTTAAATCTTTACTTATTGGTTTCAAAACCCATTGGTTAAGCCTTTTAAACTCATGGTAGTTATTTTCAAGCATTAACATGAACTTAAATTCATCAAGGCTAATCTCTATATTTGCCTTGTGAGTTTTCTTTTGTGTTAGTTCTTTTAATAACCACTCATAAATCCTCATAGAGTATTTGTTTTCAAAAGACTTAACATGTTCCAGATTATATTTTATGAATTTTTTTAACTGGAAAAGATAAGGCAATATATTCACTAAAAACTAATTCTAATTTTTCGCTTGAGAACTTGGCATAGTTTGTCCCACTGGAAAATCTCAAAGCCTTTAACCAAAGGATTCCTGATTTCCACAGTTCTCGTCATCAGCTCTCTGGTTGCTTTAGCTAATACACCATAAGCATTTTCCCTACTGATGTTCATCATCTGAGCATATGGTTATAAGTGAACGATACCGTCCGTTCTTTCCTTGTAGGGTTTTCAATCGTGGGGTTGAGTAGTGCCACACAGCATAAAATTAGCTTTGGTTTCATGCTCCGTTAAGTCATAGCGACTAATCGCTAGTTCATTTGCTTTGAAAACAACTAATTCAGACATACATCTCAATTGGTCTAGGTGATTTTAATCGCTATTCGAATTGAGATGCACTATAAATAATAATGTCATCCTCTTCCTTCAGTTGGGTTGTGTAAATTATTCTAGACCTTTGCTGGAAAACTTGTAAATTCTGCTAGACCCTCTGTAAATTCCGCTAGACCTTTGTGTGTTTTTTTTTGTTTATATTCAAGTGGTTATAATTTATAGAATAAAGAAAAGAAACAAAAGATAAAAAGAATAAATCCCAGCCCTGTGTATAACTCACTACTTTAGTCAGTTCCGCAGTATTACAAAAGGATGTCGCAAACGCTGTTTGCTCCTCTACAAAACAGACCTTAAAACCCTAAAGGCTTAAGTAGCACCCTCGCAAGCTCGGGCAAATCCTGAATATTCCTTTTGTCTCCGACCATCAGGCACCTGAGTCGCTGTCTTTTTCGTGACATTCGGTTCCGCGCTGCGCTCACGGCTCTGGCAGTGAATGGGGGTAAATGGCACTACAGGCGCCTTTTATGGATTCATGCAAGGAAACTACCCATAATACAAGAAAAGCCCGTCACGGGCTTCTCAGGGCGTTTTATGGCGGGTCTGCTATGTGGTGCTATCTGACTTTTTGCTGTTCAGCAGTTCCTGCCCTCTGATTTTCCAGTCTGACCACTTCGGATTATCCCGTGACAGGTCATTCAGACTGGCTAATGCACCCAGTAAGGCAGCGGTATCATCAACAGGCTTACCCGTCTTACTGTCCCTAGTGCTTGGATTCTCACCAATAAAAAACGCCCGGCGGCAACCGAGCGTTCTGAACAAATCCAGATGGAGTTCTGAGGTCATTACTGGATCTATCGACAGACATGCAAGCGAGCTCGTAAACTTGGTCTGACGGTTCCAATGCTTAATCAGTGAGGCACCTATCTCAGCAATCTGTCTATTTCGTTCATCCATAGTTGCCTGACTCCCCGTCGTGTAGATAACTACGATACGGGAGGGCTTACCATCTGGCCCCAGTGCTGCAATGATACCGCGAGACCCACGCTCACCGGCTCCAGATTTATCAGCAATAAACCAGCCAGCCGGAAGGGCCGAGCGCAGAAGTGGTCGTCAACTTTATCCGCCTCCATCCAGTCTATTAATTGTTGCCGGGAAGCTAGAGTAAGTAGTTCGCCAGTTAATAGTTTGCGCAACGTTGTTGCCATTGCTACAGGCATCGTGGTGTCACGCTCGTCGTTTGGTATGGCTTCCATTCAGCTCCGGTTCCCAACAATCAAGGCGAGTTACGTGAATTGCCAGGTGCTTTAAAAAAGCGGTTAGCTCCTTCGGTCCTCCGATCGTTGTCAGAAGTAAGTTGGCCGCAGTGTTATCACTCATGGTTATGGCAGCACTGCATAATTCTCTTACTGTCATGCCATCCGTAAGATGCTTTTCTGTGACTGGTGAGTACTCAACCAAGTCATTCTGAGAATAGTGTATGGCGACCGTCTGCCTGGACCTAAATACGGGATAATACCGCGCCACATAGCAGAACTTTAAAAGTGCTCATCATTGGAAAACGTTCTTCGGGGCGAAAATTGTCAAGGATCTTACCGCTGTTGAGATCCAGTTCGATGTAACCCACTCGTGCACCCAACTGATCTTCAGCATCTTTTACTTTCACCAGCGTTTCTGGGTGAGCAAAAACAGGAAGGCAAAATGCCGCAAAAAAGGGAATAAGGGCGACACGGAAATGTTGAATACTCATACTCTTCCTTTTTCAATATTATTGAAGCATTTATCAGGGTTATTGTCTCATGAGCGGATACATATTTGAATGTATTTAGAAAAATAAACAAATAGGGGTTCCGCGCACATTTCCCATGGTGCCACCTGACGTCTAAGAAACCATTATTATCATGACATTAACCTATAAAAATAGGCGTATCACGAGGCAGAATTTCAGATAAAAAAAATCCTTAGCTTTCGCTAAGGATGATTTGCTGGAATTCGCGGCCGCTGTTTCTTCGAATTCGCGGCCGCTTCTAGAGTTATGACAACTTGACGGCTACATCATTCACTTTTTCTTCACAACCGGCACGGAACTCGCTGGGCTGGCCCCGGTGCATTTTTTAATTGCCAGCGAAATTAAGTTTGATCGTCAAAACCAACATTGCGACCGACGGTGGCGATGAGCATCCAGGTGACACTAAAAGCAGCTTCGCCTGGCTGGCATGCGTTGCGTATCGCGCCAGCTTAAGACGCTAATCCCTAACTGCTGGCGGAAAAGATGTGACAGACGCGACGGCGACAAGCAAACATGCTGTGCGACGCTGGCGATATCAAAATTGCTGTCTGCCAGGTGATCAGCTGATGTACTGACAAGCCTCGCGTACCCGATTATCCATCGGTGGATGGAGCGACTGGTTGATGGCTCATGCGCCGCAGTAACAATTGCTGGCAGAAAGAGGATTTCGCCAGCAGCTCCGAATAGCGCCCTTCCCCTTGCCCGGCGTTAATGATTTGCCCAAACAGGTCGCTGAAATGCGGCTGGTGCGCTTCATCCGGGCGAAAGAATGCCGTATTCGGCAAATATTGACGGCCAGTTAAGCCATTCATGCCAGTAGGCGCGCGGACGAAAGTAAACCCACTGGTGATACCATTCGCGAGCCTCCGGATGACGACCGTAGTGATGAATCTCTCCTGGCGGGAACAGCAAAATATCGCCCGGTACGGCAAACAAACTCTCGTGCCTGATTTCACCACCCCCTGACCGCGAATGGTGAGATTGGAGTATTAACCTTTCATTCCCAGCGGTGAGTGGATGCAAGAAAAAAATCGAGATAACCGTTGGCCTCAATCGGCGTTAAACCCGCCACCAGATGGGCATTAAACGAGTATCCCGGCAGACGGGGATCATTTTGCGCTTCAGCCATACTTTTCATACTCCCGCCATTCAGAGAAGAAACCAATTGTCCATATTGCATCAGACTTGCCGTCACTGCGTCTTTTACTGGCTTCTCTTCGCTAACCAAACCGGTAACCCCGCTTATTAAAAGCATTCTGTAACAAAGCGGGACCAAAGCCATGACAAAAACGCGTAACAAAAGTGTCTATAATCACGGCAGAAAAGTCCACATTGATTATTTGCACGGCGTCACACTTTGCTATGCCATAGCATTTTTATGCATAACAATTTCACAATTATTCCTCCTCAACACTTCTTTTTCTGCAACTCTTCTGTAACCCGCTTTTTGGGCTAGCTACTAGAGAAAGAGGAGAAATACTAGATGATGCAAACCGTTTTAGCGAAAATCGTGGCAGGAACAAGGCGATTTGGGTAGAAGCCCGCAAACAGCAGCAACCGCTGGCCAGTTTTCAGAATGAGGTTCAGCCGAGCACGCGACATTTTTATGATGCGCTACAGGGTGCGCGCACAGCGCTTATTCTGGAGTGCAAGAAAGCGTCGCCGTCAAAAGGCGTAAATGTAATG
+
@DJHJJJHJIJJJFJJJJJIJJJJJ@@AB6667>>>@A<8881111H@>>=?;;99;<2282/././----.:11/24EH@;;:7/--.(9A311+11033467BADDGJGJBA??DGEJGJHIJJIGEIGAAGJFCCF@>@A@JB/...446,-/.3455B889;FFHCFCABCEJFJJGJHJHJJEIIIJIJJJEGGEJFJIGJJJGHIIFJ,(((''%$$$%&'&'')/355678;>AAJEIFJFJJGFE@@BAJGGIFJHBB:::68''''227:CJE@??AFJFHIDABADJHJGIJJJJGJCJJJJJIFHIFFEIJHD:999881011007699<>ABJGFBEECIEJGC@BFEJIGJJC@??BEDEH>77BBCBBBCEEBD322372,,++..=>AA?'&%))**/33?DCDGGHI,++,ACC<;;;=FDGIJGJJGJJJJJGJB@A,)'')1876(((*'''5ACCEJJGEDJGJIGFJIJF?:9>CH@???AAB@B3333FAA@BJFIJJJJGJJJJJJJIJJHJGBABEJJ==@AAJIF;94...0*)))-*)%%%&*.%%&'%&$%00./...021A??BCCEFGJJHJHJFIJHJJJJIGHJJJJJ=@?B:782116657875:444:33333200.//%%(55++++:;>?BJJJHJHIHJFJJIDJJJJFIHJHJJJJJJEGJJIIJIHJGDJEFIE77JIJIJIGJDHEHCIJHHJFEJEHJHJJJHJJGJGJIGJIJJJJGJHIJIGJJGJGJFJJGHIHGIJGJJGEEJJECHGJJJJJGJJHJJJIJJJJJJJGGJIHGHHJJJJJJJJG;:86683:9<GFEDEBCEDJHJJHJJFJJIJJEEGFJJGIEEJEDHHJGHJGJAJDD?DDFJHGJJJJJIJJJJFJHIJJJJHJJGJIJGJJJJFFEJFJJJJJHJHJJGCHJHFDGJFJEJJJJFJJIGJJJJJJJIJIIJJGJJFE>=>>@A@AGJJGIIJJJIEEEJJHIJJGJJJJJGJJJJJJGJJJJEIJFGIGCCFFJJHFIHJ<<<<D@A@GJE<<;7::@@>6CGJJJJJGJHJJHJJIJJHEJHEGJIJFJJJFHFEFJAE>777IJCEEAGC>....EB><;?JIGE;;988::-,,,195532/&&&&)(&&),222@C@>==<=;==>@JJFCCDJJJDJJJDD@ECA:2228+**.4,,:.)=??J@:9DEGJHJGJJIJJIIHJD@??>@CFHHCDFEFHEJJHJJJHIJHHJJJJJEJFDEGCECCA931/)(%%&(()0-**,'&&'01122((')1--6;;GJFJFIJJG?@?;<87789==<=***)+())-.445CAHHFFJGJGJ7769@D?@CEGJJCA?AJJFA@>>@DFGIJJJ=<EJEHHFJEDEEJEHGCDFBBEHDHFFE?511CGJJJJJJJJJJJJ>>=;DG7663@?;GHHGJJJJJIEFJGJJGJJIJJJGJC=@EJJIFFDJGIJJHJJA?A@B?=86895:EGGIEJJIJIHFJJJHJJJJ@?@B;5+++,<;:579ACFJF;;;;DJEJHJJFJFGBIGJJFFGJJFGCEFDCJDJFJCBABDDIGB((',+')(((=:<??65555778?DB<:::>8EDGJFJIJJEFJJFHJJJHBAA?GHJJHJJECDEDEHHEGFDJIJHEB@?54./>>@89767670.++-=>?@JFFFBJJIDCECGHHJFFEJGHJIJJJJJGFJJJJJHJBBBCGCECDBA>>>?8567:::7378;@A>>7445DC=A?33.+*)+.*+**+))))**-/...301,,24;:6688:--**04:GJJJJGJJJIJFF7667@<<;9,,,,<55CCD?AGGFJJFJJEHGHHEEF////0BBECCHJJIJJJJJHJJJJGGJJJJJFJJJJHJGJJJHGJGE@J<::;FJCBCAA@CHJFCIECEGEHJGIJHJFJGJJFGDEEC>>ADEFDGJGFFEJJJI777::FFJJJJJJIJJHHHJIJGIJJJEC<DDEE?@?ADCJJJIEIJFFGHHJJGJJIJHJJJDBBDJJGIGGFFJD66CACFFJFBACFEBBJJJJJGJJJJJJJFJJJJJHJJHIJFHGJHG6656ACEJJJJIJJJIHJJJJJJJFDIGCB@00,'((.1117JJJHJBABG2AACFJFJJJB?>?=>??<8676<B@C@>>8548;;-(JGFJJJGFFGE1000FJJIJHJFJJDFIIJFGJJJGIHHFJJJGJJJGFJGGHJJJHIJJHJJJHFHIJJIJGFJFFHHJJJJJJJJIJFFIJ7777D544373002;DCC?BEHEJ@@::;<'''*,,5678<=8877AA==<>ED>CCACEHGFHJHFDDDFEFDHHFDJHFGJ;;;;EJJJJDDFD@BDEIFFJJFBDDCD//...5-...3,)*+>?>@FFGIJJJJHJGJIIJHJGEJJHJFHF:999<==CGFJHJIHJJJIJJJIIEDFDCBCG999:DDHDEJJFIEEIEJBAAAJJJGJJFHJJJJJJ>6778C</,,-04411012*%%&)&&&&&#$#&&%%%&$%%$&&'(%(**%%%$'&$'&'%%'()(*++%%$$%&'(()455)9=<>>DJHGGJJJHIJJJJFEA=;89==<>BBFH:::EGJGJEJIJJJJJJJHFB?AF58:DFGFHEHJHGJGGFIDIJJFHFIJHGEIIIIJ98777<B@9;*,,.+**&%%)02-,+,3GGFCEDDCJFDB<;JA@@ABGGHJHFGJJJIJJJEJJIJHJJJJJJJGDJEJJCBCDGJIIJJJGJIHHECCFJGIFHD9>==>;@AJBCBF@ABJHHJJJA@@7@AJGJIJA>?@ACD52236666<<<=DFCDBDHDJJGEDDB<<;:%%%()8@:757:A?@@DHJJGECCDJHFJJJHJHJHJJGJHJHJJJB?A////66653,,,*''')-&%%$%((*'(1158==CFIJJJGHJJIIJJFEBBDE<<<<A@A4334;=<>@AAA?@HDBEDDEGHJHGJEAAC@DF;;;9<??>?@@?0/,,..22DFJGDCBBEDBCBBEJIJC>>BCJIJIGGEDBACCHFFFEJBA@@BBGFJGDDBFBBBDB>AGJGEID@;=(''(79;<>ADABCC?E??JJJHJIJ<EDDBCCGJJIJD?@EJFJJJGGA7765655=>6655;<..../IIHIJIG@7676);;=DBBDFCFAACBE6445JGIIJHGJIJJIB@IJJGHGJJJHJIF::::<JHHIIHJJIJCCC?ACEHJJJJI=CB83ABFIJJFFJA@@BGEB>><--1*)((*+,+**+3<99:99889::CBCCEFF643340)'(&&&$$%%%%')))*.1134:::;<?@@B;*))'&$$%'(''##$%*2237=BBAEBAFGFJJDDEECEA?8677++++@@A>=A@EGD@===>@>>AJECCECFJJDGGICCFEFEEHHJGJJJJJJJJJJJJEJJJJJHEFHADB@AD@E???@JIJHD;::=JIJHJJJHHHGJJJIJGGIFIDDADEEJJG>CCJJEJJJHGGEJJJJHIJJFJHJJIJGJEBJDABFJIIHEGBAAAAA0000:7(('&$$%%%/8=DAFEB?@===<>9674,(()*)*(+1.).*'''&&'7JFFJB<=EDBCGHGFGHHAA;:;;IJJJJFFJJDA?>=>>9999@<98888<ACGFB??@AJEDCECFGEHJBB=>=7554567=+++/:7678;76./86665866366;9:833300007666<('''6*)&&')%$&%''&''%'))))()*@AAA@@@@<:::CDEDC9CDJHJJE@==>=::;;D<545JIIECFFJIJEHEJFHJIJJJGJHHHJJJJJFJIFIJJJJGJGJJJIGIJJJGJHAJ<=<<JIGJIIHJJJJFJBEHJJEBCDGJJGJJJIJJJIIJFEHFA@;222386650/0002/01544---,,&$#$&&%$$$###$$%&)'%%%$##&')(((.;?>>=>;;4@B;GCEDG@@@@FIECAFC889IEJEHGHJJJJJJHGJJHJJ?@?9DB<777IH311;4%%$$$$&&)-.520-.44:<=CA><989J@44454...+.(),--,*('&',0..>AEJGJIJJIGD=AACDEDDEEB8556?:DJIFJJIFJJFJ?@?C////E?BB::;JJJEHHIIGIJHJJGECBDHJJJJGFJHJG>:<???<;;;=BDDJIIJGGIHJIJF43323411/)))*,:AAJJJJJHEDHCJIJJJJGGJECABAFJJEJIBD?>==?@CFGEFEJJFHFEFEFFJJFIJ99994''(5JIEFFJGGDECB@@BJGG@>;<?A<=GJFF>;HAIJIJIJFDCDEJGJ@A???==>FFHJCCC>>?*)*2213356876:6766::JHJJHIJIHJJJIIJJFGJJJIJJJJJJJHIJCEI@IJHFGJJEGJGJJJJHJHGIJHJAE4013;@9<<ACAAA=;<;<BC>A@FIJH@ABBGHJIIIGJFHJHHJIJEEFDEEJIIIJJF1111A=>BDEDGIJHIGFHHIIJHJIJJIEHJGJGGFJEJFJJGEIJEF@+++&&)8ACCIHIGCFJGJ?AHCJJ81/-+++-)('&'',+++++**(&()+'''(CGJIECACJFJJJJJJGHFGBBDCFD000&&&&-433(&&'1**-,,,-:HJJHDE>@866:AFHC;=:800//002('%%&'((**+1/0//1./7998;<333.))))9ADHDDGDFJHGJIJJFCBEJJHFDGGHHJHJ@AAAFEEJEHJJIFJHJHJIFJIGJGJHGJJHJJHJJHCECJEFBCEA;--.C==AEA;::9-''(&'*+)((,,:AEEBDEB645B@99DB@EEGHGJIGGB?@@BC7432124----'''&%$%$$%%##%***,63456=:;;7757/--&&&'+++,,,++++,1)-199@A@BA@9:=:<>??>300,.1-3JE@>9=JGCCBEHJIGJJJIJFHHJJ6667JIFC<9<@BIIHJJJJJFIJEJGJGF>734EEHHIC@B@?B>32,***,++27*))*&%%&(()(29FJJIJJCB@@A@<*&&%%$$&-+3511122344<<;>??CJHFFCIJIJJJGHJGHGHJHGFGGDHJEJEJJJGJGJFGJJFJHIJJJEJJJJJJJJJJGA=<<JJJJJGEEJHJFG<:88965424458<:5111-+..2120+++,&&&%&&'((''A<?@@;;==9AC@AJJJJHJIJGDCB@;;;94''(&&&)&'/0.37,567:>CFGF776%%%%%'''*((')(+/3;BCB@??@JJDGJJJIIABABJE9996556,+++8:CFGCFFGFJJJJJA@AJ8666FHJ><;<@BB@454,661--.5BBJJHEDCCCDJJJJIJJIIJJGGB?@GEGJJJGIJI?J96552/1002769>AE====GFHD@??>>>=>FFJJEEJFGIJGFJFHEJJJJJFFCJGB??>CCJ86:675((>BGGJJA?@AIDHGDFJ@?@?B@A<DC@FJJJIFHHJJJGJJF4444D?<<:<?8524/+)*+23235IJHJJGGFJJEJFIJJJJJJJFHIGGJGIDC@=<>>9//--+=@EHJIJIJJJJJJIJJJGIJCAA7977A>?>??CEIJJD??:;=@HIA=0+'(&&'$&&)('&&%&'&$$$$'&&)+(&'((('()*,,,0'&$#$$%'$$(%&&(&&228110/0//-.17=;9:966:8779?CB;DFEGFJJGH?8722255==?@>?A?>=@?@IGJJIIIJJJ>76-,--6,((((33=@EEIJHECCCHCEDEIGB33))*-**++./+,,*,,,>?CF>?>=HJEC@IJFCBEDJJFGDCEFDCDFEHGHJJ99677HDFBFJJJJJJHJHHJJJJHDCCC=;--,%$%&%,22:CBDDEFEEFJIJJHGFEEDEI@A@@BBCCCB7.'&&''$#$$$
@Glass_T7V_24_D3_14_9_15
GCAACGGTGCCGCAGCCATCACTTCCTGCGCCTGTTCAACGTTGACGCAACGCGGTGATGTCGCAACAAAGATCAACCCACCGTAAATCGCGCCCGCGTCATAAGCTGCTTTAGCATCTTGCCCACGCGTCAGGCCACATACTTATTCTCACCCAGCAACACCCGGCGCACGGCGGCGTGCAAATCGTCATGGGCCATCAACGCGAACCAATCAGAAAACCGTTAGCGAAGTGGCTTAACTCGCGCACCTGAGCGTAAGTATTGATGCCGGATTCGCTGATTACCGTCACGTTGTGCCCCAGTTTCGGCGCAAGCTCGCGGTTACGGTTGAGATCAATCGACAAATCACGCAGATCGCGGTTGTTGATGCCAACGACCTTTGCTCCCAATGCAATGGCGCGTCCTGCTTCCTCTTCATTACTGACTTCAGTAGCACCCCCATCTCCAGACTGTGAGCGACGGCGGCAAGCTGGCGATATTGGTCGTCATCCAGTACTGAAAGCATTAATAAGCAGGCATGGGCCTGGTGATGGCGCGCCAGATAGATCTGGTAGAGGGTCGATAATGAAGTCTTTACATAAAATCGGCTGCGGGGCGATTTGGCTGACGATGGGGAGGAAAATAAAGCTCCCTGAAATCTTTGCTGATCAGTGCGCGCACCGAAATTGCCGAAGCGTAATGTTTATAAATGGCGGCAATGCGTGCTGGATCGAAATCATCACGGATCACGCCTTTTGACGGCGACGCTTTCTTGCACTCCAGAATAAACGCCGTGCGCGCACCCTGTAGCGCATCATAAAAATGTCGCGTGCTCGGCTGAACCTCATTCTGAAAACTGGCCAGCGGTTGCTGCTGTTTGCGGGCTTCTACCAAATCGCCTTGTCTGCGACGATTTTCGCTAAAACAACTGGTTGGTTAGACTTAGTATTTCTCCTCTTCTCTCATAGCTAGCCAAAAAAACGGGTATGGAGAAACAGTAGAGAGTTGCGATAAAAAGCGTCAGGTCAGATCCGCTAATCTTATGGATAAAAATGCTATGGCATAGCAAAGTGTGACGCCATGCGAATACGATGTCGACCGTGATTATAGACACTTTTGTTACGCGTTTTTGTCATGGCTTTGGTCCCGCTTTGTTACAAATGTCTTTTAATAAGCGGGGTTACCATTTTGGTTAGCGAGAAGAGCCAGTAAAAGACGCAGTCAACGCTGCAGGCAATGTCTGATGCAATATGGACAATTGGTTTCTTCTCTGAATGGCGGGAGTATGAAAAGTATGGCTGAAGCGCAAAATGATCCCCTGCTGCCGGGATACTGGTTTAATGCCATCTGGTGGCGGGTTTAACGCCGATTGAGGCCAACGGTTATCTCGATTTTTTTTATCGACCGACCGCTGGGAATGAAAGGTTATATTCTGATCTCACCATTCGCGGTCAGGGGGTGGTGAAAAATCGCGACGAGAAGTTGCCGACCGGGTGATATTTTGCTGTTCCCGCCAGGAGGTTCTTCATCACTACGGTCGTCCGGAGGCATGGTATCACCAGTGGGTTTACTTCGGTCCGCGCGCCTACTGGCATGAATGGCTTAACTGGCCGTCAATATTTGCCAATACGGGGTTCTTTCGCCCGGATGAAGCGCACCAGCCGCATTTCAGCGACCTGTTTGGGCAAATCATTAACGCCGGGCAAGGGGAAGGGCGCTATTCGGAGCTGCTGGCGATAAATCTGCTTGAGCAATTGTTACTGCGGCGCATGGAAGCGATTAACGAGTCCGGCTCCATCCACCGATGGATAATCGGGTACGCGAGGCTTGTCAGTACATCAGCGATCACCTGGCAGACAGCAATTTTGATATCGCCAGCGTCGCACAGCATGTTTGCTTGTCGCCGTCGCGTCTGTCACATCTTTTCCGCCAGCAGTTAGGGATTAGCGTCTTAAGCTGGCGCGAGGACCAACGTATCAGCCAGGCGAAGCTGCTTTTGAGCACCACCCGGATGCCTATCGCCACCGTCGGTCGCAATGTTGGTTTTGACGATCAACTCTATTTCTGGCGGGTATTTAAAAAATGCACCGGGGCCAGCCCGAGCGAGTTCCGTGCCGGTTGTGAAGAAAAAGTGAATGATGTAGCCGTCAAGTTGTCATAACTCTAGAAGCGGCCGCGAATTGGAAGACGGTCACAAATGCCAGAAATCATCCTTAGCGAAAGCTAAGGATTTTTTTTATCTGAAATTCTGCCTCGTGATACGCCTATTTTTATAGGTTAATGTCATGATAATAATGGTTTCTTAGACGTCAGGTGGCACCACATGGGAAATGCCTCAGGAACCCCTATTTGTTTATTTTTCTAAATACATTCAAATATGTATCCGCTCATGAGACAATAACCCTGATAAATGCTTCAATAATATTGAAAAAGGAAGAGTATGAGTATTCAACATTTCCGTGTCGCCCTTATTCCCTTTTTTGCGGCATTTTGCCTTCCTGTTTTTGCTCACCCAGAAACGCTGGTGAAAGTAAAAGATGCTGAAGATCAGTTGGGTGCACGAGTGGGTTACATCGAACTGGATCTCAACAGCGGTAAGATCCTTGAGAGTTTTCGCCCCGAAGAACGTTTTCCAATGATGAGCACTTTTAAAGTTCTGCTATGTGGCGCGGTATTATCCCGTATTGACGCCGGGCAAGAGCAACTCGGTCGCCGCATACACTATTCTCAGAATGACTTGGTTGAGTACTCACCAGTCACACAGAAAAGCATCTTACGGATGGCATGACAGTAAGAGAATTATGCAGTGCTGCCATAACCATGCGTGATGACCTGCGGCCAACTTACTTCTGACAACGATCGGAGGACCGAAGGAGCTAACCGCTTTTTTGCACAACATGGGGGATCATGTAACTCGCCTTGATCGTTGGGAACCGGAGCTGAATGAAGCCATACCAAACGACGAGCGTGACACCACGATGCCTGTAGCAATGGCAACAACGTTCGCAAACTATTAACTGGCGAACTACTTACTCTAGCTTCCGGCAACAATTAATAGACTGGATGGAGGCGGATAAAGTTGCAGGACCACTTCTGCGCTGGGCCCTTCCGGCTGGCTGGTTTATTGCTGATAAAGATCTGGAGCCGGTCAGCGTGGGTCTCGCGGTATCATTGCAGCACTGGTGTGGGCAACGTAGCCCTCCCGTATCGTAGTTATCTAGACGGGGAGTCAGGCAACTATGGATGAACGAAATAGACAGATCGCTGATGCAGCCCTCACTGATTAAGCATTGGTAACTGTCAGACCAAGTTTACGAGCTCGCTTGGACTCCTGTTGATGATCCAGTAATAAGCCTCAGAACTCCATCTGGATTTGTTTCAGAACGCTCGGTTGCCGCCGGGGCGTTTTTTATTGGTGAGAATCCAAGCACTAGGGACAGTAAGACGGGTAAGCCTGTTGATGATACCGCTGCCTTACTGGGTGCATTAGCCAGTCTGAATGACCTGTCACGGGATAATCCGAAGTGGTCAGACCTGGAAATCAGAGGGCAGGAACTGCTGAACAGCAAAAAGTCAGATAGCACCACATAGCAGACCGCCATAAAACGCCCTGAGAAGCCCGTGACGGGCTTTTCTTGTATTATGGGTAGTTTCCTTTGCATGAATCCATAAAAGGCGCCTGTAGTGCCATTTACCCCCATTCACTGCCAGAGCCGTGAGCGCAGCGAACTGAATGTAGCAAAAAGACAGCGACTCAGGTGCCTGATGGTAGGAGACAAAAGGAATATTCAGCGATTTGCCCGAGCTTGCGAGGGTGCTGCTTTAAGCCTTTAGGGTTTTAAGGTCTGTTTTGTAGAGGAGCAAACAGCGTTTGCGACATCCTTTTGTAATACTGCGGAACTGACTAAAGTAGTGAGTTATACACAGGGCTGGGATCTATTCTTTTTATCTTTTTTTATTCTTTCTTTATTCTATAAATTATAACCACTTGAATATAAACAAAAAAACACACAAAGGTCTAGCGGAATTTACAGAGGGTCTAGCAGAATTTACAAGTTTTCCAGCAAAGGTCTAGCAGAATTTACAGATACCCAGCAACTCAAAGGAAAAGGACATGTAATTATCATTGACTAAGCCATCTCAATTGGTATAGTGATTAAAATCACCTAGACCAATTGAGATGTATGTCTGAATTAGTTGTTTTCAAAGCAAATGAACTAGCGATTAGTCGCTATGACTTAACGGAGCATGAAACCAAGCTAATTTTATGCTGTGTGGCACTACTCAACCCCACGATTGAAAACCCTACAAGGAAAAAACGGACGGTATCGTTCACTTATAACCAATACGCTCAGATGATGAACATCAGTAGGGAAAATGCTTATGGTGTATTAGCTAAAGCAACCAGAGAGCTGATGACGAGAACTGTGGAAATCAGGAATTCCTTTGGTTAAAGGCTTTGAGATTTTCCAGTGGACAAACTATGCCAAGTTCTCAAGCGAAAAATTAGAATTAGTTTTTAGTGAAGAGATATTGCCTTATCTTTTCCAGTTAAAAAAATTCATAAAATATAATCTGGAACATGTTAAGTCTTTTGAAAACAAATACTCTATGAGGATTTATGAGTGGTTATTAAAAGAACTAACACAAAAGAAAACTCACAAGGCAAATATCAAGATTAGCCTTGATGAATTTAAGTTCATGTTAATGCTTGAAAATAACTACCATGAGTTTAAAAGGCTTAACCAATGGGCTTTGAAACCAATAAGTAAAGATTTAAACACTTACAGCAATATGAAATTGGTGGTTGATAAGCGAGGCCGCCCGACTGATACATTTGATTTTTCCAAGTTGAACTAGATAGACAAATGAATACGTAACCGAACTTAGAACAACCAGATAAAAATGAATGGTGACAAAATACCAACAACCATTACATCAGATTCCTACCTACATAACGGACTAAGAAAAACACTACACGATGCTTTAACTGCAAAAATTCAGCTCACCAGTTTTGAGGCAAAATTTTTGAGTGACATGCAAAGTAAGTATGATCTCAATGGTTCCGTCTCATGGCTCACGCAAAAACAACGAACCACACTAGAGAACATACTGGCTAAATACGGAAGGATCTGAGGTTCTTATGGCTCTTGTATCTATCAGTGAAGCATCAAGACTAACAAACAAAAGTAGAACAACTGTTCACCGTTACATATCAAAGGGAAAACTGTCCATATGCACAGATGAAAACGGTGTAAAAAAGATAGATACATCAGAGCTTTTACGAGTTTTTGGTGCATTCAAAGCTGTTCACCATGAACAGATCAACAATGTAACCTCGAGATTACCGCCTTTGAGTGAGCTGATACCGCTCGCCGCAGCCGAACGACCGAGCGCAGCGAGTCGTGAGCGAGGAAGCCTGCATAACGCGAAGTAATGTTTTCGGGTTTGAAGAAGAAAAGGGCAGGGTGGTGACACCTTGCCCTTTTTACCAGAGCTGCAGCGGCCGCTACTAGTATTAATATGCGCGCAGCGTCTGGAAAACCGAGGCCAAAAGACGTGCGTCTTTGATGCCCGGTTGCGACTCTACAGCAGAATTAAAATGGGAACCCAGGCGCAGCCGGTTTGTGCCGCTTCCACGCGGTTCTCTGCGCCTAAGCCCCGCCAGCAGAACGTTGCCAGCCATTGACCATTTGATGCGTGACCAGTCAAAACGTTGCCCGCTTCCACCCTGGCCGTTGTCTAAAACATATTTATCAACGTGCTGAAACTCGCGGGCGGGCAGGGTTTCACCGACGCTTCTTAATCTCCAGATGGCAACATGTGCTGGCAGAGCTTCACGCAGCGTATCGATATACAGCTGTTCTTCATTACCATGCAGTTGCACTGCCGCCAGCGATAACACCTTAGCTTTGTCCACCACATCGGCAATATCGTGATTGGGACGCTGT
+
FJCDDEJJEJIHHJJFJDJEJEEE>DCCCJJJJJJIFIGJJJJJHJDG@@BAJDJFFJEBCA?@4444?AE---?8>CFEFDDHF>==;;;;>D80;;<H@ABCEJDJBFA3*??AC??C@BCBAECIDF<;:=:9:*&&&)-1+>ADGEFJFIJJJGJJJJJGJJEJJJJCBCDJH<;;<85677BA>?I;;;HDA@+)))-1/09<@>=>>HDEFJJGJJGIJJJGIJJJJJJJJJJEHIHIJJFFJFHEFAAAIABCCDGFJJGJJD?FHJGCCD<<;<=<;::;>?>>@>>755420211B8333782++,,,,---'.''1113/))'(*3223000344466655//7>ACDBAB@ABH><==JD=<=AEJJJJJED=1/799;AC888344222***2:>==>CCDEHIHHIHIGJDJDB+%%%%$$&((())*900//BJGHHHHJIHHEB>>?FEJJ><<<BAB;IJFJGFABDCEJEFF@@@DJFFHBCHJIJ===<BC>>>?;@@><;&&&*59<>B777221+///-*()+0,,..0//0.'&((6*10026@AAJJJCCCJA=?>@?<<<?9877AC:334995430/..89;;<1112::?>??<<3+-&&-310./2:>9988211-'%%%%%%.++'&&'''(-:6@ABEFFDDBEFIJIEIJGJECCGJJJJJGECBBCGDCFJDJDBA--,+/..,..-3345;///250000;:<<@A@JGHJ:99:C;9B*)))*224377;JHEHDJFJCDDDCF8:48BBBAAJC88EJIDD>BB;EDGCB887--,,88DCADBFEDA<?@A?A@A@EHJ;;;;<<;0)((&((()&&&''(/2411**+',2+++-73A@CJHIJIIJJJJJGCDJGHBAA9;)))'))+.*((%$$%&%%%'&&&(*,++,-.110@??B983'*)+'(*5445****%)*>?CFEBCEEGECAAE@@IJ<<;8877:AAC??=;;101E?>=;;::@=;310125>@BB@CECB>'&&&-1<?GJFGBCJBCA+++4///)&&+////00021((%%&%'((%%()((('('((<>?JDFD32223D=;JIHHJDBGDFJFIHGH?<<?AFEE>><9:998685=@;>?<</**+9+'''CBAFGCEDD=<=D51+-(%$&'+++9ADBDCCFAB@>=<<20159;GIA===BB@'&&&))'%'(*//<=<>A++++;=CEFJJJJJJGIJJJGJJJGJJJGGHJJFFBABC@JCJIG?<767;@?>::----:9:5**+112DC000/3488311-.,*//5FBAC----=..-.65)3-../?AJEDBB==:<B>>>521279:@CJJEJFFJFJJJJJIABAAFBJFHGDE(((*9,,+,---,-0JEEC@BAED@B@A9::33)))*:56<CDGFCDDDFE6555=JIJFAA7776:653(%$$%%&$$'')+(032>;<<JG=<<=:=:55222210-1-';.,/.,,,+++0/,-9:9@?=?33<<1001BD9//.)((+/,-----+/,'()686.,,,''''046=;8;;::7679HGGF?@AAJIBB??A?DGJIFFEFDGFJJJECJHEDCBB88>JFJECB@9999:1GGIJJJJJBBAAB???J<=<=GFCJEFJJJHJJJJD>@@HA@@@CEDCDHEDJJHJJJEEEHHJJJHGJAE><<<BBBA=B<<=FJDDJFCD43357;2222368778;HGGJGJJJHJJHJDEFFHHJJEABACBEG99681.'(+,110289.///9:;JJI<<<10007A@7777:934568'''(294443222A@=7778JJFJJJJB@?5558HH788CJIJJIDGJBA=>844--623256,'6688IJEE@AAEFFCE@AA:3337>;999832*>B@@D++++*))12>>3224588;/756:22323+))044411012-,)(((+.>@@JJJJJHGJJJID?BAC=>=;<<<AFEJHFJJDC<;:@AJJFJDJEDJJJDGHGJJIGHIIJIED1000/.-.+*))*),0*),-7772111:>>GFFJGJJGCDBFJDJDA?;<;85///56;6703220+--0575578DE87CDIEA@A:99<HBBDCIHJJEEFJHJHGDGFJGA?:9:?>JCCD?<<:<==:)(&%%$##$%&&&$%'*))0,.66:BBJJJJFJDFJJEGIJJJFJJJJJIC;;;>C:;8::DJHJJJJEGJJGGJJJJEJDGGEEGJJJJJJHCDJJIJJJJIJFCBA?B@65@???AJGDF<FIFGFJFJJHICC@@A:8)+;999=863100((((0?;;;;;GBCDCGJJIJJJJJD===JJJJGGFFJGGJJJHJED@A>A@65777899;<==@???7CDJHJJJHCDC;777CBCCCEADJJJJIFJIFB:99?-++,1>=;=GGIIJHJJDDCDBBGIBBF?DIHJHJIIHIJJJIGJJHJDFGJC?B<>;JB=;8:5*(&'//70ABDJJJFHJGHGHIBF@323>>@=;:333=B?@ABABABABF>....88;=FJGJJGJJJ@?>>C9878750.002<<<>>=<<?=;:::89=GDB@BG51000+,AEBBDCDADCJEJ<AA@JJCDEABDGJIJIGFJJF<<;:878@DJJHFFFFDBA?<<77/'DCCB23(++=;>BE>;;;BA6557CEJFEA@BEJCC@ACBA63333><?AGEDD200(**+100/)()**++*+++450/**+,6752../.512456<;;<JFGGHFJH?HFJJFJJJCFEDIJJJJFJFIJGHJIJA=1++,,99)(((()7;@DC=<==JH:??6B?@@::63335>=??>97400069<<<<>?ID@=<<>=EFCC=><<=<:444<;;56776=///9.++,15/0;:988002<;944425445(*E>>>>JHGHEFJEHJJEFJDGJJJJDJJCD8-/,,--?BBEHBBDCHIGFJIHJ888:<50/0?@?AGF;::;IGIJF9877>8882/*(()33589A?6EAEFEJJHJJJFJECDDJJHJHJJHJJGI?J@;::>B:<77:8:::FBA:<?><;:****2,&'&'&@@BJJHFJJJJHJJJGFI?>=4/(&&))777BEDGBCE10005723697799JHGGIJEAA>78&&&))))'&$##$$%%$$%$$$$&(+)(+*>?CFHIFEDFJJ7521022:<CE;;:541.-..04455DJJGJJIEIJJEB@A<6655-,*%%&%%$$%$%&%&+,9?AJGJJJHFIGFEJJFJJF?000CHIIFIGGJC;;9:<1/001++.35200144/56+,)+=443---&%%%%&&'9BEIHIEEFHHJFJGHHDB5*(*+-1.212)%&&11)&&&'(()&&%%%%'07.)))*9-,,,2//334;83232224HJDBBED=??>CGIEJJIJGJH=0BFJEJJHJHHJFBB??++AEJJJJHJGJEFFGFFDGHHJJFGJJIJJJHJJJFJJJ>=<++*06?>887'&&((('&(''&''''*++=9>>>?JCD???874-''(-26@JCA<;<<>966668////-//.,+--,567CEJJGJ>==<C:::CJHFFEDEEGGBBCCCECCEBC?@@@A@B@?@HJ>>>>FA@@/,@AA:::>CIDJGEFJHJGJJEHFECABCJJGJJJJEGJJJJJJJFGJJFIHJJJJIJGJJFFDC<<=8888E9<;;::332../FDDA?<???A@C><<<A?AABGEE0//''',.022=AIFFHIJJEEHGIGGEGHIJGFC@CBCGGJH<87=33.,+'&''*(,<<<<EH@EJIJJGJJEFIGCDB@AAC74(&**+;FDEHJJJIEJJJDHC?>>?CJEIA999:GDJHDGIJIJJGFJJJIJJGFGJJGGIJJJJJJHH==;>C@>:+**.*((()105799B22111148@B?DIBABGEEFHFJJECGIFJJJJEGGFJJHGGJJJGGJG=<>ACA>DCE@<8899424?HC@@>>A@@CBFB@@@4/0BBHJHJHIJJJFIHGJJHCDDJGJGHJ<DJJFHHE@774--@AHFEDCCFCCCC:99880(((??@@JFJJFGIEJHHFHIEC877=88433/&$$$&&()**+.035A>IBBCCGEJJJGJEJHGIJJGDEEEECJBGHEE?:9966:9(((100299EFDEJJFIGFHICIJJHJEFGHDCJBBEJJJJIGIECDJJFHCBB?:?DDCCJJHJJGHHJJFJJFJEJJJJJJEFIIJEGEJJJJJJIGF<::::EGBB9:JE878;GHJIJJGF>692888002:99:;99897688;>EJJFFGEFGGCDD@??AEFJGJJJEAEB:7642225688CJDJJGGGJGJJIJHHHJFCJEJEHGJFIJHJHGJDEFJJGJHGFFHJJJHJGJEEAA=;9.**,(**)''//418<>CIHFEIDG<:656225B<<.8546:;>><<>>?=;=8GJGJGC>=EEFBABDGEDGDGCF=>>>FEJJICDBHEJJHCGGGDIJJGIJEJB@??AAB<A><679HDDD=<;=BG@B@BFB110-...6FJEDCF955@EDCHHDBEDDJF=AEB4322468112D=?FGBB11117?A@D?;6556545:>@@EJJJDJJJFFBA<=3...0CEJ>>=>>=*****>?8>A?=><BC?>?@FJIJDCADIJJFJJIJJ@@@>?@AJJGC:8.---0*)))25+@BEFJGGDDGJD@??=?A/--B?BAJJCGDE8889GJJJJGGJFFJE((((>CFEJJJJJHJJJJJJ===?FCCA@A@?>>>@JJJJDHJGECBJHHJFF-,,+((((//66;5BEFJCDC@@:9932+++,;<>*&&'))(),-7967:77622389DDEJEIDCEABDCC<<>>DBFIJGJDHJJIJFCEE<;;;***)*(*)(''(77:<57;=::JJGIJJJFFFIHCE=::IIAA@AECBCBG=C?>?>=>?GJ888JJHGGJFHDBBCEJGFIJJHFJJJJJJJJJFGJC@@@AGIJJIIIDGJJ?GBCDE4444886;;2,,+((%&&)(()-./<@::>?BBEJJJEJJHHIJJJJECC6444EJIJDJJJJJJD5444@G6658832*(112>><?>>?;>DBCDGJJJJJJGJCD7'''034/,,-//.,.1.))BEJGHFEGJGJEHHEHGDGJJEFCBFCJJIJJJIJHIGJIJJEJG??98))()0?@@JFJJJJGJJJJJGFDHFEJ778DDA@A@@??ABJJJEC?>6423899====?<HEB@CEDIIEJJJJHJIJFJJJHJH?===HG?>>;1)))),++++02486557CEJJJJJFFGJJAA@A====JIJIJJJJGG=;<@54//01066;CEBGCIDCEEJDJ=99:2,,.899:89D9C<<?=>?;<==A>B8887:211)))*:1..)05=*)**+,-;>JECGED<;9;>CA?>??32224/---.0/-1(((((%%(()5//56CCBB@ABB><889@AIJFGJEGJJ?HCFG===>JJGFIFJDFEDCAIGFFJJJFFHEJJH>?FJJJEJFH<9HJJJJFJJJHJB@...-,))&''''(+(''()&)'(245ABDEFEDHJIB>;...-+(('3)**---*-+,+,33)))*'))))6??CBBFDFEHD?22226.*)*,../29;>=>>>3220*$$%')))665567?=511.--.0==8458<<>?DFDHFEHJJCBA@JIJJEJ??@?GDBCFBEB@><==;4.,(''().358B99@>:A69001*++-55*%(*&//.1))*2>>>EEIJIFFFJJGJJJJJJIFCJECIJJJFJIGJIJ;99:==AGDGEEGJJFCD@CDEEJD?FJJJJJJGFBGDCFHDB?>97/-*))-))))2***.7:6:9AIFJ<;;;>;<<999<?7772466/+++(&%%%&
@Glass_T7V_24_D3_14_9_16
ATTACATCTCCTTTCCTTTGAGTTGTGGGTATCTATTTAAACTGCTCTAGACCTTTGCTGGAAAACTTGTAAATTCTGCTAGACCCTCTCTGTAAATTCCACTAACCTTTGTGTGTTTTTTTTGTTTATATTCAAGTGGTTATAATTTATAGAATAAAGAAAAAATAAAAAAGATAGAAAAAGAATAGAATCCCCAGCCCTGTGTATAACTCACTACTTTAGTCAGTTCCGCAGTATTACAAAAGGATGTCGCAAACGCTGTTTGCTCCTCTACAAACAGTCTGTAAACCCTAAAGGCTTAAGTAGCACCCTCGCAAGCTCGGGCAAATCGCTGAATATTCCTTTTGTCTCCGACCATCAGGCACCTGAGTCGCTGTCTTTTTCGTGACATTCAGTTCGCTGCGCTCACGGCTCTGGCAGTGAATGGGGGTAAATGGCACTACAGGCGCCTTTTATGGATTCATGCAAGGAAACTACCCATAATACAGAAAAAGCCCGTCACGGGCTTCTCAGGGCGTTTTATGGCGGGTCTGCTATGTGGTGCTATCTCACTTTTTGCTGTTCAGCAGTTCCTGCCCTCTGATTTTCCGTCTGACCACTTCGGATTATCCCGTGACAGGTCATTCAGACTGGCTAATGCACCCAGTAAGGCAGCGGTATCATCAACAGGCTTACCGTCTGTTTGCCCTAGTGCTTGGATTCTCACCAATAAAAAACGCCCGGCGGCAACCGAGCGTTCTGAACAAATCCAGATGGAGTTCTGAGGTCATTACTCGATCTATGAACAGGAGTCCAAGCGAGCTCGTAAACTTGGTCTGACAGTTACCAATGCTTAATCAGTCAGGCACCTATCTCAGCGATCTGTCTATTTCGTTCATCCATAGTTGCCTGACTCCCCGTCGTGTAGATAACTACGATACGGGAGAGCTCATCTGGCCCCAGTGCTGCAATGATACCGCGAGACCCACGCTCACCGGCTCCAGATTTATCAGCAATAAACCAGCCAGCCGGAAGGGCCAGCGCAGAAGTCGTATGCAACTTTATCCGCCTCCATCCAGTCTATTAATTGTTGCCGGGAAGCTAGAGTAAGTAGTTCGCCAGTTAATAGTTTGCGCAACGTTGTTGCCATTGCTACAGGCATCGTGGTGTCACGCTCGTCGTTTGGTATGGCTTCATTCAGCTCCGGTTCCCAACGATCAAGGCGAGTTACATGATCCCCCATGTTGTCAAAAAAGCGGTTAGCTCCTTCGGTCCTCCGATCGTTGTCAGAAGTAAGTTGGCCGCAGTGTTATCACTCATGGTTATGGCAGCACTGCATAATTCTCTTACTGTCATGCCGTAAGATGCTTTTCTGTGACTGGTGAGTACTCAACCAAGTCATTCTGGAATAGTGTATGCGGCGACCGAGTTGCTCTTGCCCGGCGTCAATACGGGATAATACCGCGCCACATAGCAGAACTTTAAAAGTGCTCATCATTGGAAAACGTTCTTCGGGGCGAAAACTCTCAAAGATGTTTCCGCTGTTGATCCAGTTCGATGTTAACCCACTCGTGCACCCAACTGATCTTCAGCATCTTTTACTTTCACCAGCGTTTCTGGGTGAGCAAAAACAGGAAGGCAAAATGCCGCAAAAAAGGGAATAAGGGCGACACGGAAATGTTGAATACTCATACTCTTCCTTTTTCAATATTATTGAAGCATTTATCAGGGTTATTGTCTCATGAGCGGATACATATTTGAATGTATTTAGAAAAATAAACAAATAGGGGTTCCGCGCACATTTCCATGGTGCCACCTGACGTCTAAGAAACCATTATTATCATGACATTAACCTATAAAAATAGGCGTATCACGAGGCAGAATTTCAGAATAAAAAAAAATTGTTAGCTTTCGCTAAGGATGATTTCTGGAATTCGCGGCCGCTGTTTCTTTGCATTTCGCGGCCGCTTCTCGAGTTATGACAACTTGACGGCTACATCATTCACTTTTTCTTCACAACCGGCACGGAACTCGCTCGGGCTGGCCCCGGTGCATTTTTTAAATACCCACGATCGAGTTGATCGTCAAAACCAACATTGCGACCGACGGTGGCGATAGGCATCCGGGTGGTGCTCAAAAGCAGCTTCGCCTGGCTGATACGTTGGTCCTCGCGCCAGCTTAAGACGCTAATCCCTAACTGCTGGCGGAAAAGATGTGACAGACGCGACGGCGACAAGCAAACATGCTGTGCGACGCTGGCGATATCAAAATTGCTGTCTGCAGGAGTTGATCGCTGATGTACTCGACAAGCCTCGCGTACCCGATTATCCATCGGTGGATGGAGCGACTTCGTTAATCGCTTCCATGCGCCGCAGTAACAATTGCTCAAGCAACCTCGCCAGCAGCTCCGAATAGCGCCCCTCCCCTTGCCGGCGTTAATGATTTGCCCAAACAGGTCGCTGAAATGCGGCTGGTGCGCTTCATCCGGGCGAAAAAATTCCGTATTGGCAAATATTGACGGCCAGTTAAGCCATTCATGCCAGTAGGCGCGCGGACGAAAGTAAACCCACTGGTGATACCATTCGCGAGCCTCCGGATGACGACCGTAGTGATGAATCTCTCCTGGCGGGAACAGCAAAATATCACCCGGTCGGCAAACAAATTCTCGTCCCTGATTTTTCACCACCCCCTGACCGCGAATGGTGAGATTGAGAATATAACCTTTCATTCCCAGCGGTCGGTCGATAAAAAAATCGAGATAACCGTTGGCCTCAATCGGCGTTAAACCCGCCACCAGATGGGCATTAAACAGTATCCCGGCAGCAGGGGATCATTTTGCGCTTCAGCCATACTTTTCATACTCCCGCCATTCAGAGAAGAAACCAATTGTCCATATTGCATCAGACATTGCCGTCACTGCGTTTTTTACTGGCTCTTCTCGCTAACCAAACCGGTAACCCCGCTTATTAAAAGCATTCTGTAACAAAGCGGGACCAAAGCCATGACAAAAACGCGTAACAAAAGTGTCTATAATCACGGCAGAAAAGTCCACATTGATTATTTGCACGGCGTCACACTTTGCTATGCCATAGCATTTTTATCCATAAGATTAGCGGATCCTACCTGACGCTTTTTATCGCAACTCTCTACTGTTTCTCCATACCCGTTTTTTGGGCTAGCTACTAGAGAAAGAGGAGAAATACTAGATGATGCAAACCGTTTTAGCGAAAATCGTCGCAGACAAGGCGATTTGGGTAGAAGCCCGCAAACAGCAGCTGGCCAGTTTTCAGAATGAGGTTCAGCCGAGCACGCGACATTTTTATGATGCGCTACAGGGTGCGCGCACGGCGTTTATTCTGGAGTGCAAGAAAGCGTCGTCAAAAGGCGTGATCCGTGATGATTTCAATCCAGCACGCATTGCCGCCATTTATAAACATTACGCTTCGGCAATTTCGGTGCTGACTGATGAGAAATATTTTCAGGGGAGCTTTAATTTCCTCCCCATCGTCAGCCAAATCGCCCCGCAGCCGATTTTATGTAAAGACTTCATTATCGACCCTTACCAGATCTATCTGGCGCGCTATTACCAGGCCGATGCCTGCTTATTAATGCTTTCAGTACTGGATGACGACCAATATCGCCAGCTTGCCGCCGTCGCTCACAGTCTGGAGATGGGGGTGCTGACCGAAGTCAGTAATGAAGAGGAACAGGAGCGCGCCATTGCATTGGGAGCAAAGGTCGTTGGCATCAACAACCGCGATCTGCGTGATTTGTCGATTGATCTCAACCGTACCCGCGAGCTTGCGCGAAACTGGGGCACAACGTGACGGTAATCAGCGAATCCGGCATCAATACTTACGCTCAGGTGCGCGAGTTAAGCCACTTCGCTAACGGTTTTCTGATTGGTTCGGCGTTGATGGCCCATGACGATTTGCACGCCGCCGTGCGCCGGGTGTTGCTGGGTGAGAATAAAGTATGTGGCCTGACGCGTGGGCAAGATGCTAAAGCAGCTTATGACGCGGGCGCGATTTACGGTGGGTTGATTTTTGTTGCGACATCACCGCGTTGCGTCAACGTTGAACAGGCGCAGGAAGTGATGGCTGCGGCACCGTTGCAGTATGTTGGCGTGTTCCGCAATCACGATATTGCCGATGTGGTGGACAAAGCTAAGGTGTTATCGCTGGCGGCAGTGCAACTGCATGGTAATGAAGAACAGCTGTATATCGATACGCTGCGTGAAGCTCTGCCAGCACATGTTGCCATCTGGAAAGCATTAAGCGTCGGTGAAACCCTGCCCGCCCGCGAGTTTCAGCACGTTGATAAATATGTTTGACGACGGGCCAGCGGGTGGAAGCGGGCAACGTTTTGACTGGTCACTATTAAATGGTCAATCGCTTGGCAACGTTCTGCTGGCGGGGGGCTTAGGCGCAGATAACTGCGTGGAAGCGGCACAAACCGGCTGCGCCGGACTTGATTTTAATTCTGCTGTAGAGTCGCAACCGGGCATCAAAGACGCACGTCTTTTGGCCTCGGTTTTCCAGACGCTGCGCGCATATTAATACTAGTAGCGGCCGCTGCAGTCCGGCAAAAAAGGGCAAGGTGTCACCACCCTGCCCTTTTCTTTAAAACCGAAAAGATTACTTCGCGTTATGCAGGCTTCCTCGCTCACTGACTCGCTGCGCTCGGTTCGGCTGCGGCGAGCGGTATCAGCTCACTCAAAGGCGGTAATCTCGAGGTTACATTGTCAATCTGTTCATGGTGAACAGCTTTGAAATGCACCAAAAACTCGTAAAAGCTCTGATGTATCTATCTTTTTTACACCGTTTTCATCTGTGCATATGGACAGTTTTCCCTTTGATATGTAACGGTGAACAGTTGTTCTACTTTTGTTTGTTAGTCTTGATGCTTCACTGATAGATACAAGAGCCATAAGAACCTCAAATCCTTCGTATTTAGCCAGTATGTTCTCTAGTGTGGTTCGTTGTTTTTGCGTGAGCCATGAGAACGAACCATTGAGATCATACTTACTTTGCATGTCACTCAAAAATTTTGCCTCAAAACTGGTGAGCTGAATTTTTGCAGTTAAAGCATCGTGTAGTGTTTTTCTTAGTCCGTTATGTAGGTAGGAATCTGATGTAATGGTTGTTGGTATTTTGTCACCATTCATTTTTATCTGGTTGTTCTCAAGTTCGGTTACGAAATCCATTTGTCTATCTAGTTCAACTTGGAAAATCAACGTATCAGTCGGGCGGCTTCGCTTATCAACCACCAATTTCATATTGCTGTAAGTGTTTAAATCTTTACTTATTGGTTTCAAAACCCATTGGTTAAGCCTTTTAAACTCATGGTAGTTATTTTCAAGCATTAACATGAACTTAAATTCATCAAGGCTAATCTCTATATTTGCCTTGTGAGTTTTCTTTTGTGTTAGTTCTTTTAATAACCACTCATAAATCCTCATAGAGTATTTGTTTTCAAAAGACTTAACATGTTCCAGATTATATTTTATGAATTTTTTTAACTGGAAAAGATAAGGCAATATCTCTTCACTAAAAACTAATTCTAATTTTTCGCTTGAGAACTTGGCATAGTTTGTCCACTGGAAAATCTCAAAGCCTTTAACCAAAGGATTCCTGATTTCCACAGTTCTCGTCATCAGCTCTCTGGTTGCTTTAGCTAATACACCATAAGCATTTTCCCTACTGATGTTCATCATCTGAGCGTATTGGTTATAAGTGAACGATACCGTCCGTTCTTTCCTTTGTAGGGTTTTCAATCGTGGGGTTGAGTAGTGCCACACAGCATAAAATTAGCTTGGTTTCATGCTCCGTTAAGTCATAGCGACTAATCGCTAGTTCATTTGCTTTGAAAACAACTAATTCAGACATACATCTCAATTGGTCTAGGTGATTTTAATCACTATACCAATTGAGATAGGCGT
+
0/45865)''*3964<2B?:74655:335<;;)'&''(&&%&(((*)+//1257@;-BBAEGJHJJJG?=876?<333480..012()(&'+*()**('-'..-,,-0:80@=9::;>AJJJJIJEIHJECE;88<>B??@AA@?@@EGJ<887665125339++,001=;892,+-)),ABB20.-+*('&'246<45EFA?:8765578;:;<;986+))).-,,-,.--...++++,,-3CCHJEJEA7777?C;;;:43777766<21/-'&(-'''',,,)''(++++6;BDFD0/******+99:J<=E;;;<G?=@@DJHJJEGJGIJJHGGHJJ@DBBBDFIJFJIGJJJHGFDI2212HGIEJJJJGJ?640/0049<AJFIJJJJJJGJGGFJEFEDCAAACFCCBBJHGFGJIJJJJJJJB@@A8700///366<:;@=;8DIJIA@AAB<=<=>CDGJFJJGIJGJGJJJJHB?;('134@<8898AEHGJFJIJGJFCDHEIJJFJJJEJ:9:78887666A>>=<88:>@>8877))));BJFDJFFJJHIJHGEEFJDH@?CA@FGGJFJJGB=,,,:BBGJDDB@9<HJEEDFJJJIFGJJJJJJJIGJJJJJJGEJJHFGJ<,((*10...=GJHHFJFJDJIGHGIJJJJJJHHC=;922((%%&&&&''(((*(*++6;DGDDDB?B>=@?C<<JGEJGJD75>=DJGGJJI@??@EJGGJHAB@;3223D>GDHGGHJJJJIGHJGJJFJJJJC)((),,)*'&&'3EEDEE??7BHHGFFFJGBEJJJJHJJJFJJJGJIJIIDFDEJEJHGJHIJ@976(''.(*)),****..45BCCAB@?BBFEACEFJJJGHJJJJJJJJJGJHJJJHJJJIJJJDFDD8666:EJHEFAAAA>54..)'''*$%)18677CHJEB@@BGHJICD???:;1))))+:;CGGGHHHGBDCDJHIABBJJJGHGJCCCC8888999<67>BEDCEGJGJ@6641(''.5.-,,+'%$$((().-,-//.299:FEEFFBGFJJJFGJJFJJIJJJJFJJJJHDAJIJG<::=?888<1111A@AEJIJHGHJJIGHEFJIDEGHEFCFIDEEC;;;9;;896235AA@>>?FEJJHJHIFD>>FHFHJIECDGJCFHGA73332/-,,*,*/+-,--3;<:;;<7667IFJJIHCJED@?@>;JJGDCFEHHJA;;CJJJJGGJHGFJJJJJDC722210//599=GEIGEGDDBDFGGJJJHJJJJJHIJJJJJHJIJJFJIJJIJHIJJDEF6432223455A@AAIJGJFCCFEJ422247//.45:=@BJJFIJJJJGJHEIFJJJJJIHHHAAB??@@==;=>?D>:::;;<<;@=>BJA@@====///367;=764012-(..8986788<>?EHGJGJHJFGFIEJGJJJJGFIGDGDGEIEFJJJFEFJ=<;;?G<=;<HJJJFEE@<<(,,,JG<98>>21-,'&$''''((*'()(33485.++6JGFEH<222250,-:=C???>>>?DHJHC655478:BB?77HFHJGGJJJHJEJJHIJHFIHBCJIFGJGGH))))AFGIGJHJJJHHHJGJIJEJJJJJIJJJJJJJFIJHFJFIJGJJJJJ====EDA@CB=>GFGJFJFGFHGHJJIEJGJIJHIJJIIJJHIJJJC::18450///.5DCGDBB;;;;JGEGGJJJGHHCCAB@B=DJJIFDJJDBA>A>=;//002''''+**2FDJBE?@>>/-**-*-3&?HJJJJGJIFFJJHGJJJHJJJGJJJHJJJJJIGIJJJJJJJIHGJGJJJHJJJJJJGCCJJGFJJIDFGFJ333401B9421-*()*5555832(%%%%10017,,,@>===@?6443<555>JJGJJGEJJJJ>>>>DIC<;;3/'&&&/-24AEDG??>?43(&&'.51?43.****549@EGJJJHEHJGJJJJJGJJJI<?A2JHHHGJJJHHJABGHCD?;;;8344@JJJJIGJJHFGEFIJ>>?D6668<970&'&')3+***2-/00+*).>@JJJGGJIJJIJJGJFDJJGGHJEHJJJFEDFFGGEIEJJFJJJJJJGGIJJJJJFHEBDCCAIJJJJHHHJHJJJJGJJGIFFGJJJIHFJIJGJJJJJAAAAIJHJJJJJGJJJJJJIJJGJJIGJJJEJJHJJJFJJIFJIGJJJHJFJJJGJIJJJJJJEBFJHDFFEJJDGDDDEHFGIDFE@:''''''+*((*'''&&(+''--50010234BJJJCB<9;;;GFFDCGJFFIJJJJJGJGFJJECFDEG8778-)+//<=>AJEDJJIEJJGJJHFGFJGHGD:::;BB@****8-%####&+1/..0;==<;9==<>AB@C@64477EEJ82//'99BJIGJJJIIJJGJJGEBA@FDCIEGFGFJJJGJFCABBJ<<=HEFE@==>EE@CA=2111861'''''7@BJEFJGJJJJJJJIJIGEJJHGJIJJJJJJJJJJJIHIJJJIHJJ<5@DBAA>=>E<;769;>>:988JGHJGJIJJJJHIJJJHIJJJHHEGJJHJHHJJGFFJJIJJJJJJGGJJHFGFJJJIJFJJJIJJJHJGJFDCHJJHJDJFGHJHGD::::;8?67CCIJJJJJHHJJJGJJEJDB?HJ99:JJJJJHJGEJFI<<<=2)&&(*&&&'('((+&++>?FFIHFAA@5+***)))('':;<;<CHIJJJFJFJEDD>@?@GG6666CDIJJJEFJJGGGFIDFEAABABJFHJJIIJHF''(>CCDFCD?@EB:9:<JGJA@C>AAAHJJHJFJJJJJJGACA@<::96662332<96778???B@JEDJJEFJJDIHJJHFCB@CFCJEJJJJJJHJJJJJHJ>>>?FFD---BIJB@@AFIJGJHGJJHJJIJJHJJJJHIJJJJJJJJJIJ@HGGJHGFG***()('''><>@AHEGIJJFJJIJECB=...0:?CJJEJHHHJFEDEJB==@7779JJJJJJJJJJFJHJJJJCEHDGJHDGJIGEHJIJJHGIEHJHHHJJIJJJGJGJJFJFFJIJ//.9:F>9899<FFEED@A;<;432''(1477?@FHJGFJJJHJC@@@EEHIHHJGJJJHJJIJJEJHHJJFGGFGIGHBFDGGJIJIJBI3-,.-;=;<<=BEEJJFFEF==?@@GCEFJJJJJHHFJJ?>?>DGGEJ)(((8>>CJJJHFHJGGJJDAAEEJBAA@B;;;;7889***&%%'')*35765=JDBBBA?87765729:;B@CBDBAAAEFE87778GJIJJGJJJJJJEJJHJJJJJIFFJE;;;JFHJHGJJJJGHJJIJ;7666700..,().5==JJJHJH::::D5JFJIJDJ1@7((()FJJGEJHJJJIJFFDDFDEGJJJIJJJCCDDJJDJB;@A@@@AAJJJJJJDGEEJJJEF;;9:@FB;;:;F>=;@HJJGJJG@=HFEJFJCADIFCBA===:778<;;>?JJGJDJJGIJIGHCIJJJFDGDFGGH=<846?BCEE++++07<*+++4410-*+35>CGJJFJIGJEJFJGJJEFHEEFJIFHDCD;JF@HGIEIHJHB<<<FGBB:<899<=>ECIEJJFJJFGDBCECGJJJFFJIEJIJJJDDDCJHHIJJJIJJJJHGJJFCB?>@CJJHJJFIJGIJJJCCCCGIJIJGJJJEEJJJIJJJGEGHJJJHFBBBBJJCCC>=;;;BC@BC6556@@::<<E?@?@BBEEJI@<;<=?-,,,C??GGJFJFJJHEGDBDDFC;3,+%%&))1227JJJJGDEGHJJJJFDJJIJJEHJFFFGJGJJJJJ>>>>>6545BBA7/.-,:>?A;;../<AFJHJJJJJJJJJFJJJJJHJJE?==D???>9447BCEBJJDEEFFHJJJJJJJGIHJJHJGJIH=898;BA85679@;<;<?:;;JE<<;<BEJIICDEJDJIEJJIJJJJJJGEHHJJGJJJJHJJJJHJIGJJIFIJEGJJIJHIHDBDJJJJHJJJJJGJHJJJJJJGJGDG>=>?JACCCGJJFJHGEH;;;<BDJAIIDJJJGIJCJ=585///<=??FJJJIJFJJJJJJIJJJJJHJHABJJHJJHJJJJ?@@@JJJJJJJGJGJFGHHJJJGIIHFJHEDJJHFIJGFJJIJJJJGFJJJJJJJGIJJFJJJJJJJJJJFJGJJJJHJJGFJJDEFDJFJJJJJJJGJJJIJHJJJJGHJJJJHFHJJJHJI>HCGJHJIJJJJJIJIJJIJJJJJJHGGJJIJJFIE<>JB@A:5C=>:778?HJIFHGGFEJJD<;;=:3*(0(''))))**),0,)''(?C>9:DHJJIGHJJFJGJJJHJIJJJJIGHJHJEIGDEHI=****///5>BJJFIJHGJJJJJJIJJEGCEHCCE=889;A;;;9444655447447997?A>@??JHJFEHJJJJJIHJHFJJJJJGJJJJJJJJJF77B:77679;<;?@BGIIHFE>>>?JJFEHHHGFHJIEA333GJIJEGJJJJG?DHGDGHJHJJCE==;8878AA@CDCJJIIEEJJ>==;5.+*)*./0:>>DFHJJJJJIGHJJHJJJIDDDBCEDI5>?DC9773*AFJJIBDCIJIIGCD@?A@EJHJGJFJJIJJJJJJFFHFGFJJJGJJFJIGGIFF:::8*/0125@CJIJGJJJJJE=<<<J;72//137<;>>?@GGIHJ:99;JDAEIEJJFJJJJGJ?((()JHIJGJJJJJJJJJDFECB88**1)-,-.6346DFAD8899ACJGJJ99JJGIE==;:9876,==AGHJIHJJJHJJB@@HJJGIJJJJJHJJJCCEAHA@>GJJGHJJJJJFJJJEHIJHJJJJJJJJIGGGHJJGJA?@=:C<3232455;BEDJJJJEJJJJJHFIIIGJFJJJHJJJJHCA>CE<6///17,,''(77:63222158:A=<823+,,-./3;<CFFCBCFCCFIIJIJJIGHHIEC9645745344FCJJF:9889BAADJGDFJJG@JIJJJJJJFGJJIJJJHJIIJJJJJIJJGIHJJIFJJJJJGIJJHJDA>>>=0/05BBD/...HIHCEGJJGJIHE9BBCDCEFJJJHJFFFJJJJJHHCEEHGEAAHJJJJJHJGJHJEGEFJJHJJGJIJJHDHJJJJGHIHGJJIGJEJFA@@AJ''''<<993+,*-BDFJJHIJJIFFIBBDCCB@@@JHFJHJGCGFHFGIDDH=<<;7776+**'&&&-.32222BDCFJDFJHJGJGJJEIGJHDJFJJGJHJHJJIJHGJJIGIG>JJGEFJJJGGIIIJIHHGJJJGHGJJCDHGJHGJJJJJHJHGJFEDGIGIJHFDIJFIGFJFFEIIJEJHFFGEHGJIGGEDIJHFJJHJFGHJEEEJFIJJGED?++++9@:99>=<<632**&'&&(,CBCDGIFEGIEABCEDDBEEHDGJG65JJEFEECC:DGGJCGGJFDJFFFJEGJIJHJJFEJHHIEGGJJJJIJJJJIJJJJJGJFFDGGHGFJFDBADDGFEIJEFEFJCEHGDCJIHJGHGGJJJEIIHGJJH@?EHEBEJFAAJCCGJJHJJJJGJIJEGIIGGJJJDGCDEJJJJFHJJJJEIFJHFJHJGJGFJFJHGJGHJEEEFHJGEEHCJJGHJIHJJGIJHIJGHHJJJJGIIJFJJJHJGIFFJGHJJJJJGJGJJGJJHHJJJEJJJJHJJJEA@AAFFCIJFHGCDEBGD@===?ED<GHCA@=)/02,;<=E8C::;HIIIJJHFJDCEGGJJIHBBBCGFEEEHHCDECEDGJGEFJFEECFDJ@ABBJFDJJJHFEEEFA@@@ACBBEGDAEAAACACBADBBCGIJIFGDEDHJJJEJJFCEB665>@@BBEBFCCECDFEDECEEDJGIEDCDCBEDEGDCDA@??;:--33F?>=6666(''%&%
@Glass_T7V_24_D3_14_9_17
CCCGCTTTGTTACCGATGCTGATGGCGAAATTGGTTTGGTTAGCGAGAAGAGCCAGTAAAAGACGCAGTGACGGCAATGTCTGATGCAATATGGACAATTGGTTTCTTCTCTGAATGGCGGGAGAAATTGAGAAACCGTAAAGCGCCAAAAATGATCCCTGCTGCCGGGATACTCGTTTAATGCCCATCTGGTGGCGGGTTTAACGCCGATTGAGGCCAACGGTTATCTCGATTTTTTTATCGACCGACCGCTGGGAATGAAAGGTTATATTCTCAATCTCACCATTCGCGGATAAGGGGGTGGTGAAAAATCAGGGACGAGAATTTGTTTGCCGACCGGGTGATATTTTGCTGTTCCCGCCAGGAGATTCATCACTTAAGGTCGTCATCCGGAGGCTCGCGAATGGTATCACCAGTGGGTTTACTTTCGTTCCGCGCGCCTACTGGCATGAATGGCTTAACTGGCCGTCAATATTTGCCAATCCGGGGTTCTTCCACCCGGATAAAGACTGCCACCAGCCACATTCAGCGACCTGTTCGGGCAAATCGTTAACGCCGGGCAAGGGGAAGGGCGCTATTCGGAGCTGCTGGCGATAAATCTGCTTGAGCAATTGTTACTGCCAGGCATGGAAGCGATTAACGAGTCGCTCCATCCACCGATGGGATAATCGGGTACGCGAGGCTTGTCGGTACATCAGCGATCACCTGGCAGACAGCAATTTTGATATCGCCAGCGTCGCACAGCATGTTTGCTTGTCGCCGTCGCGTCTGTCACATCTTTTCCGCCAGCAGTTAGGGATTAGCGTCTTAAGCTGGCGCGAGGACCAACGTATCAGCCAGGCGACTGCTTTGCGACACCACCCGGATGCCTATCGCCACCGTCGGTCGCAATGTTGGTTTTGACGATCAACTCTATTTCTCGCGGGTATTTAAAAAATGCACCGGGGCCAGCCCGAGCGAGTTCCGTGCCGGTTGTGAAGAAAAAGTGAATGATGTAGCCGTCAAGTTGTCATAACTCTAGAAGCGGCCGCGAATTCGAAGAAACAGCGGCCGCGAATTCCAGAAATCATCCTTAGCGAAAGCTAAGGATTTTTTTTATCTGAAATTCTGCCTCGTGATACGCCTATTTTTATAGGTTAATGTCATGATAATAATGGTTTCTTAGACGTCAGGTGGCACCATGGGAAATGTGCGCGGAACCCCTATTTGTTTATTTTTCTAAATACATTCAAATATGTATCCGCTCATGAGACAATAACCCTGATAAATGCTTCAATAATATTGAAAAAGGAAGAGTATGAGTATTCAACATTTCCGTGTCGCCCTTATTCCCTTTTTTGCGGCATTTTGCCTTCCTGTTTTTGCTCACCCAGAAACGCTGGTGAAAGTAAAAGATGCTGAAGATCAGTTGGGTGCTGAGTGGGTTACATCGAACTGGATCTCAACAGCGGTAAGATCCTTGAGAGTTTTCGCCCGAAGAACGTTTTCCAATGATGAGCACTTTTAAAGTTCTGCTATGTAGCAGTATTATCCGTATTAACACCGGGCAGAGCAAGCTCGGTCGCCGCATACACTATACTCAGAATGACTTGGTTGAGTACTCACCAGTCACAGAAAAGCATCTTACGGATGGCATGACAGTAAGAATATGATGCTGCCATAACCATGAGTGATAACCTGCGGCCAACTTACTTCTGACAACGATCGGAGGACCGAAGGAGCTAACCGCTTTTTTGCACAACGTGGGGATCATGTAACTCGCCTGATCGTTGGGAACCGGAGCTGAATGAAGCCATACCAAACGACGAGCGTGACACCACGATGCCTGTAGCAATGGCAACAACGTTGCGCAAACTATTAACTGGCGAACTACTTACTCTAGCTTCCGGCAACAATTAATAGACTGGATGGAGGCGGATAAAGTTGCAGGACCGCTTCTGCGCTCGGCCCTTCCGGCTGGCTGGTTTATTGCTGATAAATCTGGAGCCGGTGAGCGTGGGTCTCGCGGTATCATTGCAGCACTGGGGCCAGATGGTAAGCCCTCCCGTATCGTAGTTATCTACACGACGGGGAGTCAGGCAACTATGGATGAACGAAATCGACAGATCGCTGAGATAGGTGCCTCACTGATTAAGCATTGGTAACTGTAGGACCGGTACCGAGCTTGGCTTGGACTCCTGTTTTGATAGATCCAGTAATGACCTCAGAACTCCATCTGGATTTGTTCAGAACGCTCGGTTGCCGCCGGGCGTTTTTTATTGGTGAGAATCCAAGCACTAGGGACAGTAAGACGGGTAAGCCTGTTGATGATACCGCTGCCTTACTGGGTGCATTAGCCAGTCTGAATGACCTGTCACGGGATAATCCGAAGTGGTCAGACTGGAAAATCAGAGGGCAGGAACTGCTGAACAGCAAAAAGTCAGATAGCACCACATAGCAGACCCGCCATAAAACGCCCTGAGAAGCTCGTGACGGGCTTTTCTGCTGTATGGGTAGTTTCCTGCATGAATCCATGAAAAAGGCGCCTGTAATACCGTACCCCGTGACTACAGCCGTGAGCGCAGCGAACTGAATGTCACGAAAAAGACAGCGACTCAGGTGCCTGATGGTCGGAGACAAAAGGAATATTCAGCGATTTGCCCGAGCTTGCGAGGGTGCTACTAAGCCTTTAGGGTTTTAAGGTCTGTTTTGTAGAGGAGCAAACAGCGTTTGCGACATCCTTTTGTAATACTGCGGAACTGACTAAAGTCAGTGAGTTATACACAGGGCTGGGATCTATTCTTTTTATCTTTTTTTATTCTTTCTTTATTCTATAAATTATAACCACTTGAATATAAACAAAAAAAACACACAAAGGTCTAGCGGAATTTACCAAGGGTCTAGCAGAATTTACAAGTTTTCCAGCAAAGGTCTAGCAGAATTTACAGATACCCACAACTCAAAGGAAAAGGACATGTAATTATCATTGACTAGCCCATCTCAATTGGTATAGTGATTAAAATCACCTAGACCAATTGAGATATTATGTCTGAATTAGTTGTTTTCAAAGCAAATGAACTAGCGATTAGTCGCTATGACTTAACGGAGCATGAAACCAAGCTAATTTTATGCTGTGTGGCACTACTCAACCCCACGATTGAAAACCCTACAAGGAAAGAACGGACGGTATGACGCCACTTATAACCAATACGCTCAGATGATGAACATCAGTAGGGAAAATGCTTATGGTGTATTAGCTAAAGCAACCAGAGAGCTGATGACGAGAACTGTGGAAATCAGGAATCCTTTGGTTAAAGGCTTTGAGATTTTCCAGTGGACAAACTATGCCAAGTTCTCAAGCGAAAAATTAGAATTAGTTTTTAGTGAAGAGATATTGCCTTATCTTTTCCAGTTAAAAAAATTCATAAAATATAATCTGGAACATGTTGAATTCTTTTGAAAACAAATACTCTATGAGGATTTATCAGTGGTTATTAAAAGAACTAACACAAAAGAAAACTCACAAGGCAAATATAGAGATTAGCCTTGATGAATTTAAGTTCATGTTAATGCTTGAAAATAACTACCATGAGTTAAAAAGCTAACAAATGGGTTTTGAAACCAATAAGTAAAGATTTAAACACTTACAGCAATATGAAATTGGTGGTTGATAAGCGAGGCCGCCCAACTGATACGTTGATTTTCCAAGTTGAACTAGATAGACAAATGGATCTCGTAACCGAACTTGAGAACAACCAGATAAAAATGAATGGTGACAAAATACCAACAACCATTACATCAGATTCCTACCTACATAACGGACTAAGAAAAACACTACACGATGCTTTAACTGCAAAAATTCAGCTCACCAGTTTTGAGGCAAAATTTTTGAGTGACATGCAAAGTAAGTATGATCTCAATGGTTCGTTCTCATGGTAACCAAAACAAACCACATAGAGAACATACTCGCCGCTAAATGCAAAGATATGAGGTTCTTATGGCTCTTGTATCTATCAGTGAAGCATCAAGACTAACAAACAAAAGTAGAACAACTGTTCACCGTTACATATCAAAGGGAAAACTGTCCATATGCACAGATGAAAACGGTGTAAAAAAGATAGATACATCAGAGCTTTTACGAGTTTTTGGTGCATTCAAAGCTGTTCACCATGAACAGATCGACAATGTAACCTCGAGATTACCGCCTTTGAGTGAGCTGATACCGCTCGCCGCAGCCGAACGACCGAGCGCAGCAAGTGAGTGAGCGAGGAAGCCTGCAGGTATAACGCGAAGTAATCTTTTCGGTTTTAAAGAAAAAGGGCAGGGTGGTGACACCTTGCCCTTTTTGCCGGACTGCAGCGGCCGCTACTAGTATTAATATGCGCGGCGTTCTGGAAAACTGAGGCCAAAAGACGTGCGTCTTTGATGCCCGGTTGCGACTCTACAGCAGAATTAAAATCAAGTCCGGCGCAGCCGGTTTGTGCCGCTTCCACGCAGTTATCTGCGCCTAAGCCCCCCGCCAGCAGAACGTTGCCAAGCGATTGACCATTCAGTGACCAGTCAAAACGTTGCCCGCTTCCACCCTGGCCGTTGTCAAACATCTTATCGACCTGAACTCGCGGGCGGGCAGGGTTTCACCGACGCTTAATGCTTTCCAGATGGCAACATGTGCTGGCAGAGCTTCACGCAGCGTATCGATATACAGCTGTTCTTCATTACCATGCAGTTGCACTGCCGCCAGCGATAACACCTTAGCTTTGTCCACCACATCGGCAATATCGTGATTGCGGAACACGCCAACATACTGCAACGGTGCCGCAGCCATCACTTCCTGCGCCTGTTCAACGTTGACGCAACGCGGTGATGTCGCAACAAAAATCAACCCACCGTAAATCGCGCCCGCGTCATAAGCTGCTTTAGCATCTTGCCCACGCGTCAGGCCACATACTTCTCACCCAGCAACACCCGGCGCACGGCGGCGTGCAAATCGTCATGGGCCATCAACGCCGAACCAATCAGAAAACCGTTAGCGAAGTGGCTTAACTTCGCGCACCTGAGCGTAAGTATTGATGCCGGATTCGCTGATTACCGTCACGTTGTGCCCCAGTTTCGGCGCAAGCTCGCGGGTACGGTTGGCAGATCAATCGACAAATCACGCAGATCGCGGTTGTTGATGCCAACGACCTTTGCTCCCAATGCAATGGCGCGCTCCTGTTCCCTCTTCATTACTGACTTCGGTCAGCACCCCCATCTCCAGACTGTGAGCGACGGCGGCAAGCTGGCGATATTGGTCGTCATCCAGTACTGAAAGCATTAATAAGCAGGCATCGGCCTGGTAATAGCGCGCCCGATAGATCTGGTAAGGGTCGATAATGAAGTCTTTACATAAAATCGGCTGCGGGGCGATTTGGCTGACGATGGGGAGGAAATTGAAGCTTCCCCTGAAATATTTCTCATCAGTCAGCACCGAAATTGCCGAAGCGTAATGTTTATAAATGGCGGCAATGCGTGGCTCTCGATCGAAATCATCACGGATCACGCCTTTTGACGGCGACGCTTTCTTGCACTCCAGAATGATTGCCGTGCGCGCACCCTGTAGCGCATCATAAAAATGTCGCGTGCTCGGCTGAACCTCATTCTGAAAACTGGCCAGCGGTTGCTGCTGTTTCAGGGCTTCTACCCAAATCGCCTTGTCTGCGACAACTATTTTCGCTAAAACGGTTTGCATCATCTAGTATTTCTCCTCTTTCTCTAGTAGCTAGCCCAAAAAAACGGGTATGGAGAAACAGTAGAGAGTTGCGATAAAAAGCGTCAGGTAGGATCCGCTAATCTTATGGATAAAAATGCTATGGCATAGCAAAGTGTGACGCCGTGCAAATAATCAATGTGGACTTTTCTGCCGTGATTATAGACACTTTTGTTTACGCGTTTTTGTAACA
+
CJJHFFGIJB:0/'%$$%&%$$$$#*&%%(&'&&'8?;:;JDHEEEJJFBJGHIHJJJJIJJJHIGJJJJIJFDC888:=53339A:999????IJEECBHHJJJIJFGFIFHIJFJJJ??821*'(''$%$$&)'''')*,2:10128;@=>-,,+336***+3;5JJJGJJE<<;;IGGJEDJJAC889JJJJGJJJJJJJIJBCBAIFFHGEGJJJHHJGJHA@?>;:<<BIJFJJHIEBEHGJGIGEGEJGJHJJJJJJJJFJGJJFH=:65=>AIJJJHJHJC??99+)(*0-36D@9889<=<<334:<><8;.++9>JFJJFJJJJHHJHEFJGJHJIFIJHJJJGIEJ:JJ>J;;=:22*&&')*((/0-&&'++;::4444JDHIFFIEHJGGJGJJIJJJH====FF@@@AE92*)(+('('))7:/)>>ACHJJIJIIHFJGJJJHEJHJJHJIJJJHGJGJGCFF>>7)))(,,,>JJF?@8*,&&&'()(($#$''$$$$%&(&%%%&''&''&))('(&&'---&(++/++++/('''./,-+)-1:1102;JJFDGJFBBE@A@;;<=A6666FC@AGHGIBBCADCAEJ@GFGHJJJ=?8.---15//0,,055:GHCCCGDJHGCEED@?>FCFHJEJFJJ54226.*,''')11:B43335347**:11/)(((+&&&''''...@BBEJJIGJHHJGJIGJJFJJJJJD/--,+)'&')*2&&&&)*../8754337IFC<666:JJJIDEBBCCGDEJDD=<=B,=GB@><<@@<;<>HHEDDCIFHDFGHJJIJJJJJ?;;CBGHBCDEJE=;88888652.+&&&&&&'%&&&&&&(')--/<;EHFJJFJIIHJJGEEJCDDCJJJ887:CE;DFJFJJJJAAABFJFJ>>>=JIJJFCJEFIJJJHDABDJJIJJJJJJGJJJJJHGJJC@>>@JJJHIHJ?JJJJJFEJGF=<=;BJDEJGDIFJJJJJJJ@@CEIJGIIHJJJJ@????GJ>=6.---@:::6666999:76778557367>=>>=+***.-/,138;=?JHJJJJJHGJJJJIIHEGCBCG?@BD7CCCDBEECFEJJFHEGGCJEFGHIJJGFGHEJHFHJJJJHFHIGIJJJJIJJJJJGJJIHJGJJJJJJHJBAGCCJCDCDJJJJHGJJGGFGJJJJJJJJCD@BCGFJJJIEJFJJGJJHEJJJJHGHGJJJIIJJJJJJGJFIJJJJJJHGCCC?@@FGCDBDJGJGJJJIJGJJJDDCCCEJECEEJG;CHJFGD;DCBDCD?=*))+79989ECHJJJJJHJH@?>BJC@G=8999E@;@<C934::@EJHJGIJJJJIIEJEEJJFD996.../-,,,>EJEGJIEHGHJJGGCIIGJJEIJDDD8221))))'''&&&$$&'+-126>>?::74557H4444/.--2*****))'(&'-.ACIFCDCB@:FI4211<:=>=@@CHJBGJIJBGJJJJCFDCHGJJJJJHJJGFCECCB9888+++()++.-+,++(*)))%%%#$&%/11,&&,,+)((((*,+000058:978))))*%%&&./9;64548:6689::99//228GICBCCB@?9;BDCJ?''''+*4((>?ECD::89>---++)&&&$$$'&&&BDDHIHEDJFFC3333=CGBB=/+&*89?D>===EJIJH@CCCGGFF****EDHBBA>:,,,AHFC;;;<FHJJJHFFJE:7./----./3;HJDJJJHJGEJJB>>>>30+,,+*+,.+77:?EEGDG>;<E?@DDIHGJEC><<=JJHJDCBBHJGFIDCCDJHGJIJHJJGHHG;;;=JJJIIJFJJEIJJJJGJJEEECECIJJJJJ@A?@JG>@6)()-/)),./?B?FJJIJIIJJJGJGJGIHJGHIJGEEFGJJJJHJIHJFEF?@@>>>)))):==>;:::@DDJGJF;>IIGGJJGJ<@ABAA<<<=JJJJGGIGIGJHIIHIFFE43125;<DDEEDGEHIFIGGDA??@C@??ADB556?>900018:<CIEJJJJFECCFJJJJJ?>>>CHHHJHHHIFJ999JJAB766:5%%%&&(-034>===97586+)))(&&&'1576556;BECHFJJHJIJJGFF>==FJ@???JFGGGJFE,++*,0)&&&*.''0*+)&&)*4.--,-,*+,,'''',743333JDDDCFJ5555==;666HHEFFJJJJJJJJJJJJJJGEDE>>>;;::>@ACAGJJJJJJEGIFJJ>??5>B;::=IEA@?@JJIHHEDCIHJFJI885:@>@DGJJEJHJJJHAEFGFGJJJIGJIJGGJHJJJJJJJJA@B;;;<<CCCGJJJJJIGJJIHJIJJFJJJHIJEEGGJJJIGJ9999:ACEHBDBDEJFHIJIEJGECCFEBBBBEFHGJHABCJJJBA@?>????7767999A@ABCDEHJFIJJJJHJ@;::;94-+,15,+(&'*9==9998>?CE:9+)%&(((**6621128/('&'((**-.01-*((*+.46<8..,*21(&&$$$###%''**+%###$'(),25>>CDHCGBCJ96101///+0.''(((**DBEDHEJHHJJJIHJEBBCFEFFHEEE;;::BEB?@CDCCCJJJJJDCCCGDGJIACBDCGHEJ<<<644732/.+*+(%&BEHFJCAJFIJIJJJGFIJHJHDBDHDB21-./12<=<=>GIJHFF@??<<=?FEFC@@@?D;;CAABAHJIIJGGF<;;;@?=>+)((2FHGHJFJFGJCDCC@E?:88<..-.?7:9DCJ:833347AGFHBA;::GJHFJHHJJFGIHJFJJJHIGFGGJIIGJJJJJFJEEGHHIJJJJJJFHEHJFHJGJGIJJD=<@?AA?C:99?@JJIJHEJHGD?>A??@A?;::<@@B:DHCABGIC;::9=@?@@?GG=<97862229=CEEDIHJCEFFCHJJEFGJHIIE:778564498/----->@?;DBECBB;JHJJJD:::99=>@DJGHJHGGDFJFIDBB;B:600/+)(''76667;=>ECBEFHJJJJHIDHFGGGIJHGGGECCCCBB?>?BCGJIGC///0:7=GJHJJJGJJJJJJGDEHEJHHJJGJJJIJJJJJIGJJIJJJHFJ>=>?JJJJJHH?646=JJJGJJHJHGCCJ:=888?@?@.---(&%'(((,-87)789BDIJJHJ7776;<=AIJIJHJJJJJJJEJDJDJGJJJJJGFHJGJJJJEJJHJFGHJJJJCHEIFIHJCIGIJIJIFD;;=AHGEHJJJFJJIG>=<;>>@A@>;7<FJDIGIJGIJJHIJFIJJJ4.(+%%&&%$%''(((():3DJGJJJGJHJDB@@FE==;&&&(()',-//787;<FJIJJEJJJCEABJJJFDIJIHJIFAJJHCHIJJJJJJEJJJFJGFIEJJJCCCEHGJCB84)%%%&&&&*/?:;<?JCCDFHDCD66AFJFJJGIJFJH****8FFIFJHGJIJJGIDJGJJFHGHHJBAJJHJEEIIJFFJJIJJJGHHA?IFJFIJHJIF;;;+++*4?<BBDHFJGJJFHGJHJJJFEHIHJHI@A==@AJ@=:;4***.2-%'%%'''))**0,--559>CFIJJGCCCCHGJFGIGIJJIJ===>DFEIGGJFFB??@EEIFGJ<<<<FGG889:/../<>;:;<////881/,))(&%%&)**0138BEFEIJGGFHCAB?A2222=<>?<;7799AJIFEGHFGJHHJHGCBEB77778:;BIJDCDJJGJGGJ><GJJJJFJJJJJJJJGJFIJJD@A@?66<7?@HEJIJGFDC4,,,-+''(+,?CB0/00DGFHHJJJJJJJGJJGFIJJJJJIGDFCE@>?B=IGDIJIHHFJIJJJGJJJJCACFJJIHIFDDDJJJE989BCBABBGCDEJGFHJJ>>>>H>=>971)))**+,75---+-+,()+*,,-0348767)((&%&'%$$'('%%%*''%'&')+1>=>>;=AEHFJEJJFEA=9/9566BFJJJJGJIJHJIJJFHGDDDB:9:JI>*))*CJJIJJJJJJGIJFJJIJFIJGEDJGIGJJJJGIHJGDDEIGJJJHFJJJJGJJIGEDEGIB;EHGHJGEHGJHIIJFHEJEJFDEIGJIEG@@>FJJEIJJJJJJJEGJHIJJ>>>>JJJJA@@C?8555;<<;<=CDBCAFJGCEDEHFJJHCBCFJEBBECDDGDGIJGJJJHJJGFJJFJJJJJBBBBA?@@98898855510.-''')-.-..004341,(&%'(''&&%%*'1368=?@>?9::9:??ADEEJJJHHII8CFJGGJFCFJJJEFJHJHGEHFEGBC;:6A@J=;977422299:>CEJF@AABJD3(((AABEJIEB?72%%%&*.,,--/121/-++,1-100>CCD@>>@BJIGJJJJJJJJJGGJEJFJIHFHJFGB//0/*)+)*'()::;DEGHJJB><=DCJJJDCCFGCD?=>=>@@=@=BJJGJIHJJJJJJJJJB@@FGIJEJEFJJIHIGGJJJGGIJJJJJIJHJJEA????=<1''')11127622:;BA111&%%&)**+282@AAH665(&%&')&$%(*++&%&%($$####$$%%''&'&&)0768?=?>=;DJHBDA<=788DIDJJGDHEF:967899<>333----,/225<>::/,,.&)1BHHJJJJJFIJJJEJJJJJJJJGJJFEBBBFHJIJJJJHGJJHJJIJJJFCEEEJJJJJGGJBADDJBJFHJHJJJJGGGJGJIFDHEHGJIFEECBIGIGJ@?>?A+***3.05@EIJFEIFGJIIJHDJFJ=<<>;HJJJJJJJIJJJJJIIJJJJHJJJJJHJHJIFFJFJIJFJHFE=;;111;>?JAA?BBEEJJJJJJJJHJGIIJJJJGJIJ=<=<=DEJA<9950BBDGEEJJJJHEHCD=<..<AAGJEAA>:9*%'03;;98>>===?FIJGJFED@@1111:82111GHIFHEFEJJA@@@JGJHJJEIJFIHHIJIJGHGJJJJJJIJJJIIIJJJJJJJJJB.(((,'')+1//00:93/...+(((((&''&'&&((0>DJFJJFJJJJHJGJIJJJJJJJFGGJBA>7<0--.DJ>==>F4221745430000,%$$&%''2112<<<?+++,<<;;3367?HHFFCBCCIEIJGJJIGIJJHJJJJJEHCEJGJFJJJJJEEICJCCH@A@CIF9F?0ECDHJJGIJJHJJJICAACEA@@//-/02+*''&&)'%%'*+*+,+.00011?@?>>><<99JHGJEDC>>FGEEJJIEDBDFJJGHJJIJJJJJIJJJHJFJIJJJJJIGJJJJJJFDE11113844-'()84445HCCGIFJGJJJHEBDJJIJIIIJGJJJJJGEHFF>:99;EH?:::JJJHJJJJJJJHDG32228778<99:>;>.-,,223-/<AB;AC>=5231.5459;AD@::::2222;;?CCACJHIFIJJJJGJIJJJJGIJJHHJJJIC0001>2/+*))))('(*9??@BDD3311100:EJEFCBA?G<<<=JJJFHIGEJHJJJJFDJ@??=<173,,%$$$%%&%&46:>=>GGGHJJJHFGJI==6368@AGJHJJJ?@:;EJHJJFIIGJGJJJCDDDGJIFJJJJJJHJFGGGHEGIJFHIJJF>>=32223IJHHJHFIJFJEHHFHHEHEJ=<//)))&&&'('((01489666JJHJEHIIHJJ3.--.CCCA:9::JDHEIGDB=JJDFHIIFFHGGJJI99:IFJJGDDDEJJHGJGHHII322...355>=JJGED=97:?@AEGEDFC??CFHFEC<CBBJEJGJHJFIJJJJJJIHHHJJJHJJHJ=====EJFJGJIHHJEFJGJHEJJGJE****+JEDDFHJJHJJJGJGJHIHHGHHHHHGGFJJJJI:3,@=>;;;966..**(%
@Glass_T7V_24_D3_14_9_18
GGCCGGGAAGCCCAGCGTCCGTGCCGGTTGTGAAGAAAAAGTGAATGATGTAGCCGTCAAGTTGTCATAACTCGGCAACCAGGTTTCGAAGAAACAGCGGCCGCGAATTCCAGAAATCATCCTTAGCGAAAGCTAAGGATTTTTTTATCTGAAATTCTGCCACGTAGATACGCCTATTTTTATAGGTTAATGTCATGATAATAATGGTTTCTTAGACGTCCAATAACCATCGGAAATATACACGAACCCCTATTTGTTTGTTTCTAAATACATTCAAATATGTATCCGCTCATGAGACGATAACCCTGATAATGCTTCAATGATGTTGAAAGAGAAAGATATAAAATATCAAAATTTACATATAGCCTATTCCCTTTTTTGCGGCATTTTGCCTTCCTGTTTTTGCTTCACCCAGAAACGCTGGTGAAAGTAAAAGATGCTGAATGGTGCGGTACCACAACAGGTTACATCGAACTACAATATCAACAGCGGTCAGGATAGCTAAAGTTCGCCCAAAGAAGCATTTTCAATGATGAGCACTCTTAAAGTTCTGCTATGTAGCGGTATTATCCGGTCTCTGACGCCAGGCAAGAGCGACTCGGTCGCCGCATACACTATTCTCAGAATGAACTCATTAGGGTCTGCACCGTCACAGAAGGCGTCTTACGGATGGCATGACAGTAAGGAGTTCTGCAGTGCTGCCATAACCATGCGTGGTCACGCTGGGCCAACTTACTTCTGACGACGATGGGAAAACCAGAGCTGACCGCTTTTTGCACGACGTGGGGGATCATGTAACTCGCCTTGATCGTTGGGAACCTGGAGCTGATGAAGAACCAACCCAAACGACGAGCGTGACGCCACGATGCCTGTCACGCAATTGGCAACAACGTTCGCCGGAAACATCTTGGCGACTGCTTCCTGACTCCCGGCGACAATTAATAGACTGGATGGAGGCGGATAAAGTCGGCCCACTTCTGCGCTCGGCCCTTCCGGCTGGCTGGTTTATTGCTGATAAATATGGAGCCGGTGAGCATGAGTATCGCGGTATCATTGCAGCACTGGGGCCAGATGGTAAGCCCTCCCGTATCGTAGTTATCTACACGACGAGAAGATCAGCGGACTGTCGTAAAACGAGATCGACAGATCGCTGAGATAGGTGCCTCACTGATTAAGCATTGGTAACTGTCAGACCAAGTTTACGAGCTCGCTTGGACTCCTGTTGATCAGATCCAGTAATGACCTCAGAACTCCATCTGGATTTGTTCAGAGCGCTTGGTTGCCGCCGGCGTTTTTTTATCAGTGAGTGCAAGACACTCCGGACGGTCGACGGATACGCTGTCGATGATACCGCTGCCTTACTGGGTGCATTAGCCAGTCTGTGAATAACGCCTCTTCAGCAGATAATGCGGAGTGGTCAGACTGGAAAATCAAGAGGCAGAACCTGAACAGCGAAAGATAAGATAGCACCACATAGCAGACCCGCCATAAAACGCCCTGAGAAGCCCGTGACGGGCTTTTCTTGTATTATGGGTAGTTTCCTTTGCATGAATCCATAAAAGGCGCCTGTAGTGCCATTTACCCCATTCACTGCCAGAGCCGTGAGCGCAGCGAACTGAATGTGACGAAAAAGACAGCGACTCAGGTGCCTGATGGTCGGAGACAAAAGGAATATTCAGCGATTTGCCCGAGCTTGCGAGGGTGCTACTTAAGCCTTAGGGTTTTAAGGTCTGTTTGTAGAGGAGCAAACAGCGTTTGCGACATCCTTTGTAATACTGCGGAACTAACTAAAGTAGTGAGTTCTATACGCGGGCTGGGATATTATTCTTTTTTATCTTTTTTTATTCTTTCTTGTATAAAATTATAACCACTTGAATATAAACAAACACGCAAAAGAACCTGGCAAATTCCCGAGGGTCTAGCAGAATTTACAAGTTTCCAGCAAAGGTCTAGCAGAATTTACGGATCCCCACAACTCAAAGGAAAAGGACATGTAATTATCAGTGACTAGCCCATCTCAATTGGTATCATGATTAAATCACTAAAACAGAATTGAGATGTATGTCTGAATTAGTTGTTTTCAAAGCAAATGAACTAGCGATTAGTCGCTATGACTTGACGGAGCATGAAACCAAGCTAATTTTATGCTGTGTGGCACTACTCAACCCCACGATTGAAAACCCTACAAGGAAAGAACGGACAGTTGTGACGCCACTTATAACCAATCCGCTCAGATGATGAACATCAGTAGGGAAAATGCTTATGGTGTATTAGCTAAAGCAACCAGAGAGCTAAAATGAGCAGAACTGTGGAAATCAGGAATCCTTTGGTTAAAGGCTTTGAGATTTTTCCAGTAGAACAAACTATGCCGACCTAAGCAAAAAATTAGAATTAGTTTTTCAGTAAAGAATTGCCTTATCTTTTTCCAGTTAAAGAATTAAGTAAGTATACATCTGGAACATGTCTAAGTCTTTTTGGAAAACAAATGCTATCAAGAATTATGAGTGGTTATTAAAAGAACTAACACAAAAGAAAACTCACAAGGCAAATATACGAGATTAGCCTTGATGAATTAGTAATCTTAATGCTTGAAAATAACTACCATGAGTTTAAAAGGCTTGACCAATGGGTTTTGAAACGAATAAGTAAAGATTTAAACACTTACAGCAATATGAATGATGGAGGTTGATAAGCGAGGCCGCCCGACTCGATACGTTGATTTTCCAAGTTGAACTAGATAGACGAATGCAACTCGTAACCGAACTTGAGAACAACCAGATAAAAATGAATGGTGACAAAATACCAACAACCATTACATCAGATTCCTACCTACATAACGGACTAAGAAAAACATACACAATACTAACTTCAAAAATTCAGCTCACCAGTTTGAGGCAAAATTTTTGAGTGACATGCAAAGTAAGTATAAATCTCAATGGTTCGTTCTCATGGCTCACGCGAAAAACAACGAACCACACTAGAGAACATACTGGCTAAATACGGAAAGATATTGAGGTTCTTATGGCTCTTGTATCTATCAGTGAAGCATCAAGAACTAACGAACAAAAGTAGAACAACTGTAGACCGTTACATATAGAAAAGGGAAAACTTTAGTATGCCGCAGATAAAAACGGTAACAAAAAGATGGTGCGTTCAGAGCTTTTACGGTTTTTCGTGCATATCAAAGCTGTTCACCATGAACAGATCGACGATGTAACCTCGGATTTACCGCTTTGAGTGAGCTGATACCGCTCGCGCAGACCGAACGACCGAGCGCAGCGAGTAAATAAGCGAGGAGACCTGCATAACGCGAAGTAATCTTTTCGGTTTTAAAGAAAAAGGGCAGGGTGGTGACACCTTGCCCTGCCAACTGCCGACGGCCCACTACTGAGTATTAATATGCACAGCGTCTGGAAAACCGAGGCCAAAAAGACATCGTCTTTGATACCCGGTTAAAACCTGTACGGCGGATTAAAATCAGTCCGGCGCAGCCGGTTTGTGCCGCTTCACGCAGTTATCTGCGCCTAAGCCCCCCGCCAGCAGAACGTTGCCAAGCAATTGACCGATTTGATCATGACCAGTCAAACATTACCCGCTTCCACCCTGGCCGTTGTCTAAAACATATTATCAACGTGCTGAAACTCGCGGGCGGGCAGGGTTTCACGACGCTTAATGCTTTCCAGATGGCGACAGTGCTGCGCAGAAGACTCACGCAGCGTATGGATCTGCAGACCTATTCATTACCATGCAGTTGCACTGCCGCCAGCGATAACACCTTAGCTTTGTCCACCCAGCCGCTCGGCAATATCGTGATTGCGGAACACGCCGAACATACTGCAACGGTGCCGCAGCCATCACTTCCTGCGCCTGTTCAAACATTGACGCAACGCGGTGATGTCGCAACAAAAATAGACCCACCGTGAATGCGCACCACGTCATTAAGCTGCTTCTAGCATCTTGCCCCAGCCGCGTCAGGCCACATACTTTGTCTACGACCCAGCAACACCCGGCGCACGGCGGCGTGCAAATCGTCATGGGCCGTCAACGCCGAACCAATCAGAAAACCGTTAGCGAAGTGGCTTAACTCGCGCACCTGAGCGTAAGTATCTGTTGATGTACCGAACCGCTGATTACCGTCACGTTGTGCCCCAGTTTCAGCACAACTACGCGGTTACAGTTGGATCAGATCAACGATCGCGCAAGATCGCGGTTGTTGATGCCAACGACCTTTGCTCCCGATGCAATGGCGCGCTCCTGTTCCTCTTCATTACTGACTTCGGTCAGCACCCCCATATTACAGAACTGTGAGCAACAGCAGCAAGCTGGCGATATTCGTCAGTCATCCAGTACTGAAAGCATTAATAAGCAGGCATCGGCCTGGGTGATCGCGCGCGGATAAATCTGGTAAGGGTCGATAATCGATCTACATAAAATCGGCTGCGGGGCGATTTGGCTGACGATGGGGAGGAAATTGAAAGCCCTGAAAATATTTCTTCATAGAGAATTGGGCACAAAATGCCGAAGCGTAATGTTACTAAATGGCGGGCGCAATGCATATTCAATGAAATCATCACGGATCACGCCTTTTGACGGCGACATTTTACTTGCACTCCAGAATAAACGCCGTGCGCGCACCCTGTAGCGCATCATAAAAATGTCGCGTGCTCGGCTGAAGACACCCATTCTGAAAACTGGCCAGCGGTTGCTGCTGTTTGCGGGCTTCTGCCCAAATCGCCTTGTCTGCGACGATTTTCGCTAAAACGGTTTGCATCATCTAGTATTTCTCCTCTTTCTCTAGTAGCTAGCCCAAAAAACAGGTATGGAGAAACAGTAGAGAGTTGCGATCAAAGAGCGTAGGGTCAGGAATCCGCTAATATTATGGATAAAATGCTATGGCATAGCAAAGTGTGACGCCGTGCAAATAATCAATGTGGACTTTTCTGCCGTGATTATAGACACTTTTGTTACGCGTTTTTGTCATGGCTTTGGTCCCGCTTTGTTACGAATGCTTTTAATAAGCAGGGTTACTTAACTGGTCGCGAGAAGAGCCAGTGAAAAAACGCAGTGACGGCAATGTCTGATGCAATATGGACGATTGGTTTCTTTCTCTGAATGGCGGATCTGAAAAGTATGGCTGAAGCGCAACTGATATCCCCTGCTGCCGGGATCTCGTTTAATGCCCATACTGGTGGCGGGTACGACGCCGATTGAGGCCAACGGTTATCTCGATTTTTTTATCGACCGACCGCTGGGAATGAAAGGTTATATTCTCGATCTCGCCGTTCGCGGTCAGGGGGTGGTGAATGGCGGCGCAAATTTGTTTGCCGACCGGTGATCTGTGCTGTTACCAGCAAGGAGAGATTACTCATCACTACGGTCGTCATCCGGAGGCTCGCAAATGGCTGTCGCCAGGTGGGTTTACTTTCGTCCGCGCGCCTACTGGCATGAATGGCTTAACTGGCCGTCAATATTTGCCGATGCGTTGCTGCGCCGGATGAAGCGCACCAGCCGCATTTCAGCGACCTGTTTGGGCAATCATTAACGCCAGGGCAAGGGGAAGGGCGCTATTCGGAGCTGCTGGCGATAAATCTGCTTGAGCAATTGTTGCTGTTTCCGGCGCATCGAACCGATCAGCAGGTCGCTCCGTCCACCGGTGGTAGTGGGTGGCGCAGGCTTGTCAGTACATCGGCCGTCGCCTGGCAGACAGCAATTTTGATATCGCCAGCGTCGCACAGCATGTCTTTGTCACCGTCGCGTCTGTCACGTGTTCCGCCAGCAGTTAGGGATTAGCGTCTTAAGCTGGCGCGAGGACCAACGTATCGCCAGGCGAAGCTGCTTTTAGACACCACCGGATGCCTATCGCCACCCGTAACTGGCCGATGTTGGTTTTGACGATCAACTCTATTCTCACGGTATTGT
+
&&&&%%$%%$$$&&'''&%&))-22.--.1(119<<<EEFCB:999::95555@??B10081;000/00275&$##%&'&%&%#%'%+33@DDID==<?DCE?@><;84)('(**00556.-(-'(./..0(+))*88;6:8348@;;:@ADJEIJ42111./..'&%%-82237=>=@BB::8//068999<::>>@HBA@BJJIGJGJIEA....-5))(&()..004*))(/1,))'&%%'%)+/29@44>B@<;;((),)*(,4:8655734459@?=8/0))''((,-././/*))(++-33/-/-/..*++1'&&'+.***)-,13*'(*-+,+*+))))+))'%'&(&%''&&('')*++355CBJD77AIJ887689;=<==4443889;94/)(,,23/-,-//+9:;@?CBCCDCGHJJ@;.+*))'%$%(&**'%$%%%&&&$###$$%''(('+&&'(''''')&%##$%*))/0010**)%%$%%&&&&'%&((..&''''''(*+**&%%&&-&%%&&)*/../0/0))+*<FHJGFJJJJFJEJ999321,,*&'%%%%$$$$&(*/---'''(0.*++,('&)(',,000/10'''(0+&%-+'(22311-('''+''*&$$%&'%%%%%%)&&%&%%',.2544:::>8<4332('').,,,&&&%&'&('&(&'')9:;<IJJJHB@<=A10)'&&&(++&&&$%%'&&(<====D:353',,-2----54))(+.+))(&'%%(())()+112663++**((((...36:954((()66<B;887:3,.79::6557>6245**)3---/*)++()&$%%%%%)(*+*4:;999;CB?>=111(((*4*)+((+)((&&((+&#$&%$%$$##$$#%&*&&&'+'%$$#$&)/(''((+++'&%$%$%'''%(+(''&(()%%%((()))0-.>@@@BCIF@<99756+&%%&'&..+&&&,+*,++,,0-/1,6<>???>>?JEIJFBAA?>@53+*,,-''''9<ACEFC5555..--++,222>BBBDJBAB?8820,,445=CJJFHJJJEHJECBDBD?;:=/=>GEEBCABAJFJGBDEJ?>>71//..)'%%%$$$$$%$%$$$$&+--00((((&&'*-**,44446667::<?EJCB@AJJJBFDAABAEC=:751000///)()*/0''''9;C???>?3)*1202338898;753/000.--.9679<EJB?>>>6./@@DDGJBDBCFJJGBC<<</,*)&&((**$#$%$$$$$%$(+-('',07<-.&%%$$$$%)*,+**(%&'&'&&)0.//(%##'&%&$$&&&'+))**88944424211/.1*56344444)((''()//,(()+'(*)111--,,*%%%%%%%''('()&''%%%&111*+++,4++61///2/*()())'&&&&'((%&)&&%$%&()'%$$%%*((()).1422.----//2@>CHGIC@CJJ>==<ABBC@A?<=>??===;:9772.**--.1/////+*+-+*))/5;441/3@@>@@?>A+?<<@BBCGD==>@>>=;9:645530,++--1:<?@A@A@:7323722/0017:89B:999@898630&%&'().><<<<<=><==?C@?>?>=>>@>@?@BB@??==;74<@@??B?>=>97773222987663445==?B@?>@BBA@>?>9766<<<=>):<<=AAF95566,+'%%&(/,*+,/23/0088999:996-+++-))))23---******((''*+''%%(*./2453210/100*,-/66//((/*2-++,,('''(+*122>?C??=<9CCJGFA??333.,&&%)(&''/15848<=?@CD>=6=>?@>4233-+.-+*)*++-33/.,,-+++)%',)&(*,779;954....)())//),+***-...+,+)))+99++**08635446++''))('()).,-24768=BECHJHJEEC:988878:99200---289997>.-,,++14<9777<999++**('')(&''%$$)(&%$$$%%&&&((('())('((1.1-----,+*,+,.0<@BBCJGBECEEHJBBAACCFG@?@?G2212-'%%$&&''()+,24510+++++5=<<A>A@CFHEIGDEJCDC>==;;::;=>?C:999EFFEGHFJJ+)(*/1=BAC5553///)''''(((*++--.;;677676343*(&'(+((+10121449AD?988664-,77777;??@A3334EFA@@AADGJGFIEGFHEDCCADBEA@<<=00/0,,.45:;<;::9:798879545BCEA<>>?B?CCA@:***+::;<>;0/0+.'%$$%$'(''*&%$%)%%$''&)3;<>AFBA<:(((+)($%%&077'%%$%'()&'&''(++,,40//16>9:341.(')+(.%&''&((&$%$#%%%%$'))--**+-,*((*+++))(+10-,.2897753,--('&%%%%%$&$%$$%48===<@=267JCACBGHEH8877;A676-+''&*03877;AA@@:7/(&&&3;<4AECCD@@?32111'%'(((((('1=EDEFIHJGJGJJFIJJFJGJFFJHJGIJJIEFEB)''':<@<==@DDG122860..0?@<=11>@E@>98;<A332000***&&''(&&''*'&''()&&'((**244335@CJDCE?6667.++-33*))))))...0::?@B:776:<987'('(&&%'%$###$%&)0>@A=@@AFFHJEJHEHJJDBBDJJJHJID444:DFCCGCCA@?@7761000003986/,-/?@;:;92?CHJEJGEFDFJE;6441/-**+,144'&%%&&&&''''%&((*'(),74552334ABCE<;<690,,+++'&&57456A;:::BGBCECFECEJFF11165((''//.-/00//2,/0><@@@C<;<>72212&&&(?BCAABCDDCIGJFEGIDJFDHFGGJIJEGGDBBAD<:(()*1112220+,//--,+,+9:9;<?<;8:9:///87333?DBA>66771///+/<<F1112555@@8%%%''&&'+('$$%&(().4588;;&&&&'78@?CF@?;6.)%%%&&),.-0//22+**++,)((&&&&'()()&&%###%&&'%%..031052('%%'(-/4'%&&./0.,,-9:AA@;;B9;>BGE@>?ECBBCD::932227/..0;6(&%%&&%(*'(%&-(8<>BGEEFDCGGJJ777,,,*)***++*56?<<<<DEECCBABJ?=99)(()*)')***+,('(()8:@DHIJJHHJFEJGJE====I<<<83FD;=37?9ABEDBGI?EFHJGEE:9:66674,27-)%%'&'((0+'$$$$&%(,&,,,//('&''.-)++,,++''&&((()*45=8////8888@@=:85/,,)&&&%(()*)%'(''(*),))'%%%$%%%&#$#$$%%$$$%).--(&$$(('()4;<<@>..-.*(2-,0/013)/0BDJJCDAECB==9982&&))0.,.9,,,.5410024631'(('023/.//2000.)%%'(*+-*)((+-())(&%')'''&())(--,,,)*12EJJEEA@?<<-,,,2<>65+++*=BGFJJIJJHCBAA>@2++''')+++,-+'%%%'%%&$$**++*((&&%%%/05894**32'&'')%%&&&&$%%+.1)/'(',7AEEDCBB=:**)(&&&''&'$%'&%%&2890:::;;?//8;DAHDFEJHDGDDJD-,,,A:CC<:;(((6>B7878)(((,*'&%$$#$)*58854001-...32*+.0911///+*+,3323767?@CADCCJF?>>@GB>?><=@633<C>44314-)%((+,.&&%%'&&(00>CFBHB@ABFA??@@A611:44'&&'+6,,,-2''&$'&&',,,+-,/,+*(&&(,.*)*+**''(((--0,,,+++)'&&*+14566>A/..096556++*+*(&%&)*'979AA9999BCCEDDB;;;<???GEJDHFJF=>89999<>@)(((>><?>9999E4441-,-.025><=@CEHEHFHJHJFJFDCBC1001C4444=<=<?@54,,*(%$$$%$&'')&&'%%&&0/0-(((-1:=;C;;;;;JFD??@B??@?:<8*))'''')*+*))(-&-%')))*%%%)3)&%%'**)+**.'&&&&%%&-/0/''&&*)*)..---,//066<;;2///022)((%'''0246....30//123.-)01-*+03224446::655350/.)))))4(('(,((((,,*,7<989<...---(((*//0589;@IFED@)((&*'&&',-,03577777?HHF99822222224541165699;8<<*'++-----578666660,,-42356>65.---//)**'(((((%':<BDEGFE::::F:445>>3111)&&&'...,,,-2/01-,+*((''',053338878AAB60,*'''''*(&$$$&&'%%''(+&&(()%%0245@B@@>?<70,&''''12212351//,())*2*)(')'''(-**..'''**,--356=<5432766010.)&))))0++++,***++++*/+1ABAACBB4332::C<;00<;<<DD>56:9=>>C===?IB:::DEGCADCCI@6556,,,+)(&&&)),.,-(''.22./248@@@=<=;:778:C<../.-,+('''%&%%%%&BCEDBCDCJHJJJJHFCD?@>>DF@99=<=?JF???AHFCDD@::77(((((==22)))+++146,,%$$$$%')(()('''1..0--,&---,2>??FG:::999<CFFFCF<5)&''(,.-.77)((.'//-,++*).,,-*+*'%$$*'&'(&&'((,,,))4478BDBC989>;54,,+,,*'(14778B43313334=732224???BA@F?@@AJIIGJGDEEDBHJIEJIA@@A=:9EFD>;:89::@@22&&&')((*-43,,,)+&((,/><?JJJFE=<::++.5-.)'$$$$$%%'+((''())*)*))/,.,*,--64/./523../?<===BCBBBBDGJGJIFJJF/...('%&%%%)/.'''%*<=??AB:::/),''''':>FEH@@@@JHHIHJJA<($#$%%((')/.1=B=97774B=98)(%(--9476333722('''./.01&&&%%&&&'2<<:78FEDBDDBIJC((((5421.)((),/14;,,,*+(%$%'''444D@H:62...24580/+2,+-4,++,A8+**)(((67>FCCDBD?@>;*))%$$%'(&%$$$%%$&')((*38;><7:98*))(((''%&%%2267&%$$%$$$$$%$&(''('%%$&30.116<5313//++++1)(((4./003)(),/2'%%%''*++--,/9:9:74667=99::=BC@8776577>=@D1111545789?=@ADCBEA<;0---/-''%%%%&&&&))*:00/06676;;>22251)'((70104,-,/>==999?@ADEBFB2'''(*'%%$$$%*2253('''87666JJGHHJJDG;:::>4//@C@AC:6445@CA5-,,,2//--+.220011/-*%%%%*()%&%&''*((''()'*''+&%%%%&$%%&))*1'%%)&%$$%&&'&&&%%&()((&%&%$$)+.()))2221,,*&'('%%$%%%&HFFA>>=7554525:7///;<;;=84/*)*+)(((&',&&$&$%&*)+($$%&)(''+.,+++.-0,,**+'627@7553678777>EGFDGCGFJJECA>@D55547)))249:32214222**+=GJJBAABHJC?;1-,(&&&'(+)**&32132421698:<222+%%#$%%%&'(%%&'35++...9778----+('(++*+4'+(%'&)))('%$
@Glass_T7V_24_D3_14_9_19
CAATTTTAATTTTTTGCAAGATCTTCAAGAAATCGAGTTTGATCATCAAAACCAACATTGCGACCGACGGTGGCGATAGGCATCCGGGTCGTGCTCGAAAAGCAGCTTCGCCTGGCTGATACATTCCGCGTCCTCGCGCCAGCTTAAGACGCTAATCCTGGCGCTTTGCTAAGCAGAGGATTTTAACGGTAAGCGACGCAGGGTCAGAAGCAAACATGCCTCTTCAACGCTGGCAATATCGAATTTGTTTGCCAGGTGATCGCTGATGTACTCAACAAGCCTCGCGTACCCGATTATCCAGTGGGTGGTAAAGCACGTTAATCGCTTGCCATCGCCGCAGTAACAATTGCTCAAGCAGATTTATCGCCAGCAGTTCCGAATAGCGCCCTTCCCCTTGCCCGGCGTTAATGATTTGCCCAAACAGGTCGCTGAATGCGGCTGGTCCGCTCATCCCGGCGAAAGAACCCCGTATTGGCAAATATTGACGGCCAGTTAAGCCATTCATGCCAGTAGGCGCGCGGACGAAAGTAAACCCACCTGGTGATACCATTCGCGAGCCTCCGGATGACGACCGTAGTGATGAATCTCTCCTGGCGGGAACAGCAAAATACTTTTCACCCGGTCGGCAAACAAATTCTCGTCCCTGATTTTTCACCACCCTGACCAGCGAAATTGGTGAGATTAGAATATAACCTTCATTCCCAGCGGTCGGTCAATAAAATCGAGATAACCGTTGGCCTCAATGGCATTAACCCAGCCACAATTGGTACATCAACGAAGTATCCCGGCAGCAGGGGATCCATTTTGCGCTTCAGCCATACTTTTGATCTCCGCCATTCAAAGAAGAAACCAATTGTCCATATTGCATCAGACATACCAACACTGCGTCTTTTACTGGCTCTTCTCGCTAACCAAACCGGTAACCCGCTGTTCAAAAGCATTCTGTAACAAAGCGGGACCAAAAGCCATGGTACCAAAACGCATAACAAAAGTGTCTATAATCACCGCAGAAAGTCCACATTGATTATTTGCACGGCGTCACACTTTGCTATGCCATAACGTTATCCATCCAGTTTAGCAGAAAAATGCTGCCTGACGCTTTTTATCGCAACTCTCTACTGTTTCTCCATACCCGTTTTTTTGGGCTAGCTACTAGAGAAGAAGAACCTAAGTAATGCCGAACGTTTTGGCGAAAATAGTCGCAAAGAAGGCGATTCAGTAAGAACGCCGCAAACAGCAGCAACCGCGCCAGTTTTCAGAATGAGGTTCGGCCCGCACCGCCGACATTTTTATGATGCGCTAGGGGTGCGCGCACGGCGTTTATTCTGGAGTAAGAAAGCGTCGCGTCGAAGGGCGTGAATGGTCGTGATTTCGATCCAGCACGCATTGCCGCCATTTATGAACGTTACGCTTCGGCAATTCGGTGCTCACTGATGAGAAATATTTTCAGGGAGGCTTTTAATTTCCTCCCCATCGTCAGCCAAATCGCCCCGCAGCTGGTTATTGGAGCCCAGCTTATCGACCCTTACCGAATCTATCTGGCGCGCTATTACCAGGCCGATGCCTGCTTATTAATGCTTTCAGTACTGGATGACGACCAATATGGCCGGCTCCAGCCGTCGCTCGCGGCTGGAGATGGGGGTGCTGACCGAAGTCAGTAATAAAAGGAACAGGAGCGCGCCATTGCATTGGGAGCGAAGGTCATTGGCATCGACGACTACACAATATCAGTGACTCCTCAATTCATTCAACCGTTACCCGCGAGCTTGCGCCAGAACTGACGGCCAAAAAACATGACGGTAATCAGCGAATCCGGCATCAATACTTACGCTCAGGTGCGCGAGTTAAGCCACTTCGCTAACGGTTTTCTGATTGGTTCGGCGTTGATGGCCGATCACCCCATTTGCACGCCGTGCGCCGGGTGTTGCTGGGTCAGAATAAATTGTGTGGCCTGACGCATCGCAAGATGCTAAAGCAGCTTATGACGCGGGCGCGATTACCCGGTGGGTTGATTTTTGTTGCGACATCACCGCGTTGCGTCAACGTTGAACGGCGCAGGAAGTGATGGCTGCGGCACCGTTGCAGTATGTTGGCGTGTTCCGCAATCACGATATTGCCGATGTGGTGGACAAAGCTAAGGTGTTATCGCTGGCGGCAGTGCGAACTGCATGGTAATGAAGAACAGCTGTATATCGATCGCTGCGAGTGAAGCCCCTGCCAGCACATGTTGCCATCTGGAAAGCATTAAGCATCAGTGAAACCCTGCCCGCCCGCGAGTTTCAGCACGTTGATAAATATGTTTTAGACAACGGCCAGGGTGGAAGCGGGCCGCTGACTGGTCACTATTAAATGGTCAATCGCTTGGCGACGTTTCTGTGCTGGCGGGGGGCTTCAGCGCCAGTAGCTGCGTTGGAAGCGGCGCGAACCGGCTGCGCCGGACTTGATTTTAATTCTGCTGTAGAGTCGCCGGGCATCAAAGACGCACGTCTTTTGGCCTCAGTTCTCCAGGACGGCTCGCGCGTATTAATACTAGTAGCGGCCGCTGCAGTCCGGCAAAAAAGGGCAAGGTGTCGCCACCGTGCCCCTTTTCTTTAAAACCAAAAGATTCTCGCGTTGTGCGGCTTCCTCGCTCACTGACTCGCTGCGCTCGGTGGTTCAGCTGGCGAGCAGGTATCAGCTCACTCAAAGGCGGTAATCTCGAGGTTACATTGTCAATATGTTGATGGTAGACAGCTTTGAAATACACGAAGACGTAGAAAGCTGCTGATCTATCTTTTTACACCGTTTTCATCTGTGCATATGGACAGTTTTCCCTTTGATATGTAACGGTGAACAGTTGCTCTACTTTGTTTGTAGTTTTAATGCTCCCACTGATAGATGCCAGGACCGTAAGAACCCTAGATCCTTCGTATTTAGCCAGTATGCCTCTAGTGTGGTTCATTACGTGAGCCATGTAGAAGCGAACAGTTCAATCATACTTACTTTGCATGTCACTCAAAAAATTTTGCCTCAAAACTGGTGAGCTGAATTTTTGCAGTTAAAGCATCGTGTAGTGTTTTTTCTTAGTCCGTTTCTCTGTAGGTAGGAATCTGATGTAATGGTTGTTGGTATTTTCACCATTCATTATCTGGTTGTTCTCGAGTTTCGGTTGCGAGGAATCCATTTGTCTATCTAGTTCAACTTCAAAATCAACGTATAAACAACAACGGCTCTCAACCACCAATTTCATATTGCTGTAAGTGTTTAAATCTTTACTTATTGGTTTCAAAACCCATTGGTTAAGCCTTTTAAACTCATGAATAATTATTTTCAAGCATTAACATGAACTTAAATTCATCAAGGCTAACTTCTATATTTGCCTTGTGAGTTTTTCTTTTGTGTTAGTTTCTTGACACTAATAAATCCTCATAGAGTATTTGTTTTCAAAAGACTTAACATGTTCCAGATTATCTGAATTTTTTTAACTGGAAAAGATAAGGCAATATCTCTTAAAACTAATTCTAATTTTTGCGTAGAACTTGGCATAGTTTGTCCACTGAAAATACTCAGAAGCCTTCACAAAGGTTCCTGACTACACAACCCTGGTCATTTATCGACTCTCTGGTTGCTTTAGCTAATACACCATAAGCATTTTCCCTACTGATGCATAATTTCAGCGTATTGGTAGCCGACTGAACAATTCGTCCGTTCTTTCCTTTGTAGGGTTTTCAATCGTGGGGTTGAGTAGTGCCACACAGCATGAAAATTAGCTTGGTTTAGTCTCGTTAAGTCATAGCAAGCTAATCGCTAGTTCATTTGCTTTGAAAACAACTAATTCAGACATACATCTCAATTGGTCTAGGTGATTTTAATCACTATACCAATTGAGATGGGCTAGTGAATGATGATTGCATGTTGTTTTTCCTTTGAGTTGTGGGTATCTGTAGAATTCTACTAAGACCTTGCTGGAAAACTTTGTAAATTCTGCTAGACCTTCTCTAAAATTCCACTAACCTTTGTGTGTTTTTTTTTGTTTATATTCAAGTGGTTATAATTTATAGAATAAAGAAAGATAAAAAAGATAAAAAGAAGTGGGATTAGGAGCCCTGTGTATAACTCACTACTTTAGTCAGTTCCGCAGTATTACAAAAGGATGTCACAAACGCTGTTTGCTCCTCTACAAAACAGACCTTAAAACCCTAAAGGCTTAAGTAGCACCCTCGCAAGCTCGGGCAAATCGCTGAATATTCCTTTGTCTCCGACCATCGGCGCTGAGTCGCTGTCTTTTTCGTGACATTCAGTTCGCTGCGCTCACGGCTCTGGCAATAAATGGGGGTAAATGGCGCTACAGGCGCCTTTTATGGATTCATGCAAGGAAACTACCGTAGTACAAGAAAAGCCCGTCACAGGCTTCTGCAGGCGTTTATCGGCAAATTTTATGCCTGTGGTGCTATCTGACTTTTTGCTGTTCAGCAGTTCCTGCCCTCTGATTTTCCAGTCTGACCACTTCGGATTATCCCGTGACAGGTCGTTCAGACTGGCTAATGCGCCCGGTCAGGCAGCGGTATCGTCGACAGGCTTCTCGTCTTGTCCCTAGTGCTGGATTCTCACCAAATAAAGAGACGCCAGCGGCAACCGAGCATCTAAACGGAGATTCCGGATGCGGAGTTCTGAGGTCATTACTGGATCTATCGACGGGAGTCCAAGCGAGCTGGTCAACTTTGGTCTGACAGTTTGCCGATGCCTGATCAGTGAGGCACCTATCTCAGCGATCTGTCTATTTCGTTCATCCATAGTTGCCTGACTCCCCGTCGTGTAAGATGACTGCAAACCGGGAGAGCCCATCTGGCCCCAGTGCTGCAATGATACACAGACCCACGCTCACCGGTCCCAGATTTTGTCAGCAATAAACCAGCCAGCCGGGCAGAAGCGCCGAAGTGGTCCTGCCGACTTTTATCCGCCTCCATCCAGTATATTAATTGTTGCCGGGAAGCTAAGTAAGTAGTTCGCCAGTTGATCGTTTGCGCGACGTTGCCATTTGCTGGGCGTCGTGGTGTCACGCTCGTCGTTTGGTATGGCTTCATTCAGCTCCGGTTCCCGACGGGATCGGGCGGGTTGCCTGATCCCCATGTTGTGCAAAAAAGCGGTTAGCTCCTTCAGTCCTCCGATCGTTGTCAGAAGTAAGTTGGCCGCAGTGTTATCGCTTCATGGTTATCGCAGCGCTACCATTAATTCTCTTACTGTCATGCCATCCGTAAGATGCTTTCTGTGACTGGTGAGTACTCAACCAAGTCGTCTCGAGGATGAGTGTATGCGGCGACCGAGTTGCTCTTGCCCGGCACCGATACGGATAATACCGCGCCACATAGCAGAACTTAAAAGTGCTCATCATTGGAAAACGTTCTTCGGGGCGAAAACTCAAAGATCTGTCCGCTGTTGATCCAGTTCAATGTTAATCCGCTGGTGCACCCAGACTGATCTCCAGCACTACTTTACCTTCACCACGTTCTCGGTTAACAAAAAACAGGAAGAGCAAAATGCCGCAAAAAAGGGAATAAGGGCGACACGGAAATGTTGAATACTCATACTCTTCCTTTTCAATATTATTGAAGCATTTATCAGGGTTATTGTCTCATGAGCGGATACATATTTGAATGTATTTAGAAAAAGAGAATAAAAACGAATAGACTCCGCGCACATTTCCCATGGTGCCGCCTGGCGTACACAAACCATTATTATCATGACTACATAACCTGTAAAAATGAGGCGACATCACGAGCAGAATTTCAAATAAATACCTTAGCTTTCAGCCAAGGATCATTTCTGGAATTCGCGGGCACTATTTACTTCGAATTCGCGGCCGCTTCTAGAGTTATAGACAACTTGACGGCTACATCATTCACTTTTTTCTCACAACCGGCACGGAACTCTG
+
(&&''(('())+*,,&$$#$$&$$%$##(,-..****,/1(222+**++,,+,*+,/1113DCDJGIICBB=?>>FE97771111(43((%%&+)&%%%',,2,+**6(*((9??BD21115.--()&'.67:>;:;=A=;1/.)((*)((+4///.('''&$$$$$$&921/..-+-0*-./.,,,(('%$$$$%%&%$%'()'''(+,2+**+()'%%%$%'%&%$$&('+,%%%&'&$%%&**%%%%&%(&*79?AA<;;;:::9@;43)&&&'2012265===DGEA=?>ADIA?4.(((+*(&%####$$##$.,//14446345-+)**+++,,:899332479;:<==?@@BBDGGHJ>>=;:656)'%&(*,/00002BCIC<?B77/&(('(01CBDACJBBA@FBECB1111,,++-*)*++*'&%$$%''%&%&&(($$'(,**.----4/*-)*,,++-0:-4444130//./1*)))(---)'&&($'((3779;675344332/60001,*)-/1(%%(1457501AC@???@?:?=::;866689557711?=>:7;=>?///(((*33211//-.//123876::81166798/)'''''&'-.,--,../088<66512124471212444.*)62***,0+3811:8-'&&*-*)(%%))*)))*'&'.,6223441-'35>AJFDGG;;;/.--.%%$%&+-2))))*+*+./-/0.//051+*+&&%(*'%$%&)&%$$'-'''''&'&&%&&%&%%&&')''&'/030/20../-,-)&%##$'))*++---,//649,++-0/''&&(,3)=AAC?73-*((++,;A7CBDBECCDFIE433230101651./&&'&&%$&)()--024<>=>?>>EJDEF=>98;<:656799:6441-,,02'''%%%%%%%CCJBBBABBA>?B:::;>889=DB66;;4/.()&&&$%&'')12))%%&&&+37B>;;>==?@@???87,***'&'((&&&**+56*2247779AAAA333:C?><;<?=99@@??@AJ@>+$$$&''2-*'(&&&&''.))))))))-.//0002229=>@A?=JEJEA?<<.+'()-**++78>CB<?ACEGHJJHGEFJJIFI545<JDCBC@@>.('+*+'&&'&%$$$#$$$%(&)+)'')'$%)-3%%%%'&'*,''''&&%%%&&&%)(+,)(*(((&%$&($$$%),.002223((('..++(''(****>@....>:9=>>=>80/.-(%%&'*())&'+68889HJDIDDEGCD>0%%&(())))//00+,,/--..344:85654('',3553..++,''*())()'&'---)()))%%$$$(,3/,,,-GEGJ<;;<HIFBBBBFGCEE>;:''')++*)*)),.*),+())*)*++)('''...12)))+2842111B-'&&)41*%%.470/((((::;;===EDBBB66??JJGCG@@<>A;;532-))*+%(($$$%$$$%(&&'',)()),/6.()0-/.-,---5688=,,,,@???;<=>BFDD?@?@JBA?<@E?DB@CBH=<:<:6566983777AAA==>A>??BD+++,*(()'''(**---../1&%$%('(****())**01003267666:?;10001::''+++*,.38:7665764466;:7511/(%$$&&(),+(%%%%&%'((((%''&''&''&&''(%$$$$$&&%&('()'''*(((&%'$$$$&'$%&(()*+66<>::===,****.'$#%%%&&''*((*(''(7,,,(+++//068889HJIJJJIGGGIFJJEFDEG/...13654,+))+048;FGJDJDFCGJJJFECDED9444..-,,-.&&&000+++''')&&$##$&),&&&'&%%%**0.//8>>>;@BD?CC?ED3336-,+*)'(''&*)))(('())((('*%%&%&%(''''(335AGIECBDGCDEEEEJ@B>=?>661/-,,'%&(AEFJJ4444JJJGED??B??=>>?EHBECDB=75588<<<>:)('''))))&&..;?><<<;EBBC@44:@J?:43.+&&&''&&)&)<<>??FAE;D:555::86893333=:99ACCDC8988?;;9;@88::DFFF:>I>>>@HHC@@310/.)&'&,))++''(,/2589;<<<?A?@EC8755,'&'%''-'&%$$$'/1,''''')0008446=>BDJ8EJ@A>?BBBFC<965558==:::7333GCBDGJGJBC97;;>9?==<;<?CCDFBBA?B;BEIGGGFH@==CFICBCBDIFJGFAJD@@0.((-''%%%$####%&)+**)/13:<=;=@ABEDA2222---,58:....;<5,/.2++<<>@;>66521*(&''')11056.---*(%&)&&1345.--))%%&%1121IIJFFF@CB=@?(//2<JGJJJEJJH?0/++*+-0''''./656;9;::8...,,77:999:)(((0-**)(%&%%'()'')($'%%%)*'(++-(13,,,***)***+-.,(*++++48<;>>?JJJJC@@@A8879::54('((54+**)..1//2300/*((),01,--23,+,(((*,+%%%&)2**)6;67@32239333386422@CDFCBC?:9:....5&%&)'&&+)))*)('*122112((''((&%&6=?DBBBA;;;;AAAFE<50*)''$$$$&%%&($&&%--(&&'())*/2/479..-,,%%%&('&&%$#&++((&&%$%'&&&&(+-05;:>=??>CCBIHC?>>>9,,--243478<;;<ADDEA=GD?EC>@><0..)'(*--.11000''''('&&(+,,))-&&&%&'%%(*''&)&$&(''(***'&&'%%%$$%$$$%&&&%'*(('(**01.)&&-<@B=>>><;::8,%%&%%%%%%&)((((''&$&&&&'&&+&&&&%%%&('&%''''('&&&-7::<A@=:;?DHCGCCEDGJJJDB@EEA><867577676365'&%%&&*,,10/00;@FC<;1101(953;:;7788?44448<::>A<<<7:=@C9:9*''&&$%-*+*&%$$&')&%%(:87,,-668621,+,+0+&%%'(*(((%%%%%,,,..997;;7:8*))+/+'''(+++**+***-.>>??@>?5334000135112223*'&&()$$''%%$%##$$###$'(')*.''((,+-1))(102>?BDBA=:;>@A><=><8865519*)))..245?;0003A@?@@JJJJDGA>BDCB?;85627:522387320,('$%#$%&&&*),,69:::89977'.//;;:;>BG;::+***69:11,---8;<<:99:;<<D<:(()/,,,7---/442*(.++.52)))%(((+('&&%&).--.45679899>>@?=>;<>=@?@ED;7785466951/+..-))-*+&$$$(%((2CEDBCBDE@AGEDDB?>@AIHBB?:9000/3&&(3121011))))136;7'%%%%%&+,677=@BA111188;;;7<8-,1976-('&(00356224(&%%&)*(%&%%%%$$$#$$&'%%%(((((%&'&((('%%%&&(''''55<>?;97788@?@AB>=:344679:;<=F@;53001**)(%$%$##%%$&&&*-../-++%%&%%%%'''/0***)&%&()013(21-)662<*B<;;=>BBGA<:;:;<<BAA@?96552-,)*222..*)(()&%%&...))))0''''6,+*&('&&'-+(+)((%&'&%%'''/3:;>>??=>?@A??@A@@HC><==;7787...21333:<?@B<;5569><A@?A@?>>?@;:::AC99):<;:<<<<@?>=@=?>?>6666<<55'&&&)./''''&'''44*'''',45;=?;7:::>AB@?=<9988:7)&&&$**)'&((('')*22+00/,**66445954//20:46558)('((''%&&'((+++,'&%&)(+)*-/,+,,,752<=BIECD==??=@>>>??AAA??@?74)('''%')(*++'(*+./,)''&'))(*)%%$%&))*&&&##$)-()%%%&&&&''(,31'&&'(*))+467;?E<;;;<<=D8A99===:9:9:9:ABB?>@==<8777==>>>=8;;;9999DCBDC836FF>=<=;;C9>??==>?@?>?@ADC<<<=;989;>=<422+++/5*('),/.//0/.++-.-1.,''%*/***,))++**,0(&&&&&$$$$%(+-.//-.555:444-+**01-6BAB?<>><952.*)(''+,)(()+'''&&&(/00>@:763433<<::3200868==<EEHCB,,,.6(&%%&**,+++./0***'*((((),+)))((,)**)-('&%%'&-0'(&'%&('+(''')'&&&'%$$$$%%&%%(%'.<@EEA@AAJFGGE@@E>===FCGJJGJEGCEFGIDHDCD<B@BEBDB:;822114;=EH6667;0/-,.*...717../*+.,%%%%)...//.0=CBCEB?2111---''''8BEC@@<000,,,,...4303+%&&&(--..7:;<=11111856:;90//-00(**(&%*))*.-.160.('&%%'&&%%&'))(*(())((''&%%$$$$$&&&%%&///././134@BADADA;:89:5/0'&&''&%'$$$$$%'()(++,+...000354,01...05,,**)&&&%&&&&'%%)*+0026678:677897+)))?B9887?<:0/05:??>>?@AAJEIG5555><==BB@?,,.4240/015+*%%%$%%%%%**4572211/--,,,+/22-+,.354112=C??::;222/2+**())),1...5579711,**,*0467;>110&&&'))*/002/0..-*))'%$%%&&'%&,/.(()98.'''&&&'/04459@B>=<<899::9:@:4331'''(/)/26476332047;?100'%%*((),*)))178:6545++++,,,?;988'&&&)*'',(&&-'(&$##())))::>@BEBA?9991000444?54323+++,-+))*,1111/0.224233)(())(()-'$$#)('''&&%&+-/00//+*'()),'('%&;=?=;7666*'&'&++/&%$$$%'''54549:?BJA@@ACFE;99:CBFJGGJFJIDDD==2-..,()-;;:>>?DCB@>?000+,,.34126;8898:9??@HEACACFIGFJHJG>@@C:8664,,,5<;:<:<=54559?:7)('',)&())+(*+++,,&'*''(122284111/0004478:9>A;997984)('%$$$$%%'&&&%$%%/135>@?B?BEF@?@?@=6/00'..8,+++1((()22210/175211,))*000094/-,,,)($$%'(''(*('%&%())/,(()')(()+'&&&%%%%)(()'/;;:;8D@??4+*%&*()**-'&%%'&%$#$%&,)'%&()***,&%''#%%&&&)'&&%&)/167.-4005/(((2168.../9558DA@@4,15*-//./.+****3558ACBBG<9:==91))++--,,0()72<=6557)(()479=HJDJFCFIJFGIIEFJGGJDD;;868//..008:??@BFCEF9999FJF@FB/.34/,67*(('&(+--+*''''%$#$%##$%(+**////572-7(&&'33&%%&&&&%%&&''%%%%%%&)%&&&*'')&%%%$$')'(+*+&%%%&&&%%&&&*,+++1/,,('''''&&&&'&%%'+*+//.--,4+++22-)('%&((+,/12688937:>B>?>7..--/1*))'&&())()+-3395000+++,////..%$$%')**&&&'/03/0/0>GEDDBB==;9951((()*((*+2'(-+,6:66647-,-.56(&&
@Glass_T7V_24_D3_14_9_20
GCAGCAGGAACAGCAGGACAATCTGCGTCGCGGGTTCATCACCGCCCCAGCGGCTGAGGAATCGCAGCGAGCGACCGTACAGCCAGCTCACCACAAAACCAGCAAGAATGCGCCAATGGCTACTTTCATAAATTCGACCGTCGCACCGCCGACGGTGAAGATGATCGTCCCCATCGCCACTGCTACGGCAAACTTCAACGACACCAGACCGGAGGCGTCATTCATCAACGCTTCGCCCTGCAAATGCCATGATTTCCAGATCGCCCTTCGCCAACAATCCCGGAGAGCGCCACAGCATCGGTCGGAGAAAGCACCGCCGCCAGCGCAAAGGCAGGGATCAGCGGAATGCCCGGCACCACCCAGTAAATAAGGAAGCCAATGCCGACCACGGTGACCACCACCAGCGCCAGCGCGAGGCCGAAAATCTCTCGACCATGTTCGAGAAATTCACGGGTCGGCGTTTTCCAGCCATCAGCGAACAGCAACGGCGGGATAAACAGAGCTGAAAAGAGTTCAGGATCAAACTCCACATGCAAACCAAACGTCGGCCACGCCAGTAGCGCACCGATGGCGATTTGCATAAGCGGAAGCGGGATCTGAAAGGGCATGACACGAGTGACCACCCCGGACAGCGAGACCACGAGGGTCATTATCAGTATGGTGAAGAAGATTTCCCATGCGTTCCTGTTTGCGATGTTTTTATGATCTGAGAAAGACGTTATGCCTGAATTCTCATTTTTTTCAGAATATCGCAAAAGCTCACACAATGTGCGGAGAAAATAAAAACGGGCAGCCATTGCCACCCGTTTTCAGAATCCGATGAAAGATTAGATAGCCCAGCCACCCGCATAGAAGGTCACCAGCGCCACGGCGATAACGACCGTACCGATGTCAACTTGCGCCATTCGCCGGAAACCAGACGACAGATCACCAGAGTCGCGAAGCCGATCATGATGCCTGTTACGATGTTACAGGTCAGCACGATGAATACAGCCGTAACAAGACCCGCCATCGCATCAACAAAATCAGCAAAGTCGATTTTGGCCAGCATCAGCATCAGCAGGCCAACGTACATCAGCGCCGGAGCCGTTGCATACCCCGGAACGAGGTAGAGAGCGGAGAGAGGAACAGAATCAGGAGGAACAGCACGCCAACGGTGATAGCCGTCAAACCGGTTTTACCGCCCGCCGCCGTACCCGCCGCAGACTCGATGTATACCGCTGCCGGAGCCGCACCCACCAGGCCAGAGAAAACGCTGCTCATGGAGTCAGTGGTCAGTGCTTTCCCACCGTCGATGATCTGCCCATCTTTATCCAGCAGGTTCGCCTGGCCGGCGACGGCACGGATAGTTCCGGTGGCATCAAATACTGCCGTCATCACCAGCGCCAGAAACGCTTGGCAGGACTACAGGATTCAGCGCGCCCATAATGTCCAGGCTGCCAATCAGTGAATTGCCGTTTTCATCGCTGGATGGAACCGTGAAAAGGCCGGAGAAATGGACGTTAGGATCGAAGATCAAACCGACAATTGAGATACCGATAATGGTCAGCAGAATGCCACCAGGGACTTTCAGTTTTTCCAGGCCGATGATCACCGCCAGACCTACCAGTGACATAATCACCGGGAAGGTCGCGAAATCACCCAGCGCAACGGGCAGACCATCAAGCGGGTTTTTAATCACCAGACCGACACCGTTAGCGGCAATGAGCAGCAGGAACAGACCGATACCAATCCCCGTGCCGTGCGCCACACCGTGAGGCAAGTTGCGCAAAATCCAGCTACGGATACCCGTGGCAGAAATTACCGTAAACAGCACACCCATCAGGAACACGGCACCCAGCGCGACAGGTACGCTAATATGTTGCCCCAGCACCAGGCTGAATGCGGTAAACGCTGTCAGGGAGATGGCGCAACCAATCGCCAACGGCAGATTAGCCCACAGACCCATCACGATAGAACCGAGTCCGGCAACCAGACAGGTTGCAACGAAAACTGCGGCAGGCAGGAAGCCTGCTTTACCCAACATACATACCTGGAACGACGATGACCGGTCGACCATCGCCAGAAACGTTGTTAACCCGGCAACCACTTCCTGACGGACAGTGCTTCCACGTTGTGAAATTTTAAACAGGCGTTAAGAAGTGAAGCCGCAGGTACGCGCTGATGACGTAGACATAAAACATCCCTGAGAGTTAGATTTTTCGTCAGGATCGTGGCGGACAATCCCCTGCCAGCGAAACGTTATCTTCCTGCTCCAGGTTTGCGACAATTTGCTGCGTCGCAAAAAAGCAAACGTTTAGCTCCGCGCATACAAAACGGGTGGTAAAAAAAGCAAACGATTATCCGGCAATCATAGCGGCTTTTTCAACCGAAGTTTGCTGCTTTTTCTCTTTTATTGTCTTGACGATGAAAAACCAGGCAATTGATGCGCAAACGTTATCGTCGGTGCGCAAGATTGCAGCGTTATCGAGCCGTATACCGTTCAGGATTGCGATAAAAAATCGTCTGAGATGACCAAAAAATGTTCCGGTAAAAAGTATACTTTTACACTGGCAAGGAAACCTAGGTGACATACAATTAAAGCATCAACACCAACCGGAACCTCCACCACATACTATAATGAGGTGTGTTGACGTCGGGGGAAACCCTCCTGTGTACCAGCGGGATAGAGAGAAAGACAAAGACCGGAAAACAAACTAAAGCGCCCTTGTGGCGCTTTAGTCTCATCTTCCAGCAAGCGTGCGCCGGTACCTTCTTCTCCTAAGCGGTCGCCCGGGTTACGCAACGGGCAATCACTGCGCGAAAGGCAGCCACAACCAATACATCCGTCCAGTTCGTCACGCAGCGCCACTAAGGTACTGCGAATGCGCCAATCCAACTCTTCTCGCCATTGGGACGAAAGCTGTTTCCACTCTTTCGCACTTAACGTATGCCCTTCGGGCAACACGCCAAACGCTCACCAATCGTAGCCAGCGGAATGCCAATACGCTGAGCAATTTTGATAATTGCAACATATCGCAACACATCACGTTTATATCGCCGCTGATTGCCGCTGTTACGGATACTGGTAATCAACCCTTTACTTTCATAGAAATGCAGCGCCGATACCGCCACACCGCTGCGTTTCGCCACTTCGCCGGGGGTTGGCCGCTTTAATGCGGGGTAATTTCTTTTCCATAAATCGCTTTACCTCAAGTTAACTTAGAGATTGTACTTCCCAACAGATGAATTAACGAACTGAACACTGAAAAGAGGCAGATTTATGTCCCATCAGAAAATTATTAGGATCTTATCGCATGGATTGACGAGCACTTGACCACCGCTTAACATTGATGTAGTCGCCAAAGAATCAGGCTATTCAAAGTGGTACTTGCAACGAATGTTCCGCACGGTGACGCATCAGACGCTTGGCGATTACATTCGCCAACGCCACCCTACGA
+
?AFJIFJJJHJJHIGJHJJ1001A><:;>BDBDJEGFJHJGJJIJJJIJJJJHGJJJHFACABGIJJIHHGIJJIJIJJJDFCDHJJJEEEEEGGJJJJE----.,+.+&&&.435@EJDGDDA?5/110111;8788>BJGGEFGI777(((''''52---'''')+--./0;?DCECDBCJE>>214=G@>>><>>?ADDEHJBCGJHHEIFIJIGEJJIJIJIFIJHFJJHIJJJJI@5610,,-.6.../65-(&%'%&'*+1/*))**,-2333655<=EEDJGCEBGJJJJJE@A@?9631/38/11289BIGJHHJGGCJIIJJJDGFAAB?977;42222;<>?GCCGB=<=<;BACDFGJEJJJGDA=+**+..---//69=HGJGJJHJHHJHJHJHJJIJJJ??>?@;5,)('('('(()*>AABA@C>?:::EHEJJGFBBBBE???;:90-''&(''''))++/==?IJFJJJJJHJJHG?1//03*')'(%*+6660-+-'///.05112=@??FGJJJIJJJJJJJJJDDBCBEDHHJJH@A@HFEFJJHHJJJJJGIJJGJJJJJHFJJIJFFEGEDA<A444<>@GJIIGJIJJGJ<<CEFJCH6666E;62..34/../68>ICBCFHIJJJGDB100089?AJHJJJIJHFA>;FD.(@@@>84041645846556:;8?A@.-***.;888ACJGIJJJJFJFC?<8136:39::FHJJJJJIJJJGJJGCCHHHJJJJDD=>>>HJHJFJJ=<267@JGIGEJJJI>@>><<;:6143354<=98;;@BACCDGHIEHFEEEGHJBDA/./21./5@<ACJDCDDGJGJJHGJIJJJEGJGJF?>??E;:;HEHHJG<<==EE>==44446--38EJ???@GEIJDAB><<;?EEC==98537('(((GFHJHJJJGHIFFGHG>=<=AHJHGJFJHGIJJDFA@A=@@6;<=?BJJGHHEEEIIJIJGJHJJJHJDA4'('''(=;@FFHJFHFDJDFJHHJJJJJJIJJHIJJEDCBB:+++)*+&$&$&*,.377>?ABDBJEGHJJJIFJJJIGJFGCCDJJIIJJIFGJAA====GJJG@@@@B9*(*(()'(-232=HCDEFJBBJDHJJJIHJGJIJJGJEGFGHGJJJIJEIJHJIHIG;;:<EG4:CDDEB@>?BCBFIGJJJIGHHDAH6333553334?FHJJJIGGJIIGJGGE=98869,,,+(..1CA:B?@>:6BIIEHHIJDJIJJIJJIHJDDEEHJ;8778@EJDCJ<6EB>@7005(()))();?<<<<C@=@BCACC8876/'&&(&)38;@BB888688440/-989998959??C=?A////BA@A@DA?BHJJJFCDDEIFJC><7775BA>7449CGGDJF=<(''&-2,,0///44453><==@JJEDFJHGHEG9889<=CAC@?A?=70119;:662122&&&&))'%$$$%'((),*(''&'(000BFCCCDFEH<=9;;<52+++188:;>>>=>BGHDJJJJIHJEFFJIJGCDC1001720//33348334889<;<@=<<:;<?9+))*,56.--%%%-5=AAJJIJIJJJJJJJIJJGGJJJJJIJEJIJJEJIIJBAB@ABHGJFECB=>::<GDBABBEGEJHFHJCB6++99=CIJHJJJJJHJJJJJGJDDFJGHADG???@JJIJJJJIJ???:7--3,,'%'''6<AFIJGJFHJIJHJIGHJJGJJJFJJJJJJJHJGJBBBBHJGJJHHHJJJDDEJIJJJJIHJIJIHJJGIJGJFJJIFHJEFGCCH87723-*12///1?ACDCCB@ADJGIGFJDJJHFFJJJIJJJHJJJJJHJJJGB=JDGFJ????JJJJJGGJHHGIJJJJJJJIJH?=;=>GJFFBCBEFJJJHJJJHFJJIJGJIJA;9890000B;JAAGJHGFJJJJD??D?>>=F7333;;AAC@CCB0..-,-,.1-,+,,'&&+831/0''++66610100.,,,,,,-507;=;;;/..+%''**-0303?@@?>>><>@=2.,,-..69C?<>?>CBBGD:91.++,,>?JIEDGFGJGJJ::::=AAEGGJIJJEHFE888H@@@@D@@BDABA?3240,,/()'&$$%%'''&&&&%%$&&*0088/0//DDJJIGHJJFFJJFJ>76IJ?;78B920,-*+0'*()*246)('$$$%%$#$$###$%##%&&(>ADDEB?:=JCJEJJJGJJJEEFDECJJFHJFJJJGJJHEJD8887;76768321/.())B@?>=::;?----,+**0222238989<25>;1004211157@CBFCF==??==<<>>99000*--.4445BDEIGFJGJFJICHEJJFGJJD:6521055888201-++/B>@>=?=@JGHJIEGIJJC)(56(++*+---,,++.;CJ??>=E;66)(((>@AABGHJJGEJJJFJJJGJB@??FIEDCCFEH?:9//..+,+'%''('(((+..)((()(((((),,&''014/-'()&''-06>FJI8778>??@@>50+)((*.'''(*+.(&%$$%*EIIJJJIJJJJIHJIJJJIHJJGFJJIJJJJJJJJGCB887**'(('(&&##$/7@DDE@9JJJHICA>///HIJJJIHFG;55554588EHJJIJJJJJJEA>?@CBBEFDDDIDA:68>BJJHJIJHJIJJJJIJHDJHEIJJJA@AAF0//''''@BJB=>DJJEEED@@?@AA-,,,<FGFI=<<:>==@32789CFGEHFBEEEFJJGHFJJGJJJJBACB322----1679HFIEEEFIGJJFJJJHGA::9:9==@;IGHFGGGFCCDJJEDDHDJE?;>83.*(''$$&.+++,6+)))C?=;8:;C@BA@EEADCCJHDH?=::6<=9761//)?DDCBD@<<=>GGGFHJJJHGIG982--0094333::;73366986'(455=<++++,,-6<<;>CCA>=<<?CHGIHJACAD,++-<:4447979CCABCGI=<<=JEHJJJJHHJJJHJJJGJJHEJHJJJHJJIJJJBBBBHIDH@==>;5555BDEEFJJHJ?EJJGBCCDCFEAABBJJIJJJIFEIDECFGJHJJJJJHJJJJJGDD;GH@A:1111235589>A=99'&&&(()+1-58:<;==JJJJEHGHFGGGGJ>IIJJFHJHIJJJJIJHFHHJJIJJDA'''*((*'$%%'%$%))8;766;4349ECGE:;;<HGIHJ////>?>IJIJJIFCEFFJJJB@??>)JJJJJFFEA?65+&''()+//&'//568++++64442-+++-))(0<=82203+**?CBCB??>;9+&&%%'&&&(+''&+/034>EIG?>==<DHEED-,,,A>>>;G@B<;;9BAFEDBCFEJJEEEHJGJIJGJGEGHJGFIIHJFHD<;<::::8<:(((01&&$#
@Glass_T7V_24_D3_14_9_21
CTGGCAGTGAATGGGTAAACGCACTACCAGCACTTTATGGATTCATGCAAGGAAACTACCCATAATACAGAAAGCCCGTCACGGGCTTCTCAGGCGTTTATGGCGGGTCTGCTATGTGGTGCTATCTGACTTTTTGCTGTTCAGCAGCCTGCCCTCTGATTTTCCAGTCTGACCACTTCGGATTATCCCGTGACAGGTCATTCAGACTGGCTAATGCACCCAGTAAGGCAGCGGTATCATCAACAGGCTTACCCGTCTTACTGTCCCTGTGCTTGGATTCACCAATAAAAAAACGCCCGGCGGCAACCAAGCATTCTGAACAAATCCAGATGGAGTTCTGAGGTCATTACTGGATCTATCAACAGGAGTCCAAGCGAGCTCGTAAACTTGGTCTGACAGTTACCAATGCTTAATCAGTGAGGCACCTATCTCAGCGATCTGTCTATTTCGTTCATCCATAGTTGCCTGACTCCCCGTGGCGTGTAGATAACTACGATACGGGAGGGCTTACCATCTGGCCCCAGTGCTGCGATCAATACCGCGAGACCCACGCTCACCGGCTCCAGATTTATCAGCAATAAACCAGCCAGCCAGAAGGCCGAGCGCAGAAGTGGTCCTGCAACTTTATCCGCCTCCATCCAGTCTATTAATTGTTGCCGGGAAGCTAGAGTAAGTAGTTCGCCAGTTAATAGTTTGCGCAGACGTTGTTGCCATTGCTACGGCATCGTGGTGTCACGCTCGTCGTTTGGTATGGCTTCATTCAGCTCCGGTTCCCAACGATCAAGGCGAGTTACATGATCCCCCATGTTGTGCAAAAAAGCGGCGCTTCCTCGGTCCTCCGATCGTTGTCAGAAGTAAGTTGGCCGCAGTGTTATCACTCACTGGTTATGGCAGCACTGCATAATTCTCTTACTGTCATGCCATCCGTAAGATGCTTTTCTGTGACTGGTGAGTACTCAACCAAGTCATTCTGAGAATAGTGTATGCGGCGACCGAGTTGCTCTTGCCCGGCGTCAATACGGGATAATACCGCGCCACATAGCAGAACTTTAAAAGTGCTCATCATTGGAAAACGTTCTTTGGGGCGAAAACTTTCAGAGGATCACTGTAGAGATCCAGTTCGATGTAACCCGCTGGTGCCTCCACTGATTCAGCATCTTTACTTTCACCAGCGTTTCTGGGTGAGCAAAAACAGGAAGGCAAAATGCCGCAAAAAAGGGAATAAGGGCGACACGGAAATGTTGAATACTCATATCTGTTCCTTTTCAATATTCTTGAAGACATTTATCAGGGTTATTGTTTCATCAAGCGGATAAATATTGAATGTATTTAGAAAAAATAAAACAATGGCATCGCGCACATTTCCCATGGTGCCACCTGACGTCTAAGAAACCATTATTATCATGACATTAACCTATAAAAATAGGCGTATCACGAGGCAGAATTTAGATAAAAAAAATCCTTAGCTTTCGCTAAGGATGATTTCTGGAATTCGCGGCCGCTGTTTCTTCGAATTCGCGGCCGCTTCTAGAGTTATGACTAATTTGACGGCTACGTGGCTCAGCTTCCGCAGACCGGCACGGAACTCGCCTGGGCTGGCCCCGGTGCATTTTTAAATACCCGCCGAGAAATAGAGTTGATCGTCAAAACCAACATTGCGACCGACGGTGGCGATAGGCATCCGGTGGTGCTCAAGAGCGGCTTCGCGTCGCTCATGCGTTGGTCCTCGCGCCAGCTTAAGACGCTTAATCCCTAACTGCTGGCGGAAAAGATGTGACAGACGCGACGGCGACAAGCAAACATGCTGTGCGACGCTGGCGATATCAAAATTGCTGTCTGCCAGGTGATCGCTGATGTACTGACAAGCCTCGCGTACCCGATTATCAGTCGGTGGATGGAGCGACTCGTTAATCGCTTCCATGCGCCGCAGTAAGACTGATTGCTGAGCAGAATTATCGCCAGCGGCTCCGAATAGCGCCCTTCCCCTTGCCCGGCGTTAATGATTTGCCCAAACAGGTCGCTGAAATGCGGCTGGTGCGCTTCATCCGGGCGAAAGAACCCCGTATTGGCAAATATTGACGGCCAGTAAGCCATTCATGCCAGTAGGCGCGCGAGCGAAAGTAAACCCACTGGTGATACCATTCGCGAGCCTCCGGATGACGACCGTAGTGATGAATCTCTCCTGGCGGGAACAGCAAAATATCACCCGGTCGGCAAACAAATTCTCGTCCCTGATTTTTCACCACCCCTGACCGCGAATGGTCAGGTGAATATAACCTTTCATTCCCAGCGGTCGGTCGATAAAAAAATCGAGATAACCGTTGGCCTCAATCGGCGTTAAACCCGCCACCAGATGGGCATTAAACGAGTATCCCGGCAGCAGGGGATCATTTTCCTTCAGCCATACTTTTCATACTCCCGCCATTCAGAGAAGAAACCAATTGTCCATATTGCATCAGACATTGCCGTCACTGCATCTTTTGCTGGCTATTCTCGCTAACCAAACCGGTAACCCCGCTTATTAAAAGCATTCTGTAACAAAGCGGGACCAAAGCCATGACAAAAACGCGTAACAAAAGTGTCTATAATCACGGCAGAAAAGTCCACATTGATTATTTGCACGGCGTCACACTTTGCTATGCCATAGCATTTTTATCCATAAGATTAGCGGATCCTACCTGACGCTTTTTATCGCAACTCTCTCTGTTTCTCCATACCCGTTTTTTTGGGCTAGCTTGCTAGAGAAAGAGGAGAAATACTAGATGATGCAAACCGTTTTAGCGAAAATCGTCGCAGACAAGGCAATTCAGTAGAGCCCGCAAACAGCAGCAACCGCTGGCCAGTTTTCAGAATGAGGTTCAGCCGAGCACGCGACATTTTTATCATGCGCTACAGGTGCACGCACGGCGTTTATTCTGGAGTGCAAGAAAGCGTCGCCGTCAAAAGGCGTGATCCGTGATGATTTTTTCAATCCAGCACGCATTGCCGCCATTTATAAACATTACGCTTCGGCAATTTCGGTGCTGACTGATGAGAAATATTTTCAGGGGAGCTTTAATTTCCTGCCATCGTCAGCCAAATCGCCCCGCAGCCGATTTATGTAAAGACTTCATTATCGACCTTTACCAGATCTATCTGGCGCGCTATTACAGAGAGAAGAAGGCCGATGCCTGTTTCTAATGCTTTCAGGATTATGGATGACGATTTAATATCGCCAGCTTGCCGCCGTCGCTCACAGTCTGGAGATGGGGGTGCTGACCGAAGTCAGTAATGAAGAGGAACAGGAGCGCGCCATTGCATTGGGAGCAAAGGTCGTTGGCATCAACAACCGCGATCTGCGTGATTTGTCGATTGATCTCAACCGTACCCGCGAGCTTGCGCCGAAACTGGGTCGCGTGGTGGTCGGCAGATCCGGCATCAATACTTACGCTCAGGTGCGCGAGTTCAGCCGCTTCGCTAACGGTTTTCTGATTGGTTCGGCGTTGATGGCCCATGACGATTTGCACGCCGCCGTGCGCCGGGTGTTGCTGGGTGAGAATAAAGTATGTGGCCTGACGCGTGGGCAAGATGCTAAAGCAGCTTATGACGCGGGCGCGATTTACGGTGGGTTGATTTTGTGACGTCGCCGCGTTGCGTCAACGTTGAACAGGCGCAGAAGTGATGGCTGCGGCACCGTTGCAGTATGTTGGCGTGTTCCGCAAGATCACGATATTGCCGATGTGGTGGACAAAGCTAAGGTGTTATCGCTGGCGGCAGTGCAACTGCATGGTAATGAAGAACAGCTGTATCGATACGCTGCGTGAAGCTCTGCCAGCGCATGTTGCCATCTGGAAAGCATTAAGCGTCGGTGAAACCCTGCCCGCCCGCGAGTTTCAGCCTGAGCTGATGATCTCTTTAGACAACGGCAAGGGTGGAAGCGGGCAACGTTCTGACTGGTCACTATTAAATGGTCGATCGCTTGGCAACGTTCTGCTAGCAGGGGGGCTTAGGCGCAGATAACTGCGTGGAAGCGGCACAAACCGGCTGCGCCGGACTGATTTTAATTCTGCTGTAGAGTCGCAACCGGGCATCAAAGACGCACGTCTTTTGGCCTCGGTTTTCCAGACGCTGCGCGCATATTAATACTAGTAGCGGCCGCTGCAGTCCGGCAAAAAAGGGCAAGGTGTCACCACCCTGCCCCTTTTTCTTTAAAACCGAAAAGATTACTTCGCGTTATGCAGGCTTCCTCGCTCACTAACTGGCTGGCTGGATCCTGCCGCTCGGCGAGCGGTATCAGCTCACTCAAAGGCGGTAATCTCGAGGTTACATTGTCGATCTGTTCATGGTGAACAGCTTTGAATGCACCAAAAACTAGTAAAAGCTCTGATGTTATCTCTGTTTTACACCGTTTTCGTGTGCATATGGACAGTTTTCCCTTTGATATGTAACGGTGAACAGTTGTTCTACTTTTGTTTGTTAGTCTTGATGCTTCACTGATGATTACGGAGCCATAGAACCCTCAATAGCTTCAGTCTTCACCATGTTCTCATGTGGTTCGTTGTTTTTGCGTGAGCCATGGGGACGAAAGGTCAATGATACTTACTTTGCATGTCACTCAAAAATTTTGCCTCAAAACTGGTGAGCTGAATTTTTGCAGTTAAAGCATCGTGTAGTGTTTTTTCTTAGTCCGTTATGTAGGTAGGAATCTGATGTAATGGTTGTTGGTATTTTGTCACCATTCATTTTTATCTGGTTGTTCTCAAGTTCGGTTCAGGAATCCATTTGTCTATCTAGTTCAACTTGGAAAATCAACGTATCAGTCGGGCGGCCTCGCTTATCAACCACCAATTTCATATTGCTGTAAGTGTTTAAATCTTTACTTATTGGTTTCAAAACCCATTGGTTAAGCCTTTTAAACTCATGGTAGTTATTTTCAAGCATTAACATCAGTTTAATTCATCAAGGCTAATCTATGTTGCCTTGTGAGTTTTTCTTTTGTGTTAGTTCTTTTAATAACCACTCATAAATCCTCATAGAGTATTTGTTTTCAAAAGACTTAACATGTTCCAGATTATATTTTATGAATTTTTTTAACTGGAAAAGATAAGGCAATATCTCTTCACTAAAAACTAATCTAATTTTTCGCTTAAAGTTAATAGTTGTCCACTGGAAAATCTCAAAGCCTTTAACCAAAGGATTCCTGATTTCCACAGTTCTCGTCATGAGCTCTCTGGTTGCTTTAGCTAATACACCATAAGCATTTTCCCTACTGATGTTCATCATCTGAGCGTATTGGTTATAAGTGAACGATACCGTCCGTTCTTTCCTTGTAGGGTTTTCAATCGTGGGGTTGGGTGGTACCAGCACCACACTAAAATTAGCTTGGTTTCATGCTCCGTTAAGTCATAGCGACTAATCGCTAGTTCATTTGCTTTGAAAACAACTAATTCAGACATACATCTCAATTGGTCTAGGTGATTTTAATCACTATACCAATTGAGATGGGCTAGTCAATGATAATTACATGTCCTTTTCCTTTGGGGCTGGGTATGTAAATTCTGCTAGACCTTTGCTGGAAAACTTGTAAATTCTGCTGAGACCCTCTGTAAATTCCGCTAGACCTTTGTGTGTTTTTTTGTTTATATTCAAGTGGTTATAATTTATAGAATAAGAAGAAAGATAAAGAAAAAATCGTAAAAAGAATAAATCCCAGCCCTGTGTATAACTCACTACTTTAGTCAGTTCCGCAGTATTACAAAAGGATGTCGCAAACGCTGTTTGCTCCTCTAGAAAAACAGACCTTAAAACCCTAAAGGCTTCCATGACCCTCGCAAGCTCGGGCAAATCGCTGGAATTGCTGTCTCCGACCATCAGGCACCTGAGTCGCTGTCTTTCGTGACATTAGGGTTCGTG
+
88330/...-0/(('&&%%$$$&''$$$%)('((,::B3334JGGJHEDDEJJJJJJH@4@54344+**&'(2/,,-,;566HIHHJGDC9))-*,*)(%&&(>:99944/./&&&(,-7>5444@A@AGJFGHJGJFC?A('&%$'&%%)*++)756:?6C189,FEIEEJFJ;:::>?FGIHJJ<<<<FDGIJJFJIJIJEJ99889JJIAAB44,.3309;@CFFF?@@=>?@FHFJJGFJJJHJJJFJJHFJJGJIJJJF>4/)'%$(((&&&&)&&794443<99:EHC==>?FIJGHHJJGE9666111./('''C?>=AHJJJHJGIIJGHJIIHIJDB@AAA@BDCEIJ???==>>BDEHHEICHJJJHI555497889<:+,+-.//BCCA@BDF@@@DDHFFJF???@DCBDJ0002..--++...//-.++))++++***,677>BBBFIFFIHJF9888,++++0((()(((&&%'&,45889:@DJ==?HJ@?9?D??>;<;:?77784///5;<=;-++0000///,,('()*+,/234:711004<A<;<<FGJGFDJGIF?@@33336))))566<55575:861.--.;8667=IJJEGJIDBBCJJGJDG==;==>?:3442../02/++*,/4.998::;B@;C><;-+)()168<>=GDJGJJJJJJJJJJFJIJ@>871'(()23.2225D?ED?FDA@++,DC;;<)((*@,,>>BGB@EFDJEIDDJHGBBBC<71.---33666=IEF?JJ?<:00012//0?<76450001:<A?=5?@@GEEJGJFGGCCD=10/*)&&%%%%/7()9:EDDCD000066711:;@DEJJIABHHGIJHJJJJJHJI@A5&&&&'&&&,9<<=EEGHJJFB@ABFFEGCJEJECJJJHIJJEJGGJHIIJDJHJHJDJHIHGJEHJJGJJIGEJ,,,,@?@@:;;<7777>>CA;;;<?@@DHGJJHJJHGIIJDFFEDEEFJJJJEHHD<H9233333---.777BBJGJJIGFABB?JFDCH?>??@?>>>>F>??HHCDFE=<<>EHJFAAIJIHCEF;@A+(((GJ666CC62-/./4.../.*$&(00&%%&&'.?0///533327008:<*))&&%$%&$$%$%&')(((/05=@=@<74**/=6?>BDFDGJHFEHFJHJ@@@@GFIJJIEEJJGCCCHJFJJJFDCDFGIJJIJFDGIFDECCJGAAAAF>=A@@A=<;111:;98434+)*---..53230(((*+()%&''-<B@:77966755679>>>>@?@6.++,)((&).-*((%%%(+-'1=???;:<30//-)(()*+*.-+'('(*&%%%%(/0+,)('''*,'29;B@C?5555:::665655GEEJBDB?@@FECCBBD40/;<945A@@91'''>@A>?@A?>?@GFJ===>E?::=::8(((:878@FGJJJFHJJJEC9BAB;;;;IFHJD<;;;F<===77>7*)*)*'0*)++.6:;><11112?BBJDCFC:998393112//./)&%%$$%%/.352112(''(&%%&'%%%&($($%%%'*-.98:9443613(&&&(*,..59899<>520.*&&&$%&%%&))***''&&)-.8<;4444J><=@JHIGFEHJHJEDIHFJGGFCID@?@@DD???9::.-+++-(&&('+)))(&$$&&,+,((())%%&%%$#$&((((,,-9778HJJGJGJI?;9652,.0/++,7-()9:BBBJJJJHJC><<>E?HJHJD:;GJGHJJJHHIJIHEFDIIJJFBEEEFGJJFJFFEGJ@@@AJEJHEGJJHIHGEFJGJJJJJJHJFJEFJJGHGJHJJHGEJJJ?>=:;<B@ACHE==>=FGJHG=FJJGEE10000>AJIIHJAAAC766765:;8@A>>>=@/,+;?>54445344**'(&&$$%')**&%%%()**&),/,-68533('''11''''677----71'5=<;8+CFCAAAHFFCFB8777<*''//023CDJHHEJJJHGJJJJGC<@BBHJJJIHJHEFJGEIJBGFGJIC@95666<<C?=?AIJJJJB=::>7778750''--.-==8>>>?CEJC=;;;--.-6('''(14::;<>CGJGEFFJJJJJJJHHJJJHJFJHJFD=>?DDJJJJHGJJHFFEGJGJCBB?AE>5124?ABJJGJJH7776;758,,)*797-555::8334>80.)9254355576BBAAB>GD,+++++,9900EG>?7788///)))*2((**7A?@FDEFF@;AB67+/4102-***),,,-+**1=::;>?@@FJFFIJJJJJGJFJJ===>JIJJJJJJJJHJJJIJGJJJJJHJJJJJJEFJF>=<=@EFE>=>>444-,,*-.**04*((&&(+'(124DB<;;DEF@>>?DJ76<6JD>>=70/117><=JJJBHJJIJJFJIIJCCDFFJGIJGJFJJJJGJGJEGDDJ00,,42.,''%)*,*))):??CIJFFJ;;;=.../EGJJJHHI@@EEJGIIJIJJGJJJJJGGGIFJJJJIGCCB::97445=DFGJJJJJIJIFGGHJJJJHJJEFHDBA;::;BC668442277'''('4;;?::@@FEDGJJJJFJGGJJ@?<<<<EDDC;;<;955888AAEEJJJJD:2H;742231357AEHJDB>>?@JGJGD@>;:B>?4249;<=6656(((116<><=8>>@E@:<;><BD>-*+,11--.)&%%$&&'(*13;=BEGHFJGJB;..672111>;;<GHDEDJFDDDJDJJJGJIJJGJJJIJ98887*)'()&'')**''(((.01;==<>:::=A>C:::79:B>@?6JC@66>AB?A?AA?655593000++**-&&'''(*1.-**++<;;?;4../--'&&(**)''(8<==@CBBDCBEBDED>79@@EJICBABCDDFFJHJFJHJGJ5444;97256>=?@;;=><''')?=>F?>>>?@A=@@<@@@@A;:98;JEGJJDJJJIGJ@A@GJFG?E;;?IJGHHJEFDGGGEECHH???>JB?>?BGJI:99<6666==;95433:6667>??B699<>99::;/.+,/)&%%()'0++*+240-,+''()()(&((**('%(843222800678:C>?=?BBB@86+*'&(*)'%%'*)*+++,**)((''(&&&&A@?>=B43-,&%%$&%%'(%$$$'%%%$(.1118;BCECCD>JFEFFGJHJHJGDE99977.-,/../:<CCBE6433:<<GGHD8522&&&&%$%&())+)+,-(+))+./.((((*,,-,.:@<5223733//1566@CFJJEE5444>B////@@BBCJJHIJJJ?@@AECHJJJECBDGCJ988B=EDGFCDGEHGJJDGFJH9)('####%'''('%%$$$$%(('(267?AJFFED>==A=D:::81//09=77,,'')&%%%+'''(/9;>@CEJJJHJJJEDBCGIJGJF@A@JEJJJIHHGHJJJIJJFGGJJGJHJBBA==0.-.0--+((0<D4445DDJJJJJHEHEFDAGHIHFJGHJGHAHJDDBEJJIJGFDGEHHHFFEJJIJEIJEJJEIJIFHJJJFFDC??:977?>??>DA<<<BH>>3242222556>EIGGFJGGDEIIEF;;;BGFF@23'&%*52313768:3111:AG9777.**)&('(,4/0-(('')(,''''%%'*>@CDJ@>>=?IDFDFJIHI8888:0/,'''.FFJBB@@D988=CGDGHJJI?==>?AAAA@@@BDDEJGJJHGGEJHEID@<8.6566655:41//2/.*((''''2--.))()..0*/20056@AEJJJF6655754671124EJIJHJJIDDJA<B@JDJEE@@@@.+***++))))*,5*(')+('(.0-,,'((''&'(()2466*+>>>>AA===<<;,))*46BBDIEGGEGD)))++*,)(((,888;88CCCAACD88534)((((((->=;<=><=@AA9:;=?CGF54447EGJJJJIIHJGIFGEEFFFDB66300.+,*(/79;9:;@AAJFFJJFJFEHHEGEEIJJJJFIGFEJJHHB5555EB;;<=<:;<=F?9:9>?@4205?CDFFJFGGAABCCDHBBDE874359JJEDEE=<==F/...>::<444GFJGJJJIHGIFDD=2222224=;99.,2986>6550,7;CF?8<<@JJA54442/-/EGIEEG8888GHIJJB?A?@?@DGB5542((())((()%##$&(((&&&('%&*,**+,-//<=>>=>@?BAAJEFEIC440,)+)''',***110///-0)&&&)CB@@@DHGHIHJJJBDBCJFBFDJAA@AB@??D:54-,,-45:95/*)&&-/-)&&22--,+,-1..++*()*-7($$%(,,,-.86678,))*-74446CHAJGHJHI::::CDCGEHEDGGHJGA@/-,,=84555@=3)()*42(**+33.--03015)'''%&$$&',016)(),*,-+*(()'+++-*)),((('000.,$'(&+'%%%,+*++***.0/007?=>==:;>??64*'%%&%)&%%%&+*+02((((9:7445685EBACD@8889FCFGGJFJH7433457;BBC;;B:993444A@HJJF75))))55><=<A===>EA@@@@@?=?>321-.//40;;8ACFDECBDJGHJIIIIJJEJHJHIFHHJJJGJDJJFJGJJGFGIEJHC;>B@@FCH?==>HJHJHCJ=+*'19%0//0/)(%%-)043367=@??>?@@00009A@AAHBFFJJHJ''''<<;<;-**,/01=8889A==@>>:<:8::@AGFAAAA:B::86667IFJFFJGFBBA@DCDECEDHACBAC<5445>4445H?;;;;FFJIIIJHHFDHJJIHFA?>>A@A@3333?@CDFA@?@@555+++'&$$$$$%(/)<87877;::<@***)*(*1166;=>AAI>=<<:BAG;;;GB@?642+..3*))/>>@CHDIECEIIJJJEDIEFJJGFH<<JGFGDDHCCFFEC?BJJIDGFGJHGJED;)D8>=>?CECCFFJJGFGDBJJJJJJJJJJBCBECEDEGEEDBJJHEGGJHHFGF;;;;@@C//0,,,**%%'(**+(&&&)%%,-**%##$%&'(())()++,-042+''(())*2/---(-68@FEEEDFGJGB554;EJB3@<;<<CB?=>896,+((-))))99;<<=BAA@?>====>>>>>=:::;@?BB@CCAB?>>==>AABB==?99900//0../85556?>=<;:;<<>?93324:98=<==>?;<<5566<::;;;@>@AEC@>=,+,,<8853,)(')))&&'&((%&&'*)'&&'/889777899;:::><;;;??@=A?5855<<;;;:8999;;;<888998888665-777?9987999;<;889:@@><=<=8634))))<;?==>=>=<;<;;<=AE87689:::<<<=86.;:5544)'));@;<3323><;;;<@>><===?94?>@?A@A30.,,+)()2.(((),++,632++++1267:>@<8887<<;<;=>=87678;;<=>>)))*;;<?6666::2<<14223)(*1459@:::683-8:AA@15898865678988978878879<<<:953/+'('((&()/.(&&--*('21,))&%$%')022/.+**,(-)))/124644=87544589:;8888:<:8767899:986200//235779;988887633448855500245:;:::950((()3885/---03'-7<::89106899;:+)()&&&)*/534457788211168775/.---((/&$%&&(*+-,))-24554455668787643213222+*<8///06552('''%)%%%$
@Glass_T7V_24_D3_14_9_22
TTGATACCAAAAGAAACCTCAACTGGGTCTGGGAGTCAAGCGGTTGTTGAGCACAACTTCACCGACCGCATCGCGTTTCACTTCAATCACGATGCGCATACCGTCTTTGTCAGACTCGTCACGCAGCGCGCTGATGCCTTCCACGCGTTTTTCTTTACCAGTTCCGCAATCTTCTCGATCAGGCGCGCTTTGTTTACCTGATTACGGAATTTCGTGGACGATGATGGTTTCACGACCGGTTTTGGCGTCAACTTCCACTTCTGCGCGAGCGCGGATATACACCTTGCCGCGACCGGTACGGTAAGCTTCTTCAATACCGCGACGACCGTTAATGATTGCCGCCGTCGGGAAGTCCGGCCCCGGGATGTGTTCCATCAGCCCTTCAATGCTGATGTCTTCATCATCAATATACGCCAGACAACCGTTGATGACTTCCGTCAGGTTGTGCGGCGGGATGTTGGTTGCCATACCTACGGCGATACCGGAAGAACCGTTCACCAGCAGGTTAGGAATTTTGGTTGGCATGACGTCCGGAATTTTTTCCGTGCCGTCATAGTTATCAACGAAATCGACCGTCTCTTTTTCGAGATCGGCCATCAGTTAGTGGGCAATTTTCGCCAGACGGATTTCCGTATAACGCATTGCCGCCGCAGAGTCGCCGTCGATCAACGCGATTACCCTGACCGTCTACCAGCATATAACGCAGCGAGAATGGCTGCGCCATGCGGACGATCGTGTTATAGACCGCCGAGTCACCATGGGGATGGTATTTACCGATTACGTCACCAACGACACGGGCAGATTTTTATAGGCTTTGTTCCAGTCATTGCCTAGTACGTTCATGGCGTAAAGTACGCGACGGTGTACCGGCTTCAGGCCATCTCGGACATCTGGCAGCGCACGGCCAACAATGACCGACATCGCATAATCCAGATAGGAGCTCTTCAGCTCTTCCTCAATGTTGACCGGTGTAATTTCTCTCGCAAGGTCGCTCATCTAACCGCTATCCCTCTACTGTATCCCGGATTCAAAGGTCGCAAATTATAACACAGCCGCGCAGTTTGAGGTAAACCTATACGCTTTATTCACATCCAATGCCTGATATACTCGTTTGTCTTGCCATCCGGAGTAGAAGTGCCAATGAATGCCGAAAAATCGCCGGTAAACCATAACGTAGACCACGAAGAGATCGCTAAATTTGAAGCCGTCGCCTCCCCGCTGGTGGGATCTGGAAGGTGAGTTCAAACCGCTGCACCGCATTAACCCGCTGCGTCTGGGCTATATTGCCGAGCGTGCTGGCGGTTTATTTGGCAAAAAGGTGCTCGATGTCGGTATGGCGGCGGCGTCTGGCCGAGAGTATGGCGCGCGAAGGCGCGACGGTGACCGGTCTGGATATGGGCTTTGAGCCATTGCAGGTGGCAAAACTGCACGCACTGGAAAGCGGCGGTTCGGTGGATTACGTGCAGGAAACCGTGGAAGAGCACGCGGCAAAACATGCCGGGCAGTATGATGTGGTGACCTGCATGGAGATGCTGGAGCACGTCCCCGATCCGCAGTCAGTGGTCAGAGCCTGTGCGCAACTGGTGAGACCAGGCGGCGATGTCTTTTTCTCGACACTTAACCGCAACGGCAAGTCATGGCTGATGGCGGTGGTTGGTGCGGAATATATTTGCGCATGGTGCCCAAAGGCACGCATGATGTGAAGAAGTTTATTAAACCGGCAGAATTGCTGGGCTGGGTGGATCAGACCAGTTTAAAAGAGCGGCATATCACTGGGCTGCATTACAACCCGATCACTAATACTTTTAAACTCAGCCGGCGTGGATGTGAACTATATGCTGCACACGCAGATAGAGTGAGGTTGATGTTTGGCCGCGCCAATGCCTGATGCGACGCTTGCCGCGTCTTATCAGGCCTACGGAAACCTACCGTAGGCCGGATAAGGCGTTTACGCCGCATCCGGCAACCGTGCCGACTAGACAGTGATTACCATTTCACCGTCATCGACAAAAACCCTGCATAA
+
:=BBCBA@---55300-32(((*.1101))/0+0.-&&&%(+,,ABAECGGIJJHIFGJCFE422=ECB11129852408<=>@<==AIJ@=>JEJGJJGJJIGJJGJJJC<99<99:;;<JCCDDIJJJJJJFH?4/-)&)+CFIGD:.,..77A:DJ>>==>B:JB@ABJJIHG@???JJIJHJFJFJJI?>B3334CF?62277@D>@?;EB..-.2262332.'&&&%%$&)6?IHJJJHFHJJJA@?AF=JAADBAFEGJH=??GAB::HJGJGHJGIGJGJJEHDFGEEBB5446JJGJFJJJJG;DCBIJJFJJJEJEGJJJJ?>>-,,+****++33/.../E=84342/2456ABGJJGJF?<E5E<778>GD955@AAJJHIJJHJJJJJGHJJJIJEJGJJJFJJIJHIFDECEG;::5666868DJIIJJJJGJFJCB@IJB<JB=:::<FEJ>7656DFCD>;;:765586<HJGGHJEHGIFJJHHGDGJJJJ:7520./2==?DDEFJ<<;>B3335;<=?;==JJJHJ>EJGJJJGFDDEEGCC+***<BEFJGFJFFDBDD><:98<-,+-.22;:=----A@><('''(>:CB@?@BABBA?JDJHJJJJJJJJGJJJFHHJJJJJIJJJHHFI>:8:,'&'&'&$$%%&%%&&$%$%#&''(3;=:883200224JFF@>=?FJHHJJJJH>>JJHDDDFABABEFB@===<<=@AABBC?@(((,/);5277;?EJJFH10/22.,*+*+/1,9CEGDIJJGFGJIC@@@AACIJDCFDHJFDCEJJ<;:9:999B;CA<>6:888=A>>>>GJIJJIJJGJJJJIJJHJJJJJJIJGEJEFDIJJIIJGDGJJEGEDGEJJFEGJGJJJHIGEJJJJJJIGHEHEJJIIJJJHJJJJJJJJJJJJIGGFJJJJIHJJJJJJHJJGIJJIGJJGJDHFHJJJHJGJGJHJHFDDEDJCA<<;77BCFEJJCFFEEDD?-,(8,,<@JJHJJJGJGHJD?::;93@89<9:>CFGJJGDJIFEHGHJEJJJJJJJFJIJJJJJJABAJJIJJJFJJGHEGE;:7../-157=?A@BFIJJFJJJJJBDA-('''**()1)(('''''(,/2,+,,18:94,,,7<<@CEGABCJJJJJDHBBEJGJJGF;;,,,-1,,.../---4CJIIHJJIFHJIJIJJIIFHHCC7.--765=>?AA:00077/A>BBBIIJJJJJJGJIJJGJJJJJJJIJJJJJJJIJJJFHGHFHJJJJDFGEJJJJJJHGGGJJJJJFJHFHJJJJJJJIJJFID@>?FJFIIIBB41-''+***)(*((*))(())')('&&''?EGC@BA@DHJJIJJIJJJJE@>44<>DD=<<<=DBEJJGJIJF----IFCADGDJJJJJHJJJJJHJJCFG8889FGDCDDJJJJJGHI<;9('&'))+*()))/++,,-.67889<==;>@EJGJIDCCI99=>GJGJJJBBBCJJJIJFGG7777GJJIJHJFJJJHHJJJEJJJJJJJJ@ACF-,,,?932,,,074::<ACJGJEJGJJIHIJGJIJIIJJCDBEGAB,)&&&')2222112?>>>=<=@@=20**+,35;;8:;@BCDIGJJFJGJJJJJJIGIJGHJJJJJJJFIG0001EJC?BGGJEHJEAEDA<<;>><??AAGHJJGGD====8874557@JJJDFHH84444<;:9:>CFFDACEHJHJIJCFIGF33327>A@AC?===62JIJJJIHJJIJJJHJIIJJJIJJJJIJIHIEDCB@>=>IBAB@IJHJGHGIHGHJE:((')'57<?6444451255667;<;;97;ABFCDDJ85&&+&&'5<>>BHFJHGJJJFHIJ?@@>JFFGFDFDFFGEJEHGGJFHHJJJFGIJFJGIJFBJI?>;;'&%%'%$$$%'':<AADFEJGHJ<::@?AC@JJCEEBCEDJHFFJ:::;@?/,,,,AA=<AFAA?AEEH@@>>>=CC???>@B@D0(((&''/.((+5,,&&%$
@Glass_T7V_24_D3_14_9_23
TCCGGCAAAGTTGGCATCGCGAATGGTATCACCAGTGGGTTTACTTTCGTCCGCGCGCCTACTGGCATGAATGGCTTAACTGGCCGTCAATATTTGCCAATACGGGGTTCTTTCGCCCGGATGAAGCGCACCAGCCGCATTTCAGCGACCTGTTTCGGCAGATAGCGCGGCGCCAGGGCAAGGGGAAGGGCGCTATTCGGAGCTGCTGGCGATAAATCTGCTTGAGCAATTGTTACTGCGGCGCATGGAAGCGATTAACGTCGCTCCATCCACCGATGGATAATCGGGTACGCAGGCTTGTCAGTACATCAGCGATCACCTGGCAGACAGCAATTTTGATATCGCCAGCGTCGCACAGCATGTTTGCTTGTCGCCGTCGCGTCTGTCACATCTTTTCCCGCCAGCAGTTAGGGATTAGCGTCTTAAGCTGGCGCGAGGACCAACGTATCAGCCAGGCGAAGCTGCTTTTGAGCACCACCCGGATGCCTATCGCCACCGTCGGTCGCAATGTTGGTTTTGACGATCAACTCTATTTCTCGCGGGTATTTAAAAAATGCACCGGGGCCAGCCCGAGCGAGTTCCGTGCCGGTTGTGAAGAAAAAGTGAATGATGTAGCCGTCAAGTTGTCATAACTCTAGAAGCGGCCGCGAATTCGAAGAAACAGCGGCCGCGAATTGCAGAAATCATCCTTAGCGAAAGCTAAGGATTTTTTTTATCTGAAATTCTGCCTCGTGATACGCCTATTTTTATAGGTTAATGTCATGATAATAATGGTTTCTTAGACGTCAGGTGGCACCATGGGAAATGTGCGCGGAACCCCTATTTGTTTATTTTTCTAAATACATTCAAATATGTATCCGCTCATGAGACAATAACCCTGATAAATGCTTCAATAATATTGAAAAAGGAAGAGTATGAGTATTCGACGACTTTCCGTGTCGCCCTTATTCCCTTTTTTGCGGCATTTTGCCTTCCTGTTTTTGCTCACCCAGAAACGCTGGTGAAAGTAAAAGATGCTGAAGATCAGTTGGGTGAACAGTTGGGTTACATCGAACTGGATCTCAACAGCGGTAAGATCCTTGAGAGTTTTCGCCCCGAAGAACGTTTTCCAATGATGAGCACTTTTAAAGTTCTGCTATGTGGCGCGGTATTATCCCGTATTGACGCCGGGCAAGAGCAACTCGGTCGCCGCATACACTATTCTCAGAATGACTTGGTTGAGTACTCACCAGTCACAGAAAAGCATCTTACGGATGGCATGACAGTAAGAGAATTATGCAGTGCTGCCATAACCATGAGTGATAACACTGCGGCCAACTTACTTCTGACAACGATCGGAGGACCGAAGGAGCTAACCGCTTTTTTGCACAACATGGGGGATCATGTAACTCGCCTTGATCGTTGGGAACCGGAGCTGAATGAAGCCATACCAAACGACGAGCGTGACACCACGATGCCTGTAGCAATGGCAACAACGTTGCGCAAACTATTAACTGGCGAACTACTTACTCTAGCTTCCCGGCAACAATTAATAGACTGGATGGAGGCGGATAAAGTTGCAGGACCACTTCTGCGCTCGGCCCTTCCGGCTGGCTGGTTTATTGCTGATAAATCTGGAGCCGGTGGCGTGGGTCTCGCGGTATCATTGCAGCACTGGGGCCAGATGGTAAGCCCTCCCGTATCGTAGTTATCTACACGACGGGGAGTCAGGCGACTTATGGATGAACGAAATAGACAGATCGCTGAGATAGGTGCCTCACTGATTAAGCATTGGTAACTGTCAGACCAAGTTTACGAGCTCGCTTGGACTCCTGTTGATAGATCCAGTAATGACCTCAGAACTCCATCTGGATTTGTTCAGAACGCTCGGTTGCCGCCGGGCGTTTTTTATTGGTGAGAATCCAAGCACTAGGGACGGTCAGACGGGTAAGCCTGTTGATGATACCGCTGCCTTACTGGGTGCATTAGCCAGTCTGAATGACCTGTCACGGGATAATCCGAAGTGGTCAGACTGGAAAATCAGAGGGCAGGAACTGCTGAACAGCAAAAAGTCAGATAGCACCACATAGCAGACCCGCCATAAAACGCCCTGAGAAGCCCGTGACGGGCTTTTCTTATTATGGGTAGTTTCCTTGCATGAATCCATAAAAGGCGCTGCTCGTGCAGTTTGCCCATTCACTGCCAGAGCCGTGAGCGCAGCGAACTGAATGTCACGAAAAAGACAGCGACTCAGGTGCCTGATGGTCGGAGACAAAAAGGAATATTCAGCGATTTGCCCGAGCTTGCGAGGGTGCTACTTAAGCCTTTAGGGTTTTAAGGTCTGTTTTGTAGAGGAGCAAACAGCGTTTGCGACATCCTTTTGTAATACTGCGGAACTGACTAAAGTAGTGAGTTATACACAGGGCTGGGATATTATTCTTTTTATCTTTTTTTATTCTTTCTTTATTCTATAAATTATAACCACTTGAATATAAACAAAAAAAACACACAAAGGTCTAGCGGAATTTACAGAGGGTCTAGCAGAATTTACAAGTTTTCCAGCAAAGGTCTAGCAGAATTTACAGATACCCACAACTCAAAGGAAAAGGACATGTAATTATCATTGACTAGCCCATCTCAATTGGTATAGTGATTAAAATCACCTAGACCAATTGAGATGTATGTCTGAATTAGTTGTTTTCAAAGCAAATGAACTAGCGATTAGTCGCTATGACTTAACGGAGCATGAAACCAAGCTAATTTTATGCTGTGTGGCACTACTCAACCCCACGATTGAAAACCCTACAAGGAAAGAACGGACGGTATCGTTCACTTATAACCAATACGCTCAGATGATGAACATCAGTAGGGAAAATGCTTATGGTGTATTAGCTAAAGCAACCAGAGAGCTGATGACGAGAACTGTGGAAATCAGGAATCCTTTGGTTAAAGGCTTTGAGATTTTCCAGTGGACAAACTATGCCAAGTTCTCAAGCGAAAAATTAGAATTAGTTTTTAGTGAAGAGATATTGCCTTATCTTTTCCAGTTAAAAAAATTCATAAAATATAATCTGGAACATGTTAAGTCTTTTGAAAACAAATACTCTATGAGGATTTATGAGTGGTTATTAAAAGAACTAACACAAAAGAAAACTCACAAGGCAAATATAGAGATTAGCCTTGATGAATTTAAGTTCATGTTAATGCTTGAAAATAACTACCATGAGTTTAAAAGGCTTAACCAATGGGTTTTGAAACCAATAAGTAAAGATTTAAACACTTACAGCAATATGAAATTGGTGGTTGATAAGCGAGGCCGCCCGACTGATACGTTGATTTTCCAAGTTGAACTAGATAGACAAATGAATCTCGTAACCGAACTTGAGAACAACCAGATAAAAATGAATGGTGACAAAATACCAACAACCATTACATCAGATTCCTACCTACATAACGGACTAAGAAAAACACTACACGATGCTTTAACTGCAAAAATTCAGCTCACCAGTTTTGAGGCAAAATTTTTGAGTGACATGCAAAGTAAGTATGATCTCAATGGTTCGTTCTCATGGCTCACGCAAAAACAACGAACCACACTAGAGAACATACTGGCTAAATACGGAAGGATCTGAGGTTCTTATGGCTCTTGTATCTATCAGTGAAGCATCAAGACTAACAAACAAAAGTAGAACAACTGTTCACCGTTACATATCAAAGGGAAAACTGTCCATATGCACAGATGAAAACGGTGTAAAAAAGATAGATACATCAGAGCTTTTACGAGTTTTTGGTGCATTCAAGAAAGCTGTTCACCATGAACAGATCGACAATGTAACCTCGAGATTACCGCCTTTCGTGAGCTGATACCGCTCGCCGCAGCCGAACGACCGAGCGCAGCGAGTCAGTGAGCGAGGAAGCCTGCATAACGCGAAGTAATCTTTTCGGTTTTAAAGAAAAAGGGCAGGGTGGTGACACCTTGCCCTTTTGCGACTGCAGCGGCCGCTACTAGTATTAATATGCGCGCAGCGTCTGGAAAACCGAGGCCAAAAGACGTGCGTCTGATACTTTGCCAGTTGCATTCTACAGCAGAATTAAAATCAAGTCCGGCGCAGCCGGTTTGTGCCGCTTCCACGCAGTTATCTGCGCCTAAGCCCCCCGCCAGCAGAACGTTGCCAAGCGATTGACCATTTAATAGTGACCAGTCAAAACGTTGCCCGCTTCCACCCTGGCCGTTGTCTAAAACATATTTATCAACGTGCTGAAACTCGCGGGCGGGCAGGGTTTCACCGACGCTTAATGCTTTCCAGATGGCAACATGTGCTGGCAGAGCTTCACGCAGCGTATCGATATACAGCTGTTCTTCATTACCATGCAGTTGCACTGCCGCCAGCGATAACACCTTAGCTTTGTCCACCACATCGGCAATATCGTGATTGCGGAACACGCCAACATACTGCAACGGTGCCGCAGCCATCACTTCCTGCGCCTGTTCAACGTTGACGCAACGCGGTGATGTCGCAACAAAAATCAACCCACCGTAAATCGCGCCGCGTCATAAGCTGCTTTAGCATCTTGCCCACGCGTCAGGCCACATACTTTATTCTCACCCAGCAACACCCGGCGCACGGCAGGTGCAAATCGTCATGGGCCATCAACGCGAACCAATCAGAAAACCGTTAGCGAAGTGGCTTAACTCGCGCACCTGAGCGTAAGTATTGATGCCGGATTCGCTGATTACCGTCACGTTGTGCCCCAGTTTCGGCGCAAGCTCGCGGGTACGGTTAGATCGATCGACAGATCACGCAGATCGCGGTTGTTGATGCCAACGACCTTTGCTCCCAATGCAATGGCGCGCTCCTGTTCCTCTTCATTACTGACTTCGGTCAGCACCCCCATCTCCAGACTGTGAGCGACGGCGGCAGGCTGGCGATATTGGTCGTCATCCAGTACTGAAAGCATTAATAAGCAGGCATCGGCCTGGTAATAGCGCGCCAGATAGATCTGGTAAGGGTCGATAATGAAGTCTTTACATAAAATCGGCTGCGGGGCGATTTGGCTGACGATGGGGAGGAAATTAAAGCTCCCCTGAAAATATTTCTCATCAGTCAGCACCGAAATTGCCGAAGCGTAATGTTTATAAATGGCGGCAATGCGTGCTCGATCAGATCATCACGGATCACGCCTTTTGACGGCGACGCTTTCTTGCACTCCAGAATAAACGCCGTGCGCGCACCCTGTGGCGCAGCATAAAAATGTCGCGTGCTCGGCTGAACCTCATTCTGAAAACTGGCCAGCGGTTGCTGCTGTTTGCGGGCTTCTACCCAAATCGCCTTGTCTGCGACGATTTTCGCTAAAACGGTTTGCATCATCTAGTATTTCTCCTCTTTCTCTAGTAGCTAGCCCAAAAAAACGGGTATGGAGAAACGGTTGAGAGTTGCGATAAAAAGCGTCAGGTAGGATCCGCTAATCTTATGGATAAAAATGCTATGGCATAGCAAAGTGTGACGCCGTGCGAAATAATCAATGTGGACTTTTCTGCCGTGATTATAGACACTTTTGTTACGCGTTTTTGTCATGGCTTTGGTCCCGCTTTGTTACAGAATGCTTTTAATAAGCGGGGTTACCGGTTTGGTTAGCGAGAAGAGCCAGTAAAAGACGCAGTGACGGCAATGTCTGATGCAATATGGACAATTGGTTTCTTCTCTGAATGGCGGGAGTATGAAAAGTATGGCTGAAGCGCAAAATGATCCCCTGCTGCCGGGATACTCGTTTAATGCCCATCTGGTGGCGGGTTTAACGCCGATTGAGGCCAACGGTTATCTCGATTTTTTTATCGACCGACCGCTGGGAATGAAAGGTTATATTCTCAATCTCACCATTCGCGGTCAGGGGGTGGTGAAAAATCAGGGACGAGAATTTGTTTGCCGACCGGGTGATATTTTGCTGTTCCCGCCAGGAAGATTGGTAGTG
+
5.-*)%$%%&&(&%'%%%'+/@BDIJHJFJIGJJJFJJIJHHEECFD@GIIIIFJFHFHHIIHJJJHGFFJHIGCE><=DA777>AB<<;<IJF?>@>.--.F===JJJJIJJJHJCA>JIIIJJJJGEHGHJGFEJJJHGJHJEHFFHGE85/2/--.-+***+,-,+--/1998C?50000CJJHJJHJJJFFIJJFGDIGJJGJHJJJJIJJGFJJIJJEGJIFGEEJGFJFHGJJJJJFFGGJHDJCB988-(''&%%%&-,,-:HHIJIJJGEECG===<?@BFE?;;&&'*,,-BDDDFEHGHFJHEDCCFEFDEJHJJJJJJIJJJGGJJ::;JJJGJIJJJIHFFHIJIJJBABCD76666?JGEJJJJGFDDDJJIJJBCBEGF><::B4*BFDFJ6666:9:><9432277>;;;GFJJFDFJJJIJJJFJIIGHJJJGJJFHEJGJJGJJHJJEA@JDA@@ACCIEJFEDHIJFGEGHJGFEJ999443-,,,)((448;;7CEGHJDDH<;;;?==@::;;HFEC:9:79@:;:::;@CDG==99CEGCHGJJJJJHFCABBHGDGFHDE@JGJIFIJJJGEDCFJJFFJJJJJJHIHJJEEFGA@?<<54444?>>@AADF?>;;ACDFIJJF@A@@FJJJJJJJJIJGJJJHJJG;;743)-())+;<CJJHJGJJJEIDIEHGHGFJFHJJJCJ7AHGJGHFEJJFJJJIJJGEEGJJGJJJJJHJJJJJGJJJJJJJJJJJGFGEAAACGFJJJJJGJJJJHGHEIFGJJHHJJJJJJJJJJJJFIJJJHJGE>1=56IGHJJIJFFJJJJEDJJJJJJJFCFJJJJJGFEGHHFFJJJJJHJFJHJGJJJJIJEJGJHJFJJJJJJGJFHBB@?<:;>FHHFH@AAADEC??>E>;;97.-,,-.1*(((''&&&(,40DEJBBEJAIC;=@AEFJJJJJJJJFHCJIFGJHEHDHFC;<DB?@>>>@?AHIJFHJJJJJJFJJJJJJGJJHJJJHJJJGJ?1310./0//23432*&$$$&'(''4;;-;=??=5558333332219;=FGEGJFCBAB?753+33CHEHJJJJEJJCCGGIHJJJFIJJJGCJHIJJJJJJJJJJJJJHJJ::::JGHBCBAACBJJEEFGFD?;887,EGEJJJJJFJFEJD?66:<;8:8<;7778888CC:::;7678<9111/--.9=EGJJJGHJECCDJDIHDE;888>ABB?@FGHJJJHJIJJIJJJJJJJJEHJFJJICAGGDGJHJGJGJJJJJJJJGJJJJJJHJJJGJFHHIHEHA???CFHDHEEFIJHDED<>=<><<>,,,,???F>8222DCDJJJJJJGJJH???AAG?<<?DDFJFFABBIIE?:;:<CDIIJECDA>@;<@?555599JJJFCCACFDA?@@CDHJJJJJJGG0///EHGB@@@IEHHIFFEJJHJJHFJJJJJIJ???@IJHJJDGCDIJJJJHGJJIGJEFEDJJDEJJJFJHJHJHGJJJHHEJJJHD@6JIJJJHJJJHJJ@999:FIECADBFDAEIJGHJC=773354HHEGA777<IHHGJIHJGHJJJGHIFJGGIJJJJJJJJJJGHJJJGJGEDCEIEBJBA<...+''',))))))*+DDFFJIJDHGCIBBB???>BFHHJEBEJFJJJJJJJIJA@B=FJJJJJJHJJIJJJDDABFHG555JA43**)*4////6--<;;;;981+('+'&$$$68899FDJ<<<<EC889EFBAGAAA>?@@JDHEFJGJJJJJJHIHGIJJJIHJJJJJJJCDFCJB::EJA@ABFJGJJGFJGJH>=>>ECACDHJ88831/-12EEJIJHJJJHJJJJJJJF/../DHHEJIEHJIJJGEFJJGJJGHCJIFD810.2=8759:99:CCJHGJIEHJJHG,,,,***>=@BJJJHJHJJHJEJGJIIJJJEGJJJJFIJJIHJJJJIGIGCBBAA.-.?FIJJIJHFJDD88>56@=D=<<;===CFIGJJ?JDHGJFHFJJJJE?>=:<BD>E@?>=@??A22=>7663336:--,,00;;CD=>==DCCFEF@?=88A7665:<@DJJCBBFGEEFFJHJIEHDDJJCEBGGEJI;2/%''(*--7AA<:;;CJA85579CJJJFEDFFBEJEJD554521***,<'''')0/.13<=0+++*+++;>>CCBE>9:DCCCBGCB@ACBJFDGBABBFFDGJJJHFIJEBACE?===BJFJGJHGHHJGFJJDCB;710EJGIJJJJJIIJHEJEFJEIJJIJJJJJIHIDDJJJJGEFJCDCJJIJHIA>JHJGJJJJJEJJJJIGEJIIJEHEJJJJGFJEEFHD<43ECJCAABEJDBJBAE;..JFHHFGJJJHIJJHJJIFGJJJJJJJGJJJI?=<;;=?>9855577,+,*,:9;@JFIC@><2>?JFJ?;;;<@J?BFD?''''JGGFJJJJJGGJJIGJEJJJGJGCDEDJ=8@DGJJJFDEDHJJJHJFECDJFJHJJJJJJG@AAEJJJJFJJJJJJJGGHJJC@=CCFJIEJEJJJJJGAA=9:HJJJJJJJJHFFGGDFGDJHJIJJ@?@EJFJJJIHEJGIJGIIJJJJ:999HFJJJJIJJJJFCH=>>AHGHDEEEE>=;;;;?CEA;<<=??EE@DE1>?222251003467?CDAGFJFJHJHJGJIFJJJJJHJJHJJHGFGGJJJIJJJHFJJIJGIGGADJB@@AE:9854<;=@98888?JHJJFGJFJHJFEJIJHDF=;?<=??HJJHJBBCD?22JJFJJJE???A>@BAC<<;AAHFCFGJHGBBBCIJFGJFJFFHGGJJGHHHJHGEDB<=1139FIE===<<<>JJIJGJFJFGJGIGHJJDDDHJJJGJIJJGJJJHJJEJFJJGECGD788>DJJHGCA??A:/..-2001<5@CBAEJHFJJJJHHJIJJJJJJJJHJJHHJJH3335EFHGECAJJJHJJJIJHGCDCHJJJJECADBJFEJHHJHIHDD??B:4343976:CDEBBCA@CIDG;GGIA>?JJJJIHJIGJHFJJIJJJJFEGEGHFEJD@4,45E5444GC@AEJJJIJGJJGDFEHHGFFBJCCB?.-,-->DIFIFHFJJJJIJJHFJIJFJHJJJHJJJFGFHJHJJGJIHGJICABBFJIFJJFFJGJGIJGJHDAD7667EGGIIGJJHDDEEEFHHGIJJJHBFEIHHEJ>HBDEFGJCHEFGGHIHJGEIJIEJEDJFGGJJJC>9877@JDH?CCEJGCECDDDJJJIHDDCFFDEHEEEGEGDFGGFEEGJFDBCEDFCB?3333CBDEECEEFDFFED=653/0<122:?@?@ABADC???A1(((+445;>@GF<<<>FCAABDCCCEFJFEFCGIIFFJ?CCCIGJGJJGJJIGJJIGEGGFCFFDEEDEFJJFFJEFJGJEHGFJBBABECBABCA>=;@ACIH8887GB@@AACDHJJIEHJJHJJDGHFEECDCDCCDGECEEEHEGIDDDDBCCEJFJ1112?A@?BABABAB?A>>?;6))))655=>@AA874478B@@@CCBDBBCAAA@BAB?666((((>>>>?A8887<JFFGDJJDFDFBCEHBA@@>EAHAAB?88@@??9998;??JGHJJJHIJJJJGJJIFJJJJEGJGEAA@?@@@E----234ABDGCGBB@<>FHFJJJJGJJGJJJJJJJJJJJJIGJJJJJB=;;;DHHHJJFJJJJJHIIJJGGHJJJJHJJJJFJHIGGFHHJJJJJHJ?AGJHGGED=8DFC6666J555.-+(&)*.335<>=>JJIJJJGF6,,,,FCDJHFJJFJGHJIGJIGJJJIHBB@?J7)(((BEDGJGJGJJIHHJJFJJJJHHE....0/00===;9;21110+,,478;DGDEGGJGJBAA@</**;?JHJJJIGJFHEIJJJJ;6659JIDCDE=BCDGIJHIC@BFFBB@BJE8888=0-0-)-.-&&%$%)).458FJJFECBCGA>>@@CCBGJHIIJGICDEDIJFGFHDJJJJJGHEC?>=77>BA82('''&'*(&&)((%%&'*+),+0/,''''),-01@7667;9/>?BBBACCGDA;:<>J>>>=0//2=:IECB>==>@D?BBCIFJJIJIGJJHIFJBBEGBA?EGDJGEC@@BDD@555-//079AABCDIHJHJHIJ@?>>>>>BEID=<45>DJEHJJDFEFACBDDE@CJCEEBCGEEJFEGGIJJJJ6556@>5FBDDDDJJJAAIJEJIE<<778A@<@D877555:1-*+*CB?@@AFJJIFFEJJJFJJJFJJJFEGJJJ>>@4(((1)'(,,+06;;BFDECHH999:;:88**+@<A<-+*)*((%%%%/=?CJJJHJGJJHJJJJJJJJJJJJJJB@AAA**)*)'$$%&4;<99:;GFJJHIIJJJGJIEGJHGJJHJJDCCCFBCEJJJJJJFCECGJHEEDGECBCDJFJFHJJJJJJJHJJJJJIJJJJJIJJHJJJJJJJJJJFJJIFEAA@CCDFJJJJHJHGJJJJIJJJ>///.+*''.(*38>>>BCCDGIDDB1';<JGEHHJJJEEFFJJJJJJJJJFJIJFHJJJJJJJJGJEJJIHJGJHJHJHJIDDCED==:)((((02****<<<JGJJGGJAB74334B:9<>JGBECJJJJJJJGEJJEJGGJJJJIJJJJ8667CCBCEHGGEGJD89:JIJHEHGFJHIJJBB>?@E;;;3333ABDJJJJIIJJIGJHDJJGGJJFGGDBJJDEHJJCBB?BJGJJDDC4),,44))))867798887767:67;;10&&&&&&&%%&&1.--3@FJJJJJDHJHJJ>>=?JECEDEDCBBDCFJFJEJIJJJJJJJJJGJJJJIJHACACBIJFJJGDDJ>?>?@?<311101./66==G;;;<B>:)(((-./0///++++BBCCCJFHGJJJJJJGJGIJJIJJHGIBC@A?BD@=?>>@BABBBJJJJJJJGJFEGD?>?=779:@?@JIJJFIJJJIIJJJJJJJJJIJJJJJJIJGJH?8889HICCDJHJGGJIJHJHE@;88::>DDD;90<048/=CJFD::JHJEJHJJJJHJDBEBBIJJJJHHJJGEHJHJIJJJJJGEIGJIJHHFJJJGGGGHHJJJJBAA;<<<I<<776/%%%&(&&'')((((((88BEIFJIJGJJJHGEIJFJFJJJJFIB>:;CJJJJJJHJJJHIHIJJJJJJIFDJ6558JCA.--,-)))*+,,5;>?:8888<<GHGGJGJJJJJHJJIJJJJGJDGJIJJIJJGHJIJJGJGEGHGHGIFJCGFEHHIJJJFJIFHJJJJJJJJJJJJJJEJJHHGFJJJJJJJJHJJJEECEJJIJJ@@???111.+,--38:=BEGJDJFFDDC87796666<CGFJJJIJAABCJFHHJJIJJJ332.)(((9@@HJFJHB@CJFDCAA<::;ACCCEGJJ>==::::@AAE....FEGJJJGGJJHFGIFIFCDEJJJJJJ@@@@>412@F,,,,JA?@AJJJJDGGEFJEJJFIEDFJIGJJJJJJHJJ@>?@JJJJHHJHJGGIGJJJJJIJGJJJHGIJJJJIJJJHIJJJJGJJJIJJJJJJJJJJGE@@??@JGHJJG2001849DJEIFJJJJJHJEGHDDB9:IJJGCGFHJGFJFJJIGGJJJJFEJJJJDGEIJJJJJGJJJDGJFJJJGGHJAFIJJ>;;:897+'''++44FDCEJFFJJEGGHJFEJJGJJ9999GBCCEHGFEIAJJEJGGJ?>??GJHHGJIJJJJJJJJJJJDCBDD3/9.5532();=>BBCFJJDHJFJFJJJHGHEJJJJJJFJ>;;<>EGIA866<JEFFJ>HEEFEGHJFIIJJID.--/BBBJFJGIJJJJIJIJHJJFJGHGGFFHFD:9&&&'.*%%&&()11558@B@FFDECE?@AAHHJDEHFIJJGJJJFFG@B@=G;9,,,35399&&&&
@Glass_T7V_24_D3_14_9_24
CGGGCGCCTGAGTCGCTGTCTTTTTCGTGACATTCAGTTCGCTGCGCTCACGGCTCTGGCAGTGAATGGGGGTAAATGGCACTACAGGCGCCTTTTATGGATTCATGCAAGGAAACTACCCATAATACAAGAAAAGCCCGTCACGGGCTTCTCAGGGCGTTTTATGGCGGGTCTGCTATGTGGTGCTATCTGACTTTTTGCTGTTCAGCAGTTCCTGCCCTCTGATTTTCCAGTCTGACCACTTCGGATTATCCCGTGACAGGTCATTCAGACTGGCTAATGCACCCAGTAAGGCAGCGGTATCATCGGCAAGCTACCCGTCTTACTGTCCCTAGTGCTTGGATTCTCACCAATAAAAAGCGCCGGCGGCAACCAAGCATTCTGAACAGATCCAGATGGAGTTCTGAGGTCATTACTGGATCTATCAACAGGAGTCCAAGCGAGCTCGTAAACTTGGTCTGACAGTTACCAATGCTTAATCAGTGAGGCACCTATCTCAGCAATCTGTCTATTTCGTTCATCCATAGCTGCCTGACTCCCCGTCGTGTAGATAACTACGATACGGAGAGCTTCATCTGGCCCCAGTGCTGCAATGATACCGCGAGACCCACGCTCACCGGCTCCAGATTTATCAGCAATAAACCAGCCAGCCGGAAGGCCGAGCGCAGAAGTGGTCCTGCAACTTTATCCGCCTCCATCCAGTCTATTAATTGTTGCCGGGAAGCTGAGTAAGTAGTTCGCATTGGTAGTCCTTGCGCAACGTTGTTGCCATTGCTACGGCACTGGTGGTCGCCTGATCCTGGTGTCTTCATTCAGCTCCGGTTCCCAACGATCAAGGCGAGTTACATGATCCCCCATGTTGTGCAAAAAAGCGGTTAGCTCCTTCGGTCCTCCGATCGTTGTCAGAAGTAAGTTGGCCGCAGTGTTATCACTGGTGATGGGTGCTGCATAATTCTCTTACTGTCATGCCATCCGTAAGATGCTTTTCTGTGACTGGTGAGTACTCAACCAAGTCATTCTGAGAATAGTGTATGCCGCAGTTTATCGTCTGCTTTTGCCCGGCGTCGATACGGGATAATACCGCGCCACATAGCAGAACTTTAAAAGTGCTCATCATTGGAAAACGTTCTTCGGGGCGAAAACTCTACGATTTTACCGCTGTTGAGATCCAGTTCGATGTAACCCACTCGTGCACCCAACTGATCTTCAGCATCTTTTACTTTCACCAGCGTTTCTGGGTGAGCAAAAACAGGAAGGCAAAATGCCGCAAAAAAGGGAATAAGGGCGACACGGAAATGTTGAATACTCATACTCTTCCTTTTTCAATATTATTGAAGCATTTATCAAGCTTATCTTTAGTAAAGGATCATATTTGAATGTATTTAGAAAAATAAACAAATAGGGGTTCCGCGCACATTTCCCATGGTGCCACCTGACGTCTAAGAAACCATTATTATCATGACATTAACCTATAAAAATAGGCGTATCACGAGGCAGAATTTCAGATAAAAAAAATCCTTAGCTTTCGCTAAGGATGATTTTCTGGAATTCGCGGGCACTATTTCTTCGAATTCGCGGCCGCTTCTAGAGTTATGACAACTTATCAAGGCTACATCATCCACTTTTTCTTCACAACCGGCACCGGAACTCGCTGGGCTGGCCCCGGTGCATTTTTTAAATACCCGCGAGAAATAGAGTTTGAATCGTCAAAACCAACATTGCGACCGACGGTGGCGATGGGCGTCCGGGTGGTGCTCAAAAGCAGCTTTCGCCTGGCTGATACGTTGGTCCTCGCGCCAGCTTCGACGCTAATCCCTAACTGCTGGCGGAAAAGATGTGACAGACGCGACGGCGACAAGCAGACCTGTGCGACGCTGGCGATATCGGGACACTGCGGCATCGCTGATGTACTGACAAGCCTCGCGTACCCGATTATCCATCGGTGGATGGAGCGACTCGTTAATCGCTTCCATGCGCCGCAGTAACAATTGCTCAAGCAGATTTGCGCCAGCAGCTGCCGGATCGCACCCTCCCTTGCCCGGCGTTAATGATTTGCCCAAACAGGTCGCTCGAAATGCGGCTGGTGCGCTTCATCCGGGCGAAAGAACCCCGTATTGGCAAATATTGACGGCCAGAATAACCCATTCATGCCAGTAGGCGCGGCGAAAGTAAACACCACTGGTGATACCGTTCGCGAGCCTCCGGATGACGACCGTAGTGATGAATCTCTCCTGGCGGAACAGCAAAATATCACCCGGTCGGCAAACAAATTCTCGTCCCTGATTTTTCACCACCCCCTGACCGCGAATGGTGAGATTGAGAATATAACCTTTCATTCCCCAGCGGTCGGTCGATAAAAAAATCGAGATAACCGTTGGCCTCAATCGGCGTTAAACCCGCCACCAGATGGGCATTAAACAGTATCCCGGCAGCAGGGGATCATTTTGCGCTTCAGCCATACTTTTCATACTCCCGCCATTCAGAGAAGAAACCAATTGTCCATATTGCATCAGACATTGCCGTCACTGCGTCTTTTACTGGCTCTTCTCGCTAACCAAACCGGTAACCCCGCTTATTAAAAGCATTCTGTAACAAAGCGGGACCAAAGCCATGACAAAAACGCGTAACAAAAGTGTCTATAATCACGGCAGAAAAGTCCACATTGATTATTTGCACAGCGCTGGCGTTATGCCATAGCATTTTTATCCATAAGATTAGCGGATCCTACCTGACGCTTTTTATCGCAACTCTCTACTGTTTCTCCATACCCGTTTTTTGGGCTAGCTACTAAGAAAGAGGAGAAATACTAGATGATGCAAACCGTTTTAGCGAAAATCGTCGCAGACAAGGCGGTTTGGGTAGAAGCTTTAAACCGCAGACCGCTGGCCAGTTTTCAGAATGAGGTTCAGCCGAGCACGCGACATTTTTATGATGCGCTACAGGGTGCGCGCACGGCGTTTATTCTGGAGTGCAAGAAAGCGTCGCCGTCAAAAGGCGTGATCCGTGATGATTTCAATCCAGCACGCATTGCCGCCATTTATAAACATTACGCTTCGGCAATTTCGGTGCTGACTGATGAGAAATATTTTAGGGGAGCTTTAATTTCCTCCCCATCGTCAGCCAAATCGCCCCGCAGCCGATTTTATGTAAAGACTTCATTATCGACCCTTACCGAATCTATCTGGCGCGCTATTACCAGGCCGATGCCTGCTTATTAATGCTTTCAGTACTGGATGACGGACCAATATCGCCAGCTTGCCGCCGTCGCTCACAGTCTGGAGATGGGGGTGCTGACCGAAGTCAGTAATGAAGAGGAACAGGAGCGCGCCATTGCATTGGAGGCAAAGGTCGTTGGCATCAACGACCGCGATCTGCGTGATTTGTCGATTGATCTCAACCGTACCCGCGAGCTTGCACCGAAACTGGGGCACAACGTGACGGTAATCAGCGAATCCGGCATCAATACTTACGCTCAGGTGCGCGAGTTAAGCCACTTCGCTAACGGTTTTCTGATTGGTTCGGCGTTGATGGCCCATGACGATTTGCACGCCGCCGTGCGCCGGGTGTTGCTGGGTGAGAATAAAGTATGTGGCCTGACGCGTGGGCAAGATGCTAAAGCAGCTTATGACGCGGGCGCGATTTACGGTGGGTTGATTTTTGTTGCGACATCACCGCGTTGCGTCAACGTTGAACAGGCGCAGGAAGTGATGGCTGCGGCACCGTTGCAGTATGTTGGCGTGTTCCGCAATCACGATATTGCCGATGTGGTGGACAAAGCTAAGGTGTTATCGCTGGCGGCAGTGCAACTGCATGGTAATGAAGAACAGCTGTATATCGATACGCTGCGTGAAGCTCTGCCAGCACATGTTGCCATCTGGAAAGCATTAAGCGTCGGTGAAACCCTGCCCGCCCGCGAGTTTCAGCACGTTGATAAATATGTTTTAGACAACGGCCAGGGTGGAAGCGGGCAACGTTTTGACTGGTCACTATTAAATGGTCAATCGCTTGGCAACGTTCTGCTGGCGGGGGGCTTAGGCGCGGATCACTGCGTGGAAGCGGCACAAACCGGCTGCGCCGGACTTGATTTTAATTCTGCTGTAGAGTCGCAACCGGGCATCAAAGACGCACGTCTTTTGGCCTCGGTTTTCCAGACGCTCGCGCATATTAATACTAGTAGCGGCCGCTGCAGTCCGGCAAAAAAGGGCAAGGTGTCACCACCCTGCCCTTTTTCTTTAAAACCGAAGCTCGCGTTATGCAGGCTTCCTCGCTCACTGACTCGCTGCGCTCGGTCGTTCGGCTGCGGCGAGCGGTATCAGCTCACTCAAAGGCGGTAATCTCGAGGTTACATTGTCAATCTGTTCATGGTGAACAGCTTTGAATGCACCAAAAACTCGTAAAAGCTCTGATGTATCTTTTTTACACCGTTTTCATCTGTGCATATGGACAGTTTTCCCTTTGATATGTAACGGTGAACAGTTGTTCTACTTTTGTTTGTTAGTCTTGATGCTTCACTGATAGATACAAGAGCCATAAGAACCTCAAATCCTTCCGTATTTAGCCAGTATGTTCTCTAGTGTGGTTCGTATTGTTTTTGCCTGGGCATTCGGAACAAACCATTGCAATCATACTTACTTTGCATGTCACTCAAAAATTTTGCCTCAAAACTGGTGAGCTGAATTTTTGCAGTTAAAGCATCGTGTAGTGTTTTTCTTAGTCCGTTATGTAGGTAGGAATCTGATGTAATGGTTGTTGGTATTTTGTCACCATTCATTTTTATCTGGTTGTTCTAGAGTTCGGTTTGACAATCCATTTGTCTATCTAGTTCAACTTGGAAAATCAACGTATCAGTCGGGCGGCCTCGCTTATCAACCACCAATTTCATATTGCTGTAAGTGTTTAAATCTTTACTTATTGGTTTCAAAACCCATTGGTTAAGCCTTTTAAACTCATGGTAGTTATTTTCAAGCATTAACATGAACTTAAATTCATCAAGGCTAATCTCTATATTTGCCTGTAGGTCTTTGTGTTAGTTCTTTTAATAACCACTCATAAATCCTCATAGAGTATTTGTTTTCAAAAGACTTAACATGTTCCAGATTATATTTTATGAATTTTTTTAACTGGAAAAGATAAGGCAATATCTCTTCACTAAAAACTAATTCTAATTTTTCGCTTGAGAACTTGGCATAGTTTGTCCACTGGAAAATCTCAAAGCCTTTAACCAAAGGATTCCTGATTTCCACAGTTCTCGTCATCAGCTCTCTGGTTGCTTTAGCTAATACACCATAAGCATTTTCCCTACTGATGTTCATCATGACGTATTGGTTATAAGTGAACGATACCGTCCGTTCTTTCCTTGTAGGGTTTTCAATCGTGGGGTTGAGTAGTGCCACACAGCATAAAATTAGCTTGGTTTCATGCTCCGTTAGTCATTAATAATAACATCATCTTGCTTGAACGACTAATTAGGACATCATCTCAATTGTGTCTAGGTGATTTTAATCACTATACCAATTGAGATGGCTAGTCAATGATAATTACATGTCCTTTTCCTTTGAGTTGTGGGTATCTGTAAATTCTGCTAGACCTTTGCTGGAAAACTTGTAAATTCTGCTAGACCCTCTGTAAATTCCGCTAGACCTTTGTGTGTTTTTTTTGTTTATATTCAAGTGGTTATAATTTATAGAATAAAGAAAGAATAAAAAAAGATAAAAAGGATCAAATCCCAGCCCTGTGTATAACTCACTACTTTAGTCAGTTCCGCAGTATATTCAAAAGGATGTCGCAAACGCTGTTTGCTCCTCTACAAAACAGACCTTAAAACCCTAAAGGCTTGAGTGAGCACCCTAGCCAAGCTGGGCAGTGGCTGGGTGGCTTTGAA
+
)(((-----86566:EHGDFJHJEJEJGJJJJJJHJJJJIJEGJJJFIDJJGIFIJEJJJHHJHJJGFFDJJGFJHEJAA77523''7:JJJEJIJIJGHGHJJJDJHGFJGHJFEHCCE:5557843228<>?JCDEHGFGJJHIJFJJJJJ>>JCDIJEB<::::?JJJHIJJJHHJHJJHGJJIJJJJJHJJJJGJJJGJIJJJJJJGJJIJJJJJ@=;56CHIIJJJEJJJGEJIJIJDJEECFEC>>((((7>@BFBJJ?66<=CBAABBJHJEJHJGC?9748ABDEHHJJJDFEB?100.*%%%%&'+'(<;8DEEIJGJE://112222174//...*+*+77---,,+,55++.7379?HIJHJI///0///-.-),-*&&&&666FJJJJGJIIHFGJJJJFDEDGEBA@A:6331/016:88:632/0?ECAAAD7666CD?;;433466<<@CBAFEJGGDHFEIJFJJDBA4444>898-1.)''(48))))A=;20028<<=FEIHJJJIF87***+DCEDJJDFDFFJGEJFGHEGEFFJHE@>67<<.../...63()*33358=<=:445BDCA4445FJ=<<..-.0988@9???AAFJGJIEEHGIIJIIJJJJGJHGECEJJJFIJE:9998000,+((('&)(/032122<;:688889(((1AGA@@A@FDFHJJJGIJJJJHDCC655.041(14488AJ>><+)))())-&&&&,))$$$$%%##$$$%'+4::>@CBHJJJHJEIHDC>;?.-**'''&'++)()$$$&'(%$##%%%&$###%+.4;ABCEEGG@IGJJIJGEFDDHF:88:JJIFEGGF??.../J?CFGJGFJDH@ACABCCDEF@CC><==FHIJD@CHGIJGA6556><==?FDEFHJJIJAEEFJJJIGJDIFD<5'''')&$&*(''%&''%$$%&$%##$%%&((0/>?AEIJHJJGJJIIHHJJJIJJJFJJJJFJHFGFJJJHJFFDC;76///0;65222778:/-*'(+****,0011.++))++)((%%%%'&%&&))),121;<<@=1112BEBFIJJJDJFJJJJEFBBCB>====IJHJJJFFJJJJJJJFDFAEHJJEJIJJJFIIJJJ=?@CHJ<;;GE87+*('''+,+*+560<>>??;8112=ABBAB8?>?>B?>=@B3332556<;<FFHJEJIFJCC>.?GIJJHJEJJ@;<<EACDBBDDIIJJJJGGCE9989JJIJJJJGEFJJJGHJJJHGFFBC::;JJJJGDJJJHJHFEF@@@>C@?DEJJIJ@==>?64323:?@??>JGJDHJIJDABB?>><??>CBA:78:922('%%%.545(''(%$$$%$$$$''(()+;=:FFE>>==BDEJFJJJJJDHIJ67782///2.,((&)'(:<==>=AB4*;;AEJBC@ACCBED>@>>?>??@ADD==<<>>@JJJJJIJFJJJJJJJJJJJIJJJIGJJIGFGIIJDEGIJJGJJEFJ=<<<@?=CCIGJIIHFEF=@?JJFDDDGFDBBAB;77654(((*1220++-1203**+*+,----.2//.20/02457-,*++6./4;CDBGDAA4333+&%%%$$%(-,*)**+,*)''*.4376:;7<>>?JHJIEDE1(((()+('--))*:FDCBBDEABA>=<@CIJF?<=?FJFHD:867*((>>200254/)+*((889EDJJJJCBDCGFABCCJG8886774/(((*&&&&00//+>C>IEEDFB/*)*<<7/.(-06,8889JFHJIFFCHFEC@@BJJJICCCD=6546/''&&+''&'88CGFGDFDJ=><889BDJGHJIGJJHFIFHGJJJJEJCCCCIE5544'%$$%)+069@?@?JJIDC?@B;:*'&%&&$$$%'''$'''/01>BHDB@.---::999AFC=>>>??IEDEBEDJHF@JJGIFIJHHG@??=879;<<;;:>?@IFJIDJDHJJJJFFJA@A=?>>?@CEEGFBABB;:766-%$$$%$&'&((+&&&%--./'&&&&*,%'84<5:E>8HDJJIFEIGEDEJDFD?:88:BAFEJD@A.--.FFJGGGJGEGJJJEEAB?AE??9<920//452,&&033>CDJCEDJJFFHII>==---+)('$##$#$%%&''(+**4+)'&&''')'%$%&+++.**+('%'(112=B544...++*(()***+-711/<GJJGGHJIDGI999:AG+***,421458:=940.)))25:511200.((())+&*)))22233230/+,,,7;<==JJ@AECE?5554@?;5JFA@BFGJBCC@<<:.(('((''')0?CC@AB<:D@8<<A>>JB>?@JJD77770,,-1--:::657FCIGGHJIIJJF>>??C?(''*<=GDCFDJJIHD@B>)(((''+%&&:211//69222;>99>5EEJJJDFDJFFHD>>-+++477<<E??A<@F99:;BHCJI@>=<?<8;,**+('%%*,7<BFGJHDICBBBDDCA<962/,,,,-,-,-65=@?DDJGJHJJJ@??JJHJE988810-&&)8@GJJJJJJJHJIJHHJJJGJGJABHJHGJGIJJFDGDHJJJFJ----???C=:559>8887@556@DGJJHIGDDEDB@DJJGJJJFEFGBAC@CB??BJEFA?>===>>??>?;;<:''''')++)()&&'%$$$$%$$%%(%',-/.////9:@A@1C@979?<911>>BCF@=7777GEJA@00>?DBCC>@558ABCDD<:;897:;>:;2CEFEFB??DDB?899@B=<==/..+)'*+(,-,.,2336454301336923==?JJJJGFFFGDIECGGJGGCB<<<<BCB<;;<@;-+++0111.'&&&.-*)'()()&&%%$$(*<ACDJJ;:;;FJHCGEJHGHJFJJ><<=C43343334EEECCBCDIHEHHJCDA@@;80033=@?BCCEC@==BIJHJJJGEDBEJFI@9,,,,<<9;::879:@A?>==>?HJJI2223JEJJJJJFE=J5''''JJJJEFDGIGJJJHJIJJJJJJJJGJJJHJHHJJDH?>CB;;;<JJIHIHIJJJJIFEE@BAAHJJGDCHJ...AFB+(()437<<<;??++-44=BAB=<<<JC???GEBEFHIFGJJJHHJJJJJEEDFHJHGGD?>==FJHJDCBDBEJ154&)(()DCBIIJIJEDBCJ==8222278>DBHFEEJJEJDD-EDBJIJEGIJA@??=>6,,,,'&$%$&&))7;?DIJJJHIGHJJJJDDFJGHJJIEGF0001FEGJIEFECGJJJH<:9833,-->>0.++,9998773343::BCFC@88;65767789==<;=,:8**45:GD=889JJGJHGJJJ****GE@?@@JIFJIJJIIJJJB=<:;;<=<A99A@J@JJHGJB@212>>512....@FJJCCBDGJFJJJIJJJJEDGG2112FEA;;;;;:89<JJFHJJGIFHJJJHJJJJJJJJGGCDABBJJGHJGIFIIIGIJJJGIJJJJJIIHCI///10002>==<A?887++++?AJJJJIJJJJHJIJEJJGGJGGJJEJJHJJIEGJ9:9<3...////=94420114@@DFHJ=<<=665-BBACA@@@@EJEJJJGJHDHFIJJJFFJ=0.,,-/50100<ADBDGCCDEJJJHEFFJEACJJJJGJIJEJB?:650002?@>9=?@IHGJIG::>=BCB965////0//3;BJJGGJJJIHGGGHI>88FIGJI@;;>D>>?>JIGEJBBCACJJGIJHJJGJIJJJJIJJJHIJHGIGECCCFJJJHJIJGJJHGIJHJJJGJJJGJJJFJJJIJJHJGFJJJJHJGIJIJJJGJJJJJJJJIHID>=@CB=>@>:3531.'5568<>>>GEGC??==@AEDHE6555>JIJGFIG?JD=6BCJDGEEJEHJJJHJCDBBC>@AA@AA@@?>??B@??GFJFIHJHIGJJJJGCJJJJJFF====FDCGEGHHJJJJJGJJIBBCJHJJJH?@?B8887=>CJGIGJJABB><;:878++53))&%%''59,,++/,,,//89JGJJJJHJIJIJGJEGHGJJJFJGJJJJJIJIJJJJJEIJHJJHJJJHIJJJJGEFDEHIEFHEJJ9999>D;;=BCFCHDJF@6667HGJFHGGJEB8759::;(((+9::>;4//33110155BHGJJJJIJFJJJJHJGGJ<ABBB@?56-699>@CGIHJEJJJDJJB7@A??>C98778;<JI?;:8.-.-.43888BA@89;:?EDGEFJJGHJHIJJGFIHGJFFEJGFHJJJJGIGHJIIIJHGJECEB?@??210-()*+5;=GJFJJGJHHHFDHJEEHGJJGEG:9:88+&&'(113;;FJJJHIJJGIDHEB@?AGHJJHJJGIJJJHGEFDEEEEA98444585-((*,344?@>@BHJFJJJJJEHEGCA5223CFDFGJ6646BB?==:CE:JJJJFJJGJGJJJJJEJFJGJJJJJEJHJJGJ@>98JEADFJDC>>FJJHGFGFGFHJGEEFJHJJBFJJFFF=3,6748;**3224=:.*+5:?ACCACDCCFEEGGJHJEJHHFEEG??><+''$$%&)--.0+*%%%%&&&&'$$&&,--,,-2-'''''''1112<<=;=>>FEJHIJDGDDGGHHGJJJIJJEJ?99FHIJIEJHJJJIFJGJJIIJJJJHBCACJJJIFEJGIFIJIJJJJEGFJGEE9<=>BCCFBJ?<77BACJEAA=7444JJJJJJJJFHJIFEFJJFJFJJHJJIJIGIJEJJJJJJH432123565//))))*/'&%%')&%%%%(+,,,17;=88:;A>>>GIFIDDHFHIJEJHJ<;;;AA@AJIHIGCEFGA@?<>0++(&&776778CDGHJGGJJJC;////I??><>>>??@?@@A66643445/<<>?@ABDD@=>==??>?>>>???@===?JGD@?<<<<>A?>><;:99:888777:==@@>>>?===;<8445-...<,++++@ABB@>>?@BB?=>@>6.(((&%%&$%&)(*)*,)))))***A@?==;;;=<=<;:::9<99>=><;8799:;>B>>>>FD?>=?<;<=>>=<::;<>>C@@=;<<<>>@BF?><;::<@EEB@??<<<::>=?<;986688<<;;::<<=@@>=;::;>><::88<:=<98;<AA@5558<<=:::9;;;<<9999;==;:::<<<<<=;<:899:>=>=<=?@?:999====;==<==;8779;>=>:9778::665463344=?@<=>97779>;<:9:99988789:96555:888:??==<77798897999>444*,+//545469976545678740000336:::97689;<<89<576669;DCE<<<?::::GCC>>?=??>=>>@@@A@@@@@?<<;<GCA>>?AB@>=>??>?>@DCB998/&''%$$####$%$%%%&%%)''((,+($$$%''''&&%&&&''())(&&%&$$&(+++*,''()7:BA@@CF@?=>:998911.))*+,.000./+28331//.0006:<=???@@@A@CBFHIABGJD@?>?@GCCAAAA?@@=111:74877;,))-111/+:<<?AB@@;;<9:777,,,-8887:<?A@A>>?>?=<<>>C?>=<==?@@JHAB??@@;JDFFGJFBBAAB>;<:89>>=<<<;=;::>@>>(('(+.1465=<;44378;@AEA@;645<?=;-,,****/**,)=@@AC@A@>=<<>>@A?@>===@@?<:::77:483333311)-($%*1;7633222010269''''&&&&9:;<@;;:9778ID>=<=;<?989<;?@B>?==>>@9-,,-,*('())**%$$%$$%%%%&+*)'%#$$$%'''(((()'%#$
@Glass_T7V_24_D3_14_9_25
ATTAATAAGCAGGCATCGGCCTGGTAATAGCGCGCCAGATAAGATCTGGTAAGGGTCGATAATGAAGTCTTTACATAAAATCGGCTGCGGGGCGATTTGGCTGACGATGGAGAAGATAAAAGTCCCTGAAAATATTTCTCATCAGTCAGCACCGAAATTGCCGAAGCGTAATGTTTATAAATGGCGGCAATGCGTGCTGAATGAAAATCATCACGGATCACGCCTTTTGACGGCGACGCTTTCTGCACTGCCAGATAAATTTACCGTGCGCGCGCCCCTGTAGCGCATCATAAAATGTAGGTGCTGGGCTGAACCTCGTTGAAAACTGGCCACGGTTGCTGCTGTTTGCGGCTTTTATTGCCAAATGGCCTTTGTTGACGATTTTCGCTAAAACGGTTTGCATAGTCTAGTACTTCTCCTCTTTCTCTAGTAGCTAGCCCAAAAAAACGGGTATGGAGAAACAGTAGAGAGTTGCGATAAAAAGCGTCAGGTACGGATCCGCTAATCTTATCGATAAAAATGGTATTGGCATAGCAAAGTGTGACGCCGTGCAAATAATCAATGTGGACTTTTCTGCCGTGATTATAGACACTTTTGTTACGCGTTTTTGTCATGGCTTTGATCGCTTTGTTACAGAATGCTTTTAATAAGCGGGGTTACCGGTTTGGTTAGCGAGAAGAGCCAGTAAAAGACGCAGTGACGGCAATGTCTGATGCAATATGGACAATTGGTTTCTTCTCTGAATGGCGGGAGTATGAAAAGTATGGCTGAAGCGCAAAATGATCCCCTGCTGCCGGGATACTCGTTTAATGCCCATCTGGTGGCGGGTTTAACGCCGATTGAGGCCAACGGTTATCTCGATTTTTTTATAGACCGACCGCTGGAGATGAAAAAGTTATGTTTCAGATCTCGCCCATTCGCGGTACAGGGGTGGTGAAAAATCAGGGGACGAATTTGTTTGCCAGACCGGTGATATTTTGCTGTTCCCGCCAGGAGGTAACCACTACGTCATCAGTCCGGAGGCTGGCGGATGGGGCCGCCAGTGGGTTTACTTTCGTCCGCGCGCCTACTGGCATGAATGGCTTAACTGGCCGTCAATATTTGCCAATACGGGGTTCTTTCGCCCGGATGAAGCGCACCCGCCGCATTTCAGCGACCTGTTTCGGGCAAATCATTAACGCCAGGGCAAGGGGAAGGGCCCTCTGGAGCTGCTGGCGATAAATCTGCTTTAAGCAGGATACTGCGGCGCATGGAAGCGATTAACGAGTCGCTCCATCCACCGATGGATAATCGGGTACGCGAGGCTTGTCAGTACATCAGCGATCACCTGGCAGACAGCAATTTTGATATCGCCAGCGTCGCACAGCATGTTTGCTTGTCGCCGTCGCGTCTGTCACATCTTTTCCGCCAGCAGTTAGGGATTAGCGTCTTAAGCTGGCGCGAGGACCAACGTATCAGCCAGGCGAAGCTGCTTTTGAGCACCACCCGGATGCCTATCGCCACCGTCGGTCGCAATGTTGGTTTTGACAATCAACTCTATTTCTCGCGGGTATTTAAAAAATGCACCGGGGCCAGCCGAGCGAGTTCCGTGCCGGTTGTGAAGAAAAAGTGAATGATGTAGCCGTCAAGTTGTCATAACTCTGAAGCGGCCGCGAATTCGAAGAAACAGCGGCCGCGAATTCCAGAAATCATCCTTAGCGAAAGCTAAGGATTTTTTATCTGAAATTCTGCCTCGTGATACGCCTATTTTTATAGGTTAATGTCATGATAATAATGGTTTCTTAGACGTCAGGTGGCACCATGGGAAATGTGCGCGGAACCCCTATTTGTTTATTTTTCTAAATACATTCAAATATGTATCCGCTCATGAGACAATAACCCTGATAAATGCTTCAATAATATGAAAAAGGAAGAGTATGGTACTTCAAGCGTCCGTGTCGCCCTTATTCCCTTTTTTGCGGCATTTTGCCTTCCTGTTTTTTGCTCACCCAGAAACGCTGGTGAAAGTAAAAGATGCTGAAATAAGTTGGGTAAGCAGCGCGTTGTATTGAACTGGATATGGACGCGGTAAGATCCTTGAGAGTTTTACGCCCCGAAGAACGTTTTCCAATGATGAGCACTTTTAAAGTTCTGCTATGTGGCGCAGTATTATCCGTATTGACGCGGCAAGGCAACTCGGTCACCGCATGCGCTTCTATTAGAATGACTTGGTTGAGTACTCACCAGTCACAGAAAAGCATCTTACGGATGGCATGACAGTAAGAGAATTATGCAGTGCTGCCATAACCATGAGTGATAACACTGCGGCCAACTTACTTCTCGACAACGATCGGAGGACCGAAGGAGCTAACCGCTTTTTTGCACAACATGGGGGATCATGTAACTCGCCTTGATCGTTGGGAACCGGAGCTGAATGAAGCCATACCAAACGACGAGCGTGACACCACGATGCCTGTAGCAATGGCAACAACGTTGCGCAAACTATTAACTGGCGAACTACTTACTCTAGCTTCCCGGCAACAATTAATAGACTGGATGGAGGCGGATAAACTACCGACCACTTCTCGCTCGGCCCTTCCGGCTGGCTGGTTTATTGCTGATAAATCTGGAGCCGGTGAGGCGTGAGTTATCGCGGTATCATTGCAGCACTGGGCCGGTAAGCCCTACCGTATGGTGAGGGTGCTCTGCACCAGACGGGGAGTCCAGGCGACTGGATGAACGAAATCGACAAATCGCTGAGATAGGTGCCTCACTGAATTTCTCAGCATTTGGTCGTTGCCAGAACCAAGTTTACCAGCTGGCTTTTAAACCTGCTGATAAATACAGTAATGACCTCAGAACTCCATCTGGATTTGTTCAAACGCTACGTTGCACCGGTCGTTTATAATTGGCAGATGGAGCAGGCTGGGACGATCCAGACCGATTACACTACTCTGATGATACCGCTGCTGCTGGGTGGGTTTCGCCAGTCTGAATGGGCTGCACGGGATAATCCGAAGTGGTCAGACTGGAAAATCAGAGGGCAGGAACTGCTGAACAGCAAAAAGTCAGATAGCACCACATAGCAGACCCGCCATAAAACGCCCTGAGAAGCCCGTGACGGGCTTTTCTTGTATTATGGGTAGTTTCCTTGCATGAATCCATAAAAGGCGCCTGTAGTGCCATTTACCATCACTGCAGAGAGCGGTGGAGCGCAGCGAACTGAATGTAGCGAAAAAGACAGCGACTCAGGTGCCTGATGGTCGGAGACAAAAGGAATATTCAGCGATTTGCCCGAGCTTGCGAGGGTGCTACTTAAGCCTTTAGGGTTTTAAGGTTTGTTTTGAGGCGGACGGCGTTTGAACATCCTTTTGTAATACTGCGGAACTGACTAAAGTAGTGAGTTATACACAGGGCTGGGATATTATTCTTTTTTATCTTTTTTTATTCTTTCTTTATTCTATAAATTATAACCACTTGAATATAAACAAAAAAAACACACAAAGGTCTAGCGGAATTTACAGAGGGTCTAGCAGAATTTACAAGTTTTCCAGCAAAGGTCTAGCAGAATTTCCCAATTGCCCCAACTTTGAAGGAAAAGGACATGTCGTTGCATTTGGTTGGCCAAGTCAATTGGTTGTAGTCATTGATGACAGAAACCAATTGAGATGTATGTCTGAATTAGTTGTTTTAGAACGAAATGGACTCACAGATAACGCTATGGTTTAACAGGAGCATGAAACCAAGCTAATTTTATGCTGTGTGGCACTACTCAACCCCACGATTGAAAACCCTACAAGGAAAGAACGGACGGTATCGTTCACTTATAACCAATACGCTCAGATGATGAACATCAGTAGGGAAAATGCTTATGGTGTATTAGCTAAAGCAACCAGAGAGCTGATGACGAGAACTGTGGAAATCAGGAATCCTTTGGTTAAAGGCTTTCGAGATTTTCCAGTGGACAAACTATGCCAAGTTCTCAAGCGAAAAATTAAAATTAGTTTTTACATGGAAGAAATATGCCTTATCTTTTCCAGTTAAAAAAATTCATAAAATATAATCTGGAACATGTTAAGTCTTTTGAAAACAAATACTATATGAGGATTTATGAGTGGTTATTAAAAGAACTAACACAAAAGAAAACTCACAAGGCAAATATAGAGATTAGCCTTGATGAATTTAAGTTCATGTTAATGCTTGAAAATAACTACCATGAGTTTAAAAGGCTTAACCAATGGGTTTTGAAACCGATAAGTAAAGATTTAAACACTTACAGCAATATGAGGAATTTGGTGGTTGATAAGCGAGGCCGCCCGACTGATACGTTGATTTTCCAAGTTGAACTAGATAGACCAATGGATACTCGTAACCGAACTTGAGAACAACCGGATGGAATTGGAATGGTGACGAATATGCCCAACAACCATTACATCAGATTCCTACCTACATAACGGACTAAGAAAAACGCTCCACGATGCTTTAACTGCAAAAATTCAGCTCACCAGTTTTGAGGCAAAATTTTTGAGTGACATGCAAAGTAAGTATAATCTCAATGGTTCGTTCTCATGGCTCACGCAAAAACAACGAACCACACTAGAGAACATACTAGCTAATCCGGAAGGGATGAATTATGGCTCTTGTCTGTCGAGTTGAAGCGCTCAAGACTAACAAGAACAAAAGTGAGACGGGTGCCGCCGCATGTATCAAAGGGAAAACTGTCCATATGCACAGATGAAAACGGTGTAAAAAAATCGGTAACAAGAGCTTTTACGAGTTGGTGCATTCAAGACTGTTGCACCATGAAACGAATGGACAATGGCGTATCCAGGAGATTACCGCCTTTGAGTGAGCTGATACCGCTCGCCGCAGCCGAACGACCGAGCGCAGCGAGTCAGTGAGCGAGGAAGCCTGCATAACGCGAAGTAATCTTTTCGGTTTTCAAAGAAAAGGGCAGGGTGGTGACACCTTGCCCTTTTTGCCGGATTGCAGCGGCCGCTACTAGTATTAATATGCGCAGCGTCTGGAAAACCGAGGCCAAAAGACGTGCGTCTTTGATGCCCGGTTGCGACTCTACAGCAGAATTAAAATCAAGTCCGGCGCAGCCGGTTTGTGCCGCTTCCACGCAGTTATCTGCGCCTAAGCCCCCCGCCAGCAGAACGTTGCCAAGCGATTGACCATTTAATAGTGACCAGTCAAAACGTTGCCCGCTTCCACCTGGCCGTTGTCTGAAACGCTTTTTCTTCAACGTGCTGAGAAACTATCAGGCACAGCCACAGCTGCACCGACGCTTAATGCTTTCCAGATGGCAACATGTGCTGGCAGAGCTTCGCGCAGCATACTGGACATACAGCTGTTCTTCATTACCATGCAGTTGCACTGCCGCCAGCGATAACACCTTAGCTTTGTCCACCACATCGGCAATATCGTGATTGCGGAACACGCCAACATACTGCAACGGTGCCGCAGCCATCACTTCCTGCGCCCTGTTTCGGTTGAGCGACGCAACGCGGTGATGTCGCAACAAAAATCAACCCACCGTAAATCGCGCCCGCGTCATAAGCTGCTTTAGCATCTTGCCCACGCGTCAGGCCACATACTTTATTCTCACCCAGCAACACCCAGGGCACCGGCGGCGTGCCGAATAAGGCGCAGTGGGCCATCAGACCCAGAACCGATAAAGGGCACCGCGGAACTGGTTTGACTCGCGCGCCTGAGCATAAGTATTAATACCGGATTCGCTGATTACCGTCACGTTGTGCCCCAGTTTCGGCGCAAGCTCGCGGGTACGGTTAGATCAATGAATCACGCAGATCGCGGTTGTTGATGCCAACGACCTTTGCTCCCAATGCAATGGCGCGCTCCTGTTCCTCTTCATTACTGACTTCGGTCAGCACCCCCATCTCCAGACTGTGAGCGACGGCGGCAAGCTGGCGATATTGGTCGTCATCCTG
+
'%+(++**..22;;BJJHHEFJJJJ6667<=<BCFFDHEE<&&&&&))*BHJEGJGJIJGEGJGJJJGEJJ92555@BFJJFEEJJHG@?@HJ7666;6555;<=((()6+,.&&&'$$&'%$$&23?FJEEE874+--*-5:::953/.*++*))-50*+,*DHJJJJJHJJJIJEJJGHJJHJJJJJIJHJGFI@?)&&'(((/???@@@CD<;7>CDE@A>;<===@DJJJGGEFEBC<23&&%%'&-(&(&%$&&'+,+--%$$&%%%&))))3362)),,/&%$###%)*,)*&%%&'54+++,6))()((&%'('.341*(''''&##$)21/../00/-,*/.,(-.*)('&&+,&'(8321-)(&&*+)**3::<BGDDDDHFJJFCABBJ??;:(''')..01,---IJJFF?=20A@?GJEDDFFAAAAGB>AHFFIFFEFFJJIB?CDDJF0//45568<DJEJ<;<;ABIGCBCC>=<=:7.)(')%$$$&&&&')(')'%%%'''(.(((),,-++/--*)*((-011767DCDBEFJHJJJHJGJ;8888D@>?;:;EJJI;;;:>DCHFJIGBDHFB93222JFAAGGCJJJJJFJIJJJHJJGG3('&&,34E@DE>=><=>?DEBCDHJJEB@==100HJJHHJ7667HC@JJFHJEJGJJACBFH@??@EJJHJFDEJIJJJJGEB@@ABJ=<;;?@::::FJJGJFGGHJ?>>>JJIEDFIJJIJJGJJHJJGJJHGJGJJJJJJGJJEGJJGHJJJ@A@HF9999ADIJGJHJJIGJJHJHJJDEBCJFJJH?@>?JABBJJJIJCJJHJIGJJ33321//.-.//<;;<;>?>54.-,,1138=>=7,,)'&&('('()(((+*/--*++-:86/0.1:97))*))+*+'&()(%&&&''&&&%&%%)*45655.---.)))+,./454-+*+0/0,-0143/.-.0.//1221544548;775-/.+>9793,&'(&&''%%))+'%%&'&&)&&&+,8=?==9++,*)))+('$#$$$&4<>A@AHJ@??@>966BEHFFCDFEJHHJJJJJJEJJJJJJGJJIEGBBCCDFEFEDJJJJJJJJCCDF006??@54473<?@A=JFJCBBBD>=;9;*'''6899A<6445BCGCJHFJ8,)))9?((((40002;321'***2776<IJJG>BA>82.*''''ACBHFG=;?544...+%%%%''(&&&&%%%%'%%().45@ABDDFFHJJFHJFJIJGJGJHFBDDFI<===>@522<CJJJBCFDJEHFJJJJFGIJGJJJJ=111234222666=@BCJIHJIJJJJJHIGGHJJJJBBAJJJHIIJJGJJHJJHJJJJGJGDGE=CEDGJFHGJJJFDEECJJJJJJFDJG<8C@@F>CD@?;99>>@AAHJHDAABBE/./++>@J;<BBA?@@?FJGFGJHIDDAABBHJGJJJJJJHJJBA=C>=?>:::GECFEIGIEJJHIGJEDEGJJJECC@@@CFC:::<A<&--BJJJJF,,,-DBBEDC@?F;<>9:=>GFHJJJE222JJJGIJJJEBDJJHG>;9,))()))(&&-1/ACCJIEFIJJGGJEJJJJJJFFEJFEDD=A779=>?<<<:<DCED@BAA@@-+'&'/;>>EIDJDDFJGA@@@HGJJGJGJIHJE;;:0000)'&%&*7:<CDCFJJHGJJJHEDFGFFEGFI=BBIJDCFGHJGJJJIJJDFFJJJJJJJIJJIGJHHJJJJIJJGJJIJGIJFJDGFJFEGGIJ>===HJGA9:CDFH@A@@JJJJJGJJI7777JHGJJFDBADDEJJJJJJJJGJJJJJFJJJJJGEGHJIHEEDHDIFEJJJJFHJHGEEE5443339:;;EEFHJHJHGJJJJJHJJJC55,=;;43''/3EJJHFJDGEFED(''&.(((+...,----8=@G?@@<B<4:7CFFJJJJJJFJJJJJDJJHFB8789:@B>>;;888=?645797IGIGHHFHHJEHHHJHJFIEHGDACJJ?>3''''''51223,&%%%&%$%%&'%&$%$##$$'&%$%&%$$$$##&+0//../.--,((()++/..+***585489=ABGA@A@GGI?@HHGJ@BDF7668==8889876:888676642310(''&%&%')((1001+&%&'%$$$%$%(&&$$$$,-.)))).,(&&&&,*&&'''%%%223465.-.11/...99999ACBEHHGIG>>?BFFECB@BBBDAAHJIGJHB;;;000..,+&&)()''++@BCDJJJJJJJJJHJJHDFJFJJJDDDIJJGJJGHJIFJJHIAJGCJ*)))788++++9:81-,*++:=BJJIJFFJHJJJJGHHJGIFJJJHJ65114GC@<3,,++++./1-.+))&'.0--.4872CCABBBJHJJIFJEEJHJJJJJJIJJJJJFJJJFJ?>>>I7676HJGJJHJJIHCED---.HIFFJJJIJJJJHGJJJJJJJJHIIJJJJGJFJIEFBAA8DIEHCBDEE>B52545554110135<::::CCBCGJIJHH?>=>321,.'''&&'018:942-((()56764555;>=:<1000?8769575457666511104222599533-+)**-/-,,,/11)'((31///./.002295553441.))%)218::=+))),,*(')$$$%&(.-..0./..0-,+*()*33-**)'(21/0001255//./;7,,,+*))(&&&',,-53367789:;=;9;++++-,''+)+''*,+))),+,'%%%%$###''&(-*)*/685+++-6&&((,('&&''&$$%%%-7+)))))((+%+0))))4'&**1/312=@:988@@??<;:1.)*,*))$#%%'('%%'$%%%%%%&''&&''''''&&&%%$%$$$$#%&&%$%$$$$$$''&&$#$%$%&&&%#%$%'(/&&%%&(%&'&(''(*%&''+(())+'''(&&%%)'&&&*)&$%%$$%''25@;;::>=?CEF<<=<?==>HJGJJGJGJDJ>==>JJJJJJGIJJJJJJJEJEJIHHJ>=9787930/--(')))****-01;@<?>?JJJGJIDGCEHGJJFGFJJEGHFJJGFFEFIJJ<@3/0?@BDJFEEEJJIFHJHHD3GJJGGJJHGHJHCJGFDEFDCABD8878??;<:;6/*$'%&(($$$%''&'(%%&&)&%'&'(2;<==>B=;=@@D656,*+-;79989:BABACDEDIJJEEGEFE:::44432+++//A;;;IEJHJA@ABFFHEGIIEG@>>>CC@CJFED@B?==;83239DBBEJ?>@AEJJJJ?=<9'&%%'**.,,,/*(&%$%%&&%%%%$##%%%&((*99;<<>::::G@AHGCDCEHHFFJJJGDFA@@ABECDEDCBEEIDA??>85'''&':::=@DGG97/.-<ECDDA;;;??:31/5.-..555<=??B>>>=>=>>>?>>>=>==>?A@>>>@AAA?;;;<@@@@@<77556///067747634;=?>=<=<@CB@@?@@?A=<;<>><;:3;==<>?=;;;=?@A?>989542/((&)*))'''))))''''/:;?@B?=;<=><;*))*222262.&%%%%&''(%$$%&%((*/-**))***-,+''$$###%%+/'&,&/00236698799::65677000009865'&''''''-4*****-,-)('&$$$$(*+.*))))&%%%%$$'(()+58::;;:889::8:9>8767:;;;986777866567799;>=833235678988;<99998988;:8965642...0420002998875445875320000-.8888666677755556555789;=:88765444553322446665676778889865556875541/..033556222((($%%(&,'''**+'(&'''**-///.(&&&043222588:866778999855569:7767:55443///3;<77,(()*+&%$$%'))*%&&&(&%'((&'''(54:976569>>?7756667798667565545766554345654555777776564456;9988864332.-+'''(**+/055767210113456679::;8556653333347:966:<98777877766788433JHHEHJGHJJFJGJIJJJCJHCDBBDJGHGIJFJJJEFJHJJFJIIJIGJHDDEEJHHGBAFGGJG?AJ1002;<CGGDEDDH><<A<7''''+)($%&)-+*)(*-6,+++33469++++,*((((5113/3<;;<>?>?BC?A?>?>CEBECCAABADDHGFDED,,,,DHJJHDCDA2))),'&&&%$$$$$,(1//.-'&&'078798688:863220/../.(&&'&%%$&&$$%&*...)((%%%''&$%(+.35=BEEICCA?FHFCCCFCAFEFGHJB@@@?DJGEFBCB:880-,45--+(('*16A?@>>>2/.../12>A@@?22115//<76776543==AGGEEJHJJHG1112>@A?A;;;:@AA766;:9...0?7555.--**))12;4471111,,,,--+,77111<99::D--/160000>D@6668>((((*,&-+()**/0*&*'''%''(,.00000-0$$$&()**,545=;5+&%%%''(**&&//*&&)(+7:A@?-,*+*('%$##$#$&''%%%$$$&&114?7>B==<<780057JIJG=<<<DHFCEEGD999:C)))7<1('&$%$%####$&&')(,++,.-,,/(;;;=553(((')%%&/0)(((-.510*3/((((,+))*))-''''''$$'''%%()*),7....=:1::;>??@GDEGGGGJJJCHGJJFFJFJ@??@>=<;7686677;<>@;;;><=>CCB?=<AAE?;43***+36<>JEFJFG<;;=EJJHJGHDJJF--,,.//4=>FCJDFJIEJGGHIJBBDA922G>B@IDEA@A>A?'''(<<BCIHJJFGJJH6666665777842630023578JJJJJJJJJJIJIJCJHJGIJEFFFGHEDDEDJJEHD?775220+**0//+)**:<BCJJJJHJJJJEJJGIJDJFJIIIJJ>>>ADBH@;;99<>?@>EJJIEJHFIHGJFGF?200BEGJFGFEECCFIB@???54400//89:0000@?@ADGHJBBB87779FJIGHGBBBJF;??<>>@88769</---8;?A????D96''&0,)(('''('()():<?BABH10016DCB1/'&$$%$#$$''()'(''$#%&)&+0--..010131.0./////.06(''(0++()347=>>@8445378::997221110+((%&'*++?DDID<;;>57HABBFJIJJIJJJGJGJHJJIHJIJJJJJEGJFJDA5014>@?:3///FEHJJJJFGJJJJJJIFIFFJJJGJFCBJ6643,((>FIDJJGJJJIIHGDJC@@9876220,,,+,1*/-,,/.*.-+,--,,)&%$$#$%(-&&&'*&&*.../5122CDCGHJGJDJDDJJJJJIJJJDHIJDABAGJJGJEEBCDCGJJIJJGC5IJHJIFJFJI@@@?JJJJJJJJIJJIJJJGJIGHJBAA@BBBHHF1112?>4)(&&'%&*),.(''&&&'*&%&&&&%&''''(&&*+,(&&&%%$$&'('&&%.'&&&')*''%%%$%%$$')&&''(&'%)))*),+-((((*,*(&&&')*((().-/222=ADJHFJFHJJJFJGIJA@@@?HEFHI@EFDHJHA;:::EE888=<66>=>IJGH;;:;-**+,('&$##&+**+,-+-;;?C@@@ADBJDEHJJHJJGJJJGC=<:<C>@=<=?HJIJIFJJJHDBHCCBDF:6C9EAE@@JHGGEHJJJFECDFDBAB9;;:?A;<<CDHJJEFFGJJJJGBCA++++=>8777<@@@>>?65545<>?@,,,('&%
@Glass_T7V_24_D3_14_9_26
TTAAAGGCTTTGAGATTTTCCAGTGGACGGACTCTTCTGCCAAGTTCTCAAGCGAAAAATTAGAATTAGTTTTTAGTGAAGAGATATTTGCCTTATCTTTGCAGGTTAAAAAAATTAGTTGATTGTAATTGTTGAACATGTTAAGTCTTTTGAAAACAAATACTCTATGAGGATTTATGAGTGGTTATTAAAAAGAACTAACACAAAAGAAAACTCACAAGGCAAATATAGAGATTAGCCTTGAATGATCGTCATGTTGATGCTTGAAAATAACTGCCAAGTAGTTTAAAAGGCTTAACCAATGGGTTTTGAAACCAATAAGTAAAGATTTAAACACTTACAGCAATATGAAATTGGTGGTTGATAAGCGAGGCCGCCCGACTGATACGTTGATTTTCCAAGTTGAACTAGATAGACAAATGGATCTCGTAACCGAACTTGAGAACAACCAGATAAAAATGAATGGTGACAAAATCCAACAACCATTACATCAGATTCCTACCTACATAACGGACTAAGAAAAACACTACACGATGCTTTAACTGCAAAAATTCAGCTCACCAGTTTTGAGGCAAAATTTTTGAGTGACATGCAAAGTAAGTCTGATCTCAATGGTTCGGTTCATCCTGCAAAAACAACGAACCACACTAGAGAACATACTGGCTAAATGCAAAGATATGAGTATTATGGCTCTTGTCTGTATCAGTGAAGCATCAAGACTAACAAACAAAAGTAGAACAACTGTTCACCGTTACATATCAAAGGGAAAACTGTCCATATGCACAATGAAAACGGTGTCGATGATGTCCTGAGCTTACGAGTTTTTGGTGCATTGAAGGTTTGTTCACCATAAAACAATGGACAATGTAACCTCGAGATTACCGCCTTTTCGTGAGCTGATACCGCTCGCCGCAGCCGAACAACCAGGCGCAGCGAGTTCGGTGGGCGGAGGAGCCTTTGCCGTAAGACGCGAAGTAATCTTTTCGGTTTTAAAGAAAAAGGGCAGGGTGGTGACACCTTATTTTGCCGGACTGCAGCGGCCGCTACTAGTATTAATATGCGCGCAGCGTCTGGAAAACCGAGGCCAAAAGACGTGCGTCTTTGATACCCAGTTCAACTTACAGCAGATTAAAATCAAGTCCGGCGCAGCCGGTTTGTGCCGCTTCCGCGCGGTTCTGTCGCTGAGCCCCGCCAGAACGTTGCCAAGCGATTGACCATTTAATAGTGACCAGTGGAACAGCTACCACTTCCACCCTGGCCGTTGTCTAAAACATATTTATCAACGTGCTGAAACTCGCGGGCGGGCAGGGTTTCACCGACGCTTAATGCTTTAGATGGCAACATGTGCTGGCAGAGCTTTCCTGCAGCGTATATACAGCTGTTCTTCATTACCATGCAGTTGCACTGCCGCCAGCGATAACACCTTAGCTTTGTCCACCACATCGGCAATATCGTGATTGCGGAACACGCCAACATACTGCTGGACGGTACGCAGCCATCACTTCCTGCGCCTGTTCAACGTTGACGCAACGCGGTGATGTCGCAACAAAATCAACCCACCGTAAATCGCGCCCGCGTCATAAGCTGCTTTAGCATCTTGCCCACGCGTCAGGCCACATACTTTATTCTCACCCAGCAACACCCGGCGCACGGCGGCGTGCAAATCGTCATGGGCCATCAACGCCGAACCAATCAGAAAACCGTTAGCGAAGTGGCTTAACTCGCGCACCTGAGCGTAAGTATTGATGCCGGATTCGCTGATTACCGTCACGTTGTGCCCCAGTTTCGGCGCAAGCTCGCGCAGGGGTACGGTTGAGATCGATCGACAAATCACGCAGATCGCGGTTGTCTGATGCCAACGACCTTTGCTCCCAATGCAATGGCGCGCTCCTGTTCCTCTACATCTCCTTCAGTAGCACCATGTGCAGGAACTGTGAGCGACGGCGGCAAGCTGGCGATGTCGGTGGTCGTCCATTATGGAAAGCATTAATAAGCAGGCATCGGCCTGGTAATAGCGCGCCAGATAGATCTAGTTAACGGTAGATAATGAAGTCTTTACATAAAATCGGCTGCGGGGCGATTTCGTTGTGACGATGGGGAGGAAATTAAAGCTCCCCTGAAAATATTTCTCATCAGTCAGCACCGAAATTGCCGAAGCGTAATGTTTATAAATGGCGGCAATGCGTGTCAAATCGAAATCATCACGGATCACGCCTTTAGCGGCGACGCTTTATTGCGCTCCAGAATAAACGCCGTGCGCGCACCCTGTAGCGCGTGGTGGAAATCTGGTGGTGTATCAGCTAGAACCTCATTCTGAAAACTGGCCAGCGGTTGCTGCTGTTTGCGGGCTTCTACCCAAATCGCCTTGTCTGCGACAGTACGCTAAACCATTTGCATTACCGTCATCTCTCCTCTTTCTCTAGTAGCTGACCCGACGGGTATCGAGAAACGGTAGGAAGTTGCGATAAAAAGCGTCAGGTAGGATCCGCTAATCTTATGGATAAAAATGCTATGGCATAGCAAAGTGTGACGCCGTGCAAATAATCAATGTGGACTTTTCTGCCGTGATTATAGACACTTTTGTTACGCGTTTTTGTCATGGCTTTGGTCCCGCTTTGTTACAGAATGCTTTTAATAAGCGGGGTTACCGGTTTGGTTAGCGAGAAGAGCCAGTGAAAAAGACGCAGTGACGGCAATGTCTGATGCAATATGGACAATTGGTTTCTTCTGAATGGCGGGAGTATGAAAAGTATGGCTGAAGCGCAAAATACCCTGCTGCCGGGATACTGGTTTAATGCCCATCTGGTGGCGGGTTTAACGCCGATTGAGGCCAACGGTTATCTCGATTTTTTTATCGACCGACCGCTGGGAATGAAAGGTTATATTCTCAATCTCACCATTCGCGGTCAGGGGGTGGTGAAAAATCAGGGACGAGAATTTGTTTGCCGACCGGGTGATATTTTGCTGTTCCCGCAGGAGAGATTCATCACTACGGTCGTCATCCGGAGGCTCGCGAATGGTATCACCAGTGGGTTGCTTCGCCGCCTGTACTGGCATGAATGGCTTCTAACTGGCCGTCAAATATTGATGCGGGATTCTGTCGCCGGATGAAGCGCACCAGCCGCATTTCAGCGACCTGTTTTGGGCAAATCATTAACGCCGGGCAAGGGGAAGGGCGCTATTCGGAGCTGCTGGCGATAAATCTGCTTGAGCAATTGTTACTGCGGCGCGTGGAAAAGATTAACGAGTCCGTCCACCAATGGATAATCGGGTACGCAGGAGGCTTGTCGGTGCATCGGCAATCACCTGGCCAACAGCAATTTTGAATATCCGCCACATTCTGGCGCAGCATGTTGTTGTCGCCGTCGCGTCTGTCACATCTTTTCCCGCCAGCAGTTAGGGATTAGCATTATAAGCTGGCGCGAGGACCAACGTATCGCCAGGCGAAGCTGCTTTGAGCCACCCGGATGCCTATCGCTACCGTCGGTCGCAATGTTTTGGTTTTTGACGATCGGTTGCTTACGCGGGTGCTTAAAAAATGCACCGGGGCCAGCCCGAGCGAGTTCCGTGCCGGTTGTAAAGAAAAAAGTGAATGATGTAGCCGTCAAGTTGTCATAACTCTAGAAGCGGCCGCGAATTCGAAGAAACAGCGGCCGCGAATTCCAGAAATCATCCTTAGCGAAAGCTAAGGATTTTTTTATCTGAAATTCTGCCTCGTGATACGCCTATTTTTATAGGTTAATGTCATGATAATAATGGTTTCTTAGACGTCAGGTGGCACCATGGGAAATGTCACAGAACCTGTTGTGTTATTTTTCTAAATACATTCAAATATGTATCCGCTCATGAGACGATAACACGATAAATGCTTCAATAATATTGAAAAAGGAAGAGTATGAGTATTCAACATTTCCGTGTCGCCCTTATTCCCTTTTTTGCGGCGTTTTGCCTCCTGCTTGCTCACCCAGAAACGCTGGTGAAAGTAAAAGATGCTGAAGATCGGTTGATGCCTCAGGTTTCAGGTTGTATCGGAAACTGGATCTCAACAGCGGTAAGATCCTTGAGAGTTTTCGCCCCGAAGAACGTTTTCCAATGATGAGCACTTTTAAAGTTCTGCTATGTGGCGCGGTATTATCCCGTATTGACGCCGGGCAAGAGCAACTCGGTCGCCGCATACACTATTCTCAGAATGACTTGGTTGAGTACTCACCAGTCACAGAAAAGCATCTTACGGATGGCGTCGACGGATAAAGAATTATGCAGGATGCTGCCATAACCATGAGTGATAACACTGCGGCCAACTTACTTCTGACAACAATGCGGAGGACCAGAGGACTAACCGCTTTTTTGCACAACGTGGGGATCATGCCAACTCGCCTTGATCGTTGGGAACCGGAGCTGAATGAAGCCGTCAAACGACGAGCGTGACACCACGATGCCTGTAGCAATGGCAACAACGTTGCGCAAACTATTAACTGGCAAACTGCTGGCTTACCGGCAACAATTAATAGACTGGATGGGCCGCCAGTAAAGTTCCAGGACCACTTCTGCGCTTCAGGCCCTTCCGGCTGGCTGGTTTATTGCTGATAGATCTGGAGCCGGTGAGCGTGGGTCTCGCGGTATCATTGCAGCACTGGGGCCAGATGGTAAGCCCTGCGGTATCGTAGTTATCTACACGACGGGGAGTCAGGCAACTATGGATGAACGAGATGGACGGATCGCTTCAGATAGGTGCCTCACTGGTTCCAGCATTGGTAACTGTCGGACCAAGATTTACGAGCTGGCTTGGACTCCTGTTTGAATAATCCAGTAATGACCTCAGAACTCCATCTGGATTTGTTCAGAACGCTTCAGTTAGCCGGGCGTTTTTTATTGGTAGAATCCAAGCACTAGGGACGGTAAGACGGGTAGCCTGATGCACTCCTTACTGGATCGTAGCCAGTCTGAATGACCTGTCACGGGATAATCCGAAGTGGTCAGACTGGAAAATCAGAGAAGGGCAGGAACTGCTGAACAGCAAAAAGTCAGATAGCACCACATTGCACAACCCGCCATAGAACATGAGAGCCCGTGACGGGCTTTTCTGGTATTATGGGTGATTTCCTGCATCAAATAAGTAAAAAGGCGCTGTAGTGCCATTTGCCCCCCATTCACTGCCAGAGCCGTGGAGCGCAGCGAACTGGATGCACGAAAAAGACAGCGACTCAGGTGCCTGATGGTCGGAGACAAAGGAATATTCAGCGATTTGCCCCCGAGCTTGCGAGGGTGCTCTTTAAGCCTTTAGGGTTTTAAGGTCTGTTTTTGTAGAGGAGCAAACAGCGTTTGCGACATCCTTTTGTAATACTGCGGAACTGATCGCTAAAGTAGTGAGTTATACACAGGGCTGGGATATTATTCTTTTTATCTTTTTTTATTCTTTCTTTTATTCTATAAATTATAACCACTTGAATATAAACAAAAAAAACACACAAAGGTCTAGCGGAATTTACAAGAGTATAGCAGAATTTACAAGTTTTCCAGCAAAGGTCTAGCAGAATTTACAGATACCCACAACTCAAAGGAAAAGGACATGTAATTATCATTGACTAGCCCATCTCAATTGGTATAGTGATTAAAATCCGCTGCGGCCCAATGGGGATGCTATGTCTGAATTAGTTGTTTTCAAAGCAAATGAACTAGCGATTAGTCGCTATACGTTTGAGCAGACATGGAACCGGAGCTAATTTTATGTAGGCACTGAACCCCACGATTGAAAACCCTAGAGGAAAAAACGGGCATGGTCGCTTGTCAACCAATACGCTGGATGGATGGAACATCAGTAGGGAAAATGCTTATGGTGTATTAGCTAAAGCAACCAGAGAGCTGATGACGAGAACTGTGGAAATCGCGCG
+
'%$%()+,-+*))*)))))))0//*)))('''(+'&$$&&/,-9AB888;;;>655:F2))((-/.4246789;+))%%&&)'&1*'''%%((('**&&/.-((.))**+9<:9;6&'('%&&%''&&.'$$%&%%35:;:9279<8666D:<<=JJBEDHGJIFDGFGGJIGJJJDE---.55440//+*+:6734++++9??==AJ@CEJJDCFEJIBCBCFGJJI@=-,3/00.--,+)&''%'&%%%&'.00-+%%%'+***/37:;0.--,+-,.*()'(+*'+<JGGEHFEHB@@??:?BCDDEAAAJFCFHIAA>C33JJJHJJJJJJFECEEGIGJJHFIFFIIGIFJHJGJJFGDDCHFIFHCJJFEEBE;;7<00>9:99<=>=:<62201:<B@??>D///2/////??A,+++&'&)58ADBBCCDFHFFBBDC??>@EA@@@GII44+**+4221--(&&()$$%'(00366777:440+))')))2675433FIFJFEDCEJGFFIJIFJFDCEEJGEDGFJIJJ@AB?7.-++,+,))(()*,,1CB@?ACJJC@?GDBA@FD@EEA5555FFJGJE@==AJFD;:;*(((--:11CD==<<-)(%)(()&%%$%'35CHH@@@BACEJJJIHGGFEDIHEFIF=;<<CDGAA?87+'&((&&'%&&&&%'&(66<=;98794421016577<<=?AABHEDEF??>?J@==>EJIGJJFFJJGHGJJJJJJJJJHJJJJIJJD>77@A@39=;6::0188=A?@??11,&&&/2631//0./)&%%%&&%$$##%&(''((2///11,+/-//34''%$%'-+('((+1.)*)()%$$&'$%(&&&&*,-.00011126669;:7:74444579)(('344:553-+*&'''&&).,,---,**),++,,,+(()%%%%%&'+&&'('%%%)+()+*'%&&&$#$&&'''(''(?ACBCC;<<;==BB8887ADFEBFEACGFJGHGEDAAEJCBD<<<))))@0./...././/2:9:1123JIGFFEJFB<;;;JJDIHGJIFFF@F@>;)))):;FIGIED::::@><8831'&&%$$''(*+)(*.++))',++&%$$()&(('&')(%))434533,,,.>>DDCE<;::)'')/,.*)('&&))/'())+**+..*)((*'(**+09;44.+-.,'(15*556AED=;;=CDJFHFC<'''&%%&'++'%%#'&-.0--/004///09>;<>?AAGIIIJJHJHJIGJJJEHDDDHFD>???JJJJJJJJGJJ:999BIJIIJJJJJGEG@?410/CB?>??CEEB1005-0024<D5554332/))));3322,,+&%%&&&&(.//'&&&'('')+28</897CJFJJJJJJGJHJGGGIGIGJJABCAJEIJJJJJIHJEB<=>BFJJJJJJHJIJJJJJJHHIJJFC:::;JJDDDDECF;;99****)*)+0'&&&&%'-((&&%%'(-/1AIEDFFCEHHJIGB7CEJIDDFCHDEJJDE2223HBBBEIGC=311/)(&%&'(%&)+8?7765GJIJHJEGDEGIFDJJIJJJIJJJJE@@7666FFFGIEJJGGDGEJJJJJJJJJGJJC?=>JEJDDAB>AGDADD999:JJDEDFIDGF?>@@EDDFGFCFFJE::98;789=HGJIEDEDFC988882224DEJJJJFJHHJIJJGHJIHIJJJJJGGJJJJHGGGJJGJJIEJEJJJJJJJFGJFJCC@JJJJJI<;;<JJEDIDDEEFJGJICGDD>=<<I@999IJEEGFJ?<7520///65,,./0-)(''*+%%%(.--.---0;;::4368@32.-.-.-(&&&22887;<>AAAAC?;BC?@GCFFEIJJGJJJFEDCJIHFIEF=>:77''%%%&,(&%$#$$$%&##$%('(*++,77333BFCBEDDCE>>?ABA10019/.293300)(((&&&$$##%-''',,*((<==///,2255443334;ABBDFHJJJFHJJEGFDJDDJBB@?@-+++,(())))-&%%&'()/3458:B53355>DGGIHJJJJDDCCJJHEDJJFAC@<'%%%%%&(((),)))B@8;4B@BB>AAEB<884;;>?@JGGFGD><C>>JGDJHCJJGCEDBGFJJHEGD=<<GJJIJIDIJJJJJHBCA>>>CCE???>=//,((%%&((%%&+884445>5/+-,**)(**+*%%'&))'''(-+*(%%%$+0021340//0279==>?>B?><<8?;:><4CC>>>>>33))*%&&&,+''%%&$$%%%%())))+%$%(3:>65666<=<>>ED9989?JIEBACB?<;<<6(''(0////+5:100196.<>FIDBCBJFDEB?=.,,%%%&&')4//05)''''.-'''$'%%%$%&$$%$*+.*+:61?88989*))*(&&&''$%&,++**'&%'+,741/.))'%$%'+*.7778::EGEJAC>@AEDF<;:955523>>=/..-1100189EJHHA@DIJIJJIJ76677HJJJJJIJJJJHFJJHJHHGJJ<999;JFHJGJJJJJGFG8666ECJJGJEHIGHHFJJJGC6AEDFFBBCJIHJIIHEHGFJJJFJJJJHJJJIJJJHJJJIHGHIIJJIIFB@=>AABJJGJJHFGJGJDDFDD@?@@A>===<<8.++**,0=<;;222FEJJJJBBB@CDCE>9778<ACBEHGFHDJEGJD>>><JJE?;=//45::;8:300-,+++/0?=<88%%%%%%%%''((()/-&&'1+88>>@?4JJJHHJE''''42445;8/05((((DHJJJIGJGFJGHDJF=AAEFFGEDEIIHJIJJIJJJJJHGCGJJJJJJJJJJJJGGJ?>??C7<0+(&%*'3+44434323.-115A==IFF@>=>JJJ?3-())FJI:::3-,+,*))))),6863/<<D@A==>?DFFDFBCEJJF;:::BA?AABFC@G5B@9B11EEIE?==>GJJJJHJIHJFI?<;5665?>AJJJJHGDEDDDFGJJED0'''&'''1.-,*,**&$%'&')('&&'/)**((((AB9767*&%$$'*-3?=5543431.,'$$&%&&(((%%$$$$%&'-,346<8887.-%%&%'((4557?>>=?>:9989752//09;JJHGJJJJFHJHDEB4FEHEA?EJJJHEJJJJFHHFJGHJIIJJIJJJGJGHHHJHHEFHCFB@AJFBCEDGFE632)(&%&%%$%$'*+*)%%%,-54-+*+%$##$()*)&'((---+++*--440+**&'../.+,-+,(&&&-.))(((('%%&('&&'-/)&&&&110113;5*))(.1/-**24-+**(''&''(&&*+++-6(**)+413<?@....46543-,,-055410160);?776--,,(''+*-+'((%$$$%%%&)/((/))(')*'()'('),))'%&)1?@D9998884433.'(()-((()8977965532-('%$$%)330004::***,5/'&&')*,.20.-,+,,'&&'%$$%%&%&')4.,,,,/78JJIHHGGJJIJJHJJJIJJC??@BGIIJHAG:IFHA6556>=+++.1+((/0*('(*+,4542--.12A7766@DHD76668BC:9446@AFEDDBBF;62+*))33??BBA?A?=>=???=<>=B<;110(''(33;<>C?@@@@?D;8523AEECJFCBBDDHDDFEGHJJHJCA>29?ABBFHJB@==32446B770000244757-++*03)))...5446;22,((+--.8889@@A@AB<;;?@@B>=;<3'&'$%%&'&'&$$#$%&)&&&&+,))*-5BHJIJJ????JFJEFEHFHFDC;8710.--0185650//069;;@87722//16AB=>=3334CEDFDBJGAAEE2227;9988:;DCC:C<3HJJEHJJABB//EGJEE>G@CF>9.+)(((')''')'(/*&)+/5:00DFEBJJJJJIJJJJJJJHJJJGHIJIJGHJGIJJ@><7('''$#%$$&&&&&&%'(%%%&&+(&$$$%%$(()'&&')////>?AJJHEHDB?BA2633017CBCCEJ=755;A@EACFJEHJGJJJE?EJJIFGJJJJJHIIHJJJJHJGJJJJIJJGEBBBEJBA@?<8:99=0BEDF?@999A@DFJG>>?>><<<BBBCEGEGJIJJFJJBBBBEGDBB33JIJJJIGJJJJJJEJIHJICABA00009887<CFJFJ111386GDCBE9(('('(()(('',,.-+,+/,,,,+('&&&(*(%%$,2;;<9:::::>EFDJJJJFDFFJEFGHGJJ8>>;4=322112)))&%$%'&&%%&()-,.,'''5BA@==?<<A=,)&&%''(%%&*..-*%$%&(%&,11199<>1343566<DA?>>=>HDDIIEH?=)(()50''&&'')/024335ECFEFHHJGJIHJHJIIJG==>HEJJJJJJJJHGDEEBDJF=9;40)(('(+)(()'((),%$$$())-'%%$*-,..*+*+'''%$$$%$%%&+)&%%$$&)(())('%%%''-0/...000)(($%%&'((**-5@CA:@BDJJJFHJJJJJIEEJEFFBAA4((((ADEIJEGEJJCCBCGJ777;:::;F?>>?JJJGJJJJJJJHJHIJJJI666;ACD32622<=6611:=>54411007>532256,,--1/54../034;777:?>:::;C@?@80000)))*)*'*/)((+('%&(,,-26::/,,,.-&&&%%&&5('''88;;;<@A*('(+11.+++++',++.68///02+*0//..0334,+-,)()*+;4446<=////8602FFJHFJJJJGJJJJGJJJGEAAAA?...*&%&&&$$%-479@:989=><)(('';333<;4444C@7771...9A000-**,2,,-2++++,&'.793330202)((%&%%&%%%&'''%%&(();:ABA@B???@HEEFJJ??>.---5@BEB<-,,,.424?BAAB4-++**/./;7@AFIJFFDJJIFJJA??555CE76110-..)*55711112--00,,)00-01**'%$$'$$$%))+.66066:8..0.8:776610.(((,.,,0.))))01*+)(()+****)'&&''+=?:77**((,'((-8<3332*)))/133>@?<;=9872,'''/.//+'(.-/**./4435-+&*-+*+**+,9;<84++045=ACEDIIHECA766@??:888;65--/:8:AEB?@89:;<<<<:*****+,775666ADGCEF@C;98791,9@888D<8J@JJJGI@@@EGGGJE@C@D@A3,+8CFHJJIJFGJJDFEFHJJFDEHJJFA@@@GDAFCAC=<9;5A=>)(()''''27998::8:<<JDJFB@@556568.-,/-*&&&&649:?IJGHFEFGEIGICA@<>@0392@:9=<11/.---7778FGJJJGJIEEGEIJHJJF<<=JJJJJJEHFIFHJGJEA@@@E>>>9>A900.,,,++++**221125B>=EE<<<CJHED8=68BEJGICCGEJEIJIEJJJJJJJHHJHJJIGJIJHJJJHJIJJIJEEECBA>7754445899100000:<=>>:::<C:GDFHHJGJEFHEDB<<<;+*%%%%&%%&),(('%%&''&)%$#$''()()),62244EDGGJJGDJEIHGHJJJJHGJIGEGJFGJCG@@@@?.&%%&*&()'%$$'(-((((''''')/10137:>)(&&(&&&&++&%&&5777<88:;BCDCEB444(&%(.01,,*+++-)'&&%&&%%%'*&&$$$%.1460/..1&%&(,+*+/-()24;-''''((+5FJIDEFDFEJ5555C9//-.2333393236<ABEFDGJJJJIGCD00..278ABBBCGBI:..,,%
@Glass_T7V_24_D3_14_9_27
GCCGGATTCGCTGATTACCGTCACGTTGTGCCCCAGTTTCGGCGCAAGCTCGCGGGTACGGTTGAGATCGATCGACAAATCACGCAGATCGCGGTTGTTGATGCCAACGACCTTTGCTCCCAATGCAATGGCGCGCTCCTGTTCCTCTTCATTACTGACTTCGGTCAGCACCCCCATCTCCAGACTGTGAGCGACGGCGGCAAGCTGGCGATATTCGTAGATCATCCAGTACTGAAAGCATTAATAAGCAGGCATCGGCCTGGTAATAGTCGCGCCGGATCAATCTGGTAAGGGTCGATAATGAAGTCTTTTTACATAAAATCGGCTGCGGGGCGATTTGGCTGACGATGGGGAGGAAATTAAAGCTCCCCTGAAAATATTTCTCATCAGTCAGCACCGAAATTCCCGAAGCGTAATGTTTATAAATGGCGGCAATGCGTGCTGGATCAAATCGTCACGGATCACGCCTTTTGACGGCGACGCTTTCTTGCACTCCAGAATAAACGCCGTGCGCGCCTGTAGCGCATCATAAAAATGTCGCGTGCTCGGCTGAACCTCATTCTGAAAACTGGCCAGCGGTTGCTGCTGTTTGCGGGCTTCTACCCAAATCGCCTTGTCTGCAACGATCACGCTAAAACGGTTTGCATCATCTTTAGTATTTCTCCTCTTTCTCTAGTAGCTAGCCCAAAAAAACGGGTATGGAGAAACAGTAGAGAGTTGCGATAAAAAGCGTCAGGTCAGATCCGCTAATCTTATGGATAAAAATGCTATGGCATAGCAAAGTGTGACGCCGTGCAAATAATCAATGTGGACTTTTCTGCCGTGATTATAGACACTTTTGTTACGCGTTTTTGTCATGGCTTTGGTCCCGCTTTGTTACAGAATGCTTTTAATAAGCAGGGGTTACCGGTTTGGTTAGCGAGAAGAGCCAGTAAAAGACGCAGTGACGGCAATGTCTGATGCAATATGGACAATTGGTTTCTTCTCTGAATGGCGGGAGTATGAAAAGTATGGCTGAAGCGCAAAATGATCCCCTGCTGCCGGGATACTCGTTTAATGCCCCATCTGGTGGCGGGTTTAACGCCGATTGAGGCCAACGGTTATCTCGATTTTTTTATCGACCGACCGCTGGGAATGAAAGGTTATATTCTCAATCTCACCATTCGCGGTAGGGGGTGGTGAAAAATAAGGAACGAGAATTTGTTTGCCGACCGGGTGATATTTTGCTGTTCCCCGCCAGGAGAGATTCATCACTACGGTCGTCATCCGGAGGCTCGCGAATGGTATCACCAGTGGGTTTCTTTTCGTCCGCGCGCCTACTGGCATGAATGGCTTAACTGGCCGTCAATATTTGCCAATACGGGGTTCTTTCGCCCGGATGAAGCGCACCAGCCGCATTTCAGCGACCTGTTTGGGCAAATCATTAACGCCGGGCAAGGGGAAGGGCGCTATTCGGAGCTGCTGGCGATAAATCTGCTTGAGCAATTGTTACTGCGGCGCATGGAAGCGATTAACGAGACGTACTCATCCACCGATGGATAATCGGGTACGCGAGGCTTGTCAGTACATCAGCGATCACCTGGCAGACAGCAATTTTGATATCGCCAGCGTCGCCGCCAGCATGTTTGCTTGTCGCCGTCGCGTCTGTCACATCTTTCCGCCAGCAGTTAGGGATTAGCGTCTTAAGCTGGCGCGAGGACCAACGTATCAGCCAGGCGAAGCTGCTTTTGAGCACCAGCCGGATGCCTATCGCCACCGTCGGTCGCAATGTTGGTTTTGACGATCAACTCTATTTCTCGCGGGTATTTAAAAATACCACCGGGGCCAGCCCGAGCGAGTTCCGTGCCGGTTGTGAAGAAAAAGTGAATGATGTAGCCGTCAAGTTGCCGTAACTCTAGAAGCGGCCGCGAATTCGAAGAAACAGCGGCCGCGAATTCCAGAAATCATCCTTAGCGAAAGCTAAGGATTTTTTTATCTGAAATTCTGCCTCGTGATACGCCTATTTTTATAGGTTAATGTCATGATAATAATCGTTTCTAGACGTCAGGTGGCACCATGGGAAATGTGCGCGGAACCCCTATTTGTTTATTTTTCTAAATACATTCAAATATGTATCCGCTCATGAGAATAACCCTGATAAATGCTTCAATAATATTGAAAGAGAAGGTATCAGTTATTCAACATTTCCGTGTCACCCTATTCCCTTTTTTGCGGCATTTTGCCTTCCTGTTTTTTGCTCACCCAGAAACGCTGGTGAAAGTAAAAGATGCTGAAGATCAGTTGGGTGCACGTTGGGTTACATCGAACTGGATCTCAACAGCGGTAAGATCCTTGAGAGTTTTCGCCCCGAAGAACGTTTTCCAATGATGAGCACTTTTAAAGTTCTGCTATGTGGCGCGGTATTATCCCGTATTGACGCCGGGCAAGAGCAACTCGGTCGCCGCATACACTATTCTCAGAATGACTTGGTTGAGTACTCACCAGTCACAGAAAAGCATCTTACGGATGGCATGACAGTAAGAGAATTATGCAGTGCTGCCATAACCATGAGTGATAACACTGCGGCCAACTTACTTCTGACAACGATCGGAGGACCGAAGGAGCTAACCGCTTTTTTGCACAACATGGGGGATCATGTAACTCGCCTTGATCGTTGGGAACCGGAGCTGAATGAAGCCATACCAAACGACGAGCGTGACACCACGATGCCTGTAGCAATGGCAACAACGTTGCGCAAACTATTAACTGGCGAACTACTTCTCTAGCTCCGGCAACAATTAATAGACTGGATGGAGGCGGATAAACCCAGCCGCTCTTGCGCTCGGCCCTTCCGGCTGGCTGGTTTATTGCTGATAAATCTGGAGCCGGTGAGCGTGGGTCTCGCGGTATCATTGCAGCACTGGGGCCAGATGGTAAGCCCTCCCGTATCGTAGTTATCTACACGACGGGGAGTCAGGCGACTATGGATGAACGAAATAGACAAATCGCTCATAGGTGCCTCACTGATTAAGCATTGGTAACTGTCAGACCAAGTTTACGAGCTCGCTTTTGGACTCCTGTTCGATAGAATCCAGTAATGACCTCAGAACTCCATCTGGATTTGTTCAGAACGCTCGGTTGCCGCCGGGCGTTTTTTATTGGTGAGAATCCAAGCACTAGGGACAGTAAGACGGGTAAGCCTGTTGATGATACCGCTGCCTTACTGGGTGCATTAGCCAGTCTGAATGACCTGTCACGGGATAATCCGAAGTGGTCAGACTGGAAAATCAGAGGGCAGGAACTGCTGAACAGCAAAAAGTCAGATAGCACCACATAGCAGACCCGCCATAAAACGCCCTGAGAAGCCCGTGACGGGCTTTTCTTGTATTATGGGTAGTTTCCTTGCATGAATCCATAAAAGGCGCTTGTTGTGCCATTTACCCCCATTCACTGCCAGAGCCGTGAGCGCAGCGAACTGAATGTCACGAAAAAGACAGCGACTCAGGTGCCTGATGGTCGGAGACAAAAGGAATATTCAGCGATTTGCCCGAGCTTGCGAGGGTGCTACTTAAGCCTTTAGGGTTTTAAGGTCTGTTTTGTAGAGGAGCAAACAGCGTTTGCGACATCCTTTTGTAATACTGCGGAACTGACTAAAGTAGTGAGTTATACACAGGGCTGGGATCTATTCTTTTATCTTTTTTTATTCTTTCTTTATTATAAATTATAACCACTTGAATATAAACAAAAAAAACACACAAAGGTCTAGCGGAATTTACAGAGGGTCTAGCAGAATTTACAAGTTTTCCAGCAAAGGTCTAGCAGAATTTACAGATACCCACAACTCAAAGGAAAAGGACATGTAATTATCATTGACTAGCCCATCTCAATTGGTATAGTGATTAAAATCACCTAGACCAATTGAGATGTATGTCTGAATTAGTTGTTTTCAAAGCAAATGAACTAGCGATTCATCGGCTATGACTTAACGGAGCATAAACCAAGCTAATTTTATGCTGTGTGGCACTACTCAACCCCACGATTGAAAACCCTACAAGGAAAGAACGGACGGTATCGTTCACTTATAACCAATACGCTAGGATGACGATGAACATCAGTAGGGAAAATGCTTATGGTGTATTAGCTAAAGCAACCAGAGAGCTGATGACGAGAACTGTGGAAATCAGGAATCCTTTGGTTAAAGGCTTTGAGATTTTCCAGTGGACAAACTATGCCAAGTTCTCAAGCGAAAAATTAGAATTAGTTTTTAGTGAAGAGATATTGCCTTCTTTTTTCCAGTTAAAAAAATTCATAAAATATAATCTGGAACATGTTAAGTCTTTTGAAAACAAATACTCTATGAGGATTTATGAGTGGTTATTAAAAGAACTAACACAAAAGAAAACTCACAAGGCAAATATAGAGATTAGCCTTGATGAATTTAAGTTCATGTTAATGCTTGAAAATAACTACCATGAGTTTAAAAGGCTTAACCAATGGGTTTTGAAACCAATAAGTAAAGATTTAAACACTTACAGCAATATGAAATTGGTGGTTGATAAGCGAGGCTCCCGACTGATACGTTGATTTTCCAAGTTGAACTAGATAGACAAATGAATATCGTAACCGAACTTGAGAACAACCAGATAAAAATGAATGGTGACAAAATACCAACAACCATTACATCAGATTCCTACCTACATAACGGACTAAGAAAAACACTACACGATGCTTTAACTGCGAAAAATTCAGCTCACCAGTTTTGAGGCAAAATTTTTGAGTGACATGCAAAGTATGATCTTCAATGGTTCGTTCTCATGGCTCACGCAAAAACAACGAACCACACTAGAGAACATACTGGCTAAATACGGAAGGATCTGAGGTTCTTATGGCTCTTGTATCTATCAGTGAAGCATCAAGACTAACAAACAAAAGTAGAACAACTGTTCACCGTTACATATCAAAGGGAAAACTGTCCATATGCACAGATGAAAACGGTGTAAAAAATAAGGATGACGAAGCTTTTACGAGTTTTTGGTGCATTCAAAGCTGTTCACCATGAACAGATCGACAATGTAACCTCGGGATTTTACCGCCTTTGAGTGAGCTGATACCGCTCGCCGCAGCCGAACGACCGAGCGCAGCGAGTCGTGAGCGAGAGGAAGCCTGCATAACGCGAAGTGATCTTTTCGGTTTTAAAGAAAAGGGCAGGGTGGTGACACCTTGCCCTTTTTTGCCGGACTGCAGCGGCCGCTACTAGTATTAATATGCGCGCAGCGTCTGGAAAACCGAGGCCAAAAGACGTGCGTCTTTGATGCCCGGTTGCGACTCTACAGCAGAATTAAAATCAAGTCCGGCGCAGCCGGTTTGTGCCGCTTCCACGCAGTTATCTGCGCCTAAGCCCCCCGCCAGCAGAACGTTGCCAAGCGATTGACCATTTAATAGTGACCAGTCAAAACGTTGCCCGCTTCCACCCTGGCCGTTGTCTAAAACATATTTATCAACGTGCTGAAACTCGCGGGCGGGCAGGGTTTCACCGACGCTTAATGCTTTCCAGATGGCAACATGTGCTGGCAGAGCTTCACGCAGCGTATCGATATACAGCTGTTCTTCATTACCATGCAGTTGCACTGCCGCCAGCGATAACACCTTAGCTTTGTCCACCACATCGGCAATATCGTGATTGCGGAACACGCCAACATACTGCAACGGTGCCGCAGCCATCACTTCCTGCGCCTGTTCAACGTTGACGCAACGCGGTGATGTCGCAACAAAAATCAACCCACCGTAAATCGCGCCCGCGTCATAAGCTGCTTTAGCATCTTGCCCACGCGTCAGGCCACATACTTTCTCTTCACCCAGCAACACCCGGCGCACGGCGGCGTGCAAATCGTCATGGGCCATCAACACCAGAACCAATCAGAAAACCGTTAGCGAAGTGGCTTAACTCGCGCACCTGGGGGATG
+
0/0-346,))*=5557CHCCFDEJFJIEEEEJGJIEBA9.>?CGC9.-,,-27//3@89::::8+***+00/3>??>??AD999:AABIHA??A@DFEJJJHHJJFDJCHC;7.*)+@>@CGGHJJJJIIDJ<<;;FCDCDJJBJJJGJIJFFEHHJJFD@?>IJJJGH;>@@AFEHHGGGHJJJJJHDHEGJJHEGJJEE/../=>>?544...%%&&''&&)009:=BB....AJIJHHGCDF@>>>?BEIIJGCFCGJJHE311('&&*,(*,))09:<;<?GJGJIHEHIF*))*0///23A769721<;==>FFGHJJJJJJIHDDFIIJJJDDCCFFHJF;;;:GGJJEHIEHJFJJJJCF:9JJJFCJJJJGEE<<BACGHJJJIGDDDE?9/.2582245@BBCBBJGHJJJIFFBCBBFGJGFJJIGJGHJD><-,+-0-'''%$$%&&&&*+-*('&*,6699EEBCD:::9@?>A10001///.20001137@D>>>5555//))((+*))*57+++***,<=HJ>;;;;<=DFHB@AAGHJFEGJHIGJEJJJHJIIEJJJJJJFGFHGJ@@@?H:9EGAICHJFFJBA<<>=;99<<DEB;@:<BCEF100141'&((*,./3EF>=;>@?@?=97655)'&)776777;=>CBDEDDIGFEEC=<<<<;;:3((+AJHGJ>>??JJGJEGEJJJIJJDEAC@EGC>A>==755@JDB@?978<6'&&&)1=9@BCDHBBC>FFCIJIJJJJJJJHHIJFDHJJHCIGJJJJJJJJFJDCJII...J===9:::@B74445;=>>ECGGDEIJJJHJFJFJDC87JJFJEIFJJGIGJJJJF@?@JJDC<<<<JFEECJJJJGJJGJA@?AJJJJJJJ1111000*)))FEHCIJFDC=<<<JJJFJEJFEDBJEGHHCGCFJJJJJGJCCCCF@<;;<@??A332267B>>?AECDJJGJJJJFIIGIIJEGIGHJFHBF=,+,*1(''+++-;<72222=>BCDDDDE<99;<>?F??=>?DA@AB?9;?><0.../24<;ED8774224+*+6HJJFFEJGJHJJJ@@A?B@EGEJFCEGIHJJJJJJJGFDGE9JFHJJJJGIFGGEFGIHFJJJJJIG?HJJJJJJJJDAG54.,,,-@??B@>=>;52:<<''''JJI><<3220/,+**)*&*%'0--/6776699100./01ADJBIIJFJJCCCCHEGF:ADB@;1/0B=BC@=>>>=;:9:::;;;AFCCCEIIJJGJJJJGJCI4322CDCBDDDFFEFI;;;<DJ(''32249BIGJGDJJJEEJJJJJGHHGJJJJJJJJIJIJJJFFDEDBACFHCADC999:<434JE?9:::;:;=?9EIJGHJFJFHIGEF@?@HEGDJJJGGIIIJJJHEG<8@EJEBACCIJJJIJFJIJEJJ?>>?JIEG7E?8J<;<9;:;?>A@@@HG?@BGJEHGFHFGJJICACGJJGJIHJJJJG@AABF@@AAJIJJJJJEGICA=6**('(%$$$*%&;=>JJJHGJJJJJFJ7669:/.''''(626:,,+,ADCJCD;;ED>>>>...0DJJGFGDIEJBBIDJGBBBJE<:9::;954)(('''&&(.-/++,-,,,.6:CBDCEFJDD?@==?>'''&''&(*-2,?HJIJIIJJBBBEJJJJJFHJJJJFJJIHEJFIJFEIHGHJJJJJJGEB@@AECEJIJJJJJJJJJJD@>=CC==95('''==FJDDC@BJJEFFJJJJIHIIJJJHJJJJJJJJHJJJIJ4444DBCBBCDCDEGJFEJEHEDDJFJADE;66.**)'0,,9>>;876120-.0;>DBA=<;=>?CCIFJHJJJJJ?HJJGGHHJHJIDJFB@@@222*))))))%%%%%&--)))+36?A6651000:=<@=CFJHFIJJFGIJHJHHGHFJFGJFGFJJHJJGJJIJJHHIHJJFJJJ=>CHJD>ABBCIFCECDJJGJJJJHEJDEJJGJJHJGJHJFIJJJJJFGFJJHJJJJJJFGHGEGHJAC>('''3*)%%&&&57:@AIHHEFJEGIJEJJJJJHJJIEEBDFAJFGGJ??JIBGHJCEDFGJFEEDJHJJJGIJJJJJJJJJJFFH??@<22.,(&&'0434>BCJFJHGHGCDJJGGFHGGJJC:73.,,+*,-//++(%%%'&',.058:<<88<9:966///340056<D?7JDFJIJJHFJJHJJHJFJJJIJJHB>=?>=@E;76654EGGJHHJJJHJIGJJJJDCBJJHIJJFFHI@=<;.--.----(&%%$$%##+7CABCCB:::>IFC?@C?5,,,-<=>AC?;4544;;;<ACDJIJJJC?@@>34HBEJJGGJFJJJJBCJJJJJJJJJEGHJJJJH>===CHFJJIHJJJJIJIHIJJJJJFF;(GH;;;=ECB?=>@JJJJJFJHHJIHJJIJJGJFJGJJJJHJEEJBEBBGJIDCFEIC??JJJJGFDCC@?CACDDG@???DEJJJF>>431./AEJJGJJJJJFJFDA>=8A@BDJHJHHJJJJGGJJJJJJJJJJJJJFJGJHJJJGJJJJIJJJHJIJJFJHJIJJJJJJJF::::9889:76620/0043.//3JFJJFJHFJFBB@B88834(((BCH?@EIGECBEEGAB@<51399AA7668JIEHJGIJJJJHJGJJJJJJJJJHJIJJJHJJJFEEBBBBGIDD@HFFGGJJJJJHEDGJGJGGIJHHIGJJJJIGGJJIJJGJJJJGJJFJDICAE@=<1'('(()//+-(EFJHJFFJJJIFJGFJGGJIJJJGJJHAA==(((%&'()))&''%%(%'7////77CBEA9>@DDEBB?@::::JJGJJJHGIFE==>==<<BGJ<666G><=<A9879::99IFEGHJJJGGIJIFJJJJFCFJEB:999:;:1----0665=3FFGABC9999FJFJCCDB755::;JJBC55485+**),.8<CJHJJHJDEJG@>>>722222235679DIJFEIDCBHEBBBIJGJIJJGIJJJJBBBBA77>?BADFEGFGD99899(&'),))(--68:890/.'&&&,+*,+,8:;??FE98843('((78EDC@???DJJJJJJJIDJJHJJ??>1000=?@>>@A=<<=8777=A<54.<=EEFJJFIEDBCDDA?E8777HFGEJGJGJG@ABFJEJJGJJJ=9:C::::DJBDDIJHGFDEJ>>?GIJHJJIHJGJJJGJGGJJGGIGJHFIJJJJIJJHJJJHHHDJJJJHGAAADE@AHIJHCDC?@DECC9BGGHGJJFHEJJH>>??>?JJJJFJFJJCCFB@52388A>AJHHGHJBCABG:;CB211:9:)((56;<@@@GDEFDEGHFJFE?<=3431112=?BGJ><?><FAD<JCA>=A?=<;:;;=JFB?:4*('()&(*-64321002567223??@?@HFA?A=@C>IFHEDEEGJFEEFEGEJJHEJ?=>989:JEEEEFFCDDCF?>>?IHE?><=@?DD@@A@FFE??@JEBCFJIFEDBABFECABA@=>8779?@@JGHAB=>??@8600-1@=;;>=9CDJFJHJH@DFCCCA@AEGDD635@CCGJEDHFJJIFJIJGJEEFCFGHJGGFEICDCFFGJDDFDFHEDEBA;;::>;;BCECDFEJDB<;6456.3+))-*''&()),1877?@54EGJFIHFEJJIABC;:2-***@ADEJHIGEEGEIHHJJGEJDEHEJHBEHJJJJJ?@?@EFGJJHFGFEJCBABJJE?=;9788JJJJFDEJJFEGJJC=77;;AJDDH?DEHFFIICCEEEHJFJGEJIGJCDA@CGBC=GEDFFH<;>CDCGJJJFEFFJDDEFHEJJJIHH??>>66667@D??@EJFGJIGFGFHJJJGFFEGJIJA??>@?@FFBG@EB7787343399==<<<:DBDCEIFFFIGEABC@ABAEEBCBB@AC??>?(((&&)/0AB--+++%.37;;;544../5<<88888FGJIJJJJGJIJJJJFJJGFJGIEEHEEHJHHECEEDFCJJJJFJ;7445@AHEI444;<<ADDGFEEDDFJJJJGGJJJJJBACCJ433'%%%&&&%$%&++08=@::ABAABJHJJJJJJFJJGFJJJJJJG,++,,569=AA?A@@@99>=;:;=:89<=8768985//>655.)()))-1333B<EGJGGIEJJJJI742223?>?@CBC@@A@<:::AE?<<D;IFCD;;77;<:10038-++--455975860000;;;<:;;2111//./98<'&'')*:;B7BJJDJJJJJJJIJIHJJJJFIJJJIJJJEGJJGHGJFDIJJHIGJIHFGEJJEGJJE?@>?@BB<EJDGGGA@)))88;>@DGGBJJJJJIDEJIFHHHGJHJJFJHHDDCGJFFJJ;;59780..59>CBEJJJJEHJ=IGGJFGEGGJIJJHJGGHJHFFJJJJJIFGJFEGGJGFEFBHC83CHHJJGGJGFIGEHHJJEJFEJHDHFJJJHE@?=?54JJJJJJJJIJHJEFDHFHJJJJJHJJJJJJGJJ>>>>J@?<766(''(''&&&&345??JJEGFJJJHEIJIJFFJJJJJIJJGHHJGFEGBJDG*(((++++@FHHFA@@@FEDEBDC?<<@GDGGEJJGJIEEHGJ>?>@EEBA>>A7554=?@JGJFJFFHJJJIJJJJGJJJJGHJJFJJJJIEGFFC934?@JJGDBEIJJJHGIJJJIJJJHJGB*)))IHEHCEJJJIJGJIJJJJJEJGFJJJJJJIJJJ0000:DJ-,,*.-,+%%%$&&(6+&&23999:?;;;<?:;CEIIDFFCEFIHIJJJGFC@AAAB433-+++58CJHFEEFIJHJJJJJJIH::AAJFJJHJFECJJJGD@:<@@EJJDEEGJJJJJJHJJJJGJJJJIHJJJJJGIJJEJEGJJJHGHBAAAJGJJJJHFJHJJJIJJJJJJE;('')CBGJJJJHHJDCJJIJJJJJJJJJJDJJIFGJECA63521*)''&&%&$#$$&&''0.///966464435489?D77766557;;:@C@AJJED999:/,++,<8<JGJIGHFEFJ0.**++./0.//))));1*9>AEECCDDJJJJJJHJDABB@DAA@@@DEAAADB?>>@HJ=>JIA>=4---AAB63*)(BEIEDCCIFDDHJEJJDCBAD))))444@?BEBFJI/001-.8253//('()*-./,+,63232,.48;;85<D<===FFCD????CDJJJIFJJJJGHEFJHJJJJJJJHJFJHJJJJGIJJJIHIFJIHHHHGA<<<<?<<=?><=;;;::<>9::6023?B>;;<?AAAEHEJIIJJJJHIJJJHJJJJGJHJDJJJJJGGGEGIFJHHB=;<<@>77>A6667==0001??5144>@IHCFGJHJJFEJJIJJEEEJJIJJGJHJJIHJHJJJIJJJJ=<=<HJJFCECFEHGECFJJJGJABA?2/+CIIHJJGFDCBBD9778IJIFJFBEHIJJIJGJJJJIIGJJJJJGEJJJHHDIIJJFJJJFJEGECEGEJFFHGJJJIJJHJJIIJHHJJHJJJJJJJGJEFEC@A>6403>>CFEEGIJIIJIJF<AF?AJGIJJDEA2.-,,<=?JJJCDEIHFJFJFIJGJFJJJFJJJJIJHHBE/./ABJCGC<73338334478ACDDCEBCCDEIJJJJJJJ====DCEFHJJFHFIEJIIHJJJGJJHJJIJJJJEHJJJHJJJJJJJJJJJJHIHGJJJIJJDIHHJJI=<<?72135557ADFJJJHJJJGFBDBI:99AABECEJJGH@@AAJCCBJJJFEDHJJGDIEJGDJFJC<;;FDHA@EEIHF7766884++**.)+=<;6@B++++--,../@DJE?@@@JHIJJJHJJJCBE?A@=>>FFFGJBAB)))'''*5;9::55556DCA@?BA3-..)&49<>;??<==>533457787-,+,+*)(
@Glass_T7V_24_D3_14_9_28
CCAGATGGCGACGGTCGCCTGGCAGAGCTTCACGCAGCGTATCGATATACAGCTGTTCTTCATTACCATGCAGTTGCACTGCCGCCAGCGATAACACCTTAGCTTTGTCCACCACATCGGCAATATCGTGATTGCGGAACACGCCAACATACTGCAACGGTGCCGCAGCCATCACTTCCTGCGCCTGTTCAACGTTGACGCAACGCGGTGATGTCGCAACAAAAATCAACCCACCGTAAATCGCGCCCGCGTCATAAGCTGCTTTAGCATCTTGCCCACGCGTCAGGCCACATACTTTATTCTCACCCAGCAACACCCGGCGCACGGCGGCGTGCAAATCGTCATGGGCCATCAACGCCGAACCAATCAGAAAACCGTTAGCGACGTGGCTTAACTCGCGCACCTGAGCGTAATATTGATGCCGGATTCGCTGATTACCGTCACGTTGTGCCCAGTTTCGGCGCAAGCTCGCGGGTACGGTTCAGATCAATCGACAAATCACGCAGATCGCGGTTGTTGATGCCAACGACCTTTGCTCCCGATGTGATAAGGCACGCTCCTGTTCCTCTTCATTACTGACTTCGGTCAGCACCCCCATCTCCAGACTGTGAGCGACGGCGGCAAGCTGGCGATATTGGTCGTCATCCAGTACTGAAAGCATTAATAAGCAGGCATCGGCCTGGTAATAGCGCGCCAGATAAGATCTGGTAAGGGTCGATAATGAAGTCTTTACATAAAATCGGCTGCGGGGCGATTTGGCTGACGATGGGGAGAAATTAAAGCTCCCTGAAAATATTCTTCATCAGTCAGCACCGAAATTGCCCGAAGCGTAATGTTTATAAATGGCGGCAATGCGTGCTGGATCGAAATCATCACGGATCACGCCTTTTGACGGCGACGCTTTCTTGCACTCCAGAATAAACGCCGTGCGCGCACCCTGTAGCGCATCATAAAAATGTCGCGTGCTCGGCTGAACCTCATTCTGAAAACTGGCCAGCGGTTGCTGCTGTTTTTTGCGGGCTTTACCCAAATCGCCTTGTCTGCGACGATTTTCGCTAAAACGGTTTGCATCATCTCATATTTCTCCTCTTTCTCTAGTAGCTAGCCCAAAAAAACGGGTATGGAGAAACGGTCAGAGAGTTGCGATAAAAAGCGTCAGGTAGGATCCGCTAATCTTATGGATAAAAATGCTATGGCATAGCAAAGTGTGACGCCGTGCAAATAATCAATGTGGACTTTCTGCCGTGATTATAGACACTTTTGTTACGCGTTTTTGTCATGGCTTTGGTCCCGCTTTGTTACAGAATGCTTTTAATAAGCGGGGTTACCGGTTTGGTTAGCGAGAAGAGCCAGTAAAAGACGCAGTGACGGCAATGTCTGATGCAATATGGACAATTGGTTTCTTCTCTGAATGGCGGGAGTATGAAAAGTATGGCTGAAGCGCAAAATGATTCCCTGCTGCCGGGATACTCGTTTAATGCCCATCTGGTGGCGGGTTTAACGCCGATTGAGGCCAACGGTTATCTCGATTTTTTTATCGACCGACCGCTGGGAATGAAAGGTTATATTCTCAATCTCACCATTCGCGGTCAGGGGGTGGTGAAGGAGTCGGGGACGAGAATTTGTTTGCCGACCGGGTGATATTTTGCTGTTCCCGCCAGGAGAGATTCATCACTACGGTCGTCATCCGGAGGCTCGCGAATGGTATCACCAGTGGGTTTACTTTCGTCCGCGCGCCTACTGGCATGAATGGCTTAACTGGCCGTCAATATTTGCCAATACGGGGTTCTTTCGCCCGGATGAAGCGCACCAGCCGCATTTCAGCGACCTGTTTGGGCAAATCATTAACGCCGGGCAAGGGGAAGGGCGCTATTCGGAGCTGCTGGCGATAAATCTGCTTGAGCAATTGTTACTGCGGCGCATGGAAGCGATTAACGAGTCGCTCCATCCACCAATGGATAATCGGGTACGCGAGGCTTGTCAGTACATCAGCGATCACCTGGCAGACAGCAATTTTGATATCGCCAGCGTCGCACAGCATGTTTGCTTGTCGCCGTCGCGTCTGTCACATCTTTTCCGCCAGCAGTTAGGGATTAGCGTCTTAAGCTGGCGCGAGGACCAACGTATCAGCCAGGCGAAGCTGCTTTTGAGCACCACCCGGATGCCTATCGCCACCGTCGGTCGCGATGTTGGTTTTGACGATCAACTCTATTTCTCGCGGGTATTTAAAAAATGCACCGGGGCCAGCCGAGCGAGTTCCCGTGCCGGTTGTGAAGAAAAAGTGAATGATGTAGCCGTCAAGTTGTCATAACTCTAGAAGCGGCCGCGAATTCGAAGAAACAGCGGCCGCGAATTCCAGAAATCATCCTTAGCGAAAGCTAAGGATTTTTTTATCTGAAATTCTGCCTCGTGATACGCCTATTTTTATAGGTTAATGTCATGATAATAATGGTTTCTTCAACGTCAGGTGGCACCATGGGAAATGTGCGCGGAACCCCTATTTGTTTATTTTTCTAAATACATTCAAATCTGTATCCGCTCATGAGACAATAACCCTGATAAATGCTTCAATAATATTGAAAAAGGAAGAGTATGAGTATTCAACATTTCCGTGTCGCCCTTATTCCCTTTTTTGCGGCATTTTGCCTTCCTGTTCTTGCTCACCCAGGAAACGCTGGTGAAAGTAAAAGATGCTGAAGATCAGTTGGGTGCACGAGTGGGTTACATCGAACTGGATCTCAACAGCGGTAAGATCCTTGAGAGTTTTCGCCCGAAGAACGTTTTCAATGATGAGCACTTTTAAAGTTCTGCTATGTGGCGCGGTATTATCCCGTATTGACGCCGGGCAAGAGCAACTCGGTCGCCGCATACACTATTCTCAGAATGACTTGGTTGAGTACTGCGCCGGTCACAGAAAAGCATCTTACGGATGGCATGACAGTAAGAGAATTATGCAGTGCTGCCATAACCATGAGTGATAACACTGCGGCCAACTTACTTCTGACAACGATCGGAGGACCGAAGGAGCTAACCGCTTTTTTGCACAACATGGGGGATCATGTAACTCGCCTTGATCGTTGGGAACCGGAGCTGAATGAAGCCATACCAAACGACGAGCGTGACACCACGATGCCTGTAGCAATGGCGACAACGTTGCGCAAACTATTAACTGGCGAACTACTTACTCTAGCTTCCCGGCAACAATTAATAGACTGGATGGAGGCGGATAAAGTTGCAGGACCACTTCTGCGCTCGGCCCTTCCGGCTGGCTGGTTTATTGCTCAATGATCTGGAGCGGGTCAGCGTGGGTCTCGCGGTATCATTGCAGCACTGGGGCCAGATGGTAAGCCCTCCCGTATCGTAGTTATCTACACGACGGGGAGTCAGGCAACTATGGATGAACGAAATAAGATCGCTGAGATAGGTGCCTCACTGATTAAGCATTGGTAACTGTCAGTACGACCGAGTTCGCTTGGACTCCTGTTGATAGATCCAGTAATGACCTCAGAACTCCATCTGGATTTGTTCAGAACGCTCGGTTGCCGCCGGGCGTTTTTTATTGGTCAAGTCCGAAGCGCTCAGGGACAGTAAGACGGGTAAGCCTGTTGATGATACCGCTGCCTTACTGGGTGCATTAGCCAGTCTGAATGACCTGTCACGGGATAATCCGAAGTGGTCAGACTGGAAAATCAAGGCAGGAACTGCTGAACGACAAAGACAATGGCCCGGCATAAGCAAGACCGCCATAAAACGCCCTGAGAAGCCCGTGACGGGCTTTTCTTGTATTATGGGTAGTTTCCTTGCATGAATCCATAAAAGGCGCCTGTAGTGCCATTTACCCCATTCACTGCCAGAGCCGTGAGCGCAGCGAACTGAATGTCACGAAAAAGACAGCGACTCAGGTGCCTGATGGTCGGAGACAAAAGGAATATTCAGCGATTTGCCCGAGCTTGCGAGGGTGCTGCTTAAGCCTTTAGGGTTTTAAGGTCTGTTTTGTAGAGGAGCAAACAGCGTTTGCGACATCCTTTTGTAATACTGCGGAACTGACTAAAGTAGTGAGTTATACACAGGGCTGGGATCTATTCTTTTTATCTTTTTTTATTCTTTCTTTATTCTATAAATTATAACCACTTGAATATAAACAAAAAAAACACACAAAGGTCTAGCGGAATTTACAAAGATATGGCCGAATTTACAAGTTTTCCAGCAAAGGTCTAGCAGAATTTACAGATACCCACAACTCAAAGGAAAAGGACATGTAATTATCATTGACTAGCCCATCTCAATTGGTATAGTGATTAAAATCACCTAGACCAATTGAGATGTATGTCTGAATTAGTTGTTTTCAAAGCAAATGAACTAGCGATTAGTCGCTATGACTTAACGGAGCATGAAACCAAGCTAATTTTATGCTGTGTGGCACTACTCAACCCCACGATTGAAAACCCTACAAGGAAAGAACGGACGGTATGGTTCACTTATAACCAATACGCTCAGATGATGAACATCAGTAGGGAAAATGCTTATGGTGTATTAGCTAAAGCAACCAGAGAGCTGATGACGAGAACTGTGGAAATCAGGAATCCTTTGGTTAAAGGCTTTGAGATTTTCCAGTGGACAAACTATGCCAAGTTCTCAAGCGAAAGATTGAGAATTAGTTTTTAGTGAAGAGATATTGCCTTATCTTTTCCAGTTAAAAAAATTCATAAAATATAATCTGGAACATGTTAAGTCTTTTGAAAACAAATACTCTATGAGGATTTATGAGTGGTTATTAAAAGAACTAACACAAAAGAAAACTCACAAGGCAAATATAGAGATTAGCCTTGATGAATTTAAGTTCATGTTAATGCTTGAAAATAACTACCATGAGTTTAAAAGGCTTAACCAATGGGTTTTGAAACCAATAAGTAAAGATTTAAACACTTACAGCAATATGAAATTGGTGGTTGATAAGCGAGGCCGCCCGACTGATACGTTGATTTTCCAAGTTGAACTAGATAGACAAATCAATCTCGTAACCGAACTTGAGAACAACCAGATAAAAATGAATGGTGACAAAATACCAACAACCATTACATCAGATTCCTACCTACATAACGGACTAAGAAAAACACTACACGATGCTTTAACTGCAAAAATTCAGCTCACCAGTTTTCGAGGCAAAATTTTTGAGTGACATGCAAAGTAAGTATGATCTCAATGGTTCGTTCTCATGGCTCACGCAAAAACAACGAACCACACTAGAGAACATACTGGCTAAATACGGAAGGATCTGAGGTTCTTATGGCTCTTGTATCTGGTCGACATTAGAGACTAACAAACAAAAGTAGAACAACTGTTCACCGTTACATATCAAAGGGAAAACTGTCCATATGCACAGATGAAAACGGTGTAAAAAAGATAGATACATCAGAGCTTTTACGAGTTCAGTACATCGAAGCTGTTCACCATGAACAGATCGACAATGTAACCTCGAGATTACCGCCTTTGAGTGAGCTGATACCGCTCGCCGCAGCCGAACGACCGAGCGCAGCGAGTCAGTGAGCGAGGAAGCCTGCATAACGCGAAGTAATCTTTTCGGTTTTAAAGAAAAAGGGCAGGGTGGTGACACCTTGCCCTTTTTGCCGGACTGCAGCGGCCGCTACTAGTATTAATATGCGCGCAGCGTCTGGAAAACCGAGGCCAAAAGACGTGCGTCTTTGATGCCGGTTGCGACTCTACAGCCAGAATTAAAATCAGTCCGGCGCAGCCGGTTTTTGTCACTTCCACGCAGTTATCTGCGCCTAAGCCCCCCGCCAGAACGTTGCCAAGCGATTGACCATTTAATAGTGACCAGTCAAAACGTTGCCCGCTTCCACCCTGGCCGTTGTCTAAAACATATTTATCAACGTGCTGAAACTCGCGGGCGGGCAGGGTTTCACCGACGTC
+
76//./000'''&&$#$&''()*@AA@?BECHJGJHJGFJIIIJJFJEFF5546;30/128ACFJJJJFJJJJGJHFJHHGJFIJICFFDEJGJGJJGJF333DFGJJGJJJJJIHJJHFJJIHHGHDFHJJJJHHJHIHEECDGFFGAAA?B@@GIIIJJJJJJFGHEIJJJJJJIJJJJJJJJFGEJDGFJFFFGJJHGJEFCB@?A'''''(*8<EDJJJJJIEFGIJJJJFJIIHHJJCHGFJIHJDB,+++=:<??@FHIEIJJFJJJGJJE?EHFIJIJJJJJJHGDGB@CB>IJFJEFJIEEHEFHJJJJCBBEIIHJ@@ADHJEEFJJIJHDBBIEJIGHGJECB>?>>AA?ABCJJFIHHIJJJJFEFD;4---(&''(>@EDDJJFJ@??@EBCC.../2345557<9@JEGHFJJJJJJJFFEEEBEF:DDEDCEJJF<9<>@CDA99;;@HHIGJHJIFJJJJIHJFFGF;:99=730.0...2777<<;64++034CDFFFJIGJJJJJJJEIGIIJJJJJCCEBCA+***/'''(,,,,'''(?>>BEHIGGJGABGJJJJJJIEJJJDDBBHA??98879<;?::8:9;JJJJJIJJJIIJJIGJHJ20003666222,++++EB@@EJJJHJJHHCDCCHHFJJEFJJJIGHJJFJJHIHBAAAEHJHHIJDBA>==>?9:776*''/8FCCGGFFEJEJJJHGFJJJGHGIJJJJH6668:+**,,,<><9:;JJEBBAD@AACGJD2112>8773/'*+*)+/:332146?BDCEGBA>182..<CEHEE@??7776222/.**++)ABJJGFHJIIHHEFJGHJGJIJJJGJJJHJGJABB20003,++178JGHJJDEIFHJJHEJEJIJBBCJIJFHIEJEJGCGDACCCDCJEIEFABGIIJJJJDFCCB;@DBB?;CE@ACHGDG@>?@FJJJHJJCGCEFJFIJJFHGJJGJJIJDIIIJIIIJJJIFIHF@??=>>?IEDDBH7301+/-)&$$&'''&%')))5:@:999?F?>44210115=;;?>=>AEFHJJJHGIJJD@774..--+-.''(((1239754B:>=?===0000/...>5@DHHEGD>>;7<;;;>@BDFE(''%%$%+,/899<??@?FDEIFBCEEEIHC?>=;9:B<>?<?J::::D7777JJJJJJGJJIEDEEGIJGJGHJJIJIFIEEEEEJJJEEDEDDF;7667F521/11:=EBEJEJJJJJHJFECA/.+)767B<89JGD@?50930002:ABBDB8889GC@@@>>>@DBGGGJHJJEJJJJJJJJFJJGJJJJIGFJGJJJJJIJJJFFB73/54633<<0../=JGHHHJJGJEDD777355./.....9@??@ABAAGH)(()8778EB@9):6667J>EIJJJJJHDBC?=>BHHHEFIJJJIHJJJIE0//=3**..-4::C?<:9635;@A;4445@BCEEGCEDJCEJJJJJJJJGHGJJJJJJFGC><78>=>A>CDJJJFJIJJCIA@@@DC?CJJJEDEFJJHECEHFGIJJJJJHJJHFJFIGJ@@?;BB8889F85555777>=21114.//FJH@@?<82&'%%''')))=<<=>?>BFFGHGBAE;99;?FFG?>??===3444BAEH<H?<J868AIGH????HJJJHJJGD>>IFJHDBCCGEGB=<:865768:<3486555777CBFJJJJJGGJG?1@CFJFJFEJJJJEEFCFJAC2222B>>>@AFJJJJJHFIIJHJJJJIJEJDBBCGFGGGJHIJEGDABA?<JJJJIGJJ?>8752244@BEDFFIIIJJJHJJJFG4.01FGDDCFJJHJJIECBAIGCJJAGHJJAJJJJGJJEIJ?223IEGJJHIJGJJJJGJJJJFJCD?BJJFCDEDIJJHGJJJIJEFEEA22<2ICDBDJIJEJEEJFJHFJACCCFI;.--.==E=<=<BBCIJGIJF@=D>GHJJGACCEE????EH@AAC;;;<JJJHHHJJIJCBDCJHHJFJJJHFJJJJJJJJJIJFJHEDFDJ871('(*+*++++)+,@EHGGIJ<<;;<31643=8:FBDB+++-))))DFB@?AIHGFIEJHJJJJJJH<98=AJ:4337=?>@ADDJJJFHJJHJJJ??:@>8))(''(-,---=HJJGGJHEJ@999:FHDI6000000((((DA=??AJF::53449<<=@>=>>JBIJB@AABGJEFEB/.,0//1..--*()+:877897(679==976/33+;:>=<?ADCCDEIJJIJJJJC11113000C<<@ABFJHIJFJJGDFDEBGDDE;;998CCCGJJHJJGEJJHJJGJHJFHGCFCDA76669>:)'''3>AD@@AAA;H:;BEDDEA?744487764.2;A86458FHJJHJGHJE>AJIJHJJJJEFJIJHIJJJGJJJIJGHGJJGHIFEJDJJHJJBCBAJJJD6544120177=EGGAA@?BCDGIJHFCH8744668GBFCIJHJJJFGIJIFJJJIJBB@JIGG<<<<=<;9('')'((''*0/0:>@BEHJFJIJHJJGJIJJJJIJEDEF>?>@FDCC856:AFJJIJJJJHJJJB@=>>?J?9984321351EHJJFJJJGJ@>@?CFB0DBFJEEDDJJHEGJ=7//2('()+*$&'&+743677594**A@8*))*3EJJHIHBABJJJHCEJ=;8-+-.+**&%%%'%$$$%/038;CDJEJJDICCADG8)(((('(778ECBFFEEFEJIE9/((EEJGHHFBCB=:4JDJJIJFDGGJ6//.......4.......:;6654752847;;?@CIIFGHFJJAJ?>:,DDABBC@??@?JGHIJFGGJHFGJHJJJJ????IHFJGIEJBA;,)(-56EEEI???=>@@60////1++))(''')::;:<=DJHJEIFJJJJIFIJIJGJJJJIFHE?9<@99GFJIIFIEEJHJHJJHFIIJJGHIGJHJJJIJIJJJJHJIIJIFJJFDECHJJGJJJFEC5444:99;5/-+(++=JJJBBCEIJGJJIJHJEHJJHCDD32..3GJJJH???>;;,+++;:9=79><....@AAGJIFGHIJHJHHGJJJJIJJJJJJJJJJJJJJFJIJJGJHJIHIDABBBJJJID>>=@?AAJB((('*)'')+./04469?65557JDJJJJIECEEDIIDGDEDECFEJBCA;IGJJJJHFHJHJJJHIHJJIJJJFJHIHJIJJFJC990778EDGIEDJJIJIJHHIHJIJJJJJIIIJJAJJJJJJGJB@GJCA>2133---,-,-444''/'-,++.5+---::7676==>JDCBFDJ;::998&&&<=<8877779AEIFJIJCAEBJHIHCC??>??JFDAAIJFHFGGJJHJJEDBJI@@@ADECDDFJHEC>4366*$$&((*12///8<@ABDJJEB@?>>54330.-.01=7DGIHJEJH6('%&)'''(&'&%%$%03;89AADCDJJEF987)(((0DAEJIEJJFGFJGEIJJFJGC>JIDEJIDJJFIEACEFFJJJE?>>>FEBBBAD?JECACABFHC42+)),(('&'**(('&'..//.--.@GABCB???BECFJJGJICICCBACJJHJJJHIGJJIJDJDIJAABEGEGHGEDJJGHFJHEJHJIJHIGJHA?A;;@A@CEB::96;@A73)&&(()+,,:=6650+)(&(,123345=>@B@A?-,,'&(*(&$$%'%$$%$%''*)&%&)''-))*46@ABEJJFFCCCJB??@GJGJJHIFJFEHGJIGJJJJHFJDAB@B,,,=JDDBCC41/'7@BFFJJJJFGIHHJJJJJJBAAC==<<GB43331000.,))((0129966JECJEJ====JFFJF----@6666?:...--33>:;10-..*('(''*+.8766:=@;99-,++.+++,->BCDGDHDD4788DEGEJJJHG@A@>@E>>2*))'(''(&%%%%(:9.++@:<<HJJJGIDDECDJ>>9EB,+'&&&'''4556;CDC877666*)))2-++-889=<=BEFE8889FFJFIHCDBBDHJFIFGIFEHJJHJGJ9976282-)+'&''(3158?@D?><=8>ADACAABBED<;@CA?////CDIIC@A>@<;;5321.*''('(&&''-.1ADECJGFBCBDDHJJJIJ44433<?>>?=>/&&&'&%%%%&'%##'6;:?@A?BEHDJB6@BEBJIIHJJE66GEFJFEIJHJJJIJJIGIGJGJIFJEJJIJJHJJJGHGFFJJJFJJGFEDEACCGFHJFJJH==>HFEFHGJJGJJIJJFGJIJJFJACACEAAJBIB@JE>===;8)(56...1::@>BFA@CCJID>>DJ@A@DH@@A@@>>?BAABDGIGJEHFICF=<;8;DEHDHJHDFFFJHJFFJFJEHEJJHJJHJJIJJCJDCGFHDDEEJJJJJJFI::;<DDDIJJHJIGHHEG:87<=///++*+(''&*''(((((6659<=>=78332223348874:;=>>DFJECEFEDHCJGGJJFJJGFFFDCBBBCDHJFJFEGHDGGFDFFCECDEGEFFDJD1112=67>ADDEFDD,,,,<>>@ADHEGEFCCABBHFEEJDEBBBCHJJJFEIGGDEFEFIJJEJJJDJHGFEFDEA@A443;B'%%%%%(+':6;>?BIIBA@AA@?BGHGFCCBACEJDH;;8766>=>::712GJJIJJJJJJJJJIJJGJGFJIIJJJJJJJJJJHHGJJJJJJJJJJIGJJHFJHJJGCBGJ@HJJBB*)((*+/:>??;?EJGEHEFFIJFE<<<GA?@JGB?@?EEGGIJJJJJJJJDEDAEHCFFHDHJGJJJGFFIDDACDDHJJJJJJJJFJJIGIJIJIFJJIHIEG3333EFGGJJJHJHIGEECEJIIJIFIGHHGIJJJGGJJGHHGJGFIHJJJJJJJGGJGH>?>>@@DJFJIHEJJFJHJJJFJJIGEB6566FFFJHE????GJHJJJFHJGGGIHFG@BDCGJJJGGJEHDB@??6767)&&&%(')24>F@<;;<>?<:;AACJJGGHJJJFEJJJJ=<<>JJJJJJ>=HJD?@?=>?@JFJGJIHFJICDDEJFFHJIJJJGJGJGJEFFEGGHC>>?@DJEA@@AIFJGEEFIIJFFHJJEFJEFJIJHHIIJIIGJFCAADEJ/''(>>CHHGEGJFJGCDCHJFGIGJGJJIJ9))),,,,==GDCJJGIHGC:;DGJEJHFA@@=9889?===<<;<<4444>=>>>;877:<BA997-)*+67@@A@@=77IJHIFJIJIJJIGJHFJEECEJIJJJEB88/(&%%$###%')'''()5;99G::::@CBJJDGEHFJGFFGIJG@>?:889::66565589JJIJJJGJHC=1112JJJGJHIJJJIJJJJJGFEGE?>62DDB99899<43330..0==<>FFGFBBCG?-+++34((('*)(**+/0,.6CCDFEGJAAAAB-+,+445HCBC@@?@DJHJIJFJEDGEJJ>@??>AABDGIGEIJHJI@?@@FJJDJJJJJHIFGJ?>=>DF:;??@77686;>ACD?@@EFJJJJIHJGJIJHJEDDBBG211398;====DJJJ>AJBD:BDJGJJCFGHIJJDJJHJJJJFIA=;01/863-,*(*2233B@ACHGHJIGJHEJ:---BDCGJHJJEHEBHIGIIJJEHJJIJJJIGEGJEDIDDHJIC:976566674100///&/4JJEFJFFHDCG000&%%(./021000+)&&'''05>?9899.,,-.-4/.*(&&&0<@CJJJJJJJGGJGCDE+(((H@FHGJJ?A>=@CD=>=>6EFHJIJJJIF>>?HGGIJGJJIIDEJJJ6660,*)03111,,,,->>>=>>DGGJHJGJHGJHJB@7678>::9<=>=BCGGEIEGJFDEIIJIEBA8899AHGJA?A?=BA7223022+(&
@Glass_T7V_24_D3_14_9_29
TCCGTTTCTCTTCTCTGAATGGCGGGAGATATGAAAAGTATGGCTGAAGCGCAAAATGATCCCCTGCTGCCGGGATACTCGTTTAATGCCCATCTGGTGGCGGGTTTAACGCCGATTGAGGCCAACGGTTATCTCGATTTTTTTATCGACCGACCGCTGGGAATGAAAGGTTATATTCTCGATCTCGCCGTTCGCGGTCAGGGGGTGGTGAAGAATCAGGGACGAGAATTTGTTTGCCGACCGGGTGATATTTTGCTGTTCCCGCCAGGAGAGATTCATCACTACGGTCGTCATCCGGAGGCTCGCGAATGGTATCACCAGTGGGTTTACTTTCGTCCGCGCGCCTACTGGCATGAATGGCTTAACTGGCCGTCAATATTTGCCAATACGGGGTTCTTTCGCCCGGATGAAGCGCACCAGCCGCATTTCAGCGACCTGTTTGGGCAAATCATTAACGCCGGGCAAGGGGAAGGGCGCTATTCGGAGCTGCTGGCGATAAATCTGCTTGAGCAATTGTTACTGCGGCGCATGGAAGCGATTAACGAGTCGCTCCATCCACCAATGGATGATCGGGTACGCGAGGCTTGTCAGTACATCAGCGATCACCTGGCAGACAGCAATTTCGATATCGCCAGCGTCGCACAGCATGTTTGCTTGTCGCCGTCGCGTCTGTCACATCTTTTCCGCCAGCAGTTAGGGATTAGCGTCTTAAGCTGGCGCGAGGACCAACGTATCAGCCAGGCGAAGCTGCTTTGAGCACCACCCGGATGCCTATCGCCACCGTCGGTCGCGATGTTTGGTTTTGACGATCAACTCTATTTCTCGCGGGTATTTAAAAATACACGGGGCCAGCCCCGACGAGCGTTCCGTGTGCCGGTTGTGAAGAAAAAGTGAATGATGTAGCCGTCAAGTTGTCATAACTTCGAGAAGCAGCCGCGATTCGAAGAAACAGCGGCCGCGAATTCCGAGATCATTCCTAGCGAAAGCTAAGGATTTTTTTATCTGAAATTCTGCCTCGTGATACGCCTATTTTTATAGGTTAATGTCATGATAATAATGGTTTCTTAGACGTAGGTGGCACCATGGGAAATGTGCGCGGAACCCCTATTTGTTTATTTTTCTAAATACATTCAAATATGTATCCGCTCATGACAATAACCCTGATAAATGCTTCAATAATATTGAAAAAGGAAGAGTATGAGTATTCAACATTTCCGTGTCGCCCTTATTCCCTTTTTCAGCGTCCCTTCCTGTTTTTGCTCACCCAGAAACGCTGGTGAAAGTAAAAGATGCTGAAGATCAGTTGGGTGCACGAGTCGGTTACATCGAACTGGATCTCAACAGCGGTAAGATCCTGAGAGTTTTCGCCCCGAAGAACGTTTTCCAATGATGAGCACTTTTAAAGTTCTGCTATGTGGCGCGGTATTATCCCGTATTGACGCCGGGCAAGAGCAACTCGGTCGCCGCATACACTATTCTCAGATGATTTGGTTGAGTACTCACCAGTCACAGAAAAGCATCTTACGGATGGCATGACAGTAAGAGAATTATGCAGTGCTGCCATAACCATGAGTGATAACACTGCGGCCAACTTACTTTTTCTGACAACGATCGGAGGACCGAAGGAGCTAACCGCTTTTTGCACAACATGGGGGATCATGCCAACTCGCCTTAATAGTTGGGAACCGGAGCTGAATGAAGCCATACCAAACGACGAGCGTGACACCACGATGCCTGTAGCAATGGCAACAACGTTGCGCAAACTATTAACTGGCGAACTACTTACTCTAGCTTCCGGCAACAATTGATTCAACTGAATGTGAGGCGGATGACCAGGACCAGCTTCTGCGCTCGGCCCTTCCGGCTGGCTGGTTTATTGCTGATAAATCTGGAGCCGGTGAGCGTGGGTCTCGCGGTATCATTGCAGCACTGGGGCCAGATGGTAAGCCCTCCCGTATCGTAGTTATCTACACGACGGGGAGTCAGGCAACTATGGATGAACGAAATAGACAGATCGCTGAGATAGGTGCCTCACTGATTAAGCATTGGTAACTGTCGGGACCAGTACCCAGCTCGCTTGGACTCCTGTTTCGATGAATCCAGTAATGACTTCAGAACTCCATCTGGATTTGTTCAGAACGCTGGGTTGCCGCCGGGCGTTTTTTATTGGTGAGAATCCAAGCACTAGGGACAGTAGACGGGTAAGCCTGTTGATGATACCGCTGCCTTACTGGGTGCATTCACCGGCTGCTCAATGACCTGTCACGGGATAATCCGAAGTGGTCAGACTGGAAAATCAGAGGGCAGGAACTGCTGAACAGCAAAAAGTCAGATAGCACCACATAGCAGACCCGCCATAAAACGCCCTGAGAAGCCCGTGACGGGCTTTTCTTATTATGGGTAGTTTCCTTGCATGAATCCATAAAAGGCGCCTGTCGTGCCATTTACCCCCATTCACTGCCAGAGCCGTGAGCGCAGCGAAGCTGAATGTCACGAAAAGACAGTAGGTGCCTGATGGTCGGAGACAAAAGGAATATTCAGCGATTTGCCCGAGCTTGCGAGAAGTATCTAAGCCTTTAGGGTTTTAAGGTCTGTTTTGTAGAGGAGCAAACAGCGTTTGCGACATCCTTTGAGATACTCCGGAACTGACTAAAGTAGTGAGTTATCACAGGGCTGGGATCTATTCTTTTTATCTTTTTTTATTTTTCTTTATTCTATAAATTATAACCACTTGAATATAAACAAAAAAAACACACAAAGGTCTAGCGGAATTTACAGAGGGTCTAGCAGAATTTACAAGTTTTCCAGCAAAGGTCTAGCAGAATTTACAGATACCCACAACTCAAAGGAAAAGGACAATGTAATTATCATTGACTAGCCCATCTCAATTGGTATAGTGATTAAAATCACCTAGACCAATTGAGATGTATGTCTGAATTAGTTGTTTTCAAAGCAAATGAACTAGCGATTAGTCGCTATGACTTAACGGAGCATGAAACCAAGCTAATTTTATGCTGTGTGGCACTACTCAACCCCACGATTGAAAACCCTACAAGGAAAGAACGGACGGTATCGTTCACTTATAACCAATACACTCAGATGATGAACATCAGTAGGGAAAATGCTTATGGTGTATTAGCTAAAGCAACCAGAGAGCTGATGAGAACTGTGGAAATCCAAATCCTTTGGTTAAAGGCTTTGAGATTTTTCAGTGGACAAACTATGCCAAGTTCTCGAAAAAGTAATTAGTTTTTAGTGAAGGAATGTGCCTTATCTTTTCCAGTTAAAAAAATTCATAAAATATAATCTGGAACATGTTAAGTCTTTTGAAAACAAATACTCTATGAGGATTTATGAGTGGTTATTAAAAGAACTAACACAAAAGAAAACTCACAAGGCAAATATAAATTAGCCTGATGAATTTAAGTTCATGTTAATGCTTGAAAATAACTACCATGAGTTTAAAAGGCTTAACCAATGGGTTTTGAAACCAATAAGTAAAGATTTAAACACTTACAGCAATATGAAATTGGTGGTTGATAAGCGAGGCCGCCCGACTGATTCGTTGATTTTCCAAGTTGAACTAGATAGACAAATCAATCTGTCTGGTAACCGAACTTGAGAACAACCAGGATAAAAATGAATGGTGACAAAATACCAACAACCATTACATCAGATTCCTACCTACATAACAACTAAGAAACACTACACGATGCTTTAACTGCGAAAAATTCAGCTCACCAGTTTTGAGGCAAAATTTTTGAGTGACATGCAAAGTAAGTATGATCTCAATGGTTCGTTCTCATGGCTCACGCAAAAACAACGAACCACACTAGAGAACATACTGGCTAAATACGGAAGGATCTGAGGTTCTTTATGGCTCTTGTATCTTTAGAATTGAAGCATCAAGACTAACAAACAAAAGTAGAACAACTGTTCACCGTTACATATCAAAGGGAAAACTGTCCATATGCACAGATGAAAACGGTGTAAAGAATAATCATCAGAGCTTTTACGAGTTTTTGGTGCATTCAAAGCTGTTCACCATGAACAGATCGACAATGTAACCTCGAGATTACCGCCTTTGAGTGAGCTGATACCGCTCGCCGCAGCCGAACGACCGAGCGCAGCGAGCTCAGTGAGCGAGGAAGCCTGCATAACGCGAAGTAATCTTTTCGGTTTTAAAGAAAAAGGGCAGGGTGGTGACACCTTGCCCTTTTTTGCCGGACTGCAGCGGCCGCTACTAGTATTAATATGCGCGCAGCGTCTGGAAAACCGAGGCCAAAAGACGTGCGTCTTTGATGCCCAGTTCGTTTCTACAGCAGAATTAAAATCAAGTCCGGCGCAGCCGGTTTGTGCCGCTTCACGCAGTTATCTGCGCCTAAGAGCCCCGCCAGCAGAACGTTGCCAAGCGATTGACCATTTAATAGTGACCAGTCAAAACGTTGCCCGCTTCCACCCTGGCCGTTGTCTAAAACATATTTATCAACGTGCTGAAACTCGCGGGCGGGCAGGGTTTCACCGACGCTTAATGCTTTTTCCAGATGGCAACATGTGCTGGCAGAGCTTCACGCAGCGTATCGATATACAGCTGTTCTTCATTACCATGCAGTTGCGCTGCCGCCAGCGATAACACCTTAGCTTTGTCCACCACATCGGCAATATCGTGATTGCGGAACACCAACGTACTCAACGTCGCCATCACTTCCTGCGCCTGTTAGACGTTGACGCAACGCGGTGATGTCGCAACAAAAATCAACCCACCGTAAATCGCGCCCGCGTCATAAGCTGCTTTAGCATCTTGCCCACGCGTCAGGCCACATGCTTTATTCTCACCCAGCAACACCCGGCGCACAGCGGCGTGCAAATCGTCATGGGCCATCAACGCCGAACCAATCAGAAAACCGTTAGCGAAGTGGCTTAACTCGCGCACCTGAGCGTAAGTATTGATGCCGGATTCGCTGATTACCGTCACGTTGTGCCCCAGTTTCGGCGCAAGCTCGCGGTTACGGTTGAGATCGATCGACAAATCACGCAGATCGCGGTTGTTGATGCCAACGACCTTTGCTTAATGCAATGGCGCGCTCCTGTTCCTCTTCATTACTGACTTCGGTCAGCACCCCCATCTCCAGACTGTGAGCGACGACAGCTGGCGATATTGGGTGTCATCAGGTACTGAAAGCATTGATCAGCAGGCATCGGCCTGGTAATAGCGCGCCAGATGATCTGGTAAGGGTCGATAATGAAGTCTTTACATAAAATCAGCTGCTGGGGCGATTTTGGTGACGATGGGGAGGAAATTAAAGCTCCCCTGAAAATATACTCATCAGTCAGCACCGAAATTGCCGAAGCGTAATGTTTATAAATGGCGGCAATGCGTGCTGGATCGAAATCATCACGGATCACGCCTTTTGACGGCGACGCTTTCTTGCACTCCAGAATAAACGCCGTGCGCGCACCCTGTAGCGCATCATAAAAATGTCGCGTGCTCGGCTGAACCTCATTCTGAAAACTGGCCAGCGGTTGCTGCTGTTTGCGGGCTTCTACCCGGATGGCTTGTCTGCGACGATTTTCGCTAAAACGGTTTGCATCATCTAGTATTTCTCCTCTTTCTCTAGTAGCTAGCCCAAAAAAACGGGTATGGAGAAACGGTTGAGAGTTGCGATAAAAAGCGTGGTAGGATCCGCTAATCTTATGGATAAAAATGCTATGGCATAGCAAAGTGTGACGCCGTGCAAATAATCAATGTGGACTTTTCTGCCGTGATTATAGACACTTTTGTTACGCGTTTTTGTCATGGCTTTGGTCCCGCTTTGTTACAGAATGCTTTTAATAAGCGGGGTTACCGGTTTGGTTAGCGAGAAGAGCCAGTAAAAAACGCAGTGACGGCAATGTGTGGATATG
+
+(&%()+'')),.07:@@BACCA,**))(('(,-...../../AIBJJHJIJJJJJJ???@EJHJDDIGHJJJJJGJJJ2111IDJJJJJIEJ111JJJGJIJJJJHGJJBB;6457??CDJJJJFJHJJIJIJE==FJJJJJJJJD>==<::<<9:;CJGJJJGHGIJJJHIFFFJ32*'''&('(-33334>@211.+)))./1++++54'*)'()))0;===>>?C;:::@IFJJEFGHDJFFHJFFDDBE65566>5<9<J<:;JJJE@@@AEGJI@A@AF877577@;;::ACCFHHJJHHIFJJJJJJHIHJEJJJECFEJJGGEEJGJJJHJEHAIJJJJIJ=<<<><@BCIFFHJHGGHGIHJFJ@>>>GJJFJJJJIJGJFFJJJJIJJHF>BC@4EFGIJJIH@>;;51/12;CEGJJJJJIJJJJJICB;7BDJ30014FGFFJHIJIDBIJHJJJJJIHHJJDBCABFJJHJHEJGGIEJJJHGJGGEGJJJGHC77779811007/.//4;;;1+,<@AFFFJJJHIHJJJGJJH<<<;@010024/+*+(*'%%%%)---@BBJFDJFGGJJJH?>>@BIGGJGDD>=<=<<<;JJJJHGJ@@@<<;<A2&&&*.)*+@DHJJGJIFEDCDJJJJJHFJBAB@EJEJIIFJHEEC<;;;BBCCJEJIHDEJ>HGJJJ>>>>;9:<IHIJJJJJGHJGJHJGIJIJJ2..>>JEJHFJHJHA@AAHDJJGJJHJIJCC<<A?@AJJEJHIJIFJIJIJJJCCIDDEEJJJJA:99<>=.--.J89,GFIFJJJE7777DEFJFHEFJ:@C22?AAADBBD<878;20'&&+''7<<5130,+))*)()*'&&(&()**('('$$$%%%'(0;:?<9>>@;;;<GHJJJJDI766((((+4347777632*%$$%%,-0)(((+**-)).08>JJJJJGGIJHJIDA@<;;?++*'****22+(41((778DIGJABACEJ>?D6@BDFHDGJJJJJJGFCBB@JJGFJFJJGJHFGIJJJJJJJHJH401.6::;@FFGFHGJJIJHGJJIEC434569+++AGFGCDD??=>::JFIJGGJHE;=IJJIGHJHEEEBDIHDGGJJJIGEEIJHJHIJHJJJJJJJGEGJJGJGIIG:60%%%&+**..66;BEJJEFJFHJJJJIJFJHIEHJJIJIGCFCA@<;9:<?C=<=>IJJJJGHGFEJEC?>5>?>67B@EE?531:(%%%&%%%((,,--.677=@?>?;11115DBBDBCG????BA>>>>444EDJDAC@>89++++***35569/,,,,,))'(((577..+&%%('''**./..ABBHGHEGHDCB:@:4''>=CFCJJHHCDA44GAB??ICJJJJHE-IIHJJJHJJJGJIHJBFJH6666DDJBAA?''':>>AB@D:9;<:90JFIJGGJCCBBIGEHJIJIHGFHJJJHHIEHJFHHFGHJHJJJH>=2&%&%#%$$&&)2DJJJHJFIJ==;;>=@=887:;?JJJ??=<><?@AEGCCC<>99:6668;;ACDHJECGGJJGJJFJHJHFHHJIJEB'''':<;99:111---.=>988:A886-)())-**,567/00/0/0200///237AAEHDACCI=?>7ABHBCCD5555=<<DHJIJJED@(((((ED2222>/.-0/0/222;?BBBAFJJEBCCDFJIJJJJIIJIFJJJJHGFDDDJGJJHDECBJGHJGJIJJJBCB+++,<<9;<<<==ACDEGC55550*(''(,,**))''(333,*)6711129=@85+BBDDG@>94'%%%&$$%%%%%%+-**,53-))'$%&'(*336880((*00////7779:=@@<56EJFJHJJJJJGJJJGJJJJJGJE9888IHIGJIJJHJHJGGEC=><=7798@?CDBGC76644//026659:CDB@::::BJIFJJJHG<<:7EIJGDJBCBAFJIEJJJJJJJBBAJIJJJHJIJJFFFGEHJJJJJJJEA@JA0000---19=<<888A@CBCFJEFDDDIJHIIJHFGHJJIHHH::::@?4,***++)&%%&'*)-.4-,,-0**+,11136870(**+*)))):++++--)))(++,@DJEDDCGJJDDIJIJIJ@?6221<.,//((()78:=677DFGJDGBBFEIHDFBGEHGGFGICF@===6667<<==H3332,,...21?>>?<<:9848BAA@BGF@AB@D:6732237FJ<;320&&&&%'))+((&')+17688@>;<@CFEBJ4334@AADEJGIE>532??;<GGAAB>DCBABEB9??@A===>JIJIHJGJEHFFJIDDCBCCD>>5557CFJEEEECIFGECCEEEE?FC:((((7<==CDIFDHCDA?@9:856566443,---1?ABFCBBBBGECC?AJIFJHJJGIEIJGJH?:(('&((##$&++*./013:;?EBFHFFJJJHJFGJCCJJJBAB@B@<:82*)(()),0/79***))-.11/-,'&&&'(@CDEGJJJEHJEECEHFFGFDCDDJIJIJJJIJJGEFIIFDB<<=>JIED3.--*)&'''&''9:87:J=BEEFJJHIIFDJIJIJFGIIJIJHJFJJIJFJHJIJJGIHJEHHEAAA@==50**)*+)(&'(*:GDFFGHJHGJHJ>:84///0.2());=><<>9++++**)**'0&&&7++*+***/<@621//00..4+<<8444;=FBJCHFGIIJJHFHJGJJGHIJHEFDIJJJJJGJHEFHFIIJEDB89ECHGEFJFJEDFEJGJIJJGJJJJJJIJJJIHJJJJJIE:HJGJJJGJECBBBJIJJJJJJG@???<7.513--+,(()()0024221+.,+*,2111768@?BBFHIJGEFJGJGEC@>?;;;;=>@9999IGDHHIHJJA?@@IBDFFB@@AC>>?@GFD==>EEFGJJJJJHJIFJJJJCACFDIJHIDFDBABAIFEEDGJJJJGJJGGH@988GGJJJIDGJDBBJFJA@A@FGJJJJGIGGFGEHIDFEECDFHFHJHGHIJJJJIIJJEFHGIJJFHG7.-.127AC>>=EJGJHFJGJ>===CA=CB?@=>?=::90/''''289:88;666799657579:?JDIIJFCBBBCEDJFDECCCCDGHJJFGCDCDIFEFDDJCDCB555;856AF?><BDA5*(''%&''',+.;B=DBECG@86('(357422-''.47==6574:::4444<<>A88,&%'+70+*)()69>>?EHEC@@@<77('*(&&&,6575940//-++*+,1--2@@@BB>??BBDFGHJHGDJEEFGIEJFGEFGDFEJDFFIJHHIJIHDJGJBAA@A@???CGEIIJIJ;::;IJIGHJGEHJJGGEEDHHJHEFJJJJHHGJEDGJDEECFI???@A@/)'&'(()()%&:6889@>=>>BCCHJJFJIGEGHEFGFFHJIGFFJGDCEDDABAECCDCJJJIFFEFIEFFEFEDFDDEBBAIID000('''015:-,,89DEBCCCEEFHJHJDGDDFED???910,,,+++,)))*+++-12&&&&'**++,5*(((;@D?AEFJC<856DCEB@@==<7577785560,++)*))'%$$%$''&$$)-/1.08:::999:86.+,-+,4571136EBEDEJHIJHJIGDFDDEDED>==<=43*))(,,''')*128954)))(&&')*/1262:0---17===?CBCICD=<75(''(EDBC@AC4444????>=E<5,,JJGHJJJJJJH999;JGJHIJHJJJHDFEDCDD==>>ICBGJJJHID78><@****/2443511211;B@??@FEJJJJGDAGCC@@BJJHIHJGJJF=A@A??@:97;4,++**''(*&(%&%&&**+..43312+(%%&'%$$'%&''14?ACEHJHJIJJIHJHJGGJJJJJJJJJIHIABA@JJJFHHJJIH::::@@@BEEEEJJJA@@?EDFFJJIJIIFDIJJEFCDD532.+((*+(&&&%$%'$''>BFC>>JJJGGJIJGJJJJHJJJJGJIJJGJGJJJJHHD?887678-,+&%5557ABHHJJJGJJFCDDJJJHFEIFJHGAEIFFFHJJIJJHJIHHFA@CHJHCBCC;;::.--.-,+,-/.02133,(()-/09::?CDBEHJHDEIFGJHJEJJGGJGJDDBDJJJGJJJJJJJECC<6;;=?@FEJEJIJJJIGGFDCJFJJHJJFJJD@GH==@>JFEGCC<;==>?<;6677@2111334GFA===<=;??=>78+)))8<?AD::::CFGFDEGBB@?AEJEJIFJGEGHDC5/)++,&&%%)((09IHJJJJJJHJJIJIJFJJHFIEHDCCCEJJ@>=?43;661001=52256(BBD@B@?B>.-,-1,,,)*(2<<EHEJJHIJJDJEIGJGJJHJJIJJIJJIJHJGJJHIJJJJJHGECBBFCJJFCB>???9;7637450,/++842227<30.07FFCEC??@?D8888JJJFIHIJHIJD44001?<DEJAAEEB8332488@CAGEEHFJID?:+*()-15574453568>7655<3/0>FHEJJJEHJGECDEDBA?1--/144FEHEIGJIFJJDDDCFFHGJGJ==<<;;('&',9<??AHFGIGGHJJJIJHGHJJJGJJJJJJJIJHJEFJIEHJJJJHGHJJJHF8532-'(((*-((&&*''(*+2+**+@JGBB<99><=@<<:57:?(''*+45*=?@DCDJJJIJJIJGIJBBA222'''6;210336?9;;<DDGEGGHJJJJJGHEECCB@?>@GI?>>>9CE8888JCHEC>=;8::'%$%%'%%%'%''(-)+++.64668:;;;<=<>>;::;6533(((+4356695.-..88//.&&&':9:DBAB----//7<100*%$$&'.0678;:;==@BE>1111326CJFFJEDJJJJHHHJIGGEJJJHG9889?1/0+2344487999;<>;=:9:9:@:76548987+'>?@?CJIEJJJHE??8:-3++))*44.,++)&&&-///4000198;<966=<:@BB@@A@J9998A=766234565/+)'&%&'.7000////00/;553A@;3@<EBB<C9999BCBEJ=0.,(*-***...7>21+,./*/234:@....6550..)''+211/11..-''&&&$$$%&&&0''1111>AG<+++&''&''(79:9::4555ABFFE))))***<;<<6768)))6;;<DHJJHFC/../.---/-;.-.:>:BEFB>>>?9.-,*++*(()67/...24)((&'(&'(&&'5687:<>?@=DBEDC65JFJ?D;@BB;9('''6>?@A@=:;89CA?@AB?IGJDEFGJIJJJJJJIJJIJBDDCJJIJJHIIJJJJJJJJDCCJFA:34400022;::@AGJJDBCCJJFHJHFJGDEFCJJHJJJJFDCCE>@7>?>>@IHDFIJDJJHIF66::HEHB6?@AEF>>:8899HIHJGFHBBCBEJJJHJGJ876563.,,,+---'0533//DDCEFCCDEJJJJHJBIGH?JFCCAFC@>101/'&%%&&&&(7:>>@AGJJJIJGGJIHJJIJJJHGIDIIJCBA@AB?===FCJGJHJGIICA:EAJ<<1//0//01000+))):;:;;555911<A>;9:<6-**)&''*--1/1***)++10/)('%&%&&&&'))))1:?DEDGAB9899A<>CA@@BBDHEEEGJJJGGGJHDDDEIHEEEEIJIHGJJHJJCBCFJJFECA?@HIFDCCF?@?@IEJEFEEGJEHJJJFFF2GJFHIFHFJJFFJGHHJHJIGJFDGHFEJGIJJJEFJJHJJJJJJJJJJJJJJJ===E@=3;;;=>?F<486../,*+.1,.,,.*(''*)))'&&)+..,++((%&/1/.&%&'&+-,+
@Glass_T7V_24_D3_14_9_30
TCCGTGATGATTTTGATCCAGCACGCATTGCCGCCATTTATAAACATTACGCTTCGGCAATTTCGGTGCTGACTGATCAGAAATATTTTCAGGGGAGCTTTAATTTCCTCCCCCATCGTCAGCCAAATCGCCCCGCAGCCGATTTTATGTAAAGACTTCATTATCGACCCTTACCAGATCTATCTGGCGCGCTATTACCAGGCCGATGCCTGCTTATTAATGCTTTCAGTACTGGATGACGACCGATCTCGCCAGCTTGCCGCCGTCGCTCACAGTCTGGAGATGGGGGTGCTGACCGAAGTCAGTAATGAAGAGGAACAGGAGCGCGCCATTGCATTGGGAGCAAAGGTCGTTGGCATCAACAACCGCGATCTGCGTGATTTGTCGATTGATCTCAACCGTACCCGCGAGCTTGTCGCCAAAACTGGGGCACAACGTGACGGTAATCAGCGAATCCGGCATCAATACTTACGCTCAGGTGCGCGAGTAAGCCACTTCGCTAACGGTTTTCTGATTGGTTGAGCGGGTTTTGATGGCCCATGACGATTTGCACGCCGCCGTGCGCCGGGTGTTGCTGGGTGAGAATAAAGTATGTGGCCTGACGCGTGGGCAAGATGCTAAAGCAGCTTATGACGCGGGCGCGATTTACGGTGGGTTGATTTTTGTTGCGACATCACCGCGTTGCGTCAACGTTGAACAGCACCACAGAGAAGTGATGGCTGCGGCACCGTTGCAGTATGTTGGCGTGTTCCGCAATCACGATATTGCCGATGTGGTGGACAAAGCTAAGGTGTTATCGCTGGCGGCAGTGCAACTGCATGGTAATGAAGAACAGCTGTATATCGATACGCTGCGTGAAGCTCTGCCAGCACATGTTGCCATCTGGAAAGCATTAAGCGTCAGGTGAAACCCTGCCGCCGCGAGTCAGCACGTTGATAAATATGTTTTAGACAACGGCCAGGGTGAACAGGGCAACGCTTTAACTGGTCACTATTAAATGGTCAATCGCTTGGCAACGTTCTGCTGGCGGGGGGCTTAGGCGCAGATAACTCTGGTGGAAACGACACAAACCGGCTGCGCCGGACTTTGATTTTAATTCTGCTGTAGAGTCGCAACCGGCATGGAACGCGCACGTCTTTCGGCCTCGGTTTTCCAGACGCTGCGCGCATATTAATACTAGTAGCGGCCGCTGCCAGTCCGGCAAAAAAGGGCAAGGTGTCACCACCCTGCCCTTTTTTCTTTAAAACCGAAAAGATTACTTTCGCGTTATGCAGGCTTCCTCGCTCACTGACTCGCTGCGCTCGGTCGTTCGGCTGCGGCGAGCGGTATCAGCTCACTCAAAGGCGGTAATATTCGAGGTTACATTGTCGATCTGTTCATGGTGAACAGCTTTGAATGCACCAAAAACTCGTAAAAGCTCTGATGTATCTATCTTTTTTACACCGTTTTCATCTGTGCATATGGACAGTTTTCCCTTTGATATGTAACGGTGAACAAGTTGTTCTACTTTTGTTTTGTTAGTCTTGATGCTTCACTGATAGATACAAGAGCCATCAAACCTCAAATCCTTCCGTATTTAGCCAGTATGTTCTCTAGTGTGGTTCGTTGTTTTTGCGTGAGCCATGAGAACGAACCATTGAGATCATACTTACTTTGCATGTCACTCAAAAATTTTGCCTCAAAACTGGTGAGCTAAATTTTGCCAGTTTAAAGCATCGTGTAGTGTTTTTCTTAGTCCGTTATGTAGGTAGGAATCTGATGTAATCGTTGTCGGTATTTTGTCACCATTCATTTTTATCTGGTTGTTCTCGTTGGTTACGAGATCCATTTGTCTATCTGACTCAACTTGGAAAATCAACGTATCAGTCGGGCGGCCTCGCTTATCAACCACCAATTTCATATTGCTGTAAGTGTTTAAATCTTTACTTATTGGTTTCAAAACCCATTGGTTAAGCCTTTTAAACTCATGGTAGTTATTTTCAAGCATTAACATGAACTTAAATTCATCAAGGCTAATCTCTATATTTAGCTGTTCGTTCTTTTGTGTTAGTTCTTTTAATAACCACTCATAAATCCTCATAGAGTATTTGTTTTCAAAAAACTTTTAAACTTAAATATTTTACAGTATATTTTATGAATTTTTTTAACTGGAAAAGATAAGGCAATATCTCTTCACTAAAAACTAATTCTAATTTTTCGCTGAGAACTTGGCATAGTTTGTCCACTGGAAAATCTCAAAGCCTTTAACCAAAGGATTCCTGATTTCCACAGTTCTCCGTCATCAGCTCTCTGGTTGCTTTAGCTAATACACCATAAGCATTTTCCCTACTGATGTTCATCATCTGAGCGTATTGGTTATAAGTGAACGATTCCGTCCGTTCTTTCCTTGTAGGGTTTTCAATCGTGGGGTTGAGTAGTGCCACACAGCATAAAATTAGCTTGGTTTCATGCTCCGTTAAGTCATAGCGACTAATCGCTAGTTCATTTGCTTTGAAAACAACTAATTCAGACATACATCTCAATTGGTCTAGGTGATTTTAATCACTATACCAATTGAGATGGGCTAGTCAATGATAATTACATGTCCTTTTCCTTTGAGTTGTGGGTATCTGTAAATTCTCCTAGACCTTTGCTGGAAAACTTGTAAATTCTGCTAGACCCTCTGTAAATTCCCATAGACCTTTGTGTGTTTTTTTGTTTATCTGAAGTGGTTATAATTTATAGAATAAAGAAAGAATAAAAAAAGATAAAAAAATAATCCAGCCCTGTGTATAACTCACTACTTACCATCAGTTCCGCAGTATTACAAAAGGATGTCGCAAACGCTGTTTGCTCCTCTACAAAACAGACCTTAAAACCCTAAAGGCTTAAGTAGCACCCTCGCAAGCTCGGGCAAATCGCTGAATATTCCTTTTGTCTCCGACCATCAGGCACCTGAGTCGCTGTCTTTTTCGTGACATTCAGTTCGCTGCGCTCACGGCTCTGGCAGTGAATGGGGGTAAATGGCACTACAGGCGCCTTTTATGGATTCATGCAAGGAAACTACCCATAATACAAGAAAAGCCCGTCACGGGCTTCTCCAGGGCGTTCTGGCGGGTCTGCTATGTGGTGCTATCTGACTTTTTGCTGTTCAGCAGTTCCTGCCCTCTGATTTTCCGTCTGACCACTCGGATTATCCCGTGACAGGTCATTCAGACTGGCTAATGCACCCGTAAGGCGACGATATCATCAACAGGCTTACCCGTCTTACTGTCCCTAGTGCTTGGATTCACCAAATAAAGCACAGCGGCAACGAGCGTTCTGGAACAAATCCAGATGGAGTTCTGAGGTCATTACTGGATCTATCAACAGGAGTCCAAGCGAGCTCGTAAACTTGGTCTGACAGTTACCAATGCTTAATCAGTGAGGCACCTATCTCAGCGATCTGTCTATTTCGTTCATCCATAGTTGCCTGACTCCCCGTCGTGTAGATAACTACGATACGGGAAGACTCATCTGGCCCCAGTGCTGCAATGATACCGCGAGACCCACGCTTCACCGGCTCCAGATTTATCAGCAATAAACCAGCCAGCCGGAAGGGCCGAGCGCCAAAGTGGTCCTGCAACTTTATCCGCCTCCATCCAGTCTATTAATTGTTGCCGGGAAGCTACTAGAGTAAGTAGTTCGCCAGTTAATAGTTTGCGCAACGTTGTTGCCATTGCTACAGGCACCATAGTGGTGTCACGCTCGTCGTTTGGTATGGCTTCATTCAGCTCCGGTTCCCAACAATAGAGGCGAGTACATGAATCCCCATGTTGTGCAAAAAAGCGGTTAGCTCCTTCGGTCCTCCAATCATTGTCAGAAGTAAGTTGGCCGCAGTGTTATCACTCATGGTTATGGCAGCACTGCATAATTCTCTTACTGTCATGCCATCCGTAAGATGCTTTTCTGTGACTGGTGAGTATCAACCAAGTCATTCTGAGAATAGTGTATGCGGCGACCGAGTTGCTCTTGCCCGGCGTCAATACGGGATAATACCGCGCCACATAGCAGAACTTTAAAAGTGCTCATCATTGGAAAACATTCTGGGGCGAAAACTAAGAAGATTGTCCCCGCTGTTGGATCCAGTCGAATGTAAACCACTGGTGCACCCAACTGATCTTCAGCATCTTTTACTTTCACCAGCGTTTCTGGGTGAGCAAAAACAGGAAGGCAAAATGCCGCAAAAAAGGGAATAAGGGCGACACCGGAAATGTTGAATACTCATACTCTTCCTTTCAGATCTTATTGAAGCATTTATCAGGGTTATTGTTTCATGAGCGGATACATATTTGAATGTATTCAGAAAAATAAACAAATAGGGGTTCCGCACACATTACCATGGTGCCACCTGACGTCTAAGAAACCATTATTATCATGACATTTAACCTATAAAAATCGGCGTTATCACGAGGCAGAATTTCAGATAAAAAAAATCCTTAGCTTTCGCTAAGGATGATTTCTGGAATTCGCGGCCGCTGTTGATTCGCGGCCGCTTAGAGTTATGACAACTTGACGGCTACATCATTCACTTTTTCTTCTCACAACCGGCACGGAACTCGCTGGGCTGGCCCCGGTGCATTTTTTAAATACCCGCGAGAAATAGAGTTGATCGTCGCGAAAACCAACATTGCGACCGACGGTGGCGATAGGCATCCGGGTGGTGCTCAAAAGCAGCTTCGCCTGGCTGATACGTTGGTCCTCGCGCCAGCTTAAGACGCTAATCCCTAACTGCTGGCGGAAAAGATGTGACAGACGCGACGGCGACAAGCAAACATGCTGTGCGACGCTGGCGATATCAAACTGCTGTCTGCCAGGTGATCCTGGATGTTACTGACGGGCGCGTACCCGATTATCCATCGGTCGATGAGCGACTCGTTAATCGCTTCCATGCGCCGCAGTAACAATTGCTCAAGCAGATTTATCGCCAGCAGCTCCGGATCGCGCCCTTCCCTTGCCCGGCGTTAATGATTTGCCCAAACAGGTCGCTGAAATGCGGCTGGTGCGCTTCTGGTCCGGGGCGAAAGAACCCCATCGGCAAATATTGACGGCCAGTTAAGCCATTCATGCCAGTAGGCACGCGGACGAAAGTAAAACCAGCTGGTGATACCATTCGCGAGCCTCCGGATGACGACCGTAGTGATGAATCTCTCCTGGCGGGAACAGCAAAATATAGCCGGACGGCAAACAAATTCTGTGCCTGATTTTTCACCACCCCTGACCGCGAATGGTGAGATTGAGAATATAACCTTTCATTCCCAGCGGTCGGTGGATAAAAGAATCGAGATAACTCGTGGCCTCAATCAGCATTAAACCCGCCACCAGATGGGCATTAAACAGTATCCGGCAGCAGGGGATCATTTTGCGCTTCAGCCATACTTTTCATACTCCCGCCATTCAGAGAAGAAACCAATTGTCCGTGTCCCATCAACATTGCCGTCACTGCGTCTTACTGGCTCTTCTGGCTGACCAAACCGGTAACCCCGCTTATTAAAAGCATTCTGTAACAAAGCGGGACCAAAGCCATGTCGAGCAAAAACGCGTAACAAAAGTGTCTATAATCACGGCAGAAACCCACATTGATTATTACAGCGGCGCACACTTTGCTATGCCATAAGCATTTTTATCCATAAGATTAGCGGATCCTACCTGACGCTTTTTATCGCAACTCTCTACTGTTCTCCATACCCGTTTTTTTGGGCTAGCTACTAGAGAAAGAGGAGAAATACTAGATGATGCAAACCGTTTTAGCGAAAATCGTCGCAGACAAGGCGATTTGGGTAGAAGCCCCGCAAACAGCAGCAACCACTTGCAGCTTTCAGATGAGGTTGAGCCGGGCGCGCGGACATTTTTATGATGCGCTGCGGGTGCGCGCACGGCGTTTATTCTGGAGTGCGAGAAAGCGTGGCCGTGG
+
=??;>==@<<:92/&&'.E?CD>;976631237?FHHIJHJEJJJHJIJGIJFJJIIJ>>>>JJIJJJB99:JD>>@....FJJBECCGBAABAB@83243((((88=733><@==<=FGDFEHJFGFGAAABBEFDJHJ<<::;8/.,,,+,/2--,'(,,+.*&&'(+(/'(+***''1.../=BJJIEEFIFC=>C<CJFJCBACJFGC?=>)A@?C8767:CABIJHJGHJJJJHJDED@%%%%)))GJHJEJJJIHIJJ>>=>CEGJJC@BBDDCEJFHDJFJJJDGHDBECJJGHJHFJJHFJGJJJHJIIIJJJJE?><<??D?<<<<99524>IA=9964B@ABBCEEHGHJJJJEFEGJFEEECJIIHJJFJHGJF-++-61=BBJDEFHJJJJJJJEHBA@?;:2.+*,,-++124226C>>>:;;>EJJHHJJFGEDJFJHDBADEJFJJJJJGGJJGEBCDJJJA;;;DA@=::11)*>=B@BABDEGJJJHFIDJJIIJFEJG::98,)''&'&&''''=BA>>>@>@@AJFDIEGGJGIFGJIGJJJFJDDGFFJJJGEEHJJGJEEIDFIEHJDA=<<<CCBABDJF>7667:;BEJ@?B@?EFIJJEHJFHEF9?;;<DC88DCEEBDB=A?BCBEJIJGEJJJHGJJJEDCDIJFJFJ>???J@?@><<<:<<=>@?555342*())'''%''&)***+77,587,(((:AA@@C:HJJHHJJFA>=@DDB?<9868<<>>HJJJFJJJHHJFJFJJJIJFGJJGJGJHJJJFHJJGFGEJEDBF??>>@?999975433311225;DB;?A>>>@FJJJ>=<<ADGJJJGIIGJGB:=755312,,,++)/012//../-0.++))*+8:>@=((()5/35530)(()+-49777,,,),)%(&&%%$'0122229567A<<<<<<;::9)'''*76BCG?@IJC=:03/+)))30001:9.,**+,7;?CBBA@A@=?@?+***&&&&A@?@?@EIJJIGJJHDCDEBBA?3/3744,'&&''('(..)('')''+,/)(-(*(((()-.?ICBA@CGE=:94;9555*)------;;=<=DDJB;/(&&'(++*++227-44(''('&%')45,,023/*&&&8;>=AAEGF:91<>>AFC93..-?EEDBDADEB@A::::JJJJJI??>>E0'(,,-389111EIJBCDCJJBJJJEF7676???B986//321;F==:7/;;GHGEBBJJJDD@8667=5>ABE@>??C;:634.),=?CGJJGJJJJFCFJJJJDJGJJHJDFIGJJIJIJJJJJHCDCCBCABD8865743446@FJGHJGC?755/..*)*+7*2.07841.*)))):::6555>>?BGEBA@A@;3235;G@A?B111A<;<***+44A8....:;?>@**))))+,/++9=0---??ADJIJDBJJDFJJGIHJHFJE55555335A@C=8>?IEFGABIAA@;;<;4*'';:?JFEGHHJHJEHAJDDEJ@DEJDJJJJJJJJJJGJJJJIJJJJGJB@BC@ACD****+/-,+))',2211268BFGIFGGJJDJEJFJJJFJJEDCDJJGIHGJFJJDHJGFDCCBC==BDBCB:::;=<;==EA@?@:999000<;<<<CAAA6FFJJDFBAA<<@AJJHGDJE>>=AA<<<<C:::)''')'&'()02)'&$&&&(+./9<::98:;E8889FDGFH546*5>CABDDCIJH???FJJJJJJJIJEEGHHJE(''*/1&&&&++//45/--/C@@?656679@>>==>>A3*0/.0)'')***+,,,,+*&'8644.341.&&&%&'&&&(...;<?DJJJE----HCFF@66:?@><?77646438<<=H)))?@DFJHFGJGJGEIEJJJJJEJBJGFDB@@DBD??>B5335+BEHFJGGF@BBJAJJJJHJHJJJFGG>=:855:=>GGDJFFDHJHFFGHJJJ98BGDFHIHJIGECEBED=<<=G@C@EAECFDJ;;:;A<;;<553.%$$&%')###%%&'):;@CCG?@AB988?B?@?DDA@996+++,132,*))))*((2322240,+/0+''',2-((()++51+++('&%&&%%(&%$$%$%*-**89>5555FFIAAAA@IJJJJJJJFFJDDJHHJHEJJBEAAFABECCC=BGCCACJHGGIJJGJJJ7-,,'(-.12582445=8889>65**-333:DJ??>=@@@GJHDEDJJHB==<CGDHJD1.@.EEJEJJIHJ9878*)('&&+.9=<:::@@899:GGEGAG@<==@888.-,,56<??JJJJCDA77673333<==CEBCEAA@<<55553377?@GFIHJJEEGAAAA;::99:;BEFGFIEJHGJHEJDJ+++?FJGJGFFCGFJ@@DJJJD@AA@AADEEGJ?>889:BECJHHA>>>DF>>==JH@???A?C>JE>;88:9:EBB:888DFFJFJGFFHJJFA@A@JIFJJHGJJHIJEIDIIJJJHCDCAEGEEHFG;E1FGJIFEJFFJFBACA<4368>ABAAEFJDEFJFIFJF6320)$$#$$%%&&&&&&..6;=:;:8>FJJIGEJJ>===EDHFJ?A>=644400/13(-('%&2<???J?8?>@DEHHJJFF0.--70;7845:9<<==@F55555....65/%%$%++,,=;,>@<:898:==>;43027+)((,,5>ADCEJGEJHJJJBBAAACBB>?>@A9879:97:<96++****)()+,-,++(('&%%'-9<@>?@DA:40/''''*+'&'&'+)+..,../1*)+%%%%6CHFJJGDEBBDGJJ???-,.773.***)('%$$)+.)((((0/'(9HJDFHIGJHGIHHDHEB??=87832448788:B;7768?@@99EFE@AAAJJJGJFIJJCDBCIDECDFJJJJEIGGJJIEGJJJJJDDB>==?>JDEBJGJJIJ====BBBAJGIGJJJJJHJJJJJIGFDBA@>>?@GDIHJEBBBCJJA?@?HCFJDJJJGJJJJJ?>?>G9///07''&%(+&$$%32/56;:<=><=@>CCI@@@=DICDEE@BJEDB9+''4330//%&&'*,5567775888CEJJFJBBAAJJJJJJDHJJJJFJJI;777=C;87:8788986577850-))''&%&(/0+++')0/1655@@3222DFHDHI?A>?6444<=?@AD22234+))))(())((&&&&(('&)*0339::<=9;;00124A22-++588889;@?@?><<+***++&&&'0/*+,-.))),-0*+*-''$$%%)*,$&&&''731238@??@BECJJDIJFHDEEJCDECFDF7699?865//4524;=@>==:8755,,,/.++,238==<AGGEFHFJGGFJGG>>>IFDH@BC==>>GDFDI=>=?AB>=77<;9::8<8711;;=HCJDDBBGGGGJBA@@GIIJ@A@?32@@:90***/66573336220049@633,,%(%%%(3++-56776655**++?>>@ABBFJC;C;;=<?EJ9877=3,-J?9958AC?A66<+'4(''(=CBDHJJF;;;6444DDGIJFGEB3(''')*((),09:;AJJJEGFJJJJJJJJJIIEB<;78FFHJEEGJJJJHJJJBCBDC9C>AC7662-)))**+/>AJDAAD@GDFGEFJJJJJJGJJJEDB3,**+++22,,@>=>?>?6645421,***,,019:<;;@@@@>9:?>DJHJJHHFJBBAA===>C3333656567;8;9+''&''&&&&&6('&&''00,,-+035;::9:<84''766;988::;===<==9:;4-+)('))12224.&&&'8,+**19BB@BCJFHIJJEFFJJJFHIJGFIEJJIIFEGEGFJC?322244446434122165555:;9:D=;6675::(''(*'(((022279.../77:0)))*++,778;65310111;2//0+*++++.::42000/0.,''''**,43356<J<8FJJEJFEDEDCDIJHGFGJJEFJHHJJGIJBA@=98>79BIDJJJGGFDA;:::ICDFCDJJI>00015'''13:645677&%$$$&$#$$&$$%&&01172/-((42244/....01..*)+&1/'&&&:::A<766<==DEDB556632225/*(&&'*(+.-+*,,.31/2..02'&&'+))*./))+)+,*(&&&020045<777EB@@?9;9454446=5555<1..GJJIJJ=;:;<?>=677>>==;:90..?*&%$$%'(&,/*?BCJ2222//.-./3?GFFD==3(&&&(()++*++/)(('+,*)/26CB<;<****6BCCD>>>@)))*'&&&.-.*+')**((('&#$$%300008-****/..,.+++,,,-.8B7777>>87/...0/-/0+(.../0.-.5549-,,,65301:4434796:436235*)))*).<<?@ECBAFJJJIGJFJHJHJJGFIGJC=;;7--345977324/0-10.-,,(#$#&'''(46>A:96+((+-/=AGDC2222;5:A>=>?CAA@?<<<;655489;642)+%%(),.322288+,67571''''()*./--,0+**(('%%%',,1/0145684,?;<;<=BB632463&'''((&&%$$$&-*('&&$#$#%''((***7;<<BB<<<999:9<:;@CB@FJEHFJ8777JGEEC?>>2766CJGJF==>7878E@BBDHFJ>===IG3../89?>;;<GEFHIFJHJJHJJJHJHHJIJJHJJFIGJJJFECDCBEDGJIIFIJFE<:><<<?==<=5555<@@@EHCCGJ>99/-'&&('('(3450000==AFD'''%')((')-2646:632-***%%&(+28?8CEGGHJJB><:;<((()2//44445IFJJGIIJGGDJ>91**,CA<675553355689:9:7333520//0219:<BC>EICCBC:9+)('*))*+//51+/@=B6>EB>GDJJJFFH8766=777=<<<>>:746:;;=>?DEDB>?ABE?>..--2/))%%'(,*/.9:+**78.-,,,+)),,,-:A@BB><:;@>@BFHGFFGJGEFJJHIJJJHJJJG??>@)))).,),+))+//(((-,)()(+-<=<>?BJE<;;;DE:::D?A993AAFCGE7677B?)))*>A55435<<<<<?DEDBCCCEDAAA///-)&'$$$(&('##$&&*++/151/--,.0289@?>=52==:;;;BDJGJIIIEHJ@<:333@72222386567:>><>A:9><7774*+.-..BGGJ@@?55435;;8:10+-8689=<=<3--0004483---*''''('%&&&++()))**+,,-8;<><:841/-&&,/1./(787885454;94+**)******-.(')-09:;<>?>;0//.,,,0*(+)'''&$$$(1488AE<JCBB@<<+)%%%)(()%())),,><9:BAHCAFC;;:;8/,&)@?BAA98812((()''''+55@JCHFFJFJJIG>**)AACFGJJJHDFAA@?:::4444B?=<=<>998755/21-((('''(;CFE000077:323JC<<B::::<;<;::99932//,&%''.-.40023-++&('()(*)*,.0))).F9DDBGFFJ::94,+20///43777*2'&&'''%%&.,,-())112:,,,FBFBGEGGJ==>=ACEGH-25*'')*&.-204)(()-0/./237,,,3D<::::AA<.+-+94)??AEEJFIJ>5545:JHJFJJJJFJJEEHHIFJHGED>=>::::4445=<>>CHGDGA7623455211++..0-++.;4887322/110///.01,,-,-335:://889;</../61((''***/)((*))),9.-,.622,10)('(*1?>???@A@?@B@>>=>??6533334,(&&&&0014550013('%$
@Glass_T7V_24_D3_14_9_31
TCGTGGTGTCACGCTCGTCGTTTGGTATGGCTTCATTCAGCTCCGGTTCCCAACGATCAAGGCGAGTACATGATCCCCCATGTTGTGCCAAAGAGGTTAGCTCCTTCGGTCCTCCGATCGTTGTCAGAAGTAAGTTGGCCGCAGTGTTATCACTCATGGTTATGGCAGCACTGCATAATTCTCTTACTGTCATGCCATCCGTAAGATGCTTTTCTGTGACTGGTGAGTACTCAACCAAGTCATTCTGAGAATAGTGTATGCGGCGACCGAGTTGCTCTTGCCCGGTGCCGATGCGGATAATACCGCGCCACATAGCAGAACTTTAAAAGTGCTCATCATTGGAAAACGTTCTTGGGGCGAAAACTCTTCAAGGATCTTACCGCTGTTGAGATCCAGTTCGATGTAACCCACTCGTGCACCGAACTGATCTTCAGCATCTTTTACTTTCACCAGCGTTTCTGGGTGAGCAAAAACAGGAAGGCAAAATGCCGCAAAAAAGGGAATAAGGGCGACACGGAAATGTTGAATACTCATACTCTTCCTTTTTTCAATATTATTGAAGCATTTATCAGGGTTATTGTCTCATGAGCGGATACATATTTGAATGTATTTAGAAAAATAAACAAATCAGGTTTCGCGCACATTTCCCATGGTGCCACCTGACGTCTAAGAAACCATTATTATCATGACATTAACCTATAAAAATAGGCGTATCACGAGGCAGAATTTCAGATAAAAAAAATCCTTAGCTTTCGCTAAGGATGATTTCTGGAATTCGCGGCCGCTGTTTCTTCGAATTCGCGGCCGCTTCTAGAGTTATGACAACTTGACGGCTACATCATTCACTTTTTCTTCACAACCGGCACGGAACTCGCTCGGGCTGGCCCCGGTGCATTTTTTAAATACCCGCGAGAAATAGAGTTGATCGTCAAAACCAACATTGCGACCGACGGTGGCGATAGGCATCCGGGTGGTGCTCAAAAGCAGCTTCGCCTGGCTGATACGTTGGTCCTCGCGCCAGCTTAAGACGCTAATCCCTAACTGCTGGCGGAAAAGATGTGACAGACGCGACGGCGACAAGCAAACATGCTGTGCGACGCTGGCGATATCAAAATTGCTGTCTGCCAGGTGATCGCTGATGTACTGACAAGCCTCGCGTACCCGATTATCCATCAGGTGGATGGAGCGACTCGTTAATCGCTTCCATGCGCCGCAGTAACAATTGCTCAAGCAGATTTATCGCCAGCAGCTCCGATAAGCACCTCCCCTTGCCCGGCGTTAATGATTTGCCCAAACAGGTCGCTGAAATGCGGCTGGTGCGCTTCATCCGGGCGAAAGAACCCCGTATTGGCAAATATTGACGGCCAGTTAAGCCATTCATGCCAGGTCGCGCCGGACGAAAGTAAACCCACTGGTGATACCATTCGCGAGCCTCCGGATGACGACCGTAGTGATGAATCTCTCCTGGCGGGAACAGCAAAATATCACCCGGTCGGCAAACAAATTCTCGTCCCTGATTTTTCACCACCCCCTGACCGCGAATGGTGAGATTGAGAATATAACCTTTCATTCCCAGCGGTCGGTCGATAAAAAAATCGAGATAACCGTTGGCCTCAATCGGCGTTAAACCCGCCACCGGATCGGGCATTAAACAGTATCCCGGCAGCAGGGGATCATTTTGCGCTTCAGCCATACTTTTCATACTCCCGCCATTCAGAGAAGAAACCAATTGTCCATATTGCATCAGACATTGCCGTCACTGCGTCTTTTACTGGCTCTTCTCGCTAACCAAACCGGTAACCCCGCTTATTAAAAGCATTCTGTAACGAACAAATTAGGCCGTAACAAAAAACGCGTAACAAAAGTGTCTATAATCACGGCAGAAAACGCCGCATTGATTATTTGCACGGCGTCACTTTTTGCTATGATAGCATTTTTATCCATTTAATTTCTCGCGGATCCTACCTGACGCTTTTTATCGCAACTCTCTACTGTTTCTCCATACCCGTTTTTTTGGGCTGGCTTCTCGAGAAAGAGGAGAAATACTAGATGATGCAAACCGTTTTAGCGAAAATCGTCGCAGACAAGGCGATTTGGGTAGAAGCCCGCAAACAGCAGCAACCGCTGGCCAGTTTTCAGAATGAGGTTCAGCCCAGCACGCGACATTTTTATGATGCGCTACAGGGTGCGCGCACGGCGTTTGTTCTGGAGTGCAAGAAAGCGTCGCCGTCAAAAGGCGTGATCCGTGATGATTTCGATCCAGCACGCATTGCCGCCATTTATAAACATTACGCTTCGGCAATTTCGGTGCTGACTGATGAGAAATATTTTCAGGGGAGCTTTAATTTCCTCCCCCATCGTCAGCCAAATCGCCCCGCAGCCGATTATAAAGCCGTTCTAGACCTGCCCAAATCTATCTGGCGCGCTATTACCAGGCCGATGCCTGCTTCTAATGCTTTCAGTACTGGATGACGACCAATATCGCCAGCTTGCCGCCGTCGCTCACAGTCTGGAGATGGGGGTGCTGACCGAAGTCAGTAATGAAGAGGAACAGGAGCGCGCCATTGCATTGGGAGCAAAGGTCGTTGGCATCAACAACCGCGATCTGCGTGATTTGTGATTTGATCTCAACCGTACCCGCGAGCTTGCGCCGAAACTGGGGCACAACGTGACGGTAATCAGCGAATCCGGCATCAATACTTACGCTCAGGTGCGCGAGTTAAGCCACTTCGCTAACGGTTTTCTGATTGGTTCGGCGTTGATGGCCCATGACGATTTGCACGCCGCCGTGCGCCGGGTGTTGCTGGGTGAGAATAAAGTATGTGGCCTGACGCGTGGGCAAGATGCTAAAGCAGCTTATGACGCGGGCGCGATTTACGGTGGGTTGATTTTTGTTGCGACATCACCGCGTTGCGTCAACGTTGAACAGGCGCAGGAAGTGATGGCTGCGGCACCGTTGCAGTATGTTGGCGTGTTCCGCAATCACGATATTGCCGATGTGGTGGACAAAGCTAAGGTGTTATCGCTGGCGGCAGTGCAACTGCATGGTAATGAAACAGCTGTATATCGATACGCTGCGTGAAGCTCTGCCAGCACATGTTGCCATCTGGAAAGCATTAAGCGTCGGTGAAACCCTGCCCGCCCGCGAGTTTCAGCACGTTGATAAATATGTTTTAGACAACGGCCAGGGTGGAAGCGGGCAACGTTTTGACTGGTCACTATTAAATGGTCAATCGCTTGGCAACGTTCTGCTGGCGGGGGGCTTAGGCGCAGATAACTGCGTGGAAGCGGCACAAACCGGCTGCGCCGGACTTGATTCTAATTCTGCTGTAGAGTCGCAACCGGGCATCAAAGACGCACGTCTTTTGGCCTCGGTTTTCCAGACGCTGCGCGCATATTAATACTAGTAGCGGCCGCTGCAGTCCGGCAAAAAAGGGCAAGGTGTCACCACCCTGCCCCTTTTCTTTAAAACCGAAAAGATTCTTCAGCCACTATCGCAGCTCCTCGCTCACTGACTCGCTGCGCTCGCGTCGTCGGCTGCGGCGAGCGGTATTAGCTCACTCAAAGGCGGTAATCTCGAGGTTACATTCAAATATGTTCATGGTGAACAGCTTTGAATGCACCAAAAACTCGTAAAAGCTCTGATGTATCTATCTTTTTTACACCGTTTTCATCTGTGCATATGGACAGTTTTCCCTTTGATATGTAACGGTGAACAGTTGTTCTACTTTTGTTTGTTAGTCTTGATGCTTCACTGATAGATACAAGAGCCATAAGAACCTCGGATAGCCGTATTTAGCCAGTATGTTCTCTAGTGTGGTTCGTTGTTTTTGCGTGAGCCATGAGAACGAACCATTGAGATCATACTTACTTTGCATGTCACTCAAAAATTTTGCCTCAAAACTGGTGAGCTGAATTTTTGCAGTTAAAGCATCGTGTAGTGTTTTTCTTAGTCCGTTATGTAGGTAGGAATCTGATGTAATGGTTGTTGGTATTTTGTCACCATTCATTTTTATCTGGTTGTTCTCAAGTTCGGTTACGGAATCCATTTGTCTATCTAGTTCAACTTGGAAAATCAACGTATCAGTCGGGCGGCCTCGCTTATCAACCACCAATTTCATATTGCTGTAAGTGTTTAAATCTTTACTTATTGGTTTCAAAACCCATTGGTTAAGCCTTTTAAACTCATGGTAGTTATTTTCAAGCATTAACATGAACTTAAATTCATCAAGGCTAATCTCTATATTTGCCTTGTGAGTTTTTCTTTTGTGTTAGTTCTTTTAATAACCACTCATAAATCCTCATAGAGTATTTGTTTTCAAAAGACTTAACATGTTCCAGATTATATTTTTATAAAGAATTTTTTTAACTGGAAAAGATAAGGCAATATCTCTTCACTAAAAACTAATTCTAATTTTTCGCTTGAGAACTTGGCATAGTTTGTCCACTGGAAAATCTCAAAGCCTTTAACCAAAGGATTCCTGATTTCCACAGTTCTCGTCATCAGCTCTCTGGTTGCTTTAGCTAATACACCATAAGCATTTTCCCTACTGATGTTCATCATCTGAGCGTATTGGTTATAAGTGAACGATACCGTCCGTTCTCCCTTGTAGGGTTTTCAATCGTGGGGTTGAGTAGTGCCACACAGCATAAAATTAGCTTGGTTTCATGCTCCGTTAAGTCATAGCGACTAATCGCTAGTTCATTTGCTTTGAAAACAACTAATTCAGACATACACTCAATTGGTCTAGGTGATTTTAATCACTATACCAATTGAGATGGGCTAGTCAATGATAATTACATGTCCTTTTCCTTTGAGTTGTGGGTATCTGTAAATTCTGCTAGACCTTTGCTGGAAAACTTGTAAATTCTGCTAGACCCTCTGTAAATTCCGCTAGACCTTGTGTGTTTTTTTTGTTTATATTCAAGTGGTTATAATTTATAGAATAAAGAAAGAATAAAAAAGATAAAAAGAATAGATCCCAGCCCTGTGTATAACTCACTACTTTAGTCAGTTCCGCAGTATTACAAAAGGATGTCGCAAACGCTGTTTGCTCCTCTACAAAACAGACCTTAAAACCCTAAAGGCTTAAGTAGCACCCTCGCGACTCGGGCAAATCGCTGAATATTCCTTTTGTCTCCGACCATCAGGCACCTGAGTCGCTGTCTTTTTCGTGACATTCAGTTCGCTGCGCTCACGGCTCTGGCAGTGAATGGGGGTAAATGGCACTACAGGCGCCTTTTATGGATTTTCATACAAGGATTTTACCATAATACAAGAAAAGCCCGTCACGGGCTTCTCAGGGCGTTTTATGGCGGGTCTGCTATGTGGTGCTATCTGACTTTTTGCTGTTCAGCAGTTCCTGCCCTCTGATTTTCCAGTCTGACCACTTCGGATTATCCCGTGACAGGTCATTCAGACTGGCTGATGCACCAGTAAGGCAGCGGTATCATCAACAGGCTTACCCGTCTTACTGTCCCTAGTGCTTGGATTCTCACCAATAAAAAACGCCCGGCGGCAACCGAGCGTTCTGAACAAATCCAGATGGAGTTCTGAGGTCATTACTGGATCTATCAACAGGAGTCCAAGCGAGCTCGTAAACTTGGTCTGACAGTTACCAATGCTTAATCAGTGAGGCACCTATCTCAGCGATCTGTCTATTTCGTTCATCCATAGTTGCCTGACTCCCCGTCGTGTAGATAACTACGATACGGGAGGGCTTACCATCTGGCCCCAGTGCTGCAATGATACCGCGAGACCCACGCTCACCGGCTCCAGATTTATCAGCAATAAACCAGCCAGCCGGAAGGGCGAGGCGCAGAAGTGGTCCTGCAACTTTATCCGCCTCCATCCATTCTATTAATTGTTGCCCGGGAGGCTCGTAAGTCATTGGCCGGTTTAATCATCGCAACGTTGTTGCCGA
+
BDEJFJJIJJJJJJJJGGJHJIJJJJJJHFJIGJDJJJGIGGHJCFCF?A8:--,1115446<*'''$$#$$&+*+.06677792311/,)*+,,,,-(().0/10()6799=-,((5E>>>>JC:::BIGJJHJFIHGGGDEJGHJJJIFIJGHJJJJIJFJJJGGJJJJJEJEIEDEJHGDAJIABBCJIEJFJJJJJ=<,*)*)''((8??GFJIJJJJJJ???@J=;<<IIJIHIHHFJJJHJDAJCAHJHJJFEJJHGJIJJHJHFJIIFFGCI?E<7,($##$%$%%%%)&>=<<;888:CBDBBDD<<=<?GB?@DJJJIJJIJJJIEJHDJDGBAEJJE;;;898+00GJ?;;=H:0/.-++877<?JEA:?AAAEFFEDAAABDB---.=:;;;J@@CBDBCC>==>CJEE?==<?CCJEED<?BHHJEE<JHFCCBB?>@?;CBCDEFJJFIEJ4445ECA@667@A@A@ABBAJJJGE@:7233FJHJIIJJJJJHJJJJJJJJJIHJJIGJJ4444JBCCCJJHFFJJEHF>D;B<)(()=@@>AC@CHGJ33339;;<<=>JJIFJJE43)))-.00:<GJIHDC98891111GJICB4.)'''99:.--03222/+('$'&&'-6<?A::::BB>8JJJJJJH;;:;BJH766933CEDFIJJGGJJJJJGJJJHGJJIJJHHJJJJJJJJEJJJJJHJJJIJHEFJJJJJJJJJJJGHJ@=CAJJJIIEJFF@=<73;::=?DHJFIJDCFGFBBAEJIJJGJHJJHIEECAJFD=ED:2111F?BGJJGGJJJEAFB>>EDFEJJGFIJJJJFHJFFJJGIJJHHJGFGJIJJJJGFJ@AA??JCJD86557892222;<;99:AJIJJIIJJJJJEEJJHJJIJJHJJJJJIIFDD@@CC,,,.,0+27988;@JJJE?>>?FJGGJCCDDCIHCDCEHJIGF?>>?<;530BH?JIJHJJB@CDJJGGDCDIGJJJHJJJHHHJIHAA?<>?DJJJHHIJJJJJIFFFEJJIJJHIJJJJJIGIFJIJJJJIIFJJJJJEJHJFJJFJJJJJIJJEGJHJHEDEIJJHJJJJJJHJJJJGJIJIJIJIJJGJEDBJJHFJJJJJJHHJGJIJCDBDCCD****CCEF;;;:;BCFD>===DBCGGIECJCFBA986/''(9999>;88><;;<<<GG=FJJGEHJHJCJHJJJHJJJEJGHJAAABIJJHDCDFDC=?@;:<;9:72DD988878)((..**013334BAAJ=HJJEFEJJIJGJIGJJE<;<=<=CFBBBCJGJHJJJHGJGJIFJFJJHIGGDIGGJJFIJIIJIJJJGJEEJHBBBBGFGJ?==>961005337811111113;0...12/00))(%&&&+3/'(-1/./8;8-,-.+)&&''?@FDIEF=2::;CEGHFFFJHIHHIJIJJJHJJJIJJGFIJJFGJGJJGJGJJJGJJFJJGJHGJJEJHJHJCDEBBEF1111CJIJJJGDJBEFFJJJGJIHFJJFJJ@?>5559:EBAAJJJJJJIJJJJJJFIDGJJA@AAIJDCD:7;<79<?;;97ADJJJIJIGGCFHDGDHJJJIGGEEEJID<DGGHCDDCGJ9989JFIJEHIHJJJJJJICB@66667344>A=,*4A@,,,<AAAC@JEJJJ@ACDHCF>;;;@@@?DGHJJEJHJHJDA77EE:5655777JHJIHJJHD@>JJFDJJJJGHFGJJJJJHI)))))JJIGGHJDEBCJIJJIJJJJGIJHJJJJJFJJJJJJJJGGEDCFDDJDAEJJFIIGIJJJJFAC@?>>=>@FIFJJJE;;;:<=B-++(%$%$$##$&)'&%&*(%&5?FF@@?AIDB555JB>>?CACGDDHEEIDFC=<:674*)))&&''FCEJIJFFG<444*****(%))'('+(&&)*(&''***,,,,212+*&%&%%,,-+-,*+7:?A@A@:4333HFGGJFJDDJGEB?@=>8878EGJGJFDJJJHEE@FJFJGCEGH?IB>1110+''''*((%%''/223;=BAEEFHEIJJ116:ACFJJFIJJGIJJJJJJDJHJJJJJGJJIJHJHIJFJJJJJJHFGGIJJGJHHJJJJDEFJHFGFJIIFJGJGJGIJJJIJJ@IJDBBDHJDEFBCEA><<>3222210144421112CBEDEHIJJJIB@5599DHFECCHGI999561+&&&$'(+***,**''''98545645::;;<HEHJGJFJ----GDJJJGIJJ?CC'()7GFJIEECCBCFBHHHHIGJIJGJHEJEHHEGCEB@?'&&'*))*/*'&'+,,,,-.97831113=JIGJGH:88;JGGGJEED<=<<@820-.4456;3332444:8,,,/**-.0/1('&&&&%%%+'')(&&&''%&%%(())'(((),*++?=@??ABJGHCEIHJGJJGGHJEJ>===BCDCA=.)*23CBCCB>//.././/3=JIHG>>>?FDDJJJDJJDJHJFEJIJJGGGHJJJJJH====EEEJHIHEJJJJJJIJHIJCAEJJJFDHFJHJCJJHIJGJJJJJIJJJHEDEHGIJJH>>>=@8;620007DJJJJJJJJJGJFGI?@@?>ABDI@JGECDHGJJJG>656@@;AJHIDCFHJIGJIJJFHJJJIJJJHJFFGEHIJHIJJJJJJJJJJIJJJBBAAFFGGJJJGJHIJIJJHJJJJFJJDBBDJJJI9666JJIIJJFFCBDJGJ////=JJJHJHJJHJJJJJJJJJ@@@@<,,.GJBGFJHEDHEGJJGJJHJHJHJJJHGICD<889=HGIHIJHJFFFEJJJJJJJHIJJJHJGEJJJJHGGIGJHJIFFJCBCCGGJJGFFJBBFDJ><<;C=G000;:<EEIJEDDFFI:998GGGHJGDGDJFHJEA>11003?AJIIHJGIHJJHJGD@?@GIGHGJGJJJJJJJHFJJIGGIJJIFDEFGIHGJJJHJJGJJJHJGJGJGEJFHFIJJEJEHFEEFJCCB@=<=JHJGJIIJJJJJJJJJJJIJHJJJJIJFJJIIJJIJJJJHJJIJJJJIJHJJGHJ=<<4/+4)<<=@IDGJFGJGJEFJJJIHIHJJFJJJJIHGJ?:;GBCABFFCGHFFJJJJJJJJJJJJIJIJJIJIHIJHIFJFGGHCEDICJAJFGGJIEJJJHGHJJJJGJGJJJJHJJJEGJF87778@;DFE?>JHJJJJIJHGHGJJ@@@@GJJGJGFJGJIJIJJJJIIIJJJJJJ7777HJI@AAJJJJJJHJJJJJJJJJJJJJHFHIBDIGJJECGEIJIJJHHJJGIEJJJEJJJEHFIHEFHJJEEDDCJG@A905..'''(5C?BDDJJJBB@@ABCIGEEFJJGIJHJGJHJGJFJIGIJJIJJI***0D?<<<@JIHFHGHFFEJJGHEDFEJFFICCJIDCDHHIJJJJGJGJGJHIFIJJJJG<;=DHEEHGCEDDJJEE;555599:=@B?83::AB9887299>>@9;;<36,((&&(''&%&%$$%)$$$$$$&%%%$%*36;DGIHHHJFEEEG=<:+(&%%(.5&&89<96---+**++++&&$$%&&&'887<;;;HJFEJJFHFHIDJJCJJB<///'%%%)%%$%,++,>BDEFFJEEGFE?)))*60007222@;87-+,())BA;;98;6;C@99:::;FFDGEDHECGJJGGJFHD>?@@ACGDGJHG<<<ABA@AJJJJIJJJJJIGJJIJJJHJHHIJJIIJJJJJJJCAAHJGD;@D;=@04446B@CGFJJJJJJJJHJJIHIJJJIIJHGHJJJHGIFJ@B/(&%%'&&&&(--131789BECEEJHJ?B@@DCDCECFGHIIJJIJJJJJJJHFBBBBJHI**,5.(+**+4.''&&'&()99:>AA@CFGGEGBBE:73356HFJHGJGJEFHJJJJJJJJFIJGIHJJHJJJJJJJJJFFHDF@FFGJDJEEEIJGHJGIC@JJFC>8:IJFJIHIFIJHHIJDIFJJJHEIIJIJJIIHIJJIJJJHJJCCDJJJJGJJIJJHFJJJJHIGHFJFEIIJJCEG==>>D8----75523558CBCIHHJGJJGIHIGFJIFFDJF@?JEGII6(((*3/.//./0556DDCCFHIEDFJJJJDIGHGJHHJJJJJIJFEHGEFFIJIFJJHJJJJHJJJJJJJJJGJJHJJJJIGDJJDGHHGFCEHJIIHJJJJHIFEIFFHJJIJJGJHJIGHJE?9676:;FFFEEHFJI5333JFFFIGJGHJJJJFJJJHJIIJIJDJJHJJGJIGGDC;0:897:9=<=BJIJDDHFAFDFHJJHHEGHHJJIDJGJEFFFJJJFIIJIFJIJHJJGHJ@JGJJIJGGIDJEIJJJGIJJIHJFJFHJCJJF;:**)))*1:8?FEDCDGEFJGIGJIGFDFGGDDDDGJGHEEDACJIJFIJJHEDCDIJGFHBDFIJD>=;98@@HA@@BBGEIJGHHJJJJIEJGJJIIJJJIEF<;@AFJFJJJIJFJJGHHJJJJJFJGHJGJHEFDDDEDGHIEIJJIJGJJJHHJJGEEEJJJFD@D@BDEJEHHEFJHDJJJGJHJIJHJIIDEGIJFJGJJJJFJDEDCED@??@C@AIFCDECBDCFEC@@?@CB<==<9883.((-)845.--14....7882222@FHDJJEEEEGEHJJGGGDFGHGFDECDDIBADCHEFEFFJHJFFGJEFDCEFFHGGFJF@:::;DGGA???@EEDIIJJGHHEFJFFDGIFCFCEBBDD>988841+*'&&%'-:HDJJGHEEFEFFFHJFFEHCCJFGBAABDD<IB===>74447=<<<;<;CCBEECICECECCA=*;=?@?@DG::::DEEFCFDCBBBBDEBCCDCDJFDB@ABBCFIFIFA??BBDEEIDDBA@EDCED??:6556?>1/04??=8DA?<<9:989532(--0.0.--@?@@>@ADDEA@BBBDCDDA@A@CA??CFEBC>>A@><0.--.6(((-./=A>@:769>HC>6531'(''743:<<<<BCDCAA@ABCCCDCDEFCHGBAAGEEJC@??>A@@?ABBBBEHGDBEDC>999:CB@AA@====BHDCJBA;:77;EBA@@@??E>BDEBBBDBAJJIJHJGJJJGJEEDCDH920-++789:;F=??@EJJGHJIJJGJHJIFJJIJJJJJJJJIJJJIFIGJJJFJJJIJIHJHEHJHJJHJJJJJJJJJJGJJJG>=>:88@BBBGGJJIJJJJJHJIJJIJJJJJJIJIFJIJJJGEGFJJHJCB?18?E52%%(((+*)**&'))++.0///.---==AJIJGHGGJJJHJHJJIGJJHJFIGFFGJ@@BAJJJJJJGJGDHJJHJJJJHIHGJIJIJJJJIIJJJJJIJJJJJJJFFG@665443335;333;C734CFFJJJF?JEFJFIJJJJJGJIJJGIJIHJIJJJJJJJIE;88:B?77778CHE(''(=<<<;;;;>ADC;;;8999=.++-89;FJIEECCJJGIJGHJFDCFF@=@?*)))(.*&'),,,.-0894::<JJIJE@>>DAAFABGFFHGJDCCBAA>2889<?A8889JHJHJJEGJIJFD@@@@GFC@AE@A=>BGHJCEFDECEJJGJIJJGJJJFBABCGHJJJGHHJGIJFJJGHJGJHEFGFJHIIJJHGJ9888<3&&(*****))*%%%%-...1,+,-127879GHJJGFJJJBBAAJJIJHJIJFCFA?GEJJJJJJFJ6555481-/22114?:30.05115:;@ACFIEJJJJJJGJJJJIJGJJJJFJJJJIJGIJJHJJJIJHGEJGECB:===@A;CIGJJHEEFJIJJJHJJGDEB7202.0.-&&&'$%0''123=CECEFCEDDEJJJJJIHEBDCDC?9F=8(&&&&6577AGH@CB42200533----)()(++--**)'()))**)*).,(%%$$&+++,.1021145(%
@Glass_T7V_24_D3_14_9_32
[truncated: 6,249,358 more chars]
