# Supplementary material for: Preventing Multimer Formation in Commonly Used Synthetic Biology Plasmids
Source: ACS Synth Biol. 2025 Mar 18;14(4):1309–15. doi: 10.1021/acssynbio.4c00508 (PMC12012879; doi:10.1021/acssynbio.4c00508)
Supplement: Supplementary file 2 — sb4c00508_si_002.zip [file sb4c00508_si_002.zip › DataS1/data/fastqs/Glass_T7V_25_D3_14_10.fastq]

@Glass_T7V_25_D3_14_10_0
GGCCAGCAGCATAAAATTAGCTTGGTTTCATGCTCCGTTAAGTCGTAGCGAGTAATCCTTAGTTCATTTGCTTTGAAAACAACTAATTCAGACATCATCTCAATTGGTCTAGGTGATTTTAATCACTATACCAATTGAGATGGGCTAGTCAATGATAATTACATGTCCTTTTCCTTTGAGTTGTGGGTATCTGTAAATTCTGCTAGACCTTTTCTGGAAAACTTGTTAAATTCTGCTAGACCCTCTGTAAATTCCGCTAGACCTTTGTGTGTTTTTTTTGTTTATATTCAAGTGGTTATAATTTATAGAATAAAGAAAGAATAAAAAAAGATAAAAAGAATAAATCCAGCCCTGTGTATAACTCACTACTTTAGTCAGTTCCGCAGTATTACAAAAGGATGTCGCAAACGCTGTTTGCTCCTCTACAAAACAGACCTTTAAAACCCTAAAGGCTTAAGTAGCACCCTCGCAAGCTCGGGCAAATCGCTGAATATTCCTTTTGTCTCCGACCATCAGGCACCTGAGTCGCTGTCTTTTTCGTGACATTCAGTTCGCTGCGCTCACGGCTCTGGCAGTGAATGGGGGTAAATGGCACTACAGGCGCCTTTTATGGATTCATGCAAGGAAACTACCCATAATACAAGAAAAGCCCGTCACGGGCTTCTCAGGGCGTTTTATGGCGGGTCTGCTATGTGGTGCTATCTGACTTTTTGCTGTTCAGCAGTTCCTGCCCTCTGATTTTTGCAAGTATCTTGACCACTTCGGATTATCCCGTGACAGGTCATTCAGACTGGCTAATGCCACCCAGTAAGGCAGCGGATCTCATCAACAGGCTTACCCGTCTTACTGTCCCTAGTGTCTGGATTCTCACCAATAAAAAACACCAGCGGCGACCAAGCGTTTCTGAACAAATCCAGATGGAGTTCTGAGGTCATTACTGGATCTATCAACAGGAGTCCAAGCGAGCTCGTAAACTTGGTCTGACAGTTACCAATGCTTAATCAGTGAGGCACCTATCTCAGCGATCTGTCTATTTCGTTCATCCATAGTTGCCTGACTTCCCGTCGTGTAGATAACTACGATACGAAACTGCATCTGGGCCCGGTGCTGCAATGATACCGCGAGACCCACGCTCACCGGCTCCAGATTTATCAGCAATAAACCAGCCAGCCGGAAGGGCCGAGCGCCAGAAGTGGTCCTGCAACTTTATCCGCCTCCATCCAGTCTATTAATTGTTGCCGGGAAGCTACGTAGTCGTTCGCCAGTTAATAGTTTGCGCAACGTTGTTGCCATTGCTACAGGCATCGTGGTGTCACGCTCGTCGTTTGGTATGGCTTCATTCAGCTCCGGTTCCCAACGATCAAGGCGAGTTACGTGATTCCCCATGTTGTGCAAAAAAGCGGTTAGCTCCTTCGGTCCTCCGATCGTTGTCAGAAGTAAGTTGGCCGCAGTGTTATCACTCATGGTTATGGCAGCACTGCATAATTCTCTTACTGTCATGCCATCCGTAAGATGCTTTTCTGTGACTGGTGAGTACTCAACCAAGTCATTCTGAGAAAATAGTGTATGCGGCGACCGAGTTGCTCTTGCCCGGCGTCAATACGGGATAATACCGCGCCACATAGCAGAACTTTAAAAGTGCTCATCATTGGAAAACGTTCTTCGGGGCGAAAACTCTCAAGGATCTTACCGCTGTTGAGATCCAGTTCGATGTAACCCACTCGTGCACCCAACTGATCTTCCAGCATCTTTACTTTCACCCAGCGTTCTTGGGTGAGCAAAAACAGGAAGGCAAAATGCCGCAAAAAAGGGAATAAGGGCGACACGGAAATGTTGAATACTCATACTCTTCCTTTTTAGAATATTATTGAAGCATTTATCAGGGTTATTGTCTCATGAGCGGATACATATTTGAATGTATTGAGAAAAATAAACGAATCAGGGGTTCCGCGCACATTGCCCATGGTGCCACCTGACGTCTAAGAAACCATTATTATCATGACATTAACCTATAAAAATAGGCGTATCACGAGGCAGAATTTCAGATAAAAAAAATCCTTAGCTTTCGCTAAGGATGATTTCTGGAATTCGCGGCCGCTGTTTCTTCGAATTCGCGGCCGCTTAGAGTTATGACAACTTGACGGCTACATCATTCACTTTTTCTTCACAACCGGCACGGAACTCGCTCGGGCTGGCCCCGGTGCATTTTTTAAATACCCGCGAGAGATCGAGTTGATGGTCAAAACCAACATTGCGACCGACGGTGGCGATAGGCATCCGGGTGGTGCTCAAAAGCAGCTTCGCCTGGCTGATACGTTGGTCCTCGCGCCAGCTCCGTTAATCCCTAACTGCTGGCGGAAAAGATGTGACAGACGCGACGGCGACAAGCAAACATGCTGTGCGACGCTGGCGATATCAAAATTGCTGTCTGCCAGGTGATCGCTGATGTACTGACAAGCCTCGCGTACCCGATTATCCATCGGTGGATGGAAGCGACTCGTTAATCGCTTCCATGCGCCGCAGTAACAATTGCTCAAGCAGATTTATCGCCAGCAGCTCCGAATAGCGCCCTTTCCCTTGCCCGGCGTTAATGATTTGCCCAAACAGGTCGCTGAAATGCGGCTGGTGCGCTTCATCCGGGCGAAAGAACCCCGTATTGGCAAATATTGACGGCCAGTTAAGCCATTCATGCCAGTAGGCGCGCGGACGAAAGTAAACCCACTGGTGATACCATTCGCGAGCCTCCGGATGACGACCGTAGTGATGAATCTCTCCTGGCGGGAACAGCAAAATATCACCCGGTCGGCAAACAAATTCTCGTCCTGATTTTTCACCACCCTGACCGCGAATGGTGAGATTGAGAATATTATAACCTTCATTCCCAGCGGTCAGTGGATGAAAAAAATCGAGATAACCGTTGGCCTTCAATCGGCGTTAAACCCGCCACCAGATGGGCATTAAACAGTATCCCGGCAGCAGGGGATCATTCTGCGCTTCAGCCATACTTTTCATACTCCCGCCATTCAGAGAAGAAACCAATTGTCCATATTGCATCAGACATTGCCGTCACTGCGTCTTTTACTGGCTCTTCTCGCTAACCAAACCGGTAACCCCGCTTATTAAAAGCATTCTGTAACAAAGCGGGACCGAAAAAGCCGTCGACAAAAACGCGTAACAAAAGTGTCTATAATCACGGCAGAAAAGTCCACATTGATTATTTGCACGGCGTCACACTTTGCTATGCCATAGCATTTTTATCCATAAGATTAGCGGATCCTACCTGACGCTTTTTATCGCAACTCTCTACTGTTTCTCCATACCCGTTTTTTCACTGCTTTACTAAGAAAGAGGAGAAATACTAAATGATGCAAACCGTTTTAGCGAAAATCGTCGCAGACAAGGCGATTTGGGTAGAAGCCCGCAAACAGCAGCAACCGCTCGGCCAGTTCAGATAAGGTCAGCCGAGCACGCGACATTTTTATGATGCGCTACAGGGTGCGCGCACGGCGTTTGTTCTGGAGTCAAGAAAGCGTCGCCGTCAAAAGGCGTGATCCGTGATGATTTTCAATCCAGCACGCATTGCCGCCATTTATAAACATTACGCTTCGGCAATTTCGGTGCTGACTGATGAGAAATATTTTCAGGGGAGCTTTAATTTCCTCCCCATCGTCAGCCAAATCGCCCCGCAGCCGATTTTATGTAAAGACTTCATTATCGACCCTTACCAGATCTATCTGGCGCGCTATTACCAGGCCGATGCCTGCTTATTAATGCTTTCAGTACTGGATGACGACCAATATCGCCACTTTGCCGCCGTCGCTCACAGTCTGGAGATGGGGGTGTTGACCGAAGTCAGTAATGAAGAGGAACAGGAGCGCGCCATTGCATTGGGAGCAAAGGTCGTTGGCATCAACAACCGCGATCTGCGTGATTTGTCGATTGATCTCAACCGTACCCGCGAGCTTGCGCCGAAACTGGGGCACAACGTGACGGTAATCAGCGAATCCGGCATCAATACTTACGCTAGGTGCGCGTTTAAGCCACTTCGCTAACGGTTTTCTGATTGGTTCGGCGTTGATGGCCCATGACGATTTGTGCGCGCCGTGCGCCGGGTGTTGCTGGGTGAGAATAAAGTATGTGGCCTGACGCGTGGGCAAGATGCTAAAGCAGCTTATGACGCGGGCGCGATTTACGGTGGGTTGATTTTTGTTGCGACATCACCGCGTTGCGTCAACGTTGAACAGGCGCAGGAAGTGATGGCTGCGGCACCGTTGCAGTATGTTGGCGTGTTCCGCAATCACGATATTGCCGATGTGGTGGACAAAGCTAAGGTGTTATCGCTGGCGGCAGTGCAACTGCATGGTAATGAAGAACAGCTGTATATCGATACGCTGCGTGAAGCTCTGCCAGCACATGTTGCCATCTGGAAAGCATTAAGCGTCGGTGAAACCCTGCCCGCCCGCGAGTTTGAGCACGTTCGATAAATATGTTTTAGACAACGGCCAGGGTGGAAGCGGGCAACGTTTTGACTGGTCACTATTAAATCGTCAATCGCTTGGCAACGTTCTGCTGGCGGGGGGCTTAGGCGCAGATAACTGCGTGGAAGCGGCACAAACCGGCTGCGCCGGACTTGATTTTAATTCTGCTGTAGAGTCGCAACCGGGCATCAAAGACGCACGTCTTTTGGCCTCGGTTTTCCAGACGCTGCGCGCATATTAATACTCGTGAGCGGCCGCTGCAGGCAAAAAAGGGCAAGGTGTCACCACCCTGCCCTTTAAAACCAAAAGATTACTTCGCGTTATGCAGGCTTCCTCGCTCACTGACTCGCTGCGCTCGGTCGTTCGGCTGCGGCGAGCGGTATCAGCTCACTCAAAGGCGGTAATCTCGAGGTTACATTGTCGATCTGTTCATGGTGAACAGCTTTGAATGCACCAAAAACTCGTAAAAGCTCTGATGTATCTGTTTTTACACCGTTTTCATCTGTGCATATGGACAGTTTTCCCTTTGATATGTAACGGTGAACAGTTGTTCTACTTTTGTTTGTTAGTCTTGATGCTTCACTGATAGATACAAGAGCCATAAGAACCTCAGATCCTTCCGTATTTAGCCAGTATGTTCTCTAGTGTGGTTCGTTGTTTTTGCGTGAGCCATGAGAACGAACCATTGAGATCATACTTACTTGCATGTCACTCAAAAATTTTGCCTCAAAACTGGTGAGCTGAATTTTTGCAGTTAAAGCAACGTGCTAATATTTTTTCATTCCAGTTTGTGTAGGTAGAATATATCGATGTAATGGTTGTTCATATCTAGCCATTTTTATCTGGTTTATTATCAAGTTCGGTTACGAGAATCCATTTGTCTATCTAGTTCAACTTGGAAAATCAACGTATCAGTCGGGCGGCCTCGCTTATCAACCACCAATTTCATATTGCTGTAAGTGTTTAAATCTTTACTTATTGGTTTCAAAACCCATTGGTTTAACTGTTTTAAACTCATGGTAGTTATTTTCAAGCATTAACATGAACTTAAATTCATCAAGGCTAATCTCTATATTTGCCTTGTCGAGTTTGTTGTCTAGTTCTTTTAATAACCACTCATAAATCCTCATAGAGTATTTTGTTTTCAAAAGACTTAACATGTTCCAGATTATATTTTATGAATTTTTTTAACTGGAAAAGATAAGGCAATATCTCTTCACTAAAAACTAATTCTAATTTTTCGCTTGAGAACTTGGCATAGTTTGTCCACTGGAAAATCTCAAAGCCTTTAACCAAAGGATTCCTGATTTCCACAGTTCTCGTCATCAGCTCTCTGGTTGCTTTAGCTAATACACCATAAGCATTTTCCCTACTGATGTTCATCATCTGAGCGTATTGGTTATAAGTGAACGATACCGTCCGTTCTTTCCTTGTAGGGTTTTCAATAGTAGT
+
,--+)&%$$%'((*2233000083445EDEDECEFJGJG@;8>)&%%(*(&%%###$$$%%'))'(57BBHJJJGHGHGJ@@??2203-.++.03+++5577;;;5341003:;2212>>555?CAA?@;;<630.,***)'&%%(3)(&%%%+,-223488878977<FDHEC>DB>???BEJEJGIHG6455@?AFF>>===0.-/443110779;?EF@<2-(**13,?8:33//((78:C778>>>?B>>E=>=<@ADFIJHDEA?FB:@?HGFHA>BGDEA?A53339::BBBBBBCCJHJ****((3427:=@;;8:@=@AD@B;87:7=<A211.*)*(+)8==FDC@;:@?=>?AC:774342/'''()53425/985((''''::HJJFJFDEC::523=@AA@>>>>@DFHJHGEBBABGGE@><77;;-JGHGFCDDCCCGBD=....---/467647;7888GD@??>BDCED*))*654/...002;;;BBAECCAACDBD@@BAGFEEDCBDA>?A;7668/,BABBA?@?>ABCE@C?===?>===DDD@@@AB@@ADCEB9988;<<@AB><===??3112;<<=====?BCD@@44321+-4(((*@AAAA?>====;=5667BA><<>=AAAC@=<<<>:997999=6568>BFECAE;:779<??AAAB@A;;;;@A@@?>=;<=>BB>?BA@>@@74<799=>?;77:8;;<?A@BBA;93,,'&&$%'&&%%-)*16311176756769:<;8878:<;<>=???:832236@B@@@?A:423763676668;:86-,+*''%&-..550///555;=<7888;;==<><<@>7114,*)%%),-*('(--,///313652+++(-/-///5531''&''/-(.,,.38==>>CABEFFJA?B@FJBBCGJJJGIHGF++*+75..55445<<995111/-2965573018555:979CDEJGJJJJJIGJ===>CCI?===CCCDHCEE;;;;?ABA@@IJ=>==GGB77DDIGJ@IHHJJJJGJ@@@@JHJHIJFH40993EB666H44??>??@BC6565/)(),*.))(())''''0.*(((0+')&%&')**+327799@DFJJIJGHJGFEC<78;;4...56/BBABBGJFGJJJJJIJGCAAAAJJJJGIGF===?6600/233@BBBCJHJJJFJIJJIHIIFGIHJGHJJJHDC=<98656@AADDJJJJGGC>::;5/-)(&&'&&)5999HDGFEGJJFDDDAJIGDCCBDEFJIJJJJJJHJJEG;=:;=>CEDEFIJJHEEHJIJGJHGFJJEJGFEGGJJJJACD@@@?@@?.,*+'(&&())38:>===G@>;<=38''''.+'*5:;JGEF?>;<>>EJJJJJEJFHEHCHDJG;89?AAEB;620038875667889?:/--.64CBA@@==>?JHCFFCEGFIJIGJGJEHJIJJJJGEJJJJHGJJJJJJJJIFIJIJFIJGDE87-GIJJIJGHCDFGDIGHJFJGGJA----@CEB<<<:98746000,-****&&&*.++6;BBFH?>?0///7>>?JHEJDFCABJ??CDFH:8788;;;HJJJGFJGJEJIGJFJIJJJJIJJIFBAJGFJIJGGFJ::::GJJJJJJIJHJJJFJE@ECFJJDBBJJHC4112:;:99710/44+7<;:864122A?>??JE====J<:::D1112=>BEEHJJHFDGCBDA?7''&',,/00:?;8;<;4>><9021-..'-+'(2:6666JIGIJGFDIGHDBA@FEJD???>FABEJJJJCFHJEJEBDJJCAABJ@BJIJIJJD=:;;>=<<<CF>>>=DB@:;316('''(69745<@BDJI766711.,,,,9E>CB=<754488989CCFEGJJJHGHIGDEC??<23(((*2033489;=0//.+)(&/<84,1,,-.**+,/*---/91112B<544599945457588::CE@BBCJJJJJJJJIGIJJJHJIJGFHIJJJHCBBDJJJJJJJJJGGJJEGJIIJECCCB;<=:DFJIJFFJJ@;:9996--:ECDEJJ<<<<JJJJGJHFHG?A?@HHDDDDAB?;>84332-.;=@=?>=430*(,;>CFFJHJJDEHFGIHJJJJIJJJHIJJIJJFGFJGIEAA9CD@?@@DFG==99FDDB7****1//077558::9<<@=5668<GIJJJJIIJF?@>>85355-'&&')&(*((('('())56678CECDHGJGFIJFFJGFJDGG:9766EDCGJIJIJHJJI6655IJJIJJJJHGFFAJJJGJGFEB<;;;CEHGEE;;;;<4..4/,%%*+,-.99:=>DGHJJIJGJHJJJJDC9931./056545++6667GIJEFFGJGJHJFJIIJEJJJFJFFJJHJE;:99;;;<IFD?@BAC?@CIJEJJG7668GJJIDDJJHGHJJHJGHJIJIJJIIIHJGFJHJIJAA;:8677100/1,,89:<:;=>=FECJGJEJJJHHIJIFJGJHEGEJJJJJJJJJGJJJIJJJIJJJJJJJJHJJIEGJJJDDB778777./////.(0:9@9B@>=?@FJJJGJB?B?<8886///345?>-,,,667BEHGJIJJHJJIJGHJFEFJ>=?BDF:99A?23-5787<<<JADFCBBCG?999:FJFJHGJJJHFFFCHCCECFJFGGE??>>4344**,C<;;><<:8:;<<;<BBJJ::::FG//.**+*.,--//,((3BDGHIGHGJJJFJJFJJJJGJJHGDDHJHIJJIIJICDBDFHJJGJFBCH@;AB6667----2112500+((&'%),,+,+//454232=@CBDJIJJGHHGGJ955766555320/*('(&'-.12'6ABBJDGJEBB?7/++'''')(()4465545455667;8688***+:+*+;;ABCDCCCEJJFJFFEDFJJJIHJBBBIGHFGFFB---:9337.CA:::8767>>BFC??=>@?A?BB<<==JJJJG78?>=@A741023+AAACB=<:7<874=>ADABCB><A:::;<;;889:HGIJJJHJGJHFHGJHJJJJJIGFJJIJJJJJJJJJJI;::;@?44);<HF9988CJCCCCFFE5HEHIJJGE@@?8774**<----33320/.)((*-0001/0////0049HGDCEDGCEJGJJIJJJJJJJHHGGJEJFJJEJJJIHIHGJIJJJHJHGJGJJJJJF>>=>GJJJHEGFJJJJGJHJJJJF;;;;==@J>>788=FCAADBBCJGJGGEC@<=>AJFJGJCCB>EDFB992200/0//0012<80+6672GDBJJCBCBABF($$$%(()1&&%%&(*/01124<<?=740,+('&$'/67<88;IIGIHJHCBEBEBCGJFGHDDHJHIGGDJIIGJGHJDEFGJFFHHIHIGEHFIJGGFGGIEFJJ<<;**)*3:844)(&&(')''&%&)*-.,-.4444777++++,<:;;;@JIJHJHH==<;A;;A?=A<;)))),,0-,,)))+--1&%%'<>=>;:;=:<==BJEHHIIJJJHDEEFF=?8887853000+,,,FEJH??;:;;C9??@EGFJJIJJEJHJ;::<A>?A500;;BBCCJFCJJJJIJIJIHGJGDCHGJJJIBHH<<:?JJIJFHFJEDACHFJJ@BDEFGJJGJJJJHHJIGJJHJFIJJJJJJJGIJJJHIJJHDJGB222-68;;<BDDDE;HC67JCBAAB?77<<BJJHIJJGJJF6EFCGIIJGJJJJIJHJEF@JGHJHHJGDI0.+***11345544579;99966500/.*)),).4:BDDFEFHJGGIBAABHHFJEHHA;6653/*)((---22CJHGIJFJJ4215A?BHGHJJHIJFHJEJJJJJJJIIEDHJJJJDCCCJJ43337655;@@@ACCCCFJEDFCJIHGEFIJJHJJHABBEDIJJGIFFJJFJEEJJFJHJJJIGGIBCB=>>FCE>??JJ??;<?;<<<D=<=3333><<.---2-(())54467?<;<;>,++%%%&&',,-,-0(++?JIIEHJJJHIJJJIJGGHHC=>?@????JEEGGFC=DC>>>>HEIIJJ>>=<:,*((%'%%****-45757>JJFGGEJABAI<;<>IJJJJJIHIJJJJJIHGJI?@?@HGJJJGHFIJJGJJGJJIJJJJHJHFJFJGGJGJJJFFG?+*)*FGJDDIGFCF??>>BJIJJFGIHICBABCIHF?DCCEEHHEIJDGII9989CHEJDGEGEJIJJFJJJIJJIJJJGJJJJIJJFHJEH?FDJDJFJJHHGA@A?<8--.02))*EBCCFJJJJHJJGFEFEAAA@FHJICJFHJIHJJJGJJJJIJJJGJFEJJJJ5555GFDJJJJIJJJJFJFJHCFEJIGJHJJJJJJGJGJJJJJJJJIJJGJJJFJJJFJJHJJJIJJJJJIIGIJJJJHJ@===@FJJJJFJAJEGCJIJFGA@>=>;&76733,,-*))+-''''''())87::=4445CFGEJJJJJHIJJJIJJJGGFCC?@B:::;JJJJJJJJGB@<<;21112223:::9<=;IJJGJJJIJJJJIJJJJJJJIJJJJJJJJDDDCJJJJJJJJIJHJJJEFIGG@A;<FDFGJJFHJJIJJDDCBDBCCEDCABABIJJHJ::9:??BEBBDEGGJBCB9877<*)''&(0139:95...0?@::8<994323--.AAB<:95E@A:4,+//8883352212=@BFAA@;72'$%&*+GIFEEJJA@BDEJJHEFG:;::?A>76'%*+00234(((DFFJFGJFICJJJJJJIIHJJJJJFIIEEJJJJJEJJJHIEHEGJBJJJ@>?>>==?BDGIIJJGJJEEDB?@<;8)(((4669:9CJDBFEHJIGJGHIFDDCFEEBD44310&%%&+2****.7766677811136;3446<<<<A=>AIGGH?>?>AFHFDABBEJJAA+*)*./39:??GFFHHJIJJJJJHGJJJJJJJJJJJFGHJAJGJIDDJJIJHJJJJIFJFFIHJJJIJFJIIGJJF@FFJJ9;;<8EB)))460*+23443227>74442125FECCDEFIJJJECAI?>?((((44AED@;78EGFD@>??>CBHJJJD@CHJAA@AHCDB8666CCDDE@GE;42,++?BED>=<=>@:888EBBCABA@CD431110*,++&9<=??<9;==AB@C<<;<=;998>CFHJFFJJJGJFIJBDIJJJHJDC:943/-*(%$$%$#$(''''%%&&(()'&&%#%$$$%)&)%&%%%$$%%'&%&&'('+,7CDEF2222>93**+*+**))//.//-,+**++'''.1,--+../878@8998AAB;997200JJHJJJJJJJJJGFGGGHJJJJGJIJIGJJIJJJJJJJHIFCEEGEJJGEFGEEEIGDIJGDDGGJJG=44@>CB98999JJGIJJJJJJHJGIHJJJJJJIHJGG====JIFJJJGJE><6''''((*()'''(11458>>?@FFEFHJJGJJJJJEEBEDFDCFJIJ?>>?@JIJFFJFJJJEJIJDFEIIGJFFDD>==>:7/-0,-+'&&'(0,--,60///:624=>BBEGIDJGEHHEGEHJGHEJFGHJE..A@?<689:@>@=:<>AJFIGFHADBDDCC</FDEDECDEFDBIHHDCFDCEFHJJJJJJFHFGGFFGFJDDCEGFHFHJECB>>5DDGFCEDJFBBBEFGJFGFIHJJGA@ABIFHDE?===JJFEFFHHJIJGJCFJD?=@B?@660011=JDDJHEEFBBFFJIJIHIGECFADBFE;EBBAACCGDDDDEDBDCHEEAGFEFFFEFEFECJGGEFED,,,))))')6689EGJJIEEEFBBDCIEGHJFIECFIGF>>>=@ABBCB@@>@CAGF=<<;@A?>>?CBAB<<=8:<;845:::<CDEI<988)((%%$
@Glass_T7V_25_D3_14_10_1
GTTACGAGATCCATTTGTCTATCTAGTTCAACTTGGAAAATCAACGTATCAGTCGGGCGGCCTCGCTTATCAACCACCAATTTCATATTGCTGTAAGTGTTTAAATCTTTACTTATTGGTTTCAAAACCCATTGGTTAAGCTTTTAAACTCATGGTAGTTATTTTCAAGCATTAACATGAACTTAAATTCATCAAGGCTAATCTCTATATTTGCCTTGTGAGTTTTCTTTTTGTGTTAGTTACTTTAATAACCACTCATAAATCCTCATAGAGTATTTGTTTTCAAAAGACTTAACATGTTCCAGATTATATTTTATGAATTTTTTTAACTGGAAAAGATAAGGCAATATCTCTTCACTAAAAACTAATTCTAATTTTTCGCTTGAGAACTTGGCATAGTTTGTCCACTGGAAAATCTCAAAGCCTTTAACGAAAGGATTCCTGATTTCCACAGTTCTCGTCATCAGCTCTCTGGTTGCTTTAGCTAATACACCATAGCATTTTGCTCTATGATGTTCATCATCTGAGCGTATTGGTTATAAGTGAACGATACCGTCCGTTCTTTCCTTGTAGGGTTTTCAATCGTGGGGTTGAGTAGTGCCACACAGCATAAAATTAGCTTGGTTTCATGCTCCGTTAAGTCATAGCGACTAATCGCTGACTCATTGCTTTAAAACAACTATTAATTCAGACATACATCTCAATTGGTCTAGGTGATTTTAATCACTATACCAATTGAGATGAACTAGTCAATGATAATTACATGTCCTTTTCCTTTGAGTTGTGGGTATCTGTAAATTCTGCTAGACCTTTTCTGGAAAACTTGTAAATTCTGCTAGACCCTCTGTAAATTCCGCTAGACCTTTGTGTGTTTTTTTTGTTTATATTCGATGGTTATAATTTATAGAATAAAGAAAGAATAAAAAAAGATAAAAAGAATAAATCCCAGCCCTGTGTATAACTCACTACTTTAGTCAGTTCCGCAGTATTACAAAAGGATGTCGCAAACGCTGTTTTGCTCCTCTACGAAAACAGACCTTAAAACCCTAAAGGCTTAAGTAGCACCCTCGCAAGCTCGGGCAAATCGCTGAATATTCCTTTTGTCTCCGACCATCAGGCACCTGAGTCGCTGTCTTTTTCGTGACATTCAGTTCGCTGCGCTCACGGCTCTGGCAGTGAATGGGGGTAAATGGCACTACAGGCGCCTTTTTATGGATTCATGCAAGGAAACCCATAATACAAGAAAAGCCCGTCACGGGCTTCTCAGGGCGTTTATGGCGGGTCTGCTATGTGGTGCTATCTGACTTTTTGCTGTTCAGCAGTTCCTGCCCTCTGATTTTCCAGTCTGACCACTTCGGATTATCCCGTGACAGGTCATTCAGACTGGCTAATGCACCCAGTAAGGCAGCGGTATCATCAACAGGCTTACCCGTCTTACTGTCCCTAGTGCTTGGATTCTCACCAATAAAAAAAACGCCCGGCCGCTAAAGTCCGGCAGCTGAACAGAATAGGGATGGAGTTCTGAGGTCATTACTGGATCTATCAACAGGAGTCCAAGCGAGCTCGTAAACTTGGTCTGACAGTTACCAATGCTTAATCAGTGAGGCACCTCTGTTCAATGTGTCTATTTGGTTCCATCCATAGTTGCCTGACTCCCCGTCGTGTAGATAACTACGATACGGGAGGGCTTACCATCTGGCCCCAGTGCTGCAATGATACCGCGAGACCCACGCTCACCGGCTCCAGATTTATCAGCAATGAAGCCGCCGCCGGAAGGGCCAAGCGCAAGTAGTGCCCTGCAACTTTATCCGCCTCCATCCAGTCTATTAATTGTTGCCGGGAAGCTAGAGTAAGTAGTTCGCCAGTTAATAGTTTGCGCAACGTTGTTGCCATTGCTACAGGCATCGTGGTGTCACGCTCGTCGTTTGGTATGGCTTCATTCAGCTCCGGTTCCCAACGATCCAGGCGAGTTACATGATCCCCCATGTTGCAAAAAAGCGGTTAGCTCCTTCGGTCCTCCGATCGTTGTCAGAAGTAAGTTGGCCGCAGTGTTATCACTCATGGTTATGGCAGCACTGCATAATTCTCTTACTGTCATGCCATGCGTAAGATGACTTCTGACTGGTGAGTACTCAACCAAGTCATTCTGGATCGTGTATGCGGCGACCGAGTTGCTTGCCGGCGTCAATACGGGATAATACCGCGCCACATCGCCAGAACTTTAAAAGTGCTCATCATTGGAAAACGTTCTTCGGGGCGAAAAGTCTCAAGGATCTTACCGTTGTTGAGATCAGGTTCGATGTAACCCACTCGTGCACCCAACTGATCTTCAGCATCTTTACTTTCACCAGCGTTTCTGGGTGAGCAAAAACAGGAAGGCGAAATGCCGCAAAAAAGGGAATAAGGGCGACACGGAAATGTTGAATACTTCATACTCTTCCTTTTTCAATATTATTAACATTTATCAGGGTTATTGTCTCATGAGCGGATACATATTTGAATGTATTAGAAAAATAAACAAATAGGGGTTCCGCGCACATTTCCATGGTGCCACCTGACGTCTAAGAAACCATTATTATCATGACATTAACCTATAAAAATAGGCGTATCACGAGGCAGAATTTCAGATAAAAAAAATCCTTAGCTTTCGCTAAGGATGATTTCTGGAATTCGCGGCCGCTGTTTCTTCGAATTCGCGGCCGCTTCTAGAGTTATGACAACTTGACGGCTACATCATTCACTTTTTCTTTTTCACAACCGGCACGGAACTCGCTCGGGCTGGCCCCGGTGCATTTTTTAAATACCCGCGAGAAATAGAGTTGATCGTCAAAACCAACATTGCGACCGACGGTGGCGATAGGCATCCGGGTGATACTAAAAGCAGCTTCGCCTGGCTGATACGTTGGTCCTCGCGCCAGCTAAGACGCTAATCCCTAACTGCTGGCGGAAAAGATGTGACAGACGCGACGGCGACAAGCAAACATGCTGTGCGACGCTGGCGATATCAAAATTGCTGTCTGCCAGGTGATCGCTGATGTACTGACAAGCCTCGCGTACCCGATTATCCATCGGTGGATGGAGCGACTCGTTAATCGCTTCCATGCGCCGCAGTAACAATTGCTCAAGCAGATTTATCGCCAGCAGCTCCGGATCGCGCCTTTCCCTTGCCCGGCGTTAATGATTTGCCCAAACAGGTCGCTGAAATGCGGCTGGTGCGCTTCATCCAGCGAAGAACCCCGTATTGGCAAATATTGACGGCCAGTTAAGCCATTCATGCCAGTAGGCGCGCGGACAAAAGTGAAGAAACCCACTGGTGATACCATTCGCGAGCCTCCGGATGACGACCGTAGTGATGAATCTCTCCTGGCGGGGACGAAATATCACCCGGTCGGCAAACAAATTCTCGTCCCTGATTTTTCACCACCCCTGACCGCGAATGGTGAGATTGAGAATATAACCTTTCATTCCCAGCGGTCGGTCGATAAAAAAATCGAGATAACCGTTGGCCTCAATCGGCGTTAAACCCGCCACCAGATGGGCATTAAACCAGTATCCCGGCAGCAGGGAATAGTTTTCCACTCAGCCATACTTTCATCTTCCGCCATTCAGAGAAGAAACCAATTGTCCATATTGCATCAGACATTGCCGTCACTGCGTCTTTTACTGGA
+
**,-+**)()*B@A@BA@?AABCD++++=;<<<JE==;>>?IFEDDDEHHA@?@7667....5-&&&''>BACDDEJGBAABBGACFEFEGGJGGDIFJJEDBFDGJJJJGAAA@JIGJFHHCD=CEICFFB@++++0(&&&&*-*++)*)))23=>B@ACBEIJJGJGFJFJEDBEJHJJIJJFJGEJCEE76667HJB@@BEBBIEEFIEEFA>A=?8..*)<A63434=?EA?=9:;=***->9BCDJJJJHDC=>FEGGD88768-++-.+,,,1>>@C8777CB@>>?<@CJHDJJ8JAJJJGGIEAGJGJECEC;;;JJJJIJEGDHHIJHJFF?5459222('''''002;B@?BHEIA??@IAA<<DCDJJ=,,,,4//542357<=EJCCDGHGJCA<FB22148?B1///CEEEC=>B:90((()8::@AADDEJCIGGJBF><<===<;=>CHHCDFFHB<<;:>?IEDI9*)),*(*+:777242,..-,29-+*()*)**8CCFCBJHEDDGJACC==>?GDGIHGJHFHEEGF@;::;>:5BAC=;:8ACD>E>C@JDEDEFFJFC@@@;:::CJJIHDBCJGDEECJEHDB@@@44///CBIIIGHC<789DFGDD@>;945A><:<?@@@AHBDDCJEH<.--&%%'(&'*(,,,1*)+55//./&%%#%%&//;=@CCEEDDBCBCDBD?>>><--..@@?@BFGEGD7778;765+*)*('')**&&'(<;:9::;BDHDCCCBFCD??>?@CGJJDBIC?DCCDFJFGFCCDCEEH?>=AC551/.--112221.&&&+12>>6667877<?B@@A?><:9JEGH?>><83247-+)),+*)*,/4>5??>CA8@9JEHJCA@ABF99.)'',596777::::G>?<;;<@FDFJFCFCAA=<;<<JJGFA@@AEGGEDA=400032/-..1?CBECBDCFDDJFFJFIEJG?=BDBCCDGFHCCECJIJD@@??@JFJGGGJGAA@@EE7777977::ECCBJ@?0+('(-CD>=<<<?D8=EJJGJJGHGGJDJD;:;=;:;ABG@?8664777F9899>EIEJJBCB>:;JJJE?J@DDJGGA;88DFJEHFGDFFD3333DFDB=;;@?:0--((((/0/35578433345>>@??EBEHJGEGFJJHDGEJGJJFGFEDCHCA700/1=>==<=@=<>?JG?:;<:F<9''''21139988>766)(')********(&&../023208?FJGDEGGFDC*)((+,-**(%&%%:CBCJEIJEEBDA?8/--**)*//0156688;;<899A>99@A@??><9310,)1//06551./&0.,0-.BEA@C:1123?B@BAABAFEGJ====54449756677:DIJEDF<7543.47=>BEHJHJCBACECFACFJJAA@@JJJJJEA@?AFA?@@CCB@D5444;C:522230.(()-+00--+*+,//,())*(*(%$$$$$$%'&%$###$$$#%--0)%%&'&&'(,762)((((()BCHGJGJJJJ----9:775555AIBB><==@55.-.66>1..-,,.98*000:99710/0..67<=BB>==>JJHEHCCDEC333+,++,,*+11:;::88645:'''(*/'(8779;;<<988:JJDC@AB@>@@DJFJJB?=****.,%%&(.--%')).(00,-0/7===>BEJHFECDGJIJFDE@@A6653979@@BDHJIFEEEGBB:989871/..16040///....22,*)&%%'(*-.5:?<?:3+&%%%%''')%%&&&&'(5655EEGJEE>=;DCBEEEJJFEJJJJJJGJJGJJGHA?A=FFIJDCC42569999=544535556GJFHJJEBAAEBGB96334=?@JJJFIJJHGJF?=''''.---3279ACFBEEDFEGJGIJGJJGJJGJGGIJJGGG@<<750***,GCFFABA///0*)**>B@>==9;ABDFJ@A:JE?=555-*;=>JGEEG>@>?3100'&')&,?DJJFB=65560000CFDEJJJJJCJJGGGIHGGJJGJJJEIIEJEEHJHJGGGBECJJJJFJCC>99999@>>@>DBFEJH@>?===33))'('())+'%%$&$$$'77?AJDDFCJ====FGJB@@?@;<;888.-+,,..459@BAB?999936334/))/*33/613986899;;:<@@?B=;((((-.:((())'('&',,/<?F@CCIFJGJGGGJJJIJJJHIHJFDAA777/778HG0//6:'''(''++./<>>9++**))))520/012'',&))),026-.=>?>CC6557J@?@A4444<<87794;?DEJDB@D@=>?JCJJ4333GDEFEFJGGFBACA@>>BA?=>A>HHJD000=IACC9977;C>?>C:;979958BJCCECJCDFFJJJFE>876200.**++((').*/81?=CABACBA@985&%)*,,,*68889:JGFFJDCBCEEJ@A@@GFJFJIJGFJFBADEFGIC=8.0466JIEFFJJA@AA0//0B?=5946=>?:1111..)479:=BC9998888887878>EGGCJEFJJIJAA422,))(((')/,((233>JJJIFJFBCDEC?>>=@@>BHDD@@BA@CAB::<GJJJJJJJGJDJJGJG:;;HJ9888:,,,,9899<DDBD7665:<=:889=;;421-<<<=A999676863/-.4(',...57:93..//2234ACGGBB@AAACCE@C@DBBE422002232*))+?EDEDBBCGCE?;<<==>@EHJ??>@JGEA====CAACE3212///98D@>@CAAC3,)(('%%')**'()+1486778872487:CCCJDJJIHJDFI=<======>?99('&%%%$##1=AB@ACGB=>CBDC<GEBDA?=>ACEGJJJJECCF:999<)(&)&&'00088@?@BAGHJJFJHJJHJJGJGJDAB::>HEJJIJJJJFGGJJJJGJFDEDGJJJJJJJJD@>>IGGJIJFJEJIHCCAHFFFIJJJJJJHJCDHD999:CEC,,,,??;;;<@JIGEGIJEFGCGGJF@EIJJIJFE;::=>33321/...,++-&&5@>FJG4334@F=CDDA@ACF:::98879:;@??6///1=<<98;:?EJJJFJFDDDJ@?>.,++''&),)--*4;9?48DIGGHJJJIJJJJD@@21156;ABBCACGBABABCDEJJJIJJJHJGJCA@?3//,,%'&()*).,,3566?AC7778HIBG=999:JDGJIJJJE:99;B9DJ?FJJGJFJJJFIJFGCDA<<<)))62,&%$%%&()****24@JJJHJGIFBD<@A@GDBHGCEJHJJHJJIFIJJJ?=><@A,''&(.'*&&&&&&&'()(%&$%(('''*4544447788EJDJABAAD+*&&)-132?I@@EEGDDCD:845?@22JEHGJFJJHJJF<999;;333377778:98;:4>@C?D@<FGJED95550))*+2++,2129ABCJGJFEA<:879;BD;4447JIFGFD87771,+-34CFEJJJFJIHJJICAAB20157<=@GBIFADD65507+''%%%&-))$$%%'((())-.23;4;<:<:7;;FJFJFB65488;34@>298989>?EEGJFFIEEJBA?@AHCA?=@ECFJIJGIGBA@>@JJ;22+*'
@Glass_T7V_25_D3_14_10_2
GCCCGTGACGGGCTTTTCTTGTATTATGGGTAGTTTCCTTGCATGAATCCATAAAAGGCGCCTGTTGGTCCATTTACCCCATCCGCTTGCCAGAGCCGTGAGCGCAGCGAACTGAATGTCACGAAAAAGACAGCGACTAGGTGCCTGATGGTCGAGACAAAAGGAATATTGAGCAATTTGCCCGAGCTTGCGAGGGAACCTGTGTTAAGCCTTTAGGGTTTTAAGGTCTGTTTGTAGAGGAGCAAACAGCGTTTGCGACATCCTTTTGTAATACTGCGGAACTGACTAAAGTAGTGAGTTATACACAGGGCTGGATATTATTCTTTTTATCTTTTTATTCTTTCTTTATTCTATAAATTATAACCACTTGAATATAAACAAAAAAAACACACAAAGGTCTAGCGGAATTTACAGAGGGTCTAGCAGAATTTACAAGTTTTCCAGCAAAGGTCTAGCAGAATTTACAGATACCCACAACTCGAAAGGAAAAGGACATGTAATTATCATTAGCTAACCATCTCAATTGGTATGATCGTAAATCACTGCTGAAGCCAATTGAGATGTATGTCTGAATTAGTTGTTTTCAAAGCGAATGAACTAGCGATTAGTCGCTATGACTTAACGGAGCATGAAACCGACTAATTTTATGCTGTGTGGCACTACTCAACCCCACGATTGAAAACCCTCAAGGAAAAAACGGACCAATGATTCACTTATAACCAATACGCTCAGATGATGAACATCAGTCAGGGAAAATGCTTATGGTGTATTAGCTAAAGCAACCAGAGAGCTGATGAACGAGAACTGTTGGAAATCAGGAATCCTTTCATTGGCTTTGAGAGATTTTCCAAGTAAAAGCAACAACTCTGCAAGTTCTCAAGCGAAAAATTAGAATTAGTTTTTAGTGAAGAGATATTGCCTTATCTTTTGAGTTAAAAAAATTCATAAAATATAATCTGGAACATGTTAAGTCTTTTGAAAACAAATACTCTATGAGGATTTATGAGTGGTTATTAAAAGAACTAACACAAAAGAAAACTCACAAGGCAAATATAGAGATTAGCCTTGATGAATTTAAGTTCATGTTAATGCTTGAAAATAACTACCATGAGTTTAAAAGGCTTAACCAATGGGTTTTGAAACCAATAAGTAAAGATTTAAACACTTACAGCAATATGAAATTGGTGGTTGATAAGCGAGGCCGCCCGACTGATAGTTGATTTTCCAGTTGAACTAGATAGACAAATAGATATCGCTAACTGAACAAACTCGAGAACAACCAGATAAAATGAATGGTGACAAAATACCAACGACCGTTACTACATCGATTCCTACCTACATAACGGACTAAGAAAAACACTACACGATGCTTTAACTGCAAAAATTCAGCTCACCAGTTTTGAGGCAAAATTTTTGAGTGACATGCAAAGTAAGTATAATCTCAATGGTTCGTTCTCATGGCTCACGCAAAAACAACAAACCACGCTAGAGAACATACTGGCTAAATACGGAAGGATCTGAGGTTCTTATGGCTCTTGTATCTATCAGTGAAGCATCAAGACTAACAAAAGCAAAAAATCAGTACAACTGTTCACCGTTACATATCAAAGGGAAAACTGTCCATATGCACAGGAACTGAAAACGGTGTAAAAAAGATAGATACATCAGAGCTTTTACGAGTTTTTGGTGCATTCAAAGCTGTTCACCATGAACAGAATCGACAATGTAACCTCGAGATTACCGCCTTTGAGTCAGCTGATACGCTCGCCGCAGCCAAACAAACAACGCGGCGAGACCGAGTGAGCGAGGAACCTCCATAACGCCATAATCTTTGGTTTTAAAGAAAAAGGCAGGGTGGTGGGCCTACACCTGCCCCTTTTTGCGGACTGACGGCCGCTACTAGTATTAATATGCGCGCAGCGTCTGGAAAACCGAGGCCAAAAGACATACATACTTGATACCGTCGACTCTACAGCAGAATTAAAATCAAGTCCGGCGCAGCGGCTTTATGTCAGCTTGCACGCAGTTATCTGCACCTAAGCCCCCCGCCAGCAGAACGTTGCCAAGCGATTGACCATTTAATAGTGACCAGTCAAAACATACGCTTCCACCCTGGCCGTTGTCTAAAACATATTTATCAACGTGCTGAAACTCGCGGGCAGGGTTTCACCGACGCTTAATGCTTTCCAGATGGCAACATGTGCTGGGCCAGCTTCACGCAGCGTATCGATATACAGCTGTTCTTCATTACCATGCAGTTGCACTGCCGCCAGCGATAACACCGCTTAGCTTTGTCCACCACATCGGCAATATCGTGATTGCGAACACGCCAACATACTGCAACGGTGCCGCAGCCATCACTTCCTGCGCCTGTTCAACGTTGACGCAACGCGGTGATGTAGCAACGAAAGATCGACCCCGTAAATCGCGCGCGTCATAAGCTGCTTTAGCATCTTGCCCACGCGTCAGGCCACATACTTTATTCTCACCCAGCGACACCCCGGCGCGGGCAGCGTGCAAAATGGTAATCGGCGATAAAGGCCAAACCAATCAGAAAACCGTTAGCGAAGTGGCTTAACTGGCGGGCTGAACGTAAAGTGTTTGATACCGGATTCGCTGATTACCGTCACGTTGTGCCCCAGTTTCGGCGCAAGCTCGCGGATTGGTGAAATAGATCGACAAATCACGCAAAATGCGGTTGTTGATGCAAGACGACCTTCTACTACAATGCCAATGGCGCGCTCCTGTTCCTCTTCATTACTGACTTCGGTCAGCACCGCCATCTCCAGACTGTGAGCGACGGCGGCAAGCTGGCGATATTGGTCGTCATCCAGTACTGAAAGCATTAATAAGCAGGCATCGGCCTGGTAATAGCGCGCCAGATAGATCTGGTAAGGGTGAATCTGATGAAGCTGCTCATAAATCGGCTGCGGGGCGATTTGGCTGACGATGGGGAGGAAATTAAAGCTTCCCCTGAAAATATTTCTCATCAGTCAGCACCGAAATTGCCGCAAGCGTAATGTTTATAAATGGCGGCAATGCGTGCTGGATCGAAATCATCACGGATCACGCTTTGACGGCGACGCTTTCTTGCACTCCAGAATAAACGCCGTGCGCGCACCCTGTAGCGCATCATAAAAATGTCGCGTGCTCGGCTGAACCTCATTCTGAAAACTGGCCAGCGGTTGCTGTTTGCGGGCTTCTACCCAAATCGCCTTGTCTGCGACGATTTTCGCTAAAACGGTTTGCATCATCTAGTATTTCTCCTCTTTCTCTAGTGGCTGGCCCAAAAAAACGGGTATGGAGAAACAGTAGAGAGTTGCGATAAAAAGCGTCAGGTAGGATCCGCTAATCTTATGGATAAAAATGCTATGGCATAGCAAAGTGTGACGCCGTGCAAATAATCAATGTGGACTTTTCTGCCGTGATTATAAACACTTTTGTTACGCGTTTTTGTCATGGCTTTGAGCGTCCCGCTTTGTTACAGAATGCTTTTAATAAGCGGGGTTACCGGGTTTGGTTAGCGAGAAGAGCCAGTAAAAGACGCAGTGACGGCAATGTCTGATCCGATGGGACAATTGGTTTCTTCTCTGAATGGCGGGAGTATGAAAAGTATGGCTGAAGCGCAAAATGATCCCCTGCTGCCGGGATCTCGTTTAATGCCCATACTGGTGGCGGGTTTAACGCCGATTGAGGCCAACGGTTATCTCGATTTTTTTATCGACCGACCGCTGGGAAATAAAGGCTATATTCTTGATCTCACCATTCGCGGTCAGGGGGTGGTGAAAAATCGAGACGAGAATTTGTTTGCCGACCGGGTGATATTTTGCTGTTCCCGGCCAGGAGAGATTCATCACTACGGTTGATGATGCAGAGTTATCGCGAATGGTATCACCATCGGTTTTACTTTCGTCCGCGCGCCTACTGGCATGAATGGCTTAACTGGCCGTCAATATTTGCCAATACGGGGTTCTTTCGCCCGGATGAAGCGCACCGCCGCATTTCAGGCGGCGCTGTTTGGGCAAATAACGCCAGGCAAGGGGAAGGGCGCTATTCGGAGCTGCTGGCGATAAATCTGCTGAGCAATTGTTACTGCGGCGCATCGAAGCGAATAACGAGTCGCTCCATCCCACGATGGATAATCGGGTACGCGAGGCTTGTCAGTACATCAGCGATCACCTGGCAGACAGCAATTTTGATATCGCCAGCGTCGCACAGCATGTTTGCTTGTCGCCGTCGCGTCACATCTTCCGCCAGCAGTTCAGGATAACGTGTCAGCTGGCGCGAGGACCAACGTATCAGCCAGGCGAAGCTGCTTTTGAGCACCACCCCGGATGCCTATCGCCACCGTCGGTCGCAATGTTGGTTTTGACAATCAACTCTATTTATCGCGGGTATTTAAAAAATGCACCGGGGCCAGCCCGAGCGAGTTCCGTGCCGGTTGTGTAAAGAAAAGAAAGTGAATGATGCCGCGTCAGTTGCATAACTTTTAGAAGCGGCCGCGAATTCGAAGAAACAGCGGCCGCGAATGCCGAAATCATCCTTAGCGAAAGCTAAGGATTTTTTTATCTGAAATTATACCTCGTGATACGCCTATTTTTATAGGTTAATGTCATGATAAAAATCATTTATTGAACGTAGGTGGCGCCAGTGGAAATGTGCCGGAACCCCTATTTGTTTATTTTTCTAAATACATTCAAATATGTATCCGCTCATGAGACAATAACCTTGATAAATGCTTCAATAATATTGAAAAAGGAAGAGTATGAGTATTCAACATTTCGTGTCGCCCTTATTCCCTTTTTTGCGGCATTTTGCTTGTTGTTGCTCACCCAGAAACGCTGGTGAAAGTAAAAGATGCTGAAGATCAGTTGGGTGAACGAGTGGGTTACATCGAACTGGATCTCAACAGCGGTAAGATCCTTGAGAGTTTTCGCCGAAAGAACGTTTTCCAATGATGAGCACTTTTAAAGTTCTGCTATGTGAGCGGTATTATCCCGTATTGACGCCGGGCAAGAGCAACTCGGTCGCATACACTATTCTCAGAATGACTTGGTTGAGTGCTCCGCCGGTCACAGAAGGCATTTACGGATGGCATGACAGTAAAGAGAATTATGCAGTGCTGATAACCATGAGTGATAACGCTGGCCAACTTACTTCTGACAACAATCGGAGGAACCAAAGGAGCTAACCACTTTTGCACAACATGGGGGATCATGTAACTCGCCTTGATCGTTGGGAACCGGAGCTGAATGAAGCCATACCAAACGACCAGCGTGACACCACGATGCCTGTAGCAATGGCAACGACGTTGCGCCAAACTGTATTTAACTGGCGAACTACTTCTCACTTCCGGCAACAATTAATAGACTGGATGGAGGCGGATAAAGAGTTTACCGACCACTTCTGCGCTCAGGCCTCCAGCTGACTGCTACTGCTGATAAATCTGGAGCCGGTGAGCGTGGGTCTGGCCGTTATGATTGCAGCACTGGGGCCAGATGGTAAGCCCTTCCGTATCGTAGTTATCTACACGACGGGGAGTCAGGCAACTATGGATGAACGAAATGGACGAGATCGCTGAGATAGGTGCCTCACTGATTAAGCATTGGTAACTGTCAAGCCAAGAATTTTACCAGCTCGCTTGGACTCCTGTTGATAGATCCAGTAATGACCTCAGAACTCCATCTGGATTTGCTCAGAACGCTCGGTTGCCGCCGGGCGTTTTTTCTGGTGAGAATCCAAGCACTAGGGACGGTCAGCAGTAGCCTTGATGGTGCACCTGCTGCTGGGTGCATTAGCCATCTGAATGACCTGTCACGGGATAATACGAAGTGGTCAGACTGGAAAATCAGAGGGCAGGAACTGCTGAACAGCAAAAAGTCAGATAGCACCACATAGCAGACCCGCCATCAAA
+
++*++=@CJ===ADHFJJEIFEEDCDBFFCFFGDC=:658-5;;77B@BBBCEBGFCJF6655;4-%%&%%%$$%&&')*)*'&%&&&&'98A@?AFCBB>?@<;;=FCFFFIJFJDJI<<<6677JFGEF>==7764(&&,895334:...*'&%%%'))++++33355*))(''')878>>:B@>?@DF9543/.(&'(,,'')'/*((*6408DJGEJJFA@B@76520:7:88CEEGDBA@ADGEJ999788)'''()333484-)(,,,+&$$(-58?@@FGEFGEJFIJIEJFHHGGGJJEEFDDC81-3.,,+*+)*+2;B=>333<BHCECGJJFFFEJBEJIEGHEFCCIDFFCJHEHGJ?>>>B<,++++,*,--+)**,**('),(%$$#$$$'$0.4:9::78;<FHIIIFJFEDECJHFGCD>BCE?:7/75566:66..(()))/0)))).--551124:B7767-**)+?DBFEIJFJEFJIHA=57),('''('''%&&%&('''';:D>??;8(%%$''$%*)***'%%%$$%&+,,01@==<=CEHCCDCGE@?>?B3222?AA@FA65533(('&*'''455;=AAAFDEGJGJJGDB??815<ECGGJFF9::=94&&%%%'-./2122122220/.+-----//48<>CCAE@BBA??@JJJHGD'&&'&+-)***,*)))+(*0,,,,////000&%%%%%%'../79;==CED=20.-))&%$$%%%%+-550//.1/,,+--+*),,*+,,'&&'++,+><EECCFGG=;96663-+)()'''&%%(99886556241110.-'&''&+*-16*)((+882<@.*'%%$$$%&&&&&+-..0001467BCE@@::<=CBAAEGA@=221:=@8888<BC867799@63121++))&&'&+,+++,&%%%+(+06:>B5445EFEHFDJDEFJFJJJIJFJJJJ?8<>FA<6>@<=@CJFDDHGJJHFJDJ77995<DE<;22227;CGBDEDJJJJDDEJFJJCFCFJJ?IBJJGJHHGJJJJJJHHIHJ22233:75=>>=>:;=BCEDEF><<>@94344BACJJJJJHJJJEJHJHHEDC@J<<;=JJGJJJJJJJJJFFIJJJHJFBB@@ACHGGC?@@ADDDDDFDDJDGDFCB@@@BEJDAAADC=<967<9>=?GGIJFFJJGFJI@A@AI@=;:1'''()()(%%&*+-.><850))5122<A&&&(,((()-23)(()'''&&&%&&%$%&&(''*<)())48:,++,&&&&)()..*-.24446?=445?@@AB>A?777898872-)*/0+&&&-4:@@AAABBFGGJIDDCBJHJDFFHIJDJEFEEFJJIJJJFJJGJGJJFJJJGJJGDABBCEDDGFEHAJI?==?@DDEHGDCC2%%%'+7>@DAAAADDJ733311((()112?@BC?<<::>=?877/++,(&&&&&&/::83342223JCB6562.'--801<7688=>?>=;:2)(((+-*'&&&&&13010/.,/566HEDCACA9989:/('(16:88332246645776...1,'&()+-.,(%$#$%%&'(01979AECCEFIGEGIAAAAFJCJJJGDA74112=>>41*)&%&%)&&%%&+=>::;=I@=BDA<</,,-,,-.--,+,04556;/+++*+++446000,,,(''''')+++0,)'('%%%%+,)(&&(+447?ABJFHFGHJJIGJHEJJJJGGGJG<0/.-((((.*''&&'')'(...6458;.--.,(''%%%%'%$%&(&&&'&%%%',-/20,/)(')-(&$$$$$#$%###$&%((-&&'99CCGEFC<;:87.)(%%)+%$$$%$$$$$%&%'*'(23.*-22:)(''%&+))+++>CFFEDJE=<;<==:;<96562222+**()))5:;;CHFDEDGDIJJJJJGJE755543-*)*+88/..%$$%&%&'&&'++,-//026;<CCCEIBBB<;)))''%&($$$&)*)++*(('&'('%%&-./.--+++,--&&''0000610=B?CCBJJHJJJFJJGCJEDHJJJGJEGHJFJJJI?>=((((7:;655+''(/2**)*()459;2<>>B>==>>=9+('%%*35<9=422249=:::0///76890-,)()&'()&%*++44.2344FGHEGIFJED=66F6JJJJJJJJGEDDC>=5453.)('&((,--.2--+,.**)(&'''DCCD<<IJJJ@../,****/1173211988899:92..246781//)&%$'('&&'$%%%*527;;----JA@;::;DGFHF?:96692///()<;=>?6126CIJGJJJJIJA@@EIE>DBCCEJJJJHGIJJJJJHJJJJEFCFECJJEFFJHJBAABFDFJDBCBE11134;2113>&&'+++-.(%*-*++-./()'(--33?=<==@>/..79:;9999;567<860/..?44<9;>=<=1(''12887852444@AD.--,1-/-*(&%'%%'%(''&&&&%%%,,'$$#&)&%%%%%%$&&('&&''+)2***+7BDGFGJ><<2/0168<=JGFDCD??>:%%&%%$&&&'&$%&$')++)(((&,,*+*()*)('(*:<CDF@C@=B..../B5A?@CJJCCAD=<..<CICEED@3..*+,,,'&&'&)-.---000122----++)**()*'%%$(&''''%%+,+&%&'''('*+6**&%$$%%&&)-,()-@CJ8888DAB@B77)F6BACHHJJHHEA?>=9//.-(&&&,11)))%((((,(76567:--,*--<<<=>CA?;:;?88HEJF=9:9:ICAB433144BB==<<ADJEJGJFHJFJJGJIFJJJJJJJJGJHJJ555)))))?DD>>==;//87768=HGFFC>0+,&%$&&((***'&$%&#$&&'.6777:CJJE@BGHGGEHJ??>>GGJ@?@=>>@@E?;<@?B100274-&&+++46?HDJIEH<7?;<JFJIJJJIJJHI@B@FJC11,+*()*7?FHJJJGHFEJJDDIFHEDCCIJFJIGGFGF4334?9::<D@332265355500.*))-)199=>@@@<===F;:866==DDEHJJJHIJJJJJHJJHGIG@CCCJEFGHFCCBB98(&&',6922))('(')19::CEDHGJJJ>===DABEB<;6445,++)&%&)5566330./332241,B?;<;@JEFGFFHHGJEJJJ?===GHJFIFIJJJJJEEGJJJGJDBCDHJJJJIJHGCHEJJEGDA@A@1/0,.**&&'&-./1--.3<=BFB;;::::<JIFFGFDCFDCCDEGJIJJFIJGJJDJJJJ@@?::31155??>>?A>7;<;<=9::322//==@@@:=65989-,--6666699A@??ACHJJJJJJJHEEF;;;899;>CDCJCGJFG9877.**()**-1*'&%%''+8::?@??JIJJJJJJJJJHIFJEGC:((()-,-.226>GFJ<<::==FIGJJHJJJJIJ><;;.-->=3/1.-/+/DGDAGFEBCCBEBBAAED=<98689F@>==@BDEIJJFJJ???=854+**('&&&&.-+399:;<===HFDD=@??BABCIHJJHJJEEEF:889<;444&&&'0000>3222@CB555467=?>=;;<<192-200../0:1@?7640,)%%%')+$$%%'%&)/)2433-'''+*))*++7885555,+++**.0298;A@>?>=<>ACCAB>33>=;9C;70005@20017:743+((*.@77DDFDGHGG@@@<>=:AHIF<::.--3942(&%&&&,,++-6>@@ABDCEFFHJGEHIJA@A??A9:99=<=<44.,.'*:<=;?>;::9.-...;;<>0/,*'&&$%'$$##$&$%$$$$&'38:<?EAC?7664,*),,>?C10-*9688:<:CBCGHEGDCA>?AFA.-,+6633/-2/@AEJJDGEFJJIJGJFDJHHJEI;:4520...14(((((ADJFDGJHAB762*)*/..143+)()&'%#$$$$%&&&),2*(())''')'$%$&((()+:<=>DE??3333HGAACFJJHJE=<?7771,)((()*+%%&%%%%%1468////@??7777(((*73/+'&&(,7:;<B@@A?C;;;:98=**78AA@322))))JJDGEDDED@EA9:&%%%)*(()*,,,222321248<HHED999888<DJAABJJJJHJJJJCAAA@443470/,())),/01>A;:::=<7667(,,694++'84<<<@>****-+,/.0*+'&'('%$%%.14:<>=97=FJEJJFFJJI>>==@JJIIJJJGJJJJJG93244;::2'%%&,,@?DDHB?99==@DFHG?@=410-)((*-&&&&*247989B---.7779<:777+&'$$&(()+-,+)'*,5:8411::5334HJGJFEJB9545870/1,<7BDI<9=9?D@1+'')144222932-;;?CB??>;(((()**&$$''&&()((''&'&'*35@BCFCAA2222A4///0?AC@IEG@??A(('')&&&%$%&+.076++++12457:<9?=67@CAB=<98:DEDBBAAHHFC**&&&&,,34CACDCCIJJJJJJJJJIGGEJFDGAB.*%%%'%&%%&(&$$$'%%$$$$$%'%%&01/..21-1127:?=?65+*))07DDIJJJGJFIJHCCIJJJJJIB@AEJIIGFHJJJGJGJJJHEAA>?@---%%%)&'.7:=1/*-()-07:;==?::5569HEEFB****<=B=<@<0+++-103348854559995/&&+=BAGDEHH?BFGJJEBGJGF>;77897655/.,-*&&%%((-,**+667CCFJFJIGGJGJJIJJD-)+CFB<;@@<>?)&&&&%%)10.-'&&&*.269=>@B?C432((((-*)))+../@ADEH:::5-+0,(,,-))*49=?CF)((),.-.+1302334B==7789<=66<<ABCABB@DBEJJJJJGJ@@@?7556+***3/*-,,3*@@?><<<=?<:;>JJDCGGJ1112+)((+***425....23259:@A@;9;;:6%%%&'%%&####'(((&&&%(''()),0-'''*3723634))(...>:;;>@@?B;+++-++*+.//0//+))):<=??****DFC865*)('%%(''-5778=?@C>?<323***+7753/0-&''&&()&($'#$$$%$$&/-((%$&(+2222:JECEFFJGD@@;96688B6114/,++-13FIEHJJGIJFEJJJIFIHJGHJJJJCBCA:::''''EDIJJCDDFJ@@GFJJJHJFEGFJEHGE544****65**)(&%%'('#$##%%$&&')46*)))10../*0,+**,68-CAFFF2223+***(((*////77555431.-(&%%,&&(+'+&$%'13855/100----+))().(&%&&')%%%%$%%%$$%><<<1003100'(9<=>BI>>=9:>42233333;-*(((,&%%%**)*1110034>?9,**+*-)''')-,*.()->?@DBA?@?@EEFGCHBCA>>777GE;:66542(((+./1224222271154)(((()()-.0022)((./779EJDBECFH@???JJJHJJJIJJJJJJHG-,&%&'%+*(''''.-*)%&'+)(((0++-.1115565.>E;----E<;::>G<<;8922:>FBCCEBGJFEJFFJJC((():::75666,*+./264=>=>=?6655:??(''(**))),,-.33881121/01AJ*)))(&%&&&%%%&%(%'(()*)*&&'(&%$$%$$%$%%%%$&$%(())'')),.=<<>FFD?>CCDFEJ@??))((?JJ=;;.+**.;44GHHFEGGFDDDGJFHFCHEJF@??<?GFED;<;EC>>:9:;>8760//054433333322504324)''&
@Glass_T7V_25_D3_14_10_3
ATTAACGCAACGCTTCATCCACCGATGGATAATCGGGTACGCGAGGCTTGTCAGTACATCAGCGATCACCTGGCAGACAGCAATTTTGATATCGCCAGCGTCGCACAGCATGTTTGCTTGTCGCCGTCGCGTCTGTCACATCTTTTCCGCCAGCAGTTAGGGATTAGCGTCTTAAGCTGGCGCGAGGACCAACGTATCAGCCAGGCGAAGCTGCTTTTGAGCACCACCCGGATGCCTATCGCCACCGTCGGTCGCAATGTTGGTTTTGACGATCAACTCTATTTCTCGCGGGCTGTTAAAAAATGCACCGGGGCCAGCCCGAGCGAGTTCCGTGCCGGTTGTGAAGAAAAAGTGAATGATGTAGCCGTCAAGTTGTCATAACTCTAGAAGCGGCCGCGAATTCGAAGAAACAGCGGCCGCGAATTCCAGAAATCATCCTTAGCGAAAGCTAAGGATTTTTTTATCTGAAATTCTGCCTCGTGATACGCCTATTTTTATAGGTTAATGTCATGATAATAATGGTTTCTTAGACGTCAGGTGGCACCATGGGAAATGTGCGCGGAACCCCTATTTGTTTATTTTTCTAAATACATTCAAATATGTATCCGCTCATGAGACAATAACCCTGATAAATGCTTCAATAATATTGAAAAAGGAAGAGTATGAGTATTCAACATTTCCGTGTCGCCCTTATTCCCTTTTTTGCGGCATTTTGCCTTCCTGTTTTTGCTCACCCAGAAACGCTGGTGAAAGTAAAAGATGCTGAAGATCAGTTGGGTGCACGAGTGGGTTACATCGAACTGGATCTCAACAGCGGTAAGATCCTTGAGAGTTTTCGCCCCGAAGAACGTTTTCCAATGATGAGCACTTTTAAAGTTCTGCTATGTGGCGCGGTATTATCCCGTATTGACGCCGGGCAACTCGGTCGCCGCATACACTATTCTCAGAATGACTTGGTTGAGTACTCACCAGTCACAGAAAAGCATCTTACGGATGGCATGACAGTAAGAGAATTATGCAGTGCTGCCATAACCATGAGTGATAACACTGCGGCCAACTTACTTCTGACAACGATCGGAGGACCGAAGGAGCTAACCGCTTTTTTGCACAACATGGGGGATCATGTAACTCGCCTTGATCGTTGGGAACCGGAGCTGAATGAAGCCATACCAAACGACGAGCGTGACACCACGATGCCTGTAGCAATGGCAACAACGTTGCGCAAACTATTAACTGGCGAACTACTTACTCTAGCTTCCCGGCAACAATTAATAGACTGGATGGAGGCGGATAAAGTTGCAGGACCACTTCTGCGCTCGGCCCTTCCGGCTGGCTGGTTTATTGCTGATAAATCTGGAGCCGGTGAGGCGTGGGTCTCGCGGTATCATTGCAGCACTGGGGCCAGATGGTAAGCCCTCCCGTATCGTAGTTATCTACACGACGGGGAGTCAGGCAACTATGGATGAACGAAATAGACAGATCGCTGAGATAGGTGCCTCACTGATTAAGCATTGGTAACTGTCGACCAAGTTTACGAGCTCGCTTGGACTCCTGTTGATAGATCCAGTAATGACCTCAGAACTCCATCTGGATTTGTTCAGAACGCTCGGTTGCCACCAGGCATTTTTTATTGGTGAGAATCCAAGCACTAGGGACAGTAAGACGGGTAAGCCTGTTGATGATACCGCTGCCTTACTGGGTGCTTTAGCCAGTCTGAATGACCTGTCACGGGATAATCCGAAGTGGTCAGACTGGAAAATCAGAGGGCAGGAACTGCTGAACAGCAAAAAGTCAGATAGCACCACATAGCAGACCCGCCATAAAACGCCCTGAGAAGCCCGTGACGGGCTTTTCTTGTATTATGGGTAGTTTCCTTCCATAAAAATGCATAAAAGGCGCCTGTAGTGCCATTTACCCCCATTCACTGCCAGAGCCGTGAGCGCAGCGAACTGAATGTCACGAAAAAGACAGCGACTCAGGTGCCTGATGGTCGGAGACAGAAAAGGAATATTCAGCGATTTGCCCGAGCTTGCGAGGGTGCTACTTAAGCCTTTAGGGTTTTAAGGTCTGTTTTTGTAGAGGAGCAAACAGCGTTTGCGACATCCTTTTGTAATACTGCGGAACTGACTAAAGTAGTGAGTTATACACAGGGCTGAATATATTCTTTTTATCTTTTTTTATTCTTTCTTTATTCTATAAATTATAACCACTTAAAATGCAACAAAAAAACACACAAAGGTCTAGCGGAATTTACAGAGGGTCTAGCAGAATTTACAAGTTTTCCAGCAAAGGTCTAGCAGAATTTACAGATACCCACAACTCAAAGGAAAAGGACATGTAATTATCATTGACTAGCCCATCTCAATTGGTATAGTGATTAAAATCACCTAGACCAATTGAGATGTATGTCTGAATTAGTTGTTTTCAAAGCAAATGAACTAGCGATTAGTCGCTATGACTTAACGGAGCATGAAACCAAGCTAATTTTATGCTGTGTGGCACTACTCAACCCCACGATTGAAAACCCTACAAGGAAAAAACGGACGGTATCGTTCACTTATAACCAATACGCTCAGATGATGAACATCAGTAGGGAAAATGCTTATGGTGTATTAGCTAAAGCAACCAGAGAGCTGATGACGAGAACTGTGGAAATCAGGAATCCTTTGGTTAAAGGCTTTGAGATTTTCCAGTGGACAAACTATGCCAAGTTCTCAAGCGAAAAATTAGAATTAGTTTTTAGTGAAGAGATATTGCCTTATCTTTTCCAGTTAAAAAAATTCATAAAATATAATCTGGAACATGTTAAGTCTTTTGAAAACAAATACTCTATGAGGATTTATGAGTGGTTATTAAAAGAACTAACACAAAAGAAAACTCACAAGGCAAATATAGAGATTAGCCTTGATGAATTTAAGTTAGATATTAATGTTAAAATAACTACCATGAGTTTAAAAGGCTTAACCAATGGGTTTTGAAACCAATAAGTAAAGATTTAAACACTTACAGCAATATGAAATTGGTGGTTGATAAGCGAGGCCGCCCGACTGATACGTTGATTTTCCAAGTTGAACTAGATAGACAAATGGATCTCGTAACCGAACTTGAGAACAACCAGATAAAAATGAATGGTGACAAAATACCAACAACCATTACATCAGATTCCTACCTACATAACGGACTAAGAAAAACACTACACGATGCTTTAACTGCAAAAATTCAGCTCACCAGTTTTGAGGCAAAATTTTTGAGTGACATGCAAAGTAAGTATGATCTCGATCGTTTCGTTGCTCATGGCTCACGCAAAAACAACGAACCACACTAGAGAACATACTGGCTAAATACGGAAGGATCTGAGGTTCTTATGGCTCTTGTATCTATCAGTGAAGCATCAAGACTAACAAACAAAAGTAGAACAACTGTTCACCGTTACATATCAAAGGGAAAACTGTCCATATGCACGAGATGAAAACGGTGTAAAAAAGATAGATACATCAGAGCTTTTACGAGTTGGTGCATTCGAAGCTGTTCACCATGAACAAATCGACAATGTAACCTCGAGATTACCGCCTTTGAGTGAGCTGATACCGCTCGCCGCAGCCGAACGACCGAGCGCAGCGAGTCGTGAGCGAGGAAGCCTGCATAACGCGAAGTAATCTTTTCGGTTTTAAAGAAAAAGGGCAGGGTGGTGACACCTTGCCCTTTTTGCCGGAGCTGCAGCGGCCGCTACTAGTATTAATATGCGCGCAGCGTCTGGAAAACCGAGGCCAAAAGACGTGCGTCTTTGATACCAGTGAGCCTACAGCAGAATTAAAATCAAGTCCGGCGCAGCCGGTTTGTGCCGCTTCCACGCAGTTATCTGCGCCTAAGCCCCCCGCCAGCAGAACGTTGCCAAGCGATTGACCATTTAATAGTGACCAGTCAAAACGTTGCCCGCTTCCACCCTGGCCGTTGTCTAAAACATATTTATCAACGTGCTGAAACTCGCGGGCGGGCAGGGTTTCACCGACGCTTAATGCTTTCCAGATGGCAACATGTGCTGGCAGAGCTTCACGCAGCGTATCGATATACAGCTGTTCTTCATTACCATGCAGTTGCACTGCCGCCAGCGATAACACCTTAGCTTTGTCCACCACATCGGCAATATCGTGATTGCGGAACACGCCAACATACTGCAACGGTGCCGCAGCCATCACTTCCTGCGCCTGTTCAACGTTGACGCAACGCGGTGATGTCGCGACAAAAATCAACCCACCGTAAATCGCGCCCGCGTCATAAGCTGCTTTAGCATCTTGCCCACGCGTCAGGCCACATACTTTATTCTCACCCAGCAACACCCGGCGCACGGCGGCGTGCAAATCGTCATGGGCCATCAACGCCGAACCAATCAGAAAACCGTTAGCGAAGTGGCTTAACTCGCGCACCTGAGCGTAAGTATTTGATGCCGGATTCGCTGATTACCGTCACGTTGTGCCCCAGTTTCGGCGCAAGCTCGCGGGTACGGTTAGATCAATCGACAAATCACGCAGATCGCGGTTGTTGATGCCAACGACCTTTGCTCCCAATGCAATGGCGCGCTCCTGTTCCTCTTCATTACTGACTTCGGTCAGCACCCCCATCTCCAGACTGTGAGCGACGGCGGCAAGCTGGCGATACTGGTCGTCATCCAGTACTGAAAGCATTAATAAGCAGGCATCGGCCTGGTAATAGCGCGCCAGATAGATCTGGTAAGGGTCGATAATGAAGTCTTTACATAAAATCGGCTGCGGGGCGATTTGGCTGACGATGGGGAGGAAATTAAAGCTCCCCTGAAAATATTTATTACGAGTCAGCACCGAAATTGCCGAAGCGTAATGTTTATAAATGGCGGCAATGCGTGCTGGATCGAAATCATCACGGATCACGCCTTTTGACGGCGACGCTTTCTTGCACTCCAGAATAAACGCCGTGCGCGCACCCTGTAGCGCATCATAAAAATGTCGCGTGCTCGGCTGAACCTCATTCTGAAAACTGGCCAGCGGTTGCTGCTGTTTGCGGGCTTCTACCCAAATCGCCTTGTCTGCGACGATTTTCGCTAAAACGGTTTGCATCATCTAGTATTTCTCCTCTTTCTCTAGTAGCTAGCCCAAAAAAACGGGTATGGAGAAACAGTAGAGAGTTGCGATAAAAAGCGTCAGGTAGGATCCGCTAATCTTATGGATAAAAATGCTATGGCATAGCAAAGTGTGACGCCGTGCAAATAATCAATGTGGACTTTTCTGCCGTGATTATAGACACTTTTGTTACGCGTTTTTGTCATGGCTTTGGTCCCGCTTTGTTACAGAATGCTTTTAATAAGCGGGGTTACCGGTTTGGTTAGCGAGAAGAGCCAGTAAAAGACGCAGTGACGGCAATGTCTGATGCAATATGGACAATTGGTTTCTTCTCTGAATGGCGGGAGTATGAAAAGTATGGCTGAAGCGCAAAAATGATCCTGCTGCCGGGATACTCGTTTAATGCCCATCTGGTGGCGGGTTTAACGCCGATTGAGGCCAACGGTTATCTCGATTTTTTTATCGACCGACCGCTGGGAATGAAAGGTTATATTCTCAATCTCACCATTCGCGGTCAGGGGGTGGTGAAAAAGTCGGGACGAGAATTTGTTTGCCGACCGGGTGATATTTTGCTGTTCCCGCCAGGAGGTTCATTCACTACGGTCGTCATAGGGAGGCTCGCGAATGGTATCACCAGTGGGTTTACTTTCGTCCGCGCGCCTACTGGCATGAATGGCTTAACTGGCCGTCAATATTTGCCAATACGGGGTTCTTTCGCCCGGATGAAGCGCACCAGCCGCATTTCAGCGACCTGTTTGGGCAAATCATTAACGCCGGGCAAGGGGAAGGGCGCTATTCGGAGCTGCTGGCGATAAATCTGCTTGAGCAATTGTTACTGCGGCGT
+
224221-'%%$%&&&$$('('(//9:=GJJEBEA999;JDDGCHJFCGJHFHA@BAB@AACJE;:::=<<=JJJJJJJ322***,56...CJJJJJJGJJJJJJJGIJJIGGFFGGJIEGJJGJIIJEEIFJCD==BCDHJEJA>>>I1JJEHGJJJICDDHGJJJJHJJIJ>88JGDADACG=86:;>==JGHJJGGJJJFEJHGHIJDFD>=:=E=111677B=>??FJJGJGFEEJ@??GJJIJJJJFCIHJJFJJGJHIDIJJGHG7667+++.0/+,6556-,,.74,*)**'))>JGIDHJFDABGFJJC@?=43556;965611)-.F9677>8866<BAGFEIJGGJJJ?A?>8'',322/1151216=AGJJJHFDCDHJJJJJJJCE???@JGFEEIGJJEEFGFG>A-----,+*+79@CEIJIFJJJGBFCJJGJJJJJGJJHH@JJHJJJEHHJGJJJGJHFJD@20006AJJIGFIDJCHJIAAAGIFJJJJHHJIJJJHJJJJJIJJJJIJJJBDEDIJJFJIJHJHCBBDFGGHJIJJHFJGCBBEEFJJJJFGJJJF776<GJJJJFGCCIJJEIIJ9JHJJJJIJJJJJJJJ<::00006678;I@AA@IEJGJJJIJGJIHGFJIEGIF@EDHJJGIJJHJIGJJ8888JJHJIJJHIJJJJIJFJJHJJJFHEJHJJDDHEJJJJJJHGJJJJJJJHFJFIFHD@JGGJJGJHJJJJJJJJJJJJIJJJJJJJJJJIJGJGIEBB/0==>=877:99:<;1...558;ECDIIJJJIF>>=4112EFD==HECBA;;<<BBBCA?><689JIEAEJHHDCJA@GGGIFJEJDFF==9=DHFJJJJGJJGJJHHJJHGJHJJJJGIHJEHJJJIJJHHJDDA@9-JGJJDHJJFJFA@;)'',..45JEJEEFEGJGJIJFJGJJJJJJJHJJJIGEEJJ<<<<JDCBBHJHJHIJJH=?FIJJJJGJJIJIJJJGFJJJJJJH@@?411110320--330045BGEJJCFJJIJJJHGJJIJJJJIDGFHJEGCE5556>2103,;<<EJHH====JJJJFGGC>;;=<=A?@AJEJJIJJHJJJIJIFA>>;<---:FIFEBF?A99EGJABB<B;=JJCBA?@FGEHDFHFJJIJJJIGHJJGHJGJJJJIJEJJJECEFJJJJJGGIJJJJFHHIJJJJGE@@@AJJGJJJJJJJJJJHIJJIGIJB@@@JJJJJHDJJHJJJJJJJJJHEEFEA<E@JJGIJJJJJGIJJFHJJJJJJJHIHHFHIJJIGHJJIGJ?>CCJJB<;;;GDD??@ABGGGJJG@@FJIIJJJFJJJJJHFJJJJHIGH??>?F555??AHEJ10/.()2/-------:9=>>A:222*)(()(**-02@@?=>CHDEJJGJJJJJEJDBHJHJJJCCEDJIJHJIJJFHJ???JJCACJIFH<<<=IJDHFEGJJFCCBJJ@???@>=45JDGDBAAGBBCEJEDBBBJJJJEIJJIJJJJGJJHHEJHD0'''18>>@@=>?:::CJ....GAABDCGGJJJH6FG:..11>21005E1001C:9>AIFFGJJJJJJJIJGIJJC?@AJHEHEHHEIDJA?<+++++++,,,0<CHBBABEJJJGJFJIJJJHJIJJD<<<HFJJIJJJJJFGFIIJJJJHJJGEDJHHGHJGIIIJJHJIDJJCCBF9?213.011=BAGGHJJHGGIIHJHJJGJJJJJIGJHCAABJJGJI66658>12BD???:8''89A>;CEAC0000@??5BD@?877HIEGEEEHIE@CCJ0,,:;>>>?JJIJIEEGFHEFJJJACABJB>>>@DABCCHABC888DFBBBCEICB?>@?CDJIDE@>>>@AA,))))''(+,-,,,-9;?@BBD7765;9)))),+%%%%&'(*-99AGCEGJFF?;<BABC@80,,+**+/55;<>@554420''''(55JHFHFFGJEFDJ@??@GA?@AIGE6556887;85(&&)790//ACDCD====DDBCGEEIIFJGHFJGBBEDFDEDB@>>7767E@?AEEDIHJJJJJJJIEJGJJEJFBGDD??ACJFHICFCBGEECEBGGG@?>>DDEDEBBAAGDECCFDIDDCGEIJGJJJHFJDEGFHEGEGGHDCAA;;:9290&&(1/())'),35<88--688:<>>AA@DD:@@BC:B@877811:0112<;;<>?:0*)**-%$$%(()0;9;BB2122CJIJJJGIJJGGJGFJJJJJEAACDEJFGHBBJBAA@GEAC>:78??GB?7>HFHEHJCGJJGJJJJJIJIJJJJIEJJHJDJIEJJIIHJJJCDEDFFC@>>????AA@AEEJJJJJFGDHJDFJJJJJJJJIIJIHHJGJJJJFJJJGJC@ABG;;<<=GFIEGEEGJFFJJJFGDDGEJGJJJIJHJHIGGJJEJGHJHJGHHJHGJGEFIHJGJJJJIJJIJJBJGIEEGJJJGEE86DBFGJJIJJJJJJDJ????HGGCCGFJD@@@?EDHJIJF==?=7779BA===7666871088,+*)((((())))*+9;>EEFACGHJE...1D;;6*+22JJJJHDIGGEJHIEHFJEJJHJJIEJIJJGJJHJIJHGGEFIJJFJJJJHJEJJFIHJJHJIJI@?>?@>><?9878=;>23EDJJJJJJJJHJHHJJJJJHJE7322,,4369;<AJJFJHDECJEJJJC@?HHGGJC@>=>ABDDGAAAEDBB?@B88:4444>>BA@=643339989A@BAEA@<><<G>AA>5,,;EJGEDDEJJJHGJIJEEIHJHJGJJGGFJJGJHJEFFGGB@ECJJJJIHJFHHEEEIJJJJJJJJF10000EEJJJJDGHJHJJJJJJJCCDAFHDJJJJJJJFH@@??B?@A,,,,<ABBDHEJJJFJHJJIIFEIC<;:88&%%%%%%%-7-****+BDEE@>>>JHJIGHJIJJJJJJJGHJEIJHFJJIJJFIJJJJJJIIFEFJGGJFJJIJIBA:C@:64448=BCC>??=<2343(755DCCCEGIJJJJE8667@5..-.-0..-0AAA8766988EEGG;=JFJJIJJFJJJGJFJHDCCEF@@?@@??FCEHF=<<<F@1111ABIJIIJGEDDHIJJJFEEGIJJHJGHJJJJJJHJHHIFIHGHJEDGIJJJJJJFJJGJJIJJIGHJJJFJHJIJIJHJJJH@?@AJIJJJJGGIGJJIJJJ@:::C>;/('(+214:A=<=>JE667>IFJHHGJJJJ2222JJFHGJEFIEJJJDFFFG====E5))))))**.**4-+++4JJGJJ??@>JDDEEGGDDE<<<<H?@11115/.-GD?@AADADCF43333/((BBDEFEB@>>EDJJDEC?IEHEGDDDDGGJJIJFJJJJJHJJJEEJECHFHJDJJ<;;<@@@JIDBBFEFJEHJIJJJCJFIFDIIGJEJJDHJDJAIHJIJJ=:9:;@CFCD99*(((+)+5;JJGIEJJDCEJJJFJFGEBFJHGHJHJJFJFJJJ=932*'''**+=???8''''554430'(')+(()*+((('(((**.3877;=B62149?AAIFDBDCF7666@EEJJHJJHJJGJHJHFEJHJJJJJBBAC>=BA>>>ABBADEDC::4***@@?BHEIJJFBABBC4446B<<1/00)'&'),,-999::BBHGC@>:312@AJHIGJJHJJGJJJJJGFHJDA?371744+**)*+2,,-:?ACCJEFJDJEJC@==?IDIJJIJIJHDCIHJJABBCJJFJJJJIFJJJHJI@>=<50/1&&&&//10-12(((&(%#$%$%%&,+++(((+.2.>>@@>?AAEJJJJEIHHJHJ?>>?@<@98988<;=DBJFHJIFJIJJGJJIFCE99<::E@BA<@@CHJIHJHJGDJIJJJJJEEFBEJJEGIJJJGHJGIJJJJJJJJIJHJJIJGJJJIJHJFHE=9BCCE;AAE@:83566<<CHJFFB7677BJFJHDDJJGFHIJHGG==888754443/.-,/3644<<DGCEDDJJJJGJJJJJGJJJJJJJJHJJJJJFHJHJHFDBDDCDFIIJIIFJJJJFD@JHHGJJFJHJJJHJJCBCB>HDFGJJHJJJJJJJHJHIGJFGGIJJHJHJEDFFJADCJGJJJJJJJIJJJGHFHJIJHJIJJJJJHJJJJJJJIIJGGHDEEEJE@<8:4+'%%&,,,---5<=GJI?>>>C@:;JJJIJJJGJFFHFHJIJJJJHJJJGJJE>?>>F3++&''(89=:9335<?B@FJFJGHJHHDBCDJJHJGJJHJIE@BJDGFJIEJJJJFIJJJJJJHEGJJJJJJJJGJJJEE@JB8A<43..///1==7788CCBCGBJJEF989554)(''''//0?ACJJHFFJJCDGGGJ77401;<GDDCDJIJGJJFIIJJFIJFJIJJJJHJJJJJJJGJJHJEIFJHJJA@?@D<30/.'((+-../07B?@BBEJJGECCAA;7777>??ACGJJGICCE;667FJFCDBCDEJ>@JHGI=<<<'&&*/976999:8434544341013<<<<JFBCCDAEEGJHHJFFEIGJJIHIJFIEBEGEJIJJGJHJJIFIHDHG<<7928;510120---1,,.1./0;322////:<;<5555GGJJJJJJJJJJHEHJGIJJFDDFIJJICCCC((()DIJJIHJJJJJJIFJFDFFGJEEDFJJHJJJJJIJIIIHJGJJJJE;99***)5797///287789<<<JDEBDJJHJJHIIJJJJJIJIJJJJJJJFJJJIDFCEJJ?>866C=9441456?>:867?JEGJIFEFJGJC@BF?>::ABD?BDJGE7..*'))(**))+.8855???CFIFEBCFADJHJJJJEJIDDEDJHIGDJGJJHJJGGJFJE@@?1112FF?8889>>=>JCDCJJDHFGECIFFGJJDJJGJJJJJHJJJGHGJIJHJDHGIFEIJIIFGBBDCEDBJJEG>9IB33FJJGGDBBBJFG?>::977121//+**&&222BFJEDEJJJJHJJJJJJHJHFHEEJJFIHJJBAAAGJHJBBGCEEEJFHJJJCCEJEJHJJIJFGHJIEGJJJIJIJEJHFJHJJFJJJJGJJIHIEBB@@FEFJJGJIJGJJJJJJJG;;;;DJFCCACJ:::BJJJJ-,,-;::;GHHJJHJJJJFHJIJHJJHJFJFFEJJJJHJJHEJFG>==>HCJHGEFJEECCF>=>>IJIJJJCCJHJIHJHJJIJJIIIJJJHJJJJJJJJJHJJJIJFGGDEHHD?>;99@@AJIJJEIHJHJJJHGJIJGBGJJIJJIHJJJJHJJJJJIFGHFJGGHJJJJJJIJHJHJJJHJJFJJJIJIJJJJJJHJ@@JJIJJJCCJ><<=GBBCDHFHJFEJJJJIJJJJGIJJJJHIJEJJHJGJGJJJJGHJIJGFJJJJJJJJFIJJIGGJIJJJJJIJHHHJGHJJJJJJJHJJFIJHHJIGGJEF=;<=A@><:1.)'+-00--,(&%+)34BE>JJHJGB@9888<==HA<<<:EFHJJJJJJJJJJJJJJJHJ7555=>>EJJJGIGIHFJJIGJHCBEGJFFJIJDFFEIGJFDGJJJHJJJJFFJJJIJJJEJIJHIFE....EEDFDDDC@@=<=;;==>FIHF:993..05984*(((08544CACIJGEJJJJJJHEEEGGD222187666>::;F8<?;A8434,+***),*)%&7;10..0?<<979++++,3310.)))-87::GJJJFJHIHGJIJJJJJJIGHJEEJGJDIEFHGJJJJJIJJJJHJIJJIJJJJJHHJJJJJJJJJJJJC@GJIFEFGCDFHAB><9:;;=>>BFDEIDDB=66531124>@??@GJFJJJJHJJJIIJCADEJ@?==?CFFJJJDJGEJGJGCCDJJEFFEIIHJEEDD=<<<ADAFHIFBJJGJA@@ABA@@A<8;AAIJFHIEJ?>?>A..++'
@Glass_T7V_25_D3_14_10_4
GGTCAAAGTATTTTGATGATACCGCTGCCTTGGGTGCATAGCCAGTCTGAATGACCTGTCACGGGATAATCCGAAGTGGTCAGACTGGAAAATCAGAGGGCAGGAACTGCTGAACAGCAAAAAGTCAGATAGCACCACATAGCAGACCCGCCATAAAACGCCCTGAGAAGCCCGTGACGGGCTTTTCTGTATGGGTAGTTTCCTTGCATGAATCCATAAAAGGCGCCTGTAGTGCCATTTACCCATCACTGCCAGAGCCGTGAGCGCAGCGAACTGAATGTAGCAAAAAGACAGCGACTCAGGTGCCTGATGGTCGGAGACAAAAGGAAATATCAGCGATTTGCCCGAGCTTGCGAGGATTATCTAAGCCTTCGGTTTTAGTATGTTTTGTAGAGGAGCAAACAGCGTTTGCGACATCCTTTTGTAATACTGCGGAACTGACTAAAGTAGTGAGTTATACACAGGGCTGGGATATTATTCTTTTTATCTTTTTTTATTCTTTCTTTATTCTATAAATTATAACCACTTGAATATAAACAAAAAAAACACACAAAGGTCTAGCGGAATTTACAGAGGGTCTAGCAGAATTTACAAGTTTCCCAGCAAAGGTCAGCAGAATTTACAGATACCCACAACTCAAAGGAAAAGGACATGTAATTATCATTGACTAGCCCATCTCAATTGGTATAGTGATTAAAATCACCTAGACCAATTGAGATGTATGTCTGAATTAGTTGTTTTCAAAGCGAATGAACCTAGCGATTAGTCGCTATGACTTAACGGAGCATGAAACCAAGCTAATTTTATGCTGTGTGGCACTACTCAACCCCACGATTGAAAACCCTACAAGGAAAGAAGCAGAACAGTATCGTTCACTTTATAACCAATACGCTCAGATGATGAACATAGGATGGGAAAATGCTTATGGTGTATTAGCTAAAGCAACCAGAGAGCTGATGACGGATTTTGGAAATCAGGAATCCTTTGGTTAAAGGCTTTGAGATTTTCCAGTGGACAAACTATGCCAAGTTCTCAAGCGAAAAATTAGAATTAGTTTTTAGTGAAGAGATATTGCCTTATCTTTTCCAGTTAAAAAAATTCATAAAATATAATCTGGAACATGTTAAGTCTTTTGAAAACAAATACTCTATGAGGATTTATGAGTGGTTATTAAAAGAACTAACACAAAAGAAAACTCACAAGGCAAATATAGAGATTAGCCTTGATGAATTTAAGTTCATGTTAATGCTTGAAAATAACTACCATGAGTTTAAAAGGCTTAACCAATGGGTTTTGAAACCAATAAGTAAAGATTTAAACACTTACAGCAATATGAAATTGGTGGTTGATAAGCGAGGCCGCCCGACTGATACGTTGATTTTCCAAGTTGAACTAGATAGACAAATCAATTCGTAACCGAACTTGAGAACAACCAGATAAAAATGAATGGTGACAAAATACCAACAACCATTACATCAGATTCCTACCTACATAACGGACTAAGAAAAACACTACACGATGCTTTAACTGCAAAAATTCAGCTCACCAGTTTTGAGGCAAAATTTTTGAGTGACATGCAAAGTAAGTATGATCTCAATGATCATCATGGCTCACGCAAAAACAACGAACCACACTAGAGAACATACTGGCTAAATACGGAAGGATCTGAGGTTCTTATGGCTCTTGTATCTATCAGTGAAGGCATCAAGACTAACAAACAAAAGTAGAACAACTGTTCACCGTTACATATCAAAGGGAAAACTGTCCATATGCACAGATGAAACGGTGTAAAAAAGATAGATACATCAGAGCTTTTTAGGACTGGTGCATTCAAAGCTGTTCACCATGAACAGATCGACAATGTAACCTCGAGATTACCGCCTTTGAGTGAGCTGATACCGCTCGCCGCAGCCGAACGACCGAGCGCAGCGAGTCAGTGAGCGAGGAAGCCTGCATAACGCGAAGTAATCTTTTCGGTTTTAAAGAAAAAGGGCAGGGTGGTGACACCTTGCCCTTTTGCCGGACTGCAGCGGCCGCTACTAGTATTAATATGCGCGCAGCGTCTGGAAAACCGAGGCCAAAAGACGTGCGTCTTTAATTTAGGGTTGCGACTCTACAGCAGAATTAAAATCAAGTCCGGCGCAGCCGGTTTGTGCCGCTTCCACGCAGTTATCTGCGCCTAAGCCCCCCGCCAGCAGAACGTTGCCAAGCGATTGACCATTTAATAGTGACCAGTCAAAACGTTGCCCGCTTCCACCCTGGCCGTTGTCTAAAACATATTTATCAACGTGCTGAAACTCGCGGGCGGGCAGGGTTTCACCGACGCTTAATGCTTTCCAGATGGCAACATGTGCTGGCAGAGCTTCACGCAGCGTATCGATATACAGCTGTTCTTCATTACCATGCAGTTGCACTGCCGCCAGCGATAACACCTTAGCTTTGTCCACCACATCGGCAATATCGTGATTGCGGAACACGCCAACATACTGCAACGGTGCCGCAGCCATCACTTCCTGCGCCTGTTCAACGTTGACGCAACGCGGTGATGTCGCAACAAAAATCAACCCACCGTAAATCGCGCCCGCGTCATAAGCTGCTTTAGCATCTTGCCCACGCGTCAGGCCACATACTTTATTCTCACCCAGCAACACCCGGCGCACGGCGGCCTGCAAATCGTCATGGGCCATCAACGCCGAACCAATCAGAAAACCGTTAGCGAAGTGGCTTAACTCGCGCACCTGAGCGTAAGTATTGATGCCGGATTCGCTGATTACCGTCACGTTGTGCCCCAGTTTCGGCGCAAGCTCGCGGGTACGGTTGAGATCAATCGACAAATCACGCAGATCGCGGTTGTTGATGCCAACGACCTTTGCTCCCAATGCAATGGCGCGCTCCTGTTCCTCTTCATTACTGACTTCGGTCAGCACCCCCATCTCCAGACTGTGAGCGACGGCGGCAAGCTGGCGATATTGGTCAGTCATCCAGTACTGAAAGCATTAATAAGCAGGCATCGGCCTGGTAATAGCGCGCCAGATAAGATCTGGTAAGGGTCGATAATGAAGTCTTTACATAAAATCGGCTGCGGGGCGATTTGGCTGACGATGGGGAGGAATTAAAGCTCCCCTGAAAATATTTCTCATCAGTCAGCACCGAAATTGCCGAAGCGTAATGTTTATAAATGGCGGCAATGCGTGCTGGATCGAAATCATCACGGATCACGCCTTTTGACGGCGACGCTTTCTTGCACTCCAGAATAAACACCATGCGCGCGCCTGTAGCGCATCATAAAAATGTCGCGTGCTCGCTGAACCTCATTCTGAAAACTGGCCAGCGGTTGCTGCTGTTTTGCGGGGCTTCTACCCAAATCGCCTTGTCTGCGACGATTTTCGCTAAAACGGTTTGCATAGTCATCTTCTCCTCTTTCTCTAGTAGCTAGCCCAAAAAAACGGGTATGGAGAAACGGTTCAGAGTTGCGATAAAAAGCGTCAGGTAGGATCCGCTAATCTTATGGATAAAAATGCTATGGCATAGCAAAGTGTGACGCCGTGCAAATAATCAATGTGGACTTTTCTGCCGTGATTATAGACACTTTTGTTACGCGTTTTTGTCATGGCTTTGGTCCCGCTTTGTTACAGAATGCTTTTAATAAGCGGGGTTACCGGTTTGGTTAGCGAGAAGAGCCAGTAAAAGACGCAGTGACAGGGCAATGTCTCATGCAATATGGACAATTGGTTTCTTCTCTGAATGGCGGGAGTATGAAAAGTATGGCTGAAGCGCAAAATGATCCCCTGCTGCCGGGATACTCGTTTAATGCCCATCTGGTGGCGGGTTTAACGCCGATTGAGGCCAACGGTTATCTCGATTTTTTTATCGACCGACCGCTGGGAATGAAAGGTTATCTTCTCAATCTCACCATTCGCGGATTGGGGTGGTCAAAAATCAGGGACGAGAATTTGTTTGCCGACCGGGTGATATTTTGCTGTTCCCGCCAGGAGAGATTCATCACTACGGTCGTCATCCGGAGGCTCGCGAATGGTATCACCAGTGGGTTTACTTTCGTCCGCGCGCCTACTGGCATGAATGGCTTAACTGGCCGTCAATATTTGCCAATATCGGGGTTCTTTGGCCCGGATGAAGCGCGCCGGCCGCATTTCAGCGACCTGTTTGGGCAAATCATTAACGCCGGGCAAGGGGAAGGGCGCTATTCGGAGCTGCTGGCGATAAATCTGCTTGAGCAATTGTTACTGCGGCGCATGGAAGCGATTAACGAGTCGCTCCATCCACCGATGGATAATCGGGTACGCGAGGCTTGTCAGTACATCAGCGATCGCCTGGGCGGACGGCAATTTTGATATCGCCAGCGTCGCACGGCGTGTTACTTTGCACCATAGCGTGCTCACATCTTTCCGCCAGCAGTTAGGGATTAGCGTCTTAAGCTGGCGCGAGGACCAACGCTCGCCAGGCGAAGCTGCTTTGAGCACCACCCGGATGCCTATCGCCACCGTCGGTCGCAATGTTGGTTTTGACGATCGACTCTATTTCTCGCGGGTATTTAAAAAATGCACCGGGGCCAGCCCGAGCGAGTTCCGTGCCGGTTGTGAAGAAAAAGTGAATGATGTAGCCGTCAAGTTGTCATAACTCTAGAAGCGGCCGCGAATTCGAAGAAACAGCGGCCGCGATTCCGGAATCATGCCTAGCGGAAAACTAAGGACTTTTTTATCTGAAATTCTGCCTCGTGATACGCCTATTTTTATAGGTTAATGTCATGATAATAATGGTTTCTTAGACGTCAGGTGGCACCATGGGAAATGTGCGCGGAACCCCTATTTGTTTATTTTTCTAAATACATTCAAATATGTATCCGCTCATGAGACAATAACCCTGATAAATGCTTCAATAATATTGAAAAAGGAAGAGTATGAGTATTCAACATTTCCGTGTCACCCTATTCGCTTTTTTGCGGCATTTTGCCTTCCTGTTTTTTGCTCACCCAGAAACGCTGGTGAAAGTAAAAGATGCTGAAGATCGGTTGGGTACACGAGTGGGTTACATCGAACTGGATCTCAACAGCGTAAGATCCTTGAGAGTTTTCGCCCCGAAGAACGTTTTCCAATGATGAGCACTTTTAAAGTTCTGCTATGTGGCGCGGTATTATCCGCTCTGACGCCGGGCAAGAGCAACTCGGTCGCCGCATACACTATTATTCAGAATGACTTGGTTGAGTACTCACCAGTCACAGAAAAGCATCTTACGGATGGCATGACAGTAAGAGAATTATGCAGTGCTGCCATAACCATGAGTGATAACACTGCGGCCAACTTACTTCTGACAACGATCGGAGGACCGAAGGAGCTAACCGCTTTTTTGCACAACATGGGGGGATCATGTAACTCGCCTTGATCGTTGGGAACCGGAGCTGAATGAAGCCAGATACCAAACGACGAGCGTGACACCACGATGCCTGTAGCAATGGCAACAACGTTGCGCAAACTATTAACTGGCGAACTACTTCTAGCTTCCGGCAACAATTAATAGACTGGATGGAGGCGGATAAAGTTGCAGGACCACTTACTGCGCTTCGGCCCTTCCGGCTGGCTGGTTTATTGCTGATAAATCTGGAGCCGGTGAGCGTGGGTCTCGCGGTATCATTGCAGCACTGGGGCCAGATGGTAAGCCCTCCGTATCGTAGTTATCTACACGACGGGGAGTCAGGCAACTATGGATGAACGAAATAGACAGATCGCTGAGATAGGTGCCTCACTGATTAAGCATTGGTAACTGTCAGACCAAGTTTACGAGCTCGCTTGGACTCCTGTTGATAGATCCAGTAATGACCTCAGAACTCCATCTGGATTTGTTCAGAACGCTCGGTTGCCGCCGGGCGTTTTTTATTGAGTGAGTCGCAAGCGCTGGGGACG
+
&()('&%&$$###((-.:;;;;<;?C<=41.(,8=21//-.22?@AHFDEFCFHJFJHJJGJHCJHJBA@@0000IGJIIH@?=>A:981.-,+*-/00<<7:7<122=>FDIBHHJI:::GEFGJIFEEJJJJJD<<<>GEJHFIB@FEHHEJJHJJEGEJEJJJJJJJHJJJFJJJHDCCEGJJ871111666?HDBBBCEAFCJJIIHJHIJJJFIIGJDCDCDCCA:::9<5////41+)*,%%(()*/-.223;:99CBECC?@EEJFA7///09@4--55:JJJHGJJJIGIJJGHIJGGCCDEJBBCB=<<=@9'''01-+*))+,./44?BDCJHHGJ@??@DGGF1(*,'%&&'(-()@@=85'&&&679,))''&'0477B;::;>@FEDDDCFJE>==?CBBBADJGJJGDCB>33DDDCFEIDEJJIGIHJIHGHEGHHCFCDFEJGGCBABE@?7.+')&%((&(7579CFIBBBB5JDFBI@==<==@1,,:2552223432/50/--.+*))*))))9999GIHDHHGFJJF*)))&&&/10)(()6::;?;B@8;..<>>EBED:662*)))31/3/..-/<=0.(3236681/&%&&+-/23471:789644447:9898/--1<=>CB?<<;;:97:555;9<@ADHEJJJIIGGHEFJH@BFCJJHEFHHGGGIEJHEDFD;88894334444123339::4)-'''(%%%%412346<;=>8858?C*)))882..119D=<=>BACACCCDJGIFDB=BIHJFHJGDDGJIHIEEDEEGFGJJHA@@?DDDHEIFCDEIFBB@@BJEEFGGDEDEDCDEGDIJI>=500/21,-+)&$$%&'&'(''*'&''()*202)??@@@A;B?>>>CEJGJJCABAA?<11&&&&'''(CFIEJH7666FFJEEDFEEHHHGDAGJJGGIFICBB@AABFFEA?>/+&(&&++.?JJGA?@=?@@BDGJJG@JDA?==>887=;?BDGFDJB4,@CIHDDBFJIJIJJJHIJGJHHDDCB>>4445CECB@?@BBE@??:EDC333236488786665453734544>FBA:312323@GC?@@<BGCFGJJEBBGB<;;;EIECABJF>EBBBDE>>7555@A@BEFBCA))))97;@<>AH@>6666CBB@@><579BD<<<?DEC>===DJE7<=EB@?AHHCFDCAAADHD=<;::AA@?D??E;BA665556400249EGGCJDJJIJDD;;::JIJEJJIJJJJJHGEJDDIJHJJEDFDECDGJE@B@?==?<>?DFGCAA2100==BDDCEDHJFHFGCCBCHHJEEFBC@@@ACDBEJC@AABDCFGHJDCDCF:998><;;<DGEBCBACDDBCEJJGADHEEBAAABECBC@>?B@?@?)'''')*;=BEA;:::FEEFEEDDAABBDCCCCEHFGHAACCHFFGJIGGHIHGCFEDDEDDDCA@??BE::9;;;<>JFFDCFDEABBB@A@ABC>:;:=DJA@@?ACB@=<=>DCCFCDBFECDCEFFEAACCEDCEDCAAEDEHGDDFC?>=?BBJGF---.>GIJFGJJJJJGHJJJFJHDJIEB653,%$$##$+.--..,(((*,-=JIDFEGHJHJJJIHFFJ@=JJJJHJJGHGFJIHHJGIH;;CCFJEJDFDBFDIJFJJHJJHGJIJJHHGHAA?>&%%&%'))'&&(+,,9>ABAAJ4444777FFI@=>A=AACGGJIFHJFHJJFEGE@?,,,/CDBJJIJJIHJEEFEJJJJBC=600317431237C>=9JECFDAAHGJHFJIGIJHHH6:?<@0)(*)*)*@@H888+***.././7--=>?DFEGHB1111?<=<==EIIJIIFFFJGJHJJJJIGJIIJEJDJHJJIIJJHHIHJIJGCDCEGGJFGC870013999;<>D?ACFDB@;3'''9@@GJGDFDEBDB60--:=CHIBCAAEEJJJJJJIDDCEJJJEEG::>CCCCBBIDDJEIJGJFJFDDECI;=>;>@<7,++*59<A>>98::DHDGHFHJJDCCCIHHEGIJHJDC@BEGJDBAADBDJJIA@??:75/-,/78::100198.---&&&&'%$$$%*('''(/003497<BBBJGJIJJIJJIEJJJJFIJIGHJJJGJGFHIJCCIEFJFEHHFGJJJGJJJJJFH6555?>AB@7;DCCIIHJJIJJJIHIGFJJEJJHJHHHJJJJJIJJJHJJJHJJEC<<<;;;;DA''&&*('%)('&')2==JEHEIEFEFJ9888JJEFIFDFD?FJJHHJJJHHBJB:75,(((,0??=>>C@?ADGDECDJIHDIIHHJJIJJJIJGD8?ACJJJJJJJGHFJIJ@??2*+*+47778FFJJJJJHIHJJJHJDJJJHJJJJJJIJEJJGGEFIJHFJFJJFCAA@DF>???IGIGJJJJIJJJJDJJJJJJJJJJJJCBDDJJGJHJJIJBECCGJJJHFJGJJ4445HIIJJHJJJIIIJJJJJGJJJGFIJIJEIJIHJJJJJJJJHGJGJJGJJGJJJJHHJJIJJF????IFDDA@@GFJGHJJJJGJIIJJGDFHJDDDDB88BDJJFFBCB@B@DHJJGIIJFHIJ????J@>@A>EFJGJIHGIJJJGIJHGJJJGGJIEIFFHJGJEGHHDCCB?JC==<<,,--33222388:=???=<?5555C:9+*331220223?<<<7---/>>>CDDIFJFHJJJJJFFJJJJFJJHGDGJFJHFJGEACCBCA:999=A7777CFHJGEDDA@?BEIFJJJJJJJJHFIHHIJHDFBJJGFEHJIGJII=<<=@FJGA@??=7301127556<==>2112;;;;JEFJEECDDFHEDJIDEJGJJJJJJJIHJJGAA?>IFJJJJIJJJJJIGIFJJJJJJJIJCGA@8GEJJJEIEHFH5443@>99////7=:888JHJJGJJJHJJJJJJJJJJHJJJJFFIJJIHFIHGF2222/))*DJBEACBCB>=>AFJJ@@@AIJIGDJBA?<<8-,,,IJFJF.--,,)(),,-'''*/,'(//112AIJGFI@----(&&&&&9--.=:6@=<9778@6344AG>777JJIIJCD?><<;:8----;9976102,334CFAD88=>>441//7///.,///6HHJJJGFICEB;::?=9223---EHJJGGJJJIGGF9788@@@GJJJIJJEJJHGJ:99:B8899ED==98877=EJJG<;::@3311;HJJHJJEIFJGEDEHJ:998:,<=>ABDCA))))***0526.+))<A9:CDFJF7667BCGAA11002('&&&&&'(>>ABDFBBFJJJJHJJJJGECGC?GD00006***+4---2=10..0225:00,+,,6JJGICEFAFBCC@AA843,++,16---5DEHJJ??=>D<411'&&&%(&%%%/33><990'DCCBBABBCB;:;;=A@FIJJJJGDIJEFBCBFHEJF))()(&&'1;>=FDEE@BCEHGCDEHFJIE@ABJJIHJIIFFGJJGFJ@?@AGFJJJJGJJFJHJJHJIJJHJFJFGJJJJIJJGJJJGJGJJIJJJGJJFJGJJJJIJJIGJIJJHHJIFJHDDF<<<=JF;90+*)))'')9>>A=<BECDG<;<<HA?B@DGFJEEE:JGIFJJJJHGHJHJHJEGHDDEJJJGJI*'&5;88;@CGDFJJGFCDFDB/++33;<=1(''())')('$),*,++(((')(**>>DDEGFFJJFEEEJJJJJJJDBDIEHJJHJFHCE?=A;:95678FEGIIHGJJIJJJJJJDCDGJHGJ?;>AA?AIGJJJJIHH@A?<89:CDDJBBBB;GJJJJJIGHGJIFJIJJJJJJIBBHIGDGEIJJGGFGJHJJIIFJJHHJJJJHJ<::;>JHD?FGGEGHJIGCEBCDEFJFH1///<@4445>>9:91--(()),,++%&*3/(('%&&&52344458AD@><==BHHDFJJFEHHEDDHGJGHJFJDH2223HJFJCFFBJ,,1F@BACCGE>AJJIIJJJIJJJJJJJJEGEDJFIJECCFDDJHJJHJIJJHGIFHBBABJGJDGEJ@BEJJJJGFFHHJJFJJJJGF>>?@JJJJJGJGFBA@1,,)'()--,-.1105531-,,-6561111-,,,84<6>4443;<>>??998:98434//17;<?@@JFGB:3559C::::HGJJJJ3223JHIEEBEJJGJ>EIJAA@@DGB@BBCCCEF>-((34437794552+)''68BEGEEJJIGJGJIIJJJIFJEIJJJJHGJJIJIGIEECBD=>8;::BFFHJJHJGJEGCFJFJDJFGFHHJGHJHJJJHJFHE440*))&&&&%'((2.2<4433/../::----@BDGIFJGDEC?>3--'&%%**//.0*+(('%(%%%&((()*1((,,,2,,*)*)&&&333@A;::91019@IFGGIJJFJI4JJJDHJGJJ<77B<A>))))1-)''(BJJJFCEEAJ9/,,;899?CJC999:DJJFHEJGHJJDBDDJIFIA==<IFECDFHHJGFJJJJIHG7777***,.--+---7;<IIDJEJIJJGCCG;::77221-.3JJGBDDFJFGGJIDGJB@?;GHJIJHFHJHIJIFJJIIJJEJHHJGJHGJDFJGHEGGJIJJJJDCA@@BA><,,,,4:@BCBAA@ACDB=931=>BCDDCBBDEE7766+*%%#&'+(-+*$$$$%)0('&&.,''(//..(((.23:79;>?@JHHICGBBB>*&&$&&,333783567?FC@@;<DHHJHJD?===?FGEJJJGDCDFJID:4599:FB@ACJ@???ABAEEEDGHJJIJJJIJEJJJJJGJJJHJJIJJGFFEJJGE<<<JHGJIJJJJJJJJEFJEJIGHJEGJIB?=322>DHIJHFJIIFJJJGIJGG0,++,.....+(-3:GJAEJJGEFHFA@AAGJJJGJJHHHDA<5:@C;&&&(,&''&'(()48=B@BCBHFECBCCECAB@D>@7222>A@CB==?<87<@EJJ@??@JGJIJJHJAABJJJCCJFJIJCAA>32224434,))*.115/0AEE===>B544490///++**457AB;;665875111.566<<;EJ7656C==DFJGIJGHGIJJA<:9;EGB=;;7666<;;=AFDDBJJEHCFEH<;>AGAABAFDAEB80.,,*+-&&(.)3=7CECFII>=>>EEEEJHFICGDEEJEDDDDA32422?BJJDEDJJDIJFCBAAHIJF''''&&'<<<<GJEIIE??8565;66EJJIJFC??5355555977ACEGJGJGJJJJJJJJJFJJJIJGHGJGJJJJJJJFJJIJJJJEJDGJIFJIJJJIJDFC????DEGJGEDFCBBJHGJJJHJJJJJHGHGEHIEJHEFF76---4=:1../033259::9A@?B:>BJAAAAEHJJGIFJFJFFEFC?,++,86+*''(+,)*26<<>>>>?JGHIEFJIIJIHJJJJHJJJJJFJIJJJJHJGFJACC<FFJEHGIDB@@BDIJIGJJJD=><541%%'%&(+,+&33;>=5445544655798888868:EC>852115211('&&2112011*&&)&'&&&&$%.1++++29CDBCGGFHJIJJJJJJJJJJJJJDGGFJJJFEHJJJJBBBADE<;;<<<2222EJJJFJJJJHDFDCJJEGGJJE<;;>AA@:9;9=;6/.*2@CHHDBBBBIIJJHIGH===BJFIFHEDGDJJBA>>@?HHJGJJJJJGFJJ877833312DHI?>>GEHIJJEHCDIFHIHHJJHJHJIJGGJJJJEJHHGFIIJJHGHFIJHB****)'(),<<?CBEEGDE@=.//5**9;DGJJJJGJGJB?<<A=><=A@HCJJJJIJJGGJB:9::A=@EH>>=>FFGGBAAEJJFIGCEGJH=<60.**+,+,&$%'),--..(''+,%#
@Glass_T7V_25_D3_14_10_5
CTTGAAAATAACTACCATGAGTTTAAAAGGCTTAACCAATGGGTTTTGAAACCAATAAGTAAAGATTTTAAACACTTACAGCAATATGAAATTGGTGGTTGATAAGCGAGGCCGCCCGACTGATACGTTGATTTTCCAAGTTGAACTAGATAGACAAATGGATATTCGTAACCGAACTTGAGAACAACCAGATAAAAATGAATGGTGACAAAATACCAACAACCATTACATCAGATTCCTACCTACATAACGGACTAAGAAAAAACGCTACACGATGCTTTAACTGCAAAAATTCAGCTCACCAGTTTTGAGGCAAAATTTTTGAGTGACATGCAAAGTAAGTATGATCTCAATGGTTCGTTCTCATGGCTCACGCAAAAACAACGAACCACACTAGAGAACATACTGGCTAAATACGGAAGGATCTGAGGTTCTTATGGCTCTCTATCTATCAGTGAAGCATCAAGACTAACAAACAAAAGTAGAACAACTGTTCACCGTTACATATCAAAGGGAAAACTGTCCATATGCACAGATGAAAACGGTGTAAAAGATCAGTGCGTCAGAGCTTTTACGAGTTTTTGGTGCATTCAAAGCTGTTCACCATGAACAGATCGACAATGTAACCTCGAGATTACCGCCTTTGAGTGAGCTGATACCGCTCGCCGCAGCCGAACGACCGAGCGCAGCGAGTCAGTGAGCGAGGAAGCCTGCATAACGCGAAGTAATCTTTTCGGTTTTAAAGAAAAGGGCAGGGTGGTGACACCTTGCCCTTTTGCCGGACTGCAGCGGCCGCTACTAGTATTAATATGCGCGCAGCGTCTGGAAAACCGAGGCCAAAAGACGTGCGTCTTTGATACCCCAGTTCAGACTCTACAAGCAGAATTAAAATCAAGTCCGGCGCAGCCGGTTTGTCACTTTCCACGCAGTTATCTGCGCCTAAGCCCCCCGCCAGCAGAACGTTGCCAAGCGATTGACCATTTAATAGTGACCAGTCAAAACGTTGAGCTTCCACCCTGGCCGTTGTCTAAAACATATTTATCAACGTGCTGAAACTCGCGGGCGGGCAGGGTTTCACCGACGCTTAATGCTTTCCCAGATGGCAACATGTGCTGGCAGAGCTTCACGCAGCGTATCGATATACAGCTGTTCTTCATTACCATGCAGTTGCACTGCCGCCAGCGATAACACCTTAGCTTTGTCCACCACATGGGCAATATCGTGATTGCGGAACACGCCAACATACTGCAACGGTGCCGCAGCCATCACTTCCTGCGCCTGTTTCAACGTTGACGCAACGCGGTGATGTCGCAACAAAAATCAACCCACCGTAAATCGCGCCCGCGTCATAAGCTGCTTTAGCATCTTGCCCACGCGTCAGGCCACATACTTTATTCTCACCCAGCAACACCCGGCGCACGGCGGCGTGCAAATCGTCATGGGCCATCAACGCCGAACCAATCAGAAAACCGTTAGCGAAGTGGCTTAACTCGCGCACCTGAGCGTAAGTATTGATACCGGATTCGCTGATTACCGTCACGTTGTGCCCGTTTCGGCGCAAGCTCGCGGGTACGGTTGAGATCAATCGACAGATCACGCAGAATAGCGGTTGTTGATGCCAACGACCTTTGCTCCCAATGCAATGGCGCGCTCCTGTTCCTCTTCATTACTGACTTTCGGTCAGCACCCCCATCTCCAGACTGTGAGCGACGGCGGCAAGCTGGCGATATTGGTCGTCATCCAGTATTGAAAGCATTAATAAGCAGGCATCGGCCTGGTAATAGCGCGCCAGATAAATCTGGTAAGGGTCGATAATGAAGTCTTTACATAAAATCGGCTGCGGGGCGATTTGGCTGACAATGGGGAGGAATTAAAGCTCCCTGAAAATATTTCTCATCAGTCAGCACCGAAATTGCCGAAGCGTAATGTTTATAAATGGCGGCAATGCGTGCTGGATCGAAATCATCACGGATCACGCCTTTTGACGGCGACGCTTTCTTGCACTCCAGAATAAACGCCGTGCGCGCACCCTGTAGCGCGTCAGTAAAAATGTCGCGTGCTCGGCTGAACCTCATTCTGAAAACTGGCCAGCGGTTGCTGCTGTTTGCGGGCTTCTACCCAAATCGCCTTGTCTGCGACGATTTTCGCTAAAACGGTTTGCATCATCTCATACCTCTCCTCTTTCTCTAGTAGCTAGCCCAAAAAAACGGGTATGGAGAAACAGTAGAGAGTTGCGATAAAAAGCGTCAGGTAGGATCCGCTAATCTTATGGATAAAAATGCTATGGCATAGCAAAGTGTGACGCCGTGCAAATAATCAATGTGGACTTTTCTGCCGTGATTATAGACACTTTTGTTACGCGTTTTTTGTCATGGCTTTGGTCCCGCTTTGTTACAGAATGCTTTTAATAAGCGGGGTTACCGGTTTGGTTAGCGAGAAGAGCCAGTAAAAGACGCAGTGACGGCAATGTCTGATGCAATATGGACAATTGGTTTCTTCTCTGAATGGCGGGAGTATGAAAAGTATGGCTGAAGCGCAAAATGATCCCCTGCTGCCGGGATACTCGTTTAATGCCCATCTGGTGGCGGGTTTAACGCCGATTGAGGCCAACGGTTATCTCGATTTTTTTTATCGACCGACCGCTGGGAATGAAAGGTTATATTCTCGATCTCACCATTCGCGGTCAGGGGGTGGTGAAAGATCAGAACAGAGAATTTGTTTGCCGACCGGGTGATATTTTGCCTGTTCCCGCCAGGAGAGATTCATCACTACGGTCGTCATACGAGAAGCCTTACGCAAATGGTATCGCCAGTGGGTTTACTTTCGTCCGCGCGCCTCTGGCATGAATGGCTTAACTGGCCGTCAATATTTGCCAATACGGGGTTCTTTCGCCCGGATGAAGCGCACCAGCCGCATTTCAGCGACCTGTTTGGGCAAATCATTAACGCCGGGCAAGGGGAAGGGCGCTATTCGGAGCTGCTGGCGATGAATCTACTCTGAGCAATTGTTACTGCGGCGCATGGAAGCGATTAACGAGTCGCTCCATCCACCGATGGATAATCGGGTACGCGAGGCTTGTCGGTACGTCGGCGATCACCTGGCAGACAGCAATTTTGATATCGCCAGCGTCGCACAGCATGTTTGCTTGTCGCCGTCGCGTCTGTCACATCTTTCCGCCAGCGGTTGCAGGATAGCGTCTTAAGCTGGCGCGAGGACCAACGTATCAGCCAGGCGAAGCTGCTTTTGAGCGCCGCCCGGATGCCTATCGCCACCGTCGGTCGCAATGTTGGTTTTGACAATCAACTCTATTTCTCGCGGGTATTTAAAAAATGCACCGGGGCCAGCCCGAGCGAGTTCCGTGCCGGTTGTGAAGAAAAAGTGAATGATGTAGCCGTCAAGTTGTCATAACTCTAGAAGCGGCCGCGAATTCGAAGAAACAGCGGCCGCGAATTCCAGAAATCATCCTTAGCGAAAGCCAGACTTTTTTATCTGAAATTCTGCCTCGTGATACGCCTATTTTTATAGGTTAATGTCATGATAATAATGGTTTCTTAGACGTCAGGTGGCACCATGGGAAATGTGCGCGGAACCCCTATTTGTTTATTTTTTCTAAATACATTCAAATATGTATCCGCTCATGAGACAATAACCCTGATAAATGCTTCAATAATATTGAAAAAGGAAGAGTATGAGTATTCAACATTTCCGTGTCGCCCTTATTCCCTTTTTTGCGGCATTTTGCCTTCCTGTTTTTGCTCACCCAGAAACGCTGGTGAAAGTAAAAGATGCTGAAGATCAGTTGGGTGAACGAGTGGGTTACATCGAACTGGATCTCAACAGCGGTAGAATCCTTGAGAGTTTTCGCCCCGAAGAACGTTTTCCAATGATGAGCACTTTTAAAGTTCTGCTATGTGGCGCGGTATTATCCCGTATTGACGCCGGGCAAGAGCAACTCGGTCGCCGCATACACTATTCTCAGAATGACTTGGTTGAGTACTCACCAGTCACAGAAAAGCATCTTACGGATGGCATGACAGTAAGAGAATTATGCAGTGCTGCCATAACCATCAGTGATAACACTGGCCAACTTACTTTGTCCGACAACGATGGGAGGACCGAAGGAGCTAACCGCTTTTTTGCACAACATGGGGATCATGTAACTCGCCTTAATAGTTGGGAACCGGAGCTGAATGAAGCCATACCAAACGACGAGCGTGACACGATGCCTGTAGCAATGGCAACAACGTTGGCGAACATTTAACTGGCGAACTACTTACTCTAGCTTCCCGGCAACAATTAATAGACTGGATGAGGGCGTAGAGTTTCCAGGACCACTTCTGCGCACTGCTGGGCCCTTTCCGGCTGGCTGGTTTATTGCTGATAAATCTGGAGCCGGTCACGTCCGTATCGCGGTATCATTGCAGCACTGGGGCCAGATGGTAAGCCCTACCGGTATCGTAGTTATCTACACGACGGGGAGTCAGGCAACTATGGATGAACGAAATAGACAGATCGCTGATCGGTGCCTCACTGATTAAGCATTGGTAACTGTCAGACCATACGAGCTCGCTTGGACTCCTGTTGATAGATCCAGTAATGACCTGAACTTGCATCTGGATTTGTTCAGAACGCTCGGTTGCCGCCAGACATTTTATTGGTGAGAATCCAAGCACTAGGGACAGTAAGACGGTAAGCCTGTTGATGATACCGCTGCCTTACTGGGTGCATTAGCCAGTCTGAATGACCTGTCACGGGATAATCCGAAGTGGTCAGACTGGAAAATCAGAGGGCAGGAACTGCTGAACAGCAAAAAGTAGGGAATGACCACATAGCAGACCCGCCATAAAACGCCCTGAGAAGCCCGTGACGGGCTTTTCTTGTATTATGGGTAGTTTCCTTGCATGAATCCATAAAAGGCGCCTGTAGTGCCATTTACCCCATTCACTGCCAGAGCCGTGAGCGCAGCGAACTGAATGTCACGAAAAAGACAGCGACTCAGGTGCCTGATCAGTGGGACAAAAGGAATATTCAGCGATTTGCCCGAGCTTGCGAGGGTGCTACTTAAGCCTTTAGGGTTTTAAGGTCTGTTTTGTAGAGGAGCAAACAGCGTTTGCGACATCCTTTTGTAATACTGCGGAACTGACTAAAGTAGTGAGTTATACACAGGGCTGGGATCTATTCTTTTTATCTTTTTTATTCTTTCTTTATTCTATAAATTATAACCACTTGAATATAAACAAAAAAAACACACAAAGGTCTAGCGGAATTTACAGAGGGTCTAGCAGAATTTACAAGTTTTCCAGCAAAGGTCTAGCAGAATTTACAGATACCCACAACTCAAAGGAAAAGGACATGTATGCAATTATCATTGACTAGCCCATCTCAATTGGTATAGTGATTAAAATCACCTGACCCAATTGAGATGTATGCTGAATTAGTTGTTTTCAAAGCAAATGAACTAGCGATTAGTCGCTATGACTTAACGGAGCATGAAACCAAGCTAATTTTATGCTGTGTGGCACTACTCAACCCCACGATTGAAAACCCTACAAGGAAAGAACGGACGGTATCGTTCACTTATAACCAATACGCTCAGATGATGAACATCAGTAGGGAAAATGCTTATGGTGTATTAGCTAAAGCAACCAGAGAGCTGATGACGAGAACTGTGGAAATCAGGAATCCTTTGGTTAAAGGCTTTGAGATTTTCCAGTGGACAAACTATGCCAAGTTCTCAAGCGAAAAATTAGAATTAGTTTTTAGTGAAGAGATATTGCCTTATCTTTTCCAGTTAAAAAAATTCATAAAATATAATCTGGAACATGTTAAGTCTTTTGAAAACAAATACTCTATGAGGATTTATCAGTGGTTATTAAAAGAACTAACACAAAAGAAAACTCACAAGGCAAATATAGAGATTAGCCTTGATGAATTTAGTG
+
3;;5>@EFIDJCJDIHJD?===AGDJFJHJJJJJHJDDED@AABJGGAA?DJ><<<?@BA>>DB<10//+,.AIJCEGJJJJJEJJJJJJJJJJJIHJJJJJJJHJJ4333D8744=;<>DCADJFABBEJHEJJGC@?EJJEHHJJGEIGCA@=>BCC8221,*)))11>JJ==<<?>)))136>ACEDBA@ADJHGJCBJEJJJHI>444;;667777,,,.('')3))'''''88>@HGIJ?@JJHJIGEJHJ:))+:6<CEE7667FFDHHIJIGJHJHDBCB:::EGJEGGEJJHEJ:JJJJB>:::EEDFFGFFDC5''',6JJDBDEGFEFD@==@<<3334>;9;;>:96655;<>98:61//+++,-55=JJGHJJIFEJJGI;::/.,,/EAAACCJIFJD65579966??@J?=:9,,77777:6450005442257><<<ABA@CHJHE?@865558:98D****...=:9779=DFJHJJJJJGJIJJJGJJJGFFGFFHJFJJIJGHDBAACGJJJGJJCBCC===A@?555673++37'')//.00668:>@AC@?JGHICACDJJJJJJJIJJJFG;78FB@?8856@B@BA?CDA<<<=999:>?7><88870//0?ADEFIIEIEJJDBCB====GDCGFHJG@=878<??BDGE@<<9BADEIHHFCCAFEIDAB<5000DFC<:;B@C:999((((')=98668?B?A@?AAAE100-;<;564424678:;D999>IDEJJGD?>>>E24443+;7)(((+)'''5:<>8777999=?=;::;JJGGFHEJJJIJJFIJJIGHJHJJHJJGB@@>=>976994.(&$$$$'+-,).2(&&'/))))'&%''(()-.4*'(59;EEEJFFFDECCDECC?A@BBGJFI??>?AC>9756743;,@ABFHHHEJDEDDDHCD9:::<=9=@==>AEF@?>:5=?<0<:77<@9898650++++7-00////JHJJIGJJHJGJ332)%$%''&('5532JDEJGJJJJGD==?IH79----8=@ABCHHHFJIGHHHJ;66225:A=<<66=;9;=;>BB>CDCGFIGGJJJCEHBD?=JJJJGHHJFHJJJGIHHHJJJJHEB?<;=HJJHEJJJHJJGJJJGJJEFJJJG;;;?DFJJJGJJJGJJJJHJJJHIIJJJJJJIJJJJJJEJJHE2>>>>JJHDDCBCDJJI*)))IJJJJHDDFJJJJHJJDJGEBEB@;;;:989:31/.///08:63200388<90/0055763.--/0<84(9;>HGEACCDI9889JFGC21120//0BACEHJJJGJJJGHJJFFJJJFJJ?=><@?;6CA@@AFIFFBCBFFIC?A@:98897:;@988:IGJDFEJGHJJI987<H=A?=?43343(((((*-677;;9>@@CACBADDCJFH??AEC<==>DAADJHJGDEGH@A?:::;DEDDEIFFJJJEJGGIJGJHHJJJFJJIJJIJJ@<<=>DEFC::6224;===987)))(1-)*DDJJGJJHGJJJJJJJECBBEJFE<93-&&&54---=J@8666655028>62..(*%%%%597333767>4444)((**((+''''(=BDEBJ>???EE<><899>BBC?...=J<=<@F?>?@BA@CDBF:::GIJHHIGJHFJGBBB@A?=:7-)))(-,,,,...<=755799:=@CECFAAAA?;:EBCDG?.+**,;:9///.*)))3+&&%&&&;4449((((<JJGJJGGJFJJJJFHJHJJFJIHGJJJHJJJGJCB?<=>;>C==1113==>JEJJJGJ85558<9,,,3.--10.1CDHFFJEA;;;<A<///JJJGHHJJJJJIHC((((667738)3./,./-))&%%%&78>GGEC@59B45JJJGFFJJHJHJGHDFJIDFFBCCGJIJJIEGA@@@JIHHIJJJGJHJIJJJJJCED9999JB@;<=8778=@==ACJHIFDBBGJJGJJBBB?@>5443=;;1,,--:0--.GIDHEHJHJHEIIFFE?GGDJEEHA<<>CD..,++)*+0EJGEFE@@?>JED@===A>;9<<E==@BFGHJIJJGJFJJ5556A@BC?:::8:77:==<;;;7GH33++350EEGHIGHJJHIJJIJFJIHJICJGC??D??@JJGGJJHJE<<2//..)())(((((68>:A?2,436112:<EH@A@@J001C@AEB>==?HFGGJJJIJFGGJBAAADFJGJFFEJ>EJAJJIJGJJJJJB@=::?B>BC==JGJJDJ@@A@IJJJJHJHDJFJJIJEFBAFEJBBABBCBBEA>AGJCBBH>>><<<<=E;+++*++++144C<IIHJFJJ;55668C=CAB@@>@GF766/01<=CBBJGDECC<)))),)+-/8>>@DCFJFJJFHJJFJJJEJJHJJJJJJDHCAJCDIFJIJHJDDCBBECGCGGEIEAA9@;JJFB@A@BDFIGJIJIJHJDJJGIJJHEIDGJJFJJ<<<=GCFEHIFHCFED@?>=8::79?>;8789:DEHHJHE???CFDCCHJJEJJGE999:CEHD==>@EJGEIFJJFJ?>>>FB?ABABDBEBDIIHJJJGFDHE>>><//.*)()448;;?CBJJEGJJGDC?@78>=:<EFJJFJEEJJJHDJFFEJJIJJJGFGJJJJJJJIIJGJ=****?:;=++++>IFJJJFIDJHJJGHA??;:;<-,-0/*+.,*())40011>DJEGJFDDBEFCB-**)**)*)()''-30396@?AEF:DB;<<<888:;770111<F@A=<=44'%&(..,+,,+.010136.++++,('&(==<>??JJJDEGJH<;;;;;949999(((>?55,,--=;;;??A@<,,,3210133BBBCBJE6556=213==<6667;5542-23JJJFJJ6678877;;:88:==<@FF<;<;GJ;90'-,-2//02DAABEGGDHIFJB))))9;<?4EG8B0000?:7777445781268881///./'&&&&&(+9:BBFEIIHFJFF@@>A??HJJIHJJJJJIJJHHHJJJGJGF@80004<<;@BDJFJA?A@HEEJGFHF@:8969=9:,))),-('(+++'''%%%(**++JFFE?@A===?JA999JJG<?>855,+**-***+21//0=6.2228CGFJIJJIIJJJJJGJIGGHGDDC:9F9ADAJH+**++)))*,1&%,>?BAD;<66:2,233214HHGBBBBJFHF*)))JJJJJJJJJJHIJHJECABA<33358:,+200/.---.237?DJHDC7777A?>>CBEJGGJJIJJJJI''''.,,,+)))++,7++<;==DDJFF78:GEBCIJHJEBEGIJJ;:99@;71,''')-.6465755<7DFG=4;JJJGJJHFABCCBD@?C:::.--+0030105;:;<>>?76877AEJHGD>==<>??CBBBBJJHI>DC@=<;8++*))))'''(,--.-*5))))((*48:63-(%%$%')04;BAAAAJIIJJHGGCCA<7777HHJJJJ?>=>JJJJEC+***CDDEDEIBDCEFHJJJJJ<<=<DFB:)(((((//11CEEEGC?21>?BBGFFJJHE@A>AAHJJGHJJEIGFFED=989=>>>AABBFGJJGJEGJJGJIJFJFIHHDGJCB886./++,:BCGJFDFFDGGGCABDDEJFJFJHHIDDEJJJFC;ED=8854*))*-./+-44((((01))<EFJIJC>>:>GFHCAADEGGAA>>HDEIEIGEIGJHJEFB@BJED>?>>DCDEGHJHHFFJHJEGJFAC?20034670012581**+---.1333&%$$''')-/19@@CGHF;;;<GA<;<==98==<??<940,,.,-///02B?B:7JF@=<<:66AAGJJHHFIJHJE;;GIHG;;;=??=>>BA?J@@@?HIJGGJJJEHIJFEDD<;;;<;;5+DFDEJJJJG;999700009844564456700-,1??BJIJJJHJ>;88ADEIJDJFJBFFG;9996662369;==88322<AFJCD???>A>@>=>DC===B@@G=<<=?AEDFJGJACEB9999::;<?<>DFFA;;-+''733)((%%%%..)''((68345($%%&*./..0)(((,++('&%&'+,7FED=>>@JJJJJJHEHGDC99445--++-22..558B?@CE?6666@,,,.,+.48:JJHDDJJJJJEEEIJJJJJJCACBD777:>>=101100((()**,0>FCCDH=<=---166...,++)++&&&$%%%&$%&%(**-0C8778CB?@>:;;653340..340A>EFI;<;9+++*))**('((.''('&'%##$$$(*)(()())))+++(()*+*+((%&(')))-)+,/+8=?EJDFEJHJHHJHIEEJJ==:,)((*..++***'+&%$$$%))'&')--..6?CDCDDE10,,--..'''/065435230,,-++,5'%%&'&&),+**++-.455<<DFA@@<??GJ98777?>777<67////667582259((()+.-01433+*-,+*+,..-=ABD===><CA?>>8555DBBB>=0-,,++*'$$%%%%*'(.-.''227778@883410,,-4BA??@JJ33338*((()(%&')**+03332..-,---10++,---..1.*))*%&%%%()1534445EDGBDC@?:8<<:322/+++>>)))('&())2)EFFGIDI=<;=G9899GJFJF@><=C2ADEFJGGJ>>>9:99633366:?A5445BB656AFFJEJEDD5556@CD??>44454544CFGHDC@33890344437;B=<<<<==111)))9*((&%%*''$$##$&)23<:;@FJJFJCD<<<<EIJFFHGHDJJJIHB??EHFIJJHJGJJEJJCGGCEDIFDC,--CFEFGJFCB?:<?>>?CBJG8888FFJIH---,,80...?B>===;:8;<89:JJJJJJJJJJJIHJJJFJJJJJHJIFJJJGHJJFB+++*+23JEJFGBJGDCFJ;:::>BJDE::9'%%&%&(*()*/D?>>FFJED8777DFCEJFJDB?BC@@BDJHFEIECGDA=;;::>?==@CGDJHJGJJJFFBCCCBBCBDIEJ3349>>@?@BDJ@@?6666=EJA<89852=545557:EABAD@@JFHGFJEJJJIJGFGJ::::DHGIFIIGJJJGB<888988767568;:?66??4JJGFIEIEJFJCF<;8JJHJFJEJJGHHEJEJIJJFHJGJJIFBGJIJJDJJJJJHDFCEDEFHJJIJJFGGJJIFIJJJHJEEHJHIJABA667@AHFFHGIJJJHGJB5;AJJHJFJJJJJJJJEEJJGEHFD<66;;;9E7779?@ADF?@GJF@B?E6444((''--0<9=CEFA@?AHJJJDEDJJICFGBFJJIJJJJJGHHGJ>==??=>?6,,,3.,1-4,,,,+1&&&&%')114IDDEBJJHJG>+++.,,5DF;>>>FFGGHHDJJGJEJJJIHGFJCC>ACCBCJJJJJEGJJJEBBBBBFEGJJIJJEGGECB:::45533312348===EDCFEJIJIFDJJFIJHJJJHJFJJJJJJHGJFIJHJJJJJJIFJDEFDHJ@@?CJGJJ?@IJJJJJIJJJFGGBBB???FHJIJJFBIGDJIFFCB?===?CIFJGJJGJJIGDEFCFFFIJJJJEDEEIJGJJEFI@GGA9768<FD999><:>C@CFDGJJJJF5558:3344CFGJJEJE<;;<IC===D?FFGIAE5477666>BGGHJCBBHAHA>+)>=;856989<>887300/1>:52<<<<<>=?+8::<?DIJJIHIDJJJIHHJJIEDECJHJFEBBDHJ957CB@@AAFFCEJJFFFEIFCFFDEEEDGEDDDJIJ,+**6DCCCEDFFJJF???DHCJ99223A@;;GJD???@DIHFG544843.))-399644477348344350)&%$
@Glass_T7V_25_D3_14_10_6
GTGGACACAACGGGATTAAAAATGAATGGTAACGAATCCAACAACCATTACATCAGATTCCTACCTACATAACGGACTAGAAAAACACTCGCGATTGCTCGACTTGCAAAAATTCAGCTCACCAGTTTTGAGGCAAAATTTTTGAGTGACATGCAAAGTAAGTATCATCTCAATGGTTCGTTCTCATGGCTCACGCAAAAACAACGAACCACACTAGAGAACATACTGGCTAAATACCGGAAGGATCTGAGGTTCTTATGGCTTCTGTATCTATCAGTGAAGCATCAAGACTAACAAACAAAAGTAGAACAACTGTTCACCGTTACATATCAAAGGGAAAACTGTCCATATGCACAGATGAAAACGGTGTAAAAAAGATAGATACATCAGAGCTTTTACGAGTTGGTGCATTAGAAAGCTGTTCACCATGAACAAATCGACAATGTAACCTCGAGATTACCGCCTTTGAGTGAGCTGATACCGCTCGCCGCAGCCGAACGACCGAGGCGCAGCGAGTCAGTGAGCGAGGAAGCCTGCATAACGCGAAGTAATCTTTTTCGGTTTTAAAGAAAAAGGGCAGGGTGGTGACACCTTGCCCTTTTTGCGACTGCAGCGGCCGCTACTCATTAATATGCGCGCAGCGTCTGGAAAACCGAGGCCAAAAGACGTGCGTCTTTGATGCCCGGTTCGACTCTACAGCAGAATTAAAATCAAGTCCGGCGCAGCCGGTTTGTGTGCCGCTTCCACGCAGTTATCTGCGCCTAAGCCCCCCGCCAGCAGAACGTTGCCAAGCGATTGACCATTTAATAGTGACCAGTGGAAAACGTTGCCCGCTTCCACCCTGGCCGTTGTCTAAAACATATTTATCAACGTGCTGAAACTCGCGGGCGGGCAGGGTTTCGCCGACGCTTAATGCTTTCCAGATGGCAACATGTGCTGGCAGAGCTTCACGCAGCGTATCGATATACAGCTGTTCTTCATTACCATGCAGTTGCACTGCCGCCAGCGATAACACCTTAGCTTTGTCCACCACATCGGCAATATCGTGATTGCGGAACACGCCAACATACTGCCAGACGGTGCCGCAGCCATCACTTCCTGCGCCTGTTCAACGTTGACGCAACGCGGTGATGTCGCAACAAAATAGACCCACCGTAAATCGCGCCCGCGTCATAAGCTGCTTTAGCATCTTGCCCACACGTCGCCACCTGTTTCTTCTTCACCCAGCAACACCCGGCGCACGGCGGCGTGCGAAATCGTCATGGGCCATCAACGCCGAACCAATCAGAAAACCGTTAGCGAAGTGGCTTAACTCGCGCACCTGAGCGTAAGTATTGATGCCGGATTCGCTGATTACCGTCACGTTGTGCCCCAGTTTCGGCGCAAGCTCGCGGGTACGGTTGAGATCAATCGACAGATCACGCAGATCGCGGTTGTTGATGCCAACGACCTTTGCTCCCAATGCAATGGCGCGCTCCTGTTCCTCTTCATTACTGACTTCGGTCAGCACCCCCATCTCCAGACTGTGAGCGACGGCGGCAAGCTAGCAATGGTCGTCATCCAGTACTGAAAGCATTAATAAGCAGGCATCGGCCTGGTAATAGCGCGCCAGATAGATCTGGTAAGGGTCGATAATGAAGTCTTTACATAAAATCGGCTGCGGGGCGATTTGGCTGACGATGGGGAGGAAATTAAAGCTCCCCTGAAAATATTCTCATCAGTCAGCACCGAAATTGCCGAAGCGTAATGTTTATAAATGGCGGCAATGCGTGCTGGATCGAAATCATCACGGATCACGCCTTTGACGGCGACGCTTTCTTGCACTCCAGAATAAACGCCGTGCGCGCACCCTGTAGCGCATCATAAAATGTCGCGTGCTCGGCTGAACCTCATTCTGAAAACTGGCCAGCGGTTGCTGCTGTTTGCGGGCTTCTACCCAAATCGCCTTGTCTGCGACGATTTTCGCTAAAACGGTTTGCATCATCTAGTATTTCTCCTCTTTCTCTAGTAGCTGGCCCAAAAAAACGGGTATGGAGAAACGGTCAGAGTTGCGATAAAAAGCGTAGGGTAGGATCCGCTAATCTTATGGATAAAAATGCTATGGCATAGCAAAGTGTGACGCCGTGCAAATAATCAATGTGGACTTTTCTGCATGATTATAGACACTTTTTGTTACGCGTTTTTGTCATGGCTTTGGTCCCGCTTTGTTACAGAATGCTTTTAATAAGCGGGGTTACCGGTTTGGTTAGCGAGAGAGCCAGTAAAAGACGCAGTGACGGCAATGTCTGATGCAATATGGACAAATCGTTTTCTCTCTGAATGGCAGATATGAAAAGTATGGCTGAAGCGCAAATTGATTCCCTGCTGCCGGGATACTCGTTTAATGCCCATCTGGTGGCGGGTTTAACGCCGATTGAGGCCAACGGTTATCTCGATTTTTTTATCGACCGACCGCTGGGAATGAAAGGTTATATTCTCAATCTCACCATTCGCAGTAGGGGGTGGTGAAAAATCAGGGACAAAGTCTTTGAGCCGGGTGATATTTTGCTGTTCCCGCCAGGAGAGATTCATCACTACGGTCGTCATCCGGAGGCTCGCGAATGGTATCACCAGTGGGCTTTATTGAGTCCGCGCGCCTACTGGCATGAATGGCTTAACTGGCCGTCAATATTTGCCAATACGGGGTTCTTTCGCCCGGATGAAGCGCACCAGCCGCATTTCAGCGACCTGTTTGGGCAAATCATTAACGCCGGGCAAGGGGAAGGGCGCTATTCGGAGCTGCTGGCGATAAATCTGCTTGAGCAATTGTTACTGCGGCGCATGGAAGCGATTAACGAGTCGCTCCATCCACCGATGGATAATCGGGTACGCAGAGCTTGTCGGTCACTCAGCGATCACCTGGCAGACAGCAATTTTGATATCGCCAGCGTCGCACAGCATGTTTGCTTGTCGCCGTCGCGTCTGTCACATCTTTCCGCCAGCAGTTAGGGATTAGCGTCTTAAGCTGGCGCGAGGACCAACGTCCTGGCCAGGCGAAGCTCTTTTGAGCACCACCCGGATGCCTATCGCCACCGTCGGTCGCAATGTTGGTTTTGACGATCGACTCTTGTTCGCGGGTATTTAAAAAATGGGGCCAGCCCAGCGAGTTCCGTGCCGGTTGTGAAGAAAAAGTGAATGATGTAGCCGTCGGTTCATAACTCTAGAAGCGGCCGCGAATTCGAAGAAACAGCGGCCGCGAATTGCCAGAAATCATCCTTAGCGAAAGCCATTTTCTATCTGAAATTCTGCCTCGTGATACGCCTATTTTTATAGGTTAATGTCATGATAATAATGGTTTCTTAGACGTCAGGTGGCACCATGGGAAATGTGCGCGGAACCCCTATTTGTTTATTTTTCTAAATACATTCAAATATGTATCCGCTCATGAGACAATAACCCTGATAAATGCTTCAATAATATTGAAAAAGGAAGAGTATGAGTATTCAACATTTCCGTGTCGCCCTTATTCCCTTTACAACATTGCCTTCCTGTTTTTGCTCACACCAGAAACCCTGGTGAAAGTAAAAAATACTGGAGATCAAGTTCTGGTGCACCGAGTCTGGTTGCATTGAACTGGATACTAAACAGCGGGGTGAATCATTCAGAGTTTTGTTCACCGAAAGAACGTTTTGCGATGATCAGCACTTTAAAGTTGCTGCTATGTGGCCCAGTATCCATATGACGCGGCAAGAGCAAGG
+
%%#%(100***('('*.**4A<<00001//.22))((&%%&5:<=>BBACDEJJJHJDGDFI>>?@IJJJIID>==<<6(((''8720-**,0021004/''''2..89:JJJJEBCDD@<<-,,,;CC?@@DGJGJHGFJG@/---/444962001470,*,(%$$&%%%&,-;<>=><<C8777CBDBFD4444>:;EED9997666FJJDCIDJJIIGIEEFCJHDFEJ<:9))(')255,)(&''(....*)'&'./12-(*(,::9::=((((JJHFJJDGGEB@>=>>GEIJFJJJGJJGCFDCFHJJJJJJJJJJJJJJJHJJD?@?JEAGJ>===6567:>EJJJHEFGJJGJFJJJEHFIJAJIJHFG@<7669988:967?>;;:JJDD:95+)(**79000*++56HJDCCJFFHJFE;:::0(&'&%%(*+-;C;:9<?;:?HHJJIGGJFJJGJIJJJFJJJJJHJJGIJJJHJJJFHJHFG<;;;=<::8771+,339:;6221)''&***6<??BJJJHHJJABBCJGJC@BCF0///666:;;=DBIJJIJJEB@?BH>EJJIFIIJJIHJJJHJJJC;>@;85316)('&'./-**56556211111&$$$'79>DGHEDBBDDEHJGJ>===BJD8<==:9;@?9975//2:9::====@DA==;8+*)+/../398:@FJJJEGIJFJJJJJFJHJGIIEJFDJDGGE?>>?@995144;8:;966:EEDEDEFHEJGHFDEB>11JF>C4DD/.-,*++/243,++((('('+3457399<?BFD33311126<<@98(((()53*++,555799<?@>?BCJJIFJHJJJJGJBBBJJHHD4444DHJGIJJHJJJGFJJHHJFJJHGJJJEGJEGJJHE.--.55<CBD@FJJJFJJEGDEJJGJJGJIJJJFJHJIJJHGJJFJJFJJJHJJIHJJJJGJJHJJJFBIJJGJGHGJIJIJJJGJJJJJJJJGJEJEJJGIJJFGHGJJJHJJHFHDEGGIJJJIJEFGHGJE7666GHHIJ;3334A;55,,-.;:;983...((('&%*,''')''%&&&&&(4<>JJGJJJGJJJJJHJGC>@A6767<AJEIGJJGHEJIJJJGGIJH@==....//38229;?DEIJJHJ???@HDHFJIDHJIJIJJHJJJA;;<HDECACA@@:>:821,*()((,-))'('',+(-,()/**21*'-)),*))))%+,=>?A??A@B@?>=<+)))::;;CFFFJGJFFGHFJEJJC==DJIGEEFJIJJJJHIJGGJGHJHJJJFJJJJ;<==@=>=ACCHJGJJGEJGFFD><7566>AGCJHFJJEEH5555FEGGFJJJJJJFGHDHHJIHHJJEGJHJFGJJJJJDDEFJHJE?><:*'''(+222/002-++-1..((('(67??@CJJIDFJJHJJI?@>==>8)26-01((+-88AHJJHJHJBA>=<99=CDB3B2??DJJFJFJJHJFJIEFFGFEDB6636<CDC<<<<@JGFDJJ2223BGECBB@AA62128)(((**+//.,,**,,//0/0188<CCEJGEEFIFJJJJJJJJJJJIHGIJEJHJJF;::9:544///02--..667JEDEIJGG3333CBBJEJIJHFJHJJGFEGEI@:;:>J>223AA////=3334787100/00<=98.87.5447711/.///1CGJJIJJH2@>44447854447766;AFJJDD@6AAJJFIJJJJJJJJIJJFEJJHGJJFEJGHA>:::8889HD=8999::999779:G>>;;<;CBABFJGJFIJFJEBEAEECGDCE@F9FIHJEHJHHJIJJIJJHFJIJFJGJG::FHJBB1/0--.0.(''())*;:999DDJJHDDDA2))7<BHJC9888=?@BABCFFJGHJJJJJFDGJEJIGHJJJEFFJJGD;::766663/-+'()>>A@@?>BA>66>AJHJIJJ@IFHJIJEEF@=;;IJJJJJGIJIJA@EAJ98+++++56('''-'')??9889:88----4445@?110/../9>@?BEEIFIFFJHH=<'''3'-,,,-6:77;;<CBGECJ6666999<8910137...*,**-++2CEJGJJJJFJJJFIJJHJEFED---.C8::@BDEE8710++&&&''(-./24326<;CAHC6?>@=?4*(99;CBGGJGIJGJJFJJJJJJJJHJJJHDBBBFIJJHJJJJDJHFFAAAJEHFHFGJJGGIHJEB@A>=<=01?<6668CHJGJD@??11223JJJJHHJJGD;<<<JEGHJJJHEJE-,,-(&&',++-**,,4236433&&&&''+-/3@775477<>>;;>D?>:987*''0,(*46<>DBHGDJJDJJ@?@AJJJJGHJDJIJJJHJJJJIJGJJJJJHB?<<>=??@GFGFHH>>=))))?=7554;;BDEEJHEE@>>>:6556232(((*,&%$$&:A=???==>7?:5777JA...))))-*'')('&)4FCACCCFDB@55.--.---'%$&&%'(.+01321>?A000+++*))+==?@:<62GCEB?<>>5552..0//011=@??FAAABJJJJFIJHFEB7779BB=<=;A;000..,+--(+-2(&&%&&&&-49CDGIFDB>?=>@CCBBJJJJJGIFHBF<<<<@?:,,-<88:7A:8889A889HHFBB@;-(('&$&*5559?JDCEEGJIGH<<<<FGHDIJ6666G?=;?9?>J8888?DDCGJJHHJHEFEGFHHJJJIJJJJFJJIJJJFEIGJJFJJHJJJJJIDFEIJJFB;78HHBAAAGFCBAAAH=<;93589:GGJHCBBBCDF<:9;<<??>=9B@<)95-477=;<*)))444@@@//)'('&'('75333(''***665888CDDEIJDIGJGABB@A@BEA4333<>>?BGJJJIJCFEFJJDHJHDDBE@>??JHC@BBFJFDEDJEDDEFGHJ>862-5.7??JJGJGHFCDGJJJJFFJJEHEFJJJJHHGCA@@;512/**++-%%%%%%&&+)'&%%&'(&%',11;<>>>>>BFEGJ?HFIDBAAA<==?IJHJ::::JIGGJFJJJIHBFEJ9987888''&((&''**(**(()()(()*.123+*&%%++-(''(&%''))34>BJ@JIJB<;<=GD;999@JB??>>866678781...///'''')''--4<?==?AEJJGJDJJ@?;;=>JFGGFJIJJJJEFBFEE-,,,020**-))''(*-----.=6BBCDEID92/-/0:,'&(259=FJGJEJGCA>@99556==<=???@HGJJJDDFFDFFGGFEEBBCGEDEGEJE?===D;;512778<3011:::::AA89DBEFGEEJJFDCECEFJIJJHIFEEJJFIFFGEGJJA@6575543***).:>CA;9887755957<65566000//-,+,*+0.///..+(&%'-8667895;FJJJJECDCBA?>;,,,,7;:78AABBE?CC?DEECAADCCB44314774+''%%%$%%$&&&-'%%$%'&&&&*.+**)*(%'''1.*))$%')((,,*&%%-,'&&%%%&'(''%$$$$%$%$%&(,((*$$$#####%%%%%%'$$%(-(%%%&'&$$%))),''*++*%$%%$$%%&%%%$$$&%$##%))%%%)+))&&&%%%$&$$%%&&$$$%&')'&$$%(&&$$$$&(&(%%%%%$%%%$$&$$%&'&%'(&&%'%'&&'&%&+'&
@Glass_T7V_25_D3_14_10_7
CCGCCATTTATAAACATTACGCTGGCAATTTCGGTGCTGACTGATGAGAAATATTTTCAGGAGCTTTTAATTTCCTCCCCATCGTCAGCCAAATCGCCCCGCAGCCGATTTTATGTAAAGACTTCATTATCGACCCTTACAAATGTATCTGGCGCGCTATTACCAGGCCGATGCCTACTTATCAAGTGTTTCAGTACTGGATGACGACCAATATCGCCAGCTTGCCGCCGTCGCTCACAGTCTGGCGAGGGGCTGGGGGTGCTGACCGAAGTCAGTAATGAAGAGGAACAGGAGCGCGCCATTGCATTGGGAGCAAAGGTCGTTGGCATCAACAACCGCGATCTGCGTGATTTGTCGATTGATCTCAACCGTACCCGCGAGCTTGCGCCGAAACTGGGGCACAACCTGGACGGTAATCAGCGAATCGGCATCAATACTTACGCTCAGGTGCGCGAGTTAAGCCACTTCGCTAACGGTTTTCTGATTGGTTCGGCGTTGATGGCCCATGACGATTTGCACGCCGCCGTGCGCCGGGTGTTGCTGGGTGAGAATAAGTCCTGTGGCCTGACGCGTGGGCAAGATGCTAAAGCAGCTTATGACGCGGGCGCGATTTACGGTGGGTTGATTTTTGTTCAACATCCGCCGCGTTTTCAACCGGACAACAGGCACCAGGAAGTGATGGCTGCGGCACCATTGCCATCTGTCACGTGCTTCCAGATCACGATATTGCCAGATGATGAGCGAGCGTGTTATCGCTGGCGGCAGTCCGATGCCATGGTGATCAGGAAAACGGCTGCTGATCGATACGCTGCGTGAAGCTCTGGGCAGGTTCCGTCAAAGCGCTACGTTACGTGGAAACGCCTGCCGCACGTTCAGCGCGTTGATGATCTGACGAACGGCGGCGAAGCGGGCGGCGCCTGATCGGTCACTTAAATGGTCGATCGCTTGGGCAACGTTCTGCTGGCGGGGGGCTGGGCGCAGATGACTGCGTGGAAGCGGCACAAACCGGCTGCGCCGGACTTGATTTAATTCTGCTGTAGAGTCGCAACCGGGCATCAAAGACGCACGTCTTTTGGCCTCGGTTTTACGCGACGCTGGCGCGTGTGATTGCTCAGTAGCGGCCGCTGCAGTCCGGCAAAAAGGGCAAGGTGTCACCACCCTGCCCTTTTCTAAACCGAAAGATCTCGCGTTATGCAGGCTTCCTCGCTCACTGACTCGCTGCGCTCGGTCGTTCGGCTGCGGCGAGCGGTATCAGCTCACTCAAAGGCGGTAATCTCGAGGTTACATTGTGGATCTGTTCATGGTGAACAGCTTTCAATGCACCAAAAACTCGTAAAAGCTCTGATGTATATTATCTTTTTTACACCGTTTTCATCTGTGCATATGGACAGTTTTCCCTTTGATATGTAACGGTGAACGGTTGCTCTACTTGTAGTTGCTTGATGCTTCACTGATAGATACAAGAGCCATAAGAACCTCAAATCCTTCCGTATTTAGCCAGTATGTTCTCTAGTGTCATTAGTTGTTTTTTGCGTGGGCCGTAAACGAAAAGCACGTTGCAATCATACTTACTTTGCATGTCACTCAAAAATTTTGCCTCAAAACTGGTGAGCTGAATTTTTGCAGTTAAAGCATCGTGTAGTGTTTTTCTTTAGTCCGTTATGTAGGTAGGAATCTAATATATTGTAATGGTTGTTGGTATTTTGTCACCATTCATTTTTATCTGGTTGTTCTCAAGTTCGGTTACGAAATCCATTTGTCTATCTAGTTCAACTTGGAAAATGAACGTATCAGTCGGGCGGCCTCGCTTATGGACCACAATTTGGTGTATTTGCTGTAAGTGTTTAAATCTTTACTTATTGGTTTCAAAACCCATTGGTAAAGCCTTTTAAACTCATGGTAGTTATTTTCAAGCATTAACATGAACTTAAATTCATCAAGGCTAATCTCTATATTTGCCTTGTGAGTTTTTGTTTTTTGTGTTAGTTCTTTTAATAATCACTCATAAATCCTCATAGAGTATTTGTTTTCAAAAGACTTAACATGTTCCCAGATTATATTTTATGAATTTTTTTAACTGGAAAAGATAAGGCAATATCTCTTTTTTCACTAAAAACTAATTCTAATTTTTCGCTTGAGAACTTGGCATAGTTTATTCCCAGCTTTGGAAAATCTCAAAGCCTTTAACCAAAGGATTCCTGATTTCCACAGTTCTCGTCATCAGCTCTCTGGTTGCTTTAGCTAATACACCATAAGCATTTTCCCTACTGATGTTCATCATCTCGACGTATTGGTTATAAGTGAACGATACCGTCCATTTATTTCCTTGTAGGGTTTTCAATCGTGGGTTGACTAGTGCCACACAGCATAAAATTAGCTTGGTTTCATGCTCCGTTAAGTCATAGCGACTAATCGCTAGTTCATTTGCTTTGAAAACAACTAATTCAGACATACATCTCAATTGGTCTAGGTGATTTTAATCACTATACCAATTGAGATGGGCTAGTCAATGATAATTACATGTCCTTTTCCTTCGAGTTGTGGGTATCTGTAAATTCTACTAACCTTCTGAAAAATTGTCAATTGCTCCTAGACCCTCTGTAAATTCCGCTAAACCTTTGTGTGTTTTTTGTTTATATTCAAGTGGTTATAATTATTTAATAAAGAAAGAATAAAAAAATAAAAAAATAATCCCAGCCCTGTGTATAACTCACTACTTCCATACGGTAAGGCGCTGTTGCACGAAAAGGGATAGCTCGCAAACGCTGTTTGCTCCTCTACAAAACAGACCTTAAAACCCTAAAGGCTTACGTAGCACCCTCGCAAGCTCGGGCAAATCGCTGAATATTCCTTTTGTCTCCGACCATCAGGCACCTGAGTCGCTGTCTTCGTGACATTCAGTTCGTGCGCTCACGGCTCTGGCAGTGAATGGGGGTAAATGGCGACTACAGGCGCCTTTTATGGATTGGTGCAAGGAAGAGTCCATAATACAAGAAAAGCCCGTCACGGGCTTCTGCAGGGGCGTTTTATGGCGGGTCTGCTATGTGGTGCTATCTGACTTTTTGCTGTTCAGCAGTTCCTGCCCTACTGATTACCATGCCGACCACTTGGATTATCCCGTGACAGGTCATTCAGACTGGTCATTCACCCAGTAAGGCAGCGGTATCATCAACAGGCTTACCCGTCTTACTGTCCCTAGTGCTTGGATTCTCACCAATAAAACGCACGTCAGCATTATGAACGAATCCAGATGAGGATTGTCGGGTCATTACTGGATCTTATCAACAGGAGTCCAAGCGAGCTCGTGAGTTTGGTCTGACAGTTACCAATGCTTAATCAGTGAGGCACCTATCTCAGCGATCTGTCTATTTCGTTCATCCATCGTTGCCTGACTCCGTGGCGGTGTAAGCTACGATACGGGAGGGCTTACCGTGGCCCCAGTGCTGCAATGATACCGCGAGACCCACGCTCACCGGCTCCAGATTTATCAGCAATAAACCAGCCAGCCGGAAGGGCCAGGCGCGAAGTGCGTATGCAACTTTATCCGCCTCCATCCAGTCTATTAATTGTTGCCGGGAAGCTAGAGTAAGTCCATTAAGCCAGTTGATCGTTTGCACCGTGTTGCCATTGCTACCAGGCAGCGTGGTGTCACGCTTTAGTCGTTTGGTATGGCTTCATTCAGCTCCGGTTCCCAACGATCAAGGCGAGTTACATGATCCCCATGTTGTGCCGGAAAGGATAGCTCCTTCGGTCCTTAAATAGTTGTCAGAAGTAAGTTGGCCGCAGTGTTATCACTCATGGTTATGGCAGCACTCGTGGAGCCCTGTCGTCATCCATTCCAGTGTTCTTGTGACTGGTGAGTACTCAACAATAATTGTGGATGGTTTATGCGGCAACCCGACTTGTCTGCCGCGTCAAATTAGGTAATGCCGGGCAACGACGAGAACTTTAAAAGTGCTCATCATTGGAAAACGTTCTTCGGGGCGAAAACTCTAGAGGATCTTACCACTGTAAATCCAGTTCGATGTTGGTTAACTGGTGCACCGATCGATCTTCAGCATCTCTCACCAGCATTTATAATCGCTAAAAACAGGAAGGCGAAAATGCCGCCGAAAAAGAACAGGGCGACACGGAAATGTTGAATACTCATACTCTTCCTTTTTCAATATTATGAAGCATTTATCAGGTTATTGCTTCATGAGCGGATACATATTTGAATGTATTTAGAAAAATAAACAAATGGGGTTCCGCGCACGTTTCCATAAGTGCTAGCCTGACGCATCAAACAGTACTTGTGTCGTATGACATTAACCTATAAATAGGCGTCTGGCGAGAGGCAGAATTTCAGATAAAAAAAATCCTTAGCTTTCGCTAAGGATGATTTCTGGAATTCGCGGCCGCTGTTTCTTCGAATTCGCGGCCGCTTCTAGAGTTATGACAACTTGACGGCTACATCATTCACTTTTTCTTCACAACCGGCACGGAACTCGCTCGGGCTGGCCCCGGTGCATTTTTAAATACCCGCGAGAAATAGAGTTTGAATCGTCAAAACCAACGTACGACACGACGGTGGCGATAGGCATCCGGGTGGTGCTCAAAAGCAGCTTCGCCTGGCTGATACGTTGGTCCTCGCGCCAAGCTAAGCGCTAATCCCTAACTGCTGGCGGAAAGGATGTGACAGACGCGACGGCGACAAGCAAACATGCCTGTGCGACGCTGGCGATATCAAAATTGCTGTCTGCCAGGTAATCCTGATGTACTGACAAGCCTCGCGTACCCGATTATCCATCGGTGGATGGAGCGACTCGTTAATCGCTTCCATGCGCCGCAGTAACAATTGCTGAGCAGATTCTGCTGTGCCGCGTTGCCGATCACGCCTTCCCCTTGCCCGGCGTTAATGATTTGCCCAAACAGGTCGCTGAAATGCGGCTGGTGCATTTTAACCCGGGCGAAAGAACCCCGTATTCGCAAATATCTGACAGCCATTAAGCCGGGTTAATTACGGTGGCACACCGACAGAGTGAACCCGCTGGTAACCCGTACGCATCCGGATGACGACCGTAGTGATGAATCTCTCCTGGCGGGAACAGCAAAATATCACCCGGTCGGCAAACAAATTCTCGTCCCTGATTTTTCACCGCCCCCTAACGCGAATGGTGAGATTGAAGATATAACCTTTCATTCCCAGCGGTCGGTCGATAAAAAAATCGAGATAACCGTTGGCCTCAATCGGCGTTAAACCCGCCACCAGATGGGCATTAAACGGTATTCCGGCGGCGGGGATCATTTTGCGCTTCAGCCATACTTTTTCATACTCCCGCATAACGCAGAGAAACCAATTGTCCATCTGCCGCATGAGACATTGCCGTAAGCTGACTTTTGCTTCGCTCTACGCTACGTACCGGACCCATCATGCCCAGCTTATTAAAAGCATTCTGTAACAAAGCAGACCCAGCCATGACAAAAACGCGTAACAAAAGTGTCTATAATCACAGCCAGAAAGTCCGCATTGATTATTTGCACAGCGTTCACACTTTGCTATGCCATCCATTTTTATCCATCCAGTTCGCCGGGATCCTTCCCTGACGCTTCTTTATCGCAACTCTTTATCTTTATCGTACCCGTTTTTTAACTATTGCTGAGAAAAAGGAAAATACTAGATGATGCCAAACCGTTTTAGCGAAAATCGTCGCAGACAAGGCGATTTGGGTAGAAGCCCGCAAACAGCAGCAACCGCTGGCCAGTTTTCAGAATGAGGTTCAGCCGAGCACGCGACATTTTTATGATGCGCTACAGGTGCGCGCACGGCGTTTATTCTGGAGTGCAAGAAAAACGTGCGCCGTCGGAAAAGGCGTGATCCGTGATGATTTCGATGGA
+
11226655?;A77>A4444:876('(////A@=>>DBBDCDE444(''&&'(''''.+*)(%('),/.-../86;>8889;CFDBDBJGG@1112;:9766=BAHHABBBJJIFDBDEEJJJIFHDDDDD8444320*%&$$%&&'%%%%&')EGCBDEDEDAA8888@9986753'''*()%$$$$%(+.,-,--565:<AHEJIGEBB@ACJHGIIJJFFJJHGHJDCBACEEEGJ-,,,=52,&%$&),**)*.1;7001077799BEG?:9:=HEGJJAEIJJJEIJJFJIJJJJJIJJJGJJJFFFIGBA@CHJJJFJJIJGJHHJFJJIJEBCACE64('%%')))++,1145?:@BBD@?HDHJHDIHD<A64211(''())*.167778;?@++))*&&&&$%)))+6646561100)'&'())***&&&'+/--..*(((,-,+**))))1=@CEJHHJJGEJJJHJGHJJ>==ADC@@@BJ??AJJGJJJIDIHB7779E;;;;BBCIDJJJJFJHJJHJEA667BB@?>AD6653>=;865*()'&&(()-/0=>EIG>???<;65955798:>BJGJJCBBBFFJJJJJHA@A@FE==<>CAABAEJFJIJFJEGFG?1//+,*$$)*)&'((+++/++'&&&(%$$$$$$&&'&&'%$'0/10.-*+/--.4.+++,-*&'(&)'%$#$%'((((+,++*&&$&)*-00+*()+,)+)&&%&&$$$#$$###%'-.0002A@BAABAA<:)((('%%'$$*)+,-/*(((&$$$&)(&%$$$'%$##$$%%%&%$$%$##$%%%%&%$$$$#%%$%$$$%$%%%'()&$$$$#$'*''&%%&$%'(&&&$%%'&'$$##%$%&&'())(%$%%'($%%%&%$%$%%%%&%$%$$%$%&$%$#$$$#%$###$$%$$$$#%&)''''))),:9:/-.61++*-51&&&'++39DE@=?985&%&&'(&(*((*+,,++,3<89:76576745<FBCFGGHJFGG??@@E@11//1001<>?IIGHJ@@@DIFJF777?HGIDIEA:989:.//8=99>>>FB5455FDA@?>B@)&%$$%%'*,'&'(+'(%&&'--++-))*-9>>6666@??>=661,,('(&&%''(()497789;:89:C@A@@JFBB<737<''%')*0.-,,*)(%&&&=>@DEJG;::301>666>@CDGHJIHHJIJIJHJHHGJDJFHBA@CEAB<BGJA@>42124<<9:11119..377>AEGEIGJJCBD:;99==DCJIJHIDEF****/0**-,4=@GDJJIJDDCEHE)''(EHHJHFEEJIJJ@@?>ABJD:933100..+)))(&&*//;<CDA@?A=99;FJ;///:>BCBCEJGDCCJ6666DA;:;:FD?JIJHJJHEFBECEJEJ++++:.,)('&&%)5''/0-+)((+=;<==CCDFHJJFGGHIFHCFFGFGJGHFHJICEDE111196840/))--4/))*8<@AHJJJJ?IFE/////(%%&$$$$%')*+-0+*(())**-''$#$%$$$%''%%%#$&%$$%''&&'++,*456=<?=>?>:::?B>=>IB@?@C51-+),,1CA@==@?@@@I:;;:CDEIEFBABA@FIC;;=BCBBJJJJFFD@=?765/,=EFIFHJJGJJDFECADC=<:960/,)&%%%%)())6:;6444<=EHDFGGJIHHJGJGJJIFJJJJJJFIEFJGJJJHJJGFEEJ85447862+'))122224::::AEGFHECFIDCABIGFGGJJI7878AB@A6555<;;:<:99;=1.-.-++**-/0/2,)&'('))'&'(73(>CFIFJEJJGJJHHJEGJJGFIDGFJGFJHFID?=?HDCD;98.45&&2);<?CEHCCJEJJEJJJJGGJIHHFJJJDEIJBFCAEGDJDGDFJEGEHEFHHJJEJJJGIJFJJIIJJGJJHJJJFJJJF@=6<<:;@1/../5987311.2::../53*(''&$%'')-/27:?=>>B:9962299:CCFIJFJG5445GFFECFEDGFHHIJ5>,(;8<@?BGCGHJEDFEIJJJJJJFEEGJJHDFHHE<9**8:DIJGIDFF;:6:8;<;FEC::@JJEFJEEG<JHEGJJJJ9557:789BCECD7666@0.../)(((()(&$%+2/2?DEGGCCBAIJJJFCBD22123;;@D??D@:70017DJC?C:88779==CBCACJHFI@AACAA@BF@A=3)))*)./+)))212112476532,,,,89::CHEGGFCJ54423,+++,.56?@BFDHE86567;=>(''&&&%')*'0221001//--09?>DEEGHJD>>>.+*)''((&''&&&&&+103///.11167;DBA44444=@GGJGEEEHJBA9HD9646200----578==C<<;<BEDDGJFJJJCFGGIGJFJGJEGB?@@BGJJGCCD@<;<>>?AF?JCCCCFIIDB6553-+(%%-9:::;43337,-.-4440///37776566>??@>>@>AACGFEDDJJJJ223(0008>@@4439771113.)((,'(%%%$##$%&$%$$%+31%%$'%$$%))*++++,+199B>B?@ACDCEJCD322-)(((***&''&(((()/4.,+*',031-/../111100+**+)))('&%)+-.,,2.,+)+/,,-0++'()..-*+++,..4.4488ADJEDFJIJEIJHGJE865))()''&$$$$%$%####$'&&$$%%%(/130-)&%%&%&(+<EJHJEF>=@@>==?;98////8<?852211+&';FHFDB:87640/,*'&''2389990A?@@@BAI932/*HDDJHBCBCJHEJGJFEEJJJEGHDFDCBACGJ.-,,2BEDDDCCCB====@5-,,000?B7760,,++&%%%(..210013397757'::::<=<CCEJHGG@??8760.-./12244==:7ABECB''''9..../211-+,())'(((27989;7421235577823+44301/12((&'(''(24543455<>>JGHJHHHFCB<<<<BDJJFECDEJBCBAGEGJJJEGEGEIHHJJJFEB@<<90+((''(((&&&&)''%%&)68DA://04GIFJIJEHJFJ=<<??::8-''&&'//-&&&&&&'&&$%%%-78=CEDBCC@@@@E=<<=@@@@JJEIJC>?;;<((()1(((+-(*+ABCBDHGGHCBABG<<;/-;?>((&'''()/0,--++)).-,(((((''(()'%$$$%$&&%&'')))).00/222)))&*999::DCBC?@A:CBDF666:+))(((**)$$$$$##%%%%%&(((./=>EHEJJJGJIHDEDDCB@?>>B@/+,+*-.-6565568=?EJC75559;=C0001<<<<-,((%&%&%&%%%%$$$%''('(++,233369425067235..**-((()+--.456)))'(('*,)*66100=A>A>=@?CFIEGG?DB>>ABEHHJ0000445---07.-.'''*3/0-4+--)(')(((.(''(&&&$$%&(*9;<?BC?EJJ>B@@F?69A3..21423<?AHIFFD=D@9=<>?<53*(()+(''&&%%%&&)()**(''&%&%%%%(&%%%&%$%()'*,,/0*./('&$&(')''')79==E65556>/+))*-01120/,**)*458;10110../..-867553,,,,...*&&&&'')(('(***+,*,/:9:878--))+$$$%&&$%$$$$&$$%&'((')++&$%&((''(,4558:FEHGCCEIFGD@@@@JJJJECCDDFBBBBGJ::99BDJ?<<;;='%%%$#%##%$%''%%%%&'%&%%$%%&&&&'$%%&,**+10030++&&&(%%%%&&&((()-+)'(('%%$*.1((()2)((()&%%%'%%&((((&%%%&%&(&'$####$%%&&$$&%&''%%%%&%&+)**03?AJJA=;:98:8899BBBDJHD?@??A?,)))897338;;:20.'&()/0&&&*+,&&''+%%')1----66--,,0*%$$$$##$#%,((''(&&%$$$$&&'%'''')&&%'&%''&((%$%&%&#$$$$$%%%%(,+(''(+&+%&)),,,***).,%%&)2..,/,)'')-79:;B<==>JJFEJFEIFJJDDDJHDF5442:::::=++++2/.**&&,31--.)&&$$$$$23332))'%(6@AAC@A@BEDGGABA<:<<<@=.--(&&%%*;;<69=:2134222C>438299988(((*-.+*'&&&''&$%''))))'&%&'%%%%##$$$%%%&$%&%&&&&)*)**&'*,6-,++011000((&%##$$$%&(),,--.(()(--.845:CHHJIEA?/812BGJJC<<=9/.-./,,-.9666>CGJHG;;:98>>:832350.+(''',30//-./0+***033479:;9<==BFFCABAEFDFDEHGEHJJGJJJCGBDEHGD=;<?ACJHFJGJJHEEHDE:8898556;EJJJGGIIJJGJJJCFF:99DHHEIC=@??JD@@?.-,-240)*)'(+++478><:222,,**(('$$$(24<=>CB333,+++*,--8999944:@A;::;JJJGEDFC<HF>=::GJJFJHF<;;644//0(''')+&&%))&(-***88=@=?>A?@FEDJE10/('&(,+*%%%%&+,::AB>@:9:;AGBDB@?;>4445////7.1830+*(*457<?==<9::8<<@55,((&&$$%%''13+&&&&%$%0323100**)*,5745+*-++--720;>ACJ77/=<<==8876420113788109CBIJJJJFFGICJJHJJJJDJEEBBC6666A::&%%')((),+'%%'%%##&%%$$%%%%%%''&&&'+'1))2332))0,(:<DJGDFE5555D7776334FGEGJFHJJGDGJIIB3101435+(%%%&-+++(()*1.&&&16))%$%%%-57:)''%%%(%%%%&%%$%&''&&%&''(%''''()''$$$#$%(&((&'(%%'&&%&')*++01)((&''&'$$%%%$$%%&&$$%%)*((()./0341111:E:7778HGEJEGGGJJIJJJHFJGECEDEEA<43522;120005777334*(()88::@A@EEIFB@FC<==00012::0.+(()+,+346:<333322/0/,,/**+*+*)'*+/09@>GFEJC=:99>(((),.@<1028EJIJHJJFJGIJD?>;;6('')?EEGDJIJJJJFDJJIGFCCCD<<<>9886653*''')(%(%:>///...BCA>:99:;::GECJA;<<AJG@@:5::7-((*(('**)+%($$$$%%&&))-203)++,-,***+%%$$%%(&'(&%%(&&&%098820/14&&&&'0.+,.*(&'(&%%'**,,+''%%(&&%##(&%$$$$$'(&)&&+&*)().?:778?>?@>;:<65559++++.-*+*-,.''(+-0>CB>?>>HCGIJJGB?@?AA..,,,+++))*&&&'*/-,'&&'016,..0331*''%'$%%%)*)/*((()745767641)(&$$$&&*--434.3)&$&%&%$$$$$$&')++)&(()68922231,.93CB<=444<@:+%%%'''&%%%$&(+00)((('+1,+&%%&**+-)))-0/-(''-)'&&&%%%&&'/1;63/++DGEDJHGJJJJJJJHGGDHDHDDBGJGHEGGJJJGGE7778ABBA<;=>8A889?B@>99:544499922240/)'8@:878<>9888;8+**++)*))+))):<EEJGJJJIFDGJJCCBFEJ:970////7840*)()+,,,,+'*137992200335333(((++*+-./(&&(*,+.-)0/&&&&>>@DFICC>;60..-+($
@Glass_T7V_25_D3_14_10_8
CTGTCGGATCATCCGAAGTGGTGAGAGACTGGAAAATCAGAGGGCAGGAACTGCTGGAACAGCAAAAGGTTGATCACACCACATAGCAGACCCGCCATAAAACATGAACCCCATTGACAAGCTTGTCTTATGGGTAGTTTCCTGCATGAATCCATAAAAGGCGCCTGTAGTGCCATTTACCATTCACTGCCAGAGCCGTGAGCGCAGCGAACTGAAATGTAGCAAAAAGACAGCGACTCGGTGCCTGATGGTCGGAGACAAAAGGAATATTCAGCGATTTGCCCGAGCTTGCGAGGGTGCTACTTAAGCCTTTAGGGTTTTAAAGGTCTGTTTGTAGAGGAGCAAACAGCGTTTGCGACATCCTTTTGTAATACTGCGGAACTGACTAAAGTAGTGAGTTATACACAGGGCTGGGATATTATTCTTTTTATCTTTTTTTATTCTTTCTTTATTCTATAAATTATAACCACTTGAATATAAACAAAAAAAACACACAAAGGTGTAGCACGGATATTTACCGAGGGTCTAGCAGAATTTACAAGTTTTCCAGCAAAGGTCTAGCAGAATTTACAGATACCCACAACTCAAAGGGAAAGGGACAGTGGTCTCATTGACTAGCCCATCTCAATTGGTATAGTGATTAAATCACCTAGACCAAATTGAGATGTATGTCTGAATTAGTTGTTTTCAAAGCAAATGAACTAGCGATTAGTCGCTATGACTTAACGGAGCATGAAACCAAGCTAATTTTATGCTGTGTGGCACTACTCAACCCCACGATTGAAAACCCTACAAGGAAAGAACGGACGGTATCGTTCACTTATAACCAATACGCTCAGATGATGAACATCAGTAGGGAAAATGCTTATGGTGTATTAGCTAAAGCAACCAGAGAGCTGATGACGAGAACTGTGGAAATCAGGAATCCTTTGGTTAAAGGCTTTGAGACTTTCCAGTGGACAAACTATGCCAAGTTCTCAAGCGAAAAATTAGAATTAGTTTTTAGTGAAGAGATATTGCCTTATCTTTTCCAGTTAAAAAAATTCATAAAATATAATCTGGAACATGTTAAGTCTTTTGAAAACAAATACTCTATGAGGATTTATGAGTGGTTCTAAAAGAACTAACACAAAAGAAAACTCACAAGGCAAATATAGAGATTAGCCTTGATGAATTTAAGTTCATGTTAATGCTTGAAAATAACTACCATGACGTTAAAAGGCTTAACCAATGGGTTTTGAAACCAATAAGTAAAGATTTAAACACTTACAGCAATATGAAATTGGTGGTTGATAAGCGAGGCCGCCCGACTGATACGTTGATTTTAAGTTGAACTAGATATCTGACGGAATCAATACGTAACCGAACTTGAGAACAACCAAATAAAGAAAAATGAATGGTGACAAAATACCAACAACCATTACATCAGATTCCTACCTACATAACGGACTAAGAAAAACACTACACGATGCTTTAACTGCAAAAATTCAGCTCACCAGTTTTGGCAAAATTTTTGAGTGACATGCAAAGTAAGTATGATCTCAATGGTTCGTTCTCATGGCTCACGCAAAAACAACGAACCACACTAGAGAACATACTGGCTAAATATACGGAAGGATCTGGTTCTTATGGCTCTTGTATCTATCAGTGAAGCATCAAGACTAACAAACAAAAGTAGAACAACTGTTCACCGTTACATATCAAAGGGAAAACTGTCCATATGCACAGATGAAAACGGTGTAGAAAAAGATGCCGAGAATCATCAGAGCTTTTACGAGTTTTTGGTGCATTCAAAGCTGTTCACCATGAACCGATCGACAATGTAACCTCGAGATTACCGCCTTTCGTGAGCTGATACCGCTCGCCGCAGCCGAACGACCGAGCGCAGCGAGTGAGTGAGCGAGGAAGCCTGCATAACGCGAAGTAATCTTTTCGGTTTTAAAGAAAAAGGGCAGGGTGGTGACACCTTGCCCTTTTTTACCGGACTGCAGCGGCCGCTACCGTATTAATATGCGCGCAGCGTCTGGAAAACCGAGGCCAAAAGACGTAGTATTTGATGCCCGGTTGCGACTCTACAGCAGAATTAAAATCAAGTCCGGCGCAGCCGGTTTGTGCCGCTTCCACGCAGTTATCTGCGCCTAAGCCCCCCGCCAGCAGAACGTTGCCAAGCGATTGACCATTTAATAGTGACCAGTCAAAACGTTTCCGCTTCCACCCTGGCCGTTGTCTAAAACATATTTATCAACGTGCTGAAACTCGCGGGGCGGGCAGGGTTTCACCGACGCTTAATGCTTTCCACGGTAACATGTGCTGGCAGAGCTTCACGCAGCGTATCGATATACAGCTGTTCTTCATTACCATGCAGTTGCACTGCCGCCAGCGATAACACCTTAGCTTTGTCCACCACATCGGCAATATCGTGATTGCGGAACACGCCAACATACTGCAACGGTGCCGCAGCCATCACTTCCTGCGCCTGTTCAACGTTGACGCAACGCGGTGATGTCGCAACAAAAATCAACCCACCGTAAAATGGCGCCCGCGTCATAAGCTGCTTTAGCATCTTGCCCACGCGTCAGGCCACATACTTTATTCTCACCCGGCGAACACCCGGCGCACAGCGGCATGCAAATCGTCATGGGCCATCAACGCCGAACCAATCAGAAAACCGTTAGCGAAGTGGCTTAACTCGCGCACCTGAGCGTAAGTATTGATGCCCGATTCGCTAATTACCGTCACGTTGTGCCCCAGTTTCGGCGCAAGCTAGCGGGTACGGTTGATCAATAGACAGATCACGCAGATCGCGGTTGTTGATGCCAACGACCTTTGCTTCCCAATGCAATGGCGCGCTCCTGTTCCCTCTTCATTACTGACTTCGGTCAGCACCCCCATCTCCAGACTGTGAGCGACGGCGGCAAGCTGGCGATATTGGTCGTCATCCAGTACTGAAAGCATTAATAAGCAGGCATCGGCCTGGTAATAGCGCGCCAGATAGATCTGGTAAGGGTCGATAATGAAGTCTTTACATAAAATCGGCTGCGGGGCGATTTGGCTGACAATGGGAGAAATTAAAGCTCCCCTGAAAATATTGCTCATCAGTCAGCAATTGCCGAAGCGTAATGTTTATAAAATGGCGGCAATGCGTGCTCGATCGAAATCATCACGGATCACGCCTTTTGACGGCGACGCTTTACTTGCGCTCCCAGAATAAACGCCGTGCGCGCACCCTGTAGCACATGATGAAAATGTCGTCTCGGCTGAACCTCATTCTGAACTGGCCAGCGGTTGCTGCTGTTTGCGGCTTCTACCCAAATCGCCTTGTCTGCGACGATTTTCGCTAAAACGGTTTGCATCATCTCGTATTTCTCCTCTTTCTCTAGTAGCTAGCCCAAAAAAACGGGTATGGAGAAACGGTAGAAAGTTCGATAAAAAGCGTCAGGTAATTGGCTAATCTTATCGATAAAAATGCTATGGCATAGCAAAGTGTGACGCCGTGCAAATAATCAATGTGGACTTTTTGCCGTGATTATAGACACTTTTGTTACGCGTTTTTGTCATGGCTTTGGTCCCGCTTTGTTACAGAATGCTTTTAATAAGCGGGGTTACCGGTTTGGTTAGCGAGAAGAGCCAGTAAAAGACGCAGTGACGGCAATGTCTGATGCAATATGGACAATTGGTTTCTTCTCTGAATGGCGGGAGTATGAAAAGTATGGCTGAAGCGCAAAATGATCCCCTGCTGCCGGGATACTCGTTTAATGCCCATCTGGTGGCGGGTTTAACGCCGATTGAGGCCAACGGTTATCTCGATTTTTTTATCGACCGACCGCTGGGAATGAAAGGTTATATTCTCAATCTCACCATTCGCGGTCAGGGGGTAATTGAAAAATCGGGACGAGGAAACCTTCAACCGGGTGATATTTTGCTGTTCCCGCAGGAGATTTATTGATCACTACGGTCGTCATACGGAGGCTCGCGAATGGTATCACCAGTCGGGGCTTACTTTCGTCCGCGCGCCTACTGGCATGAATGGCTTAACTGGCCGTCAATATTTGCCAATACGGGGTTCTTTCGCCCGGATGAAGCGCACCAGCCGCATTTCAGCGACCTGTTGGGCGAATCATTAACGCCGGGCAAGGGGAAGGGCGCTATTCGGAGCTGCTGGCGATAAATCTGCTTGAGCAATTGTTACTGCGGCGCATGGAAGTTCAATTTCACGGTTTGGCTGCCCATCCACCGATGGATAATCGGGTTACGCGAGGACTTATCAGTGCATCAGCGATCACCTGGCAGACGGCGAATTTTGAATATCGCCAGCGTCGCGGCATCTACTGTCGCCGTCGCGTCTGTCACGTCTTTCCCGCCAGCAGTTAGGGATTAGCGTCTTAAGCTGGCGCGAGGACCAACGTATCAGCCAGGCGAAGCTGCTTTTGAGCACCACCCGGATGCCTATCGCCACCGTCCAGGTCGCAATGTTGGTTTTGACGATCAACTCTATTTCTCGCGGGTATTTAAAAAATGCACCGGGGCCAGCCCGAGCGAGTTCCGTGCCGGTTGTGAAGAAAAAGTGAATGATGTAGCCGTCAAGTTGTCATAACTTTAGAAGCGGCCGCGAATTCGAAGAAACAGCGGCCGCGAATTGCCAAATCATCCTTCACGAAGCTAAGGATTTTTTTTATCTGAAATTCTGCTCGTGATACGCCTATTTTTATAGGTTAATGTCATGATAATAATGGTTTCTTAGACGTCAGGTGGCACCATGGGAAATGTGCGCGGAACCCCTATTTGTTTATTTTTCTAAATACATTCAAATATGTATCCGCTCATGAGACAATAACCCTGATAAATGCTTCGATAATAAAGAAAGGAAAGAGTACTTTCGTATTCAACATTTCCGTGTCGCCCTTATTCCCTTTTTTTGCGGCATTTTGCCTTCCTGTTTTTGCTCACCCAGAAACGCTGGTGAAAGTAAAAGATGCTGAAATCAGTTGGGTGCACGAGTGGGTTACATCGAACTGGATCTCAACAGCGGTAAGATCCTTGAGAGTTTTCGCCCCGAAGAACGTTTTCCAATGATGAGCACTTTTAAAGTTCTGCTATGTAGCGGCATTATCCCGTATTGACGCCGGGCAAGAGCAACTCGGTCGCCGCATACACTATTCTCAGAATGACTTGGTTGAGTACTCACCAGTCACAGAAAAGCATCTTACGGATGGCATGACAGTAAGAGAATTATGCAGTGCTGCCATAACCATGAGTGATAACACTGCGGCCAACTTACTTCTGACAACGATCGGAGGACCGAAGGAGCTAACCGCTTTTTTGCACAACATGGGGGATCATGTAACTCGCCTTGATCGTTGGGAACCGGAGCTGAATGAAGCCATACCAAACGACGAGCGTGACACCACGATGCCTGTAGCAATGGCAACAACGTTGCGCAAACTATTAACTGGCGAACTACTTACTCTAGCTTCCCGGCAACAATTAATAGACTGGATGGAGGCGGATAAAGTTGCAGGACCACTTCTGCGCTCGGCCCTTCCGGCTGGCTGGTTTATTGCTGATAAATCTGGAGCCGGTGAGCGTGCGGGTCTCGCGGTATCATTGCAGCACTGGGGCCAGATGGTAAGCCCTCCCGTATCGTAGTTATCTACACGACGGGGAGTCAGGCAACTATGGATGAACGAAATCGACAGATCGCTGAGATAGGTGCCTCACTGATTAAGCATTGGTAACTGTAGGACCGGTACCGAGCTCGCTGGACTCCTGTTGATAGATCCAGTAATGACCTCAGAACTCCATCTGGATTTGTTCAGAACGCTCGGTTGCCGCCGGGCGTTTTTTATTGGTGAGAATCCAAGCACTAGGGACAGTAAGACGGGTAAGCCTGTTGATGATACCACTGCCTTACTGGGTGCATTAGCCCAT
+
**,*%#$&(&&&'+**,.0+**(%$$%(()13:FDDC;;;;EEIG@CCCHCD7772,)''''(&')33)(&$$$&%%$%.,-.////144..3.-,))&%%%%&&%$&&&(2%%$$$%$$%%&'%&%$$$))*+<?::;=;7-,,66@ACCFJGJEDGJHFE////4:+*+09;-,,,,((&-<BDJFEHJ>>>@D>:87546*)))B@A?>?/-./,50+**''(346+*)'&%%$%$$%(=A>=??JIFF;:9:@EA000<ACAHJFFGEFFEAA@@DDHDA:;;;CBC20008:DDB<7660((533380*,)))555*)()$#$$%)2556667=DFJJHGIGJJJGFJJJJHJJEEEEEJFEDDGDGDFIFJDHEI==<=GFHEGFEGJHIEJIGEFGHJHBJHHDFAA?@@0/.--1122BHJJFFDGJJJFEECACFGJHJJJIJJIJJFEGGIJJJJGJFGFHF651*-0''(**1509:=;96766.-.139('&%(''%$&(())*'(&$%&(()''&&'&&&'(77677679<;995(001756/0***))./8=>CE?EJGJGFDJFJJDBAB?7667;(37.5/-(0.(&&''$$$'+)&')***/023;7760//0355473343...*-.22///,(&'()+34+671114451000238=A@IEFGJIJHHH6445=DEEEFJGHHHDGEIJEJGHJJJJJJJJJHJF>?JC??ABA@@==@AC855555<FDCE@???JEFJEIJJJHJDDCCFAFEF?99&&&()013>:89;1/.-01465:--.>??B6544////ABJJHJCFIJJJJJJGJJDC@>?@@AGFIJJJJFJJHJFJHDGIFJJJJFIGHJHIJEDCC><=>DEIJJ5444JJGJJJHJFHGJJGBCCDCFFFJGFCCA@@AABBJJJJJDFDAFF;DDFFJGDF8751'''0-=@;8((()(()'---34:9<JJJGEGJGIEEGFJJJIJHFJGHJHGGBGHJ+++((+*-29:,+.+344A77IFIJJ=4*FFEBFJJJJIHFHDCCHJJIJIDCGGJIJJJFHJIF?:=JEEBDEEGIJJJHJJJJGJJBB?A>;@F<@BC>>11113443,,*+2IJEGCGIGIFJFDIJFGJJJIIDEDFFIGJJJJJJJJHJHJFFJJJJJJBDEGGGCCA>766:?GJHJGJJGJJJJFBCHJJJEJE>=<1)&&&%&))=@EHF>=>=EGIFGJJGFFJIJ;;;=F>455)(((++06)))65:?GBA???>CDJJJJJJJIJJJIFJJHGJHHJJJJGGJJIJJIHGGCCFCJEEFBB==>@CBAEJ;:9<B@@@ACCDBD:942&&&*&&''+)*)2,,-9BBC?ABEJICFCEEDBAA-&%%%%&$%())?BD?>ACEGJJJD88:DF@BDBEJGJIJHJJGJCD8878;;;DEJJJEJCDJCAAB::6677<<=>?=4/.-,1;=?AEJJEGD444:22125J<;</..,.--88---/??(('(-1<788B>(''(/CDBCBGACCEJ-778432278:3122::::93561<77HBCDCDFGGE?@BJJGBEGEDFCG0000>=;565=95767B@@>5,,,,,+'('',,))%)&&%%',,,-+0>>CHBABCFIJJJJDJJJEJIJJJDJA=88:7:33DAIHDGIJJHJJJJJJJJIJJJJHGJJJJJJJACAA;<BIIJDJJJHFF2.,++4.-*,--@DEHEDDGGI@?@?7-(''+267**)('%&%%&&&&&&(-,-010323=::::FJJIFDIIHBCEDCBDGJFCFFCFDGJJ@884(&''.,,,.:>EBACDGJB6669?;78CDGGGHG=998==>JJJJJJJGJJJGHJIFHGE>44458765,+++-./4921//&&'''///.))EEHFJGHFFHFJJJJJIIFJGJFEJGJGJFCBIIGJJJJHJFFJGJGJJAEFECC?@FED4444JBEGJF=?:A=((((76555:7789<==5542*&&&*DCGJJJJJJEEBCGJJJFHFJIHHJJA@::9751*)*,-,))*%%&&&'(+47;;:53:6@H=87782236CBCCJIJJJHEJGJHFHJIJJJJJJJAAED5448D>D?=<87888=7FECJGJGHCGJDCDEECEDCC@D>FE983.<==GJIHGJFCJJJJJGIEJHEFJHIJJJJJJFHIEJJJJFIJJJIJI?<<))));;;ED?AFEJIJJFFFIJJJEFFJJJ><;;>>CEJGJJJGJIIJJJJJG:998;<?E?>>=BBEBCG<434<;FE=><<3@EFHCCA75)'%&*,67?CHJGGJJIJJJJJJJJIJJJHJJJJJIDJHJHJGIJJDEHJJFEJHHCHJIJJJJHJJJJJJJJJJJJJ<<<;JHJHJIJHEECDE678?AJJDJJJJJIJIJ><<=CC8881112>CB4333GJJ8788==<=IJIJJJJJJJJJJHJJJJJGGJJJJJJJJJJHFHJJJJJJJIJJGIJHJJJJHJJJIGJJJIJHI<;;;JHJJGJJIFECA?=>5667@-,+++%$$%()'&)13:>A?@@?JI;::FGIJJDJJJJJDA>:::DCJGJJIJII????H<-&)((3()333''''('*56531332222/..-65')**@?CBDCGCDI@AAFIFDB@BC?@@=<>CB2224HBDIJJJIHFDA@@HJJJJIJJJHJJJFJCJCDHHB9333>>?>855.--)03/,,+*12>7444&&&(776<A===><>66445461100B;3228?=;;;8(&&&)(400@BB8-+)*)&%&%%&)''(*11126689==<<>ACDBDGGGJJJ;;;899:?><8450*+2279CIGIJHGJBAA@G@CBAA6-64/2253115589:8224GIGJJJIJCB:97:::88:;B;777FI+*++EFDJJJJJI?;;:<;=>---*-,++JFFEDDJJJIJGJFFJJJJJJGJFIJJIJJFJJJIJEHGJIJIIJJJIJHEFFJEJJEGFB;11++;;AFGHEJJJICCDCGGBJFEJEGJJGJJJJJHGH;:::BJB@@@JJJJJHJEDCC?=:((()/-54($+-2012522..344-,,+/2112,,,**/-)&''%%$$'&*,-//456BCCGJEEDDIID1/044((((53,,,-;.-,+./022674459844::<;<=>HJHFDJGJJJHIHIJE>>>;<=;8----/2..//70'@JDBCJIJFHIFJJGJJEFFJA:79833510..''')+,-+,%%&&&&&&')*+0/34?EC<;;:91+('1,-7DDCDEDIHFJJIJJFBC@>@4/'35()('*)(++>>FJGJJIGGFGJJJJJJJJJIJIHJJJJJGJDGJJJIIF87778'''&(*-1=?>DGDGC?JHIJGJHGJJJFEEJF>IHEGGB=<9:<=??ECDHJE8502/../..-&$%('))3667--,+.//)'%'%%%&*.-('')2,,,-37<@BDCBA@@@9H<<99;<=BA=87***,00179;BACJCFFC>>>?B4/.---/0'&&?;AAAHJFB:34433/1DCEGGDIJHHJGJEHJJJJJJJHJJHJJHDEJDJJJHHJGHIGJIJIIJJIJJJJIIHGHEHEJJJJJJJHJJGJJJHJJJJHJJEEEDCB;6?::;JIIJJJIJJJIIJIJFJIJG9888JJJJJFJJ--------5556DCC@:=;;JJJJJJIJJJJFDDDB@@EJHEIEHHJJJJJGHFEBBJJH@@CDF@EE>>>>?>5CDJJFECB@CEJJIJHJJJJJJJJJJJFJGGJJJJDGC993/0.,/00?ACFFHGEJIJJCA@8888JJJJJ@?*%$%'&&'(%''11?HFFBDACEDJDJHCCDDCC;;;<JJFJJHJJIJFEEEA=55598)%$$$$%()(&&%%&',/())))''%%%&'))*-586.*(('(%%((*+,2513638++3..-..+()+'(()....5-,,+'&&&*&%$$%%%%%$$%'()02778>?>>?:97,***,**+)--,-(01;<<AABFJFJIGJJJJJJIJJHJIIJJJJJIIJJGECDHJHJGJ<=D?:;;HH<=>JJH=<<==77765HJJJEJJJGHCD@<;<=@???EE;;;;1000D?4.&+++(&&&3545';==>>=EJHAA?AJJJJ?JHDB@@@DD<989:999IB9::=<<9-,++1''(()&&&'((('&&&%&%&&'-11,,)(())*)&%%%(*'(()))))(),/0-,,.:<=<BB211289:,,,)(((+,''(()''(*,,.032/00,,-->=>>///1999:FIHIDFA)((&&$$'(-('&%&&&'-444733)''&''&,%$$$'(-++31001GGFEJJEJD<=''',80*92*ACDDD@??<6;<?EJJJJJJIHJIGJIJGBCB@A<9*.003578GDFJ5444CJJJJHFJIJFHD>=DA=>;899HFJJGJJJJJJJFIJGABAABB>B=1&'''HJJIFHJJJJFJIJJJGF>===6567972112453699CDGIEHJCGCIDFJJJEGFIFIJJJFGJJJFCEGFEEDG?F:>=>86679FJCBD@<BHCGFJJIJJIJJJFJDJJFF0////71-../44>?00008:>DGEDA555++,1,779BCJGHGGJBGJF>>>=BB;,,('&&',10018/*()'()')*&(122223889<@::8:<>HFGHBB87''**+DGEGCCCHJJIJJJHIJJJIDFEFFJIJJIJHJIGJHJFFEJJJFB;<>;;E==<<DDJH8877=GJFHJJJJJHF;:8666532/.,-8;43212533>@<:55HFIFCDC?@??IECCDHCHCCHE32222==>AABA?@?EGBBBC@A?2'''',++*+)+--+))65-+-+0)(''%##&%'()./-08:<<<<@C:JJGJDDEDJE44557?@??:?F=6666>GJGEJDA>==:;<<<<;;??@???AA>:JIJGHIGE@AGJGJEJEDEIJGFFABD?;9**(''(*+..-'%%%('''%(68;>>9883444=----,,+,;ACGJ;;;:?>@@@AAB@GHJJGBJJHFHJJJGJJFJJJJJJJHJJJJJJJJFCFFIGFGJFHJJJGJJJJJJIJFB''&&%%&'&()556->BADDEHJJGJJJJEHJJJJJHDJGHJJJDHFHJJHJGGGE53334@@JJJJHHGHEADFJJEFJJJIDDEDACBGJDCDJGGHJJCBBCDGFEGEIJHJEHJJGJJJHJJJCDJHJJJGGIJJJGJJJJIJHJIJJJ1111JJJCCA666232252000:=99898>DEJA@>2222<<<ABB@A>?@EGJFIJHJHHFHIJJJJJIJIEGHC@?444DHJHFJJJHCCHIIBAAA1))))110/13>CCHAJIJIJJ@AGFIJJJJGJJGGGJJJIJHJJGJGFFEF;:::<<<>DGHDFIGGJJIFJJJJIGIHJHJHIGJHHGJJJJJJIIJJIJJJJJJGFFJG9999=?@BEGC=50D;JGJEDBCABA:7779;??GEGICDCHIJJJHFFDD>B=@EHJHIEDDEEJF>==;444CCEE=AFJFHFGJGIIJJJCCDBCG97855568?=778898;<:6674433./.1**33CEGJFHJGB?+)))5((((98EB71112120///00070081BEJJIF?>>?GGJJEGFJAAA?@BGJJDEJJJD///211ACCGEJFFEB@EB,**+8::<BCCCDFJGGJIGHJDGGGFJJIJJJFJIJCBBBIGJGJJHH/.../6)%%%&)&&,,677870099AEDIG@@?AC=;;;>GHJIJJJHJEHHDGIJJEJHEGGJDJJJJJJJHJGJJGIF>>>:..-...,+**(/310///7BA>=<;=BFEEJHEEHJEEDFEEEBCBGFEGJIIJFIHDHJJJGJIJEB;8;BA@?999,,,-/-,-,.?7789FF00/+)))'&%
@Glass_T7V_25_D3_14_10_9
GGTCCATGGCGCGCGAACTCCATCTGGATTTGTTCAGAACGCTCGGTTGCCGCCGGGCGTTTTTTATTGATAATCCAAGCACTAGGGACAGTAAGACGGGTAAGCCTGTTGATGATACCGCTGCCTTACTGGGTGCATTAGCCAGTCTGAATGACCTGTCACGGGATAATCCGGAACTGTGATTTTAGGGTTTTTCTGGAAAATCAGAGGGCAGGAACTGCTGAACAGCAAAAAGTCAGATAGCACCACATAGCAGACCCGCCATAAAACGCCCTGAGAAGCCCGTGACGGGCTTTTCTTATCGGGTAGTTTCCCTTGCATGAATCCATAAAAGGCGCCTGTAGTGCCATTTACCCCCATTCACTGCCAGAGCCGTGAGCGCAGCGAACTGAATGTCACGAAAAAGACAGCGACTCAGGTACCTGATGGTCGGAGACAAAAGGAATATTCAGCGATTTGCCCGAGCTTGCGAGGGTGCTCTTAAGCCTTTAGGGTTTTAAGGTCTGTTTTGTAGAGGAGCAAACAGCGTTTGCGACGTCCTTTGTAATACTGCGGAACTGACTAAAGTAGTGAGTTATACACAGGGCTGGGATCTATTCTTTTTATCTTTTTTTATTCTTTCTTTATTCTATAAATTATAACCACTTGAATATAAACAAAAAAAACACACAAAGGTCTAGCGGAATTTACAGAGGGTCTAGCAGAATTTACAAGTTTTCCAGCAAAGGTCTAGCAGAATTTACAGATACCCACAACTCAAAGGAAAAGGACATGTAATTATCATTGACTAGCCCATCTCAATTGGTATAGTGATTAAAATCACCTAGACCAAATTGAGATGTATGTCTGAATTAGTTGTTTTCAAAGCAAATGAACTAGCGATTAGTCGCTATGACTTAACGGAGCATGAAACCAAGCTAATTTTATGCTGTGTGGCACTACTCAACCCCACGATTGAAAACCCTACAAGGAAAGAACGGACGGTATCGTTCACTTATAACCAATACGCTCAGATGATGAACATCAGTAGGGAAAATGCTTATGGTGTATTAGCTAAAGCAACCAGAGAGCTGATGACGAGAACTGTGGAAATCAGGAATCCTTTGGTTAAAGGCTTTGAGATTTTCCCAGTGGACAAACTATGCCAAGTTCTCAAGCGAAAAATTAGAATTAGTTTTTAGTGAAGAGATATTGCCTTATCTTTTCCAGTTAAAAAAATTCATAAAATATAATCTGGAACATGTTAAGTCTTTTGAAAACAAATACTCTATGAGGATTTATGAGTGGTTATTAAAAGAACTAACACAAAAGAAAACTCACAAGGCAAATATGAAGATTAGCCTTGATGAATTTAAGTTCATGTTAATGCTTGAAAATAACTACCATGAGTTTAAAAGGCTTAACCAATGGGTTTTGAAACCAATAAGTAAAGATTTAAACACTTACAGCAATATGAAATTGGTGGTTGATAAGCGAGGCCGCCCGACTGATACGTTGATTTTCCAAGTTGAACTAGATAGACAAATGGATCTCGTAACCGAACTTGAGAACAACCAGATAAAAATGAATGGTGACAAAATACCAACAACGATTACATCAGATTCCTACCTACATAACGGACTAAGAAAAACACTACACGATGCTTTAACTGCAAAAATTCAGCTCACCAGTTTCGAGGCAAAATTTTTGAGTGACATGCAAAGTAAGTATGATCTCAATGGTTCGTTCTCATGGCTCACGCAAAAACAACGAACCACACTAGAGAACATACTGGCTAAATACGGAAGGATCTGAGGTTCTTATGGCTCTTGTATCTATCAGTGAAGCATCAAGACTAACAAACAAAAGTAGAACAACTGTTCACCGTTACATATCAAAGGGAAAACTGTCCATATGCACAGATGAAAACGGTGCTAAAAAGATAGATACATCAGAGCTTTTACGAGTTTTTGGTGCATTCAAAGCTGTTCACCATGAACAGATCGACGAATTAACCTCGAGATTACCGCCTTTGAGTGAGCTGATACCGCTCGCCGCAGCCGAACGACCGAGCGCAGCGAGTCAGTGAGCGAGGAAGCCTGCATAACGCGAAGTAATCTTTTCGGTTTTAAAGAAAAAGGGCAGGGTGGTGACACCTTGCCCTTTTTTGCCGGACTGCAGCGGCCGCTACTAGTATTAATATGCGCGCAGCGTATGGAAAACCGAGGCCAAAAGACGTGCGTCTTTGATGCCCAGTTAGACTCTACAGCAGAATTAAAATCAAGTCCGGCGCAGCCGGTTTGTGCCGCTTCCACGCAGTTATCTGCGCCTAAGCCCCCCGCCAGCAGAACGTTGCCAAGCGATTGACCATTTAATAGTGACCAGTCAAAACGTTGCCCGCTTCCACCCTGGCCGTTGTCTAAAACATATTTATCAACGTGCTGAAACTCGCGGGCGGGCAGGGTTTCACCGACGCTTAATGCTTTCCAGATGGCAACATGTGCTGGCAGAGCTTCACGCAGCGTATCGATATACAGCTGTTCTTCATTACCATGCAGTTGCACTGCCGCCAGCGATAACACCTTAGCTTTGTCCACCACATCGGCAATATCGTGATTGCGGAACACGCCAACATACTGCAACGGTGCCGCAGCCATCACTTCCTGCGCCTGTTCAACGTTGACGCAACGCGGTGATGTCGCAACAAAAATCAACCCACCGTAAATCGCGCCCGCGTCATAAGCTGCTTTAGCATCTTGCCCACGCGTCAGGCCACATACTTTCCTTCTCACCCAGCAACACCCGGCGCACGGCGGCGTGCAAATCGTCATGGGCCATCAACGCCGAACCAATCAGAAAACCGTTAGCGAAGTGGCTTAACTCGCGCACCTGAGCGTAAGTATTGATGCCGGATTCGCTGATTACCGTCACGTTGTGCCCCAGTTTCGGCGCAAGCTCGCGGGTACGGTTGGATCAATCGACAGATCACGCAGATCGCGGTTGTTGATGCCAACGACCTTTGCTCCCAATGCAATGGCGCGCTCCTGTTCCTCTTCATTACTGACTTCGGTCAGCACCCCCATCTCCAGACTGTGAGCGACGGCGGCAAGCTGGCGATCTGGTCGTCATCCAGTACTGAAAGCATTAATAAGCAGGCATCGGCCTGGTAATAGCGCGCCAGATAGATCTGGTAAGGGTCGATAATGAAGTCTTTACATAAAATCGGCTGCGGGGCGATTTGGCTGACGATGGGGAGGAAATTAAAGCTCCCCCTGAAAATATTTCTCATCAGTCAGCACCGAAATTCCGAAGCGTAATGTTTATAAATGGCGGCAATGCGTCTGATCAAATCATCACGGATCACGCCTTTTGACGGCGACGCTCTTGCACTCCAGAATAAACGCCGTGCGCGCACCCTGTAGCGCATCATAAAAATGTCGCGTGCTCGGCTGAACCTCATGAAAACTGGCCAGCGGTTGCTGCTGTTTGCGGGCTTCTACCCAAATCGCCTTGTCTGCGACGATTTTCGCTAAAACGGTTTGCATCATCTAGTATTTCTCCTCTTTCTCTAGTAGCTAGCCCAAAAAAACGGGTATGGAGAAACAGTAGAGAGTTGCGATAAAAAGCGTCAGGTAGGATCCGCTAATCTTATGGATAAAAATGCTATCGCTGGCAAAGTGTTTAATTCCTGCCGTGCAAATAATCAATGTGGACTTTTCTGCCGTGATTATAGACACTTTTGTTACGCGTTTTTGTCATGGCTTTGGTCCCGCTTTGTTACAGAATGCTTTTAATAAGCGGGGTTACCGGTTTGGTTAGCGAGAAGAGCCAGTAAAAGACGCAGTGACGGCAATGTAATGCGGAATATGGACAATTGGTTTCTTCTCTGAATGGCGGGAGTATGAAAAGTATGGCTGAAGCGCAAAATGATCCCCTGCTGCCGGGATACTCGTTTAATGCCCATCTGGTGGCGGGTTTAACGCCGATTGAGGCCAACGGTTATCTCGATTTTTTTATCGACCGACCGCTGGGAATGAAAGGTTATATTCTCAATCTCACCATTCGCGGTCAGGGGGTGGTGAAAAATAAGGGGACAAATTGTTTTGCCCGACCGGGTGATATTTTGCTGTTCCCGCCAGGAGAGATTCATCACTACGGTCGTCATCCGGAGGCTCGCGAATGGTATCACCAGTGGGTTTACTTTCGTCCGCGCGCCTACTGGCATGAATGGCTTAACTGGCCGTCAATATTTGCCAATACGGGGTTCTTTCGCCCGGATGAAGCGCACCAGCCGCATTTCAGCGACCTGTTTGGGCAAATCATTAACGCCGGGCAAGGGGAAGGGCGCTATTCGGAGCTGCTGGCGATAAATCTGCTTGAGCAATTGTTACTGCGGCGCATGGAAGCGATTAACGAGTCGCTCCATCCACCGATGGATAATCGGGTACGCGAGGCTTGTCAGTACATCGGCGATCACCTGGCAGACAGCAATTTTGATATCGCCAGCGTCGCACAGCATGTTTGCTTGTCGCCGTCGCGTCTGTCACATCTTTTCCGCCAGCAGTTAGGGATTAGCGTCTTAAGCTGGCGCGACCAACGTATCAGCCAGGCGAAGCTGCTTTTTGAGCACCACCCGGATGCCTATCGCCACCGTCGGTCGCAATGTTGGTTTTGACGATCAACTCTATTTCTCGCGGGTATTTAAAAAATGCACCGGGGCCAGCACCCCGAGCGAGTTCCGTGCCGGTTGTGAAGAAAAAGTGAATGATGTAGCCGTCAAGTTGTCATAACTCTAAAAGCGTAGCGAATTCGAAGAAACAGCGGCCGCGATTCCAGAAATCATCCTTAGCGAAAGCTAAGGATTTTTTTATCTGAAATTCTGCCTCGTGATACACCTATTTTTATAGGTTAATGTCATGATAATAATGGTTTCTTAGACGTCAGGTGGCACCATGGGAAATGTGCGCGGAACCCCTATTTGTTTATTTTTCTAAATACATTCAAATATGTATCCGCTCATGAGACAATAACCCTGATAAATGCTTCAATAATATTGAAAAGAAAGCCCCCCCCCCCCCCCCCCCCCCCCCCCCCCC
+
'&&&)---.0(''&$$&/578=C===BJFFJFF?212CCB==<<;::;>>>2222321))))/55+***&&&&&)578?A2222:::GG33320./1../AJHHJEEGJJHHGJJFJJJGHHJGJGJJJHJGJJJJHIJ<<<:-,,*(()--1001732-.CEDIJFDCC=;/////..+*&%&''%$$$%%%%'')*1ADCB?;64555;>46624/06/+()*+015;>AGJJEEDBCEC>?8678A++)))*163393A;9988=GGA@A@HCFJJIACFJDHIFJCDBDJJFGA@5()()**675558??1-/+,==GEHJJJFEFDGJB@<110/475445JGJJJJFC=@@CA@A>>@A@GJGJJIIIJHFFIJHEGHGGIGGIEJJGHJ'&&&&()JEHDA99:/-,2)),,.&&&&8<FJFJFFDAA@A;;>JDEEIJIFJJGHJJHJHJJJHJGHHJJGB>4-,,)-((((+,&'300091,57@BIBBBCEHJHJJFFJJJJA?@@GIJFEJEJJJGEHEIJIA>>''')31436CDE=::;=DGJJJGHJGHDHDHJHFGFJHJGIFFJJGIJHGJD<-+++))'(('*+.6A>>>;6BCGFJBC@>=5=@JEFCHJFDDDJJGGJCEBBJJFFJJFJJJJF=<=;::;HJJJFH8899))*@;:77769B@BE6665764333465566676765888989:;?@C><56775774434678;:;;6677:97543348966555588:;85566565666534446556656666444667755578756545422225555678;99::98644432.-)./***,--((--33((((866677778?>;9::9::;;988867643334666411125578;<;;51002776657;:<<654434577:87779;<<;;9887676897799:=:621015588:889;88787879;:996000000/022447856554211144632-+++.:;:86555567645577777:98899:::75444552222334334577777879:87667875442.../778:9:8887655554644458<=75545567668=;:87668:;=3*:885556899754446876785876420,,,0997764332433456<<9555443212233444447443469;;;;755345997656664445866433244521313345433444558:8777766565311223333444446552212334545554454455443300018:877997555555353354520('''*3324567;786576321111123586555545444335686644443344332245665JGJJGJIJJGJJGJIHJJGJFJJJJEHJJIHJHGJJJJGJJJJHJGIJJJJGHJGHJJHJHJJJJHJJB@5556@?523//./00-,.3:77889AFJFJJHJFAIA?;:;ABGHJJJFJGIJEFJGGCDIJ@?@@=7555;BFFFGJHJJJIJJJJJJJIHJJJJJJJJIJGEJJGHJEGJJFFCEE544463''''00<=>==<=>;>AIJIHFJJJJJGJJJFCI=978>@F@0000ADJIHJJHJJHIJJJJJJJJJIJGJJHJJHIJH-+*)84(()C>CAAJEJJJ=((((JJJJIJFHIJJJIGHIIF8999JHJGFEGGJDJHJJEHEJJJEDDFJHJJJJJJJIHEHEJJIGIJEIFGJGJJF>?>?IDBD<)(()))&&')'/&&((%$$$&444426@?@@:9A79BGA?>?B@@AJJHJJJIFJJGIJIIFJDDDD:88A=****BADDFIJHJFJJJHIJIE??>?=9;JJE?DIGJIHGJDEBIJIJJJJIJIIBDC;;:9:;5*('-0.01,++**,003500775223=?@GBB<<:::C@CECJJJJJJHHGJG@@:559:9999;?4,+++''()*))**+++,-277?AGGJJJEJFED=>=>>EEDJGFJJJIJIJHHHHFJFJIJDDDCDDGG==<<=<=>CEHHJAAJJA@@AEJGFDJF@A@BE>@JFEEJGGEJH<620...C@>=@HJJDHHEIBCIJJIHDGFJJJJJJIFJHEGHF>EJA;?449D=<;5FCFFFD989CFHHJEEFJJDAABDC@ADJEJJJJJJHJJDJ+***EHJJHHJGCFDC999JJJJJJGIECCBIG>??100/,-,.+,,.544:;==@22274424468:;<<<JIIHJEDAAGD*'''8';;;>>>@=99CEJJFJJJHGJJIJ>>??EGEHFFEJJFFHJJJJJHHD=JDAGJIGIE>>==BE>><;<=4444337;JJJ>;:9=>EFBAA52229>>?FEHIIHJJJGJJJJJJHHFGJJJJGJJHJJJJIJGHIJJJJHJJHJIJFEJHJHJJG??>?<;<<===9;;?EBBDFJIHDFJFB49111JHHJHJHJJGIJIGJJJJJIJJJJJJJGHGJJGJJFDFIJCG866DFGFC>;88<HJJJJGJJEHJJGJHHJIHGEGEGHJIGJHJJJEIJG7IEJJJJGJHIJHJJIFJJHGJJJJGJJJGEIJJJJIJJJFJIJHGGJJJJJGJJJIJJFJJJIIJJJIGJHHHGIGJGHJJJHJJJGJAJJJJJHJIIJJJJJJHGFFJJJIJGJIEBDFJHJFJGJJJJJJFHIJFJGJJJJHJJIJJEIGIEGJCGDIFGJJJGEJHJJJJIJJJJJJGJJJJJIHJHEF@@B?5-++++;34BJGHJJHJJJFJIGJHJJJJBAAAGF@AA?53445BABBJ@@@AJGJD???@DEFJJGGJJJJGIJJJJJJJJJJJIIJGFJJJIJHIJDHJHFDDDBCDJJIJJJJHJJJEJJHJJJJGFCFID?B@<<==@B>;83333697=>@DEJG@JGHGJIJJJIJJGFGIHEFJJJJDDEC40/06,**0333=76674422/./00..-.0111B;CGJJJJJJFJIJGJJHEC:5G=>=JHJJJHJGJGGFJJFEHJD5JFECJHJJGJJJJJJJHHJJJHFJHCEA>?BBGIJJIJHJJJJIGIIHIJJJJJJJJJ<;;:,,,200/333JJJIIJJJJJJJJEJHJJJJFGJFJHJHJJJFJJJFGJJJJGJGJJIJJJJDIC=<:55566,,55:::JJIIGJFDCACEHJGGIHJBJGJGH@?665DHEJGGIJJJJGHJEHJGJJJGJJEGAABAJJJHEFDCBADAB><540/++;<BDJJIGCJDA@H=>HJJHJJGJJJJJBBCGG=&%&'+@DJJJJGJCCECJGDDGIJGJHJHHJJJB?0/./,,--.3878766447;GHDDBA?DJFFEJ??A666653**0158999?:BIJFIHJJJJIJJJJJJFJGJJGJGHJGJGHFDGEEGHJJJJEJJHJJJJJFJEEFBB@5-&&&(.&'++:;;::GJHFGJIIFDCDC;;99<=DFHHIJJJIFJGJFJIJJFIFFGJIJJJJJIDI@?@===>CFIGJIJJJHFFIJGJHJDEEB44444CCDFJJIGGJJHJIJFJEGJJJG66?8145BD@A=;:8;7BCBDB@?JGJJGJJIIJJD<5JCBADGJJJJJIEHJIJJ?=<=>AD;>=7677BBAE>>?@FIEGGEA53**&$######$&)('&'&&))'$$$$&'0248767A;;;:;;;<JJHFEDDJJJGJGHIJHJGJHJJJIJFEDJJJJJJGJJFJIJJJJB6-,3?@DHGGD@B,+4+CJJJJJHJJIJJHJJJIJJJJHIHJFFCHJJJIFJJAA>EC4334BFHEJJJJJGJJJHHD=AHJGB@@A==6444==>?CJCD:634544888=CCEHJGHEHDDEGJJIFBEHCJDFB9:61321.(()(((')+*(()+5588;?@?@55<<@56;999CD:9;<@E:HIAJFFD8777B@JGJJJIFJBACJJJHGJJHJJJGGJ?@=31019:>DEEDCBEHGJJIIJJFJGGJJJJJJJJHJGEGFGGJJHJJJJJJDJFFGJJHJI@A?>?3///1DDFJJIJJJIJJJHIJDFJGJJFIJ5554867100.,))*'&()+&((),)(())45:<>CJHFFGJGDDA>=9<@0:62BDCEGDG?3334777;;==<A==?JFE=;;:===;,''&&&')*+.CJJIJIJJJJJJJJJJJJJFAJJJJD;:9JJEIHGHHFGJIJJEIJJHJFJIJJJJGGGGJFGGHJJJHIJGIJ@A@CIEEGGJFHHIIEIDJ@7DJJJJJJJBA<<<;<<<;:99;??BJJJIJHJJJIHBJJIA===?GJJEJJJDD7GJIIDDGJJJGEJJJ;;;9>>=AAGJJJFJHJJIJGJJ@?>@I=<<30267*))****+---.<;9.,-1BCHEJHJJJGJJGJJEEDDADBC=?HJIHGFJJJJGJJJGJEFHJGGJGDABGFFIHDIA@@BH210''')***('(*69==@?=:<<8878D@;;;JGH;;;;GJIFJJJJJJIJJJJJJFBJJJJHHFHEEGIFJHJDEB?779=A9:2.--==CEHJGEDDGEDEGADCBCEJJHGJ<GFJHIJJ98*'%%%%%&1((((=?EGJJJJIJJJJJJFJBAG@A@BEDIA@ACEGHDGJGJIFJJHJGHFJJJJJFJHJJJJJJJJGJJHJHJFDFFD?@@A<;<<HEHGFFJIEDFDCD=4449CC><=HEIJHEEH?;..&&&*68;=B>>>=HFJ@EGJEFEFGJJGEJJIJJJJJFFJGJJFGJJJJJJJJ***6*8**=<@@BGJ75-,,2410+****+..258::EHJJIECJ;;;;210-('%'(,.01=?ABBAAA<CJEIJGGFH??JGA@:<>BEJDGEGGEJJJJIIGCB;>ACACGDD)))**156?HFFFDGJGFJJJJ9999:BBCBDBEBACCGFA;88?>:::;@@@==>>CA==<=?C?===><:()78?AACBGC;:<GEAAAACCFHJGCA@A@>=<==?AA?@=>>=<<<97779=A663/1667==>??A@@====@==??;887333/0/,+,/..*(($#(((('0248;;;:91./112222......*
@Glass_T7V_25_D3_14_10_10
CCTCGTTGATTCGCCTATTTTTTATAGGTTAATGCTCCATGATGATGATCGTTTTCTTCAATCATAGAGGTCGGAGCACCATGGGAAATGTGCACAAACCCTATTTGTTTATTTTTCTAAATCTCGTTGAATATGTATCCGCTCATGAGACGATAAACCCTGATAAATGCTTCAATAATGTATTTTGAAGAGGAAGAGTGAGTATCTCGACATTTTAGTGGCCTATTCCCTTTTTTTGCGGCATTTTGCCTTCCTGTTTTTGCTCACCCAGAAACGCTGGTGAAAGTGAAGGATCCTGAAAATCGTCTGGGTACACAGTGGGTTACATCGAACTGGATCTCAACAGCGGTAAGATCCTGAGAGTTTTCGCCCCGAAGAACGTTTTCCAATGATGAGCACTTTTAAACCTACTATGTGCGCGCGGTATTATCCGTATTGACGCCGGGCAAGAGCGACTCGGTCGCCGCATACACTACTCAGAATGACTTGGTTGAGTACTCACCAGTCACAGAAAAGCATCTTACGGATGGCATGACAGTAAGAATACTGCGTGTTCATAACCATGAGTGATAACACTGCGGCCGACTTTTCCTTTCTAACAATCGGAGGACCGAGCTAACCGCTTTTTTGCACAACATGGGAGTAGTGTGAGCTCGCTTCAATCGTTGGGAACCGGAGCTGAATGAAGCCATACCAAACAACAGCGTGACACCACGATGCCTGTAGCAATGGCAACAACGTTGCGCAAACTATTAACTGGCGAACTGCTTACTGCTCACTTACGGCAACGATTAATAGACTGGTGGAGCAGATAACCTTCCAGGACCGCTCTAGCTGGGCCCTTCCGGCTGGCTGGTTCTTGCTGATGAATCAGCGGGTGAGCATCAGTATCGCGGTATCATTGCAGCGCTGGGGCCAGATGGTAAGCCCTCCCGTATCGTAGTTATCTACACGACGGGGAGTCAGGCAACTATGGATGAACGAAATAGACAGATCGCTGAGATAGGTGCCTCACTGATTAAGCATTGGTAACTGTCAGACCAAGTTTACGAGCTCGCTTGGACTGCACCCTGTTGATAGATCCAGTAATGACCTCAGAACTCCATCTGGATTTGTTCAGAACGCTCGGTTGCCGCCGGGCGTTTTTTATTGGTGAGAATGCAAGCACTGGGAAGATAAGACGGGTAAGCCTGTGATGAATACCGCTGCCTTACTGGGTGCATTAGCCAGTCTGAATGACCTGTCACCGGATAATCCGAAGTGGTCAGACTGGGAGAATCAGAGGCCAACCTGGAACGACGACGAGATAGCACCACATAGCAACCCGCCAATAAAAAACGCCCTGAGAAGCCCGTCGACGGGCTTTTCTTGTATTATCGGTAGTTTCCTGCACCATAAAATCCGTAGAAAAGGCGCCTGTCGTGCAGTTGCCCCCATTCACTGCCAGAGCCGTGAGCGCAGCGAACTGAATGTCACGAAAAAGACAGCGACTCAGGTGCCTGATGGTCGGAGACAAAAGGAATATTCAGCGATTTGCCCGAGCTTGCGAGGAGTACTGTAAGCCTTTAGGGTTTGAGGTTGTTATTTTGTAGAGGAGCAAACAGCGTTTGCGACATCCTTTTGTAATACTGCGGAACTGACTAAAGTAGTGAGTTATACACAGGGCTGCAAATATATTCTTTATCTTTTTTTATTCTTTCTTTATTCTATGATGACCACTTGAATATAAACAAAAAAACACACAAAGGTCTAGCGGAATTTACAGGTATAAGCAGGAATTTTACAAGTTTTCCAGCAAAGGTCTAGCAGAATTTACAGATACCCACAACTCAAAGGAAAAGGACATCTAATTGTAGTTGACTAGCCCATCTCAATTGGTATAGTGATTAAAATCACCTAGACCAATTGAGATGTATGTCTGAATTAGTTGTTTTCAAAGCAAATGAACTAGCGATTAGTCGCTATGACTTAAGCGGAGCATGAAACCAAGCTAATTTTATGCTGTGTGGCACACTATTCAACCCCACCGATTGAAAACCCTACAAGGAAAGAACGGACGGTATCGTTCACTTATAACCGATACGCTAGATGATGAACATCAGTAGGGAAAATGCTTATGGTGTATTAGCTAAAGCAACCAGAGAGCTGATGACGAGAACTGTGGAAATCGAGATCCTTTGGTTAAAGGCTTTTGAGATTTTTCCATGGACAAACTATGCCAGTTCTCAAGCGAAAAATTAGAATTAGTTTTTAGTGAAGAGATATTGCTTCTCTTTTCCAGTTAAAAAAATTCATAAAATATAATCTCGAACATGTTAAGTCTTTTGAAAACAAATACTCTATGAGGATTTATGAGTGGTTATTAAAAGAACTAACACGAAAGAAAAGCTCACAAGGCAAAGTGTAGAGATTAGCCTTGATGAATTAAGTTCATGTTAATGCTTGAAAATAACTACCATGAGTTTAAAAGGCTTAACCAATGGGTTTTGAAACCGATGAGTAAAGATTTAAACACTTACAGCAATATGAAAATTCATCATCCATAGCGAGGCCGCCCGACTGATACATTAGATTTTCCAAGTTGAACTAGATAGACAAATCAATATCGTAACCGAACTTGAGAACAACAATAAATAAATGGTGACAAAAATACCAACAACCATTACATCAGATTCCTACCTACATAACGGACTAGAGAAAAACACTACACGATGCTTTAACTGCAAAAAATTCAGCTCACCAGTTTTGAGGCAAAATTTTTAGGTGACATGCAAAGTAAGTATGATCTCAATGGTTCGTTCTCATGGCTAACAAAAACAACGAACCACACTAGAGAACATACTCGCTAATACAGAAGGATCTGAGGTTCTTATAGCTCTGCTCTAGGTCTGAAGCATCAAGCTCAACAAAACCAAACTAGAACAACTGTTCACCGTTACATATCGAACAAACTTTGCAGTATGCACAGATGAAAACGGTGTAAAAGAGATAGATACATCAGAGCTTTTACCAGTTTTTGGTGCATTCAAAGCTGTTCACCATAAACAGATGGACAATGTAACCTCGAGATTACCGCCTTTGAGTGAGCTGATACCGCTCGCCGCAGCCGAACGACCGAGCGCAGCGAGTCGGTGAGCGAGGGAGCCTGCCGTAACGCAAGGAACGCGATACTCAGTTTTAAAGAAAAAGGGCAGGGTGGTGACACCTTGCCCTTTTGCGACTGCAGCGGCCGCTACTACGTATTAATATGCGCGCAGCGTCTGGAAAACCGGAGCAAAAGACGTGCGTCTTTGATGCCCGGTTGCGACTCTACAGCAGAATTAAAATCAAGTCCGGCGCAGCCGGTTGTACAGCTTCCACGCAGTTATCTGCGCCTGAGCCCCGCCAGCAGAACGTTGCCAAGACAATTGACCATTTAATAGTGACCGTTCAAACGTTGCCGCCACCCTGGCCGTTGTCTAAAACATATTTATCAACGTGCTGAAGAACGTCAGGGCGGGCAGGGTTTCACCGACGCTAATGCTTTAGATGGCCGTCGTGCTGGCAGAGCTTCACGCAGCGTATGGATGTACGAGCTGTTCTTCATTACCATGCAGTTGCACTGCCGCCAGCGATAACACCTTAGCTTTGTCCACCACATCGGCGATATCGTGATTGCGGAACACGCCAACATACTGCAACGGTGCCGCAGCCATCACTTCCTGCGCCTGTTCAACGTTGACGCAACGCGGTGATGTCGCAACAAAAATCAACCCACCGTAAATCGCGCCCGCGTCATAAGCTGCTTTAGCATCTTGCCCACACGCTCAGGCCACATACTTTATTCTCACCCAGCAACACCCGGCGCACGGCGGCGTGCAAATCGTCATGGGCCGTCGACACCGAACCAATCAGAAAACCGTTAGCGAAGTGGCTTGAGCTTCGGCACCTTGAGCGTAAGTATTGATGCCGGATTCGCTGATTACCGTCACGTTGTGCCCCAGTTTCGGCGCAAGCTGGCGGATTATAGGTTCAATCAGATCGACAGATCACGCAGATCGCGGTACTTGATGCCAACGACCTTGCTCCCAATGCAATAGCACGCTCCTGTTCCTCTTCATTACTGACTTTCGGTCCAGCACCCCCATCTCCAGACTGTGAGCAACAGCAGCAGGCTGGCGATACTGGTCGTCATCCCAGTTCTGAAAGCATTAATAAGCAGGCATCGGCCTGGTAATCAAGGGCCCGGATACGATCTGGTAAGGGTCGATAATGAAGTCTTTACATAAAATCGGCTGCGGGGCGATTTGGCTGACGATGGGGAGGATCCGAAAGCTCCCTGAAAATATTTCTCATCAGTCAGCACCGAAATTGCAAGACGTAATGTTTATAAATGGCGGCAATGCGTGCTCAATGAAATCATCACGGATCACGCCTTTTGACGGCGACGCTTTCTGGCTGCAAGATCAACGCCATACACGCACCCTGTAGCGCGTCCGTATGAAGATCTTCGCGTGTCAGCGAACCTGACTCTGAAGACTCGCCAGCGGTTGCTGCTGTTTGCCAGCTACCCAAATCGCCTTGTCTGCGACGATTTTCCTAAAACGGTTTGCATACATTTAGTATTTCTCCTCTTTCTCTCATCGCTGACCCCAAAAAAACGGGTATCGAGAAACGAGTAGAAGAGTTTGCGATAAAAAGCGTCAGGTAGGATCCGCTAATCTTATCGATAAAAATGCTATGGCATAGCAAAGTGTAACACCGTCCAGAAATAATCAATGTGGACTTTTCTGCCGTGATTATGGGCAGCACTTTTGTTACGCGTTTTTGTCATGGCTTTGACGCCGCTTTGTTACAGAATGCTTTTAATAAGCAGGGGTTACCGGTTTGGTTAGCGAGAAGAGCCAGTAAAAGACGCAGTGACGGCAATGTCTGATGCAATATGGACAATTGGTTTCTTCTCTGAATGGCGGGTGTCAAGGTCTGGCTGAAGCGCAAAATGATCCCCTGCTGCCGGGATACTCGTTTAATGCCCATCTGGTGGCGGGTTTAACGCCATTGAGGCCAACGGGTCCTCTGGATTTTTTTATGGACCGACCGCTGGGAATAAAAGGTAGCCTCTCGATCTCACCATTCGCGGTCAGGGGGTGGTAAAAATCAGGACGAGAATTTGTTTGCCGACCGGTAGTCTGCTGTTCCCGCCAGGAGAGATTCATCACTCAGGTCGTCATCCGGAGGCTCGCGAATGGTATCACCAGTGGGTTTACTTTCGTCCGCGCGCCTACTGGCATGAATGGCTTAACTGGCCGTCAATATTTGCCAATACGGGGTTCTTCGCCGGATAAAGCGCACCAGCCGCATTTCAGCGACCTGTTGGGCAAATCATCAGCGCCAGGGGCAAAGAGAAAGGCACTATTCGGAGCTGCTGGCGATAAATCTGCTTGAGTAATTGTTACTACGACGGCATGGAAGCGATTAACGGTAAGCCATATCCCACGATGGATAATCGGGTACGCGAGGCTTGTCGGGTGCCACTCAGCAATCACCTGGCAGACAGCAATTTTGATATCGCCAGCGTCGCACAGCATGTTTGCTCTCGCCGTCGCGTCTGTCGCGTGTTTTTCCGCCAGCAGTTAGGGATTAGCGTCTTAAGCTGGCGCGAGGACCAACGTATCAGCCAGGCGAAGCTGCTTTCGACGCCGCCGGATCCCTATCGCCACCGTCGGTCGCAATCTTGGTTTTGACGATCAACTCTATTTCTCGCGGGTATTTAAAAATGCACCGGGGCCAGCCCGAGCGAGTTCCCGTGCCGGTTGTGAAGAAAAAGTGAATGATGTAGCCGTCAAGTTGTCATAACTCTAAAAGCGTAGGCGACTTTGTCAAAGAAGACGGCAGACTTTTAGCGAATTGCAAGATCATCCTTAGCGAAAGCTAAGGTTTCCTG
+
''*&&&(&&&&(()*1//1026,((./230))*)*(&&%%'00...,,-+***-2++*)()(''''&'(*+'%%%(()00-/1101420+,++%'$%'1755100,)))+7;BDDD>1..1.'&%%&&$%&'21,*'(2379:8;?>=>==10/,,)'()*%&==>>A;99)''(,--.)*&&'&**-,&'%()../-,(())*.((*))((-*27'$$#%'((./316:8623587('&')'-.23..//>333985:8*))56;?=>@B>>CA??>++++45:9)&&&'%$$$%%$+,012'%&$$$$))(&&('''&(),33346422348*((())));;>CE==:0)%'%%)+,-66?<;>@>>??7,-99?EJJ@A@@HE@799;>=:7660---)(')(%%'&%$&()+))'&%&&'.'&&&&''/2.--.3DA@@?EGH>=<976****,'((B@B@;:43.//..(&&$'+.7;;=<<?;CEGGIIEEFGB=:2101-.../55>A>:.---3.244347***677A---((&$&%$%$$%%%'''&&))+/012))))*BBA==<?A;;88::))))-/-++'13.6)(()+*))'&&&&%%'&&'+)+.1&''(++578A><766/.-,-/)&%%%%'('''''+((+&%&&)120.00=A<<443687'%((+**+<@@?861**+,))*/12././.((((+,-:AACEGFGHF=>>@CB533...)**)*))**,-00,+*.12,,3+)(')'')'((((*,,,,,-''%&)++*)))*)(((&&'(%%$$$$&&&&&&'+('&'%'&((&&&&)(&&%$$('&&)1988*,/.--))((**(*&&''3>311,)''''&%&()&%%%(((&%&&,,++116421*(((+(&&&&'+,45=><7666333@EEIJJJFJHDDJJB?>>===FGFFFEGDFIE??>JECBCCDFI5446885677999:A>>AB7222/*-34BCBDIGJFJFGFFF?>=<@@@ADJBDCC>@@=GFD@@@67----15-99<=ACGBBBBD?430,))'&'%%%$%%%-13):;8****C::;;CF55559744233322,+****<=CJDD;2445DACJHD>>=?J>A:88+***)(((7?C>=9645/-,-*('')*,+)),*-+,-)))&&%%&**+2999;>>97*'((),'%%'&.11665:06CEDDEJJCAD7666<?>==9:<:;;:67651++)),,5343/---19<??@200202>@5=33001-&%&'(%$$$$$&(((&''((%$&%$$%%%&'',)))+(()**()*&)'&'&%&&,8<<;;;;GBCEFGCAAA?9,***065477:;9:;8>31129***+//./8842((-*(''1/0126112899::<:65**))*)))/-/''&&&)))-/.0,((031340.++-4///899?BACJCBCCJDIGHII110,,77GJHDD=<<=>>A75:@C775655A9993333200.//;=@<@=;;<'(((>>>?DFJDFCJHGJJGE/-,+&%&&&++-//54446-+./0,*4*(((.)''(&()+--1--..155.++-/348--,-247787<;;;<:::;;;<6444:33;FFJCEB@@BFJJHJJJHIJIJHJG42.12/('%%$#$'-...,'.+/,)))+*()7;899///6999;49835-+$$%%$$$%))).//.,,('')(((22000..()''.-('&&%#%'''**0/'3/+++,,+*))''*((0/8;;==>@@GIGJGAGCADCDCBC>76678<==CCBHGHFEFDFB?81---/...EJEIJIDA?@53&%%%,*''$$$$$,,1008:=BFJGC@@?CDEJJJFHJFJGIJGGGJ?8789::;<=43335@E?@?@A@??<<;::8/*(&'()--2'%%%/212;>AAEEJCDF;<;<665244ABF99883121(().>=999:JGJJEDFIGJJFJJJHFHDJIH?<5--,-,-2.&&&'3;=CF@A.'(9=>>@AFE>>>7533543010+)&'('0100184000,,-31+844557889===AA@BJJJJEGC@>?1/////00>DEJDCDGJEH1112?>>73223388:DFCEGJGGFDDGGGJJFCEFDDEGIGHDIC10./+%$%&((8<?BCDCEE@@@C;>=;84443784<6('&)&%&'(%%%'''''/*('**,*)))*523<D856'$$$%%$$%%%(**458;ECC>?@==;31/.((''*067:44;<34>GBG??=>>?=888>>>*)*).('&&)....2,.9?>BADC5444EECEDJF>>==@AB?A?=ACHAB***+///043200>GEBB@FCABBC,,+52,.431--&$%%%&''(-.*'&'%%&''*&$%%'&(&440)'+.)/++434775617DGJCCDHCFIJ?;;:,,,,8.---20+26CA@=?=1..'&&'&&(-0153778:;-,)&%%&)*,1)))324@BBB@ABBGGH???@B732103+$$%$$$&')*-''1113=>55452111+++-2''''''*1560*(((+31111:+++.+,,-258:-((()'''3369-+++/6-)))-//455356881-534611127778=DA@<;@:ACACFGJDDBA::99443359:>===>?>><=?<4322-*'&'12:FB6666<AC==>>@BBEBHGJDC:;55-('(+*00124?BACACJJ==>?C20074-,,.)))))+++641.-/37543474**))***77)(()0,,,*3''//./.(&%%&1;=889=2223:44,+,,.,-./.052/,)'&.04/1/(((*23--..(()+,-(('&'(+,-))(%%%&&&-.----267&&&&&&%&%&**,//0)'%'))-++.//;:;@CBFCABJCBCHDCCB@/*('%%%&(+++)+&&%%&)*((''(&%%');=)'''.)(*/1('&('&&&'+45773---888879(&&',*)..=?>BCCJA??>GBC@?=::;=11'&&),,)*'$$#&(,59888998777888789///162(((*9:;<JJDJHJJIGJJCCDDJAB=0//05==@@BABB??;<;90++*(&&04552000+++)*+)*(''(*,*-'%$%%%%&'&&'%$$##$$$)(&''''''*,--.0..011???2001778<8?A@B.82('''-.57334221/...200..()*;?7;;=?910/138764556?A?@>:...21/-)))00121200//17A<9JGJFHCBE<<<=>>>A><;;JJIJCGJJF><<>>71.-,...---057999==;,-))&&''&)+,0772223222464)())'&&(,6?>@>9877677678722212..+**,,54469<:5&%%%%&-9:5&%%'*.25*))(**''%$013:>=::88950+('',-0**)*4317/---9>??E<573+4()0-.137GHEGJ?B@GCEFA774--..1.()/19989-(&&%'''%%$$%&&,,0339:879979::::<<..))('*+%%%&)(()/522/01//100/..68D==;;;;6666JF@A@;:9/..,..-/222-/2::GCECD::98:760//0,+++74000341...,((/++++30136;11107878667121.2139:<@@::::8;;<<<<;-CBH<JGJBCCBFGDFEEJBB321)(('*&&&2588988))(+++/<7888@BCGGGJEBJIFA@@@BBBABDDIF?=;5/<<=B?>?<EC:86*)*,'&'.2..71111000;2;:999:>@=8<;4334<<:2?:==;:'&&(11133300>>@CDACEA??>D44/)(($$%%&(&+(),*+./3322623*'(33.--/4555;(''%%%.0''&))/,&'(&))@AAAAD?;:;@@A?IJIJGCEFDJGHHGEBC665548443443324224-5559;((((0((()*)))'%$$&&)/..-,+**.4*))((%&&((1121//-))*+&)&&%&',,.,,,,*--433)=@>?>///0>---&&&&&&&A??>I>>4?79;D;<<<??BFABCC;0,+*)(%%&(7;99<<=;<?@?GBBBDJ;:::&&&'''(('('''*---&'''.,()57::788333-.**0113CDGEEIJGJHIJJJJHGHJHJHHEIJHFH@@A0,'((*+.1,,,.+*)*+-2/03CEDJJJFCAACHDEIHIJHJJJJIEFBBBCF?998:BD:::JF77767+*)*445.-.-+)((%%&&&$##$&*))&&'(*8<:9?7///0000:>>@@AAAA970,,-300*)&&',(()679;7766<2113>=@CDB???<==>210'&&&*)),1/.1../..14E?=99659=<:;>=>=6555;;84+)'%%&&'&&&(&&((*:66--,,+,+*-.57:9600311--+*((('$'(''''*)&',.110,''''(('''&%####'(-''''''((*(&%%%&'*'&()'(('&&%$$$%$$)),3:>?>@B?C=>:889999;>=<?@,&%$&(8:21/1?2/,,)(&&('&)*+-344CA@@BBG60@54(''&%%&$$$%&2134@??=>3320)%$$$%''.1'&%&**()(/2593,@;;;:9;A@;933)((+))((()710//43?9887=))));=GF887=DCICBDBCDAB;::=EJ8'''&'&(+%%$%&')22---4456?;4223;;;6411-**(())39))))'((&%%'??<****?ACCC>>BAJGBEEBJG:90)'%%%%)13446==@<<;<=>766CJ443+**+&&,)((%#$-)+7?FCHFHDFFFHFCC?@EDD?>>667GJJEDF=>>>FJCBC@CCB;65++,*,'''''''=>*))*)(()=9980645>:99;>>>=;;:4&$$#&$$&$%&&2332445***<?7776;@AA)(((-)%'))+)('&'()9433389748789=JIJJJJJHJFFBD;=<***<=>BD@::9--*+&&&&&'999=BAFJF..&&&&)'('''&'(.-5+++1488/+''(((&'(())./,+/***+,12,,,,3---9;90..'''))(('''&)('&'-49A??ABAD>7650-*(%$$$$%%69;:5530C9549<BA;897+**)...+-448FCF::::EA???BB?7552334;;<<?A@A>:<JCCDAGI<<<<IBDEDCGJHBDF?>::<?JJIJDJGGJIJFHJJBGGGJJIEGGEJJEHC?H?22239211120()(%%&'')%&,..-;0/....234???>>>::99****1)((%'())(()&%%$$%%&00//..1/++*('&&&000-'''(+,*)))/&&(37445FJJG>>>>JECA3'''&''')(*+&&'%&%$$$$%&4<=>>HJABADHGE886('%(*)*(&',0*6''7<DHJ@@?64310,+,-)(((&&&%%$$$%)''&$$&&&(*&&&())02=>@ECEC4443444:8555AAADFECFJ@@?<;85--.-,+,/-*)(%&'',-6<8889;>>>>7))()-,*)*-.2(2((((5BBD???BGJFJJJ:::;A2?BGJ>>>?G@?>ACFHEDGDDJE,,,-B=>;7223>===>960+&%%##%&''&.-.,*,,,5C@CCDDF<<9*(''///11*(('/.59>333))))3333@AAAB@@C@<>55.0,+,.+023/.++)))&(-339:9::06))388677./-'CBAD?HFF?>==GJHJFEJEJGHEJGJJJ>>=>IEJ2.,((=;;99:;;??52(&&())&&'()*+)(((*&&%$%&)''&&&%%&&)&&&'())--/3448631*),..***+56134127??91*))%$&+''''
@Glass_T7V_25_D3_14_10_11
GGCGGTTTATGCCACCAGCGATAACACCTTAGCTTTGTCCACCACATCGGCAATATCGTGATTGCGGAACACGCCAACATACTGCAACGGTGCCGCAGCCATCACTTCCTGCGCCTGTTCAAGAAACGTGACGCAACGCGGTGATGTCGCAACAAAAATCAACCCACCGTAAATCGCGCCCGCGTGGTCGGCTGCTTTAGCATCTTGCCCGCGTCGCCACATACTTTATTCTCACCCAGCAACACCCGGCGCACGGCGGCGTGCAAATCGTCATCGGCCATCAACGCCAGAACCAATCAGAAAACCGTTAGCGAAGTGGCTTAACTCGCGCACCTGAGCGTAAGTATTGATGCCGGATTCGCTGATTACCGTCACGTTGTGCCCCAGTTTCGGCGCAAGCTCGCGGGTACGGTTGAATCGATCGACAAATCACGCAGATCGCGGTTGTTGATGCCAACGACCTTTGCTCCCAATGCAATGGCGCGCTCCTGTTCCTCTTCATTACTGACTTCGGTCAGCACCCCCCATCTCCAGACTGTGAGCGACGGCGGCAAGCTGGCGATATTGGTCGTCATCCAGTACTGGAAAGCATTAATAAGCAGGCATCGGCCTGGTAATAACGCCACCAGATAGATCTGGTAAGGGTCGATAATGAAGTCTTTACATAAAATCGGCTGCGGGGCGATTTGGCTGACAATGGGGAGGAAATTAAAGCTCCCTGAAAATATTTCTCATCAGTCAGCACCGAATCCCCGAAGCGTAATGTTTATAAATGGCGGCAATGCGTGCTGGATCGAAATCATCACGGATCACGCCTTTTGACGGCGACGCTTTCTTGCACTCCAGAATAAACGCCGTGCGCGCACCCTGTAGCGCATCATAAAAATGTCGCGTGCTCGGCTGAACCTCATTCTGAAAACTGGCCAGCGGTTGCTGCTGTTTGCGGGCTTCTACCCCAAATCGCCTTGTCTGCGACGATTTTCGCTAAAACGGTTTGCATCATCTAGTATTTCTCCTCTTTCTCTAGTAGCTAGCCAGAAAAAACGGGTATGGAGAAACAGTAGAGAGTTGCGATAAAAAGCGTCAGGTAGGAATCCGCTAATCTTATGGATAAAAATGCTATGGCATAGCAAAGTGTGACGCCGTGCAAATAATGAATGTGGACTTTTCTGCCGTGATTATAGACACTTTTGTTACGCGTTTTTGTCATGGCTTTGGTCCCGCTTTGTTACAGAATGCTTTTAATAAGCGGGGTTACCGGTTTGGTTAGCGAGAAGAGCCAGTAAAAGACGCAGTGACGGCAATGTCTGATGCAATATCGACAATTGGTTTCTTCTCTGAATGGCGGGAGTAAAAGTATGGCTGAAGCGCAAAATGATCCCCTGCTGCCGGATCTCGTTTAATGCCCATACTGGTGGCGGGTTTAACGCCGATTGAGGCCAACGGTTGTCTGATTTTTTTATCGACCGACCGCTGGGAATGAAAGGTTATATTCTGGAATCTCACCATTCGCGGTCAGGGGGTGGTGAAAAATCAGGGACGAGAATTTGTTTGCCGACCGGGTGATATTTTGCTGTTCCCGCCAGGAGAGATTCATCACTACGGTCGTCATCCGGAGGCTCGCGAATGGTATCGCCAGGTGACTTGTTAGTTCCGCGCGCCTACTCGGCATGAATGGCTTAACTGGCCGTCAATATTTGCCAATACGGGGTTCTTCGCCCGGATGAAGCGCACCAGCCGCATTTCAGCGACCTGTTTGGGCAAATCATTAACGCCGGGCAAAGGAACGGCATATTGGGGACTGCTGGCGATAAATCTGCTTGAGCAATTGTTACTGCGGCGCATGGAAGCGATAGACAACTCTGGCTTCCATCCACCGATGGATAATCGGGTACGCCAGTTGTCAGTACATCAGCGATCACCTGGCAGACAGCAATTTTGATATCGCCAGCGTCGCGCAGCATGTTTGCTTGTCGCCGTCGCGTCTGTCACATCTTTTCCGCCAGCAGTTAGGGATTAGCGTCTTAAGCTGGCGCGAGGACCAACGTATCAGCCAGGCGAAGCTGCTTTCGAGCACCACCCGGATGCCTATCGCCACCGTCGGTCGCAATGTTGGTTTTGACGATCAACTCTATTTCTCGCGGGTATTTAAAAAATGCGCCGGGGCCAGCCCGAGCGAGTTCCGTGCCGGTTGTGAAGAAAAAGTGAATGATGTAGCCGTCAAGTTGTCATAACTCTAGAAGCGGCCGCGAATTCGAAGAAACAGCGGCCGCGATTTCCAGAAATCATCCTTAGCGAAAGCTAAGGATTTTTTTATCTGAAATTCTGCCTAGTGATACGCCTATTTTTATAGGTTAATGTCATGATAATAATGGTTTCTTAGACGTCAGGTGGCACCATGGGAAATGTGCGCGGAACCCTATTTGTTTATTTTTCTAAATACATTCAAATATGTATGCGTCGTCGACAATAACCCTGATAAATGCTTCAATAATATTGAAAAAGGAAGAGTATGAGTATTCAACATTTCCGTGTCGCCCTTGCCTTTTTGCGGCATTTTGCCTTCCTGTTTTTGCTGACCAGAAACGCTGGTGAAAGTAAAAGATGCTGAAGATCAGTTAGGTACACGTGGGCTACATCGAACTGGATCTCAACAGCGGTAAGATCCTTGAGAGTTTTCGCCCGAAGAACGTTTTCCAATGATGAGCACTTTTAAAGTTCTGCTATGTGGCGCGGTATTATCCGTATTGACGCCGGGCAAGAGCAACTCGGTCACCGCATACACTATTCTCAGAATGAGCTTGGTTGGTCTCGCAGGTCACAGAAAAGCATCTTACGGATGGCATGACAGTAAGAGAATTATGCAGTGCTGCCATAACCATGAGTGATAACACTGCGGCCAACTTACTTCTGACAACGATCGGAGGCCGCAAGGAGCTAACCGCTTTTTTGCACAACATGGGGGATCATGTAACTCGCCTTGATCGTTGGGAACCGGAGCTGAATGAAGCCATACCAAACGACGAGCGTGACACCACGATGCCTGTAGCAATGGCAACAACGTTGCGCAAACTATTAACTGGCGAACTACTTACTCTAGCTTCCCGGCAACAATTAATAGACTGGATGGAGGCGGATAAAGTTGCAGGACCACTTCTGCGCTCGGCCCTTCCGGCTGGCTGGTTTATTGCTGATAAATCTGGAGCCGGTGAGCGTGGGTCTCGCGGTATCATTGCAGCACTGGGGCCAGATGGTTAACCCTGCCATTATCGTAGTTATCTACACGACGGGGAGTCAGGCAACTATGGATGAACGAAATAGACAGATCGCTGAGATAGGTGCCTCACTGATTAAGCATTGGTAACTGTCAGACCAAGTTTACGAGCTCGCTTGGACTCCTGTTGATAGATCCAGTAATGACCTCAGAACTCCATCTGGATTTGTTCAGAACGCTCGGTTGCCGCCGGGCGTTTTTTATTGGTGAGAATCCAAGCACTAGGGACAGTAAGACGGGTAAGCCTGTTAATGATGTCACTTACTACTGGGTGCATTGGCCAGGTGTGAATGACCTGTCACGGGATAATCCGAAGTGGTCAGACTGGAAAATCAGAGGGCAGGAACTGCTGAACAGCAAAAAGTCAGATAGCACCACATAGCAGACCCGCCATAAAACGCCCTGAGAAGCCCGTGACGGGCTTTTCTTGTATTATGGGTAGTTTCCTTGCATGAATCCATAAAAGGCGCCTGTAGTGCCATTTACCCCCATTCACTGCCGAGCCGTGAGCGCAGCGAACTGAATGTCACGAAAAAGACAGCGACTCAGGTGCCTGATGGTAGGAAACGGAATATTCAGCGATTTGCCGAGCTTGCGAGGGTGCTACTTAAGCCTTTAGGGTTTTAAGGTCTGTTTTGTAGAGGAGCAAACAGCGTTTGCGACATCCTTTTGTAATACTGCGGAACTGACTAAAGTAGTGAGTTATACACAGGGCTGGGATCTATTCTTTTTATCTTTTTTTATTCTTTCTTTATTCTATAAATTATAACCACTTGAATATAAACAAAAAAAACACACAAAGGTCTAGCGGAATTTACAGAGGGTCTAGCAGAATTTACAAGTTTTCCAGCAAAGGTCTAGCAGAATTTACAGATACCCACAACTCAAAGGAAAAGGACATGTAATTATCATTGACTAGCCCATCTCAATTGGTATAGTGATTAAAATCACCTAGACCAATTGAGATGTATGTCTGAATTAGTTGTTTTCAAAGCAAATGAACTAGCGATTAGTCGCTATGACTTAACGGAGCATGAAACCAAGCTAATTTTATGCTGTGTGGCACTACTCAACCCCACGATTGAAAACCCTACAAGGAAAGAACGGACGGTATCGTTCACTTATAACCAATACGCTCAGATGATGAACATCAGTAGGGAAAATGCTTATGGTGTATTAGCTAAAGCAACCAGAGAGCTGATGACGAGAACTGTGGAAATCAGGAATCCTTTGGTTAAAGGCTTTGAGATTTTCCAGTGGACAAACTATGCCAAGTTCTCAAGCGAAAAATTAGAATTAGTTTTTAGTGAAGAGATATTGCCTTATATTTCCAGTTAAAAAACTCATAAAATATAATCTGGAACATGTTAAGTCTTTTGAAAACAAATACTCTATGAGGATTTATGAGTGGTTATTAAAAGAACTAACACAAAAGAAAACTCACAAGGCAAATATAGAGATTAGCCTTCATTTAAGTTCATGTTAATGCTTGAAAATGACTACCATGAGTTTAAAAGGCTTAACCAATGGGTTTTGAAACCAATAAGTAAAGATTTAAACACTTACAGCAATATGAAATTGGTGGTTGATAAGCGAGGCCGCCCGACTGATACGTTGATTTTCCAAGTTGAACTAGATAGACAAATGGATCTCGTAACCGAACTTGAGAACAACCAGATAAAAATGAATGGTGACAAAATACCAACAACCATTACATCAGATTCCTACCTACATAACGGACTAAGAAAAACACTACACGATGCTTTAACTGCAAAAATTCAGCTCACCAGTTTTGAGGCAAAATTTTTGAGTGACATGCAAAGTAAGTATAATCTCAATGGTTCGTTCTCATGGCTCACGCAAAAACAACGAACCACACTAGAGAACATACTGGCTAAATACGGAAGGATCTGAGGTTCTTATGGCTCTTGTATCTATCAGTGAAGCATCAGACTTAACAAACAAAAGTAGAACAACTGTTCACCGTTACATATCAAAGGGAAAACTGTCCAGATATGCACAGATGAAAACGGTGTAAAAAAGATAGATACATCAGTACGAGTTTTTGGTGCATTCAACTCTGTCACCATGAACAGATCGACAATGTAACCTCGAGATTACCACCTTAGAGTGAGCTGATACCGCTCGCCGCAGCCGAACGACCGAGCGCAGCGAGTCAGTGAGCGAGGAAGCCTGCATAACGCGAAGTAATCTTTTCGGTTTTAAAGAAAAAGGGCAGGGTGGTGACACCTTGCCCTTTTTTGCCGGAGCTGCAGCGGCCGCTACTAGTATTAATATGCGCGCAGCATCTGGAAAACCGAGGCCAAAAGACGTGCGTCTTTGATGCCCGGTTCAACTATACAGCGAATTAAAATCAAGTCCGGCGCAGCCGGTTTGTGCCGCTTTTCCACGCAGTTATCTGCGCCTAAGCCCCCCGCCAGCAGAACGTTGCCAAGCGATTGACCATTTAATAGTGACCAGTCAAAACGTTGCCCGCTTCCACCCTGGCCGTTGTCTAAAACATATTATCAACGTGCCTGAAGAGTGGGCGGGCAGGGTTTCACCGACGCTTAATGCTTTCCAGATGGCAACATGTGCTGGCAAAGCTCACGCAGCGTATCGATATACAGCTGTTA
+
)*'-++++'%$%*)*+,999BJHFJIJHGGAIHJJJJJGJCJGHJJJJGJJJHJJJHHJFHIJJJJJJJEJJJJJJIFJJIHGJJJFHJIGJHJJJJIJJJJH>=:8&%%%&;<@A=::73)(((()00''323447;=:;<44338400++++JJJJIJEFJJFIFJJJFJJGIAB?@7<//..''''&&&&**01:1=>00/097:9?''*--*++...04224C=>?@BBHEJJHGJ:::;JDIJHJJJJD555477**))&%'%%%%'++*(((,+,+./4..-+,..,-+++*)(*+=FFIHJJJIJJJHGJIIJJJJJJJH@@??DBCG;BC@>>;7793333;=;=<<=?@;;;;CCJJGBC@=HHHJJJJJJJFJGJ@?A?6555<?F799:@.---./9774444((('.))))'&&'---.=>>>?<>?@A??D?ABAE999AJFGFJJHDEDGJ?CD:;E777GJHGJJJHFDEEJHEFB@A?@>DEC@DEIHFJHFJCGCIFJHFDB555589BACCFGJJJJJGJJEFECECECCECB<;;:;B@AAFDGB9999IEBB@B@<8333368.+*+320005445@C<=FCDC@F=999=EDDG))))%%%&,'%$%6576---->@DJJJED=;.../899:AAA>:;=?;:431/001,&&&(-)&'(AA)(((B:998879'''',)))'())*'&$$%/.-**,*/=FJJJGCF/---6:<544.+**''''*)((('((12=JGFJJJJJJIJJ7779GGJJJJGJJJJJJ8877999H@=666687879667:B8667::B<<99=FDFEHFJJJJJJEHBA530/023=?BDGIIJJJIJHIJFGJJJJIJJJEDGIF:::<C<>?HIIGICA@>?B===>FGHCJJHJGIFFJJJJJJJGFGGJJ>=>=CCCCGIEGGJFEHJFJJGJHGHBBBAEB><==IJEBCBJICA@??GJJGJJGJJJFDJJGHJEFGFIJDC@>422//04785545<@CCCDAE?A65349,,,-'&&',)&'088:;===B;;8:;F@@EB5556::;AGJJIHEBAAEJIJEC>=)))-+.+'&&)*//39BBJFIH?@@?FIJFIJJJGHGHJIJFIJJJJJJJJFJGHHHHJJIDHJJHJJEII*)))FEJCCDDFHJCBAAFBA;;;<CF65455??@FDEGJBEDCCEJGJGHH>==>@;9799:DGEJGFJIHHJJB>+(''.7/..?B?@C><77323CC924D@AAAJEDHJFBCBAFEHGHJJIHDD;ABIFJIEIFJEJHJEGHFJJGJJHHHJHJBBA=>++++3/154346;766386588>99884578/-*''?>>>=@?HJDBBAJHG@@@JJ9999?<@@6667:;(''()'&')/94DAB++++6)''&())0.,,../009834.,,-<<=BDFJJIJ>>>>'&&()()+2227A@@@?ABBABCBBEE:::FJJ>IFJHHHFCDA<B?=('''%'222GHDJIJHCEGJHFDCCGHIJCB><:9:9:4449::75521289>??EEFJJHDEDAJD?<;;)''''&&((*)()/+777941:;....211278:9;;;EJDEDCEJJHIGGJEDC>>;::9:88011+,,,32.0(((('&'&11334<A;:==@A;860///9999>?==<<7566('''C=<;788555347B66510**+>;;553(/0164DBJGCIDH::;=EFCDJJFIJJJJJJFJGJGJJJJJBDDCB>>>?@A@@DG??<21121/-,+&'$$&$'$$$*%&(00('*35<AIHJJJJIJHJH@J9/HJJHFFIFJJ<;;<E;::999;<==FEG>=>9552-++*)(()(')%'/4=<;JHGEIEHEI???=51.-(''(&$$#%$).-....--/---+///4333:<=JDGA6689;:=?H<<<<FHBC>9?<;;73-((++76777=2)88>CJHHIJJGHCFCC??>>BA@CF::7999I@JHFJJ@?<8)()-6?@A@BAAA@?<=@AGGDCEC633<=A>>==<><;;<?AEDJJJHJFJJJJ6?B>6(()86686@B@CIGJJJHJJJGBCCCJIEECJJGJJJGJGJJJJJIJGGGJD????ECBA@@DEHGIJJJJJJJJJJGF>?>JD?=.-('(&./01+'2((5223346569<B5B5555??CJDIC>C=JDCFJJGGIJJDFJJJIJJGJJFDBAEFD222---/''''3;EDJF:FDDBBIEHIJFJJJJJJECC?@@@==/.++,''()-,,,0;;621203=<<<;=43./39<=<@?@@JDB7776?ADB5421212334?GDFDHJJEJJJJJJGH?>@FFJGJJ21112JJHHEGD>==@EDB=*++,-2,,..5BGDHEF?@<<;B743450/--&&&()18;>?FFGIEE>@BAD@00*++*-,+*,14:9>==5434%%%$%%''-.01101>@@@AB@BHHEJJFD;4...GGJGDF=<>?HJJGGJJFGEGJ''''CJJDCJJFEEEHA4344/,,,00,$$%%(1033=AAEEJFGHFGHCFDJGJIACDE@::33457FFHJJJFFJJIIJGHJIB?@A?773210-.00.,''%&&%%%('')'(''((('&&',../0::8678722>??HFFECB?87543/.+,;BFJGJJ=7772+@@BCDJ?GFJIHIBDFEIH>=>>=300JHGBE;::9==:::<BDGCC>=9:921.,+'(+??@@///**)).-,-)))-,+*+,**+,.&&&&-('%%%%('())6<98888))'%%%&'()('&&'&%%%&+&(4551---@GJABAADCHIIIJJJJIJJHJJJIJJFIFEJFIEJJJIGJJJIGDIIJGJFIFE2223BJJEFJDHJJFGJGFBABBJHEEFJJGHGB@>/..+)(')'&&''&&&',.+,/68=>>>>BAJJJHEG?>?97447JGJJJJJJJFHJIIACBB?6665(((&&&4876564>333;41*)))00.211117989::9999CB<;<----GDGJFJJJHJCC?....521110113>=4==>>>>=E<=;1112889+***40--.,66887667:<@8(AADJHEDDJGHDEFCBCFHHG===@HF:849:<@;98..''/))2-**+224:233376/>:73/1<=6A?;79<AAFIFA@@@CHGJIIGDJJDFJFGHGJJ654412----.---??7889??>AAFGJJ>>>=F==><233364+))+,.//+(&%%)*+('&&(((9:6666A@////=BEJ98:321/1//01122HFHJHIJCEJGJEIG=9888DGFJJJGIEEEGC=89A666697(''';99:8;;:>77785...-.+++3:?@G???@JB?A@AA>???<;;@7,((**.001JFHJJJJGGE7511EEJFEJFIJHJIFJIIGEE=6577:@@A@6222<:?<8994446211158??>9788@>>>AAEHECCB??A::9:FHDFDDCDCCCBDEHJJJJJJJ>...(()&&%%(*)&+../::<DEED777&&&&%%''%&%&67@???GHGJJHJGJJJJJHC;823FEFGJJJFJJJEJEI=<:..((003322<::=@BBD<===IGJDCEJJGC@AB@DC==665.--.54655<<<><?BBJJHJIH>>=>I@==?A?==@HDHDJA@BAGJJIFH=::9==>@CEGJJJFJJJJFJCJIHJFJJJHDIJJHJEJJGJEDIJ8888EIGJJJC=?><@774228:6660008FEJIDDB>?:9;>BDCG>???C>100//46A??850/-**))'&%&(,)),+,8555))))+*(())FEFEJAABB@??>D?:73668;955@@AGJGJDJB?<:8:ED@@DE=JDHGJJJGHEFGJJJIIHIGJ>>==?EFA@@IJJJE=?:JJDCDEEFEGDC@@@DDCJJJFIJHJHGJJJHHIJHJJIIFJCDDEJJFEH?>;>@@=:65080010080..?DD9766551BDDABB=>?@BJEGJJHJJFJEJJJJHJHIJGJIJJJJFJJFFGJEFGCGFJJJF====,,-0,3%%%%)()*--23-(%$(++0.-+++10,./+@?@=>>>?BIB@A1CDFJJJHJIJA@@<:43116676799<@>95==>>?DCJIIJHGJJJJFGFJHJJIGJJJJIJGFHFIJIHJJJHJJJJJBJFJJDJ444/..//27ABA=>??JCJIJJHGJIJGFFGJFEJEC?0000EABCCEGHJJJEGJIGGJJJ9666863.,)),()**+79??+*+996BEJGFIGHJIFIJHJHIJIGIJFJJJJGGHGEJA:EEDDDF@A@=7779JEB>=<=A@BAFIJFGG....67;@GEDDCCDCDCBDCHIEHJHJJJJJEJJGDJEJDB?<98779CACD=<<>222,+++++,:JHGFC>>>?DEDHGJIEFIGGEEHIIG@A@@JJJCBDAACCJGJJAAABCB@AEHCBGAI2&&&&'&)213=:>CIADJHJFHEGFHJJJIGJIJJEHGIJHDCDHHHJIJJJIJIJJJJEJIECBDHJJJFA@=>?>>=?6656467HGIFFFFI<:;:8100.2//--)(&(''$$%(()&&%%')+1CCCC@?@JJHJIJJJJHJ=8:?@863344EJGJGFHJJJIGBBCD>=@JJJIJHJ3334ACGGIGFFHFJFJFGJJIJGJJJHHJJGJJJG@>@@BBGD;;;=442--1120*))'&'&$$%((**-107879?=?C642)&&%(:;444453014:AAAE@8EJJDIDFHIDH?<<=CJJHDEJEDHGHDCFEIEIDFFFFIEIIHFJJGJBCCEGBCEDDGJHGJJJIJJGIGHFFFJJGIJDEEEIJCBBCEAEB33DFJ>==9855::@:8866JGCCBFIDGC@CBE::8;*((''((+111653223=:55669:>AFGDECDBFJJDFABFDFJJJJJJJFIJJJJHJEFIJHGFGJJFJIJFJJHJGJJJEHJJDFEFJEBCBBJJJJGGFIDDDEDFDDBCDEIEHGEJ@?>>CCEJHHI5..-+('-9<<;<FF86355ADEHIDEFJ;:;;DDDCBBABABGDDC@D954459>>=BB??>>?=<=<>88<;<>@@<;:;>>BC=<222CABDCBB9888;<ABA@@=>FICCCB222355*)(*)&%&&%###%%%%%%%'112<:999ADBFDBEAAA@JEJC?7754++)''',9=?>?ABBHJIGB>;;///;<=>4442./6/49=A@9667@EAFJHD@>2--/7544467JIFGE??>?EJJIEEEEJHGGJJJGJJGFDFHE@>/('')+)((()----29@C,,,++*''%%%&&'+,,@<??BA*(((>===EDJJ@??BJ85,,,+*++,(((*4(../2++--?CJJHJJJJHGCEGJGHJGE::::?@@BFJGIHJAACEFHC83'''AJJFJJJHJHJGJIJGJJJJGJJJJEJDEJBCBBC=::@GIJJGH@?>89@CGGG@??EJJJIJJJIIED800CCGJHJJJA@A>?>0)));=?BEJJJGEJFJEBAB@AB<>=>=?>@<10,,,)(()129:HFI74448DEC>DIDEDA@<;;<>?B;+++'''((../*)((*')&'&'+&&&+1-.69:><:::@??CB??<<=<,)),0))()0005+(((>AEGJ..566789??GHHJJBAC>@8=;9;,))67==>=>>>=DEFJJJJJGFGJFEFFIJJJJJEHJJJIJHJAAAAFG9A@8::;;B@CGEFIJJJ;=2<::;=A***)--1..****83.--((''(%'('&&'((()1?@@BFCC@@@A?<<<12200..&184555A>;78GJJJJJIJJJJJFCB/**)''(+1))@BADGJEJGF>>>>FDEGABBBC@?+
@Glass_T7V_25_D3_14_10_12
GCCGGGCAAGGGGAAGGGCTTATTCGGAGCTGCTGGCGATAAATCTGCTTGAGCAATTTGTTACTGCGGACGATGGAAGCGATTAACGAGTCGCTCCATCCACCGATGGATGATGGCGATGGCGGACTTTGCATGCATCGCGATCACCTGGCGAACAGCAACTTTGATATCGCCAGCGTCGCACAGCATGTTTGCTTGTCGCCGTCGCGTCTGTCACATCTTTTCCGCCAGCGGTTGCGGGATTAGCGTCTTAAGCTGGCGCGAGGACCAACGTATACGCCAGGCGAAGCTGCTTTTGAGCACCACCCGGATGCCTATCGCCACCGTCGGTCGCAATGTTGGTTTTGACGATCAACTCTATTTCTCGCGGGTATTTAAAAAATGCACCGGGGCCAGCCCGAGCGAGTTCCGTGCCGGTTGTGAAGAAAAAGTGAATGATGTAGCCGTCAGTTGTCATAACTCTTAGAAGCGGCCGCGAATTCGAAGAAACAGCGGCCGCGACAGAAATCATCCTAGCGAAAGCTAAGGATTTTTTATCTGAAATTCTGCCTCGTGATACGCCTATTTTTATAGGTTAATGTCATGATAATAATGGTTTCTTAGACGTCAGGTGGCACCATGGGAAATGTGCGCGGAACCCCTATTTGTTTATTTTTCTAAATACATTCAAATATGTATCCGCTCATGAGACAATAACCCTGATAAATGCTTCAATAATATTGAAAAAGGAAGAGTATGAGTATTCAACATTTTCCGTGTCGCCCTTATTCCCTTTTTTGCGGCATTTTGCCTTCCTGTTTTTTGCTCACCCAGAAACGCTGGTGAAAGTAAAGATGCCGAGATCGATTGGGTGTACGAGTGGGTTACATCGAACTGGATCTCAACAGCGGTAGAATCCTGAGAGTTTTCGCCCCGAAGAACGTTTTCCAATGATGAGCACTTTAAAGTTCTGCTATGTGGCGCGGTATTATCCCGTATTGACGCCGGGCAAGAGCAACTCGGTCGCCGCATACACTATTCTCAGAATGACTTGGTTGAGTACTCACCAGTCACAGAAAAGCATCTTACGGATGGCATGACGGTGAGGAGTTTTCTGCAGTGCTGCCATAACCATCAGTGATAACACTGCGGCCAACTTACTTCTGACAACGATCGGAGCCCGAGGACTCGCTTTTTGCACAACATGGGGGATCATGTAACTCGCCTTGATAACGTCAAAGTCACGGAGCTGAATGAAGCCATACCAAACGACGAGCGTGACACCACGATGCCTGTAGCAATGGCAACAACGTTGCGCAAACTATTAACTGGCGAACTACTTCTCTCAGCTTCCCGGCAACAATTAATAGACTGGATGGAGGCGGATAAAGTTGCAGGACCACTTCTGCGCTCGGCCCTTCCGGCTGGCTGGTTTATTGCTGATAAATCTGGAGCCGGTGAGCGTGGGTCTCGCGGTATCATTGCAGCACTGGGGCCAGATGGTAAGCCCTCCCGTATCGTAGTTATCTACACGACGGGGAGTCCGCAGGCAACTATGGATGAACGAAATAGACAAATCGCTGGATCAGGTGCCTCACTGATTAAGCATTGGTAACTGTCAGACCAAGTTTACGAGCTCGCTTGGACTCCTGTTGATAAATCCAGTAATAACCTTCAGAACTCCATCTGGATTTGTTCAGAACGCTCGGTTGCCGCCGGGCGTTTTTTATTGGTGAGAATCCAAGCACTAGGGACAGTAAGACGGGTAAGCCTGTTGATGATACCGCTGCCTTACTGGGTGCATTAGCCAGTCTGAATGACCTGTCACGGGATAATCCGAAGTGGTCAGACTGGAAAATCGAGAGGGCAGGAACTGCTGAACAGCGAAAAAGTACAATAGCACCACATCGCCAACCCGCCATAAAAACGCCCTGAGAAGCCCGTGACGGGCTTTTCTTGTATTATGGGTAGTTTCCTTGCATGAATCCATAAAAGGCGCCTGTAGTGCCATTTACCCCCATTCACTGCCAGAGCCGTGAGCGCAGCGAACTGAATGTCACGAAAAAGACAGCGACTCAGGTGCCTGATGGTCGGAGACAAAAGGAATATTCAGCGATTTGCCCGAGCTTGCGAGGGTGCTACTTAAGCCTTTAGGGTTTTAAGGTCTGTTTTGTAGAGGAGCAAACAGCGTTTGCGACATCCTTTTGTAATACTGCGGAACTGACTAAAGTAGTGAGTTATACACAGGGCTGGGATATTATTCTTTTTATCTTTTTTTATTCTTTCTTTATTCTATAAATTATAACCACTTGAATATAAACAAAAAAAACACACAAAGGTCTAGCGGAATTTACAAGAGGGTCTAGCAGAATTTACAAGTTTTCCAGCAAAGGTCTAGCAGAATTTACAGATACCCACAACTCAAAGGAAAAGGACATGTAAATTTATCATTGACTAGCCCATCTCAATTGGTATAGTGATTAAAATCACCTAGACCAATTGAGATGTATGTCTGAATTAGTTGTTTTCAAAGCAAATGAACTAGCGATTAGTCGCTATGACTTAACGGAGCATGAAACCAAGCTAATTTTATGCTGTGTGGCACTACTCAACCCCACGATTGAAAACCCTACAAGGAAAGAACGGACGGTATCGTTCACTTATAACCAATCCGCTCAGATGATGAACATCAGTAGGGAAAATGCTTATGGTGTATTAGCTAAAGCGACCAGAGAGCTGATGACGAGAACTGTGGAAATCAGGAATCCTTTGGTTAAAGGCTTTGAGATTTTCCAGTGGACGAACTTCTGCCAAGTTCTCAAGCGAAAAATTAGAATTAGTTTTTAGTGAAGAGATTTGCCTTATCTTTTCCAGTTAAAAAAATTCATAAAATATAATCTGGAACATGTTAAGTCTTTTGAAAACAAATACTCTATGAGGATTTATGAGTGGTTATTAAAAGAACTAACACAAAAGAAAACTCACAAGGCAAATATAGAGATTAGCCTTGATGAATTTAAGTTCATGTTAATGCTTGAAAATAACTACCATGAGTTTAAAAGGCTTAACCAATGGGTTTTGAAACCAATAAGTAAAGATTTAAACACTTACAGCAATATGAAATTGGTGGTTGATAAGCAAGCCCTTACCGACTGATACGTTGATTTTCAGTTGAACTAGATAGACAAATGGATCTCGTAACCGAACTTGAGAACAACCAGATAAAAATGAATGGTGACAAAATACCAACAACCATTACATCAGATTCCTACCTACATAACGGACTAAGAAAAACACTACACGATGCTTTAACTGCAAAAATTCAGCTCACCAGTTTTGAGGCAAAATTTTTGAGTGACATGCAAAGTAAGTATGATCTCAATGGTTCGTTCTCATGGCTGACACCGCAAAAACAACGAACCACGTCAAAGCATCTGGCTAAATACGGAAGGATCTGAGGTTCTTATGGCTCTTGTATCTATCAGTGAAGCATCAAGACTAACAAACAAAAGTAGAACAACTGTTCACCGTTACATATCAAAGGGAAAACTGTCCATATGCACAGATGAAAACGGTGTAAAAAAGATAGATACATCAGAGCTTTTACGAGTTTTTGGTGCATTCAAAGCTGTTCACCATGAACAGATCGACAATGTAACCTCGAGTACCACCTTGAGTGAGCTGATACCGCTCGCCCGCAGCCGAACGACCAAGCGCAGCGAGTCAGTGAGCGAGGAAGCCTGCATAACGCGAAGTGATCTTTTCGGTTTTAAAGAAAAAGGGCAGGGTGGTGACACCTTGCCCTTTTTTGCCGGACTGCAGCGGCCGCTACTAGTATTAATATGCGCGCAGCGTCTGGAAAACCGAGGCCAAAAGACGTGCGTCTTTGATGCCAGTTCAGGGTTACAGCAGAATTGGAATTCAAGTCCGGCGCAGCCGGTTTTATCACTCCCACGCAGTTATCTGCACCTAAGCCCCCCGCCAGCAGAACGTTCCAAGCGATTGACCATTTAATAGTGACCAGTCGAAACGTTGCCCGCTTCCACCCTGGCCATTATAAAACATATTTATCAACGTGCTGAAACTCGCGGGCGGGCAGGGTTTCACCCGACGCTTAATGCTTTCCAGATGGCAACATGTATCGCAAGCTTTCACGCAGCGTATCGATATACAGCTGTTCTTCATTACCATGCAGTTGCACTGCCGCAGCGATAACACCTAGCTTTGTCCACCACATCGGCAATATCGTGATTGCGAACACGCCAACATACTGCAACGGTGCCGCAGCCATCACTTCCTGCGCCTGTTCAACGTTGACGCAACGCGGTGATGTCGCAACAAAAATCAACCCACCGTAAATCGCGCCCGCGTCATAAGCTGCTTTGGCCACTTGCCCACGCGTCGGCCACATCTTATTCTCACCCAGCAACACCCGGCGCACGGCGGCGTGCAAATCGTCATGGGCCATCAACGCCGAACCAATCAGAAAACCGTTAGCGAAGTGGCTTAACTGGCGCACCTGAGCGTAAGTATTGATGCCGGATTCGCTGATTACCGTCACGTTGTGCCCCAGTTTCGGCGCAAGCTCGCGGGTACGGTTGAGATCAATCGACAAATCACGCAGATCGCGGTTGTTGATGCCAACGACCTTTGCTCCCAATGCAATGGCGCGCTCCTGCTCCTCTTCATTACTGACTTCGGTCAGCACGCCCCATCTCCAGACTGTGAGCGACGGCGGCAAGCTGGCGATATTGGTCGTCATCCAGTACTGAAAGCATTAATAAGCAGGCATTCCAGGCCTGGTAATAGCGCGCCAGATAGATCTGGTAAGGGTCGATAATGAAGTCTTTACATAAAATCGGCTGCGGGGCGATTTGGCTGACGATGGGGAGGAAATTAAAGCTCCCTGAAAATATTTCTCATCAGTCAGCACCGAAATTGCCGAAGCGTAATGTTTATAAATGGCGGCAATGCGTGCTGGATCGAAATCATCACGGATCACGCCCCTTTGACGGCGACGCTTTCTTGCACTCCAGAATAAACGCCGTGCGCGCACCCTGTAGCGCATCATAAAAATGTCGCGTGCTCGGCTGAACCTCATTCTGAAAACTGGCCAGCGGTTGCTGCTGTTTGCGGGCTTCTACCCAAATCGCCTTGTCTGCGACGATTTCGCTAAAACGGTTTGCATCATCTAGTATTTCTCCTCTTTCTCTAGTAGCTAGCCCAAAAAAACGGGTATGGAGAAACGGTAGAGAGTGATAAAAAGCGTAGGTAGGATCCGCTAATCTTATGGATAAAAATGCTATGGCATAGCAAATGTAGAGCCGTGCAAATAATCAATGTGGACTTTTCTGCCGTGATTATAGACACTTTTGTTACGCGTTTTTGTCATGGCTTTGGTCCCGCTTTGTTACAGAATGCTTTTAATAAGCGGGGTTACCGGTTTGGTTAGCGAGAAGAGCCAGTAAAAGACGCAGTGACGGCAATGTCTGATGCAATATGGACAATTGGTTTCTTCTCTGAATGGCGGGAGTATGAAAAGTATGGCTGAAGCGCAAAATGATCCCCTGCTGCCGGGATACTCGTTTAATGCCCATCTGGTGGCGGGTTTAACACCAGATCAGGCCAACGGTTATCTCGATTTTTTTATCGACCGACCGCTGGGAATGAAAGGTTATATTCTCAATCTCACCATTCGCGGTCAGGGGGTGGTGAAAAGTAGGGACGAGAATTTGTTTGCCGACCGGGTGATATTTTGCTGTTCCGCCAGGAGAGATTCATCACTACGGTCGTCATCCGGAGGCTCACGAAATGGTATCACCAGTGGGTTTACTTTCGTCCGCGCGCCTACTGGCATT
+
9:@EEGH;;:;<;:4/72.+(%%%&(18CJDEFG?>JIGJE?>?>A:83222680//0)(**(&&&(,)'$$&('+2263226:=>>&%%''(0269.556>C=5554510&%$$%$$%&%%&&'%$%%(&%&&$$$%&&&&+++**(())((%%$$%)(&%%%10;<IDIJHJIJIFEC;810))58888@844347=FJJJGJJHGGFJGJDG?@?BGHHJJGC<;,'(-((((,(*++7;=::;GEJFJJJJJJJJJJJDDCFJJFIGFJJIJJFGFFDDFJJJHHJJFDDG=<88=E444----.I7D@>8767223?CJJCBA?A<DEJDFJJGJDJJJJJJGG>>>?A@A@>=:9>9=B66A@@7<321,())BBCDB@>=><>?HI?@;:;1001<EHFGE?J.EGJGB@@BJJGDEJEJHHFFECDDCDGFFJ6564//('%%-,632433420,*%%%+)++**+(('-00345??FFEDC77732/0++'&$$%)*./5>A>;9--:?BHGJDJJFGJEA<?DJC>>=AADFJJJJFGJD@+(()>:1000?@AAAIIJHJHFGGJIHFBA:22=>JJJGJIJJGHJEJJJHGGJGJIFEGJGGJFGFJCHGJIIJJJJJJ>=321423<==0/555JJJJJHJJJDF?@JJJGJJIJJJJJJJJJJJHGFGIBBCADHJEBAADJIJJJIJHHJJJJJIGJJJJJJIJJJ>CCFIIGJEJJJJJJJ@?>>CFJ@---)(((++7668ACABBCGF>FHFJFBJJEIJFFEFI4<A?<6898@9B8J9999B@@?D99CBGFJJJJFJJHABB76-+((%%%'&%$$$$$%&')&%%&&-.20/...0123<FGIFJFFJF?@@CHCEJFC@?B@BCCGJIC6585655++087;8<<<9::8..<<BJJJGJIFJIE<D>@=:0124,,++('('(,-'../6544/'()3@ABJEJFHJGJ@7FFEHGJJFJCCEDDD;;>A@000096677,,,,8AA@?GEJA>=444<CIJEEEDHJFJEJJCFDIDHGIJJJIDJJJIGJHJGJEGJFGFFJ=;<<DDC>>778***)*&&')(''''*,-=>@AAHDDGACACDECE3223GFJIAA;;;7988ABFJFGE@8=8+ABC@:99)))&&$#$$$%%'')(&&#$%,089>76---/;++**.2;;:?<=:6111383444-)))(*(''$%&()('')&&,1.//168=AADHJJFIEGCEJE2220'%%'&%%%'')*5;;=>EGDHJCACADEFIJCDD999:<<;@@@BBHGJD8777GJJGHAA@>@==?52301(',.6523<5=<EJFFEDEJEJJFEGGHB>?@<9;924?>?><>;<<----@;999>?@FJFH@@C>888@JJHBDFD>J5445DECEBA1111J666699;<>>>FGJIDFFBD@A??AB:;99;;CBACJC@<<<<=<<@?CAACEHEC??@@?@=HJJJHJJ?=53JGDJJGGDCEHIHIEJJJDED99:B>))'&&&'+38888:@A,,,,554430092*))*+****)))400160005JH@A?@ID858BBFGHJJJDFEA;:9:<>;>AJJJJJJIJGJFGJFJHDJJFEDEJFJHJIHDBJJC'''(;'''*14'''+23)+2>CGEA@;;99444462'''(**222756125;@CDA=<<;BCJBAAAGIF=;-***@<<=>GEFEGJEHEGFAJJJJJJGJJJJFGJGJJFJHIJJFJIGJHJJHJJEEEEJJJJHGIEJFFIHGBE9555366993223899;CBB@@BEGFGG?>>><<<<EJFFEGDD@@E??FB;:96&%%%003*2335=<ABBEBDCC666'''(DB9:530001561110322,++,/0035342--/1:EGG>>>?B332::;;A????AB555:DCEJFHGGICBABB=@@CCBCB=BA;<<>B@222252--.9=CBCB@@;;<<==<<CCCCFEE?7>>GCBA=///.0/+,.-/98??@CFAB@AD@@@?ECEJHD;777;;CFJHHDD@@A6555:9:;@EDDFGDF====;<;=;:488>9////<==1011?@?>ACCE@;===@B=:7211/0+***+,,,1=A><>D?AAJGJJJE@>?ABC?><DCBH989FFDFHDCBBDHCA>9B:2114>AACIJB@@@??BCABCCBB@CDFEDJBBCABABBCHFEFDEBA@==0,+-**))).+)&&&&,-34CCH?>=<;??DDDA<<<ABJJEDJEBCAAA@><?////;;==>BCDBDBADC@BAC433=@CBCA??AABBCCAA??ABB??>?BBDBA:+*+34::875442/)'%%'&)*-312:967(24=AAGDFB@==?FJJGDEDDGDJFFGEEFDHGGEGFDDJJJGJJJJEEFAC?>*))*//+.+++,>?ADD@AFDBB::8459DJHJHG6555622558FJIACAABBBDGEFB?:54432812?@EEDDFEJEEEGJJIJC32224JGEJJGEGECCBBBFDDECEECCDEIHFJGFBIFBBDEDJGHJGIJJJJGJJEIDJJJJGEDGFIIFIFDHDFEHGGCIEJJFJC<<BDFDJJGIJJJJFEFFCBF?D;;;CCCC@;;;<:98:==<?=7777;=333((%&('(;BEEFEFHGDGH<:::<CC>GGIJDFEGCBEEDJJGHHH@@?@3233>('''/6>?=@DEEEEDIEACBEJEEHJJHJEFGJGECCCBHGJFGHEEFDBDCECFEHGDFFJJJJJJHB?8444..)'(*&&(+-,,2BCBFFDFFCCCAABEHGFE@@>A?=>;5352/-..22-*'''+)/437./20*()):8D@BABHIFEFDEEJGDCCEECB>>?>CCBFGGAAA@<12?B@AAJFBCBFGJBJFEDCE889:FEJDDHDJFF;;;;CECEGDEEIEJCBBBCBBCBAAAHI<?=;:00,,,*)))+&&&(((&%$$$&'%%&&'+&&('++,54.20022:<<BAAADBBBDFDJJGJGJJHHJHIJE><89/.55JJD@DA:98:;DFBHHFDAA<;6HGFGJJJHGJHJJJJJJIJIJJJJIJGJGHJJJJJJGJJJJHFJHCCBBHCC1)))&')&'&&'(,2'...B>=21-,-'''')3,'''.0011CCADDBCCCCCDEB??>3223=CJIIGEFHGJJJGJJJFABDJIFDCBIJBB7788&&&&(((,,++***))*-=@G@>??EDJ:997=94;;9:;=?AHJJHIDDD?>>?=<322:53,,-.@ACEEFJGJJIJJJJJJFJJIEH<:::<=::9765521/...2499FC@@@J@??AEJJJJJEJFCEEGGEDED?@@@B;;>?EFE==::<99...--..&%%$'(%'',6687121*)))2,+'##%&(1..11112>>@???:5***,25//71++,@CFCDDCEEDGJCDC@CJCCDBDGHFJJJJJG1111--/31''CGFHGHJGJJJJJJJGGHIJJGJJJFEJIHJJJJ>JDEHGGIDJHEFB@;7(('(017<CCDHJGJJJJJJJHGJIB>=8IIGD<<CAFJFECJJJIGGJEGJJJECDE5A@?;:;>>666543/0...12,-588?5445A8777;::0001E2112=3,&%%$$&&&&*0'--/0=AAB=<<@@>***'&&(+'***242223****-%'.258;<>FA>5///9;<>?=;A8D?==>?@B@JJIJJGEFE>+***444FC>?BJJJJJI@>==>@DFIJDEDGJJJJHHJACACE>=B?AD;9=FA@@??>?BAD=>DDJJHFFFB0/.*++BAAAHJJJJJGDDJJJ5444??EHJIJFIHJIJF><=JEGDCAAB>>99;;8760//(+)))(''%%'%$%(.,--.//&&&&&)&&<;;8777889799:9;482.&%$$$$#%(*8331134440/0/**+,-*++(&'488AB;@BIJJGG0//&&&>@CA@BBGJJJHGIJJJJJJJJJJJIGE:/./@?8;:,+++,88<9=9999J=:98((((('&7:9222++)(<BGJJJJIJIJJJJJJGCCBEJJ====@=<<==0.''''+36:;<<<CJJJIJJJE?JFJJHH10016./&&&%&&%%%&';3<>?@JEJJHFGGJJJFGGJHJJJI;:9:BFJIJEJGJJIJGEGFEJJFCAEC75)*//,,,,,-01,&&)02224=;8<==EHJGHGJJHFJJ8777DJJED?)*1201:958;EJCBDDJJJJIIJJJJIJJHJIJEJJJJJIJJJJFFGFHJJFHHJJJJGJFGJJHJJHJGJJJJJGHJHCCGDIJJJJIHHJGHJHHJJHHJFEEHGIJEFB@A75556<?DI<:7+$$$$$$$%&/0*-'''*)(''()&&&&%&(&%%&*)*:?>;??666////99:BDCEAACBHECC>>::AIDFGJEHIJJGIHEFEFJFHDEHIJIIJJJJJJJJJJJHJJCDC?C@GE@@8BB10/,))))--.0./,.768889?9999EFJJGJJJJGJDED;966434/0...87:76:=?>>=?995-556JHJ@?>>?CHFIIJBBBDC<.,++.-)))6AAABEECE<<<=::;=HJJCBBDI?@AACDDJJJJHJIIFJJEGHBCJJJHFH>=>89978(((%%&),--/2743/6=<70001<=8*)(&&%%&).%%*.0/21269:?AAA@A9988::EEEGGIJ???AEABJ=<;;??=>@FB@@?@@GEJEDBA??BIIJ66659:3312,,+..-,''''()+.7::&&&%%%%(**2.//2-)(),1..2663681:9767:4?DBFIDEC4/5.-'&&*+*'&%***&'(IF?>??H@@?@EC>==@@CDDC?B?;:96)&$(''%&8;B?=76745/.,/-.=:0008>;;;?>8DBDGJHJCCDBJJJJIJJJGJIJJFIHIHJHGJJJJHJIBB6555<<=J;::=DA5556?''''2-&&&)(''099?AFDEBBBBJIJJHJHEFIIFGJEJJJJDEHHJJGJJJHGDDIFJJGHJHFJJJJJEHHEIJIJJJIJJJG<=JJJJJFJJJJJJHFHCFGGJJHIIHJEJJJDEJEDCCD611243222588677>CG:999@:4@@IJHJHJJIJ?::;555344/8558;<<=E7776>EGIHJJJFJJA@DEJJJFJJHC548@9DDDEFJDEGHJJIJJIJJJJJJJCCCGFJGEGB@AE>)(((-*)))'%().//ECA?77,++/45200121<>>CJGGDHJFDEFJIJJHJFEJGJJGHED55510.)%%%$$$$%)))@>@ADDEJD@A@AE;/.++17;:::9<:;FJJJGJGGFFA>?HJJJJJ=JJHJJJJJJJJJHJHGJHHJDBD;:96778C>@B4DIEFHJHGHHJIJJJFD<<<<<JD?@CF9A@BFDJJHFHJIJGJJJGIFHDAGDGJJJJFHGHHJJJJJGFJFJHJGJEFJHJJJFJJJIJH<<;<CBDHJIIC@CGEBBBDBCA?B<44,,,..07>;:7799BB=766620.-/>>99921<@F==GIJFGJGGJIFJ@?ABJGJHJDGCBBBDDJGJH@:<6521+++(((''&)%%%%07>ABJEFJJIBB>;854;9;CC??9889>=>@ACBBDCJJJIA@AAJFHGJFHFJHJ>1114@9:@:778>?@@BE?;999JGE76645,))*....<?D@?=>?JHJJHGIB?>0-''&-.-***)**)//2333533(?<;=@<=<75440/2/..+*))+=FFC==<<JJ@A@?A?2--,+///>???DEEJIBBB>>C<9:799:B>?ABJJJEDDCDEDGD776**(
@Glass_T7V_25_D3_14_10_13
GGGTGATTTATTTTCAAGCATTAACATGAACTTAAATTCATCAAGGCTAATCTCTATATTTGCCTTGTGAGTTTTTCTTTTGTGTTAGTTCTTTTAATAACCACTCATAAATCCTCATAGAGTATTTGTTTTCAAAAGATTTAACACTATGTTCCAGATTATATTTTATGAATTTTTTTAACTGGAAAAGATAAGGCAATATCTCTTCACTAAAAACTAATTCTAATTTTTCGCTTGAGAACTTGGCATAGTTTGTCCACTGGTACCCCAAAGCCTTTAACCAAAGGATTCCTGATTTCCACAGTTCTCGTCATCAGCTCTCTGGTTGCTTTAGCTAATACACCATAAGCATTTTCCCTACTGATGTTCATCATCTGAGCGTATTGGTTATAAGTGAACAATACATCCGTACTTCCTTGTAGGGTTTTCAATCGTGGGGTTGAGTAGTGCCACACAGCATAAAATTAGCTTGGTTTCATGCTCCGTTAAGTCATAGCGACTAATCGCTAGTTCATTTGCTTTGAAAACAACTAATTCAGACATACATCTCAATTGGTCTAGGTGATTTTAATCACTATACCAATTGAGATGGGCTTATGGAATGATAATTACATGTCCTTTTCCTTTGAGTTGTGGGTATATATAAATCTATAGACCTTGTTGGAAAACTTGTAAATTCTGCTAGACCCTCTGTAAATTCCGCTAGACCTTTGTGTTTTTTTTGTTTATATTCAAGTGGTTATAATTTATAGAATAAAGAAAGAATAAAAAAAGATAAAAAGAAATTAGAATCCCAGCCCTGTGTGACCATTACTTTAGTCAGTTCCGCAGTATTACAAAAGGATGTCGCAAACGCTGTTTGCTCCTCTAAAACAGACCTTAAAACCCTAAAGGCTTAAGTAGCACCCTCGCAAGCTCGGGCAAATCGCTGAATATTCCTTTTGTCTCCGACCATCAGGCACCTGAGTCGCTGTCTTTTTCGTGACATTCAGTTCGCTGCGCTCACGGCTCTGGCAGTGAATGGGGGTAAATGGCACTACAGGGACAAGCTTTATGGATTCATGCAAGGAAACTACCCATAATACAAGAAAAGCCCGTCACGGGCTTCTCAGGGCGTTTTATGAGTATGTACTATCTGGTGCTATCTGACTTTTTGCTGTTCAGCAGTTCCTGCCCTCTGATTTTCCCAGTCTGACCACTTCGGATTATCCCGTGACAGGTCATTCAGACTGGCTAATGCACCCAGTAAGGCAGCGGTATCATCAACAGGCTTACCAAGTTGCTTCTGTCCTAGTGCTTGGATTCTCACCAATAAAAAACGCCCGGCGGCAACCGAGCGTTCTGAACAATCCAGATGGAGTTCTGGTCATTACTGGATCTATCAACAGGAGTCCAAGCGAGCTCGTAAACTTGGTCTGACAGTTACCAATGCTTAATCAGTGAGGCACCTATCTCAGCGATCTGTCTATTTCGTACGCATAGTTGCCTGACTCCCCGTCGTGTAGATAACTACGATACGGGAGGGCTTACCATCTGGCCCCAGTGCTGCAATGATACCGCGAGACCCACGCTCACCGGCTCCAGATTTATCAGCGATCAACCAGCCAGCCGGAAGGGCCGAGCGCAAGTGGTCCTGCAACTTTATCCGCCTCCATCCAGTCTATTAATTGTTGCCGGGAAGCTAGAGTAAGTAGTTCGCCAGTTAAACTGGCGCAACGTTGTTGCCATTGCTACGGCATCGTGGTATCGCTCGTCGTTTGGTATGGCTTCATTCAGCTCCGGTTCCCAACGATCAAGGCGAGTTACATGATCCCCCATGTTGTGCAAAAAAGCGGTTAGCTCCTTCGGTCCTCCGATCGTTGTCAGAAGTAAGTTGGCCGCAGTGTTATCACTCATGGTTATGGCGGCGCTCCGTGATTTTGTTGTTCATGCCATCCGTAAGATGCTTTTCTGTGACTGGTGAGTACTCAACCAAGATCATTCTGAGAATAGTGTATGCGGCGACCGAGTTGCTCTTGCCCGGCGTCAATACGGGATAATACCGCGCCACATAGCAGAACTTTAAAAGTGCTCATCATTGGAAAACGTTGCTGGGGCGAAAACTCTCAAGGATCTTACCGCTGTTGAGATCCAGTTCGATGTAACCCACTCGTGCACCCAACTGATCTTCAGCATCTTTACTTTCACCAGCGTTTCTGGGTGAGCAAAAACAGGAAGGCAAAATGCCGCAAAAAAGGGAATAAGGGCGACACGGAAATGTTGAATACTCATACTCTCCTTTTTCAATATTATTGAAGCATTTATCAGGGTTATTGTCTCATGAGCGGATACATATTTGAATGTATTTAGAAAAATAAACAGATCGGGGTTTTACGCGCACATTTCCCATGGTGCCACCTGACGTCTAAGAAACCATTATTATCATGACATTAACCTATAAAAATAGGCGTATCACGAGGCAGAATTTCAGATAGAAAAAAAATCCTTAGCTTTCGCTAAGGATGATTTCTGGAATTCGCGGCCGCTGTTTCTTCGAATTCGCGGCCGCTTCTAGAGTTATGACAACTTGACGGCTACATCATTCACTTTTTCTCACAACCGGCACGGAACTCGCTCGGGCTGGCCCCGGTGCCATTTTTTAAATACCCGCGAGAAATAGAGTTGATCGTCAAAACCAACATTGCGACCGACGGTGGCGATAGGCATCCGGGTGGTGCTCAAAAGCAGCTTCGCCTGGCTGATACGTTGGTCCTCGCGCCAGCTTAAGACGCTAATCCCTAACTGCTGGCGGAAAAGATGTGACAGACGCGACGGCGACAAGCAAACATGCTGTGCGACGCTGGCGATATCAAAATTGCTGTCTGCCAGGTGATCGCTGATGTACTGACAAGCCTCGCGTACCCGATTATCCATCGGTGGATGGAGCGACTCGTTAATCGCTTCCATGCGCCGCAGTAACAATTGCTCAAGCAGATTTATCGCCAGCAGCTCCGAATAGCGCCCTTCCCTTGCCCGGCGTTAATGATTTGCCCAAACAGGTCGCTGAAATGCGGCTGGTGCGCTTCATCCGGCAAGAAACCCCGTATTGGCAAATATTGACGGCCAGTTAAGCCATTCATGCCAGTAGGCGCGCAGACGGAGACAAAACCCACTGGTGATACCATTCGCGAGCCTCCGGATGACGACCGTAGTGATGAATCTCTCCTGGCGGGAACAGCAAAATATCACCCGGTCGGCAAACAAATTCTCGTCCCTGATTTTTCACCACCCCCTGACCGCGAATGGTGAGATTGAGAATATAACCTTTCATTCCCAGCGGTCGGTCATAAAGAATTGAGATAACCGTTGGCCTCAATCGGCGTTAAACCCGCCACCAGATGGGCATTAAACAGGTATTCCGGCAGCAGGGGATCATTTTGCGCTTCAGCCATACTTTTCATCTCCCGCCATTCAGAGAAGAAACCAATTGTCCATATTGCATCAGACATTGCCGTCACTGCGTCTTTTACTGGCTCTTCTCGCTAACCAAACCGGTAACCCCGCTTTATTAAAAGCATTCTGTAACAAAGCGGGACCAAAGCCATGACAAAAACGCGTAACAAAAGTGTCTATAATCACGGCAGAAAAGTCCACATTGATTATTTGCACGGCGTCACACTTTGCTATGCCATAGCATTTTTATCCATAAGATTAGCGGATCCTACCTGACGCTTTTTATCGCAACTCTCTACTGTTTCTCCATACCCGTTTTTTGGGCTAGCTACTAGAGAAAGAGGAGAAATACTAGATGATGCAAACCGTTTTAGCGAAAATCGTCGCAGACAAGGCGATTTAAAGACCCCGCAAACAGCAGCAACCGCTGGCCAGTTTTTTCGAATGAGGTTCAGCCGAGCACGCGACATTTTTATGATGCGCTACAGGGTGCGCGCACGGCGTTTATTCTGGAGTGCAAGAAAGCGTCGCCGTCAAAAGGCGTAGCCGCGATCCGTGATGATTTCGATCCAGCACGCATTGCCGCCATTTATAAACATTACGCTTCGGCAATTTCGGTGCTGACTGATGAGAAATATTTTCGCGGAACATTTCCTCCATCGTAGGCCAAATCGCCCCGCAGCCGATTTTATGTAAAGACTCATTATCGACCCTTACCAGATCTATCTGGCGCGCTATTACCAGGCCGATGCCTGCTTATTAATGCTTTCAGTACTGGATGACGACCAATATCGCCAGCTTGCCGCCGTCGCTCACAGTCTGGAGATGGGGGTGCTGACCGAAGTCAGTAATGAAGAGGAACAGGAGCGCGCCATTGCATTGGGAGCAAAGGTCGTTGGCATCAACAACCGCGATCTGCGTGATTTGTCGATTGATCTCAACCGTACCCGCCAAGCTGCGCCGAAACTGGGGCACAACGTGACGGTAATCAGCGAATCCGGCATCAATACTTACGCTCAGGTGCGCGAGTTAAGCCACTTCGCTAACGGTTTTCTGATTGGTTCGGCGTTGATGGCCCATGACGATTTGCACGCCGCCGTGCGCCGGGTGTTGCTGGGTGAGAATAAAGTATGTGGCCTGACGCGTGGGCAAGATGCTAAAGCAGCTTATGACGCGGGCGCGATTTACGGTGGGTTGATTTTTGTTGCGACATCACCGCGTTGCGTGAACCTGAACAGGCGCAGGAAGTGATGGCTGCGGCACCGTTGCAGTATGTTGGCGTGTTCCGCAATCACGATATTGCTGATGGTGACAAAGCTAAGGTGTTATCGCTGGCGGCAGTGCAACTGCATGGTAATGAAGAACAGCTGTATATCGATACGCTGCGTGAAGCTCTGCCAGCACATGTTGCCATCTGGAAAGCATTAAGCGTCGGTGAAACCCTGCCCGCCCGCGAGTTTCAGCACGTTGATAAATATGTTTTAGACAACGGCCAGGGTGGAAGCGGGCAACGTTTTGACTGGTCACTATTAAATGGTCAATCGCTTGGCAACGTTCTGCTGGCGGGGGGCTTAGGCGCAGATAACTGCGTGGAAGCGGCACAAACCGGCTGCGCCGGACTTTGATTTTAATTCTGCTGTAGAGTCGCAACGGGCATCAAAGACGCACGTCTTTTGGCCTGGTTTTGTGCAACGCTGCGCATATTAATACTAGTAGCGGCCGCTGCAGTCCGGCAAAAAAGGGCAAGGTGTCACCACCCTGCCTTTTTCTTTAAAACCGAAAAGATTACTTCGCGTTATGCAGGCTTCCTCGCTCACTGACTCGCTGCGCTCAGTAGTTCGGCTGCGGCGAGCGGTATCAGCTCACTCAAAGGCGGTAATCTCGAGGTTACATTGTCAATCTGTTCATGGTGAACAGCTTTGAATGCACCAAAAACTCGTAAAAGCTCTGATGTATCTATCTTTTTTACACCGTTTTCATCTGTGCATATGGACAGTTTTTCCCTTTGATATGTAACGGTGAACAGTTGTTCTACTTTTGTTTGTTAGTCTTGATGCTTCACTGATAGATACAAGAGCCATAAGAACCTTCAAATCCTTCGTATTTCGCCGTATGTTCTCTAGTGTGGTTCGTTGTTTTTGCGTGAGCCATGAGAACGAACCGTGATCGTACTTACTGTGCATGTCACTCAAAAATTTTGCCTCAAAACTGGTGAGCTAAATTTGCCGTTAAAGCATCGTGTAGTGTTTTTCTTAGTCCGTTATGTAGGTAGGAATCTGATGTAATGGTTGTTGGTATTTTGTCACCATTCATTTTTATCTGGTTGTTCTCAAGTTCGGTTTCAGATCCATTTGTCTATCTAGTTCAACTTGGAAAATCAACGTATCAGTCGGGCGGCCTCGCTTATCAACCACCAATTTCATATTGCTGTAAGTGTTTAAATCTTTACTTATTGGTTTCAAAACCCATTGGTTAAGCCAA
+
$$$('''''(+()**567IIGHJIFJJCFDEG>4454@66854558DDEA>@?9999CBGEGJGBE>?0,)))+*2.-/AJGJGHFHJFFCFHFHCBDIJHJIGGJJJGJGEGJJHIJJFJFJCJJDHDCDAAA@AIB<1012?<4-+((''*).9;=ACACIJJJJIJIFBGJJJJJJJJIJIGJIJJIIFJJJJJJIJIFFGFEJIDA???JJJJJJJJFHHIHJJJIJ41//6009=?@DDBCGIGJJJJ?31//+//(())))**))/BAABJHCB@AAACHJJGFAFADH>AEGFCB11117=A@CEDGFDDFJHJJJFDDFGGFHJGFEFHGJJJHJJFFGCJJEFIJJIJFEAAIFIGJJI???2110656??<=>>CBCGGJG54343565432+***--.4)(+,*;9B6A>AC@DGIHE:::5455EEJJJEFFFEFHGGIFJIFDGEDC==>HJFFFJEJBJJJJHJJGJJFGEHFGF?AGGDGJJHJJFJEJG=<;+++13238;<;?AJ@A@AEBA@?>>>@FFEE?>>>=<7778<<BADBDBBADD?A@@BBCEEABA@AA???>>==9A@====50//,)&&&%%&,237;??B??>>?@@@BEGJIJ@D=<<;@AAEBBAA@?9855.--/&&$$%$$$%&'&%%%(;=?A??AAE???CC443488==??AE??AAB???ACC====@>>97;=100/048<IEEA@AEDA?>?@BBB@A>?>>A?>>BHCG:76862.-022::333765DCCBA:879:;>9((3*)%$$$$*++,123>?552+*()***,++--949::>>=@>><7795200/0--.ABA@?@>=99:;ECB?@?>?@?986661-*,,GD?<;<;<?9>BCBBBB>=>=:32)'',/--...9;B=9:::=>A@9889=<=<;::;;><;999;<;;AAA?@>=>9888=<;;=??<;<<@><9888:;<9884344:9:9<::;;=?;;:8::;<:::=>;7777>>@?@=<;;;<;<<;<;99::<;9:432'''&'&&&%$##$&,,+++..4223444244530/0-,/61766665688@A@A<;;86558:8889=>>??;<<=C9888C-,($#$$%$$##$$&%%#$(0,**+////111>><:.,,,;1++,FJJJJIJJJJJJIJIJJJFAGJ=)@DDFIJJJJJJJFJIIIJJJJGIJGHJHIJJJJJJJJJJFHGJJJIIHJJI=7776FJJFFIGGEH>>>=G4443777@CEDHE<<8,((((&&&(())+54)55556ABAGGFJFEAADDBJGEEHIJJDJEGDHIFIHFHJHD?>>::::56;<@=<=7ADGGJHAEDFG>.*)'*6555655((()01//-(((000020009<GGDCCDJIIJIGIJJGJJGJJJJJJFJJJHIFJJJJJJJJJCBAAHFJHH==<;74332..-'''&*))%%$&&&$$%$$$$$'.147899:::HF@?ECBIDFEIFEHGJJJGJGJHHIJGDJAEB@A>=86548:DFIGJGJGGHEJGGJGJIJJIJEGD=?>>412ADDJFJFJIJJJGHJJJJFHGJEA@4+**&&)*++++-..07::<;@CDIHHAF?>==??,();GGFJJHJGDEGGFJJJJJJIJFHF>JFFJJJIIG=;9;>A@@HEGFCGHEJDB@0)')/:=?D=<<<GGJG:::910*&$$$%%'&'''++--/(.;:;;<=>&%%$$%&%%'')&%$##$%%'-5787<;;?---.==@;89?@DIEFEE@FJC>B@<???;>=::::JFJEGJGJJJCDCA92GJIDEJJHJHD;?@GFHGIJJGGJJJJIF;867BC@?;<:4)-<778DJIEIIJJJJHIIJJCH?:;:=>=JIIJH?>==JJGJJJGFEJJ555555)((2))))03*)'%%(,.>CDJEJJJHJJGJJJJJJIJJJFJJGJHJJJJJCFIF?<<<A@A0/.0*(()*3445>ABEGHFGIHJEFFDF65551332537@:9:/BHFCBBHJGIIGEEFJIJJJGIIJGEJFDJIG;:66==DBEABGJIJJJJJJHIJHFFIJEEEGIEEA211('&&',1/**+-:3/('&&+,145;:925;89:983//0013<:9;;900./5..358000'''(5>?DC9:9:JJEHFF8:::DD>;.)))77?<@DEGGJHFJJIJJFGGDECDJJJJJJJJIJJJHJEIEBD;;;:?768JHEEDGIGJGDEFJJGJEGGEFGJJJJJJJGIJHJF99CCAB@B..DIJIHJABFJJIDDBBJFIF98978877777BCADGJDBA>>FGFGEDDJEIFGEJIAD@BAAFJ22227:887:::=<<=('''(0/0::1*)((((:DHJJJHJJJD?IIGJJHGJJJJHJHFFHEFJIIJIJJJHJHGJJJJJJJHJIGHJJHJJHGEEJJIJHJEJJFJJJJJJJJJJJ>??<<=--,()+*'(,<BFJJFHGEGCFFB?JBA5444BCBA>=;?H=;=FFCEDCFFDCCA@@@@DEFDHGCGJHIJJGGBBBCA>>?<C>==>?@BJIIJ>>=>FGJFHFIIJHJJJJJJJIJE=HJI0<))655897989;<?BHGD>44449987IHIFJJJA><<<3212326778JIIJJFEJGHFFGGF@>87678<>;88:AHHIJJHGJJFHJJHHGHFFFHJJJJJJJJDCCF>>>>JHJJHGJEJJ8++*4200/34414;<>GGHJ3334<::;;IJJIJIJJJGGEFADDDIGJGJIJIIJJJJJGGIJIHJIFIEIDFCIHDCEDA@?7FJJJJJJJGIEJJJ???@GJJJJJJGJJIJJJJJJJJJJJJJJJJJ<<<DB<99ACEGJGJJBFHF<<<<GJGEFJEJJJJJJJJJJJJHJJHJA@@JJJJGJJJGEGJDDDD2221841176688??JICIEJJJJJJJHIJJBGIAAADJFJJ;;;=B<<<;C?@3337933358@?9???BEDAA>889999,,+,26,3;:1(4/6356GGIJJJJJJJJJHCJHEEGHIJJHEDGGGFJIIHFIJHJIGEJDBA<%%%%&./)-..23934455CHJJFJJJFIJJDJJJJFJDJJJHJIHGJJIJG,,,,,?975++++'(&&'%&&'&'(////1@CGC6633:9CBC??@=CB@BCFJJEJGJJJJJJHJJHJJJJJEEE@?@2..-0:3389CEJJGJFJJGJGHGDDJJHIJ:99:;9244444543/.,)31333<>GFEHJDJJHJF<=JDFFJBHJDEJGFIGGJJIJHA?==>=9:>?@DDDDFH?<A50458AB:89:<AC9)))''%%+,)%%$,&'(99>@JJBDB??@@HC++++BEDFEI=999<B4440001CEA9<=J>=;4333'&&()-(&+'47)))(('',,+./0,**+-ACCCICBCIFJ@==?EC65523++:)BBCGG32236;AACJJJJBABBCC987:76645CFIDJJJJGJJHFFJHEHJIDHJ558GDEDIJJHHFEHABFCEHJJJEIIJIJEGD?>>>CE44**+%+)'%%,-7430++,.21<---.112AC===>HD@?@@5447<@JJJJGJJHJJJJJJJJE>9999DBHEJGABCFJJHJJJHIFJGJJJHJJIJFJJGJJJJGGGJJJGJIJJJIJJJJJFJJHFECJHFFJHJHEE1EFGGDJDJGJ?@CGGJGECBEHJHFJJFEGI??>>DDGJJHHEFIJHJJJJJJAAGJJFFD>?<:;9;789FJJHEJ=A75,-00>=;CCFEDGGJIJIJBBEGFJFJJJIJJJJGJGJECGDGJJJJA=<643/289/--.400-,+&&+1200588FGEJHJHJBCBDJJJDJIDJB1020.((5?2'''225558@=<<<=>ACE@@?BJJJJJJJJJJJGJJIJJHGJJJJGJFJGIHGHJIJEJJJIJCDGCJB@A@D@@66:9643-.03000:;;333HA<9+)&%%%&('(((4359:BDFECFA;;;<J;::-,,-5566=:->=HFJJJEHEIJJJJJJJJJJJFFHGJGJHJJJHJJGGJIGJGG=@ADFJH>===D7.+(&$&&&%&&&&(%%%6656+**))7=?BFJHFFEFECDJGGEGHJIHJJGEIJHE=4))>@?CGJJIJ=DJ=EEE>>=@B>?CEEEJFEECICE2110.043=;:9=FDDDE<::IDDEGGDCGJD=<=<=<(((*43445578<=?@@?GGDGJFHJIGJHJEGC@ABBBC777:=67BCIDCDEJJGJJJIJJFFEFGJJDFDGJJJJHIHHJHJJJJFJE===ECFGDDEDGJD8889C5222>JJ=:5546:CJGCCEBBBC<<----JCDDCGC7666B::;<B>>GHJJIJGIGJ><94*)'&&)+,*,:;979>B9D===JJ==;<?=DCDJA@?-+++---?@@AJJGJFFGI@ABBBAA<>>?JJHJFIJJJIEJHDFEJJHJJHJJGJFJJJGJJJJJJJGJGJFIJJJC99:BJEAAB))))4)99<CEHD5555JIGGJIJ5333=HJ@=@AHHAABBGFJJJHJFJGJIJJJJJJGC>>DIHFJJJJJJHJJJHEDJGFJGDJJJJ;;;;JEJGIJIJGHJJHJHIJDECBEJGIJJJJJFGJEDEEECDEFHJJGJ7666?==?<;/.*'&%%%%&&'89;;AF**<<FGJIJGJJEJC@><;<;7778?>AA@DJJDHDJJHJJJJGH<FEGGJAB;:;8551-&$%'&&&'))**)*1;..FGJJJHEEJJJJHJJJJJHJFJJJIJIHJJJJJGJJJJJJJJJJJHGIIGIJJJJJIJJGFGJJJICEGJJGB,,,3BE?<,.,-//0*4869666444443111/00115-**+9?@AIDHGJHC8855?8:44223?@JHJJJJJJHIHJJJJJHJIIJGJJFJJJIIIJJIJIIJB>:EHEIHJHHFEGEIJJ4445---''&((())4;6;;<<7778DEDEBDJFJFEIHDH=??CJG@F@<@GEJB===>@B3332.../+)(%&2(),**+111017:CAB?DJFDF921/,,,/)68:988;>A6555>20,(%%$')-(((;@?A?>?@FCB@9888:9988=85..../)((***((%&%%&')+&$$'''54445AJ>><<BGFJIJJJFJJIJJJEIG@C5@BEJJJJJIIJIHGJJGJGIJIEGHJBE;5BDBH6330*:FHJGCGFJJJJJFEB@B@IJGHHIGJC>>HEIJJHCB@AGIFJJJFIJJGJJC>7789))),,--6?@<CIGJJHFDDEEEEFHJFJGIH>>??JHFJJJIJGGFGHIHJFFIJJIJJHIII;))))EJFJGJJJJJJJJJJGGJFJIIJJIFJJHHGJJJIJJFFGHJJFHHJJIJJJEJF::::BACFJGFFJJJJJJJJJJGGJJJJJJJJIJCDBG@??8CDEGFGJJJFJJFJIJGEDECHFJJJJGJJJJJJIFGGCHGIJIEAJJCGJJJJIHJFJE4/.++*+44445573///27;<:2.++++**(%&+-8;:<3)''*08.%%%(--.28>5008;==>?A;;;;:=>?@;<?CGHDDE<<<>>77,)(()(&''(0''%%&%$##$''&'(&',-+,,.-*)++.35FA@ACJAA@?BDDJJDBA@JCDEJD,++/1:)&&&&+)*.DCCEJHJJJJJGIJJHGHBD;5;DGFFHJHGJJGJJJHHGCEFCEGEGFJEDCEJEGE<<;;?B???DDE<;:99=?8495AAHHJFGJJJJHJJJJJF@<=I><:9;2/-*(00HFJFJJJGJJJJJJJJJG7778GFIFJGIJ<;;;@DCE94337:999DFDCEA?JGFJJJIIFJIIHIIJHJIJEJJGGGGIGIFJGJHIJIGGGHGID;9:;.>9888FJJJJJHJFJJHGHIHGDA?=9,'
@Glass_T7V_25_D3_14_10_14
TGTGGGATGATTATCATCGCCAGCAGCTTGAAGAGATTGCTGAAGAGGATGATGAAGACTGGGATGACGACTGGGACGAAGACGACGAAGAAGGCGTTGAGTTCATTTACAAGCGTTAATCACTGATGATAAACGCCAAATCAGCCTGATGCGCTACGCTTATCAGGCCTACAAGAGAATTGCAATATGTTGAATTTGCACGATTTTGTAGGCCGGATAGGCGTTTACGCCGCATCCGGCATAAACAAAGCGCACTTTGTCAATAATCTGAAGCCCCGGCCATGTGCCGGGGTTTCTTTTTGACTAATTGTTCTGATAAATATCTTTATACAAACGGCTTTCAAAACGCACTAACGGAATACGGCGATTACGCTAATCCGCCATACTGCATAGCCAGAAAGATATTGCACAAACGCCATTCGTTGCCCGCTGCGCTGTGGTGATCGATCCCGCCAGGTTATATACCTGCAACGAACCGGTTTTCGCTGAGACTTCCCAGTCCACGCCCGCCTGATGCAGACCTGCACGGTACTGCAAAGAGCCGTCATAGCCCGCGAGCGGCAGCATGGAGATAAAGTTAAGTTCATTGTCGTGTTGGGCAATGTATTGCAGCACACCTGCATCATGGTGGCGGGGGCAATCAGGTTATGCCGCGAAAGCCCTGAACCATCGGCAATAATGGTGTTTCCAATATCGACACCGGCTTGCTGGCGCAGGATCTGACGCACGGCGTCCGACCCGGCCCGCCATGTTCCAGGCACATTGAAGCGCGCATGGCCTATCATGCGGAAAACCGTATCGGCGATCATGTTGTCCGACTTTTTCAGCATAATCTTAAGCGGATCGTGCAGCGGGGCCGACTGTTTACTGGCAACTACCGTTCCAGGTTCGTTAACCTGAGTCTGGCGCAGCAGTGTTCCGCTCCAGGTGATACCCGCCTGTTTTAACTCATATTTCAGAATTGCACCGGCATAGCTGGCTCCATCCTGCACGGCAAAAGCCAACGGGAGCGGCTCAGAACGTTGTGGCAGGCATCCCGTCAGCGTAAAGCGGTTCAGGTCGCCTGGCACCACATCCAGTTCGCAGTATTGCGCTTCGGCAGAACCACGGGGGAGGGTGCGTACCTGGCTGAACATCGTAACGGGGTAATAAGATGCCACGCGTATAAAAGCCATATCACCAGGCTTTGGGGCACTGTAGAGCGAGACGGAGAAACAGTTGCGGTCAACTATGGCGGCGGCAGGCGGAGCGCTAAAGCATTGTGTCATGTCATTCCATGGCCAGCCGGGGGCTTTATCGTGGCTGGCGAAAATGGAGGTATCTATCAACACATTGCCATCGATTTGGTTGACGCCCAGATTTTTTCAAAGTCGCGACCATATTGCGAATATCCTGACGTTTTAACGTCGGATCGGCACCAAATCGCGCCACTAAGTCACCCTTAAGTACGCCGTTCCACATTGCCTTTGGTTTCAAGCGTCGTGGTAAAACGAAAATCGGGGCCGAGTTGAATCAACGCCGCCAGCGCAGTAATCACTTTCTGGGTACTGGCAGGCAGCGCCATCTGCTGACTGTGGTAATCAATAGCGGGGGCCGACGCGCCGACTTTCACCATCGGCAAGGTTGGCACCAGCGGGGAGTTGAGTAATGTACTCATCAACATTTGCGGCCTGAACACTGAACGCTATACAGCTGGTCAATCCGATGATAAATCTGGAAAATCGCGTAGCTTCGCGCTAACAACCTGGAATCGAGCCGTCATACTACGGCGCAACGCCCTATAAAGTAAACGATGACCCTTCGGGAACTTCAGGGTAAAATGACTATCAAAATGTGAATTGTAGCTGACCTGGGACTTGTACCGGGTCGGTATTTTTTTGCTTCTGGTCCCGGTAAGGAGTTATGCCGGGCAGGCCGAACAGCCGGGGTGGGTGAAGACTTGCCCTATCAGGAATATTCAAGAGGTATAACAAATGCAAGCTATTCCGATGACCTTACGCGGCGCTGAAAAATTACGCGAAGAGCTGGATTTTCTGAAATCTGTGCGCCGTCCTGAAATCATTGCTGCTATCGCGGAAGCGCGTGAGCATGGCGACCTGAAAGAAAACGCCGAATACCACGCAGCTCGTGAACAGCAGGGTTTCTGCGAAGGCCGTATTAAAGACATCGAAGCCAAGCTGTCGAACGCGCAGGTGATTGATGTCACCGAAAATGCCCAACAATGGGCGCGTTATTTTTGGTGCTACCGTAACGGTGCTGGATTCTGACGAAGACGACTTATCGCATCGTTGGCGATGACGAAGCTGACTTTAAACAAAACCTGATTTCTGTA
+
CDFEHHCJJJJJIHIDJICCEFJJ==<=J@AFJJJGJGJIJGHGIFJIJIJJJEFEEB;;<@AIIJJJJHEIFIIGJB>=8779DBABBBIJJJJHJI@AABJJJJHJJJJJIJJJJJJJJJJJJEJJGJJHJJJHJIJJJJHJJJGJJJIGJJJJGJJJJGJJJJJJGIHJHDEJFGHJGHJJHGJJJJJIHJGIJJJIJIEGHJJJJGFGDA55043''20---,48=@BEGJJHIJHDF8789=>@CDDED>=>JFG?0008;<=??@HGGA?;;FCFJJFHDA/)))3369/..,+::>>>@BEJEDB<;>>H>==96<55:91>BEEEJJGDCEFGB==?IG>>=>CDJFFCDG:::1124?>;720/.))*)+(''%'())*:=>88888EHFEJIFGEJFJGHEJJJIFJFGG;9330,,,/??-)))AACB?@((('''&%&'+-***+*200,,++*'()224.-..DCGCHJJ<0++41/01-)&<6-6)))=?BB<;3DCHJJJGGB@@@?@>?AAEDGE@==??AEGBABFFC99930110+*&%$%%&/8999==<<@FHGGIIJJDJHIJJJJJJJBBCBJEDEEJ3224<630./+,231-.00EFGGJIJJJJJFJJHJJIJ+++,?BCEJJJHIHECGJJJJFGJF<<FCFEJJJJJJJJHJJJJHHJJHDCAABCJIEJEHFFGHCBABJIJGEJJ:<<;A@?==@=>==:9::;87333451106;8GFJJIJJJGIJIHA@@BFFGGIHIFHJGFJGJJHJJJJIJJJJIGHIJF====D8778===<<779742/,,059=?E5%%%%%%&(&(''./0,+++12210222588;;>>=CFEDFIGJJJJJ1111@E?8555658723/.-.::FDGEEGFIIJJJJEJJFEFFFJJBC<=<999;A@HHJGJIGIFJGJFJJJHJJJHHGJJGJEABBBC@>=>?9899@@<:;;:@JJDDADIFFEEJJHJGJGJJJJJIIFJJHEJIA@A3()004223<<>EIJGJJJ<<887.;666;HJJJHJJFIH?6555??;;:=FIH5555;:;:93>DDECFIGIJJJJJJJEA6EDHHGJJFGGB>=>HHB<=DAA@BE=>AGJJJJJJJIJFIHJJHJIHHHDDDCJIIJJHJFADDJJGGIGJJJJJJJIJJJDDBCEGF@CC///JJCCCCI20004;;;<ADDEFGGJIJFIGJGGFJGD:>?JJJJGJJJJJJGJIJA658344FHIJJJJJJJEJHEGDF;85577ICA>>@@HEF><?DJGAI@JJEDGJGIJGJIIJFIJFJ@?>ADGGDBB@B////@@?>BAJHJJIDCHEGJJJIIJJJJI0-A?BFECJJBBADGHFFHEJGHJJ@@@@JFEEDJJJJJFJEJIIJJJJJEDA2---.544;;::<CDIBF?@JFJJJJGHJHHGDJJ=;:;65/..*+(''*<AEGIJJJJJFJGJJHJIJJJJJIJJJJFGJJGFCGAAC????JGFFIEDA...34JHGHIHJHJJJIHJJJGHJJJJJJJJJJJJJJJABBCJJJHJJJJJJJJFJJJJJHJFJJJJJJJJHJHHJGJJGHEFIJE??>=A>>B;=:20,)))/(('%%&)*'''(,,/-...666;<JHEHHBAAADIJJJGHGBBCAHIGJGJIJEGJCB@FJJE====HFJJGIJJ9888=AADDC7777FJJGIGJJ<<<<JJHHCBBA;99&&&&,,--17;:CGCJ0001JGJGJF@>==?@?D?@A:;;;>IGJGJIHDJJIDBAAIIJJJIJIH@@?>??EEJF5?@BJFJFI;;<>JJJGJJGIJJEJJJJJIIJJJJJJFGJJJJJHJJJJJJIJJJJJAA813&/3*533459999;;655:>?BIJJJJJJJIHHJJJIJHJJJJJFJJJGIJFJGDEGJJJFDCEJJBBCA>654532-))+,789EDFJHJHJJGDCBCJIJJJJHJHIGJIJHJGEHDFJHGJEJJHJJJIJHJIJJIGJJJIJHJJJJJIJHJGHGHJJJJJIJJJJJ@??@GJIIJJJAAJJJJJJJGJJJJHHJJJJHJIJJJJJJJEFIFHJJJECEFJIJF@?AB=;;=DJJJJFEJJGJJJGHHJIJIJJJJHJJJJJJJIJGCCCCCC@;D;8889JJHJJIJJJEFFGJGJIIFJIJIJJHIEDEFGEEIJIIJ?@??JJJJ///.FFEGG?)))&''(8:434=6667888?ABHEHIG>@B???=?AJEIEDG@IEGE@=<532,(&&&%%%(,(''',(&&)0205BCCHJJIFFHIGFFHFJGBCBEJIHIGGJIHGJJBAAC=<;334:A0---(
@Glass_T7V_25_D3_14_10_15
ACCGGTAACCCCGCTTATTAAAAGCGTCTGTTAACGAAGCGGAACCAAGCCATGACAAAAACGCGTAACAAAAGTGTCTATAATCACGGCAGGAACATGATTATTTGCACGGCGTCACACTTTGCTATGCCATAGCATTTTTATCCATAGATTAAGCGGATCCTACCTGACGCTTTTTATCGCAACTCTCTACTGTTTCTCCATTCCGTTTTTTGGGCTAGCTACTAGAGAAAGAAGAAAAGGATAAGTGATGCAAACCGTTTTGTTAGCGAAAATCGTCGCAGACAAGGCGATTTGGGTAGAAGCCCGCAAACAGCAGCAACCGCTGGCCAGTTTTCAGAATGAGGTTCAGCCGAGCACGCGGGCCTGATGCGCTGCGGGTGCGCGCACGGCGTTTATTCTGGAGTGCAAGAAAGCGTCGCCGTCAAAAGGCGTGATCCGTGATGATTTCGATCCAGCACGCATTGCCGCCATTTATAAACGTTAAGCTTCGGCAATTTCGGTGCTGACTGATGAGAAATATTTTCAGGGGAGCTTTAATTTCCTCCCCATCGTCAGCCAAATCGCCCCGCAGCCGATTTTATGTAAAGACTTCATTATCGACCCTTACCAGATCTATCTGGCGCGCTATTACCAGGCCGATGCCTGCTTATTAATGCTTTCGGTCCCTGGATGACGACCAATATCGCCAGCCGCCGTCGCTCACAGTCTGGAGATGGGGGTGCTGACCGAAGTCAGTAATGAAGAGGAACAGGAGCGCGCCATTGCGTTGAAAGTAAAGGTAACGCTTCCTGACGAACCGCGATCTGCGTGATTTGTCGATTGATCTCAACCGTACCCGCGAGCTTGCGCCGAAACTGGGGCACAACGTGACGGTAATCAGCGAATCCGGCATCAATACTTACGCTCAGGTGCGCGAGTTAAGCCACTTCGCTAACGGTTTTCTGATTGGTTCCGGCGTATTGATCGCCATAACGATTTGCACGCCGCCGTGCGCCGGGTGTTGCTGGGTGAGAATGAAGTATATGACAGACGCGTGGGCAAGATGCTAAAGCAGCTTATGACGCGGGCGCGATTTACGGTGGGTTGATTTTTGTTGCGACATCACCGCGTTGCGTCAACGTTGAACAGGCGCAGGAAGTGATGGCTGCGGCACCGTTGCAGTATGTTGGCGTGTTCCGCAATCACGATATTGCCGATGTGGTGGACAAAGCTAAGGTGTTATCGCTGGCGGCAGTGCAACTGCATGGTAATGAAGACGCTGTATGGATACAGCTTCGTGAAGCTCTGCCAGCACATGTTGCCATCTGGAAAGCATTAAGCGTCGGTGAAACCCTGCCCGCCCGCGAGTTTCAGCACGTTGATGATCTGTTTAACGGTGGAAGCGGCAACGTTTTGACTGGTCACTATTAAATGGTCAATCGCTTGGCAACGTTCTGCTGGCGGGGGGCTTAGGCGCAGATAACTGCGTGGAAGCGGCACAAACCGGCTGCGCCGGACTTGATTTTAATTCTGCTGTAGAGTCGCAACCGGGCATCAAAGACGCACGTCTTTTCGCCTCGGGTTTGCCAGACGCTGCGCGCATATTAATACTAGTAGCGGCCGCTGCAGTCCGGAAAAAAGGGCAAGGTGTCACCACCCTGCCCTTTTTCTTTAAAACCGAAAAGATTACTTCGCGTTATGCAGGCTTCCTCGCTCACTGACTCGCTGCGCTCGGTCGTTCGGCTGCGGCGAGCGGTATCAGCTCACTCAAAGGCGGTAATCTCGAGGTTACATTGTCGATCTGTTCATGGTGAAGGCGCTTGGAATGCACCAAAAAACTCGTAAAAGCTCTGATGTATCTATCTTTTTTACACCGTTTTCATCTGTGCATATGGACAGTTTTCCCTTTGATATGTAACGGTGAACAGTTGTTCTTTTTTGTTTGTTAGTCTTGATGCTTCACTGATAGATACAAGAGCCATAAGAACCTCAGATCCTTCCGTATTTAGCCAGTATGTTCTCTAGTGTGGTTCGTTGTTTTTGCGTGAGCCATGAGAACGAACCATTGAGATCATACTTCTTACATATCACTCAAAAATTTACCTGAACAATCACTGAATTTTTGCAGTTAAAGCATCGTGTAGTGTTTTTCTTAATCTGCGTATGTGGGTACAGAATCTGATACGCAATGGTTGTTGGTATTTTGTCACCATTCATTTTTATCTGGTTGTTCTCAAGTTGGGTACGAGAATCCATTTGTCTATCTAGTTCAACTTGGAAAATCAACGTATCAGTCGGGCGGCCTCGCTTATCAACCACCAATTTCATATTGCTGTAAGTGTTTAAATCTTTACTTATTGGTTTCAAAACCCATTGGTTAAGCCTTTTAAACTCATGGTAGTTATTTTCAAGCATTAACATGAACTTAAATTCATCAAGGCTAATCTCTATATTTGCCTTGTGAGTTTTCTTTTGTGTTAGTTCTTTTAATAACCACTCATAAATCCTCATAGAGTATTTGTTTTCAAAAGACTTAACATGTTCCAGATTATATTTTATGAATTTTTTTAACTGGAAAAGATAAGGCAATATCTCTTCACTAAAAACTAATTCTAATTTTTCGCTTGAAAATAATAATTATCATCGAAAAATTTCAAAGCCTTTAACCAAAGGATTCCTGATTTCCACAGTTCTCGTCATCAGCTCTATCGTTACTTAGCTAATACACCATAAGCATTCCTACTGATGTTCATCATCTGAGCGTATTGGTTATAAGTGAACAATACCGTCCAGTTACTTCCTTGTAGGGTTTTCAATCGTGGGGTTGAGTAGTGCCACACAGCATAAAATTAGCTTGGTTTCATGCTCCGTTAAGTCATAGCGACTAATCGCTAGTTCATTTGCTTTGAAAACAACTAATTCAGACATACATCTCAATTGGTCTAGGTGATTTTAATCACTATACCAATTGAGATGGGCTAGTAGAATGATAATTACATGTCCTTTTCCTTTGAGTTGTGGGTATCTGTAAATTCTGCTAGACCTTTGCTGGAAAACTTGTAAATTCTGCTAGACCCTCTGTAAATTCCGCTAGACCTTGTGTTTTTTTTTGTTTATATTCAAGTGGTTATAATTTATAGAATAAAGAAAGAATAAAAAAAGATAAAAAGAATAAATCCCAGCCCTGTGTATAACTCACTACTTTAGTCAGTTCCGCAGTATTACAAAAGGATGTCGCAAACGCTGTTTGCTCCTCTACAAAACAGACCTTAAAACCCTAAAGGCTTAAGTAGCACCCTCGCAAGCTCGGGCAAATCGCTGAATATTCCTTTTGTCTCCGACCATCAGGCACCTGAGTCGCTGTCTTTTTCGTGACATTCAGTTCGCTGCGCTCACGGCTCTGGCAGTGAATGGGGGTAAATGGCACTCCGCAGTTTATTGTACCGTGCAAGGAAACTACCCATAATACAAGAAAAGCCCGTCACGGGCTTCTAGGGCGTTTTATGGCGGGTCTGTGTGGTGCTGTGTCGACTTTTTGCTGTTCAGCAGTTCCTGCCCTCTGATTTCCAGTCTGACCACTTCGGATTATCCCGTGACGAGTCGTCCAGCTGGCTAATGCCTACCAGTAAACCAGCATTTCATCAACAGGCTTACCCGTCTTACTGTCCCTAGTCCTTGGATTCTCACCAATAAACGCCCGGCGGCAACCGAGCGTTCTGAACAAATCCAGATGGAGTTCTGAGGTCATTACTGGATCTATCAACAGGAGTCCAAGCGAGCTCGTAGAACTTGGTCTGACGGTTCCCAATGCTTAATCAGTGAGGCACCTATCTCAGCGATCTGTCTATTTCGTTCATCCATAGTTGCCTGACTCCCCGTCGTGTAGATAACTACGATACGGGAGGGCTTACCATCTGGCCCCAGTGCTGCAATGATACCGCGAGACCCACGCTCACCGGCTCCAGATTTATCAGCAATAAACCAGCCAGCCGGAAGGGCCGAGCGCAGAGTGGTCCTAGAACTTATCCGCCTCCATCCAGTCTATTAATTGTTGCCGGGAAGCTAAGCATTGATTCGCCAGTTAATAGTTTGCGCAACGTTGTTGCCATTGCTACAGGCATCGTGGTGTCACGCTCGTCGTTTGGTATGGCTTCATTCAGCTCCGGTTCCCAACGATCAAGGCGAGTTACATGATCCCCCATGTTGTGCAAAAAAGCGGTTAGCTCCTTCGGTCCTCCGATCGTTGTCAGAAGTAAGTTGGCCGCAGTGTTATCACTCATGGTTATGGCAGCACTGCATAATTCTCTTACTGTCATGCCATCCGTAAGATGCTTTTCTGTGACTGGTGAGTACTCAACCAAGTCATTCTGAGAATGTAGTTATGTAGCGACCGAGTTGCTCTTGCCCGGCGTCAATACGGGATAATACCGCGCCACATAGCAGAACTTTAAAAGTGCTCATCATTGGAAAACGTTCTTCGGGGCGAGAAACTCTCAAGGATCTTACCGCTGTTGAGATCCAGTTCGATGTAACCCACTCGTGCACCCGACTTATCTTCAGCATCTTTTACTTTCACCAGCGTTTCTGGGTGAGCAAAAACAGGAAGGCAAAATGCCGCAAAGAGGAAATAAGGGCGACACGGAAATGTTGAATACTCATACTCTTCCTTTTTCAATATTATCGAAGCATTTATCAGGGTTATTGTCTCATGAGCGGATACATATTTGAAATATATTAGAAAAATAAATATCAGGGTATCCCGCAACGCTCCATGGTGCCACCTGACGTCTAAGAAACCATTATTATCATGACATTAACCTATAAAATAGGCGTATCACGAGGCAGAATTTCAGATAAAAAAAATCCTTAGCTTTCGCTAAGGATGATTTACTGGAATTCGCGGCCGCTGTTTCTTCGAATTCGCGGCCGCTTCTAGAGTTATGACAACTTGACGGCTACATCATTCACTTTTTCTTCACAACCGGCACGGAACTCGCTCGGGCTGGCCCCGGTGCATTTTTTAAATACCCGCGAGAAATAGAGTTGATCGTCAAAACCAACATTGCAACCGACGGTGGCGATAGGCATCCGGGTGGTGCTCAAAAGCAGCTTCGCCTGGCTGATACGTTGGTCCTCGCGCCAGCTAAATTACGCTAATCCCTAACTGCTGGCGGAAAAGATGTGACAGACGCGACGGCGACAAGCAAACATGCTGTGCGACGCTGGCGATATCAAAATTGCTGTCTGCCAGGTGATCAGCTGATGTACTGACAAGCCTCGCGTACCCGATTATCCATCGGTGGATGGAGCGACTCGTTAATCGCTTCCATGCGCCGCAGTAACAATTGCTCAAGCAGATTTATCGCCAGCAGCTCCGAATAGCGCCCTTCCCCTTGCCGGCGTTAATGACTTTGCCCAAACAGGTCGCTGAAATGCGGCTGGTCCTTCATCCGGGCGAAAGAACCCCGTATTGGCAAATATTGACGGCCAGTTCAGCCATTCATGCCAGTAGGCGCGCGGACGAAAGTAAACCCACTGGTGATACCAGTAAGCCTGACGGATGACGACCGTAGTGATGAATCTCTCCTGGCGGGAACAGCAAAATACCACCCGGTCGGCAAACAAATTATCGTCCCTGATCACCACCCCCTGACCGCGAATGGTGAGATTGAGAATATAACCTTTCATTCCCAGCGGTCGGTCGATGAAAAAAATCGAGATAACCGTTGGCCTCAATCGGCGTTAAACCCGCCACCAGATGGGCATTAAACGAGTATCCCGGCAGCAGGGGATCATTTTGCGCTTCAGCCATACTTTTCATACTCCCGCCATTCAGAGAAGAAACCAATTGTCCATATTGCATCAGACATTGCCGTCACTACATCTACTGGCTCTTG
+
1199HHFJJIGEAC>>7;;99;<<;--%%-/2,-7/.(&&%%'4*+.0-23((((5111FJJGHBCBCJJJJJJFEJJJIJJHIJHH@??58/+'$%'$$00/67899ABBCJBA?==;;==EDJHIJHJHJF222+***+,,-+*(((%$&(&'(),-.053-.59>DGJIJDEGJIJHJHJFJHJGJGJJGGFJJFJHA?6-*()'*2568=;>>DFGDEGBBA:8587483/,)))))*(&$$$%)))4/0.-.072323-)'((,22127652----.-.12./79?>>=>985/+-,,-,+'&&)+:=JHDFBBDCHJJ2222EG>(((*JD>6335;:;;=FGFFJJIF@??--,,0*(&&&').*+*))((%%'44477<>=;1112>?<540**+59;;997226??<6213333??@BDEGGHJHJ9778JHJJJFEHEJG<56--F<<<.-+-..226>?CDBJFCFA,,,-986445545/4??>==>GGJHHJHJIJJJHIIFJIFGJJ<<<<E5447GJJGDIEJGGJIJJJF:::==<////89;>=?ACCJJIFGEFHHHJJGFIIJHFJJGIHJI><8678==>A77678>612=?ED@?A;:=EHJHJDGFHGEFBJIIGJJJGGJDJJIJFJA84556HEDFGG8-,+*)%&&,2:??@@@B@===?JGFJEGEEC;;;;A>?@AABCFEFGJJJGJJJIJFJJFJGJJJHJDFEID=<<==IJHFFHJJIJJGJJJJIJIEBJJD<<:5////++-('$##$%%%%%$$%&%$####$$%%(**()))889EDEFEJJJJ><<?CDEFJE=>@BFAHHHFJJJJGG?@??HHJHDJFJFGJJIJJJHIHFJHIJJJJFFCFB@?@:7678>?ABJE=<<=BBA@7455HIGJHJJJJJJGEDCBGFHJHJJHHHJJHJJJIJJJHJCDBEE>==<5+&&'')('''*+'&&'((&'*),,-0,,,,.668><<<=GEC9***FDFCDDFCDCF@87975(''&()),++$$$$$$(,*+23A?EFEJEJHGHHJJJJGFFC4=<=AAECBFCCD==>EA=E===BIHEJEDACJJGCED??987698::;<FFHFEGCCFCJFHJJJJJJ?=<<<<;:;<A>7733CAACHEGJEJJJFHJJHFGI??>?GIJGJJIGHJJIJ322210(''''()+14AHJIIJJJIJIIJJEEJIJIJJJIHIHJJJJJHJIJGJGJEFB?>?==?=::;776***+0))()'''',,,-77-++((&(*4CJGJJGJHJHJJIGEFJJJGJJJJJJHJHJJJJJJFGHHJE((((001@@7620000/.)3378CDDIIEHJJGGJGFFGDBB..(%('''*'&&&&&33//0/--,,-)+(()99@ACJHJJJJJJJJJJJJHGHJCECDFGHHGGJJJJJJJIJE>88<JJHJJJJJGJFHGJCD@?CEFFEHHDJJIGGFHF9991313=DGJJFJJIJJJEJJJHGHJJGHJJJJIHGJEHID,+,?AAACBDJIFJJGA@766565---::<;<<@@C*(((,(&&'--.+,,,/7BCCHFCA?8>56111*))(((''''DGFJJFEJJDJ773.**)''(==??@CBHHIJJJJIJEIIHJHJFHJ?@>>>>45550758553557DEEJDFEFJEGJHEJJEIJ@@FJGJJGCBEJHJGHJJHIJJJHJJJJJJICCBA>@AHDEEGJIJIJJJED@@<<432//1==@@AJJJJJGJJGJJEHHHIEHJJJGIHGFFF8/../G@?/...,,,*,,,(''(('&&&*(11000**-534....<FGIJGFIJDHJGIJJJHJHDFG<=:FJFGJJJJHJJJJJJJHIGHJJJJJJJHJAAA2EIDCGFJJIIIGGGJJFHHHJJGJJ77792:7+))31@DB?ACACJ>>>@D6555HJGJJJJJJIIHJGJHJJHHJIFJIJJB@@AA===/*)))=?A?B=DHJJJJJEJJJFIGGHE:JDEHEJGJ<<<<@999;77,,-****CCBABAB;<<?A8:9:;JCBD?>+**+67(''((((%##$%%&')++,-/4/..+'((')'(++++***,-.0059;:42////58?@@=>-,--?=;335?>BI;:2('&$%%&)*((,+&&&')(((%%(%&%&(''&&%%%&+++*)))+00.--00:66CIHJJJJJJJJIJHCD?===577,*%%%%&+('')'')*+,,-/EDJHJJJJFGIIFJJHJGJJJDJFHIIJJJJJJGGJHH>===<???JDFBBDBFFJJJJFJJIHHJJIIJJJIJIHJJIJFJJJJIJIGGFFGHFJFJJJHJJGIJGJJGJFJJJGIHEHEGJJIHGJJGFFGGJJGGJGJEJGGJJHIJHJFID@44BHCJIJJJHJHIJJJHFGJFJFIIFCGDJJJJFJGHFJJJFHJGJJJJHJJ64210**)**212CGDEBABECCEDJDDJIHFFGJFJJJJJIJIJJIJI>>=?DI>=22323>=@BGJEJ4444JEFEJIJEIEJJJHJJJJIIJJJFFHJHJJJJJJJJJJJFIJHJJJDEIJFHJJJGIJJJIEIIJJJJJJJFDEDJJJIJGHHJJ3/.-,'&&)-+%$$#%%&&'$#$$$%%(+*%%$$%%'<=<=<96<AABDFFJJJFJJDDF==HGJCC>>>>BGC@ACEF50//165*'$#$$#$$'%3455::6622104899:40($%('&%%&')*-+.7:===>;;=<==?@D8888@A,)()()*+-,,&&%$%%&&&%%&&*-/236-54232211225?>42238ACBD>;::<<>8999E>=::;533466))))22=6GFGJJGJIFD@>77DD=;=66667;>@??ABJJEEGJJJIIIJIJHEGJJHIHJJIDJJECEGJHJFJJCDGIHJHIFFJJJJJGJGGJGJJJJJJIGEG9)(()5(()()'''&'&'(***3100,+*++2;=:85688;;CH;;BGJDHC@F>8>=?@BBGDDCBCBCDGCCEEE9999IH=<EACFD;JFGEBFCECDFA><<@CDDDDJJGAAA@,6**44BBBDDFF99985570/2(=;3-25>C::FEECCBC@>@?5556JDBBCAC@@CEDBA@@?<>@BBBCDF<<9899DDCA@:87:==;:5424//.*)()6@@CCDIECB@@?@BBCHCACCCD=>==@??AAC@A?=<<<>>=556B@DEFCBA8878B><667342)46448;;77;;>ED><::;;?99BIBCDC?==@@BB>=<<;:::;=A@B@;;;;?>??=<<=;;;;?0/.,+,+)''&'3:<<<=??@?::::?>=>=?>>?@AA??<<::;<>;9:88999;;;=;:;;<>:9:9<<=BAA>;:989>ECA@@BAA>==<==>@A@==<=<...((('+(($%%%&&'.&(--,)&'+++/246165-,..//000/12234:;?>>:61;>@A><;9?<88''(.@????A<<<<@;76654++-*101)((%&&&%$$%%&03??BDDCA3333==>=@?@:8875;5078=>AEAA@>??@CDCBA@??EBCB?@@A@=><<<*&%&&$$$%&((+*-3630013&%%%&(/.,)'&''')(('&%(*%$%(1122@A@@A><<;=@>>@@FA@BB>>=1156<:;;;988576,++'&'563870<<;;;<CFA@@AGCECACFBCE?>?>?BAF@??=?>JIJJJJIJIFDDD77769;=21,-,++-.///B=;;97770///@6**)&%%%+)'(*)**+,()))'''(129?EDBBB---/2.))*363/07::B@@>1000B@<78;;;==>??@??6656('')(((*5:??65688B5545A879:<@EHJJEFFJIJDEFFED?865651DCJDGEGJJJJJJEJHJGJIJIJJJIJJBCIFHHJHJJJJGHJJJJHJIJJJJJJFCJB@?A:::BGIGIJHFJHJJHGFJEJJJFGBBBC@@85501BEA?>=---,,05.5872CCDIJGIHJJJEGGJJGAJJIJEB@C=<<18:/00+&$######%%&569;=<=?@JJJFJJHGFIJJJGJJIJJJJJHJJGJJCDCDEGJJGJJJJIJJJJJJJIIGFGFIGJJFEHJBACAGJFCIJJJJJJJJJJJJJJEDHE@AIJJGJJGJDJJJHCD55557?AFGHHGJJFHJGCDIHGJGABBCEA@@+++3/03654420)))*,,-220--9;JFJJHFIJGJEHJHGJJJJHJEJFIGIJJJIHIFEGJJJIAACBJHHHJJJJJICJFGJJHJJIHBBBAFCFJGFJJJJJJGHJFCDDHGJGJJGJJIHGFJ8888ADCCBEDDGJ@70/.**))&%%%$#$$%###$&(('()+7B@9885ED@?DHIJJGHJFJIJJHJJIHC??==>;:89>@<;;<>FEBDEGEGJJJJGIJIJJHJJJIIJFJJJ===<FA.+*)()('$$-515.,(')*=BCIJIEFEDJJGJE--++,1BAA??8+++,-**())'()),,.;7786''''&%$%),+4GJHJIEFDB-,,.@833>=JHB@??=;2123''''+++120..EDEGJEHJJJJFJJ43,+-6((**0.+----.2..-.A?@GHJJJJJ?<=?JFJJJCCBCEB<::<62/9989;?986'''''?HGJJJFJIEFDFJJIJJJHCCBDG1000320..,--,++)&'&&)))'(*%&%)2865-++,+)%$$%&'%%$$%%&&$$%&&%%'*1=FADCCDDCGHJFIIDJGJHHIGFIJJGJHJJJJHGIJGEJCEFCE44010,--+++-012<?@99BBFIEFJJJJ>>>>@>BCGJJJJJIFEHIJJGHJJHJHGJIHGH7,).95)(()77:<965/-./'&&&'+10246:@?BACCJDGGJGDFFEHFDEG2223///245666BIJGJGJJJIFIJJJEGJHFJJFBA?FHEJHFJJFIJFFFJJGA?A@FBABFJEGGIIJJJGIJJDJIDGJGJJHHFJHDB==<;;BB433367'))-...=??EF:44444421***,88889:<==<==0////866?HHAGAB?8333?BJJJJJHJJIHJJIHHJJJHHJIJJJEJJIIH....>2+1+,'''&&%$$$&**,-JIHEFHJIJIHJJIJJJJJJJFIHIJFJJJJJJJJJCCBJJJJJJJ????;:;<JJF64444GJH<<=BCCBCCAFEFGH@JHJJEHDJJGIJIJGJ@8312'$%(&$$$$-.JJFJJJJCBBBGJJF@C82+:<@>GJJHJECEEA@A@A;;;:.-.0@JJHHHJHJJHHJJJJJGEJEJ868<<=EDGJ<;<<=.-,-/-(167?BCIJIIJE@?@DECEFHBDA7<=3<CA?:0(&%**.0/,,-*&%%','***'**+-,)(*)()&%&=@??<<<=;65%&&(*+;@AFEE;HEGJJE@>?BC;;;=ECJDC?>?<55323/-,+*+*+&&&&--(((9=?@JGGGA?@A4444A?@=<;>EIHJJIJGF;;'(56***&()(('&&''/0&&&&&/<;<<BBAGJJEGJDGJE====HDD778HEJFHIJJJGEC>54431*(%%+,,23:::<JEFC>>901%%%%&(**)&&'&&)0:;=><DIIEJJJHFJJIGIJ0+++,+()*247898:<:71,'+012961HJ765)&%%%,,-::58DB;778??@IHJGJC2223BCCDDCDEGJJJJJJJJJJJHJIJGJI???@ADFGHJJFFGF4002>ACEFHIGBAA:632:?CDJIFJHJHJIJGIJJJJJHJJHJJJJGFGJHFGJIJJJJC0*)*)+37;JJJHFJJJJHJJJJJJJJJIGIJJIHJJJJJHJJF@@?,,**('''001@@<:7*
@Glass_T7V_25_D3_14_10_16
ACGGGGACGAACCGAGCTCGTAAACTTGGTCTGACAGTTACCAATGCTTAATCAGTGGCGCCTGTATCTCGCAATCTGTCTATTTCGTTCATCCATACGTCCCTGACTCCCGTCGTGTAGATAACTACGATACGCTTGAGTCTCTATTGGCCCCAGTGCTGCAATGATACCGCGAGACCCACGCTCACCGGCTCCAGATTTATCAGCAATAAACCAGCCAGCCGGAAGGGCCAAGCGCAGAATGCTGGGTCCTGCAACTTTATCCGCCTCCATCCAGTCTATTAATTGTTGCCGGGAAGCTAGAGTAAGTAGTTCACCAGTTGATCGTTTGCGCAACGTTGTTGCCATTGCTACAGGGCGTCGTGGTGTCACGCTCGTCGTTTGGTATGGCTTCATTCAGCTCCGGTTCCCAACAATCAAGGCGAGTTACATGATCCCCATGTTGTGCAAAAAAGCGGTTAGCTCCTTTCGGTCCTCGATCGTTGTCAGAAGTAAGTTGGCCGCAGTGTTATCACTCATGGTTATGGCAGCACTGCATAATTCTCTTACTGTCATGCCATCCGTAAGATGCTTTTCTGTGACTGGTGAGTACTCAACCAAGTCATTCTGAGAATAGTGTATGCGGCGACCGAGTTGCTCTTGCCCGGCGTCAATACGGGATAATACCGCGCCACATCAGCAGAACTTTAAAAGTGCTCATCATTGGAAAACGTTCTTCGGGGCGAAAACTGATCTTACCGCTGTTGAGATCCAGTTCGATGTAACCCACTCGTGCACCCAACTAATAATATTCAGCATCTTTTACTTTCACCCATGACGTTGCTGGGTGAGCAAAAACAGGAAGGCAAAATGCCGCAAAAAAGGAAATAAGGCAACACGGAAATGTTGAATACTGGTACCTTCTTCCTTTTTCAATATTATTGAAGCATTTATCAGGGTTATTGTCTCGTCAGCAGGATACATATTTGAATGTATTTAGAAAAATAAACAAATCAGGTTCCGCGCACATTTCCCATGGTGCCACCTGACGTCTAAGAAACCATTATTATCATGACATTAACCTATAAAAAATAGGCATATAGCGAGGAGTTTTTAAATAAATCCTTAGCTTTCGCTAAGGATGATTTCTGGAATTCAGGCGCTGTTTCTTCGAATTCGCGGCCGCTTACGAGTTATGACAACTTGACGGCTACGTATTCACTTTTTCTTCACAACCGGCACGGAACTCGCTCGGGCTGGCCCCGGTGCATTTTTTAAATACCCGCGAGATAAAATTGAATCGTCAAAACCAACATTGCGACCGACGGTGGCGATAGGCATCCGGGTAGTAAAAGCAGCTTCGCCTGGCTGATACGTCGGTCCTCGCGCCACTTAAGCGCTAATCCCTAACTGCTGGCGGAAAAGATGTGACAGACGCGACGGCGACAAGCAAACATGCTGTGCGACGCTGGCGATATCAAAATTGCTGTCTGCAGGTGATCGCTGATGTACTGACAAGCCTCGCGTACCCGATTATCCATCGGTGGATCGTTAATCGCTTCCCATGCGCCGCAGTAACAATTGCTGGCAGATTTATCGCCAGCAGCCCGAATAGCGCCCTTCCCCTTGCCCGGCGTTAATGATTTGCCCAAACAGGTCGCTGAAATGCGGCTGGTGCGCTTCATCCGGGCGAAAGAACCCCGTATTGGCAAATATTGACGGCCAGTTGAGCCATTCATGCCAGTAGGCGCGCGGACGAAAGTAAACCCACTGGTGATACCAGTTCGCGAGCCTCCGGATGACGACCGTAGTGATGAATCTCTCCTGGCGGGAACAGCAAAATGTCACCGGAGTTGGCGAAACAAATTCTCGTCCCTGATTTTTCCACCACCCCCTGACCGCGAATGGTGAGATTGAGAATATACCTTTCATTCCCGGCATCATGATAAAAAAATCGAGATAACCGTTGGCTCAATCAGCATTAAACCCGCCACCCAGGGATTGGGCATTAAACAGTATCCCGGCAGCAGGGGATCATTTTGCGCTTCAGCCATACTTTTCATACTCCCGCCGTTCGAGAAGAAACCAATGTCCATATTGCATCAGACATTGCCGTCACTGCGTCTTTTACTCGCTCTACGCTAACCAAACCGGTAACCCCGCCTTATTAAAAGCATTCTGTAACAAAGCGGGACCAAAGCCATGACAAAACGCGTAACAAAAGTGTCTATAATCACGGCAGAAAAGTCCACATTGATTATTTGCACGGCGTCACACTTTGCTATGCCATAGCATTTTTATCCCATAAGATTAGCGGATCCTACCTGACGCTTTTTATCGCAACTCTCTACTGTTTCTCCATACCCGTTTTTTTGGGCTAGCTACTAAGAAAGAGGAGAAATACTAGATAATGCAAACCGTTTTAGCGAAAATCGTCACAGACCAGGCGATTTGGGTAGAAGCCCGCAAACAGCAGCAACCGCTGGCCAGTTTTCAGATGAGGTTCAGCCGAGCACGCGACATTTTTATGATGCCTGGGTGCGCGCACGGCGTTTATTCTGGAGTGCAAGAAAGCGTCACGAGGCGAGATCCGTGATGATTTCGATCCAGCACGCATTGCCGCCATTTATAAACATTACGCTTCGGCAATTTCGGTGCTGACTGATGAGAAATATTTTCAGGGGAGCTTTAATTTCCTCCATCGTCAGCCAGATCGCCCCGCAGCCGATTTTATGTAAAGACTTCATTATCGACCCTTACCAGATCTATCTGGCGCGCTATTACCAGGCCGATGCCTGCTTATTAATGCTTTCAGTACTGGATGACGACCAATATCGCCAGCTTGCCGCCGTCGCTCACAGTCTGGAGATGGGGGTGCTGACCGAAGTCAGTAATGAAGAGGAACAGGAGCGCGCCATTGCATTGGGAGCAAAGGTCGTTGGCATCAACAACCGCGATCTGCGTGATTTGTCGATTGATCTCAACCGTACCCGCGAGCTTGCGCCGAAACTGGGGCACAACGTGACGGTAATCAGCGAATCCGGCATCAATACTTACGCTCAGGTGCGCGAGTTTAAGCCACTTCGCTAACGGTTTTCTGATTGGTTCGGCGTTGATGGCCCATGACGATTTGCACGCCGCCGTGCGCCGGGTGTTGCTGGGTGAGAATAAAGTATGTGGCCTGACGCGTGGGCAAGATGCTAAAGCAGCTTATGACGCGGGCGCGATTTACGGTGGGTTGATTTTTGTTGCGACATCACCGCGTTGCGTCAACGTTGAACAGGCGCAGGAAGTGATGGCTGCGGCACCGTTGCAGTATGTTGGCGTGTTCCGCAATAATATGCCGATGTGGTGGACAAAGCTAAGGTGTTATCGCTGGCGGCAGTGCAACCTGCATGGTAATGAAGAACAGCTGTATATCGATACGCTGCGTGAAGCTCTGCCAGCACATGTTGCCATCTGGAAAGCATTAAGCGTCGGTGAAACCCTGCCCGCCCGCGAGTTTCAGCACGTTGATGATACTGTTTTAGACAACGGCCAGGGTGGAGCGGGCAACGTTTTGACTGGTCACTATTAAATGGTCAATCGCTTGGCAACGTTCTGCTGGCGGCTGCAGGCGCGGGACTGAGCTCCGTGGAAGCGGCACAAACCGGCTGCGCCGGACTTGATTTTAATTCTGCTGTAGAGTCGCAAACCGGGCATAGAAAAGCGCAGCTTTGGCCTCGGTTTTCCAGACGCTGCGCATATATAATACTAGTAGCGGCCGCTGCAGTCCGGCAAAAAAGGGCAAGGTGTCACCACCCTCCTTTTTCTTAAAACCGAAAAAGTTGCTTTTTCGCGTTATGCAGGCTTCCTCGCTCACTGACTCGCTGCGCTCGGTCGTTCGGCTGCGGCGAGCGGTATCAGCTCACTCAAAGGCGGTAATCTCGAGGTTACATTGTCAATCTGTTATGGTGAACAGCTTTGAATGCACCAAAAACTCGTAAAAGCTCTGATGTATCTATCTTTTTTACACCGTTTTCATCTGTGCATATGGACAGTTTTGCCTTGATATGTAACGGTGAACAGTTGTTCTACTTTGTTTGTTAGTCTTGATGCTTCACTGATAGATACAAGAGCCATAAGAACCTCAAATCCTTCCGTATTTAGCCAGTATGTTCTCTAGTGTCGTTGGTTGTTTTCAGTGAGCCGTCGGAACGAACCGTTCAATCATACTTACCTTTGCATGTCACTCAAAAATTTTGCCTCAAAACTGGTGAGCTGAATTTTCAGTTAAAGCATCGTGTAGTGTTTTTCTTTAGTCCGTTATGTAGGTAGGAATCTGATGTAATGGTTGTTGGTATTTTGTCACCATTCATTTTTATCTGGTTGTTCTCAAGTTCGGTTACGAGAATCCATTTGTCTATCTAGTTCAACTTGGAAAATCAACGTATCAGTCGGGCGGCCTCGCTTATCAACCACCAATTTCATCTGCTGTAAGTGTTTAAATCTTTACTTATTGGTTTCAAAACCCATTGGTTAAGCCTTTTAAACTCATGGTAGTTATTTTCAAGCATTAACATGAACTTAAATTCATCAAGGCTAATCTCTATATTTGCCTTGTGGTTTCTTTTGTGTTAGTTCTTTTAATAACCACTCATAAATCCTCATAGAGTATTTGTTTTCAAAAGACTTAACATGTTCCAGATTATATTTTATGAATTTTTTTAACTGGAAAAGATAAGGCAATATCTCTCACTAAAAACTAATTCTAATTTTTCGCTTGAGAACTTGGCATAGTTTGTCCCACTGGAAAATCTCAAAGCCTTTAACCAAAGGATTCCTGATTTCCACAGTCATAGAGCTCTCTGGTTGCTTTAGCTAATACACCATAAGCATTTTCCCTACTGATGTTCATCATCTGAGCGTATTGGTTATAAGTGAACGATACCGTCCGTTCTTTCCTTGTAGGGTTTTCAATCGTGGGGTTGAGTAGTGCCACACAGCATAAAATTAGCTTGGTTTCATGCTCCGTTAAGTCATAGCGACTAATCGCTAGTTCATTTGCTTTGAAAACAACTAATTCAGACATACATCTCAATTGGTCTAGGTGATTTTAATCACTATACCAATTGAGATGGGCTAGTCAATGATAATTACATGTCCTTTTCCTTTGAGTTGTGGGTATCTGTAAATTCTGCTAGACCTTGCTGGAAAACTTGTAAATTCTGCTGAGCCCTTCTGTAAATTCCGCTAGACCTTTGTGTGTTTTTTTGTTTATCTCAAGTGGTTATAATTTATAGAATAAAGAAAGAATAAAAAAAGATAAAAAGAATAAATACCAGCCCTGTGTATAACTCACTACTTTAGTCAGTTCCGTATTACAAAGGATGTCGCAAACGCTGTTTGCTCCTCTTCAAAACAAGCCTAAAACCCTAAAGGCTTAAGTAGCACCCTCGCAAGCTCGGGCAAATCGTCGAATATTCCTTTTGTCTCCGACCATCAGGCACCTGAGTCGCTGTCTTTTTCGTGACATTCAGTTCGCTGCGCTCACGGCTCTGGCAGTGAATGGGGGTAAATGGCACTACAGGCGCCTTTATGGATTCATGCAAGGAAACTACCCATAATACAAGAAAAGCCCGTCACGGGCTTCTCAGGGCGTTTTATGGCGGGTCTGCTATGTGGTGCTATCTGACTCTTTGCTGTTCAGCAGTTCCTGCCCTCTGATTTCCAGTCTGACCACTTCGGATTATCCCGTGACAGGTCATTCAGACTGGCTAATGCACCCAGTAAGGCAGCGGTATCATCAACAGGCTTACCCGTCTTACTGTCCCTAGTGCTTGGATTCACCAATAAAAAACGCCCGGCGGCAACCGAGCGTTCTGAACAAATCCAGATGGAGTTCTGGTCATTCT
+
)*('')($###',--013200,**+--(+--556:65568777DCEFBB>??;776-,,))'&%$$%((''*%&&(5,+**,,497774-44898;&%%(((-(452*(,11>:655:99895442****121-%&)%$%&&'&&&''&'67><9778CC;;7784444CD?@00/,->=;CDBDBAHJDA=><<:BBCDB@?;9:<;<<?CCHIHIIFHIJFFGDEC@><2)(&'00--.,'&(-,,-/33344<<=@EC7--.47??BA7BJHFGFFEFJEJFGFDCC9:97FDDJ:::/,)))('(/'&&,-)(((++--./%$$%)(()+))*4=?>??>A=6-,,,,(''&'(+,+*),**+8<::@BCJ=;;955>IFCAFI5555E?5234447899-=6JJJJBCE))))889@CC<<;<:ABA>>33EJGEDEGJDJJCHJIJGA?=:::9.-,,,--,(&(*+&&&'%&&),,-.))**+3300036;....::.1+++=57BDJIJJJJGJJB@::;&&&'))()**@BEI=><;JIJJJJHIFFJHJJGJ=J>?FHCAC@@A<:777?>@?DFE@<::20009ACADAABD@DA74228;99:<;<@77?DDDEGCB?999;I@CB652)893-9:ABB=>?CIFIJJJJHJGFE?AC@HJH@>/.-/27??25565BFEGJJ?=0//.666>==@DHE553120+***3443,-,-1%%'1...4@@DCBIC90.,,,B<GGIA1111;75422,,-'(+,>1000.//.%%%#$%$%%%-......0?>)&&);3111+//.././2&&&&9<;::::CAAAEIHCDDHGEFHJJJJA@@76547FJFDC>CCA95551....///47;<<=4,,,,-++&&'()('('+0-559?GF;::;JIGDDJCJFJGAJJA??778:>?@>>>;:111**)'((+((*:;<AA:99988?>CC@@C532223:8869:7))))(&&&&)()&'/79<////39/&9<=?CE@----44411.,)(()*++5::;=CJ>@3222IJJGGGJJJJ8/+++****)((''&&((((')(''&%&%(-''')))/6005866578IBDDHFCFGEF:888*((())()*&%&%$'&&'-05..-(),-/CDDJAA@AA<.,')%%%1338:;<7778>==>////55,+))).5556AC=.-42321235;<:=B<<?@AB=7878<=>BHJIJJFJ*))())**--21(((*)))/+-*('''))((''$$%$&)))2167>?<;<<@???BAA@BEDEFHJEGIFJFA@@;<<==;=1.++((*DBDBACCHCEEHIJIFHDGFA>85)))*66741114.+%%(*<=///?2112JFD??@CHEJFHFFGJJJJHJJDBACCIFGJJJDCDAABBDEB75:>??@CCDHD@B@BCEHGHHFGIJGFAA5)((48535;<;777>//C?=<=<?AJBBCEJIGEHHJJHDCB@<<@@DIFE@A;<EHJJGAC?=>>----'$)1)99911.-(+/&=BADEJHDFJJD?@<<:;==?,**)*+)*-(/56;<C@>978*)(///455100--/.26>?8)99;<EHJJFJGIDFBBB?;<<69:CGBGG@?==<=6=8>@;999EDBAA@??<77>AECJ@=@AAEGEEDABC?=>BJA@@@EBBB@>4594444)((*(''(.(((8:=<=DAGJJJHJFGFFABAHEDCGFJEGJJJH=<<=JFHIFJG>;/((+9:44455>;<5AFF=>=6658:BBDBDAF:888:EGA==<>>>JJJJIJEEB967460/.,-,&&%)&'',.0//9F>>:.--.0003A>>>ACCC>E85))<=FJD9JIDEGGJGHHFEEIJJE?>>=3/.-+++++96564/-,,,00&&&&%$%&&(2''*9;<:;=A@@FFCAC;222++*'%&&(/10100//39;;;//-****(+&&''*''(9::52463-++6955<5JE@@@@B=HJJJHEEBFIEJJJJJJCFDFJJJJJJJJJFJJGJJH?=><)))**)+0.('(*&'&'))(%%%%%''&'331011311116;;BEJHFJEFD666A@ACD4457??:;BDEECCF::::C>?=73225;33*',*00005IC='&&'&&'/073334833220/-+,-00-::<>969JJFFGEEHF>==HGEGGJFGIEFGHJJIJJJECJEJ3212?@BFFEHEGJGJJGJJFJJJJJHIFGEIJJJJFICBEFGJ;::77776>::9:0)88313;<;>?@@AE@>==>ACJJHEFC=0011CFEFACFGJJJJFJGJDHB5448*A>>@BBB@B;FGF001?J@9993/,,*&',+,//.-/2210.--**+-&&&'0..FJIIFFJJJEJFHGJIE)'''-0//2120++12555/)))),+*+(15<9EEGJJGJJEBE@DCC((((../,+)'9=8++*''++14421./1000110009:ECEGJFHDE776/,(%&&&,%%&'*-,***.CJGJ@@@>?<877955,*--2112210//**((+,(&'(1?<D9999BA??+'&')<55533233333661112530..)))0,,,-001896556?J@;577:;ECCADGHJJJ>?ADJJJFJIGH5223AHFIJJGEDFEIJJFA<;:AAAB=;8577((()4479:9>?@JHHFGHJGA?:867?JGF@601FGHHJGHJEAIJ=AC@A@;;J??BEFHJGHFJFJJGGGEFFGFDCBBEJJHJJFHIHGDGEEFIEJ;:55=>333ADJFECCBF===BJJIJIIJJIJIJEIEHDFDBCJCCI;:;;JEGEDCB888D@:863/.---77JHA@?@IJJECACGG>=@;<C>=?56;;AEBCAB>55512..,***-08944431121;=5332223::6666JC@;;FGGIJHJ:99;>=?DDGDCJGGGGGJIJIJDEDDJJJJB@@>GFJHJJEJIJFIFFJEDFEHEEJJDB?99<99;;<FDJJFJJJJFHHJJJJJJGGHFHGGJAA//:=</*980/-+)(()6CHJJHHJJJJ=<<<BB?>@<;77:GI@===?DGGJHDDFHBBBDJGFJJJJJJJIJJIJDEJAGJHEFCCCJ<@A@50001101669:3224578>5864455<<:2B=<@<;A@:;>FHFBEDJ@HEFJJJ<;HJJJIFEEJJJJJFGJJHJBC:;DEG?GFCFGJDEJJHEHGHGJJIJJFJJIJJJGJJJJHJHGIDCGJJJJF=>AFEJFFGHDFFJ:866('&&+--.5>:>FIJGFDAC:B...--+--+,=5HEFJJJJGJFGJHIHFGGEJJJIH@:;>221+++677,,,)+))(&&%(.179??AA@DDDFIJJFFJJJJJJJIEDEGJJJFJJEHJJFGCD?99AB?:87;5678B4>>0000533433.,,-/5;>FEC:::EJFJHJJJIGFJEEDJIJFEGJFGJHDJ::9;<:=>,,,,'''(56922256AGDFEJJJJBA5.+'&(+6<...0872200148:=EFDHEGGCDEG?@@?7788BB@>:;<FHJDJEEJJDCB@8-))*,*('*+24&%%$&%%&'&,-0.1=>;=@??><FF>>@?HGFGJJJJJFDDDBE<45//777;?DACED@>A51...)&&%''()(*+),,&&&'*2/''''%%%'+*-./9A<<=ABE>:*?@DCHC;:274575-6--9;<=7222CEDGHJGJEED@@8897A=666GJGCCHJ>=<??>4333611210''&886=42/(2397631/21.)%%'%%%./11467>?99J?==>CJHJJDJDDEF;;;;BDA55DFJHDDC>76665559>>?CECDE?;:876643(''''/34455=CEFJJJHJAAABFAABBHJJGFABA=<,**+,3/-.&'(/6BJJJHGJJC@=67GEBBAB>?AIIEFEBE@AJJHFGEEIGFJJHG530.**)*1577<ABFAB@AE>::2347???>CCBFEJDGEDJJ00/0<1>BAB?>>>GBAAEGDJFIJGJDDFCC?>>JEBAA?C@;;;<=@<=@?<<<<AFJHJG>>=>DD?<:::9;21*'&&',32'%&&()*5-)*,477:<<BABCDJFIJGJ>E?=22238----(&&'2***1,+++(()+/''&'&%*,+,,-0((()*,/133322320-+,94?ABGCJEDA====JDECFJA=<:;==EJJGCCC@>;:;++,,0:8''',+)*97***9;=@F6555?@;;A:78-):9:>9DGEJJJFJFFJJHJJGJJJGJJFFJFGHJJIHJHJEC:99EDJJHJJFDF?8657=B55598888?=544''''(;=ADBDG?@??AAADFJJIGJIA=<=8667@A;====@;>@FEJIBFFJGEHFGFFEFJEHJJJHJGDCJFFJJJDFBE@?;0//3>;983335JGJGJJJIGIEFIJJCCD=4336-==4444B8648JD>>>?FEJHJGFIGEFEDE6**+668=@AGHFDB,,++**+1444:@DEJJJHFECB?==B@G@@B98889DFEDJJJJGHGDEEGJJJJGFD9'&-:/./:CBDHEGEJJJHEDEJJJFJHJJJGFFJIHEGHFJIGIFFEEDAFEGH@??@FDADFJJFIHJGGJIDJJE8HIDJDDCFJJGJJJEEGGBFJJJJJGIJDFFFJJJJEFJECGDHIJJJJGGA66DGJJJFJGDFCJIHJFGJHFJJC;;AIJGFJJFEJHEHDC><<?C;:777(>=;=?EJJJFDCCJJHDC><JEJJDDDJJE@@820++4:;@=A7>653123*&%((=@A?@BDJFGGJFJHIJJFIJEJJFIGEDBFJGHIJJJJJBC@@@DJFEE?99?AD@?,,><9998=<=GIJJC?;<99:8000(((&''(271%13>9EEJBIEJDGJJJJJGDJ>>?>BDGJB@>>;98667;7222<99=?>@GD@942264///4B''''88;<@DE8,'(1>?HHFDDFGEFJC@AABJJHFJJJJJEDGJFJJFFEDHGFEFDGA***,***()),,,,BCHGFHGJFB@@AFB?A@:::>@@E==<=BCDADCACBD988:CD<<4444BBGCBAC@@;;:;+++,-,-?=D4,;::AGJGGFFDDECCEHCBHF@CAA@8998567(7658<?II????JGIJJICB@?=..+,,,?4**9:DDGJJGJDHD=>=?::83(=?==<8=GEEED@@:3>.++,7:?AAJFHJ<;;;A7730//03440213>8756<<CCEIJ><::;>?@7421,,/+**(*9:>JHDECGICDDDDEIJIBDHIABC;887874''&***.4588;9954''''8=@;::96666<=66899+&&()*,,''''))+7AAHCD>?DIJJJFJFEFDBB@@@@@B66-,+-.,/;==DCBB9(&%&,-/;;<9B>EFHEHFFJJHJJEJD=<:;<<<<=CABCB==>@;4446695//>CEDDB87367,99=?DCCC;;:;<DJIJFEGJJEHFIJ??>JJJEDEFGJJIFFGCDAAA?@98><8CEDCJIJHJ@AA@IJGJGGJBAB=332344:843379;:2234DFIFJIJJJFCH7-.;@JJJJIHEDEEFIJFFJJJJJDGFEEJHHC=;:--,,.5334<4>?>><0/(()8EB@IDJJJIJGFFG=IEHJ>=?:;;;>CDA@3.0GDJJJIJJICGFDDJFGIEAACC;99:<:;;=JGEICCBEC?CFJJIGJFJJJFEHGEJCGHJJBACBBBB@A;8@@?9*))*;BCGCFHE@@:,'()+1+*888=9:98?CB>+**.''(/00+++.///0-,,)*&&''-.-,,+%$&//<>>@A>>4,,+'''%%
@Glass_T7V_25_D3_14_10_17
CCTGTTGATAGATCCAGTAATGACCTCAGAACTCCATCTGGATTTGTTCAGAACGCTCAGTTAAGCCAGCATTTTTTACTGGTGAGAATCCAAGCACTAGGGACAGTAAGACGGGTAAGCCTGTTGATGATACCGCTGCCTTACTGGGTGCATTAGCCAGTCTGAATGACCTGTCACGGGATAATCCGAAGTGGTCAGACTGGAAAATCAAGGGCAGGAACTGCTGAACAGCAAAAAGTCAGATAGCACCACATAGCAGACCCGCCATAAAACGCCCTGAGAAGCCCGTGACGGGCTTTTCTTGTATTATGGGTAGTTTCCTTGCATGAATCCATAAAAGGCGCCTGTAGTGCCATTTACCCCCCATTGGCTGCCAGCCGTGAGCGCAGCGAACTGAATGTCACGAAAAAGACAGCGACTCGGTCTGATGGTCGAGACAAAAGGAATATTCAGGCGGTTTGAGCTTGCGAGGGTGCTACTTAAGCCTTTAGGGTTTTAAGGTCTGTTTTGTAGAGGAGCAAACAGCGTTTGCGACATCCTTTTGTAATACTGCGGAACTGACTAAAGTAGTGAGTTATACACAGGGCTGGGATCTATTCTTTTTATCTTTTTTTATTCTTTCTTTATTCTATAAATTATAACCACTTGAATATAAACAAAAAAAACACACAAAGGTCTAGCGGAATTTACAGAGGGTCTAGCAGAATTTACAAGTTTTCCAGCAAAGGTCTAGCAGAATTTACAGATACCCACAACTCAAAGGAAAAGGACATGTAATTATCATTAGCTACACCATCTCAATTGGTATAGTGATTAAAATCACCTAGACCAATTGAGATGTATGTCTGAATTAGTTGTTTTCAAAGCAAATGAACTAGCGATTAGTCGCTATGACTTAACGGAGCATGAAACCAAGCTAATTTTATGCTGTGTGGCACTACTCAACCCCACGATTGAAAACCCTACAAGGAAAGAACGGACGGTATCGTTCACTTATAACCAATACGCTCAGATGATGAACATCAGTAGGGAAAATGCTTATGGTGTATTAGCTAAAGCAACCAGAGAGCTGATGACGAGAACTGTGGAAATCAGGAATCCTTTGGTTAAAGGCTTTGAGATTTTCCAGTGGACAAACTATGCCAAGTTCTCAAGCGAAAAATTAGAATTAGTTTTTAGTGAAGAGGATGTTGCCTTATGTTCCAGTTAAAAAAATTCATAAAATATAATCTGGAACATGTTAAGTCTTTTGAAAACAAATACTCTATGAGGATTTATGAGTGGTTATTAAAAGAACTAACACAAAAGAAAACTCACAAGGCAAATATAGAGATTAGCCTTGATGAATTTAAGTTCATGTTAATGCTTGAAAATAACTACCATGAGTTTAAAAGGCTTAACCAATGGGTTTTGAAACCAATAAGTAAAGATTTAAACACTTACAGCAATATGAAATTGGTGGTTGATAAGCGAGGCCGCCCGACTGATACGTTGATTTTCCAAGTTGAACTAGATAGACAAATGGATCTCGTAACCGAACTTGGGAACAACAATAAAAATCAATGGTAACAATACCAACAACCATTACATCAGATTCCTACCTACATAACGGACTAAGAAAAACACTACACGATGCTTTAACTGCAAAAATTCAGCTCACCAGTTTTGAGGCAAAATTTTTCAGTGACATGCAAAGTAAGTATAATCTCAATGGTTCGTTCTCATGGCTCACGCAAAAACAACGAACCACACTAGAGAACATACTGGCTAAATACGGAAGGATCTGAGGTTCTTATGGCTCTTGTATCTATCAGTGAAGCATCAAGACTAACAAACAAAAGTAGAACAACTGTTCACCGTTACATATCAAAGGGAAAACTGTCCATATGCACAGATGAAAACGGTGTAAAAAAGATAGATACATCAGAGCTTTTACGAGTTTTTGGTGCATAGAAGCTGTTCACCATGAACAGATCGACAATGTAACCTCGAGTACCACCTGGTCGCTCGATACCGCTCGCCGCAGCCGAACGACCGAGCGCAGCGAGTCGTGAGCGAGGAAGCCTGCATAACGCGAAGTAATCTTTTCGGTTTTAAAGAAAAAGGGCAGGGTGGTGACACCTTGCCCTTTTTTGCCGGACTGCAGCGGCCGCTACTAGTATTAATATGCGCGCAGCGTCTGGAAAACCGAGGCCAAAAGACGTGCGTCTTTGATGCCCGGTTGCGACTCTACAGCAGAATTAAAATCAAGTCCGGCGCAGCCGGTTTGTGCCGCTTCCACGCAGTTATCTGCGCCTTAAGCCCCCCGCCAGCAGAACGTTGCCAAGCGATTGACCATTTAATAGTGACCAGTCAAAACGTTGCCCGCTTCCACCCTGGCCGTTGTCTAAAACATATTTATCAACGTGCTGAAACTCGCGGGCAGGCCGCTCACCGACGCTTAATGCTTTCCAGATGGCAACATGTGCTGGCAGAGCTTCACGCAGCGTATCGATATACAGCTGTTCTTCATTACCATGCAGTTGCACTGCCGCCAGCGATAACACCTTAGCTTTGTCCACCACATCGGCAATATCGTGATTGCGGAACACGCAACATACTGCCAGACGTTCGCCATCACTTCCTGCGCCTGTTCAACGTTGACGCAACGCGGTGATGTCGCAAGCAAAAATCAACCCACCGTAAATCGCGCCCGCGTCATCGCTTTAGCATCTTGCCCACGCGTCAGGCCGCATGCTTTATTCTCACCCAGCAACACCCGGCGCACGGCGGCGTGCAAATCATGGGCCATCAACGCGAACCAATCAGAAAACCGTTAGCGAAGTGGCTTAACTCGCGCACCTGAGCGTAAGTATTGATGCCGGATTCGCTGATTACCGTCACGTTGTGCCCCAGTTTCGGCGCAAGCTCGCGGGTACGGTTGAGATCGATCGACAGATCACGCAGATCGCGGTTGTTGATGCCAACGACCTTTGCTCCCAATGCAATGGCGCGCTCCTGTTCCTCTTCATTACTGACTTCGGTCAGCACCCCCATCTCCGAGATTGTGAGCGACGGCGGCAAGCTGGCGATATTGGTCGTCATCCAGTACTGAAAGCATTAATAAGCAGGCATCGGCCTGGTAATAGCGCGCCAGATAGATCTGGTAAGGGTCGATAATGAAGTCTTTACATAAAATCGGCTGCGGGGCGATTTGGCTGACGATGGGGAGAAATTAAAGCTCCCTGAAAATATTTCTCATCAGTCAGCACCGAAATTGCCGAAGCGTAATGTTTATAAATGGCGGCAATGCGTGCTGGATCGAAATCATCGCGGATCACGCCTTTTGACGGCGACGCTTTCTTGCACTCCAGAATAAACGCCGTGCGCGCACCCTGTAGCGCATCGTAAAAATGTCGCGTGCTCGGCTGAACCTCATTCTGAAAACTGGCCAGCGGTTGCTGCTGTTTGCGGGCTTCTACCCAAATCGCCTTGTCTGCGACGATTTTCGCTAAAACGGTTTGCATCATAGTATTTCTCCTCTTTCTCTAGTAGCTGGCCCAAAAAAACGGGTATGGAGAAACAGTAGAGAGTTGCGATAAAAAGCGTCAGGTAGGATCCGCTAATCTTATGGATAAAAATGCTATGGCATAGCAAAGTGTGACGCCGTGCAAATAATCAATGTGGACTTTTCTGCCGTGATTATAGACACTTTTGTTACGCGTTTTTGTCATGGCTTTGGTCCCGCTTTGTTACAGAATGCTTTTAATAAGCGGGGTTACCGGTTTGGTTAGCGAGAAGAGCCAGTAAAAGACGCAGTGACGGCAATGTCTGATGCAATATGGACAATTGGTTTCTTCTCTGAATGGCGGGAGTATGAAAAGTATGGCTGAAGCGCAAAATGATCCCCTGCTGCCGGGATACTCGTTTAATGCCCATCTGGTGGCGGGTTTAACGCCATTGAGGCCAACGGTTATCTCGATTTTTTTATCGACCGACCGCTGGGAATGAAAGGTTATATTCTCAATCTCACCATTCGCGGTCAGGGGGTAGTAAAAAGTCGGGACGAGAATTTGTTTGCCGACCGGGTGATATTTTGCTGTTCCAGGAGAGATTCATCACTACGGTCGTCATCCGGAGGCTCGCGAATGGTATCACCAGTGGGTTTACTTTCGTCCGCGCGCCTACTGGCATGAATGGCTTAACTGGCCGTCAACATTTGCCAATACGGGGTTCTTTCGCCCGGATGAAGCGCACCAGCCGCATTTCAGCGACCTGTTTGGGCAAATCATTAACGCCGGGCAAGGGAAGGGCGCTATTCGGAGCTGCTGGCGATAAATCTGCTTGAGCAATTGTTACTGCGGCGCATGGAAGCGATTAACGAGTCGCTCCATCCACCGATGGATAATCGGGTACGCGAGGCTTGTCAGTACATCAGCGATCACCTGGCAGACAGCAATTTTGATATCGCCAGCGTCGCACAGCATGTTTGCTTGTCGCCGTCGCGTCTGTCACATCTTTTCCGCCAGCGGTTCGGGATAAGCGTCTTAAGCTGGCGCGAGGACCAACGTATCAGCCAGGCGAAGCTGCTTTGAGCACCACCCGGATGCCTATCGCCACCGTCGGTCGCAATGTTGGTTTTGACGATCAACTCTATTTCTCGCGAGGTATTTAAAAAATGCACCGGGGCCAGCCCGAGCGAGTTTCCGTGCCGGTTGTGAAGAAAAAGTGAATGATGTAGCCGTCAAGTTGTCATAACTCTAGAAGCGGCCGCGAATTCGAAGAAACAGCGGCCGCGAATTCCAGAAATCATCCTTAGCGAAAGCTAAGGATTTTTTTATCTGAAATTCTGCCTCGTGATACGCCTATTTTTATAGGTTAATGTCATGATAATAATGGTTTCTTAGACGTCAGGTGGCACCATGGGAAATGTGCGCGGAACCCCTATTTGTTTATTTTTCTAAATACATTCAAATATGTATCCGCTCATGAGACAATAACCCTGATAAATGCTTCAATAATATTGAAAAAGGAAGAGTATGAGTATTCAACATTTCCGTGTCGCCCCTTATTCCCTTTTTTGCGGCATTTTGCCTTCCTGTTTTTTGCTTCACCCCAGAAACGCTGGTGAAAGTAAAAGATGCTGAAGATCAGTTGGGTGCACGAGTGGGTTACATCGAACTGGATCTCAACAGCGGTAAGATCCTTGAGAGTTTTCGCCGAAGAACGTTTTCCAATGATGAGCACTTTTAAAGTTCTGCTATGTGGCGCGGTATTATCCCGTATTGACGCGGCAAGAGCAACTCGGTCGCCGCATACACTATTCTCAGAATGACTTGGTTGAGTACTCACCAGTCACAGAAAAGCATCTTACGGATGGCATGACAGTAAGAGAATTATGCAGTGCTGCCATAACCATCAGTGATAACACTGCGGCCAACTTACTTCTGACAACGATCGGAGGACCGAAGGAGCTAACCGCTTTTTTGCACAACATGGGGGATCATGTAACTCGCCTTAATCGTCGGGAACCGGAGCTGAATGAAGCCATACCAAACGACGAGCGTGACACCACGATGCCTGTAGCAATGGCAACAACGTTGCGCAAACTATTAACTGGCGAACTACTTACTCTAGCTTCCCGGCAACAATTAATAGACTGGATGGAGGCGGATAAAGTTGCAGGACCGCTTCTGCGCTCGGCCCTTCCGGCTGGCTGGTTTATTGCTGATAAATCTGGAGCCGGTGAGCGTGGGTCTCGCGGTATCATTGCAGCACTGGGGCCAGATGGTAAGCCCTCCCGTATCGTAGTTATCTACACGACGGGGAGTCAGGCAACTATGGATGAACGAAATAGACAGATCGCTACGATAGGTGCCCTTCACTGATTAAGCATTGGTAACTGTCAGACCAAGTTTACGAGCCG
+
DGJJJIIFJ6(''')(/013=8886711<>HHEIDJJJJJJJJGJJJGDJJJGG99971115/**++&&%%''*&2:0**++C;9::><:;;;??2222222BF3333323=;;;<FJGGJJGDGBFGFIJGHJJJGC@>>B-00.04FHEEGH5556:==?@ABJJGJJIJEJJ;:99=;GECE=;98:<CABDCCBAAEHJHJCCB:(%%(**-./0B?BBAFFJJGCCACHJJJFFBCIGJCCDDJJDCFDDCBAAA@BEABECCCEJJJBBBEHHJJJIJJJJJJJIGB@@ADGJHBD@99211..++,1665;;;><@;EJJICIEJHJJIFEJJJJGDBABACBDCGGHFJIC=>;=?C<<;((())-.(,,DEF;;;;GDHFFFFHGJHJJJJCAAADDCGJJDB@<AB<6661**)''''2%$$%(&&;::=ADABBG@997))))03/...(''14645CB@?C??=;:65323300)'406;<BCEC700156777=@FEDBGEHDDIGDEFJHDGB85DFJDFICECB>D@@@@@@DD----99BFIGJJJFFCDECDEDAAAAEGHHCDFEIHIBJ:9326331276:;JGGCA;;:;DBACA><9=>IEGFJIHEBACEJGGJGJJIJEEEFEJHJIGIHJJHJJJEIIEIGHCFCCCCDJJHHED???@AAIGJCC??JIIGJJFJJFJHJFJ>=>>IJGJIJGB:)=88:;BGJ;;;;CJEJHFIJD3./2213459;,,,,2122JHGJIJFFDJ=;:9''''%%%%21-'(,+,))))52223CAGJJJFJ:96)((()))*/*+7871002230(?>@@AA@=873344(((CJBBBBIJJJJJFGJGGDGGJGFEFEJHABA@AGDHECBDDJJJJIJ@JEDEEDJGJAA@EBF;;:=A?@BFFJGFFDHDFFGHHFJEGB?@=>>?EFHFGDEIFEGEEFJJJJ8656:9@CBE,,,;<<@:96443245444>><>9998<=>8733302FJJEFECEDCJGJJHJFDHCJGFJEEGCFDFEFEFDCBCBDJIHFFHGEEDFHGJECDEEIJGIJD7667879?=;;=CD@CDCFJFCCEDJEEJCCABC@CAADJHJAAABDGEFBBBECCEFDFDJHGFCDFGHEGFDFJIJA;;;?FFDDCBCCCEDHGDEJJ=<<2(*120213300/175423*'''65>>>==@DHJHEGDDC@AAEBDBBA?@BD=<@@=<<<;0679.,,,;----HA@@BCCAB===<334>:=AFDC...0=BAA@A@BHHGA??@CCBAA@ACFGEEDEEEDDEEDDCFB@@>A@@-,,,35<99:99B:@A;;;@BA@?@??AGFECCCCEBBFECDDDJF5543(*+++02227;;>@GDCBCCEEBCBCDCCAABBGBJIHJJDFGFEHJHJJJJJJJJJIJJJFDCHJJJFJJJJGJGEJJHJFGJJJIIJGHDGDBBEEGFJFE<==>HIIDB>==;9:<CFJE8IDFFEFEGJFJGHHGJJCABC>886&&&':>JJIGHFJIJ3.))((*+,&%&&9<H==0.--399+***,)*,---8>DJIEJGJJJGJJJJJJJJJGJJEC@<=>>JJJHEJJJJJJJJJJHHJJJJJJIJJJFFJIJJHJH:::JJGHJJJJHJJJJJHGHGJGCFGJJGJJJB::;+))*CJGJJJJJGJJJIJFH::))),C::DG@@@@JDDEJJIHFGJFJF????CCEGGHCGEJEFJIGHFFGFDBEJJB@FDCC6667744444**<?:745==;;A@@?;;;:=>@AADEFCEIJHGEJJJJGJJJJJGHJJIJJHJJJGJJJJJIJJIIJEIHGHJFHJGJJJJJJJJJJGHJJ9,,,,==<GDFAA>:888@IJJGJJJHJHJJGJJJ===>J;89AB?>55411..///33337655>?@FDCBADDJB@;<<@11$$%'(()))?77@JJEDCDD;+***;:<<@ADGC<<<<86+(&&&)%&&('&%&%%%'%&&8>?8998533*99:EA>=?BDFDGDDDF;HBEGIFJH;333;;;.*)@?JGJGIDHDEIIGJIJHFJHJHJJJJFJJFGIIJJJJIGJJIJIIGGIIEJIJJGJIJGJJHEGFJE<=@;9?E>=>=DFFEEGEJFJHJHEHDIJJJJJHGGJJJJJJGFFBDDGIJFCDDCECDDCIGGJIIFHFJJFJEEDFFHCEDC<;<<>?>>:EFEJA?>=<<=?EIJJJJIHJEIJJJJFIHDHJGFJHJIJJJG;;;<5054400//0.35>AB@@?@?>>>@?;;;;,()-.93/>A<99,AABCJIEDJJGEJJJJEDGIJJJIJJGJJ>?>@???FFJGJJJJGJJHJHHJIJJ;;;;HEGDGJJIJJJJJGEHDCAAFJIABA?>>===<<<@@@@JBBAI?8)$%$$%(*+*+*)''''011ABCHFFGIJJJJJJJJGJJJJJJJJHJHJFEJHEE@JDJE?:744455<<?=?>?@AAADEJJ>?@@?10009>AGCDJIJFJJJJGJGJJFJFFIJHJGGJJFJJJJECEEJ:BEDJFCJEJDJJHJJJFJJJJJJJJJHFHGHJIJGDA@?6652)()*+()*)+*&&&'''(**,38?C----7DHJJJGHJIJJHHFEEJFEJJJJGIFIJJJF44431'%$$%$%%&,///++++@@?@CEJJ>?>?JJFDGI>=;;422&%%'((&(*/298:8<=836553/)*3536**)*''((92444612876-,,))))++*+,,8@@A;;;<BA@D::6432(%$###):<>4212/0..34BHJFJJJJJJJJJGJB?BFIJJJJHHJJJJDCE@?CBCA@@A@@?9:9JIHGIHJJFEJJCA@@FJJJGJJIFJGC?DH99999DC@4377<=BABD=:::?JJFGJJ;::23:<?>777,'%%%/1)(((+++/,+))'''(35;99GEIDHGGFJFFJJFJJJFJJFHDJJFEDCJ@<;;>HEFGJHGJJIJJHIJ?A@120002..85*)))8667'&&%(*')(+,,389A.--.-0034322::9556<>ED@??5322444679973333I==@CFJJJJHJHHIJIJJIJDF=<==AFCEJGJJJIJEHJIJJJH...'&&&7:;C>AA>61002C@BIHJJJJFJFEHJJEJJJJJJJJJJJIIJFJJJJHFJFIGFGJIJIHGHJHHFJGDD000076770''))(&&(---,,/8AGIJGJIJJECIFGJGJJJJJJFJJGJJJHJJJHGB??AJJJJIJJJIJJJ?>?AIFIJJEJGJJJJJ:::6667G3229=6---*,,,89@BA>><<B?=(((48:ADFEFDJE@>?=FBAC<;99FFGIJJHIJHGDJGJDEJIJJC?IJAAIDJ6654779EJA?:<;<>00AAJJ@BAFJHJJEJ33333HHJJJJGFFEJIFFJFGFCFIEIFJ=>@GDJJGGJJGJJJFJFHGFCEJJJJJFJIJJJJJFFJJJJJJFFJFHJJFCEEEJIB100//&%&&&('''')*02:/)@<<8784333(''(;<=@EEJJJCDDDHJCCBDBCGJ)))//--0:JDGGGGJGJJJJJHFIJJHJJA>>>?JGC@JGJJHIJJGFJEGIJJJGJHHJJJIEGJIJAAGGJJIJJ??JFJFFJJ??@?JEHB10002>81,+'(+66;:<:7888??EFFFFDGEIJJJFEGIJFJEGFJJJIJJJJJIFHBC::;4444??GIIABBC>999BGFJJJJB@@=:33566GEJHFIJJHGGJJEJGJFJEIJJIIJGJJJJFJIGJHIJGGJGJEG;44377:;995555;2224778FH@@@@A<;;@?@=8:-,88JJJJHJDJJIJJJJCGJJIHEDJHJJJJJJJFJCDFGJ1111JEJGIJJHJJFJIJIJJJIGHGGBJJHJD-*+((((=DDJJGFGJIGGEAA601,,,,AAFJHGJGJIFJDBAAFH=;JHEJJJHHDFFJGIHJGJHHGJJJ:A@CGEAAAAGGGJI9+++,CB>@?===000?CH<:788HJJ<::41./(()('''/4/-**+,<=<@EIJJGJJGC??@ECDCCFD==:75522'*&(*,7=999:889:BJJEE:84*)))*/(&((;;?>AJ888?@ACGJEJJJEJHDI>>>>IJHABCH@@@?ABD@>BBFG???@DHEJGJJHIJFEJJJJE---/32,,+'&%'+/5<1447:338@?<;:87*))*-+3BFHJJIJJFHFA???FJJFJIJHJIJFB:A3?>A=122JJBDCD@@@@JJB83(>>A8767670,+.00///;A@DFHHCJFJJJJHJJGJIJJJJJFJFGGGJGHHEHJGHJJJJJIJFJDJGGFHJI=<<<:::555740045;.@@AFFHBABCJJJ::;5667CJEIDA<998CBBDGJEDEEEDA><;56673112?BEJJJJJJJJIJEJJ888JJJJJJJJJJFIIGJJJGJFJJJF>;ECDDGJGFJJGJFEJFDHBBD211176122155::763)((*)))*02''''485343301989JHIDDCCIIJIGDFEEFFGFIDCEIGFJJJHJE?;9.':;>==A>>@<:B@J7777DCJJJJJGJHJ4///2121>>AHJFGCJIJHHC3334998><<=<=;8?0/0,%%((**.-(..BE=;99ACA@AFJJHEFHHA?==C==;<?.+4,95547==GHFBCFIJJJJJGJJGJJJJHJJFDGIGEHJGJECGCDJIFJJJFJD??@@JJDHFJJCFDBJFFEEFJGJGHGJGFJE@?66=<?86179:?JIFJJJJJGJJJJJIIJGJAAABCCB29@G?>>@JJJJGGHJJJJCDJHJJGJJJHHJJJJJJJJJJJJJIIFHJJJIJHJJJGIJJJJGJGIJGG>=BAAJAABBJJGHJHJIF=<;:?7;;=;;99@A@CJJJJJJGHIIJGGGFJJJJJC==E:FFEEEJJFGJJJIJHJJHFFHDFEAECCCFIIHFHJJHGIJJJJHJFJJGDIJJJFJJHGJHJJJJJGJJJJJFJHHGIIHJIJJJGJGJIJ?EJJEGJJJJJF@EJJJGECFJHGCIGFHGJFEHHJACB4BEDE:2+AF@>=,))111:;?>?FGGIIAAB@CA;<;:=BJHDABFF88;=<93322555561''''44<<=DBGCDEFC=<<=B9533.--1679DB5551++,20334578=;997534.,,89=?AHJEBEIJJHHIJJFGFHJJJJJJJJJJJJJJJIDC@AEFJJJJJJJJHIEGEIJJAFEGD88874)/(BA?BCEEHCJEHHHJIJJGHJJJJJHGJGJ;877EJJGFFDGFDGGIJJIJIJJJFJJB@??@?<<?BJJJJFGCEEDJFDIFJJJJJJIJJJHFIJHEIJHJDEIFEDDGDGFJJJJHJFIEB1001EJGFJHJGJJGJJJJEGBGH@200/9:;F==84445777D?=;;788DABB@??@A?7:99224711-../3..'''/EJCEGEBA=>DGJ>?>>D0//.+-&%%&8;;=60.-(().01AJFFJHHJJJJIJGJJGJGJHJJGIGJ;;;;EJJHJJJIJJJIFJDFJGEJEH?@@AIHGGHFFJHJF@<966CCIJJECIEJJGEJFJJJJHBC@BCED;JJIJJHHHEGGHJEIJCDJFJJJIJJJJFEDGDD@BC=>4344<>(((*/22111<BCDCGJJJ@BGIJIJFJJJJJJJJJJHHJJIHGBCDCHB90/-,..3:;:5--)(((((((136==GGEED<<///./.)**-/+''+**-.355233B666,CAEJEJCCCAJJFHECBB<::889FD557678:<;;@??CCGFJIJJDFDJF;99:;76668781,***((((,,-,,-((589@@BGDFEJJJAHC>8850/--.01669::==<=.-..)%
@Glass_T7V_25_D3_14_10_18
TTGGTCTGACTTCATTCGCTCCTTCTCCAACAATCGGCAACTGCACCACATTGAATTCCCAGGTGGCTGCAAATTCCTGCCTTGGTCCTGCAATCGTTGTAGGAGTGAATTGGCGATTGCTATGGCTGATGGCTATCACGGTAACATACATCGTACTTGTAGTGCCATACATCACAGTGTTTTTATATGGTTGGTAGGTCTCAACAAATCGTTGAGATGGTGTGGCGACAGTGCTTGCCCATAACATCAATATGGCATGGAAATGGCCACATGCGCAGAAACTTGAAGATTTGCTAGATGATTGAGAATTAACTTGGAGCAAGACTTCTAAAGGATCTTACCACTGTAGATCCAGTTCGATGTAACCCACTCGTGCACCCAACTGATCTTTCAGCATCTTTACTTTCACCAGCGTTTCTGGGTGAGCAAAAACAGGAAGGCAAAATGCCGCAAAAAAGGGAATAAGGGCGACACGGAAATGTTGAATACTCATACTCTTCCTTTTTCAATATTATTGAAGCATTTATCAGGGTTATTGTCTCATGAGCGGATACATATTTCAATGTATTTAGAAAAATAAACAAATAGGGGTTTTTCGCGCACATTTCCCATGGTGCCACCTGACGTCTAAGAAACCATTATTATCATGACATTAACCTATAAAAATAGGCGTATCACGAGGCAGAATTTCGATAAAAAAAATCCTTAGCTTTCGCTAAGGATCATTTCTGGAATTCGCGGCCGCTGTTTCTTCGAATTCGCGGCCGCTTCTAGAGTTATGACAACTTGACGGCTACATCATTCACTTTTTCTTCACAACCGGCACGGAACTCGCTCGGGCTGGCCCCGGTGCATTTTTTAAATACCCGCGAGAAATAGAGTTGATCGTCAAAACCAACATTGCGACCGACGGTGGCGATAGGCATCCGGGTGGTGCTCAAAAGCAGCTTCGCCTGGCTGATACGTTGGTCCTCGCGCCAGCTTAAGACGCTAATCCCTAACTGCTGGCGGAAAAGATGTGACAGACGCGACGGCGACAAGCAAACATGCTGTGCGACGCTGGCGATATCAAAATTGCTGTCTGCCAGGTGATCGCTGATGTACTGACAAGCCTCGCGTACCCGATTATCCATCGGTGGATGGAGCGACTCGTTAATCGCTTCCATGCGCCGCAGTAACAATTGCTCAAGCAGATTTATCGCCAGCAGCTCCGAATAGCGCCCTTCCCCTTGCCCGGCGTTAATGATTTGCCCAAACAGGTCGCTGAAATGCGGCTGGTGCGCTTCATCCGGGCGAAATAACCCCGTATTGGCAAATATTGACGGCCAGTTAAGCCATTCATGCCAGTAGGCGCGCGGACGAAAGTAAACCCACTGGTGATACCATTCGCGAGCCTCCGGATGACGACCGTAGTGATGAATCTCTCCTGGCGGGAACAGCAAAATATCGCCCGGGTCGGCAAACAAATTCTCGTCCCTGATTTTTCACCACCCCCTGACCGCGAATGGTGAGATTGAGAATATAACCTTTCATTCCCAGCGGTCGGTCGATAAAAAAATCGAGATAACCGTTGGCCTCAATCGGCGTTAAACCCGCCACCAGATGGGCATTAAACGAGTATCCCGGCAGCAGGGGATCATTTTGCGCTTCAGCCATACTTTTCACTCCCGCCATTCAGAGAAGAAACCAATTGTCCATATTGCATCAGACATTGCCGTCACTGCGTCTTTTACTGGCTCTTCTCGCTAACCAAACCGGTAACCCCGCTTATTAAAAGCATTCTGTAACAAAGCGGGACCAAAGCCATGACAAAAACGCGTAACAAAAGTGTCTATAATCACGGCAGAAAAGTCCACATTGATTATTTGCACGGCGTCACACTTTGCTATGCCATAGCATTTTTATCCATAAGATTAGCGGATCCTACCTGACGCTTTTTATCGCAACTCTCTACTGTTTCTCCATACCCGTTTTTTTCGGGCTAGCTACTGAGAAAGAGGAGAAATACTGATGATGCAAACCGTTTTAGCGAAAATCGTCGCAGACAAGGCGATTTGGTAGAAGCCCGCAAACAGCAGCAACCGCTGGCCAGTTTTCAGAATGAGGTTCAGCCGAGCACGCGACATTTTTATGATGCGCTACAGGGTGCGCGCACGGCGTTTATTCTGGAGTGCAAGAAAGCGTCGCCGTCAAAAGGCGTGATCCGTGATGATTTCGATCCAGCACGCATTGCCGCCATTTATAAACATTACGCTTCGGCAATTTCGGTGCTGACTGATGAGAAATATTTTCAGGGGAGCTTTAATTTCCTCCATGGTCAGCCAAATCGCCCCCGCAGCCGATTTATGTAAAGACTCATTATCGACCCTTACCAGATCTATCTGGCGCGCTATTACCAGGCCGATGCCTGCTTATTAATGCTTTCAGTACTGGATGACGACCAATATCGCCAGCTTGCCGCCGTCGCTCACAGTCTGGAGATGGGGGTGCTGACCGAAGTCAGTAATGAAGAGGAACAGGAGCGCGCCATTGCGTTGGGGACAAAGGTCGTTGGCATCAACAACCGCGATCTGCCGTGATTTGTCGATTGATCTCAACCGTACCCGCGAGCTTGCGCCGAAACTGGGGCACAACGTGACGGTAATCAGCGAATCCGGCATCAATACTTACGCTCAGGTGCGCGAGTTAAGCCACTTCGCTAACGGTTTTCTGATTGGTTCGGCGTTGATGGCCCATGACGATTTGCACGCCGCCGTGCGCCGGGTGTTGCTGGGTGAGAATAAAGTATGTGGCCTGACGCGTGGGCAAGATGCTAAAGCAGCTTATGACGCGGGCGCGATTTACGGTGGGTTGATTTTTGTTGCGACATCACCGCGTTGCGTCAACGTTGAACAGGCGCAGGAAGTGATGGCTGCGGCACCGTTGCAGTATGTTGGCGTGTTCCGCAATCACGATATTGCCGATGTGGTGAACAAGCGTGTTATCGCTGGCGGCAGTGCAACTGCATGGTAATGAAGAACAGCTGTATATCGATACGCTGCGTGAAGCTCTGCCAGCACATGTCCCATCTGGAAAGCTCATAAGCATCGTGAAACCCTGCCCGCACCGAGTTCAGCACGTTGATAAATATGTTTTAGACAACGGCCAGGGTGGAAGCGGGCAACGTTTTGACTGGTCACTATTAAATGGTCAATCGCTTGGCAACGTTCTGCTGGCGGGGGGCTTAGGCGCAGATAACTGCGTGGAAGCGGCACAAACCGGCTGCGCCGGACTTGATTTTAATTCTGCTGTAGAGTCGCAACCGGGCATCAAAGACGCACGTCTTTTGGCCTCGGTTTTCCAGACGCTGCGCGCATATTAATACTAGTAGCGGCCGCTGCAGTCCGGCAAAAAAGGGCAAGGTGTCACCACCCTGCCCTTTTTCTTTAAAACCGAAAAGATTACTTCGCGTTATGCAGGCTTCCTCGCTCACTGACTCGCTGCGCTCGGTCGTTCGGCTGCGGCGAGCGGTATTAGCTCACTCAAAGGCGGTAATCTCGAGGTTACATTGTCGATCTGTTCATGGTGAACAGCTTTGAATGCACCAAAAACTCGTAAAAGCTCTGATGTATCTATCTTTTTTACACCGTTTTCATCTGTGCATATGGACAGTTTTCCCTTTGATATGTAACGGTGAACAGTTGTTCTACTTTTGTTTGTTAGTCTTGATGCTTCACTGATAGATACAAGAGCCATAAGAACCTCAGATCCTTCCGTATTTAGCCAGTATGTTCTCTAGTGTGGTTCGTTGTTTTTGCGTGAGCAGTAGAACGAACCATTGAGATCATACTTACTTTGCATGTCACTCAAAAATTTTGCCTCAAAACTGGTAGCTGAATTTTGCGGTTAAAGCATCGTGTAGTGTTTTTCTTAGTCCGTTATGTAGGTAGGAATCTGATGTAATGGTTGTTGGTATTTTGTCACCATTCATTTTTATCTGGTTGTTCTCAAGTTCGGTTACGAGATCCATTTGTCTATCTAGTTCAACTTGGAAAATCAACGTATCAGTCGGGCGGCCTCGCTTATCAACCACCAATTTCATATTGCTGTAAGTGTTTAAATCTTTACTTATTGGTTTCAAAACCCATTGGTTAAGCCTTTTAAACTCATGGTAGTTATTTTCAAGCATTAACATGAACTTAAATTCATCAAGGCTAATCTCTATATTTGCCTTGTGAGTTTTCTTTTGTGTTAGTTCTTTTAATAACCACTCATAAATCCTCATAGAGTATTTGTTTTCAAAAGACTTAACATGTTCCAGATTATATTTTATGAATTTTTTTAACTGGAAAAGATAAGGCAATATCTCTTCACTAAAAACTAATTCTAATTTTTCGCTTGAGAACTTGGCATAGTTTGTCCACTGGAAAATCTCAAAGCCTTTAACCAAAGGATTCCTGATTTCCACAGTTCTCGTCATCAGCTCTCTGGTTGCTTTAGCTAATACACCATAAGCATTTTCCCTACTGATGTTCATCATCTGAGCGTATTGGTTATAAGTGAACGATACCGTCCGTTCTTTCCTTGTAGGGTTTTCAATCGTGGGGTTGAGTAGTGCCACACAGCATAAAATTAGCTTTGGTTTCATGCTCCGTTAAGTCATAGCGACTAATCGCTAGTTCATTTGCTTTGAAAACAACTAATTCAGACATACATCTCAATTGGTCTAGGTGATTTTAATCACTATACCAATTGAGATGGGCTAGTCAATGATAATTACATGTCCTTTTCCTTTGAGTTGTGGGTATCTGTAAATTCTGCTAGACCTTTGCTGGAAAACTTGTAAATTCTGCTAGACCCTCTGTAAATTCCGCTAGACCTTTGTGTGTTTTTTTTGTTTATATTCAAGTGGTTATAATTTATAGAATAAAGAAAGAATAAAAAAAGATAAAAAGAATGAATCCCAGCCCTGTGTATAACTCACTACTTTAGTCAGTTCCGCAGTATTACAAAAGGATGTCGCAAACGCTGTTTGCTCCTCTACAAAACAGACCTTAAAACCCTAAAGGCTTAAGTAGCACCCTCGCAAGCTCGGGCAAATCGCTGAATATTCCTTTTGTCTCCGACCATCAGGCACCTGAGTCGCTGTCTTTTTCGTGACATTCAGTTCAGTACGCTCACGGCTCTGGCAGTGAATGGGGGTAAATGGCACTACAGGCGCCTTTTATGGATTCATGCAAGGAAACTACCCATAATACAAGAAAAGCCCGTCACGGGCTTCTCCAGGGCGTTTTATCGGCGGGTCTGCTATGTGGTGCTATCTGACTTTTTGCTGTTCAGCAGTTCCTGCCCTCTGATTTTCCAGTCTGACCACTTCGGATTATCCCGTGACAGGTCATTCAGACTGGCTAATGTCACCCAGTAAGGCAGCGGTATCATCAACAGGCTTACCGTCTTACTGTCCCTAGTGCTTGGATTCTCACCAATAAAAAACGCCCGGCGGCAACCGAGCGTTCTGAACAAATCCAGATGGAGTTCTGAGGTCATTACTGGATCTATCAACAGGAGTCCAAGCGAGCTCGTAAACTTGGTCTGACAGTTACCAATGCTTAATCAGTGAGGCACCTATCTCAGCGATATTGTCTATTTCGTTCATCCATAGTTGCCTGACTCCCCGTCGTGTAGATAACTACGATACGGGAGGGCTTACCATCTGGCCCCAGTGCTGCAATGATACCGCGAAACCCACGCTCACCGGCTCCAGATTTATCAGCAATAAACCAGCCAGCCGGAAGGGCCGAGCGCAGATGATATGCAACTTTATCCGCCTCCATCCAGTCTATTAATTGTTGCCGGGGAAGCTAGTTCAAGTAGTTCGCCAGTTAATAGTTTGCGCAACGTTGTTGCCATTGCTACAGGCATCGTGGTGTCG
+
+(%%%$###&&'(%$%&%$$#$#'%%$$$%(&&&%$$#$$#$###$%%%#$%$%&&'$%&&'&&%$####%$%%&&('###$'&%%#$$##$&&%##$$$##$$%&%%$$%$%$$%&%$$%$$###$##$%'*,**'%$$$$$$##%$$%%$#$#$&%%%%$$$&(&&$$$$$####$$$%&)*%$$$$#$$$%%#$#$#%$$&&&&%%%##$$$%&'()*'%$$%$######$'%$%&((%##$$&'&((&%&%'%%%$$(+((&&&&&%&%%$$$$$'(%%$$$%%&$$%%%$$$$%%$#$$$$%%#$##$%'&'&(&&&&'$&(%''(,,,)()./-/4---/6*(',-B??<=800001+)))**+++++15=?JG;:;;FFBJJ@/)9:DIH>=>D3/00<5BJ@@ABFJJFJJFIJH;;;;FGCDC@=@BC>>?AJEJJFJJHJJIGJJJJHJHIJJGEJJJJJJGJFCDEHJFCBED==CDBA@BJJJGGJJGCG@JJFFFGFJJJEHHHJIJGJHIJJJJHDCFJIJJJJG@>=?J3334JJJEHJJG?@?>''''JHCEJFIJEJJJJJDIEJ1111/***/..,+0..08CCJ;:::>?>2IIHIJJJFHFFGJFJFC?89BJIIJIIGJGHJJJIJIJJJJIJJHJJJJFIJJJJGJIJJJIJJJEECDJHJJIJFACC.***248:;>CCCAD:EAEEHEIEGJFJJDEAA))))A<JAEGGHA;96+)((%$$$%&'&()7@@BBJIGJJIJIFJCA@=00>CDHFIJIJJGJJGJGDJJFHFJHJIFJJJJFE;HJJFDA==??CJJJJJJJEBECJE?;;;@<?@DJJJJJJJJJJJJHJHGJGIGHJJJ9998E11324::41///+)))7IEJJHJJHD999;JHGJGGHBIJJJHGGGE000(&&&'B@?9GC;JJJGEJGJJFJHE@?>=>7?DJJIIIJIJGIJGFDFGIJFJJJJIGJIJJJB::;>/.33()))JJHIIJJIJJJJJHJFHJJFJJHHCFGJIIJJEFIJJJHGIJIJIJJJFJHJJHJJJHJIGFIJJJJJJJJHJHJGHJJJHJJJJHFGJECJIJ>??=778((((=72---.BGGHHJ;878><<HJEJDJCJJIEJG>>>(''('&%&'+(((&'698=AACAB>?@@BEGFJA029:::HCIGEHHJJHJGJJJHGIJJJJHJJHJJGIJJJ@?ACCBJJFFJHAC?7>JJJJ?GIGJJJJHJIJJJJJGE?=<B?JJJJJJJJEHGFFJJJJJJJHJGJHJJIHIGA@BCECHGF6548&&()./44CECJDJJGJJJJHHGEEEFGJJJIJJJGJJJJJJJJJJJHJJJIJFG@:F::;DJDJJJFJHJHJJHJBBJGJJJEHJDBDCGJHHGJIJJJJHGHFJFJJJJJJHHJJFE;3323GJEJJJJJGJJJJJGDDB@3//.'''',-.144+<;;<GGJJFJJFEDGF555FHIJJHJJJJGJJGJJHD:HJGGHJJJGGJHJGJJEECDIJJHJJJHJIHFJ?J0,--.7@GFJJHEJ94446)))'*'**1003<?@FJJGJJJJFIHEDJD.../((8GHJDBGC><:;<>?@?FHGDFEJJGJJJJI=;:;@BJJJGJJBAD:;4/11+,10(**+,55@FJHJIJFFJFDGC6*)&$$',(?CDHGIHJGIJJGJJJJGJIJIFJIJJJJJJJJJJJJJJJGGJGJJJJGJJIJJJFHFJJJD=<=DJIB@A>@DECEJJJJJJJJEDGJFJJGIHFJJHJJFFJJJJHGJIGJJHJJHIHJHFAA?>>>>>>=CC==;;;:<?CIHDCFFJHJJGGJJDEJBAABGBA8?ABBFJGFJJIHJFGJJJJJJIJJJJJJIJJJJFJEFJJI7877F@JIJHJEJJGJJJGJJHJIIJHJEFJHGJHJHJJDGGDEC==JJIJJGJIJJHIIEGEFD=<@DIDGFJHJJJJJJJFGHJJJJJGHCEAGEI.---BJJCEHCEC..-1899;;<ABCBDD744+,+.479;@BGJGJJHJJJJEIJJJJHHADCHJHIGHE@@AHDCDE=62),((+).DGIIFJJJJJIHECGHJJEGICDJGJJDFJJJJJJJGHJIFJIGJJIJEDDF7777>>DFJJJJJJGJJFJJHJJHJHIJJHIJIJCHHHIDCJJJC))))*//,+2)''&)()+76679;HGEIJJJJHJJJJJ?>>>JCIGECCE>@JB32++JJJJIJFJHJJJJJJJHGGJJHJJJJJJGIJGHJJGJJFHHJIJJGJJJGFJJJJEDEC>=>@AGDA@??G985763/,))*+&+)'&%().0)3(()(*))+2011244001524112-()()-)54333<A:66))(+,32/00189B02<510,-2--66;<JCCAAH?=>=>GBJHJDDEEJJJJFJJIJJJJJHJJJJJJFJFHJJJJIHIJHIJGGJJHJEJGHED>;:@7HHDDFHJGJJIIJI>>=>GJJBBBBAADGJA=;<=?ECBBBC:::IFJFJJJFJJJJIJFJFJJJFHEDIJJGHJH54435442&'(.*/0777:CEEEEIJJJ@A@@;;654220*+(,))))A7B4333=AEHJGFEFFGJIIFFJIJFJGBCEIJJHJDJJJJGEFJJJIHJJJJJJJJIJJJJJA>>GDFBBHJJFFJJD;;:...6.BJJJIJJJHHJJJJFCCDDJGJG,,,->BDDJJJJJGJJJJFJHJJIJJIJJIJEGJIJFFFCEEFGGJHFJJJGJJJJIJJ@?,+++;98,((5DFEEECJ<<<<A=<=@ACDDDJD?@@BBDBECAA11127779JEJFECFJGJJJIGJJHHJGHIJJJFJJJJJGJEJJJHGJJJJGJG?;;<BEHAA??<<;;CJJJJHHEJJJFJJFFDEGIJJJJJJJJJJJJJFJHJJJJJJJJJIJFCDFFJGJJIIJJJJJH@@A@FJJJJGHBJ<HBCBCIJGIJJJHHJIHJJJJ;76&&&'/023455=<=>GFJIIGFJJHJJFGFFJJJJJIJIJIIFJJIJJGHIJJJJJJJEEJJJIJJJFJJJGCJAADFHFJFHID55547..)($$&')(*)**..,*(%$%$%%%&&&%%&''*''('&&&&&%$$%%%$$%%/4<4444FFJJHJJJJJJJGJHJHJHIIGIHJJGJIJGJEACGFFJGFJJJJGJHG//./48??@@@GJGFJJIIJIGJGFJ>>>>EHJJHIIEJIJHEFJGJJ==B@7657036>GHJFJIJHJJJJJJJJJIJIGJJJFAAB?HFDBDFB----..567,9=>DB>?=@DIA@;:6***04412/111EFECEFB?>==833377;<=@CA>0002J=;;<CJIFEFJJJJJGJEGE>DFFJGIDCJ>==7578JJHHJJJHIJEGGEEDAA>999GJFCJJJEEJGJJECBBGEJJEFJJJDCHCFJ534=;>>JJEGFJJJJGHGGJJEJJJJJJJJHGDEGEJIGJJFFEJJJGJGJHJFHJJJJJGJJJJIJFJJIHJIFHJGJFACBCBBBBB.**+4;>>@>AAJJHJDA=000,...99BCA?>21.)'''-.1;;;BBHIJJJFJJJJJHGJJJJJJJJJFDCCGJJHJGIHGJJJJGJFDFHJJJJJHJDIJGJJGIGJJJHEIJIJJJJJGHGFJJJJHJ999GJGDGJJJJFFJJFGJJGFJHIHJJIIJJJJJJIJIJHJJJHGJJ?;<==>;5667>BBGJJJJJJJJJHJJJIJJJJJFEFJGIJJJFHJJCFJ::3000A:85602DJGJEEDGDJJJJJJJIHFIEFIJJHIJIJJJIIJGJEGJJHJ@?=>((('((*---14?::;3..///:;>C>?><>>EEJGJIIIJIJJGIJJJJIJJHJHDFHIHIH@<8:*))-0045:>==<)(()@AEGJGJDBBBHJGHHHJJJJIGJIJJJJJJHJJJJIGHEJJFHJJJJFGJJIJJGJJJJJHHJFFJCIDJJJJIJJHJJJEJJJJJJJHJJIJJJIHJJJDBBCJEJJHJFA10+**-B?CGGIJIIJJJJHJEGI7778GJHJFJJJIEGGJGGJHEIJGEJIJGFGGJA@BCFCD889EJJJJJIIHJJJFJJHGJJJEJJJGJHJJHJHJJJJJHJJG@JIDEFFFDB=EGE???@HCJGHJJJJJJJJIEEHFGHFJJGIJJJJGFJJJJJFJJFJIJIJJJJJHJJJJGJGJJJJJJJJJFGJJJIJJIJJJDJJJFJJIEJJB<;1@C:<;@?97302+/1999:;C876DEJJ>>>?GJ=?AEC@C444((((((?@@@JFFJJJGGJIGFEGFIJJGHJHJJHJIJIJFJDJJIGFAAA?FHJJJJJJJJJJJJJFGJJJJJJIJJJJJJJHJEIJJJEJJJJBAAAIFJJJGBCCCD:**?GEJGIJAABBJJHIGGIJJJHEHHIJJIFJGGJBBAAGGJFJJJJJJJJGHGIJJJJJJFEJJHJJHCJJGEHIJIJHABAAFDGJDEGEHIJGGHJJJHJJJHJGHJID@???BADB?<=>>HJDJIHJHJJHJJJJJJJJJHJFCDDJJHJFEFFJIGGJFJJFFDFEJFIHFFCEC,,,8,HBJJJHIIIIJHJAA@A====HEGHEF>>>EJEHIFFF<<<<EAA>>GJHE>>=:;6+>CEIJJHJIGIFGEIGJGJFEFHJDFFJJHGHHECCDJJEJEJJIJCBGIGJJJJHJJIJJFFHJJFJGFIIFEGEJJEJJGJJGJJHJIHJJJEJJJEFGDFGFFBADB=:?@<<<<9;;=CH>=99:;AJJIHGJFJJEJFIJJJHJJEEIJGJIEHJIIJHIHJFDFFFHGIHJJJJJIJHJHJJIDJJ==JHHFJHJJJFDGEJFDJJJECCIJHJJEIIGFDHJEJGEFEHIHJJJJJFDEEI?GJGJFG7<DHEJ+.**+?DCHDFGEJJDDEFJFJ>=EDFGJJDJIJ???ABDBJIFC?44=@@HJ;:9(((.2475:@ADDFJGDGCCFDIJFHJIJJEIGEGFGHJJJJEFDBCCADDDDCEGJJFJFE@9989JGFDFCACCCFFJHJ654/../??66666=B8AJJJFJEECDJICBA?@@CAA@ABCBC?<<;*****79<>;;::=2//)''&)*-'548ADEB>==>?@?@ACD@??@DDCABBB??=>@@A@A@GDJE????C@?A<6555*)&$&&&(1/00..7666@BJCBA?@??BBAHFB@@?AAA@66664,+,576658>>11,,-.<=<=AAAABBAEBGBAA?BB@>==??CCB=@BBCEA@?DIJJEGDEJJHJA0''49AEGCBH99,&&&<IGHEJGHHJHEGJJIJJHGJJFGBA?<==843335@;<<<JJJJIGIFJGJDJCDHJJJ<A;/BCCJIJJIJJHI@>>?JIIGJJHJGJHJJJJJHHJJJJFDCFGHJJFCIC+'')01,,+''*))*,,-///225@>?@?JJEDJFFAJ(>?IIFJJJJIFJFJJEJJJIJJHJHB@=1/+)*+.43?@@;2225+?ABFD>???A??@DHI@A777?85559JHJJGJIJJHJFJJJGJJJJJGJJF55==7788...00AEFJGFGEEHIGFFJFJEHJHJIEDCCGJIJHFJJIIJJJIJJFHJJECE9999FJJIJFJEGFD875)('(-,))(&&+)*+9;:8<DAJJJJGJJJJJJGHJJJEJECEC?@@FGHIFIJJJJGIGEGFHJHJHFJJHHIJJIJJJHJJJJJIGJJJJJJHJJJJHHIJJJJIC?2'('(FJGEFDDHEIHIFJIHJJHHE?@EIIIJ?>??DCGJDFJGJ?=>79889)-).,*)(((&%%$$$$$$%%==GHEJGC>>;<==IHIIIJJJFIJICEBBJJIJJ>@?<CBBCC;98.''-***)/((((AEEFFHHEFFJJJJJJJJGGHGJJGFEJJJJJHJJJJJGGECEDHJHFHC>><7-(
@Glass_T7V_25_D3_14_10_19
GCTGCCATAACCATGAGTGATAACACTGCGGCCAACTTACTTCTGACAACGATCGGAGGACCGAAGGAGCTAACCGCTTTTTTGCACAACATCGGGGATCATGTAACTCGCCTTGATCGTTGGGAACCGGAGCTGAATGAAGCCATACCAAACGACGAGCGTGACACCACGATGCCTGTAGCAATGGCAACAACGTTGCGCGCAAACTATTAACTGGCGAACTACTTACTCTAGCTTCCCGGCAACAATTAATAGACTGGATGGAGGCGGATAAAGTTGCAGGACCACTTCTGCGCTCGGCCCTTCCGGCTGGCTGGTTTATTGCTGATAAATCTGGAGCCGGTGAGCGTAGGTATCGCGGTATCATTGCAGCACTGGGGCCAGATGGTAAGCCCTCCCGTATCGTAGTTATCTACACGACGGGGAGTCAGGCAACTATGGATGAACGGAATCAACAGATCGCTGAGATAGGTGCCTGGCTGATAACGCAGCCGATGGTAACTGCAGGAGCCCGGTACCCAGCTCCGCTGGATCCTCTGATAGATCCAGTAATGACCTCAGAACTCCATCTGGATTTGTTCAGAACGCTCGGTTGCCAGCCGGGCGTTTTTTATGAGTGGCAAATCGGAGCATTAGGGACAGTAAGACGGGTAAGCCTGTTGATGATACCGCTGCCTTACTGGGTGCATTAGCCAGTCTGAATGACCTGTCACGGGATAATCCGAAGTGGTCAGACTGGAAAATCAGAGGGCAGGAACTGCTGAACAGCGAAAAAGTCAGATAGCACCACATAGCAGACCCGCCATAAAACGCCCTGCAAGAACCGTGACAGGGCTTTTCTTGTATTATGGGTAGTTTCCTTGCATGAATCCATAAAAGGCGCCTGTAGTGCCATTTACCCCCATTCACTGCCAGAGCCGTGAGCGCAGCGAACTGAATGTCACGAAAAAGACAGCGACTCAGGTGCCTGATGGTCGGAGACAAAAGGAATATTCAGCGATTTGCCCGAGCTTGCGAGGGTGCTACTTAAGCCTTTAGGGTTTTGAGGTTGTTTGTAGAGGAGCAAACAGCGTTTGCGACATCCTTTTGTAATACTGCGGAACTGACTAAAGTAGTGAGTTATACACCGGGCTGAGGAATATATTTTTTTTATCTTTTTTTATTCTTTCTTTATTCTATAAATTATAACCACTTGAATATAAACAAAAAAAACACACAAAGGTCTAGCGGAATTTACAGAGGGTCTAGCAGAATTTACAAGTTTTCCAGCAAAGGTCTAGCAGAATTTACAGATACCCACAACTCAAAGGAAAAGGACATGTAATTATCATTGACTAGCCCATCTCAATTGGTATAGTGATTAAAATCACCTAGACCAATTGAGATGTATGTCTGAATTAGTTGTTTTCAAAGCAAATGAACTAGCGATTAGTCGCTATGACTTAACGGAGCATGAAACCAAGCTAATTTTATGCTGTGTGGCACTACTAGACCCCACGATTGAAAACCCTACAAGGAAAGAACGGACGGTATCGTTCACTTATAACCAATACGCCTCAGATGATGAACATCAGTAGGGAAAATGCTTATGGTGTATTAGCTAAAGCAACCAGAGAGCTGATGACGAGAACTGTGGAAATCAGGAATCCTTTGGTTAAAGGCTTTGAGATTTTCCAGTGGACAAACTATGCCAAGTTCTCAAGCGAAAAATTAGAATTAGTTTTTAGTGAAGAGATATTGCCTTATCTTTTCCAGTTAAAAAAATTCATAAAATATAATCTGGAACATGTTAAGTCTTTTGAAAACAAATACTCTATGAGGATTTATGAGTGGTTATTAAAAAGAACTAACACAAAAGAAAACTCACAAGGCAAATATAGAGATTAGCCTTGATGAATTTAAGTTCATGTTAATGCTTGAAAATAACTACCATGAGTTTAAAAGGCTTAACCAATGGGTTTTGAAACCAATAAGTAAAGATTTGAACGCTTACAATGAAATTGGTGGTTGATAAGCGAGGCCGCCCGACTGATACGTTGATTTTCCAAGTTGAACTAGATAGACAAATGGATCTCGTAACCGAACTTGAGAACAACCAGATAAAAATGAATGGTGACAAAATACCAACAACCATTACATCAGATTCCTACCTACATAACGGACTAAGAAAAACACTACACGATGCTTTAACTGCAAAAATTCAGCTCACCAGTTTTGGCGAAAAATATCTAGTGGCATTGAAAGTCAACTGTGATCTTTGAATGGTTCGTTCTCATGGCTCACGCAAAAACAACGAACCACACTAGAGAACATACTGGCTAAATACGGAAGGAAGATTGAGGTTCTTATGGCTCTTGTATCTATCAGTGAAGCATCAAGACTAACAAACAAAAGTAGAACAACTGTTCACCGTTACATATCAAAGGGAAAACTTACATGCACAGATGAAAACGGTGTAAAAAAGATAGATACATCAGAGCTTTTACGAGTTTTTGGTGCATTCAAAGCTGTTCACCATGAACAGATCGACAATGTAACCTCGAGATTACCGCCTTTGAGTGAGCTGATACCGCTCGCCGCAGCCCGAACGACCGAGCGCAGCGAGTCGTGAGCGAGGAAGCCTGCATAACGCGAAGTAATCTTTTCGGTTTTAAAGAAAAAGGGCAGGGTGGTGACACTTTGCCCTTTTTTGCCGGACTGCAGCGGCCGCTACTGGTGTTTAATATGCGCGCAGCGTCTGGAAAACCGAGGCCAAAAGAGCGTGCGTCTTTGATGCCCGGTTGCGACTCTACAGCAGAATTAAAATCAAGTCCGGCGCAGCTGGTGTGCAGCCACGATTATCTGCGCCTGAGCCCCGCCAGCAGAACGTTGCCAAGCGATTGACCATTTAATAGTGACCAGTCAAAACGTTGCCCGCTTCCACCCTGGCCGTTGTCTAAAACATATTTATCAACGTGCTGAAACTGGGCGGGCAGGGTTTCACCGACGCTTAATGCTTTCCAGATGGCAACATGTGCTGGCAGAGCTTCACGCAGCGTATCGATATACAGCTGTTCTTCATTACCATGCAGTTGCACTGCCGCCAGCGATAACACCTTAGCTTTGTCCACCACATCGGCAATATCGTGATTGCGGAACACGCCAACATACTGCAACGGTGCCGCAGCCATCACTTCCTGCGCCTGTTCAACGTTGACGCAACGCGGTGATATGGCGACAAAAATCAACCCACCGTAAATCGCGCCCGCGTCATAAGCTGCTTTAGCATCTTGCCCACGCGTCAGGCCACATACTTTATTCTCACCCAGCAACACCCGGCGCACGGCGGCGTGCAAATCGTCATGGGCCATCAACGCCGAACCAATCAGAAAACCGTTAGCGAAGTGGCTTAACTCGCGCACCTGAGCGTAAGTATTGATGCCGGATTCGCTGATTACCGTCACGTTGTGCCCCAGTTTCGGCGCAAGCTCGCGGGTACGGTTCAGATCAATCGACAAATCACGCGAGATCGCGGTTGTTGATGCCAACGACCTTACTACAATGCAATGGCGCGCTCCTGTTCCTCTTCATTACTGACTTCGGTCAGCACCCCCATCTCCAGACTGTGAGCGACGGCGGCAAGCTGGCGATATTGGTCGTCATCCAGTACTGAAAAACGTTCATAAGCAGGCATCGGCCTGGTAATAGCACGCCCGGATCAATCTGGTAAGGGTCGATAATGAAGTCTTTACATAAAATCGGCTGCGGGCGATTTGGCTGACGATGGGGAGAAGATGGACCTGAAATATTCTCATCAGTCAGCACCGAAATTGCCGAAGCGTAATGTTTATAAATGGTGGGGATCACTAAATGAAATCATCGGATCACGCCTTTTGACGGCGACGCTTTTGCACTGCTGGGATAAACGCCGTGCGCGCACCCTGTAGCGCATCATAAAAATGTCGCGTGCTCGGCTGAACCTCATTCTGAAAACTTGTTACTGGCCAGCGGTTGCTGCTGTTTGCGGGCTTCTACGCAAATCGCCTTGTCTGCGACGATTTTCGCTAAAACGGTTTGCATCATCTAGTATTTCTCCTCTTTCTCTAGTAGCTAGCCCAAAAAAACGGGTATGGAGAAACAGTAGAGAGTTGCGATAAAAAGCGTCAGGTAGGATCCGCTAATCTTATGGATAAAAATGCTATGGCATAGCAAAGTGTGACGCCGTGCAAATAATAGATGTGGACTTTTCTGCCGTGCCGTTATAGACACTTTTGTTACGCGTTTTTGTCATGGCTTTGCGTACCGCTTTGTTACAGAATGCTTTTGATCAGCGGGGTACCGGTTTGGTTAGCGAGAAGAGCCAGTAAAAGACGCAGTGACGGCAATGTCTGATGCAATATGGACAATTGGTTTCTTCTCTGAATGGCGGGAGTATGAAAAGTATGGCTGAAGCGCAAAATGATCTGCCTGCTGCCGGATGCTGGCTAATGCCCATCTGGTGGCGGGTTTAACGCCGATTGAGGCCAACGGTTATCTCGATTTTTTTATCGACCGACCGCTGGGAATGAAAGGTTATATTCTCAATCTCACCATTCGCGGTCAGGGGGTGGTGAAAAATCAGGGACAGAGAATTTGTTTGCCGACCGGGTGATATTTTGCTGTTCCCGCCAGGAGAGATTCATCACTACGGTCGTGAATCCGGAGGCTCGCGAATGGTATCACAATGGCGTTACTTCGTCACGCGCTACTGGCGTGAATGCTAAACTGGCCGTGAATATTTGCCAATACGGGGTTCTTTCGCCCGGATGAAGCGCACCAGCCGCATTTCAGCGACCTGTTTGGGCAAATCATTAACGCCGGGCAAGGGGAAGGGCGCTATTCCGGAGCTGCTGGCGATAAATCTGCTTTGAGCAATTGTTACTGCGGCGCATGGAAGCGATTAACGAGTCGCTCCATCCACCGATGGATAATCGGGTACGCGAGGCTTGTCAGTACATCAGCGATCACCTGGCAGACAGCAATTTTGATATCGCCAGCGTCGCACAGCATGTTTGCTTGTCGCCGTCGCGTCTGTCACATCTTTTCCGCCAGCAGTTAGGGATTAGCGTCTTAAGCTGGCGCGAGGACCAACGTATCAGCCAGGCGAAGCTGCTTTTGAGCACCACCCGGATGCCTATCGCCACCGTCGGTCGCAATGTTGGTTTTGACGATCAACTCTATTTCTCGCGGGTATTTAAAAAATGCACCGGGGCCAGCCCGAGCGAGTTCCGTGCCGGTTGTGAAGAAAAAGTGAATGATGTAGCCGTCAAGTTGTCATAACTCTAGAAGCGGCCGCGAATTCGAAGAAACAGCGGCCGCGAATTGCCAATCATCCTTAGCGAAAGCTAAGGATTTTTTTTATCTGAAATTCTGCTCGTGATACGCCTATTTTTATAGGTTAATGTCATGATAATATGATGACGCTCTTCAACGTCAGGTGGCACCATGGGAAATGTGCCGTAAAGAAACCCTTTTGCTCTTTTCTGAAATACATTGGATATTACGCTAATGAGTCGGCGTTGACCCTAATGAAATGCTTCAATAATATTGAAAAAGGAAGAGTATGAGTATTCAACATTTCCGTGTCGCCCTTATTCCCTTTTTTGCGGCATTTTGCCTTCCTGTTTTTGCTCACCCAGAAACGCTGGTGAAAGTAAAAGATGCTGAAGATCAGTTGGGTGCACGAGTGGGTTACATCGAACTGGATCTCAACAGCGGTAAAATCCTGAGAGTTTTCGCCCCGAAGAACGTTTTCCAATGATGAGCACTTTTAAAGTTCTGCTATGTGGCGCGGTATTATCCCGTATTGACGCGGCAAGAGCAACTCGGTCGCCGCATACACTATTCTCAGAATGACTTGGTTGAGTACTCACGAGTAGCAGAAAAGCATCTTACGGATGGCATGACAGTCAATT
+
:58<=@>?=>A@:8.-,,.1:9888:96888:;=?9888<?@:;;:;6665878BABA;:444:9:<>EACBBGJJGJEHDHHEFGJ32224)'(030.0//078<CJICEC?;88JJADBBJHJJJIGJJJJJFHGGFJJIHJJGJJJFIJJJHJEFFFJJDFG9999FHJJHJJJGJJJEGJGJJJJJF777455350+(<8894B<<>?FGIJIJ--,+011>IBJJIEC@ABCDA/'HAEHCFFHFEDFC:::;?@@@AFCBDDFA@?@@>444----8:;<;AA@=>89:5-'(88;GF?67IDJEJHFGJJJJJJIJIJJJJJIFCEDJJJEECA;;::<;=::--,--,..CDDIFIFHJJJJJJGJIG@@AJFFGHJIJDFDEFJJB5))6*EHJIIIBB@BHFJFDDAA?>?CC<JHDC@@?A>10-,,-112242213&&8&,)))())))?@C665=@<;<<46.+%%$%$#$####$$$&&$$$#$%$$$%##%%&$'%%&%%$$$$%%(&(&$#$&%%%$###$&'%(('''(DEEHCDHECGEJCDJGJGEGJJEHIJJHJIJHJ:569:;:>@B@>>??>;>*&&(268@;:9;?DB1.*(')&'&$%&(&%%&+&%######=IBBB21126<=AFJGFJJJCJEBEHHJJJJJFJJGJJJJDHHJJJJJJIIJHIJJJGGJJJGJJJIJJJC?::C@ADHICBB;;89;HJHJJJCABGJECCA;;;2111?EIIAJJJJJHFJEIIGDD??''''D<;;BAGHJEJJJJJEHIJIEJHJJF7777BBFDGGJE>=><@4.)'&''&(&*-)),***AFGHJIFDEDCDFEE<==CIEFDCHFFI7JHGGFHJHJJJFJJJEHE>>=;EG5555GJAA@;65746::BDB;;;;GHFHJHHGFEHGIFAA@AG@@A@JDJHJG?...*)**7;777::::::;43349>=<;=>A@@BA@AAGIEDFFHDJJJHGGFABCBEHFIEJJJGCCDBJI<:322300-,*''&)'3@ACBDF?>A<==>@&%%(&&%&*++1.**/65?B@@DEEED@@@@GFC>>???><=889:88ECCB@BGJJJEJJJJJGGEGHIHJGIIFJJJFJ=;(''(.:51,('(+)('(++0789>45==7D>JJIHABJJJFCEJJJHFJDAABAHJJIJFDHFEJGJFHFFIJ;9<A??@CJJJJIDGFHGGHFJEEFBCCCBEGJJGFJJHFCEHHIHHJJJIJJHJJHJJIGGDJJB;..0ABEJJEDF===<:AJADIDJJJHJEJIFGJGJDEDCGGJJGJJHHJFIGFGJBBA?=A::::8763-++,-;B===?IIJHFJJHHJIJFJJFGJJJIEJIJJEFHGGIEEG****9;822+(()):?C@?AACHDJH>?=AJJFJJJAFEJBABB98889:::BDEFJGFJ@?;?DEDEDEHDFJEJGHIFDEGGIJJJICB@@C??<9:72112...(((+1367ABAGDAAABFFFJJ9989>=>AGJCDBCEEFBBADHCCBCCGEEHAECDH?)))+30/,*+.88=9779644..--101568DJEEEHGDCCCBBDGCCDCACDEEEGJEFDJJFFCEBIJFJIFFBA44455444956ACEBA<;>=<>;<DCB?@B@DECCJJIFJDGIFFGGC@@)::GEGDFEFDEIFEJJFJJFJJFEEAAABBAEGJJDCBA@=A9899ADC>=>@JJDEBBBA?><>@;=99ADDJJEE4GFJDHDIJJJJIEJJHJIFFIEGJJHJJJJJJEJJHJIJJGDEGEHGFHJJJEGJJJGJJFJJ<<>EEDHDAA(((+++++000(''BDBDFBJGFIFEHFHJH>@JG@@??BIJGJJJJIJJJDABEJHIEFEFGIDJJFEDDHFHIIEHJJJJGJIJJE>=(&&&-24==?@@?JIIHJHJGEGGHJJHJFJDJJJHJIJIJEHJGJJJJJIGCJHHEFBFFHECD?100,($$$$%#''%--58536<EDCEEJEJEFIDBEBJGFGHG=<<>JJFDBABCJJJIJJHICGJJJGCDDECDEEFAAB@BEE4*******DFIJG>==>JIA@@DDEEGFJFFDGBBGJEDDEHGJIFDIJDDADGHGIDHGIFGIJGFDCDD?)((+((DCCCEIDEIHJGGGJHEJI<67>AGJCDEDDEFEBCBBEECJJEJHHJICEJJJJJGHJJEAA>865698+++''''4+,&%%%%$&')()))'&'+)'%$%%&&'$$%%'&%#%''=;?>@;;;9:99G<<<<:::9<;<JFDBCDICFFGHFIGDDF@><<FCAC17:9;AB>99980'(--4.)*('&&&&)*:=;;<?AGDJJJJJFJJJHJIIJJHIJJFJJHIFCBDHJGDCG@@@?CACJJH@@??CGCD=76;68FJJJJJIIJHGJFAIJJCFJ8872'$%&*'5:;?@BAEEIJIJECFFJJDGJJJJIJJJHJJJJIHJJJJJIJJJJJGJJJADEGDCEHJJEHGDCBDJFE;;97995556=?>=<<=5333A?@CFG<<==JJGJJJJJJHFEFH>:999854455???FF9:9210-(+((.12(445544/*)&&'24>@BCC>3(((876300<?D622266:<HEGJJFEGJI2111768;;CDDHJJ:;3-**.4;;9<ECCEEFJ@@6666=&&,'/<9??:9;HBCCBEJHEFD@ADFJJIGGJJJF61*))*0+89@@@ADCBCDEGFHBCCDJIJHJDCB:::;331:::5//146>@>??=;??777702001,+,-.)''(:<=764303B::9988544+*'(&&(%%%%%%&&%$$$$%##$$#$%$&%%'')*+,))(('1EDFHEHJJJJHJFFFHGJJJIJEDEFJIHGJHJJGJHJJGJJJJJA@ABJJJJHJJJJHHA@??>>4DGJJGIJFDEDEBDCEFJJFHJGDGJJJHJJJIJJHGCBA>=9)&&/357=;<<>=D@8:::9;<6339<@HHB>=>;=5?>//ADBABCDEB9899=?3232,)*)5>EJEGDHEFGCBDFFHEGJJIJJHIJFJHFJJJJIIJJJFJJIJJJIJJHGJJJJJJJJJJJJJHIFC444EJIGJIFJEIHJHHJIHJJHJJG<;:;JJEFFJJJJJGJHJIDEFJJJJJIJJJDFJFJIGHHGFFJJJJJJJJJJJJGJJJGJJJJJJJHJJJFHGJDDC<:***)))''%%%$%%%')3335;BCCF??@BEGBEJI;;==?556ABFFJJJIJFHDHJJGJEEBDFJJJIGDHCBDBBAJJJF:88:B:0,>51113??DDD@CFFJJGEHFJHIGJJH@AABFJJJDJ@?@JHGHEFIJJJEJGJIDGE>>>>BBEHGFFGJJJJIJJIJJJHHJGJJJJIJJHJBAAA''??@DDJJB<9667CGEGGJHGEJGJJHJHJJJGFJJIEFIC=GJGGJJJJJJJJJJHJJEJIJGJEIHJJGFHDD@=?BJ@A>>>=(('(../,,.22220/00/.,,'&%%&(*)&&&'&&'''+'&$$&))**('($&&%$#$&''%&+/454766@?BBEFIJJIJDHHDJIHIEEFHGGJEDF?@<=:<?>>EEEGJIHJGIIJJJHFFJGGDHIJHJJ=<;;GCDDECC>:::<@877222054<<=C;8::;963,+'#$&(.123498>CBA@ABFGJJ666+*(&&&&,,(**10.//1<<<CJJGFJGFCCDDJJJJJJHJFHGIEIJHIHFEFCBADJC>=81''&(40-*+017---)'',/*)**)(&%$%%&)))/*)*'%,**EJIJJJJJGJJJHHHFHHGJDA@@FIJJHJFGFFE65&%%%%%%$&&''')%$##$%&'&%&&)%&***-7@=A;:201455>AA@A2222@90.*()&''&()(&%&(''',1469<?JIICFJJJGGJ9779FIJJJHJJJJJJJJHGCFDFJDFEFEDEDB@AHD221113A??:985-)))))*)+,8989::;40((((23432,+''*)+.''')%%%(/,***5;G=JJJEGJGFDGFIJJJJJGJIJJJEJJIIIIJGIJJGE@@ABEJJIJJFGEGBEAIGEAB@32230///B*)*,-132/.*)'&()*+,,660..-117CFFIHJIJEGEFHJHFJJIJJJJGFFHJJJEEDABEBCGCG@@JJJJIJHJJJJIFHFJFJJJGJJJJJJHHHHGJIJFGJJHFJ655-+++1CB=;;9CGF54332,,+*'''();55564444;;;CEADJJIJJJJGJJJCC>>>?B<+)((+1337@DFDGDDGJ?AJJJHJJJI987('&&%&(.+))++,58B?;@@BBCEFEED@DIDAAACAJJJFJGIJJJFJJGFGGJGEJJJJJJJGJCBABJDJJF3334,,,.4543/0<<CHIJJJJJEJJJJAC@@EFGFFFC999;B==8;3243952%%$&%#$%())))/.)*(*'&&%(**('(&&(.)51101:CBFFGFFIJJHJFDB??>DDDEDJGIJFFFEHJJIJJEJJGJJJJJIJ3334JEEIJJGIJJJJJGEGDFJJJGJHECE>@)(.//EA@EC;;<AA@AFFDEFGIJJGHJJGEC:9***.+,,.2,)),5;BCIGHHJJIJGGIDJHFJBBC0/////8?<:E8<==JFFDCEJJGCCDA6663335D998)(('&&&*../::;;B<:;;<??2222@<54%#$#%'%%&%%%%$$%&&&%&%%('%%%'('''')(''($$%%))+3100()))78887;>9889?88EFEE:99;-,,-<6D>HFEHGJJFJHGECEHFEJEHJJJIJGGFHEIJB;7EDJJBBBA??=<=<7785765<<9;<EJA>BEAB;<4321(((/BBDEJJHJJ>>>.--//11200+&>FHIJGJJGJJJFJJFCA?CBFHJFGJJFGJEIJJJJD@34AC?;9<DHJJGJIJ@A@B****7632-,,,/78ACDHGFFBCBDE000/002129///1AADJDJDJHHGEGFJIHFJJHJIJJGJJJHJJJJHGIJ@==<B<8+))*><=FFEJ9777:<<<<88<==9:2../?+BEDAA?@A@65595<3100/3,,3,8@AH@AC<=42255660.-.2.,&%%%'+14;JHJIJIJDC>9,))50007...08<.C??=;>ADEFIJJJJEFFE?GEIGFIJJJJJEJIJHFI;;;;GECC3223CCDIGGIJEJJJGGJ212DFJJGDFC3234GJ:58448533440+++5:0EGJB?@@CHJHEJHAJJJJJJIIFJJJJIJJIGJJJJJEHEJJGJJGGJJJJCFEFIIGHIJHHEB???8(&&&*,/8:>??=>=>43.&&&'&)'%&&*02/044-.467CECC>99?CAA<@7FFFFJIFDJJJHGH>>@;439;;JJGJHHFHGJIJJJJJJFJHJJGDDB854123,,,+)'%'$$%%%&'(/'&446=989:@CEGEEEJJEEDHFBB?><4*%%$#$&'(+*,--.+*())''')+)(''(('''&'(%&%%%&&$#$%(&&'%%%$$%%%&&&&&))*)**+(''(3/...5=>?DHDCA6./9=EFEHFHIC?>@;0//0;??<<FEGDEDJE=AC?=<=<:<>78ABGDF5B@AIGJJHGJFJJJJIJEFIIIGA@@DDBDIJHGHJJJIJJJJJGHJJJHJJJHJJJGGIJHJJJJJIFG?,**+8878.,,,-/02146;;1889?54549-,------<==JJB@@20++**,,*-5FHEHCJ@>??910;;AJHEGCGJJJJ>DJ@@@<>=??@><>>>@GGC@653+***,--,*/202226747777-=?EFC@<44+3)99:=::ABCIDCCCJJIJEGIJJJGIF@>=>?GEJJJGJHIJJBCC<999:9890//+)''&%%+,6=BHGC@?99:;@JEJJFJHGE@?>**''%&$#
@Glass_T7V_25_D3_14_10_20
CCCGCAAACAGCAGCAACCGCTGGCCAGTTTTCAGAATGAGGTTCAGCCGAGCACGCGACATTTTTATGATGCGCTACAGGGTGCGCGCACGGCGTTTATTCTGGAGTGCAGAACTCGTCGCCGTCAAAAGGCGTGATCCGTGATGATTTCGATCCAGCACGCATTGCCGCCATTTATAAACATTACGCTTCGCAATTCCGTATAACCGTAGAAATATTTTCAGGGAAACTAATTTCCTCCCCATCGTCAGCCAAATCGCCCCGCAGCCGATTTTATGTAAAGACTTCATTATCGACCCTTACCAGATACTTTCTGGCGCGCTATTACCAGGCCGATGCCTGCTTATTAATGCTTTCAGTACTGGATGACGACCAATATCGCCAGCTTGCCGCCGTCGCTCACAGTCTGGAGATGGGGGTGCTGACCGAAGTCAGTAATGAAGAGGAACAGGAGCGCGCCATTGCATTGGGAGCAAAGGTCGTTGGCATCAACAACCGCGATCTGCGTGATTTGTCGATTGATCTCAACCGTACCCGCAAGCTACGCCGAAACTGGGGCACAACGTGACGGTAATCAGCGAATCCGGCATCAATACTTACGCTCAGGTGCGCGAGTTAAGCCACTTCGCTAACGGTTTTCTGATTGGTTCGGCGTTGATGGCCCATGACGATTTGCACGCCGCCGTGCGCCGGGTGTTGCTGGGTGAGAATCGAGTCTGTGGCCTGACGCGTGGGCAAGATGCTAAAGCAGCTTATGACGCGGGCGCGATTTACGGTGGGTTGATTTTTGTTGCGACATCACCGCGTTGCGTCAACGTTGAACAGGCGCAGGAAGTGATGGCTGCGGCACCGTTGCAGTATGTTGGCGTGTTCCGCAATCACGATATTGCCGATGTGGTGGACAAAGCTAAGGTGTTATCGCTGGCGGCAGTGCAACTGCATGGTAATGAAGAACAGGCTCTATCGATACGCTGCGTGAAGCTCTGCCAGCACATGTTGCCATCTGGAAAGCGTTGAGCGTCGGTGAAACCCTGCCCGCCCGCGAGTTTCAGCACGTTGATAAATATGTTTTAGACAACGGCCAGGGTGGAAGCGGGCAACATTTTTAGACTGGTCACTATTAAATGGTCAATCGCTTGGCAACGTTCTGCTGGCGGGCTGCGGCGCGGTACGACTGCGTGGAAGCGGCACAAACCGGGGTACGCCGGACTTTGATTTTAATTCTGCTGTAGAGTCGCAACCGGGCATCAAAGACGCACGTCTTTTGGCCTCGGTTTTCCAGACGCTGCGCGCATATTAATACTAGTAGCGGCCGCTGCAGTCCGGCAAAAAAGGGCAAGGTGTCACCACCCTGCCCCCTTTTCTTAAAACCGAAAAGATTACTTCGCGTTATGCAGGCTTCCTCGCTCACCGACTCGCTGCGCTCGGTCGTTCGGCTGCGGCGAGCGGTATCAGCTCACTCAAAGGCGGTAATCTCGAGGTTACATTGTCGATCTGTTCATGGTGAACAGCTTTGAATGCACCAAAAACTCGTAAAAGCTCTGATGTATCTATCTTTTTTACACCGTTTTCATCTGTGCATATGGACAGTTTTCCCTTTGATATGTAACGGTGAACAGTTGTTCTACTTTTGTTTGTTAGTCTTGATGCTTCACTGATAGATACAAGAGCCATAAGAACCTCAAATCCTTCCGTATTTAGCCAGTATGTTCTCTAGTGTGGTTCGTTGTTTTTGCGTGAGCCATGAGAACGAACCATTGGAATCATACTTACTTTGCATGTCACTCAAAAATTTTGCCTCAAAACTGGTGAGCTGAATTTTTGCAGTTAAAGCATCGTGTAGTGTTTTTCTTAGTCCGTTATGTAGGTAGGGAATTAGATGTAATGGTTGTTGGTATTTTGTCACCATTCATTTTTATCTGGTTGTTCTCAAGTTCGGTTACGGAATCCATTTGTCTATCTAGTTCAACTTGGAAAATCAACGTATCAGTCGGGCGGCCTCGCTTATCAACCACCAATTTCATATTGCTGTAAGTGTTTAAATCTCTTTATTCGTTTCAAACCCATTGGTTAAGCCTTTTAAACTCATGGTAGTTATTTTCAAGCATTAACATGAACTTAAATTCATCAAGGCTAATCTCTATATTTGCCTTGTGAGTTTTCTTTTGTGTTAGTTCTTTTAATAACCACTCATAAATCCTCATAGAGTATTTGTTTTCAAAAGACTTAACATGTTCCAGATTATATTTTATGAATTTTTTTAACTGGAAAAGATAAGGCAATATCTCTTCACTAAAAACTAATTCTAATTTTTCGCTAAAGTTGGCATAGTTTGTCCCACTGGAAAATCTCAAAGCCTTTAACCAAAGGATTCCTGATTTCCACAGTTCTCGTCATCAGCTCTCTGGTTGCTTTAGCTAATACACCATAAGCATTTACCTATGATGTTCATCATCTGAGCGTATTGGTTATAAGTGAACGATACCCGTCCGTTCTTTCCTTGTAGGGTTTTCAATCGTGGGGTTGAGTAGTGCCACACAGCATAAAATTAGCTTGGTTTCATGCTCCGTTAAGTCATAGCGACTAATCGCTAGTTCATTTGCTTTGAAAACAACTAATTCAGACATACATCTCAATTGGTCTAGGTGATTTTAATCACTATACCAATTGAGATGGGCCTGAATGATAATTACATGTCCTTTTCCTTTGAGTTGTGGGTATATTGTAAATTCTGCTAGACCTTTGCTGGAAAACTTGTAAATTCTGCTGCGACCCCTCTGTAAATTCCGCTAGACCTTTGTGTGTTTTTTTTGTTTATATTCAAGTGGTTATAATTTATAGAATTAAAGAAAGAATAAAAAAAGATAAAAAGAATAAATCCCAGCCCTGTGTATAACTCACTACTTTAGTCAGTTCCGCCATATTACGAAAAGGATGTCGCAAACGCTGTTTGCTCCTCTAGAACGAACCTTAAAACCTAAAGGCTTAAGTAGCACCCTCGCAAGCTCGGGCAAATCGCTGAATATTCCTTTTGTCTCCGACCATCAGGCACCTGAGTCGCTGTCTTTTCGTGACATTCAGTTCGCTGCGCTCACGGCTCTGGCAGTGAATCAGGGGGTAAATGGCACTACAGGCGCCTTTTATGGATTCATGCAAGGAAAATACCGTAATTGCGAGAAAAGCCCGTCACGGGCTTCTCAGGGCGTTTTATGGCGGGTCTGCTATGTGGTGCTATCTGACTTTTTGCTGTTCAGCAGTTCCTGCCCTCTGATTTTCGAGTCTGACCACTTCGGATTATCCCGTGACAGGTCATTCAGACTGGCTAATGCACCCAGTAAGGCAGCGGTATCATCAACAGGCTTACCCGTCTTACTGTCCCTAGTGCTTGGATTCTCGCCCGATAAAGAAAGCACAGCAGCAACCCAGCGTTCTGAACAAATCCAGATGGAGTTCTGAGGTCATTACTGGATCTATCAACAGGAGTCCAAGCGAGCTCGTAAACTTGGTCTGACAGTTACCAATGCTTAATCAGTGAGGCACCTATCTCAGCGATCTGTCTATTTCGTTCATCCATAGTTGCCTGACTCCCCGTCGTGTAGATAACTACGATACGGGAGGGCTTACCATCTGGCCCCAGTGCTGCAATGAGACCGCGAGACCCACGCTCACCGGCTCCAGATTTATCAGCAATAAACCAGCCAGCCGGAAGGGCCGAGCGCAGAAGTGGTCCTGCAACTTTATCCGCCTCCATCCGAGTCTATTAATTGTTGCCGGGAAGCTAGAGTAAGTAGTTCGCCAGTTAATAGTTTGCGCAACGTTGTTGCCATTGCTCCAGGCATCGTGGTGTCACGCTCGTCGTTTGGTATGGCTTCATTCAGCTCCGGTTCCCAACGATCAAGGCGAGTTACATGATCCCCCATGTTGTGCAAAAAAGCGGTTAGCTCCTTCGGTCCTCCGATCGTTGTCAGAAGTAAGTTGGCCGCAGTGTTATCACTCATGGTTATGGCAGCACTGCATAATTCTCTTACTGTCATGCCATCCGTAAGATGCTTTTCTGTGACTGGTGAGAGTATTCAACCAAGTCATTCTGAGAATAGTGTATGCGGCGACCGAGTTGCTCTTGCCCGGCGTCAATACGGGATAATACCGCGCCACATAGCAGAACTTTAAAAGTGCTCATCATTGGAAAACGTTCTTCGGGGCGAAAACTCTCAAGGATCTTACCGCTGTTGAGATCCAGTTCGATGTAACCCACTCGTGCACCCGACTGATCTTCAGCATCTTTACTTTCACCAGCGTTTTCTGGGTGAGCAAAAACAGGAAGGCAAAATGCCGCAAAAAAGGGAATAAGGGCGAACGCGAAATGTTGAATACTCATACTCTTCCTTTTCAATATTATTGAAGCATTTATCAGGGTTATTGTCTCATCAGCGGATACATATTTCAATGTATTTAGAAAAATAAACAAATAGGGGTTCCGCGCACATTTCCCATGGTGCCACCTGACGTCTAAGAAACCATTATTATCATGACATTAACCTATAAAAATAGGCGTATCACGAGGCAGAATTTCAGATAAAAAAAATCCTTAGCTTTCGCTAAGGATGATTTCTGGAATTCGCGGCCGCTGTTTCTTCGAATTCGCGGCCGCTTCTAGAGTTATGACAACTTGACGGCTACATCATTCACTTTTTCTTCACAACCGGCACGGAACTCGCTGGGCTGGCCCCGGTGCATTTTTTAAATACCCGCGAGATCGAGTTGATCGTCAAAACCAACATTGCGACCGACGGTGGCGATAGGCATCCGGGTGGTGCTCAAAAGCAGCTTCGCCTGGCTGATACGTTGGTCCTCGCGCCAGCTTAAGACGCTAATCCCTAACTGCTGGCGGAAAAGATGTGACAGACGCGACGGCGACAAGCAAACATGCTGTGCGACGCTGGCGATATCGAAAATTGCTGTCTGCCAGGTGATCGCTGATGTACTGACAAGCCTCGCGTACCCGATTATCCATCGGTGGATGGAGCGACTCGTTAATCGCTTCCATGCGCCGCAGTAACAATTGCTCAAGCGAATTTATCGCCAGCAGCTCCGGATCGCGCCCTTCCCCTTGCCCGGCGTTAATGATTTGCCCAAACAGGTCGCTGAAATGCGGCTGGTGCGCTTCATCCGGGCGAAAAATACCGTATTGGCAAATATTGACGGCCAGTTAAGCCATTCATGCCAGTAGGCGCGCGGACGAAAGTAAACCCACTGGTGATACCATTCGCGAGCCTCCGGATGACGACCGTAGTGATGAATCTCTCCTGGCGGGAACAGCAAAATATCACCCGGTCGGCAAACAAATTCTCGTCCCTGATTTTTCACCACCCCCTGACCGCGAATGGTGAGATTGAGAAACTCTTTAACCTTTCATTCCCAGCGGTCGGTCAATAAAATCGAGATAACCGTTGGCCTCAATCGGCGTTAAACCCGCCACCAGATCGGCATTAAACGAGTATCCCGGCAGCGGGGATCATTCTGCGCTTCAGCCATACTTTTCATACTCCCGCCATTCAGAGAAGAAACCAATTGTCCATATTGCATCAGACATTGCCGTCACTGCGTCTTTTACTGGCTCTTCTCGCTAACCAAACCGGTAACCCCGCTTATTAAAAGCATTCTGTAACGAACGGTACAAAGCCATGACAAAAACGCGTAACAAAAGTGTCTATAATCACGGCAGAAAAGTCCACATTGATTATTTGCACGGCGTCACACTTTGCTATGCCATAGCATTTTTATCCATAAGATTAGCGGATCCTACCTGACGCTTTTTATCGCAACTCTCTACTGTTTCTCCATACCCGTTTTTTTGGGCTAGCTACTAAGAGAAGGAGAAATACTAGATGATGCAAACCGTTTTAGCGAAAATCGTCGCAGACAAGGCAATG
+
GIGIGIIHJJGF=>>DFJJDCEDJJJJHJ7JJGBACJC;;;;@B=A@AC98864334EJJDJJHJFCCAA?AJDIGJJ>>?@JEJJGBJDHEFJJHJJJHGAB>>854-+*&&)&&&&*))33CHJHJJGHJJJB<;;>HCJIGFE=446/(''+A==><<<<BBEDBBDFC@A@GHJ:::CDGCAHA<<<2+'')''%%&&%%%%%$$%%%&*./---/9411324-+)+&'''&%'(%%)56A-,,-88<?-:::<JHGJJJEFGJJEB:7DA@?:*))5EFBB<:;=EJEFJGJJ7E@4;8/.--(%%%&&%&)**33589:6447=AEDIEJJGFIFED>=<G>=JGJJJFJ::::GJIJJJJIJIJFGIDFEJGJ@?>>;99>:JHDC>333FHIJJJ>>??JFHJFEEF<9999=522122;FDGFGFJFEDEDGD<;57:<:964587778<JJJGFJJJGHHFIJFIEIJJHFFHJGHJJJJDHJ@CCBAB((()98:9;>???F=70--.066:<F=<;6/))(//8681*****500.*()+77,,/@@11'''',,,7111/22566@?>@@@?=>?::7332,,++04445//011;<65&%%1/,-29<>CEJFDFFJJGJFGJJHIJEIGFGJHJDFEHJFHHJJDHIJF4449BBCA?@@AJHJIIFJJJGGJJJHIJGIJ::::E<<<=@;:952)&&&)*,+)%(&??ADE=<<<FJGBEEGHCEFFJGJJJGEJJJJJJHJJJCBJDED@???EGEEJJJGFFGGJABJJFBBA;EGHFJJJBDDGJHJFHHEIFJHIEDGCFDJIGGJJJJHIJJJGJJJFEJJJE>@CIHHHJJJJJJJJJIF=75459=>C892H?@A@JGGHJJIJJGJJGIIJIJJJJJGJGFIFJIIJJHJJGGFJJJHJJJJHIFHJIIJJGJHJIGGJJ:::5624./,(&&%'&%%';=BCJJGJJJJGHJJFGHJCDAED<A@::89;;?9@:22''((37<50***$$$$''%%%)7?A@EDEG<877365D;JCD>>>:9--GJHJJJJGJJJJJJJJJEDIB@@CCHJHJJIJJJIJB@=>>>==@@@=9)))&'(&)(+/88894444:83346==@2111@A@A?DJJJGIJGJJJJJGHJJ>CA;=<<633./+,*))&%%%'***,=<@IE5555?666C=+++71/.('(&&&&*))&)9=<;;;HJJIJJJIHDEFCGJJGACCDJHGJIEG@FCJ>989>>A@BBHGJAAAAHHJJGHFJFI@GGFDFJ@A==:<6688?67IGBD88899HJJIIAAAAJDGEDEJJJBA@JJGJHJHAB@@AA:81112330,44:639;6?>554*++038278:EFBCACA@@=BDFDJJJJIJJFHJD@@=-+***('&,,,GFEGJJJA?@:9:96555A<<;=><;<D9999CECB:221168<<=>EBBCGBEJJ;::9>71//CDIFIA?=:9.'''(@AAIDBDBJJJJJGDCDCC=.--1<333=BHEFJJJGDGDFJJ;@E((JJJHFJEJCCFJJIGGGHGGJFFJHFEEEHCDJGJJJJJIJGJFDJEFGJJFG633IAJJHFJJJJEGCEFJJJJJHHGFIJJJCEGJIIFHEHGGFIJJGFCCHGFJGFJIJJJJJHJJJJD==BCDCJJGFDDC@@B@8///7;<>89<=C@===88CA>>??JJJDJJF:::;A>?AA;;:>><<3,:-**.5779DJHEDABE;;;<BH?>><*****223=>?8879?:DGDEGFJFFIJFJJJGJEJEFDJHDDJEHDBBBCBA@B>?@@IJIHFJGDBE?CEA<;<??ACFJEFFHGHHIJEJHJJJJJJFFJFJAA@?<:61(61.,,,..2<=BFHJIJJIEEHI555BBE22AE===;<>BBDJJJGGJGJJFJHEGDCBAAJBA@><4.*'&-(6?---.3:./..('&&'(),,,<@>DGGJJG????HFFD4322>:88996+++'(6776>>=ECEHJGIJJJJJJJFJJIJJIJJJJJDJJ?220155)))1,,+*+++//1:1,,,==><EJJJJJJJGIGJJHHJHFJD++++7758==20../.--.87?JIJEDJJJJDHBA@,,,'''**8DFD@3333JHFJFJJJJEJJF/..5.8@0.0@>>CA@H;@==545;>;>?IJJIJGFC===JGJFEFJGE><;>==<>C<DEJFJFFDJJDA?>4;CAACA80:0HJJHJEJEDEJJHEBCD=JEFEC<<=AGHHHGJJHJJGEHJHGJJJJJJFC@@DGJDFIJFJJFHFJJHEJJFJH7-,-(((((((799@@BACIEA@A0)>=:;4:?12--,,67<@??@61888899IJCJGHFABDA@J9977CCFEJHJJJGHHG@AAEFFABABBDFIJJEDDEEDBDBJ;::89755.,+,,%%%'2('(55<9445AAB??==?888DBFGDDFIFD>;=;6;;,+++;50(@ACCECCJEFGGEHJGHJJJJJJIHJGJC===@BJDGE>;;=;<@(((*DBA@@?CCEFFJFJDCJEA?>BC94448=89=@?;/++@AD??@?BIIEJJHA@@@A@@>??@<A666JDEFFJE?>??CCAFEJEEDGDFDJFGGGIEDJHEJFHJGJJJ>>EIHFEGG===?JGIE@?==<<:9:3437**%%..765599;8;9;::893;858A?HJ?>>?DFF<<<?98+.('),--:@32+++*.1667=0,3303DIGGABA87''''+**&%%&('''-8@@:7:=?@BFGIG9988::;79;20B?>DGC>DHHJFEAAB=F>@><<===666594.,(,.)+)(()/0'''*+)891.))58?DEBA8769:;860-,+&'*.<>=BEFDJFHFCGDDDJJGA('&&)+729;<:;:7*,,,'''&')'&%$$%??@EC::-++*,00.--0''')2/())..'%&)&'''''00)),:;87,,47:9<;:;?@=>>;<<=EDIBE888C94448C====444,---@88668=@?>92003-?@BFJHGIJJFJJEGJJJJEJEIHF=A95322FHIJJJJJJJGHDCDHJGFJDFJJFHJEJGJJ@>>?DBA99888:B<***-)*64445<::ABDIE8FGJB@333381000.-,'(%'++(&&('+'%$%&'))*+79DCJHIIJJJGEGFEJJEH1///38<<:656;<<?ACBCDCCCEGIFFHJJIJJIJJJJJJFJIGJJJJJGGIHJJCDCEGGB6445A@??=55?60('()>EEEJJECBA@?AAJJGGHJJEIFJFJFJJ8888IJAAAABIGFFJJGJCB@5/CFGFHJJJFJCBABJIJJGJIGJJJGFFGFIJGGJEGDFJJIEJHD;68?>><-----*('$%')&&&&3))'')2+*,(()())*335,,,-??B@?:899ABEGEEJJHJJJHJJHJJJJJIH@>>>DJH43448:88@???@GHCB==A?;964(((**(*89?EBB<<=>E=::FJEJFJJJJJFHIIDEJCJEGGJEJJGGEFEG=;9...)***113//:;DEB@?<:CFDCAG----?>?@EFFIEDFB653556E?@?@@GJHGJHIHIJFGFF;:=8>>>?>::99=>HJIJGDBCGJFJ00,.0-+++0>A@@??GFFJJFHFJGIJIFEED5IECDHBJ9999DAD5555IGFEFAAAA@CBBECIBE8777??43''.655AJIFJIDEFEEHJJGJGFJJA=7@<:1,*+&',,;?@JJJIJJJIJHIJEEB<65577679=88888;?CGJJJGHJFHHCC60+()47:CC@FJEFJCDB=B:(%$&./6777CBEHJJEJGJJJJJJJJJJJJIJJJ0000C51112-,,2,,=EJJJJJJIF>=><7..../877856993233=>?A@DGFEHJCCCGEJJDCD<<@CFGJHFA<:+?AGIHJDB@>AB??><A@GBCCJHHDEJJJJJHGJJJJJFIJHJFJJHFJJJJHFJGHIJGJ====EBCDFJJJJJHJDEFEJJJIJGGJJHJIGJIGIJJHJJJJIDBGJJJEHGF<7,((2/1...=>ECGFJJJJJHHC@>=<=CJJEFJHJJIJFJJJJGCCA?;JGEHFA@B@DJJJJICDCFJHIIJIFHJIJGBFEDJEE@?....99:8:<@:77824////0832125434<DEBDFA?>9777HG987AA110067769ABBAD=>FAJHIJEA<767CD????9+++34''.154432244BAAHE4444FGHJJFE55@AB><<=9;;<CA////;>=?965433578////779@DEJJGFJFHFDCD990000;334JFEH@8A=8433341.,'%&(&%%.7>?<2112-*)(+.222257*58;@1***59::9....HIJ11139:54577JJJFHEEB?7++*+./--,,.--2..//.---AE8780.?=>@JJHEEJG7778999:JJGFJFIHEGEA@>>2.GBJJGJJEICDHEJJJBAAA;<HJJJJGDAABCBJDFIJJJJIJHJJJJJJGIJBJHGEHJGJGJJJJJCHJJGGJJJJJJGGDDJ323FJJJJFHDEH<?<:<DB??JJFEEGE@@?9;545AA@A>)))*667889<=<9334+,,,:HHCDAACC5554=<975447=FG?==>EEDGJJJJJFA><==@GHI@@@>55:9885;;<=GGGIJIJFFFJHJI/..+,,19:9::><;==?D334450..2?CJFI?733-+)*()))*..256?>?DHJJJIFHIJJFJJFHJHCDCBJGJJJGGJA?===JGHBFFCIEFEC?.'&&>??B@@A?*)))6EHJJ///.<2111=JJGHJEDFHJE=999<=FE<<<JCBBDJEJA@JHJGHCBCDCAEEEJF@>A:99///100////644547.((;=CEDIJFJJJJIJJHJGJHJJ<<;663)''(ECIFJJJEGFFFHJEJGEIFGJJJJIGGJJJJJJGA6570.,,//0@@GH?FDEJFAF>GCBCBED@<1-**,,+*+((5<;<>9655852()39:;>8888==BAAAABC??54446,+**+10440221=422660/-+((.((((0/15/2@BD?6?FJHJFJJJJJJJEFEFB?@F=>>?HFHGFDIFDJJJJHG7666H??>@J?@?<<CBBEFC@4220*&&%%%%<@CCBCJ4415---*+D;;<>>>=>==<9:888>CF>=>>GJEHEIB@>@E:8:==?=>=::;IJIDB<;CFJHJGIJ<;;4>>>ABD<<<<BJGEJJEJFGJJJAABBJJGJJHGJJHJJJJJJJJJJCA?>>=;;<=;:89CB9:JJ<<;=CJJIBD>>769>>DFJJJEGFBIDHA<<;:;><9?A@@JJIJJJJJFHJJ;999?30/+++++'&%&&*22346;ABH>@>?FHFGD60//+'&&('/.01777BCGIE6665++++7=0//-//0543/013*)'*0/0/-/14('('320--/2/,+,;@DEDAFE<<;--.=>665433344;:=/,.334>E223234-,,---**/)=?BCC@0//@AJHJJJHHJJGJJJJJIJHJJJJGJJEJJJJJHFHDCDEJFFDIG:4449=<976:EJJJHDFC@CBEFEJCCEG<7778A.....ABB:A>=AEJEJ:::9;72.))'''&%%$$%'),())+4121..07668::;>=A::;JCB?@<:;;??AAFFAAECDFJGF;:99BGDDCHCDCBBBFBEHDCBDDJJJJFJJJJIJHDHB90,,,,-(%%%&/03..096-**3349:4344>?@@BBBCDFDD9>FBJJID988>><;;78;20233/,-**(*&'''(11112255::?D6444,*(+.-+*'('))22566798468@@CJJE??BJD>>=>J321111477/..))(*--'&,,,1++*(
@Glass_T7V_25_D3_14_10_21
GCAACTATACCCAAATCGCCTTGTCTGCGACGATTTTCGCTAAAACGGTTTGCGTCATTAGTATTTCTCCTCTTTCTCTAGTAGCTAGCCCAAAAAAACGGGTATGGAGAAACAGTAGAGAGTTGCGATAAAAAGCGTCAGGTAGGATCCGCTAATCTTATGGATAAAAATGCTATGGCATAGCAAAGTGTGACGCCGTGCAAATAATCAATGTGGACTTTTCTGCCGTGATTATAGACACTTTTGTTACGCGTTTTTGTCATGGCTTTGGTCCCGCTTTGTTACAGAATGCTTTTAATAAGCGGGGTTACCGGTTTGGTCACGAGAAGAAGCCAGTAAAAGACGCAGTGACGGCAATGTCTGATGCAATATGGACAATTCGTTTCTTCTTCTGAATGGCGGGAGTATGAAAAGTATGGCTGAAGCGCAAATTGATCCCCTGCTGCCGGGATCTCGTTTAATGCCCATCTGGTGGCGGGTTTAACGCCAATTAAGGCCAACGGTTATCTCGATTTTTTTATCGACCGACCACTGGGAATGAAAGGTTATATTCTCAATCTCACCATTCGCGGTCAGGGGGTGGTGAAAAATCAGGGACGAGAATTTGTTTTGCAGACCGGTAATATTTTGCTGTTCCCGCCAGGAGATTTTATGGATCACCCGGTCGTCATCCGGAGGCTCGCGAATGGTATCACCAGTGGGTTTACTTCGTCCGCGCGCCTACTGGCATGAATGGCTTAACTGGCCGTAAAATATGCCAATACGGGGTTCTTTCGCCCGGATGAAGCACACAGCCGCATTTCAGCGACCTGTTTGGGCAAATCATTAACGCCGGGCAAGGGGAAGGGCGCTATTCGGAGCTGCTGGCGATAAATCTGCTTTGAGCAATTGTTACTGCGGCGCATGGAAGCGATTAACGGTTCGCTCCATCCACCGATGGATAATCGGGTACGCCGGACTCTCAGTACATCAGCGATCACCTGGCAGACAGCAATTTTGATATCGCCAGCGTCGCACAGCATGTTTGCTTGTCGCCGTCGCGTCTGTCACATCTTTCCGCCAGCGGTTGCGGGATTAGCGTCTTAAGCTGGCGCGAGGACCAACGTATCAGCCAGGCGAAGCTGCTTTTGAGCACCGCCCGGATGCCTATCGCCACCGTCGGTCGCAATGTTGGTTTTGACGATCAACTCTATTTCTGGGTATTTAAAAAATGCACCGGGGCCAGCCCAGCGTTCGTGCCGGTTGTGAAGAAAAAGTGAATGATGTAGCCGTCAAGTTGTCATAACTCTAGAAGCGGCCGCAAATTCGAAGAAACAGCGGCCGCGAATATCCAGGAATCATTGCCTAGCGAAAGCTAAGGATTTTTTTTATCTGAAATTCTGCTCGTGATACGCCTATTTTTATAGGTTAATGTCATGATAATAATGGTTTCTTAGACGTCAGGTGGCACCATGGGAAATGTGCGCGGAACCCCTATTTGTTTATTTTTCTAAATACATTCAAATATGTATCCGCTCATCAATAACCCTGATAAATGCTTCAATAATATTGAAAAAGGAAGAGTATGAGTATTCAACATTTCCGTGTCGCCCTTATTCCCTTTTTTGCGGCATTTTGCCTTCCTGTTTTTGCTCACCCAGAAACGCTGGTGAAACCGAAATTCTGAAGATCAGTTGGATAACGAGTGGGTTACATCGAACTCAATATCAACAGCGGTAGAATCCTTGAGAGTTTTCGCCCGAAGAACGTTTTCCAATGATGAGCACTTTTAAAGTTCTGCTATGTGGCGCATATATCCGTATTAACGCGGCAAGAGCAACTCGGTCGCCGCATACACTATTCTCAGAATGACTTGGTTGAGTACTCACCAGTCACAGAAAAGCATCTTACGGATGGCATCAACAATAGAATTATGCAGTGCTGCCATAACCATGAGTGATAACACTGCGGCCAACTTACTTTCTGACAACAATAGGAACCAAGGAGCTAACCGCTTTTTGCACAACATAGGGGAATGATGTAACTGCGCTGATCGTTGGGAACCGGAGCTGAATGAAGCCATACCAAACAACAAGCGTGACACCACGATGCCTGTAGCAATGGCAACAACGTTGCGCAAACTATTAACTGGCGAACTACTTACTCTAGCTTCCGGCAACAATTAATAGACTGGATGGAGGCGGATAAAGTTGCAGGACCACTTATGCGCTCAGCCCTCCGGCTGGCTGGTTTATTGCTGATAAATCTGGAGCCGGTGAGCGTGGGTCTCGCGGTATCATTGCAGCACTCGGGCCCCATGGTAAGCCCTCCCGTATCGTCATTATCTACACGACGGGGAGTGGGCGGAGACTATGGATGAACGAAATAGACAAATCGCTGAGATAGGTGCCTCACTGATTAAGCATTCGGTAACTGTCAGACCGTTACGAGCTCCGCTTGGACTCCTGTTGATGAATCCAGTAATGACCTCAGAACTCCATCTGGATTTGTTCAGAACGCTCGGTACCAGCCAGACATTTTATCGTAGGAATTCCAACACTAGGGACAGTAAGACGGGTAAGCCTGTTGATGATACCGCTGCCTTACTGGGTGCATTAGCCAGTCTGAATGACCTGTCACGGGATAATCCAGAAGTGGTCAGACTGGAAAATCAGAGGGCAGGAACTGCTGAACAGCAAAAAGTAGATAGCACCACATAGCAGACCCGCCATAAAAACATGAAGCCCGTGACGGGCTTTTCTTGTATTATGGGTAGTTTCCTTGCATGAATCCATAAAAGGCGCCTGTAGTGCCATTTACCCCCATTCACTGCCAGAGCCGTGAGCGCAGCGAACTGAATGTCACGAAAAAGACAGCGACTCAGGTGCCTGATGGTCGGAGACAAAGGAATATTGGGCGACAGAGCTTGCGAGATTATCTAAGCCTTTAGGGTTTTAAGGTCTGTTTGTAAGGAGCAAACAGCGTTTGCGACATCCTTTTGTAATACTGCGGAACTGACTAAAGTAGTGAGTTATACACAGGGCTGGGATCTATTCTTTTTATCTTTTTTTATTCTTTCTTTATTCTATAAATTATAACCACTTGAATATAAACAAAAAACACACAAAGGTCTAGCGGAATTTACAGAGGGTCTAGCAGAATTTACAAGTTTTCCAGCAAAGGTCTAGCAGAATTTACAGATACCCACAACTCAAAGGAAAAGGACATGTAATTATCATTGACTAGCCCATCTCAATTGGTATAGTGATTAAAATCACCTAGACCAATTGAGATGTATGTCTGAATTAAGTTATTTCAAAGCAAATGAACTAGCGATTCATGGCTATAACTTTAACGGAGCATGAAACCAAGCTAAGAATTTTATGCTGTGTGGCACTACTCAACCCCACGATTGAAAACCCTACAAGGAAAGAACGGACGGTATCGTTCACTTATAACCGATACGCTCAGATGATGAACATCAGTAGGGAAAATGCTATCGTGTATTAGCTAAAGCAACCCAGAGAGCTGATGACGAGAACTGTGGAAATCAGGAATCCTTTGGTTAAAGGCTTTGAGATTTTCCAGTGGACAAACTATGCCAAGTTCTCAAGCGAAAAATTAGAATTAGTTTTTAGTGAAGAGATATTGCCTTATCTTTTCCAGTTAAAAAAATTCATAAAATATAATCTGGAACATGTAAGTCTTTTGAAAACAAATACTCTATGAGGATTTATGAGTGGTTATTAAAAGAACTAACACAAAAGAAAACCACAAGGCAAATATCAAAGATAGCCTTGATGAATTTAAGTTCATGTTAATGCTTGAAAATAACTACCATGAGTTTTAAAAGGCTTAACCAATGGGTTTTGAAACCAATAAGTAAAGATTTAAAACATTACAGCAATATGAAATTGGTGGTTGATAAGCGAGGCCGCCCAACTGATACGTTGATTTTCCAAGTTGAACTCGATAGACAAATGGATCTCGTAACCGAACTTGAGAACAACCAGATAAAAATGAATGGTGACAAATACCAACAACCATTACATCAGATTCCTACCTACATAACGGACTAAGAAAAACACTACACGATGCTTTAACTGCAAAAATTCAGCTCACCAGTTTTGAGGCAAAATTTTTGAGTGACATGCAAAGTAAGTATAATCTCAATGGTTCGTTCTCATGGCTCACGCAAAAACAACGAACCACACTAGAGAACATACTGGCTAAATACGGAAGGAATCTGAGGTTCTTATGGCTCTCTATCTATCAGTGAAGCATCAAGACTAACAAACAAAAGTAGAACAACTGTTCACCGTTACATATCAAAGGGAAAACTTTCCATATGCACAGATGAAAACGGTGTAAAAAAGATAGATACATCAGAGCTTTTACGAGTTTTTGGTGCATTCGAAGCTGTTCACCATGAACAGATCGACAATGTAACCTCGAGATTACCGCCTTTGAGTGAGCTGATACCGCTCGCCGCAGCCGAACGACCGAGCACAGCGTCAGTGAGCGAGGAAGCCTGCATAACGCGAAGTAATCTTTTCGGTTTTAAAGAAAAAGGGCAGGGTGGTGACACCTGCCCTTTTTTACCAGGACTGCAGCGGCCGCTACTCGTCTGGTATCACGTCTGGAAAACCGAGGCCAAAAGACGTGCGTCTTTGATGCCCGGTTGCGACTCTACAGCAGAATTAAAATCAAGTCCAGCACCGCGTTGTGCCGCTTCCACGCAGTTATCTGCGCCTAAGCCCCCCGCCAGCAGAACGTTGCCAAGCGATTGACCATTTAATAGTGACCAGTCAAACGTTACCACTTCCACCCTGGCCGTTGTCTAAAACATCTTCCTCAACGTGCTGAAACTCGCGGGCAGCAGCTCACCGACGCTTAATGCTTTCCAGATGGCAACATGTGCTGGCAGACTAGCAGCGTATCGATATACAGCTGTTCTTCATTCCATGCAGTTGCACTCCGCCAGCGATAACACCTTAGCTTTGTCCACCACATCGGCAATATCGTGATTGCGGAACACGCCAACATACTGCGACGGTTCAGCAGCCATCACTTCCTGCGCCCTGTTCAACGTTGACGCGAACGCGGTGATGTCGCAACAAAAATCAACCCACCGTAAATCGCGCCCGCATCATAAGCTGCTTTAGCATCTTGCCCACGCGTCAGGCCACATACTTTATTCTCACCCAGCAACACCCGGCGCACGGCGGCGTGCAAATCGTCATGGGCCATCAACGCCGAACCAATCAGAAAACCGTTAGCGAAGTGGCTTAACTCGCGCACCTGAGCGTAAGTATTGATGCCGGATTCACTAATTACCGTCACGTTGTGCCCCAGTTTCGGCGCAAGCTCGCGGGTACGGTTGAATCAATCGACAAATCACGCAGATCGCGGTTGTTGATGCCAACGACCTTTGCTCCCAATGCAATGGCGCGCTCCTGTTCCTCTTCATTACTGACTTCGGTCAGCACCCCCATCTCCAGACTGTGAGCGACGGCGGCAAGCTCAGCAATGGTCGTCATCCAGTACTGAAAGCATTAATAAGCAGGCATCGGCCTGGTAATAGCGCGCCGGATGATCTGGTAAGGGTCGATAATGAAGTCTTTACATAAAATCGGCTGCGGGGCGATTTGGCTGACGATGGGGAGGAAATTAAAGCTCCCCTGAAAATATGCTCATCAGTCAGCACCGAAATTGCCGAAGCGTAATGTTTATAAATGGCGGCAATGCGTCTGGATCAAAATCATCACGGATCACGCCTTTTGACGGCGACGCTTTCTTGCACTCCAGAATAAACGCCGTGCGCGCACCCTGTAGCGCATCATAAAAATGTCGCGTGCTCGGCTGAACCTCATTCTGAAAACTGGCCAGCGGTG
+
)(('''''((@>1=>ACJJJJJIJJFJJJFHFGJJJIHJJJGJHJH::9:=51'&&&*)&(+++,,/;34::;<4.412//000B@0//0B677IFJDDCB@BBECBCEFHIF433,*''&+-112444313B@=;887,+*-.1112@C3BDCBEAAD?:3335=6.--8--<@@A@HHJG<<HIGJDDE>>>E@?AAJDJJHIJJJIGEDJJA6555:CE::::;9;DGJJJI11110002DDDHFCEEJIHDJGHG81110677?@?EJDDFDIEGJE,,,,HCBAIJIHJJJ==<1.,,(((:74233*,,,./,2*''&%)())(*&+.,+*+-9AA@889<BEJGFBEEDIJJG@A?ACDJJDEEGHDGJ?><5((((8532/2+'(11CCFDJJGC@A;5345;<B99885567>><<B7762349**++=9CA;::9;?/52-5//.134=8A<A9876;>BBCEFFECA>8877;7+*)&'&(''''88..-699BGH@?8558@HHEGH@?(&&'.''''(&&'+,@?7***-6;55>>CHFCED8888D>><646:89=>@@@=>?AFHEB>>7)'(')'&&'05<<;9774224143238=%%%()-4'222***(()*++/93685>=<JD34+&&++((%%(((''')'-;GBBFFJJJJJJFGJJAB@AFFHJJJFEIFJJFFE;<;<HA:+++.39;@@DBBEIJJIGGFJJJJJJJHHGJJJJGJJJIGBBE&%%&&&)&&)'''*9::<JHC8777>@@@?;DBF644;A-0-.**;<AB@@A>1/..++,,55552*++=<,,,,8888JGJJIHHJHFDADHJHGFJJIHHEJJJJJJJJ7555HDEBA>>+)())*)*,,4+8>A)))*D@?;6667667+++,>>>?JG?>>>;:;-(((((/01::BFJEGF@B@>@?>884100))()()'&'+,,,344?@BA>???DC3444EFDEJJJHJJJJJJ>>?@GFBCBHJE@@@89:562*)(+*+,+-.--,,/224:===?@IHCCBEJJJFJJJEGEFGAFJAEEBCD..-.0....9A?=::??A@A@GFJJJHJJG<;;;@CAABBIEGJFIHJJIJGJHJJJJEIGJ:53*(((2360101+==HHJJFJJJJJJFJJJJ?;;;<;<;ADCJCEDEJJJ?>;99:;@=<<1111>22:**+5BBCD@A?JJJGEDCFA>ACHGJ;9880)((''))&'=?JJJGHJDJFJJJGIJJJJJIJJIIJJJIJEDEG::99ADDJ66667==9723CHJIEFG700'''';<<<<GDJFDA@B>EBE<;53**'%%&')(&&&&0//+))*.-/579976600=CCF??5<<@@53&%&/3365*)(('%(01;IC@=??AECCDJGJEABCJJCJJEEBBDCDJEJEEJJ:999HGJA99::;?5455=?AA>A@?=;;;<BBABC993334669877987:92222:??>>@98,,-.(''',00::?B@88780-,02,.0%$$%8<=CEFHGJDGIGJDCB533369978-&&''4<???BE><;<@--,-24434<<98886408575423<80-.=AGHDJJJFFJG>?DGJGJHIHEDFEA?I;:66999877<<>?EECF@;;:.../::-++*+*(&&&&&-22///,**'''&)++,((((//79B>?=>:3335:&&&'++++9:=DFBBA9++2++??922BEDFJJJ>77765A@GJFBBBCBJJJ;A@BFF?@?JAA@CFIGFGJJJJJEA??@77211.-+(()(*0/((((411<57467>?>444588=>2222111=@GGJJFFFJFFJHCDFJJJEFFE;:<JIJIHJJJJJCFA;;;76666;>@ICE>==<>=BBB?A=65--%$$%%$$$$$&(225<@DDAB>?=>6'''**7:6,,,.58<222334//::?FBH@DD<:;<:7>?>G((((..&%%(*'('%%'**)+-.-.-//0434.,,,'''))%%&&;;=:---30*)*,)(''*%%%'**,014;EGFJIFJIDJIDEDDGJGEH===<.--0,,,,,,,BAAAJJJHBAACJIJGJEC333.-.0<@BCBACBACABDGE//01?98,))=JIEJ..-/?1113)(''*''()'&'(**,?C:;;:BBDF@??@GFJHJJJGEJ<=;<@BC>=<7;56=8;=*(()'''(++,++,,5882338*JGECI999>DBEFDDC===CDJGDGE@@CEFB>G;:989:=====<<=EBDFCF:66655'''()($$$$$%&%$$%%)333222>55=:EEJB99+))))99655==./6...75/+)****)))&%%$$'(--,+**+)*-2000221137)((',))*26670000=::831121366221)()(2223;6(&&%),)(''*./23:10()<;78A@DBCBAB5005&&&()BACFGFJA??>@50//146;;?BJJGJIIG>B((((==CC1111,,+'''%%%')+%%&''(/-+%$&&(&%%%&*+/0*((('(()=CEHFHA@ABAA:7GFEFJJJG?:>@<:::=A7897444>77;8::=<;541(('+'-,,11157999:B@>;;<=?=?DAAA72++*+.199710/--236<+**+/-&&&&,*.(('(*888:7886322.,,.,)(&%%(''(+,.04-.-,-))(+,-**))++()))(&%%&(,-78;ADCD666:?@@@64415.../0567AG>999==<96888,,,,9810--=JJHJCECDED5448EJHEAB==?>=@?@FEFJJFGGHJJJFJJIGHJFHGHGGIFFHHGJJEDD<;;99<BJCCA@;;<765?==?@HBCBC;;;'''')(%&22013=A@BB@?@)))).22+**+),0..)()&&&&')+))1--.9.-(((,;=>***..,*&$%&''%%))/2...15@BD5555:>??AAEBA-BA??F@AB<;:))((1=>=989:42222-,-&&''.11/../,,,001.--0.,,,,.,5422<11///1/>DCBBIJJGJGJJJBFHIFJHFHAABBAJJJJGJJH>;;<BB::;;2,::?FC=<<=??B@?>::5555?@CCEE@B74422FJGJJFGFJJJEJEJGEC@ADEJGG2ACHJFJGJGD?2252143457BGIHEAA?6/EDCEFA<<<GJJJFCCIIFDDDG;:8888===<;<=CAACCHGFJJJJJIJJIJJIIJHJJJJHJJJJIJJIFDDJJIFCEDHECBC@?6577886378<0,*+401239:>CEEFEHJJJGJFJFG9888)))))+,::55558/)@AFCIJJDB:--5/7.--./-)'')),-:;=?;<<?GDJJFEHEJJEBADJEIHIJA?BBBBCDJJJJH5555BDGJDEA@:9<=>4444>8778=BJEF?A@BABBB777557004576:<=BCDA@5%%%%%%(4:77('''+,&&&'/;>644466<<;;2212-2<==?EGFICIEDEDE?>=99=>>@HJDH4))-,-/0<;//..9=@CEGJGJFDABAACDGHJF@BJFCECA@AAFGFJGA?>>DD32&&&&'((),71)***///>:::9:98-,,.678<<=@6118?JEC>@BCAA@<?(AAACHEFJJGEGJEJIEJJJJJJGGHJFGFCE-,,,-.261//0C@ECJJJDIJJJJJJHBA>@CJJJJJIJ<;;;JJHHFIJFJJJHFDDFDJEGC87;469::93'''2:;=D11/0--&%$$$$&$%,34A7=>4444GDECDJHIIJJJJJJJGJJFCJGJIJCJFJJJIJICA@:/*)*<<FFJCC;;><C??<66;=DBG@?@ED=89:,++*,**,(&&&&+/776,,+=CFJJJJJJGGJIJFJGJJEHFJGHJJJFA@GFHDB?>?,,,,;;9..,,11>=>DHGJBDDFD>?><;)))*66697::<'$$$%&&&'>BFDFJECGEDDAABB;::;/../4??EGH>>>>7772111768(''&('347:;:878;@5200385<;::99JJJJIHJJJGJJDEBHGGHJJIJGFDGHDBHDHJJJJJJHFJ:::JJIJE@@AA3----754+++*007<DCFHJFJ5--..78822//11<>A<98<<=<<=>GGHFJBACDF@AJFEGGJJJDHH>?=>A>@FFEB@A...+-**--9843>JGFJHIJIJGJJJDFEFA77::<563++2.-.13300-+.113920****85562223FHJJFFEJIJHFEGHGJBBCAFJJJJGJHECA<;99979---19:<>@BCECAA@@GGFJJJJA@74,725BDHJJJGJJJJJFCB@'&&'...6865657666:==>?DFDJIJHJJJJJBBDEDEBE?@@DF>==922232236;87<=<>?AGJ20000CBECIJHJHJJFH?;:;=JGGJJJGHIHJCBBAADDEJJJJFGFCGGDIIHIJDCHA::;74444677'&//37677+))*54;644B:JJDFDBA@ADEDGJGFJJG---.?>?C>;:;AJJJFHFGJHHGBFIJDDDDC777)))()))&&)*-,*)/<.,,'&&)*,,.,,11344,,,/95)(**+'%$$#$#$##$$&'11>CEAAAAJJJHJHHFIJIHJIJFJDJJJIJFJF@6667CB97660///>@FEJIJIFE>>>AF=989;>544&&&&*&&0*53263003094BFFJJJFJJJJEFAA2,558<>?<DB>=>:984121/256+55//---+,102225:<F@@@@??A@@?54332469321)**''('*,.148:>;:7333/-)('().100&&&%'))*45;FGJFIFEJGG?0/+*,,,($%%%%&'))'77444311<=766A:@=IGEHJJJEJJJB;::BCGE1--,+**-.9;111143338=<@D@BEJDF652,++/+,,600//569<665%%%*+*+))(+++.,---8,45:<?86688==9::<2001CCEBA9))))1100,,255'''&.-66))(()),&%&--,(&&%&)-.1/:98:;99888855650AC@:;==555...,-)(,,4777?9898952244><?AA543&%%(,)*)((')*.0//'(('(-()))//-((76775((''+,,+,%&*-*699=>CCDGJJJGEB@>=4.())(*(*=>;4::<>>CCEHDGJJJJJHJEABCB?@?>=>@:88:<?'''4HCD88889888>?AEBBACJJJIJJJHFFJJHJ>==63---6>=>>D><==?B=:;544489=775422,,,+**'501>9,,,))'*20---.9<<<==?<;?@DCJGHEDFJDFGJFJJJA>>>DBJDBB@31.''-.11114455333311110,+,)+,05455577?@BF6.../;:=8@?=>>77G@@@;9,,,)++*(((3468<AA<B?DBEJGDDGHJCFDJ621330+++./04=@>@7778FJFFFJJHGJHIJGEIGCHF2112<20001246:BBBAAEJJJEFC@=<=>EJDA9999BB>?=>@989BB>==>EJEFA....0007333../.&%%,4445ACA?:9860)((*+47;B===;7CCAEEHIJJEFJJJJJIHJEEFC@C:::;666+***A@BA=<,22+2//0633//9:;@AA75543%%((*41.+()+../110>?CFJDCD:::<JJJJFJJHJHEE2223666AAB;<;8911(((+*)-'''6:77633434@JJJHHHJGJJJ@@BEGJEIF>>=<93:613==<89+9<><;;=BCDEBEJJFJ@BBADA=JDDEDJE?@>@C666CD<4444;9:>;;::BBJECAA>?1....ACAA9777;<<,***'''&
@Glass_T7V_25_D3_14_10_22
CGCTGGCCAGTTTTCAGAATGAGGTTCAGCCGAGCACGCGACATTTTTATGATGCGCTACAGGGTGCGCGCACGGCGTTTATTCTGGAGTGCAAGAAAGCGTCGCCGTCAAAAGGCGTGATCCGTGATGATTCGATCCAGCACGCATTGCCGCCATTTATAAACATTACGCTTCGGCAATTTCGGTGCTGACTGATGAGAAATATTTTCAGGGGAGCTTCTAATTTCCTCCCCATCGTCAGCCAAATCGCCCCGCAGCCGATTTTATGTAAAGACTTCATTATCGACCCTTACGATCTATCTGGCGCGCTATTACCAGGCCGATGCCTGCTTATTAATGCTTTCAGTACTGGATGACGACCAATATCGCCAGCTTGCCGCCGTCGCTCACAGTCTGGAGATGGGGGTGCTGACCGAAGTCAGTAATGAAGAGGAACAGGAGCGCGCCATTGCATTGGGAGCAAAGGTCGTTGGCATCAACAACCGCGATCTGCGTGATTTGTCGATTGATCTCAACCGTACCCGCGAGCTTGCGCCGAAACTGGGGCACAACGTGACGGTAATCAGCGAATCCGGCATCAATACTTACGCTCAGGTGCGCGAGTTAAGCCACTTCGCTAACGGTTTTCTGATTGGTTCGGCGTTGATGGCCCATGACGATTTGCACGCCGCCGTGCGCCGGGTGTTGCTGGGTGAGAATAAAGTATGTGGCCTGACGCGTGGGCAAGATGCTAAAGCAGCTTATGACGCGGGCGCGATTTACGGTGGGTTGATTTTTGTTGCGACATCACCGCGTTGCGTCAACGTTGAACAGGCGCAGGAAGTGATGGCTGCGGCACGTTACATATGTTGGCGTGTTCCGCAATCACGATATTGCCGATGTGGTGGACAAAGCTAAGGTGTTATCGCTGGCGGCAGTGCAACTGCATGGTAATGAAGAACAGCTGTATATCGATACGCTGCGTGAAGCTCTGCCAGCACATGTTGCCATCTGGAAAGCATTAAGCGTCGGTGAAACCCTGCCCGCCCGCGAGTTTCAGCACGTTGATGATATTGTGTTAGACAACAGGCCAGGGTGGAAGCGGGCAACGTTTTGACTGGTCACTATTAAATGGTCAATCACTTGGCAACGTTCTGCTGAGCGCGGGGGGCTTCAGGCGCAGATAACTGCGTGGAAGCGGCACAAACCGGCTGCGCCGGACTTGATTTTAATTCTGCTGTAGAGTCGCAACCGGGCATCAAAGACGCACGTCTTTTGGCCTCGGTTTTCCAGACGCTGCGCGCATATTAATACTAGTAGCGGCCGCTGCAGTCCGGCAAAAAAGGGCAAGGTGTCACCACCCTGCCCTTTTTCTTAAAACCGAAAAGATTACTTCGCGTTATGCAGGCTTCCTCGCTCACTGACTCGCTGCGCTCGGTCGTTCGGCTGCGGCGAGCGGTATCAGCTCACTCAAAGGCGGTAATCTCGAGGTTACATTGTCGATCTGTTCATGGTGAACAGCTTTGAATGCACCAAAAACTCGTAAAAGCTCTGATGTATCTATCTTTTTTACACCGTTTTCATCTGTGCATATGGACAGTTTTCCCTTTGATATGTAACGGTGAACAGTTGTTCTACTTTTGTTTGTTAGTCTTGATGCTTCACTGATAATACAAGAGCCATAAGAACCTAGAAATCCTTCCGTATTTAGCCAGTATGTTCTCTAGTGTCGTTGAGTTTGTTGCGTGAGCCATGAGAAACGAACCATTGCAATCATACTTACTTTGCATGTCACTCAAAAATTTTGCCTCAAAACTGGTGAGCTGAATTTTTGCAGTTAAAGCATCGTGTAGTGTTTTTCTTAGTCCGTTATGTAGGTAGGAATCTGATAATGGTTGTTGGTATTTTGTCACCATTCATTTTTATCTGGTTGTTCTCAAGTTCAGGACTGCACAATCCATTTGTCTATCTAGTTCAACTTGGAAAATCAACGTATCAGTCGGGCGGCCTCGCTTATCAACCACCAATTTCATATTGCTGTAAGTGTTTAAATCTTTACTTATTGGTTTCAAAAACCCATTGGTTAAGCCTTTTAAACTCATGGTAGTTATTTAAGCATTAACATGAACTTAAATTCATCAAGGCTAATCTCTATATTTGCCTTGTGAGTTTTCTTTTGTGTTAGTTCTTTTAATAACCACTCATAAATCCTCATAGAGTATTTGTTTCAAAAGACTTAACATGTTCCAGATTATATTTTATGAATTTTTTTAACTGGAAAAGATAAGGCAATATCTCTTCACTAAAAACTAATTCTAATTTTTCGCTTGAGAACTTGGCATAGTTTGTCCACTGGAAAATCTCAAAGCCTTTAACCAAAGGATTCCTGATTTCCACAGTTCTAGTAGTCAGCTCTCTGGTTGCTTTAGCTAATACACCATAAGCATTTTCCCTACTGATGTTCATCATCTGAGCGTATTGGTTATAAGTGAACGATACCGTCCGTTCTTTCCTTGTAGGGTTTTCAATAGTGGGGTTGAGTAGTGCCACACAGCATAAAATTGGCTTGGTTTCATGCTCCGTTAAGTCATAGCGACTAATCGCTAGTTCATTTGCTTTGAAAACAACTAATTCAGACATACATCTCAATTGGTCTAGGTGATTTTAATCACTATACCAATTGAGATGGGCTAGTCAATGATAATTACATGTCCTTTTCCTTTGAGTTGTGGGTATCTGTAAATTCTGCTAGACCTTTGCTGGAAAACTTGTAAATTCTGCTAGACCCTCTGTAAATTCCGCTAGACCTTTGTGTGTTTTTTTTGTTTATATTCAAGTGGTTATAATTTATAGAATAAAGAAAGAATAAAAAAAGATAAAAAGAATAAATCCCAGCCCTGTGTATAACTCACTACTTTAGTCAGTTCCGCAGTATTACAAAAGGATGTCGCAAACGCTGTTTGCTCCTCTACAAAACAGACCTTAAAACCTAAAGGCTTAAGTAGCACCCTCGCAAGCTGGCAACGTAAATATCCTTTTGTCTCCGACCATCAGGCACCTGAGTCGCTGTCTTTTTCGTGACATTCATTTCGCTGCGCTCACGGCTCTGGCAGTGAATGGGGGTAAATGGCATTACAGGCGCCTTTTATGGATTCATGCAAGGAAACTACCCATAATACAAGAAAAGCCCGTCACGGGCTTCTCAGGGCGTTTTATGGCGGGTCTGCTATGTGGTGCTATCTGACTTTTTGCTGTTCAGCAGTTCCTGCCCTCTGATTTTCCAGTCTGACCACTTCGGATTATCCCGTGACAGGTCATTCAGACTGGCTAATGCATCCAGTAAGGCAGCGGTATCATCAACAGGCTTACCCGTCTTACTGTCCCTAGTGCTTGGATTCTCACCAATAAAAAACGCCCGGCGGCAACCGAGCGTTCTGAACAAATCCAGATGGAGTTCTGGTCATTACTGGATCTATCAACAGGAGTCCAAGCGAGCTCGTAAACTTGGTCTGACAGTTACCAATGCTTAATGAGTGAGGCACCTATCTCAGCAATCTGTCTATTTCGTTCATCCATAGTTGCCTGACTCCCCGTCGTGTAGATAACTACGATACCGGAGGGCTTACCATCTGGCCCCAGTGCTGCAATGATACCGCGAGACCCACGCTCACCGGCTCCAGATTTATCAGCAATAAACCAGCCAGCCGGAAGGGCCGAGCGCAGAAGTGGTCCTGCAACTTTATCCGCCTCCATCCAGTCTATTAATTGTTGCCGGGAAGCTAGAGTAAGTAGTTCGCCAGTTAATAGTTTGCGCAACGTTGTTGCCATTGCTACAGGCATCGTGGTGTCACGCTCGTCGTTTGGTATGGCTTCATTCAGCTCCGGTTCCCAACAATAGAGGCGAGTACATGATCCCCCATGTTGTGCAAAAAAGCGGTTAGCTCCTTCGGTCCTCCGATCGTTGTCAGAAGTAAGTTGGCCGCAGTGTTATCACTCATGGTTATGGCAGCACTGCATAATTCTCTTACTGTCATGCCATCCGTAAGATGCTTTTCTGTGACTGGTGAGTACTCAACCAAGTCATTCTGAGAATAGTGTATGCGGCGACCGAGTTGCTCTTGCCCGGCGTCAATACGGGATAATACCGCGCCACATAGCAGAACTTTAAAAGTGCTCATCATTGGAAAACGTTCTTCGGGGCGAAAACTCTCAAGGATCTTACCGCTGTTGAGATCCAGTTCGATGTAACCCACTCGTGCACCCAACTGATCTTCAGCATCTTTTACTTTCACCAGCGTTTCTGGGTGAGCAAAAACAGGAAGGCAAAATGCCGCAAAAAAGGGAATAAGGGCGACACGGAAATGTTGAATACTCATACTCTTCCTTTTTCAATATTATTGAAGCATTTATCAGGGTTATTGTCTCATGAGCGGATACATATTTGAATGTATTTAGAAAAATAAACGAATCGGGGTTCCGCGCACGTTCCATGGTGCCACCTGACGTCTAAGAAACCATTATTATCATGACATTAACCTATAAAAATAGGCGTATCACGAGGCAGAATTTCAGATAAAAAAAATCCTTAGCTTTCGCTAAGGATGATTTTCTGGAATTCGCGGCCGCTGTTTCTTCAAGTCGCGGCCGCTTCTAGAGTTATGACAACTTGACGGCTACATCATTCACTTTTTCTTCACAACCGGCACGGAACTCGCTCGGGCTGGCCCCGGTGCATTTTTTAAATACCCGCGAGAAATAGAGTTGATCGTCAAAACCAACATTGCGACCAACAGGTGGCGATAGGCATCCGGGTGGTGCTCAAAAGCAGCTTCGCCTGGCTAATAGTTGGTCCTCGCGCCAGCTTAAGACGCTAATCCCTAACTGCTGGCGGAAAAGATGTGACAGACGCGACGGCGACAAGCAAACATGCTGTGCGACGCTGGCGATATCAAAATTGCTGTCTGCCAGGTGATCGCTGATGTACTGACAAGCCTCGCGTACCCGATTATCCATCGGTCAATGACGTTTTCGTTAATCGCTTCCATGCGCCGCAGTAACAATTGCTCAAGCAGATTTATCGCCAGCAGCCCGGATCACGCCCTTCCCCTTGCCCGGCGTTAATGATTTGCCCAAACAGGTCGCTGAAATGCGGCTGGTGCGCTTCATCCGGGCGAAAGAACCCCGTATTGGCAAATATTGACGGCCAGTTAAGCCATTCATGCCAGTAGGCGCGCGGACGAAAGTAAACCCACCTGGTGATACCATTCGCGAGCCTCCGGATGACGACCGTAGTGATGAATCTCTCCTGGCGGGAACAGCAAAATATCACCCGGTCGGCAAACAAATTCTCGTCCCTGATTTTTCACCACCCCCTGACCGCGAATGGTGAGATTGAGAATATAACCTTTCATTCCCAGCGGTCGGTCGATAAAAATCGAGATAACCGTTGGCCTCAATCGGCGTTAAACCCGCCACCAGATGGGCATTAAACGAGTATCCCGGCAGCAGGGGATCATTTTGCGCTTCAGCCATACTTTTTCATACTCCCGCCATTCCAGAGAAGAAACCAATTGTCCATATTGCGTCAGACATTGCCGTCACTGCGTCTTTTACTGGCTCTTACTAACCAAACCGGTAACCCCGCTTATTAAAAGCATTCTGTAACAAAGCGGGACCAAAGCCATCAACGAAACCATAACAGAAAATCTATATAATCACGGCAGAAAAGTCCACATTGATTATTTTCACGGCGTCACACTTTGCTATGCCATAGCATTTTTATCCATCCATTTCACAAGGAATCCTACCTGACGCTTTTTATCGCAACTCTCTACTGTTTCTCCATACCCGTTTTTTTGGGCTAGCTACTAGAGAAAGAGGAGAAATACTAGATGATGCAAACCGTTTTAGCGAAAATCGTCGCAGACAAGGCGATTTGGTCAGAGCCCGGCAATG
+
333EJGJHHFJ>GJJABJH?CFEEJJFECFFA>?@JC<<<;;:?@?GJJJJJJGJDFDD>:9::>=<==ADJJGJJJJJJHHJJJHHHIJCD<66;>CA?<;;;<?AIEEIJJGJJGF;;;7542(&'***+'''(,EFEJ?>>?DCJJJJJJEJHJJJJJJJHIIJJGJIJHJFIJJJJIJGIFDF;:::DHGJIIHJJJJJJJFJIF<;==GJCDC?32.///42:<:;>>><98::=<=?HA@?AGHGJJGJJFJJJFJGFJC===EEIJIFC-*&&<>@/))))(.0*0...3=:9<=EJFBDABGFEEDFEHEDEJCDCHJHJFJJJDHJHGJG???E>@588GJJJJJJJJFGGGDCACJJJHJJJJ?=<=CABJHJJJJJJJI====JGJGFIGHHIJJJJEGGJJH>=>JJJJJJJJJJJFJHFJJFJIJJHIJJGFJJJJJIHJDDDEJGGJGIHHJJGEJJFEEIJJJJIJJJJJF:::6987;;FJGGJGJ>;;9988FJFFFFJJIHHJJIIGJIGJJJJJGJJCCCJJJJJJJJJIGFGJJJHJJHJDJEJJJGGFEGGHGJJAB96668,++,>JJJJJJFHGJJFDCCD?;CHFGJJHJJJJHJJJJJAFBAD?@@EH>>>@EEIJJJF?@>/00181::@DEEFHJJHFG;;;110((()''()59>FFFDHJHFJJHEFJIJGJJJJJJJJJJJJJJJJ@@?@JFJJFJGGJJGHJGJJJIGJJGIJFFEHEDDBC><<=?FE<GJGEJJJHJF@?@HJIG@88CHJFJJGJJJFIIGHGGJFCAABDGJFHHHJIIJJH66IHIGGJJGJJIEE@54335&&)%%%%%&'(:12<AGFCDDECE999:JJJJGJJHJJJA@@AHJFB4444?>=7=>=GJJJJJJJJJCCEBJJJJJGJJIHJFBAADHJHJJHJJFJIJJJJJJHJJJJJJJJJJJJGJJJJJGJJJJHJJJJJGJJJIECAC@FJDJHJJHDJJJJJJJFHJJJJJHHIDGGJHJJJJJJEJJFEGGEEIDCA@@A?BBA====CFDJIFFJJ@66647+%%''**+)))??BBECD4**ACECEFFFEGDFFIBABDBFHDHJJJJHEFHJ<;;----4.--./0000.-..(&&'84*)()-**(''&&&)%%**(-<:;<=AEBDCEJJHJJJFJECDBE75@<:-89<JJDJJJFB688(..6@BBDDJGJGFHJHB<988B@@?@CBJJGCJJJJJJJICDDFJEJJJJGJ6555BBBB877:8;:=JFJJIJGJJAJED?>@==?@AG@>A@DJJJHJFCEFJCCD?A>>?<BFJJJJJJJFJJJIJJIHJJDEEFJJDC58<88>451':BJHG@IJIJJJHJ:9994BFGHB@@CJGIGJJHGDCJJFJHIJGJHHIJECGGJ88--333>=<=>@AFEJJJIJEFEGAA?>=<<=@EFHJHGJJJJJHGJJDGDGJJGIGJJJJFIJJGH71112554::>?JJJJJJJAAAACDA@?9JEGEE>>?DJHEDCEDCJJFJGBAFFJJJJGECBAJJEF@HJCDCEJHFIJJE??HEJJJHJJJJJJGIHDG4HFFGFJJJIJJJJGIJJJJJG8888GIEGGEJHFA@67DJF@@?<IEDDJGGIEHDBA<==@DB211*(((+0-++,,765/)((()(.%%%%(/,,35578;=AHGB?A,,,,CBCEC>@;:('''*%%%&)(%%%('%%#)()++*).-30/)(.2+''()9222186689AACA@@@DEDJIJJIJFIJHJEEEHJJEJJI43321134GF?GDGA@=;:,,,,AEEECBCB772225956..//9777<AJDGD?<83468<<@A;;:.++,2-,+**.('&&('(-1343///./:4433;<CBBJIJJHBDABJJJJJ??@DEGBIH<=6-*'(,++('%&'&&&&)+.5G?DIHFGIJIFJG?A?>??@?AB7>D88881111BGGA@>>?CBGDE>???JDDBDIFJJJJGFJJJHJJHGJHJFEJGDFDGGEEEJFGCIEEEBDAB><;9)@@.---52-*+/7-+++-//2CBCCDDBAHDGEDHBCA@DDIJHGCC441)((/<=?BCGJJJJEFJIIDDHEIEJEEHGCJJFHHJHJEDBCGHGJJJIJGJJA:57=B@;88=BBJFFJGIJJIEJIGCEEJIJJJJIJJJJGJFEJFGJHJEDGDEBBB>?<988>@GGFDDJGIJJJJFG6A@BHEJJGJJJGIGGECFDBJHJJIJHIGIIJJJJJEF::<=FGJE@@675/-+:;A?@DGGDBACDJ?GDDIDFEJE;;<>CJGFIFEGCFEJJDGDDDIJGDJEGJJJJIEIEE;;?@HJFHGD::::<<>EGHJHJIJDHDDGJJAGDHJHEG000---+)((+./9;>@BDGBBBD<=AEEJJJGEHD44444DEEDBHJEGAEGHJFJJJJFGJHFDBBCEFB==>?EGJJJJIEAA@@DH@6666C7112?7EA>ABJDFJEAD111<CJJJ;::9'''';@JFC>=>?A?BB8888CA?<=>=?@GGBB33311//13BJ>>AFJEFGHHC@>@EEGGDH@?BBGCI;7779BBA>>?AJJEIEJHFGJJHGJDC@@@DB><;;;<.---9:=<?8JBECCJEFJJDIEGJJGIJHJJIEHADBCJCFDCJGDDA@@CGCJCCDCHIJJGDCFJEHJGJEIIJHJJEJDA?>>??IJEJHDDAA@?999?A=>@@HJJJJJEJJEGGJGFJJIHGEFE//@:ECFDEHBDCHJJJFJHIGIFIEGFHJECGGIEJJJIJJFJG;EDHJJJFCAHGFCACBBDCBJDCCED<<<<IBJ?<<<;.../442/-+)''&7?BCC><:<<>C?320100+1??@DAEJFFEJIGGEJJ::::GJGJJECCDGHJDGEI@JFJHHHGGEFCFJHJJJIIEAA@@EEEHFFJGJEHJIFD@@=81..;:=:8966;(6:C>1///3=CBDBABBCGCBDEJFJDAB==?@;/./&&&&'&&'.0/***1544====?JJFJGDEGDFGJFJJEIDHGB1//0>=20044:<<@?><:**))+/11/0=<=?766+,19;:=>DDCC?@@A>>>EHHF8666780***+223465308::9::;===>>@@CEEEEIGJGE@BEB@@?CCCCDDEGJIGEGE?:@>DJ@@@CJFHD0,+,.;?@>99890005ECEABCA@?>ABGFEECBCCDABBA<@BFBFFHJIHFFIJGCDEGDB222290.,.8<@BA@48>BDBEEGIJED?ABCDIHIJHFFJFFGGDEGIJHCH@?>?@EHEFGFCD1-)&&&377BEGFDHCBDBCHFFCA=<<;;:9;;:<@@@B@EJ@EBDBFCEC:::;1/.-..36/..--.**/,,,892-))*)'())**)1119999CCA5555C@1///7AAB@??22257))(()*)))+,--//1210022889=?@A@>?BCD@@A@CD///0?EDA@>@BCEFDEBBCCDHEDCBACABBBF''''@AA@C76654200**..-000556-,016?=;;;=DHHB:BBBCE>;;<?AAB?<==444>AFC;;;;JEHJFC8788;2'(,3,+),866:8?=<;;99:::CCDFJJJHJICJD>><9A:9::;?HA@@@HDHIJHFIGJJGJIJGGIJJGGJEFEJJJJJIIIJEDJJDHI?GHJJG?>?B@@:7//.3DBI;::;E<<<<J=<C::89;://1<DFIHF;;;;HCJJE=<==C:45BJFGEHC@@@AFJIJCDBCJA??@JIGJFJJGJIJHHJJHJHJFJC=;:;DJJIEJHFDJ@@AJJIFIJJJJHJJJJJJJJJEFA?DAC@JC7777GFJFIFHGGC:<)DCIAFB.--&''&&&&+:;63301:9:;?@DJFJEFGCDA:-.;;<FJJHJGJJGJHCBA?>.)*;BJJB;8////0/00330---EJCEGFFECA=<<>DEEJJJJJ=>=..../<<<=CBC111112..//?BEJJJJEGJJFJJJJHJJGHJJGJGIJJJJJJJGJHFGEJFGJJFHJAAAAJJG@@?@EFCEDD9998;;<EDEEHJJJFGJGJJJJEJCHJGCGJJFJGHJJFFA@JGGJJ6667A?@BDJJJIB@AAHFBJHJJJA@BBJJJHDGA7::JFJJDE9789JJHCCDGIJJBCCCJJ<:::GG=58BJFH@<99@@AJJIG@;<>8AC@==;;<==A?:9::><;;;B>?DDJJJEFBDEEIEJJ@AABGAC?=='9=ECCHIJJH6556JIFFGHJIEJJJFGGEJH2223JEFFJJHFJFJEFJBA@;82111;;<AJDHCA19>23222=1=;9:?<<CEJFIGIIHJJHJFDDJ>===FF??B<ECHDEEGGIJJJIJHJJIGIJHJJGDJGHJJGEJHI>==>JFJJIDDEEEEDEE8888AEDFH;;;;34444@BB==FE,++,)(((AJE;A::><66,,,,6-:EEIAJCACDJJFJIGJJEHFJJJJHIJJIJHJJJJJDB@10008;<EFJJFJJEJBBEHIGGIGIJJIJGHJJHHJJIFIHJHBBEHJJGEFGJJIGHIJJGGJHJH??@<=5441;A;78>EDEDDCBBA@D<;99<=C<>2,-0012289AIG>===;=226779/@555.../:5EJIJJEJJHIJJJJJHJJJJGJHEIFJJIJJJGHJGGJJJJDECCHJFCGDEHFIFEDE>9544101118<<IFJJJJEAB>>955@A;**111)-3543.001HED??@ACIHF@>?=0-''',,7:6DDFBBAAGJDIDIJJJEIGA=5334EJECGEGC9BFJIJHGA'&&'''(5@BJJJJJJJIJGFJFC??BC=<=GDDFJJJIJIFJJJJJJJJGJJJJJG==DEEJHGJJJJJJJJIJHHHJIFJJJJJJJJJGJJHHJGEJGJJJJJJGHD8655>;522?>@778AJ@HJGHIJIEJIHEGJJJJJJJFJJHHJHJFHJGHHJ@>FIFFFFB83*(((('&&''''%&+.-,/30A@BCBEFFJJJJJJJJDB,,,,-FFDDJH@AABEIEEEIFHJGGH;;;;>=--,'('++)*((((,,(*%&<DDC;>GEBHFGGJHGJJEJHI>>>HGJIGFJJJGDEGJIDCHJHFFJJEJJFH----579665CA=><;<953,/133?BCDCCB7333332/0.//;@899::99:?:;5,*+3451BB????8666555<767BBE:9;:42343,,99CDIJJIHEJGJJEDAA??AAFEAJHJIJGJJJHJJJIJJJFGJHGJHHDJHJJJHEJGG>>?423566657=F==<<5545:DFIDFHJJEHJGGJGJIJJIJJJJJAJJJJJGDJJJJJJIJJHJJHJJJHEJGJHIEHFEJIJIEIJFF?;;?HJEFIFDCD2000*&&&&**+/0)))*;>FFE@1...---++3587778JJGGIJJIJHJEJJJIJJHGJJJJFDC>=;.&&&''''2.44+**)))):;<<;:34546449:89=?@JJEECFDJJJJJJHCABD?IHFFB8,))007327:=6=;CFHJHGIJJHHJFD-+))))+)+,09GABCJJEJFJJD@?JGHJEDEBE<64%&&)+/0/79FB?A>GIICECCE888==;;>IFGJJJJJJGIJH:99:?4,+++)%%((**))%$%%'''4.(&()+0)'&(5,))+++,,776657//.1===?B?B<<@AHHJDHFFAAAA<777;<<JJJGJEE>=GHDEFGHJJJJJAB@???>B@@:9)+&%%$&'%**%$%%&+'(+-4678>?GDDB?=;AAH988<DDJIJJJIJEJEJH<?895EFFHIDEJJHEFIDCGJJIGEDEFJ=9997IFACHFBDHGECEBA?@BEEEEDFDCEEGBABAJIFJC::DBE:&&&&())@><>CCJBCABH4.*%%%%'(0)(+''+,(
@Glass_T7V_25_D3_14_10_23
GTGAGAATGAATTATGTGGCCTGACGCGTGGGCAAGATGCTAAAGCAGCTTATGACGCGGGCGCGATTTACGGTGGGTTGATTTTTGTTGCGACATCACCGCGTTGCGTCAACGTTGAACAGGCGCAGGAAGTGATGGCTGCGGCACGGTTGCCGGTGTGTAGGCATGTTGCCGCGGATACGCGATATTGCCGATGTGGTGGACAAAGCTAAGGTGTTATCGCTGGCGGCAGTGCAACTGCATGGTAATGAAGAACAGCTGTATATCGATACGCTGCGTGAAGCTCTGCCAGCACATGTTGCCATCTGGAAAGCATTAAGCGTCGGTGAATTCCTGCCGCCCGCGAGTTTCAGCACGTTGATAAATATGTTTTAGACAACGGCCAGGGTGGAAGCGGGCAACGTTTTGACTGGTCACTATTAAATGGTCAATCGCTTGGCAACGTTCTGCTGGCGGGGGCTTAGGCGCAGATAACTGCGTGGAAGCGGCACAAACCGGCTGCGCCGGACTTGATTTTAATTCTGCTGTAGAGTCGCAACCGGGCATCAAAGACGCACGTCTTTTGGCCTCGGTTTTCCAGACGCTGCGCGCATATTAATACTAGTAGCGGCCGCTGCAGTCCGGCAAAAAGAGGGGCGTGTCACCACCCTGCCCTTTTTCTTTAAAACCGAAAAGATTACTTCGCGTTATGCAGGCTTCCTCGCTCACTGACTCGCTGCGCTGGTCGTTCGGCTGCGGCGAGCGGTATCAGCTCACTCAAAGGCGGTAATCTCGAGGTTACATTGTCCAATCTGTTCATGGTGAACAGCTTTGAATGCACCAAAAACTCGTAAAAGCTCTGATGTATCTATCTTTTTTACACCGTTTTCATCTGTGCATATGGACAGTTTTCCCTTTGATATGTAACGGTGAACAGTTGTTCTCTGTTTACTTTTGTTTGTTAGTCTTGATGCTTCATTGATAGATACAAGAGCCATAAGAACCTCAAATCCTTCCGTATTTAGCCAGTATGTTCTCTAGTGTGGTTCGTTGTTTTTGCGTGAGCCATGAGAACGAACCATTGAGATCATACTTACTTTGCATGTCACTCAAAAATTTTGCCTCAAAACTGGTGAGCTGAATTTTTGCAGTTAAAGCATCGTGTAGTGTTTTTCTTAGTCCGTTATGTAGGTAGGAATCTGATGTAATGGTTGTTGGTATTTTGTCACCATTCATTTTTATCTGGTTGTTCTCAAGTTCGGTTACGACAATCCATTTGTCTATCTAGTTCAACTTGGAAAATCAACGTGTACGTTGGGCGGCCTACGCTTATCAACCACCAATTTCATATTGCTGTAAGTGTTTAAATCTTTACTTATTGGTTTCAAAACCCATTGGTTAAGCCTTTTAAACTCATGGTAGTTATTTTCAAGCATTAACATGAACTTAAATTCATCAAGGCTAATCTCTATATTTGCCTGTAGGAGTTTTCTTTTGTGTTAGTTCTTTTAATAACCACTCATAAATCCTCATAGAGTATTTGTTTTCAAAAGACTTAACATGTTCCAGATTATATTTTATGAATTTTTTTAACTGGAAAAGATAAGGCAATATCTCTTCACTAAAAATTAATTCTAATTTTTCGCTTGAGAACTTGGCATAGTTTGCTCCAGCTGGAAAATCTCAAAGCCTTTAACCAAAGGATTCCTGATTTCCACAGTTCTCGTCATCAGCTCTCTGGTTGCTTTAGCTAATACACCATAAGCATTTTCCCTACTGATGTCTTCACTCATGACGTATTGGTTATAAGTGAACGATACCGTCCGTTCTTTCCTTGTAGGGTTTTCAATCGTGGGGTTGAGTAGTGCCACACAGCATAAAATTAGCTTGGTTTCATGCTCCGTTCAAGTCATAGCGACTAATCGCTAGTTCATTTGCTTTGAAAACAACTAATTCGAGCATCACATCTCAATTGGTCTAGGTGATTTTAATCACTATACCAATTGAGAAATGAGCTATACAATGAATAGTGCCATCTCCTTTTCCTTTGAGTTGTGGGTACTGTAAATTCTGCTAGACCTTTGCTGGAAAACTTGTAAATTATCCTCTAGACCCTCTGTAAATTCCGCTAGACCTTTGTGTGTTTTTTTTTGTTTATATTCAAGTGGTTATAATTTATAGAATAAAGAAAGAATAAAAAAGATAAAAAGAATAAATACCAGCCCTGTGTATAACTCACTACTTTAGTCAGTTCCGCAGTATTACAAAAGGATGTCGCAAACGCTGTTTGCTCCTCTACGAAACAGACCTTAAAACCCTAAAGGCTTAGTTAGCACCCTCGCGAGCTTGGGCAAATCGCTGAATATCCTTTTGTCTCCGACCATCAGGCACCTGAGTCGCTGTCTTTTTCGTGACATTCAGTTCGCTGCGCTCACGGCTCTGGCAGTGAATGGGGGTAAATGGCACTACAGGCGCCTTTTATGGATTCATGCAAGGAAACTACCCCATAATACAAGAAAAGCCCGTCACGGGCTTCTCAGGCGTATGGCGGGTCTGCTATGTGGTGCTATCTGACTTTTTGCTGTTCAGCAGTTCCTGCCCTCTGATTTTCCAGTCTGACCACTTCGGATTATCCCGTGACGGTTCGTCAACTGGCTAATGCCACCCAGTAAGGCAGCGGTATCATCAACAGGCTTACCCGTCTGCTGTTCCCCTCGACGCCTGGATTCTCACCAGATAGAAAAACACCCAGCAGCAGCCGATACAGCGTTCTGAACAAATGCGGATGGAGCTGAGGTCATTACTGGATCTATCAACAGGAGTCCAAGCGAGCTCGTTAAACTTGGTCTGACAGTTACCAATGCTTAATCAGTTGAGCACCTGTCTGAGCGATCTGTCTATTTCGTTCATCCATAGTTGCCCTGACTCCCGTCGTGTAGATAACTACGATACGGGAGGGCTTACCATCTGGCCCCAGTGCTGCAATGATACCGCGAGACCCACGCTCACCGGCTCCAGATTTATCAGCAATAAACCAGCCAGCCGAAGGCCGAGCGCAGAAGTGGTCCTGCAACTTTATCCGCCTCCATCCAGTCTATTAATTGTTGCCGGGAAGCTAGAGTAAGTAGTTCGCCAGTTAATAGTTTGCGCAACGTTGTTGCCATTGCTACAGGCATCGTGGTGTCACGCTCGTCGTTTGGTATGGCTTCGTTCGGCTGCCGGTTCCCAACGATCAAGGCGAGTTACATGATCCCCATGTTGTGCAAAAAAGCGGTTAGCTCCTTCGGTCCTCCGATCGTTGTCAGAAGTAAGTTGGCCGCAGTGTTATCACTCATGGTTATGGCAGCACTGCATAATTCTCTTACTGTCATGCCATCCGTAAGATGCTTTTCTGTGACTGGTGAGTACTCAACCAAGTCATTCTGAGAATAGTGTATGCGGCGACCGAGTTGCTCTTGCCCGGCGTCAATACGGGATAATACCGCGCCACATAGCAGAACTTTAAAAGTGCTCATCATTGGAAAACGTTCTTCGGGGCGAAAACTCTCAAGGATCTTACCGCTGTTGAGATCCAGTTCGATGTAACCCACTCGTGCACCCAACTGATTGCTTCAGCATCTTTTACTTTCACCAGCGTTTCTGGGTGAGCAAAAACAGGAAGGCAAAATGCCGCAAAAAAGGGAATAAGGGCGACACGGAAATGTTGAACCTGGCATCTCTTTTTTCCCTTTTCAATCTGTTGCTGAAGCATTCTCGGGTTGTATTTCTCATCAGCCAAATTGCAGGTTGTTCAATGTATTTAGAAAAATAAACGGATCAGGGTTGCGCACGTCCATGGTGCCACCTGACGTCTAAGAAACCATTATTATCATGACATTAACCTATAGATCGGCATCTATCCACCAGCAGGTTAGGGATCGAAAAAAATCCTTAGCTTTCGCTAAGGATGATTTCTGGAATTCGCGGCCGCTGTTTCTTCGAATTCGCGGCCGCTTCGTTATGACAACTTGACGGCTACATCATTCACTTTTTCTTCACAACCGGCACGGAACTCGCTCGGGCTGGCCCCAGTCATTTTTTAAATACCCGCGAGAAATAGAGTTGATCGTCAAAACCAACATTGCGACCGACGGTGGCGATAGGCATCCGGGTGGTGCTCGAAAAGCAGCTTCGCCTGGCTGATACGTTGGTCCTCGCGCCAGCTTAAGACGCTAATCCCTAACTGCTGGCGGAAAAGATGTGACAGACGCGACGGCGACAAGCAAACATGCTGTGCGACGCTGGCGATATCAAAATTGCTGTCTGCCAGGTGATCGCTGATGTACTGACAAGCCTCGCGTACCCGATTATCCATCGGTGGATGGAGCGACTCGTTAATCGCTTCCATGCGCCGCAGTAACTCAGATTGCTCAAGCAGATTCTCGCCAGCAGCTCCGGATCACGCCTCCCTTGCCCCGGCGTTAATGATTTGCCAAACAGGTCGCTGAAATGCGGCTGGTGCGCTTCATCCGGGCGAAAGAACCCCGTATTGGCAAATATTGACGGCCAGTTAAGCCATTCATGCCAGTAGGCGCGCGGACGAAAGTAAAACCAGCTGGTGATACCATTCGCGAGCCTCCGGATGACGACCGTAGTGATGAATCTCTCCTGGCGGGAACAGCAAAATATACACCCGGTCGGCAAACAAATTCTCGTCCCTGATTTTTCACCACCCCCTGACCGCGAATGGTGAGATTGAGAATATAACCTTTCATTCCCAGCGGTCGGTCGATAAAAAATCGAGATAACCGTTGGCCTCAATCGGCGTTAAACCCGCCACCAGATGGGCATTAAACCAGTATCCCGGCAGCAGGGGATCATTTTGCGCTTCAGCCATACTTTTCATCTCCCGCCATTCAGAGAAGAAACCAATTGTCCATATTGCATCAGACATTGCCGTCACTGCGTCTTTTACTGGCTCTTCTCGCTAACCGGAAACTCAACATGCATTTTCAAAGCATTTTGTAACAAAGCGGGACCAAAGCCATGACAAAAACGCGTAACAAAAGTGTCTATAATCACGGCAGAAAGTCCACATTGATTATTTGCACGGCGTCACACTTTGCTATGCCATAGCGTTTATCCATAAGGATTAAGCGGATCCTACCTGACGCTTTTTATCGCAACTCTCTACTGTTTCTCCATACCCGTTTTTTGGGCTAGCTACTAGAGAAAGAGGAGAAATACTAGATGATGCAAACCGTTTTAGCGAAAATCGTCGCAGACAAGGCGATTCGGTAGAAGCCCGCAAACAGCAGCAACCGCTGGCCAGTTCCAGAATGAGGTTCAGCCAGACACGCGACATTTTTATGATGCGCTACAGGGTGCGCGCACGGCGTTTATTCTGGAGTGCAAGAAAGCGTCGCCGTCAAAAGGCGTGATCCGTGATGATTTCGATCCAGCACGCATTGCCGCCATTTATAAACATTACGCTTCGGCAATTTCGGTGCTGACTGATGAGAAATATTTTCAGGGGAGCTTTAATTTCCTCCCCAGTGGTACGACCAAATCGCCCCGCAGCCGATTTTATGTAAAGACTTCATTATCGACCCTTCAACAGAATCTCTGTCGCACGCTGTACCAGGCCGATGCCTGCTTCTAATTGCTTTCAGTACTGGATGACGACCAATATCGCCAGCTTGCCGCCGTCGCTTCACGGTCTGGAGATGGGTGTCAGCCGAAGTCGTGATCGAAGAGGAACAGGAGCGCGCCATTGCATTGGGGGCGAAGGTCGTTGGCATCAACAACCGCGATCTGCGTGATTTGTCGATTGATCTCAACCGTACCCGCGAGCTTGCGCCGAAACTGGGGCACAACGTGACGGTAATCAGCGAATCCGGCATCAATACTTACGCTCAGGTGCGCGAGTTAAGCCACTTCGCTAACGGTTTTCTGATTGGTTCGGCGTTGATGGCCCATGACGATTTGCACGCCGCCGTGCGCCATGT
+
++++(('&%%('(')*))-+55455/0//<<?EHJJHIJIJJJHJJ====HCGEDJJFHJJGJJJJIJJIIGDJJJJJJIHGIGJIJD=8788>IIHGHIHJJHFJJIJJE=>=DDBEFJEDFBD@@?BDGHD@?>@AB@J@320./+*&'%)*'(((*(*%%%%$%%*,&+*')%%&'&&&')*---..350ADEJJFJJJIJ?>??HJBBHJJJJJHFJJIHIJJFGJJIHJIJJJJJHJJJJIGJHJFIJGFIGJJJJJIGCG>8789<;=BA=;=B=:8654479934577....3/0<<<>>A@DCFJG6666213984...+,,-1124212/22C<GEGJEJJB>>DFGHJFCGJHEIEHEBA>4338567@@JJJFJJJGB>733466877>>>><<<B>@@CJJJJHJGJJJGHJIJJJGEGHJ@A@@FJJGDB>GC8882221500+,-,,+&&&&-,****)**,0022::;?JJ99824/025@@@AGJJDABAGHJJFHIJHEHCCEFGEGJJJD444@E@@BA@BCJJGHJFEGGJED;:9;;6778;:;:>=>JA@??FJJ@=9@CGEDEA>=:35))(+/).<A==64459ECBAFFFFC<7789?>A=899==8*)''%&%'&'('(((::<IDJG?AJDCF589<5IJJGGFHJJJJIJGJCDDAFDGFJIIJJEFIIJJGJFFDDCGFJJFFJJ976:/,++2(''''&&,233:;76562111-.*)**///1;:<==FHEEHCIFE??><?=7789BJJA<<833221223888@@CCJJJJGJJJJJEDB0//0D===FABBJC7777GJJJGGHG??HJJJJJFJGC@FA7,*8;5559=@BFEJFDHGJJJFGJJGGJJHJHGFDGGJGICJJ?HGIJEJHJJFFJJJGJHJFJGDD0/**(''((,16?GF@BE?HJ=<<<<?<=@GDJD43+++,JFJEDHG?766:9:770.--/25:))//04:<641+,07898===>GDGJHJJ?FJD===>G7777DCFEGJJJHHJJJDEDJIJED>=<<;8;;<;@10/.)))-,34:9776;<<GIJEGFJEIJJFIJJJHJJJJJDB?CDIEHFHEDJJGFHJGGGJIJJJJGA@==++<@?884455B44446@?ED;95*4?FFBCEAEJJGFGDHJGIJJJJJJJJJIGFJJJJJJJJFJI<<<HGJJAABAJGGGDJJJJJJFJJFFJFHJFGHAAA@G=<<;@;930*'((6CJFCEEDB?;<BB11117,,,,:56AEGFJ3111--('&%$$$%%&/5678;***+=AAEJDECDJFG@>>@GB==:::78<=:99?CHGJEFJJDCDE=577;*77----42539FJFDGDJDEBDJGHGDF@=<54553.,+-/@EDBBDJGIJFGGDJ6665555>@EJFHB<==>JEEJFCFFICHDEIIF47444468=540*+-+)((./::221;:87HCCDFHJIJFFJFFEJGJFIJJEGJH===>8;2231111006A<999:EGEEIJJIDJFEJJJGGJF=G=JJCBBDJEJGIEJB@CHJJHJFHEC?@A@DJJJJHD3222D8889=86448/18833989%%%%(/02469<BCI74448=DBED@C>('''7889:75+%&*()&''->JFJD<;::@@JJJJJFAICA@BDGJEFIFJDJGJHJGJJJGEEGGEA??<<<:<<<AFJCD<<<<G222>=AFEGIJJJJGIJEJGJJIEFEGJJJF>998991*'%'%$$$$$&$)*+,))+*.:>AD65461025+++*)'%$&*+,-2::748-=88:9::CIHG5333(''(1;@@?;::;??BABA?ADBBBD??=<==?A8777>::;<JICEBCFFJ>A?('''58789:FBA@CDDIDAAAABAD((((DCEJGJDBBGJG44451100*(((%%'(*,,.0123AAGEGF@A?>A@?@@??C@BBJBCCCB??<496)''''(((%%%%-)(())+1/.,)(%%%%&$%((+,0332294B<554567<22255/-(/..8;D;:98:888:99=:+==:=?CEF;:*((++/35&%$$&''*16;?CH>>@A==<?@>@//(&.132>AJ@H@?CF8?8;GEIH;8?>7DBDDDDEJFJGIJFJEC@AA?A8223333=?C@BFBA<735>A<>424<>GCC32./-,,&&&'3;;CCDFJFJEFHGGECECFBJG40000199=9<9;;=A9889?CCHFJIHEJGHHE@@ABJJJFIFDCGGHGGFD@>10/=8)((((02*+3<<@?@=<=544462'(-'*++))*0445,,++7.&&)/76541*))&''),))*,/566:9912?@EJJJCDDFDB?@?EBGJJIDB?@><??@BAJDFJJJJJJIJEJCECFIJJJIHEE==FJIHJJIJGGJJHJ<<;IFECEDEF<;,''((//8<BCA3<ECBB)))*;::<>;0/45889>@@@A?==BBBAECB?:<<;<=?@>9CDJDJGGEHE97'&&&%$&$$,-<@DBGEDFDJEFFJJJJJJIJFHDIJEJJFFGGGJJEJBCBJCGB=9<=;9997:66=?5A?+&%%'9=@AFHBACEA?>>CBBBA?40ACCB)))*0...,**+572211574/+/23/=>@==>>@A@65500'''&*++0//08<766/./('%%*)+,(*565*%$$&'')%&'()('')1212112,**/=:9,*(,((''&&&((&$$$##$$(%&&&&&&.0)(((01,))()***''&&&&+---.99B55571/)*----.233AABCBABB=+**,-''&%%)+40)489==GI=;::667689DGGJ4222554,+++4,,,,0/--&&&&..//C@>55;DCF<8:;<===?A@-,,1887,,1102,-0/?CECGJ?>>?EFEDBABDJJI=>BJ?9848;6664<;;;=JJJJE@??IJFJIJIHJJJFJDICCA@@HFEJJIJJJJJJJEGFF?99:DG@D<;;<:::<BDIE@@@?>::5-*+.5.711/+,;98679J00///++/8679CC=BBBCFCCHJAEJJGIJGFIJGIIJJFJJIGFADIGEDCD76688559>@>>?DFJGHIDJDBC<76831/.--6?BCDDJGHGIDFJEJJ/,*)**01/..5FEJEF@BBFD99BCBDFJIJJHH5555BA888742352110?CE>>>-,,1,-??=>DCJEDCHHEBC==><CJJDGADE@=98678FDEEB@@DFDCBCFFFA7:<:57787,,++,--2899<=DHJFGGIJJJJJFFIFCHGE<=DAAACJIJGGJGIJDGJJIJFJ:::;JGJJJJGGJJJJJJJJJJJJJHJJGJCEDHJHHHJJJGJHJJIJJJHJ;8777774410/20./0/00..,,/88;BJIFJJJJJGJJ;:;;755695987788:;-+55451---0211<BJFFJGFD:::8H@>=?>=>:;;==CED=JJJJGGJHB@@?BBEFJFJJHJDIDFJJ?;:<HJ<::@GA@-,,-667;=EC=4464888:91/)'(,EAIDEBBA?=?<=@BJEDB:9:;G?@B?/////.*('&''''<GFHJFDB>>?>?C@;:;9>A;>A<;;233>////665:EJCEGGFEHHEHFGJGHJC@7--?@AADBBEDB?=?EJJHJHGDCDJGI?C>2210.,**(((%&)*.--38972.774/+++((((-----/111***%&&&'')+&&%&&%&(%%*('''&&%%%'$%$$$##$%%%(((10..001;<?BHIJCCD@'&&&()'((()(((*)''&%%+:A>?@774366BDE<<65336=>D>JCHHIJJJJJJJJJJJJGJJJJJDC200,(&'(-/*(%&)+*,*)(&'%$$&###&$('&&)../0000578;<?CEJJIJJJJJHJJ9788B0//45?DF:999@?B333@@AD?IF=>==<@?99../000-+'%'(8<ADJCFDGJGGFJJHJBB@B<;<=?@BACCFJFFJFHJJJHGJJJJIIJIJJIJ<<<8/..-30/01=>*)*)**1557?>@>@<::2.:78;ABBC311258368=;:889:IJJGJGJJJJGJJJHIJGDGJJIHGGJFFA@@EEB@JDCGJJHEE40/038871//02&&'&%&(%'&&&'///>ACFEHJJCBCAJJ2///24;.***J;:::JJJHJJJGIJJJJEF131441++116?@AABFE?@EBEJEEBA><=CIJJIJJHJJEJJJJIBAA@JJJJIDH@666JDFCCJDIJJFHCAFJC////322**)).97966DDCBDFJ;9:=?EHI;C:;DDDCD>=;9;<77779,+++5101))175=AB???>CB;:73,+*(,'''''&'&%%&&',)))%%%%%))(*&&%(48>BH6668::7-,,,+++*++,-//2)485/0CBDJFFJJ;:8,0)**&CCEGJJJHJFIFIGJJJFJGJJJJJAJC@@@9:::;BGGC544??7.+,/.-03=?>?ACDEEFDD>ICEDHFHJJJGHFJJIGJIGJJFJDJJIHEJ2222::8@322:;:412-)&$'$$$,DEGEJFGAB?=@@DDCFEGBCCJJEDJDJHJJJJ::905;<1889C@??<<@BEFJJJJJGJJCBA<862&&&&,--116656---./77..-.6679766?GJFACGD==??J?GAHJ?ACJJJHGIJEJH7533343)'((''(&(125521/08100088BAA;...,('()*,010111468;9:::@@?>>?>>.+++/:;=IJIDIJHJFA@A?ACADFC=>==;;969<<(%&')*&&(%)05<<1188FHBB886./--//776778<<AABEDE>777'''B>9EHJJGJHFEA@HFJJJJJHFIJJJI@>=3++++<=;;;:=4331466<<@@A>?@??==CA>4333JJJGJ;;43677760'&%&,))$##$$&&(%$%$%%%%&(*)'&%'')47>7666=;;BD@?766584+*)))2//=CDCEFJJJJJJFGJGIGIJFIGDFIGJDBJG@DHD2//0<IJFJJGFHJJJJGJJJJHEEJHBCA@>>FHJJHJJJIFG@;:'''3466:54357722210//.---3;:+((+**-554254642118;JEJDFCJCFHJGJJJEJHAEDEJJAA9BA>?9:;JHFECHGJJA89@BJGEEJHIJJJJJJAA::ADIJJJJJGJJJHJJJJJED>4110/,('(*,+002*(((/,,,,&%%'++++,44/)<>?BD5442223BB?>?DB@BA<;:9*1007<;++++.-('&&('''&&'.1)):<ADCHJA@///*+++3/,,,01<74422>CE6667::;886013225621/./2;;:6699:@@DIJJJEJJJGIJEEDDFBDFDJCEC?>(&&&(0..2''&&++,+861;<GCEGDB...ICJJJJJJHJGFJJBBBAHA=<:@?@3333655102347D>?>>J4224GJJJD>=86==<>>>?671/0.)'&(&($$$%%%&'*()1:::IFJJIJIJJJHFBA@>?BGGEEA<;=<89+&%'))(*###$$%%&$%%%%%%%%%&(((9,)&&8;DG@41243001112311/./,*))(+&,157:;9:;?IFJC?@ICDEFJFJFJGGJHG@GI@?>@ED=<>3)+7))))=A@;87710..&$$$%%-''')((&&%'()+++.09::9977=<CCEB;DGGIHFJ;::8;::,)''(&&&%&'%$$%&101335>=>CF----JDCJJBCCCJJJF>?>?IIJJJECDG3334DF>6FFAB><1-,*()()8?BG@AAHJJJGJJHGIFFJJF?==8999CCBBEFEEJIEJJEHA@?D>JJJJ6++>CFEBC??112=AEFECEGFBDEFHGJJJJJJJJEHGHJ888:5//2>>>>G@=:8:9,,+.3343442/03IJJFJJABA<:4*'''$
@Glass_T7V_25_D3_14_10_24
GTTTACGCGAAATAATCAGACAGCTTGAGGCCTGCTATGTGGCGCAGTATCCATTGACGCCGAAACTCGGTCGCCGCATACACTATTCTGGAATATGACTTGGTTGAGTACTCACCAGTCACAGAAAAGCATCTTACGGATCACATCGGCATCAAGAATATGCTCGTGTGTGCCGTAACCATCAGTGATGACGCTCCAGCAGCTTCCTTTAACAACAATAAAAAACTAAAGAACTGGCGGCTTTTTTGCACAACATTGGGGATGATATAACGCGCTGATCGTTGGGAACCGGAGCTGAATGAAGCCATACCAGACGACGAGCGTGACACCAGATGCCTGTCAGGCGATACAATAAGCGTTCGCAAACTATTAACTGGCGAACTACTTACTCTAGCTTCCCGGCAACAGACTTAATAAACTGGATGAATAAGCTTAGGACCACTTCTAGCTGGCCCTTCCGGCTGGCTGGTTTATTGCTGATAAATCTGGAGCCGGTGAGCGTGGGTCTCGCGGTATCATTGCAGCACTGGAGCCAGATGGTAAACCCTCCGTATCGTAGTTATCTACACGACGGGGAGTCAGGCAACTATCGATGAAGCCAAATAGACAAATCGCTGAGATAGGTCCTCACTGATTAAGCATTGGTAACTGTCAGACCAAGTTTACGAGCTCGCTTGGACTCCTGTTGATAAATACCGTGATCGCCTCGCAACTCCATCTGGATTTGTTAGCAGAACGCTCGGTTGCCGCCGGGCGTTTTGTTATTGGTGCGACGCAACGCTGGGACAGTAAGACGGGTAAGCCTGTTGATGATACCGCTGCCTTACTGGGTGCATTAGCCAGTCTGAATGACCTGTCACGGGATAATCACCAATAATCACTTTGAAAATATGAAAAAGGCGGACTGCTCAACAGCAAAAAGTTGGGGATCACACCATTGGCAGAACCCGCCATAAAAACGCCCTGAGAAGCCCGTGACGGGCTTTTCTTCTGTATGGGTGATTTGCTTGTCCTCGATCCATAAAGGCGCCTGCTGATGCATCCCCAGTTCCACTGCCAGAGCCGTGAGCGCAGCGAACTATGGAATGTAAGCAAAAAGACAGCGACTCAGGTGCCTGATACGTCGAGCAAAGGAATATTCAGCGATTTGCCCGAGCTCAAGGTGCTTAAGCCTTTAGGGTTTTAAGGTCTGTTTTTGTAGAGGAGCAAACAGCGTTTCAACATGTGTAGATGCTAATCCACTAAAGTAGTGAGTTATACACAGGGCTGGGATCTATTCTTTTATCTTTTTTATTTTCTTTCTATAAATTATAACCACTTGAATATAAACAAAAAAAACACACAAAGGTCTAGCGGAATTTACAGAGGGTCTAGCAGAATTTAGAGTTTTTCCAGCAAAGGTCTCGCCAAATTACAGATACCCACAACTCAAAGGAAAAGGACATGTAATTATTGACTAGCCCTCTGAATTGGTATAGTGATTAAAATCACCTAGACCAATTGAGATGTATGTGAATTAGTTGTTTTCAAAGCAAATGAACTAGCGATTAGTCGCTATGACTTAACAGACATGAAACCAAGCTAATTTTATGCTGTGTGGCACTACTCAACCCCACGATTGAAAACCCTAAAGGAAAGGACAGTATCGTTCACTTATAACCAATACGCTCAGATGATGAACATCAGTAGGGAAAATGCTTATGGTGTATTAGCTAAAGCAACCAGAGAGCTGATGACGAGAACTGTGGAAATCAGGAATCCTTTGGTTAAAGGCTTTGAGATTTTCCATGAACAACTATCCAGTTCTTCAACAAAAGTAGAATTAGTTTAGTGAAAGAATGTATTATCTTTAATTAAAAACACATAAATACTAATCAAAGTTATCATCTTTTGAAAACAAATACTCTATGAGGATTTGGTAACTGGAAACACAAAAGAAAACTCACAAGGCAAATAGATAGTTGATAAAGATTGATCATGTTAATGCTTGAAAATAACTACCATGAGTTTAAAAGGCTTAACCAATGGAGTTGAAACCAATAAGTAAAGATTTAAACGCTTCAGCAATATGAAATTGGTGGTTGATAGAGCAGAGGCCGCCCGACTGATACGTTGATTTTCCAAGTTGAACTAGATAGACAAATGGATCTCGTAACCGAACTTGAGAACAACGAGATAAAAATGAATGGTGACAAAATACCAACAACCATTACGTCGGAACTTCGTACCTACATAACGGACTAAGAAAAACACTACACGATGCTTTAACTGCAAAAATTCAGCTCACCAGTTTTGGCAAAGTTTTCGTGTGATGCAAAGTAAAGTATGATCTCAATGGTTCGTTCTCATGGCTCACGCAAAAACAACGAACCACACTAGAACATACTGGCTAAATACAGAAGAATCAGTTCTATGGCTCTTGTATCTATCAGGTGAAGCTGACGAACAACGAACAAAAGTTGAACAACTGTTCACCGTTACATATGAAGGGAAAGTTTCCATATGCACAGATGAAAACGGTGAGAAAAAGATAGATACATCAGAGCTTTTACGAGTTTGGCATTCAAAGCTGTTCACCATGAACAGATCGACAATGTAACCTCGAGATTACCGCCTTTGAGTGAGCTGATACCGCTCGCCGCAGCCGAACGACCGAGCGCAGCGAGTCGTGAGCGAGGAAGCCTGCATAACGCGAAGTAATCTTTTCGGTTTTAAAGAAAAAGGGCAGGGTGATAAACGCCCGTTTGCCGGACTGCAGCGGCCGCTACCGTATTAATATGCGCGCAGCGTCTGGAAAACCGAGGCCAAAAAGGGGCGGATTACATCTTGATTGCCCGGTCAGACTCTCCGGCAACTGAATACCGATCCAGCACAGCGTTGTCCGCTTTTCCACGCAGTTATCTGCGCCTAAGCCCCCCGCCAGCAGAACGTTGCCAAGCGATTGACCATTTAATAGTGACCAGTCAAAGGTTCCCGCTTCCACCCTGGCCGTTGTCTAAAACATATTTATCAACGTGCTGAAACTGGGCGGGCAGGGTTTCACCGACGCTTAATGCTTTCCAGATGGCAACGTGTGCTGGCAGACTTTGGCGCGCCAGCATATCAGATACAGGCTGCTTCATTACCATGCAGTTGCACTGCCGCCAGCGATGACGCCTCGCTTTGTCCGCCACATTCGGCGATATCATCGCGGAACACGCCAACATACTGCGACAGTTGCGGCAGCATTCCTGCGCCTGTTCAACGTTGACGCGACGCGGTGTAAACGAATAAACCGTCGATCACCGCGTGGTCGGCTGGCTGGCGTCTTTGCCCACGCGTCAGGCCACATACTTTATTCTCACCCAGCAACACCCGGCGCACGGCGGCGTGCAAATCGTCATGGGCCATCAACGCCAAACCGATGTAAAAACCGTTAGCGAAGTGGCTTAACTCGCGCACCTGAGCGTAAGTATTGATGCCGGATTCGCTGATTACCGTCACGTTGTGCCCCAGTTTCGGCGCAAGCTCCGGTACGGTTGAGATCAATCGACAGATCACGCAGATCGCAGTTGTAGTCCCCGCAACGACCTGCTCCCCAATGCAATGGCGCGCTCCTGTTCCTCTTCATTACTGACTTCAGTCACCATCTTAACTGTGAGCGACGGCGGCAAGCTGGCGATATTGGTCGTCATCCAGTACTGAAAGTCACTAATAAGCAGGCATCGGCCTGGTAGTCACGCACCAGATAATTAATCCACAGTTTCGATAATGAAGTCTTTACCATAAAATCGGCTGCGGGGCGATTTGGCTGACGATGGGGAGGAAATTAAACTCCCCCTGAAATCTTCATCAGTCAGCCGAAATTGCCGAAGCGTAATGTTTATAAATGGCGGCAATGCGTGCTCGAATAAAATCGTCACGGATCACGCCTTTTGACGGCGACGCTTTCTTGCACTCCAGAATAAACGCCGTGCGCGCACCCTGTAGCGCATCATAAAAATGTCGCGTGCTCGGCTGAACCTCATTCTGAAAACTGGCCAGCGGTTGCTGCTGTTTGCGGGCTTCTACTACCAATAATGTCTGCGACGATTTTCGCTAAAACGGTTTGCATCATCTAGTATTTCTCCTCTTTCTCTAGTAGCTCACCCAAAAAAACGGGTATGGAGAAACAGTAGAGTTCAATAAAAAACATAGGTAATTGGCTAATACTTATCGAATAAAATGCTATGGCATCCACCAAAATCATCATGCAAATAATAAATCAATTTTGCCGTCGTTATAGACGCTTGTTACGCGTTTTTGTCATGGCTTTGGTCCCGCTTTGTTACAGAATGCTTTTAATAAGCGGGGTTACCGGTTTGGTTAGCGAGAAGAGCCAGTAAAGACGCAGTGACGGCAATGTCTGATGCAATATGGACAATTGGTTTCTCTGAATGGCGGGAGTATGAAAAGTATGGCTGAAGCGCAAAATAATCCCTTGCTGCCGGGATACTCGTTAATGCCCATCTGGTGGCGGGTTAACGCCGATCAGGCCGAACGGTATATTCGATTTTTTTATGGACCAACCGCTGGGAATGAAAGGTTATATTCTGGATCTTCACCATTCGCAGTAGGGATGATAAAGGTGGGACAAATTGTTTGACCGGGTGCTATTTTTGCTGTTCCCGCCAGGAGAGATTCATCACTACGGTCGTCATCCGGAGGCTCGCGAATGGTATCAGCCGGTGACTTGTCGTTCCGCGCGCCTACTGGCATAAACGCTTAACTGGCCGTCAATATTTGCCGATAGATATTCGCCCGGATGAAGCGCGCGGGCCGGCGTATTTCAGCGACCTGTTGGGCAACGCGTTAACGCCAACAGCCGGCGCTGTTAAAGTGTTGGCGATAAATCTGCTTGAGCAATTGTTACTGCGGCGCATGGAAGCGATTAACGAGTCGCTCCATCCACCGATGGATAATCGGGTACGCGAGGCTTGTAGAGTACATCAGCGATCACCTGGCAGACAGCAATTTTGATATCGCCAGCGTCGCACAGCATCTTTCTTGTCGCCGTCGCGTCTGTCACATCTTTTCCGCCAGCAGTTAGGGATTAGCGTCTTAAGCTGGCGCGAGGACCAACGTATCAGCCAGGCGAAGCTGCTTTTGAGCCACCAGATGCTCTCACCACATCATCGCAATGTTGGTTTTGACGATCAACTCTATTCGCAACTAAAAAATGCACCGGGGCCAGCCCGAGCGAGTTCCGTGCCGGTTGTGAAGAAAAAGTGAATGATGTAGCCGTCGGTAACGTTAGAAGCGGCCGCGAATTCGAAGAAACAGCGGCCGCGAATTCCAGAAATCATACCTTAGCGAAGACCAGGTTTTTATCTGAATATCTCTCCTAATAATGGCCTATTTTTATAGGTTAATGTCATGATAATAATGGTTTCTTAGACGTCAGGTGGCACCATGGGAAATGTGCGCGGAACCCCTATTTGTTTATTTTTCTAAATACGTTCAAATATATACTAATGAGACAATAACCCTGATAAATGCTTCGATGATATTGAAAAAGGAAGAGTATGAGTATTCAACATTTCCGTGTCGCCCTTATTCCCTTTTCCGGCATTTTGCTTCCCTGTTTTTGCTCACCCAGAAACGCTGGTGAAAGTTAAAAAGATGCTGAATAGATTAGGTGCACGAGTGGGTTACATCGAACTCAATATCAACAATCCAGTAGCAAGCTTTCGC
+
$%&,'$$$$%%'(&&&%$$$%%%%%'$$$&'')+/00188/...2'''(()***('*+*+*%$%'+...>?DCCBEJJJHFDDEBCB+*%%$%',(%&'-212=CIEJFJCABAFJJIJE@@?>ACEIJF8778I>=6677,)(''**-.01'''&,('%%&&+%$$$(+,*+5///0<?@D?===:;;'''&&&%&%'+(&&&'&'((($$&%%&&()&''))'%%$%&&&$#$$$$#$*,.016:893334:43,)+4=:3.))'&$$%%)(()'''''&'%&&+0*/0015111358:::<>>97666,*%%$'56556EE???=@>7--.8@;:99-,,,++//,%#$$%%%&''2+,,6668=3.--.ADDGJEBDCGFJJJFJDB>545=B=<.(300,)'&'%%%$&%%%%&)%%%&&%%&***),)&%%***)**+-*$#%%%%&(366-2;<CGHHDFF>JJHE4446GIIJB5444=<;;?@BEJFJHEF98(''())('))2458?@DDDECAA;;;.,''('(*&'%(&&&'&(*+..+;:<100....1733../0'''%&'B@9984489665754,++-)(((+*)&&(((((-*))*667<;:990../'''..;DFIJJIHFFHIJHJEEB?@??9888<8<ECDHEDG8864313=?C@>@?CGEFECD@CD0(''%%%%&%%%%%&%''&&$%&&&)*222::>?FFA?2(&&%&,3,;=?=>>>GFHIDAA;;860+++,)((&**%$%#####%$$%%'**)))24325561:///>=G65556==:02=;::6776ADHIHEJCEFJJJJJIFDE<<<<99932,+,-889<C>>77855792-,+*&%$#%%$$$$###&)&'(.--'&$$%*,+/+&%$%$%'')&%%%%%%$%)+0.*'%$%%%%'&'$$%$&'%&*)**+/4612,**))*2??>==?@D?@BCCCB?998:;89:6<?@?44,(()(((&%%&%###%%%%%()'''%$$%$&&&%%&)**'&&&++'&%%$%$%$%+.('&().&&&&(535;ABD?DDDHGBC@AB>>><<,)&&,-,++'$$$$%*@CEDEBCBBBDC;''&').//798+)%$%&%%'%&()(+,)*320159==<=CAAA=32210'&'),.&%&&(-5778FA=IIJJJJ>:6453467:::>?<76545344454641.,'''(('&%&'$#$%)((((+*&&%''''*./26111176777640001122425,,+.*((%&&&)00325667>>@?:44.,,+,/&''+224666443456778665333345867776:<:9886766774334684000189889966668777677;931010($%&'++0455/7876998654*%$%&(*)*',421//004463300//79:747:<;822776654351+&&0565450+'%$$$%&976653434655678:<9888;;:87878:221.,--,-(%&'%&(&(((6888::==9777778896555555300014332///085556-'&&')''''%%&'555777676587<:8779;;95200767444465879<;8-,,-0017<7677-'&'&&(*(&&&),(&&$$$'%0266544447796533556665765555775543320//-.+*))&&&',,++,+*)*,%%%%/001212578776666798766200047778::998751000444489<<;:86554556779650/.*((&%%%$#$$$%%%$$$$$&&&%&)'&&&))37511001/0*)((*(%&)((*(((&('%%%&/11,+''&&%%&)+($$$%&&&&&%$$'-'&%&&$$#%%%&&'((.,./8GJECGED?>2115000:69>@(&&&&%$$$$')'%&%+1FHEGJJFD8777:::9))),-&$%$$$$').&%%%&%%#$%''(++,,7@D;:::EJIJFHJGEIGIJJID@B<?;GHJJJHIFAA@=996.,(&%&%/29EA@AEFEEFFDGJAA?22438)(''&%&)**66656<:998;C<<;;?=92+&%%%##$&%&&&'*(**,()++31143333=;:6+8?AGCBD<:99@@>?>@;:::++++()))--2=?;<<:<:211156..-)*)(*)04CJECCDFJJGIIIEBDIJCD<;;;;CJH9889;,,,,-+('&&&&(((779;FEJGHEEFFJFJGJJJJJGGHEFIGHCEFFGJEGGHJGJEEJJJECC433320..-))()+)&%%&'),&%(0)%%%(&$$$%%$$'&$$$$&%&%%&&555>=DEDBB==>@GFGHEJGJEIEDEEDCE>=:;<@@@?JGJDAA,*).,'&&%$$$%%%$$&&&$$$%(('$$$$$&$%%'''01115355455233+'&$&''0*)$$$$#$+(''%&&'(()/0)&$$%,<=>?BCEEGJJJJHHICA?:''()-0-580&&')*/3BJHEDC?@A@973)(((++%$$$(((+,&&%%%%&&)+,,0019<;CA<8,*(('.*)$%((/0>AGABB@?7=CFGJFJFJE>=>><;;<DCJJHJJJJGJFJJHHB930000;.+,,-.99888;CGJJFJJJJJJJJJGJEE@@C5555AA@=;@,,653//+(''667>>>@@JEDEC6655>?JHJHJHJJ6667?<>@>;;<@GA+++.0,,,11/)((&&'*&%%$%%#$%#$&''-/12289:A@>6674555'''(,(&&)AABJGJJJJIFFDEGJCCDCJJF<<<@A=:866411-+-02/-+'''''%&-.0/-$$$%&())'''&&&&&')(&&&&'(+((&$%$$$$#$%%%$%&$%%&)&&'''%%%*)&'&'03<???@<<33*)))/010+,20--.7;;EDC>;;=CD@???7886877/.((,-0/...;...)))(--./)&&$&*)(&&%&(&'''26/*)))4DGJJJIIJJEEEJJJA@@?IIIFIJJJEFJDJ@=6/-'&''),,.,6443209-)))(-/+++-287:---2+.,.-,(''%&%%%$%$#$$%(&&&&'*+&&&&''''%&(&'%%&$$#%%$##%$*-*)(%%&-/025?@@6677DGHJEEGEA?@>A<43=,++)**(&%&&**'(%%%%'&,,-+&%')*)))-*&%$%')*5:@8888CBBJCC@??1.''('(('&&#&((''&&((/2?BCHG@HJJBB?@=?>88800'%%&)'%##$###&%%&$&&&')&&$$$&(&%%%'$$$$'&%$$&(&%&%%%%%$$%&$-:>AGGEJJJFJJJJJJJJFCFCA8<<>?A?@?7689:;;;HJDA?<;:66;;AFHEFGHD;;<A?@AAGJ1115JFFC>?>8881)((*''&%%$%)7=><<<>??JGEJJJIJJJJJJJGD;<;;EBBCIIJJFJJIHJIGAAAAFJH?911A?>??,,,,HHH@J@>>?AA8<3333D76/.:-'%%&%&'((*'&&'*--,-121/../08788::::'''()(''43696+*&&&&((%$$$%'(()(*++..-*((++.-6466?F?@@<=<7766;...@@=55,7771001000.111*&%%$##$%$&&%%$&'+9;;=?ADJFFGGEGF?===DACB554-('&'---.5675611/,+++%%%%%$$##'*0/020/089BI@<;;>JFE7(''(**))+((%&$$#$$%#$%%&%(%%%%)%$$')*+3589<:;>;1/(&'*/1==BBCCFIGFJJJJJJJED:998*)(''*233==444310.&$$$&$$')--)&&(&)+,''('('%$$&&%&((<>900,'(36<>@BJIIJHJIFFJHF@@@><:///1;,,+++)(&&'()*03(%%%%*-(''(***+--/--)))EJJ====EFDHBC?>?>>?;:---0555@CEFFDHJEC><?>9:657@89DFIHJGGFHFFHJJEBBBBBBJEHBCBCJJJECDJ31100145??HGE3332)((',,,)&&&'''43;6E==>=BA9940,'(&$%%$&&%('(()'(13433EA?..;;BIGJCCCCJIJBBBCJ?6&&&%%%&)*)+-;;:7/753&&&%%%$$%&)*156HFJDC<==@GEA==<;;<:&%%&%%'(*&%&*'&&''&%%&$#$$$$%%$$$)-.*%$$%%&$#$$&&&'**((001)''(**)%&'&&'((##$##'%%%&)*%$$##$%$$##%(,*)*''&%%&'((''(%&&&&...29::BJJJJGGJEJJJGHIGHJJAEJDGDFGAJJFJHHJJJHIJJIJJJJJJJJGCCEJ@;@F6667JCBEEHJGC><=;6665+''')+,//&%%&)+,0019:<??AE>===ABFHIJCDCEFF6667;999:)(%%''74543,)*)'$$%$$%+9987677BGHJGGGFD;;;;=32-%%-&1'(214<8ECGEB?</,,,+15;,,,,>5567?:871/.-.&*+'(&$$%$$$%**&&%$$%'''&+*'.57<BACCD<;+*++;22144:;8:=BID@FFFGHJGJJ<><;<))))(+)$$&&&&&'++'')&&&(+$$$&$&(-&%$$&(-)()+,),,,---.32-))&&'(12576>=BDJ28=;FB??=65710.-+0<=?JJJJIIGJJHJJJJJJJJJJJIFFFJJGGJJFJFF8433688=:552-1.-32-./4?>@@BB>?><88('$$$%&&&,)/12334644/-,,//.-,,,+++%$$&&'('()*+,0.0*))(/0/++((-(.)(&%&&%&+*+.///77:CC?2112-+(%%$$''+,)**&''%%%$$%&&'&&&&#$$$%$&&&*2388>>>@AJDCFC?@FGJFJEEJIJHJGJIGJJGJJJJHIJJJHIJIGJJHGJ:777794=5546::?A>HJJEHJJJJJJJFJH6444..7--&$$%')(()**379?DG===?JJJJJJHIIJHFGGJIFIHJJJJHJIJFBB?87/.***()&%&&$&&.?EACFEH=;;<@88@@JGHHGGH=;;;JCGJJJJ@?<<:7<DEJC>>?>>;999ADCJ@BADCDBBABA<;;<?A=>=:79:@FHGJHJJHJHFIDA<0//0.*++&&&&&&&$$%$(('-(('$##$%%'+0899;?DCIDFD1000---/..-..&'(&%$$##&8AGCEJFGGEGGJJJE:8&&%((0651116:,DDD@@@?GJJJFFJFJJHHHFDHIEEFGDIA?<40/(''''$$##&%+-6:DFFFHGJH:::;@@AADDEHIFFFDFJFA>0/00334;::9?51//'&%%)&$'-,,('$##$&(+,+0--&&$$&'+)'&&'&((&''(**&&&'../1239:ACEDEJJJFJGIJGIJJJJJJJJJIJJJHJD-----:4334CJJGCCCBJFJJJJJJIJJHBEABEGGHJJIHEFHGJHJJFGGJJJFJIJJGD***)8887.,%(%&''(()++,-::<?HGGJFJIJJHJJDCEH7.--*))(-+'(9;FAEFHHHEFEGDHJJIGGJGHJJIJJEFJJJIGJJJHHJJDCJJJGJB>@:96798776:8:76463*;;;?CEBBCDADCGGJIIJJHGE84448533)(%'*,/0.-&%%%$%'&%#$&&+)*'###$%'(((+9@?@CAA6555=0////0)&%&&''$$#$%$%%##%%%%)(%$
@Glass_T7V_25_D3_14_10_25
TCAATGTGACCTTCAGTTCCAGCGGTCGGTCGATCAAATTCAGATAACCGTTTGGCCTCAATCGGCGTTAAACCCGCCACCAGATGGGCATTAAACGAGTATACCAGCAGCGGGATAACTTTAGCTCAGCCATACTTTTCATACTCCCGCCATTCAGAGAAGAAACCAATTGTCCATATTGCATCAGACATTTTGGTAAGCTCATCTTTGCTGGCTCTTCGCTAACCAAACCGGTAACCCCGCTTATTAAAAGCATTCTGTAACAAAGCGGGACCAAAGCCATCAACAAAAACGCGTAACAAAAGTGTCTATAATCACGGCAGAAAAGTCCACATTGATTATTTGCACGGCGTCACACTTTGCTATGCCATAGCATTTTTATCCATAAGATTAGCGGATCCTACCTGACGCTTTTTATCGCAACTCTCTACTGTTTCTCAGTACCCGTTTTTTTGGGCTAGCTACTAGAAAGAGGAGAAATACTAGATGATGCAAACCGTTTTAGCGAAAATCGTCGCAGACAGAGCGATTTGAATAAAGCCGCAAACAGCAGCAACCGCTGGCCAGTTTTCAGAATGAGGTTCAGCCGAGCACGCGACATTTTTATGATGCGCTACGGGTGCGCGAGCACGGCGTTTATTCTGGAGTGCAGAGAGAGCGTAGCCGTCAAAAGGCGTGATCCGTGATGATTTCGATGCCAGCGCGTTGCCGCCATTTATAAACATCCTTCGGCAATTTCGGTGCTGACTGATGAATGTTTTCAGGGGAGCTTAATTTCCTCCCCATAGTCAGCCAAATCGCCCCGCAGCCGATTTTATGTAAAGACTTCATTATCGACCCTTACCAGATCTATCTGGCGCATTACCAGGCCGATGCCTGCTTCCTGATAACTCAGTACTGGATCGTGCCGACCAATATCGCCAGCTTGCCGCCGTCGCTCACAGTCTGGAGATGGGGGTCTGACCGAAGTTGAGTAATGAAGAGGAACAGGAGCGCGCGATTGCATTGGGAGCAAAGGTCGTTGGCATTAACAACCGCGATCTGCGTGATTTGTCGATTGATCTCAACAGTACCGCCAGTTGCACAAACTGGGCACAAACATGACGGTCATCGGCAACTCCGGCATCAATACTTACGCTCAGGTGCGCGAGTTAAGCCACTTCGCTAACGGTTTTCTGATTGGTTCGGCGTTGATGGCCCATGACGATTTGCACGCCGCCGTGCGCCGGGTGTTGCTGGGTGAGAATAAAGTATGTGGCCTGACGCGTGGGCAAGATGCTAAAGCAGCTTATGACGCGGGCGCGATTTACGGTGGGTTGATTTTTGTTGCGACATCACCGCGTTGCGTCAACGTTGAACAGGCGCAGGAAGTGATGGCTGCGGCACCGTTGCAGTATGTTGGCGTGTTCCGCAATCACGATATTGCCGATGTGGTGGACAAAGCTAAGGTGTTATCGCTGGCGGCAGTGCAACTGCATGGTAATGAAGAACAGCTGTATATCGATACGCTGCGTGAAGCTCTGCCAGCACATGTTGCCATCTGGAAAGCATTAAGCGTCGGTGAAACCCTGCCCGCCCGCGAGTTTCAGCACGTTGATAAATATGTTTTAGACAACGGCCAGGGTGGAAGCGGGCAACGTTTTGACTGGTCACTATTAAATGGTCAATCGCTTGGCAACGTTCTGCTGGCGGGGGCTTAACGCCAGTAGCTGGTGAAACAGCGCAAACCAGCTGCACCGGACTCATTAATCTGCTGTTGAGACCCACAACCGGGCATCAAAGACGCACGTCTTTTGGCCTCGGTTTTCAGAACACTGCGCGCGGTTGTTAATACTAGTAGCGGCCGCTCCAGATACAGCAAAAAGGCATCACCGCCTACCTTTTATTAAAGTTGCAAAGATTTCTTCGCGTTATGCAGGCTTCCTCGCTCACTGACTCGCTGCGCTCGGTCGTTAGGCTGCGGCGAGCGGTATCGCTCACTCAAAGGCGGTAATCTCGAGGTTACATTGTCGATCTGTTCATGGTGAACAGCTTTGAATGCACCAAAAACTCGTAAAAGCTCTAAATATATCTATCTTTTACACCGTTTTCATCTGTGCATATGGACAGTTTTCCTTTGATATGTAACGGTGAACAGTTGTTCTACTTTTGTTTGTTAGTCTTGATGCTTCACTGATAGATACAAGAGCCATCAACCTTCGAATCCTTGCGTATTTAGCCAGTATGTTCTCTAGTGTGGTTCGTTGTTTTTGCGTGAGCCATGAGAACGAACCATTAAATGCATACTTACTTTGCATGTCACTCAAAAATTTTGCCTCAAAACTGGTGAGCTAAAATTTCTAGGTAAAGCATCGTGTAGTGTTTTTCTTAGTCCGTTATGTAGGTAGGAATCTGATGTAATGGTTGTTGGTATTTTGTCACCATTACGTTTATCTGGTTGTTCTCAAGTTCGGTTACGCAAATGCATTTGTCTATCTAGTTCAACTTGGAAAATCAACGTATTCGTCGGGCGGCCTCGCTTATCAACCACCAATTTCATATTCCTGTAAGTGTTTAAATCTTTACTTATTGGTTTCAAAACCCATTGGTTAAGCCTTTTGAACTCATGGTGGTTCTTTTCAAGCATTAACATGAACTTAAATTCATCAAGGCTAATCTCTATATTTGCCTTGTCGTTTGTTTTGTGTTAGTTCTTTTAATAACCACTCATAAAATCCTCATAGAGTATTTGTTTTTCAAACTAACATGTTCCAGATTATATTTTATCAATTTTTTTAATTGGAAAAGATAAGGCAATTTTTTCTTTTCACTAAAAACTAATTCTAATTTTTCGCTTGAGAACTTGGCATAGTTTGACTGAATATGTTCAAAGCCTTTAACCAAAGGATTCGATTTCCACAGTTCTCGTCATCAGCTCTCTGGTTGCTTTAGCTAATACACCATAAGCATTTTCCCTACTCATGTTCATCATCTGAGCGTATTGGTTATCATGAACAATTCATCCGTTCTTTCCTTGTAGGGTTTTCAATCGTGGGGTTGAGTAGTGCCACACAGCATAAAATTAGCTTGGTTTCATGCTCCGTTAAGTCATAGCGACTAATCGCTAGTTCATTTGCTTTGAAAACAACTAATTCAGACATACATCTCAATTGGTCTAGGTGATTTTAATCACTATACCAATTGTGATGGGGCTAGTCAATGATAATTACATGTCCTTTTCCTTTGAGTTGTGGGTATCTGTAAATTCTGCTAGACCTTTGCTGGAAAACTTGAGTTGCCTAGACCCTCTGTAAATTCCGCTAGACCTTTGTGTGTTTTTTTGTTTATATTCAAGTGGTTATAATTTATAGAATAAAGAAAGAATAAAAAAATAAAAAGAATAGATCCCAGCCCTGTGTATAACTCACTACTTTAGTCAGTTCCGCAGTATTTCAAAAGGATGTCGCAAACGCTGTTTGCTCCTCTACAAAACAGACCTTAAAACCCTAAAGGCTTAAGTAGCACCCTCGCAAGCTCGGGCAAATCGCTGAATATTCCTTTTGTCTCCGACCATCAGGCACCTGAGTCGCTGTCTTTTTTCGTGACATTCAGTTCGCTGCGCTCACGGCTCTGGCAGTGAATGGGGGTAAATGGCACTGCCGCACTTTATGGATTCATGCAAGGAAACTACCCATAATACAAGAAAAGCCCGTGCACGGGCTTCTCAGGGCGTTTATGGCGGGTCTGCTATGTGGTGCTATCTGACTTTTTGCTGTTCAGCAGTTCCTCCCTCTGATTTTCCAGTCTGAGCCACTAGGATTATCCCGTGACAAAGGTCATTCAGACTGGCTAATGCACCCAGTAAGGCAGCGGTATCATAAGACGGCTTACCCGTTTTACTGTCCCTAGTGCTTGGATTCTCACCAATAAAAAACGCCGGCGGCAACCGAGCGTTCTGAACAAATCCAGATGAAGTATGAGGTCATTACTGGATCTATCAACAGGAGTCCAAGCGAGCTCGTAAACTTGGTCTGACAGTTACCAATGCTTAATCAGTGAGGCACCTATCTCAGCGATCTGTTCTATTTCGTTCATCCATAGTTGCCTGACTCCCCGTCGTGTAGATAACTACGATACGGGAGGGCTTACCATCTGGCCCCAGTGCTGCAATGATACCGCGAGACCCACGCTCACCGGCTCCAGATTTATCAGCAATAAACCAGCCAGCCGGAAGGGCCGAGCGCAGAAGTGGTCCTGCAACTTTATCCGCCTCCATCCAACCGTATTTGATTGTTGCCGGGAAGCTAGAGTAAGTAGTTCGCCAGCGTTGATCGTTTCCGCAACGTTGTTGCCATTGCTACAGGCATCGTGGTGTCACGCTCGTCGTTTGGTATCAGCTCGTTGGCTCCAACTCTACCAACAATCAAGGCGAGTTACATAATCCCCATGTTGTGTAAAAAACAGTCGCTTATTATTCGGTCCTCCGATCGTTGTGAAGAAGTAAGTTGGCCGCAGTGTTATCACTCATGGTTATGGCAGCACTCCATAATTCTCTTACTGTCATGCCATCCGTAAGATGCTTTTCTGTGACTGGTGAGAGTTACTCAACCAAGTCATTCTGAGAATAGTGTATGCGGCGACCGAGTTGCTCTTGCCGCGTCAATACGGGATAATACCGCGCCACATAGCAGAACTTTAAAAGTGCTCATCATTGGAAAACGTTCTTCGGGGCGAAAAACTCAAGGATCTTGCACTATCGAGATCCAGTTCGATGTAACCCACTCGTGCACCCAACTGATCTTCAGCATCTTTTACTTTCACCAGCGTTTCTGGGTGAGCAAAAACAGGAAGGCAAAATGCCGCAAAAAAGGGAATAAGGGCGACACGGAAATGTTGAATACTCATACTCTTCCTTTTTCAATATTATTGAAGCATTTATCAGGGTTATTGTCTCATGAGCGGATACATATTTGAATGTATTTAGAAAAATAAACAAATAGGGGTTCCGCGCACATTTCCCATGGTGCCACCTGACGTCTGGACCCATTATTATCATGACATTAACCTATAAAAATAGGCGTATCACGAGGCAGAATTTCAGATAAAAAAATCCTTAGCTTTCGCTAAGGATGATTTCTGGAATTCGCGGCCGCTGTTTCTTCGAATTCGCGGCCGCTTCTAGAGTTATGACAACTTGACGGCTACATCATTCACTTTTTCTTCACAACCGGCACGGAACTCGCTCGGGCTGGCCCCGGTGCATTTTTTAAATACCCGCGAGAAATCGAGTTTGATCGTCAAAACCAACATTGCGACCGACGGTGGCGATAGGCATGGGGTGGTGCTCAAAAGCAGCTTTCGCCTGGCTGATACGTTGGTCCTCGCGCCAGCTTAACGCTAATCCCTAACTGCTGGCGGAAAAGATGTGACAGACACGACGGCGACAAGCAAACATGCTGTGCGACACTGGCGATATCAAAATTGCTGTCTGCCAGGTGATCGCTGATGTACTGACAAGCCTCGCGTACCCGATTATCCATCGGTGGATGAAGCATTTCGTTAATCGCTTCCATGCGCCGCAGTAACAATTGCTCAAGCAGATTTATCGCCAGCAGCTCCGGATCGCGCCCTTCCCCTTGCCCGGCGTTAATGATTTGCCCAAACAGGTCGCTGAAATGCGGCTGGTGCGCTTCATCCGGGCGAAAGAACCCCGTATTGGCAAATATTGACGACAACTGTAAGCCATTCATGCCATCAGCCGCGGACGAAAGTAAACCCACTGGTGATACCATTCGCGAGCCTCCGGATGACGACCGTAGTGATGAATCTCTCCTGGCGGGAACAGCAAAATATCACCCGGTCGGCAAACAAATTCTCGTCCCTGATTTTTCGCCACCCTGACCGCC
+
2&%&&+*(&'''&$%%%%$*',/=@B75442+++*+**)+'&&&'(*))**0.())+0''''65668997;654556=<>?;;;<ADGJDFC7668+''((*(''%&''))%&'&*(%$$$(&%%')*11789'''''--34343231.89@JJAA@<>@;36=?;CD@EIACBD@?55200,,-,,,//11))*)/*))*)('())+/)((%%$%%$$$+/200;97<DA////>FEFIHGJ7678A@JJJJJJJJJJJJJJG7666>63+.()((-,2--,)&&%&/9GJI9:99?>BGJJJJJIGJFJJ??@@HHJEJGEJJFIGFAB@AEGI>??>@??98:56)))))))3)))+?8((((BCJGJJDFCDA>77/)&'(*3/--229;:89=EHJDDCGJHJJJJIJJIJJJJGJJJJIIJFB7678DD@9JDFEDDEGG??=B<BCIFEJFIHIEFDEJ.,,20)7>@BEFEJJIJJA?AAADE8634JJHHHEHIAAA@EF==<9(((')(()**&&*+*---:30,)+557//-;<<?IJJFGGFJGJJJIEJJGBECB33112778:////52--,,-8:::CE<=FFFGJIJJJJIJJGJGGJJDA&&&'%$$%&((),;::AFEFGIGCCFCB@A@0/)'&''(+33444456::'&&&==?BCA''''<<;>CI@????+'''(,)&%%$%&&''''')*488422../1..)''+()=A::::C6+++.&%%%%%%&(&&'()*)*3267;=JF@;;;34../0@?88:?;<0//)(((12ADEFFIHGHJJHJJJJJFJFFEE@=7335300,((+,0111;9<2=;1:?667666..4688700*%%&'23:=BE@?>>?;721,*'&$%$$######&&%&&%%$$$$$$%&'*034:>GIHDEHE>;;><C?=<;===BEEBA@:99:HIDJJ@?6**+,,(''&%%%&')*('(()7788:9;DHHHJIJJJJHJFE?@((()-3''(/0;JGJJGGJJH<888@AD>>,(')*+,/-02./>CABFJJJHGC=:)((*.%(((=8554+('$$(%'%$%$*'&%&%%((-++/3)('())***+4777,**(***,)'(((-/34988::///////0589999HDC?;7223:EIGJJJJJFJJJGJHJFJHGHGIBCFFJFEJCA@AGJFJGH@88322211112;EFJGEJIHHHFA??@;650/149?>>>CH8;=C?>>BJJGDJHFEDJIJJIJJJJJHIHHFGJFJDDGJJJJIJHHJIGJJIJACAGJHGEJJJGHGHJFHFEGF@@@?JJHHIJGJJAA>EGJGJJJIGGGFIJJJIJI@9997999@DB?;86/>78B?CBE????BBEC=<<>EJ51562:<@>>>>@EBGJEJJBE11.02899//./??DDAEF::::6555IFEJIIHFCE>=JHHJJIJJJJGJIJJHHFJJJIJJIJHHJJJIJGIGJJIHJJJJJHGJJJJJFJJJJJJJJJJJJHJHFJJGJJJJJGJHJHJIIGHJDJJGHEHJFFJHJDFFGIJJJJJ=99:<GGJGGCG=<,<=ABIJIAAABGJ=>>?1*)*<8A@/.......==@9311033---($&&+442234333A====>@>HJ10..00:;>===<<;444477-,,-0EDDC@AFGHJJIFGJ?>=<BDJJFBA??6.'%%&(%&%$$$%%%&-//.-)()&&%&-.)%'%%&(''+)'''''$$$#$$$'**++2-'&'(++1)*)+.-,-0-'%%%'*02../;;;<=>>2/,,//BC=<;ABA)'('(,'&&&+**++**(('(('.29552257>A@BCD333**''')$$$#%%''(((&%$'(%&&%&'''&&%',.('&$&&(('%%%&)--,+'&()-67:EIJJHF@@A@FJIE?A@@@?ABA66?8866;<C<;;5111-*))$$$%%'%$$(/.......5(%%(24577887998784'&(&'''55:EEHC;;:77/)'''545:7;;FGDJJJJFFDGGEABB?EGGHGFJGFFFH9888@@J@>=44)&&%&)(****+-+*:<;<=DEFDEGH>;;:;=;=8776644?A=;;:843/+<B=IDCEDE44@@@JCCDCJJJHJJHIJHCEEECA@BAAJJEDDHJJGHIJGJGJIJJHGFGGEEHGGCCBHIIJI&&%%+4,'&))*023.%$$%*.32----.>AFIGJGCJJDJJGFJDFFDHEJHEEEDCFHG@A=<=?DFFCDBCF@;:;;<.++&&'*(&$%%%'+'()+50/./;;91112>??C?=655//00888=G?;889;;99;(''(,-3'%$$'&'037944-,,-;:::HJGHFGIJDAFFIJDEFFJGIEJDF?ACBCA@?::<;811069::8++**//0013481017565*))*+2,44599:9A@A@A>8626;,)'&()'%$%&)*&&&&(&&*('((,,//456799;=<CCDBAA810.)((')''))012A7777=1///1122029;>@=2...4('((/9++++/./8;BBCAAIDEDIEHI;;;1EEACCBGIIJJJGEEHJF=HAF@FBAA@B<<7775300210.''''''&'97669D?@@>BCDE8777CC<<<>D?>>8899:@DBBADIDGIJEEGIJJHFJA?)&&(4)'''./3/+2/289334:@>A?@@?@CCC))((,58:978++.2669?@@@?>>>=AE0)'()*))-/1006/81543448;:::;/+'''(0..-04-,*+./:>@<;11-(&'+))'&((*/..-,**++++4?HIGFCBBGCFFHJGJJI;66896;;AADDE8888B2221/'%%&(&&'''(((&(4>JDBCCD@?@@EGJGD??>))**.3475C@@CBDJDCH(((((+)*))****9:DB@>:9:@@CCCJJCC@>??CJH8888=00-.(''()457@777221//.-/,**,,/,.5511)&&&&29-,,++++/1--'&./818=?7JHJEJJJHJJJJJ?>>?FEDD<....@>@?@B@A6620/-/46:C=;9:=ABACCCDIFIFDJEFEGIHEEHHGJIIH=>=>DGJECCCDIIJJIIDEDEIFJJIJFGIFJEEABABB??>??A3127;=>?A>DDDIGJJFEFHHFGJJJJGF?>>>A7663/((*)'))-++//7C@?;::;JJJHJGFEJIEJGIFGJJJHHDJJJJGFIGJJJIFDIEBHIHDFGH>=93006=DADGCACCABCEDDCD4+()*)'&&''(+7777::=@CBEEBDFDFA@FCHCDD?=EA?C<5CBG@??DJHFGDCCBBGHFJGCDFGDCCBB@B<::<<+'55--68---1.885*''*-2423///.(('';::>@ECFCIGHDDDDEFIEGJEFGG@>DEC>?>>>@<>51.*)'&&()7;;JEEEEGCBCBIJEEFDGJGJGIG@B3200/.2>@?=>?<<;2AJIJJEJ>=BBDCDE///2///569;7A?C>>??FJCAAAGDEIGEBBDIEGEFEDE>BBAAA>;445:<??>=1001,,,,:::9;45510----.59)))BECAB@,+++,,:;?@A@A@EFF?>=>@BBA@6666999=@?JJBA;;;1..++,)*+())//2;985567@@BA@@@>CCBDIGFDDBA::89384//2377:;<99.2)((*338:?@<;+'''()++++((**<<<<>CAAAB>==?BAA@@@@@>@@AB@?DHDBACCAABBDF9989866&&'*)'&')*/-((&0++/1-****1/*)*+.103)('&'&&%%&)-12-,,-14:9:;=EGH=<<:3,,73.78::@EIJJJFHFFC876'%%&'%&(-1++,,*4)(((:>?AIJJJBBBCJGB>====++++:<;??=>;=<66230(879AA4334)))*//0./--/44.../5342//++*.))***+-14349>?>>?@@>;<A@A@;;<;B@?>=>EFJJJDJCCCCIJC><200-...3**))++879=?@@ADECEJIFIJGIJCDBC9:541(()*,128672,.;=ACFBCD8IFFJIHJFBB<AB=;910//AC@@;;;;DCCBFHFJJGF77FHJGJJJHCB8887:;:@7766<<@A?BEGJJJJJJHIJEJJB>@0067ACEJJBBBBJFJGGFEJIIGCAECEJC??@@CDCBCEGDDEDD?>?8A@@?<738421116,+,-0;:;;:::;@CCIFDFDJJHCD><***+643(&%%$%&0*&((+,*&)/669<GGB@92/023)''+&&&)243,((,*+,)******)&&%('))(***2/+-;66657852-,./9=GHFEBCCJFDD@AC+***+114/1115+'&&)&$&&%%%'('&&(*))*+1))))'''888CFEDDBG;=22&&&'9<==D@@=:940)&&***)%$%$$$$)&%$$$%%())+..-,,,-/000/0,,-4:?DCCDCGEGGGCFDEHHJJJJJJIIGJJIJJJJFCHHJIJFDAB3212<=CJ?>;86(&''7>?BEFDGB<;;<>DHGJGEJHDA888<<<55448+((()'''',//56CDFDE@@@ABB;;=HJGBCBBCA?541//*&%%),-.2276411,/,&''-3/000DBAGJFJIJHGIHHIDJJJIJA@ABJJHBDG=9JEJJJHJJJCEEGGJHHJFJFJ>?>>ED96200/+)()((')''(''''(((%&%%*&%$$()+474334:6.--.433255/00***+;55:/../??@EAA<*<@JDFHJGJJIGGFJHFJFFFB@?@:6<=>CB***+3335:21122FEDF666EJ6666C../GFJGCCF;;<@>@FI>=<;B==??ABDB?0000??@@BJJJJIGJ>>DJJJHBA>=4443493==A<9;=:;<C@BJHJHHJHDCDA@?@ED:444JGIIJJFJJDCGCDJHJJJJJEDGJHJG@@AA,++,+++,GJ@=A=?55459:<43331A44455544>?CBE8877.-&---,44100@AFGJJIJHFIEEDJGFJGJFDGHEDGGIGIJIJJ<<<<HHHJIJIJJGJJIFDIDJFJJJFFGBBB<AJEAAAAEJFDG87779799HFJHF@==100/...>AF@<AB>EEDFGJJHJIHHCE=99?1012:;<G=;92111.'(:A@@ADDBFJJJGFJGJIJJJHFB?IEJIHIEHJJJJJEGDF=8770/4;CJIIHFJE00/1*)/04?CHCIJHJJJFBIB@9710-&&&'.4*'004==CAIIJJIBADAAB@BJJJFFJJFFJIJJJJJDCB?))'&(239889:97789JJJDBB@C,*789JJJFJJJJIJIIHIJJJFFIHEHJFE@=>743311-,.53444ACJJJJHJIJJIGJJJGCA>:77;9893''&&.)))''''347:<GHGJJGJHDBB><9,,,,AEHHJJJIGJJJJIEFFJJ>>=>=9==>==<=DGEHFJJJJHJ@@=7666BDBBEDC99JF@HGJIJJIJIC===40/.+'&&('&&&%(/BCCFJBBCBA@<=DECBC>?@BJHJJ::::A@C8///02221281@AIJHJJJCFD@?>:3223,,+,102>/1>=>;1?@BBJFJJGJJJJGJJ?(&&)0.03:9<;832229;;>HEFFJFJJJJJJJHJ>>>?FHGJDJIJJJA>:8:><=>EHGGJJJIJJHJ@>>.-,''(),'$$''(&''&%&&&&%&$$$$''+12:6558:=@@>CGJJFB56EDEID;::0///231//02:885?DJFJDEJHJJJDEDGJJFFDEFJJGE=5<=@EJCCDB9993339;34''(-,+10,++,,,,-..8('&(&'-)*((.872-*2'%%)*(()',*++((&
@Glass_T7V_25_D3_14_10_26
CCCGTTGTTCCTTGCCCTACATGCTTGGATTCTCACCAATAAAAAACGCCCGGCGGCAACCGAGCGTTCTGAACAAATCCAGATGGAGTTCTGGTCATTACTGGATCTATCAACAGGAGTCCAAGCGAGCTCGTAAACTTGGTCTGACAGTTACCAATGCTTAATCAGTGAGGCACCTATCTCAGCGATCTGTCTATTTCGTTCATCCATAGTTGCCTGACTCCCCGTCGTGTAGATAACTACGATACGGGAGGGCTTACCATCTGGCCCCAGTGCTGCAATGATACCGCGAGACCCACGCTCACCGGCTCCAGATTTATCAGCAATAAACCAGCCAGCCGGAAGGGCCGACGCAAGTGGTACTGCAACTTTATCCGCCTCCATCCAGTCTATTAATTGTTGCCGGGAAGCTAGAGTAAGTAGTTCGCCAGTTAATAGTTTGCGCAACGTTGTTGCCATTGCTACAGGCATCGTGGTGTCACGCTCGTCGTTTGGTATGGCTTCATTCAGCTCCGGTTCCCAACGATCAAGGCGAGTACATGATCCCCCATGTTGTGCAAAAAAGCGGTTAGCTCCTTCGGTCCTCCGATCGTTGTCAGAAGTAAGTTGGCCGCAGTGTTATCACTCATGGTTATGGCAGCACTGCATAATTCTCTTACTGTCATGCCATCCGTAAGATGCTTTTCTGTGACTGGTGAGTACTCAACCAAGTCATTCTGAGAATAGTGTATGCGGCGACCGAGTTGCTCTTGCCCGGCGTCAATACGGGATAATACCGCGCCACATAGCAGAACTTTAAAAGTGCTCATCATTGGAAAACGTTCTTCGGGGCGAAAAATTGTCGAGGATCTTACCGCTGTTGAGATCCAGTTCGATGTAACCCACTCGTGCACCCAACTGATCTTTCAGCATCTTTTACTTTCACCAGCGTTTCTGGGTGAGCAAAAACAGGAAGGCAAAATGCCGCAAAAAAGGGAATAAGGGCGACACGGAAATGTTGAATACTCATACTCTTCCTTTTTCAATATTATTGAAGCATTTATCAGGGTTATTGTCTCATGAGCGGATACATATTTGAATGTATTTAGAAAAATAAACAAATAGGGGTTCCGCGCACGTTCCCATGGTGCCACCTGACGTCTAAGAAACAGTTATTATCATGACATTAACCTATAAAAATAGGCGTATCACGAGGCAGAATTTCAGATAAAAAAAATCCTTAGCTTTCGCTAAGGATGATTTCTGGAATTCGCGGCCGCTGTTTCTTCGAATTCGCGGCCGCTTCTAGAGTTATGACAACTTGACGGCTACATCATTCACTTTTTCTTCACAACCGGCACGGAACTCACTCGGGCTGGCCCCGGTGCCGTTTTAAATACCCGCGAGAAATAGAGTTGATCGTCAAAACCAACATTGCGACCGACGGTGGCGATAGGCATCCGGGTGGTGCTCAAAAGCAGCTTCGCCTGGCTGATACGTTGGTCCTCGCGCCAGCTTACGACGCTAATCCCTAACTGCTGGCGGAAAAGATGTGACAGACGCGACGGCGACAAGCAAACATGCTGTGCGACGCTGGCGATATCAAAATTGCTGTCTGCCAGGTGATCGCTGATGTACTGACAAGCCTCGCGTACCCGATTATCCATCGGTGGATGGAGCGACTCGTTAATCGCTTCCATGCGCCGCAGTAACAATTGCTCAAGCAGATTTATCGCCAGCAGCTCCGAATAGCGCCCTTCCCCTGCCCCGGCGTTAATGATTTGCCAAACAGGTCGCTGAAATGCGGCTGGTGCACTTAATCCGGCAAAAGAGTAACATGGCAAATATTCTGACGGCCAGTTAACCATTCAGTGCCAGTAGGCGACAAAGTACAAACCCACTGGTGATACCATTTCGCGAGCCTCCGGATGACGACCGTAGTGATGAATCTCTCCTGGCGGGAACAGCAAAATATCACCCGGTCGGCAAACAAATTCTCGTCCCTGATTTTTCACCACCCCCTGACCGCGAATGGTGAGATTGAGAATATAACCTTTCATTCCCAGCGGTCGGTCGATAAAAAATCGAGATAACCGTTGGCCTCAATCGGCGTTAAACCCGCCACCAGATGGGCATTAAACAAGTAATCCCGGCAGCAGGGGATCATTTTGCGCTTCAGCCATACTTTTCATACTCCCGCCATTCAGAGAAGAAACCAATTGTCCATATTGCATCAGACATTGCCGTCACTGCGTCTTTTACTGGCTCTTCTCGCTAACCCAAACCGGTAACCCCGCTTATTAAAAGCATTCTGTAACAAAGCGGGACCAAAGCCATGACAAAAACGCGTAACAAAAGTGTCTATAATCACGGCAGAAAAGTCCACATTGATTATTTGCACGGCGTCACACTTTGCTATGCCATAGCATTTTTATCCATAAGATTAGCGGATCCTACCTGACGCTTTTTATCGCAACTCTCTACTGTTTCTCCATACCCGTTTTTTTGGGCTAGCTACTAGAGAAAGAGGAGAAATACTAGATGATGCAAACCGTTTTAGCGAAAATCGTCGCAGACAAGGCGATTTGGGTAGAAGCCCGCAAACAGCAGCAACCGCTGGCCAGTTTTCAGAATGAGGTTCAGCCGAGCACGCGACATTTTTATGATGCGCTACAGGGTGCGCGCACGGCGTTTATTCTGGAGTGCAAGAAAGCGTCGCCGTCAAAAGGCGTGATCCGTGATGATTTCGATCCAGCACGCATTGCCGCCATTTATAAACATTACGCTCGGCAATTTCGGTGCTGACTGATGAGAAATATTTTCAGGGGAGCTTTAATTTCCTCCCCATCGTCAGCCAAATCGCCCCGCAGCCGATTTTATGTAAAGACTTCATTATCGACCCTTACCAGATCTATCTGGCGCGCTATTACCAGGCCGATGCCTGCTTATTAATGCTTTCAGTACTGGATGACGACCAATATCGCCAGCTTGCCGCCGTCGCTCACAGTCTGGAGATGGGGGTGCTGACCGAAGTACGTAATGAAGAGGAACAGAGACGCGCCATTGCATTGGGAGCAAAGGTCGTTGGCATCAACAACCGCGATCTGCGTGATTTGTCGATTGATCTCAACCGTACCCGCGAGCTTGCGCCGAAACTGGGGCACAACGTGACGGTAATCAGCGAATCCGGCATCAATACTTACGCTCAGGTGCGCGAGTTAAGCCACTTCGCTAACGGTTTTCTGATTGGTTCGGCGTTGATGGCCCATGACGATTTGCACGCCGCCGTGCGCCGGGTCTGCTGGGTAGAATAAAGTATGTGGCCTGACGCGTGGGCAAGATGCTAAGCAGCTTATGACGCGGGCGCGATTTACGGTGGGTTGATTTTCTGCAACATCACCGCGTTGCGTCAACGTTGAACAGGCGCAGGAAGTGATGGCTGCGGCACCGTTGCAGTATGTTGGCGTGTTCCGCAATCTGGCGATTGTCGATGTGGTGGACAAAGCTAAGGTGTTATCGCTGGCGGCAGTGCAACTGCATGGTAATGAAGAACAGCTGTATATCGATACGCTGCGTGAAGCTCTGCCAGCACATGTTGCCATCTGGAAAGCATTAAGCGTCGGTGAAACCCTGCCCGCCCGCGAGTTTCAGCACGTTGATAAATATGTTTTAGACAACGGCCAGGGTGAAGCGGGCAACGTTTTGACTGGTCACTATTAAATGGTCAATCGCTTGGCAACGTTCTGCTGGCGGGGGGCTTAGGCGCAGATAACTGCGTGGAAGCGGCACAAACCGGCTGCGCCGGACTTGATTTTAATTCTGCTGTAGAGTCGCAACCGGGCATCAAAGACGCACGTCTTTTGGCCTCGGTTTTCCAGACGCTGGCGCATATTAATGCTCGTAGCGGCCGCTGCAGTCCGGCAAAAAAGGGCAAGGTGTCACCACCCTGCCCTTTTTCTTTAAAACCGAAAAGATTACTTCGCGTTATGCAGGCTTCCTCGCTCACTGACTCGCTGCGCTCGGTCGTTCGGCTGCGGCGAGCGGTATTAGCTCACTCAAAGGCGGTGATCTCGAGGTTACATTGTCGATCTGTTCATGGTGAACAGCTTTGAATGCACCAAAAACTCGTAAAAACTATGATGTATCTATCTTTTTTACACCGTTTTCATCTGTGCATATGGACAGTTTTCCCTTTGATATGTAACGGTGAACAGTTGTTCTACTTTTGTTTGTTAGTCTTGATGCTTCACTGATAGATACAAGAGCCATAAGAACCTCAAATCCTTCCGTATTTAGCCAGTATGTTCTCTAGTGTGGTTCGTTGTTTTTGCGTGAGCCATGAGAACGAACCATTGAGATCATACTTACTTTGCATGTCACTCAAAAATTTTGCCTCAAAACTGGTGAGCTGAATTTTTGCGGCAAAGCATCGTGTAGTGTTTTTCTTAGTCCGTTATGTAGGTAGGAATCTGATGTAATGGTTGTTGGTATTTTGTCACCATTCATTTTTATCTGGTTTATTATCAAGTTGGGTTACGAGATCCATTTGTCTATCTAGTTCAACTTGGAAAATCAACGTATCAGTCGGGCGGCCTCGCTTATCAACCACCAATTTCATATTGCTGTAAGTGTTTAAATCTTTACTTATTGGTTTCAAAACCCATTGGTTAAGCCTTTTAAACTCATGGTAGTTATTTTTCGAGCGTTAACATCAACTTAATTCATCAAGGCTAATCTCTATATTTGCCTTGTGAGTTTTCTTTTTGTGTTAGTTCTTTTAATAACCACTCATAAATCCTCATAGAGTATTTGTTTTCAAAAGACTTAACATGTTTCAGATTATATTTTATGAATTTTTTTAACTGGAAAAGATAAGGCAATATCTCTTCACTAAAAACTAATTCTAATTTTTCGCTTGAGAACTTGGCATAGTTTGTCCACTGGAAAATCTCAAAGCCTTTAACCAAAGGATTCCTGATTTCCACAGTTCTCGTCATCAGCTCTCTGGTTGCTTTAGCTAATACACCATAAGCATTTTCCCTACTGATGTTCATCATCTGAGCGTATTGGTTATAAGTGAACGATACCGTCCGTTCTTTCCTTGTAGGGTTTTCAATCGTGGGGTTGAGTAGTGCCACACAGCATAAAATTAGCTTGGTTTCATGTCTCCGTTAGTCATAGCGACTAATCGCTAGTTCATTTGCTTTGAAAACAACTAATTCAGACATACATCTCAATTGGTCTAGGTGATTTTAATCACTATACCAATTGAGATGGGCTAGTCAATGATAATTACATGTCCTTTTCCTTTGAGTTGTGGGTATCTGTAAATTCTGCTAGACCTTGCTGGAAAACTTGTAAATTCTGCTAGACCCTCTGTAAATTCCGCTAGACCTTTGTGTGTTTTTTTTGTTTATATTCAAGTGGTTATAATTTATAGAATAAAGAATAAAAAAAGATAAAAAGAATAAATCCCAGCCCTGTGTATAACTCACTACTTTAGTCAGTTCCGCAGTATTACAAAAGGATGTCGCAAACGCTGTTTGCTCCTCTACAAAACAGACCTTAAAACCCTAAAGGCTTAGTAGCACCCTCGCAAGCTCGGGCAAATCGCTGAATATTCCTTTTGTCTCCGACCATCAGGCACCTGAGTCGCTGTCTTTTTCGTGACATTCAGTTCGCTGCGCTCACGGCTCTGGCAGTGAATGGGGGTAAATGGCACTACAGGCGCCTTTTATGGATTCATGCAAGGAAACTACCCATAATACAAGAAAAGCCCGTCACGGGCTTCTCAGGGCGTTTTATGGCGGGTCTGCTATGTGGTGCTATCTGACTTTTTGCTGTTCAGCAGTTCCTGCCCTCTGATTTCCAGTCTGACCACTTCGGATTATCCCGTGACAGGTCATTCAGACTGGCTAATGCACCCAGTAAGGCAGCGGTATCATCA
+
000..+&%$$&)*(+-.-0/''''/.))6:;:987;::BABA?JJJJGJJFFJHIEIJHJH2223EJD8887;>1...08556?CB@B??660-.,&&&'(()3;><;6610000IJDC=;;<;@@><==?;::=FHABB<=>>JGJJJJJJJJIJGJHEFC3)()444CFDGJGHIDFFJHJIJG;:::EBB==>@FE999:B<<<:79.-.0//778===21611=:523844312658883234B>>?D?00/077871<;;=DFBCBBDCCFJIJJJGFGH;;;;C8776;1;9<>AJGHJJHGGGIGJJJHHHEJIJGI999899;FAAA;5444375757;1:4/,*(%$%,*))()''*2345FHDIE@@@AEDEBFDE==<3334A>CGJJHJJEJGJCIHJJG@<<<AAA>A::::<@DCJJHJIJGJJJIJJJJJIHJIJJIJGJJFJJJJJGGEA@@CHIJJJJJJJHHIIJHJHJJJFFHJJJJJHIJFJEC>?FDBA>?980C?B:<<:<<,,,,5445EC?89++57>>;:79EDEJJJGFGGFA66<:55589=@A>>ABEC@88==>?@653334222=?:A===HJCCEJIIIJJJJJHJGJJHFJJJHJJJIFHIEFJIJHIJEDHDFJJJJGJGJIJJIFGJJJJJJGGJJJJFGEGFJJJFJJJJJEIHJFJGHHGJJJJIJHIDHEDHAA541222744=CEIJJIJGIJJIGJJJJJJJJJJJHBBBAJJJJJGHJJHJHHGEIJHJJFFJJIJJJJJEH?>>A==BCFJJHJJIDEGGHJJJHGJHGHHGJIJIJJJJJGEJJBAACG;*')+02-*''%$%&''&&((&,.)33458/-,,09?766625447@AABDFAAA////E>=>?==<>EDJB=>-(9::?>==<@<<?>@A;??>6@?@DJJHJDDFC''''/..4557777CJJHFDHIJIJJEGHJGJJJJJJJIGJHJJJJIJJIJDDEFJEJIA>>=FJFF<<GJIJGJIJBJEGHJDIEFHGCECCCCDJHFJJJJJJFJGJJHJJJHHHJJHFJE>::;JJJJJHHFFGJFHJJJGHHJJIFJJJJJEHJJ0///8557EC=22225744557(73)=JHFHJHGHJJGJGBBAAB>>>??;66666<=<>D@>;;;EJJHGIJJGJHIJJJGIEJJJJIJJGJJJFJJJFJGDCJ8555=57@HJJJJJJJJJJJGJJIJFJJEBB@>@...-9<>86655745:''''677?A@?=AD:FJFHICFC@ABCJFHHEG>>???G??<=?<<<=GEJB<<==GIIEJFJJJ>@=:@?E?>>=CCDDFHEFDHD>>ACFGE*))65555HJFD<JG30*++*%''+*))*;66>@=?;</-)((%%$%(*,./233ACIJJGGBEJGIJJJJHJJIJJDJEJHH988*****556?@A@6666?;-+++DCC999:;6EHHJJJJJJJJJJEJJIJJIJFDABAED;;:986(''(=EJ;;;;JJJGJFJJJIJJJJJEJFJJEFIIJJJHEJJJJJHIJJJJJJJHHFGJIJJFJGJJJJJJHDJJGJIGHJJGGJGJJJGJJHIIJFFDD=<?ADB<<C;<;9:9=?AAB>>>2+*+('''',-23AEBECFJJHECD?766676422236545677>BAJGJJEJIGJCHFGJHJIHJJJFA?>=<>5120179?AAA>?=8AAEJFGJJDCECAC;//0000065634+++-.++-*(')%(()'(,-../.***&**+1)))14458JGJJJJ???>JHJ330/00'(**/*+)+,/00*'$#$$###$62337855)('),***,+++++)'&'((%%&&%%(&)'%%%$&')'''(+&&%%+,135588GHHHJJGJ>>>56540..8??;<FJHJIJJJFDGJHJJIJJJJJJJIJJGHHJGJJIJGEIJJJJJJJJHJJJJJJJHJJJIGJHJJJJJIGJDDDEFHEGDDGFBJEI;;<@EFJJ=GFJJIJA?,,,,7?B865555211447>B@BEHDJEA><=9999ACBDG7656655554551.0''''?JJJFE@??>@?ACE4455GJGEFIEJJJF@<?>444(''6'''BIC:8;=>+)))/./2281HHIJGCAEDIJJGEDABBBHHHFIJJJJHHFJJEEJHJGJJJJJJHJJGFEJHEEDHGJJJHJJHFIJIGFJJJFHEFIEIFJFJGHEJJJJHJJJJJJIJJJGGGFJIHHJJCFCBGBC73342323()**FDEHHGJJFJJHFHJGJJJJJHIFJJJJJHJHHIDECBA;;DH?>>>HBBFAAABDCCDJJJIJJJJJGIEIJHFFJEIEJJGJJJJJJJJJHJHGJGIGJJIJJJHJJJJGJJIJJ<<<<<;79:=CCGFJJIJHGJJJJJFGGHHJJJHFJEJGHJGIFEDC>>?EC6557EGJJJGJFJJIJJIGFJJHGJIJHFJHJJJJJHJDFGIJJJJHJEFGJJJ666AGECDC@AA:4455@??FFEACA>?>@@@669<<>@BBEDGIGHJGFD322'&%%+,,-;99:?FJFJFEGJHJIIF?A@A;110-445<CFJJJJHFJJJIJJIJIJDDEJGGJ9JJJJEJJIJHHHFJJJJHHHJHEJJJJIJHJHJJJJJJHJJJJIHJJGDDFEHIJGGFFJJCCCHJJJJHIHJ@@?AI<:878?AFJE=;<;AA@CDACCEGIJAA;;<<JHFGEJF?@:?6***4=9:AAAAD::::AA@AA@DEJCA/,45/..0966.((,-?B@@BDFJJJEJHJHIJJGJJFJHJFJJ?JD)''(+CGIHFFJCGJJJGJG?>BEEJHGFC>>GJGJJJJJHHJHHJJJJIGJJGJJJJH@?CFGE==4.**125335:??J;68@11122;55:DFJEFJEEJFJJJJJCIJJJIHDEGEBADBGCJJJJJJDFGJEHFFIJHJJJJJJJFHFEJGGJJIIHJJJJIJHJGGJJJJGGJJJIIJJJHIIJHJFJFBEFJJFHJA=@?75525(''')/12;;;=<?ADB;;+*,,-/56/,,,,;;<<=@BIHJFFGJJJJFIGFFG::4+))'''(->??A?GHEIIIJJJHJJBAACFACFJFHFJIJHJGJJJGGHFJJFFEFBAA099>E=222IJCEDEJJEGGIHJHGJHDAAJA@AAFJJGJGJJFHJHFIGFJJFJ<<<>;@A54(((,-./?AJ?>>@CDECEJJJHJJHJIJD;:=10016//0?ECCEECCBCJHJJJJJGJHIJFA@>=900-,,*+))+)+*'%$%%--/6:/..61022+)),;;'''',<==..-.----96121144(&%*''&&'23667AE77@CCA@@A@A>CGEGJJJG<::66;:,'&&%%&(889====CED@@;<97882332435>AB>9902558@@DEGGJHJJFJJJHJEBCB-,,,77>@@EADJGJJEJGIAD;876-$$&'()(%(***0=EEEJFGJJFAA:;8(())(*15*4==?CBJJJGJJHFFE?>==<;<=<<<<FHHFJJIJJJJHJJHJFFJHJHHJJJJJJJEJCA;555321220210-**652+;;99>>GIGFJJHIJGJGFG?>978;DGIJIIJJGJFHHFCFFHEJJEFJJJGJDBCACCCGJJJJJFJDBGG30122798==JFJJDH9,,866698GDFBHDCJEGHDHJEJEJJJJHGD?==<<6*))*777IFJJIFJHJJJJGJJEJJJJEHDJGDE6777:A<<>?HJJGHGDD@AADJJDCEAD??BEAAAAJGCCD>::7443024B<;;;CJFHJJJJJIJIJJIGJJJJJIJHGIJJJJGJJJJHJJIJHJJFJGJIFGJGFIIJJ:;,--/112*'''321/++)),&&('()*ABBEJD?>?=4++(()?C:CCEJJJEJJJGGEJJJJFECDCDEJDA9250.21<34442=>FE>:78A@;74/+*,,.6:EDJJJJJJJA<<<:;@@60//0IIHJJJJFJJJJJJJCBB@=<<=DGHEJJDECFA55422100*''-346=>;<=GECA.,,*-..0.--/9=AAA:9954'''(-/+***1:;;DE@@DA@A@?>2221>;::;(''++*+)%%%(053++++++IGGCCBA@DG>;>=?>?CEGJIIFJJJIJGJJIJJJJJJJIGFIIJEJIFGJGJJHJGJJJJIGJFDFIHIGJIIGJHJJICEEHJJJ@ECAJJ<<<?DJBCJJJJJJJJJJJJJJIGHFA<<=HFGFJJGHJFBECC200/5:ABBA>AGEIGFFFECEFJJJJHJJJH::::;DJBABAAACECDGJJJJJ===>JFH::7:72++++@8985,,,,,99:ACGBDBDJHJHHJJFIIJHJJJJJIIJJHJDACFHJJJJGHFFHEDGAAAAFDG8,+)'%&')02342223FDJIJGIJJJJJJGIJJJJJFJJGDJJGDJJJJFEBFCDJJJJJJJJIJGJFGGHGJJGICE?=><<=>;8866677=8544881)))))))000900027455/,+''C@CGIJHJFHJJJDEJD:,,,.@0=>BCEE???@GJFGF@??@AA@?A@@CJEDGJJIJH=<<>>972327B312++*(+99;AABCCCACAJ?@:::HGFHJFGJJHCFJJEIJHJJIJHJJIJJGJHIGDJHF5,,,.4375797966558315.(''-+**+85--(&%%&&%)(7::;EDCFCFEEDJFJIJGEBADCJJJJJHJF:67/JE:6344@AFFED<FFJHJIJJHGFJJJHJJGJJHIJDJJJIJEFHHJJJ?EJA@@@BJIGJJFIIHHGGHIFCHCJ87:8:98::=<@BJHIAAAAGFEGJJJJJJGJGFHHJIGCBCCE@CACCBB=9>6DEGJHJJIJHFJJIJGFJFGFJJI@@CDJJHJJHFGHJJJHABBBBJF==@HJIJJJHJJJEABHJJJHJJHJJJFIIJJJHGJJJJIJJJGGIGFDGFHJJHGGGFJJJJJHHJFJJ@AIHFJIGAFHJHJJJHIGJFHDJBCJJJGJJJHD@<<?JGJJGDIGJGFB=<<=JB@@AJJJJJJJGFHGGIGJ=<=>HE@GFHFJFEFIJJHCF:I000AJHJJHFHG<<<<JFJFG1111CDHDJEDFHJHEDAA<<=?:9)))+.7:<=DB955-+++0:B?:,,87:FJJFDEFIHJGIEJJHIJJJJGIJJJGJJJJJJGEH??7555010023561112155C@DEIDIJIFGJFJJEHJJFJFFJGJGJEC82''((/./(''''.*)('(**+++7669:;<>?A@BDDJGF8FA>CGEJJIJJJJJJJFHFFDGFGCBBCGDBBE:83'DFEJJJJJFJJHH::::;65,,+,38=>AD<<DBCDBHHGICF@AEFJFHJI>JGBIJ?@<JGFFE????FFGJHHFGJHGJEJIJJFJJFE-+*753.,>875671BFHFE>7689FC@754++++436388;BFGEGIJJJHJJJJJIJFHJFHHJJJJHDBC>;<HGGEEFJCJGHHJJJJHJCCBDIJFDB64497FFGHH@@9/,,0JJEEDGEIG>AHJJJHJIJJJIJJE8**0//2882833;@CGFGIEEDCGGJGHA@A?:<?8875929===DFJFJJJJEIG5446EGHEEFFFJHFEGEB97.++++;EFJGIHJ:8776458?@EEHGJJJJJIJJJJJJHFJIFIJFHCFFDJJHIFIECDCCC9898=>001;EHF))))===CJJHIEJEFIHDEFEJCFDDC@C;--/=>A@:42(BEEFBADCHJEE@=>@AEIEHFE;:-**9@?AAAA@A??@AJHJIHJFJHGGJA>=CGHFEJJGHEJJIEEGGIJJGHFIEHACIEG<E92JJHJJJJGECDE:<<<ADFFJJGFGCDGDEDD00//6643335ACDBDEDG?>===@DAA@CFGCB????F@55)'
@Glass_T7V_25_D3_14_10_27
ATGGCCCATGACGATTTGCACGCCGCCGTGCGCCGGGTGTTGCTGGGTGAGAATAAAGTATGTGGCCTGACGCGTGGCAAGATGCTAAAGCAGCTTATGACGCGGGCGCGATTTACCAGGTGGGTTGATTTTTGTTGCGACATCACCGCGTTGCGTAGAACGTGAACAGGCGCAGGAAGTGATGGCTGCGGCACCGTTGCAGTATGTTGGCGTGTTCCGCAATCACGATATTGCCGATGTGGTGGACAAAGCTAAGGTGTTATCGCTGGCGGCAGTGCAACTGCATGGTAATGAAGAACAGCTGTATATCGATACGCTGCGTGAAGCTCTGCAGCACATGTTGCCGGTGTTTTGGAAAGCATTAAGCGTAGGTGAAAACCCTACCACCCACGAGTTCAGCCAGTTCGGTGACGATCTGTTTGACAAACGGCCAGGGTGGAAGCGGGCAACGTTTTGACTGGTCACTATTAAATGGTCGATCGCCTGGCAACGTTCTCTGCTGGCGGGGGCTTAGGCACAGATAACTGCGTGGAAGCGGCACAAACCGGCTGCGCCGGACTTGATTGAATTTCTATAGTCGCAACCGGGCATCAAAGACGCACGTCTTTTGGCCTCGGTTTTCCAGACGCTGCGCGCATATTAATACTAGTAGCGGCCGCTGCAGTCCGGCAAAAAAGGGCGAGGTCACCACCTATTTTACTTAAAACCGAAAAGATTACTTCGCGTTATGCAGGCTTCCTCGCTCACTGACTCGCTGCGCTCGGTCGTTCGGCTGCGGCGAGCGGTATCAGCTCACTCAAAGGCGGTAATCTCGAGGTTACATTGTGAATCTGTTCATGGTGAACAGCTTTGAATGCACCAAAAACTTCATTTAAAGCTTGTGATTGCTTTATCTTTTTTACACCGTTTTCATCTGTGCATATGGACAGTTTTCCCTTTGATATGTAACGGTGAACAGTTGTTCTACTTTTGTTTGTTAGTCTTGATGCTTCACTGATAGATACAAGAGCCATATAAGCCTCAAATCCTTCCGTATTTAGCCAGTATGTTCTCTAGTGTGGTTCGTTGTTTTTGCGTGAGCCATGAGAACGAACCATTGCAATCATACTTACTTTGCATGTCACTCAAAGTTTGCCTCAAAACTGGTGAGCTGATTTTTTCCGTAAAGCGTGCGTGTAGTGTATTACTTAGTCCGTTATGTAGGTAGGAATCTGATGTAATGGTTGTTGGTATTTTGTTCACCATTCATTTTTATCTGGTTGTTCTCAAGTTCGGTTTCAATCCATTTGTCTATCTAGTTCAACTTGGAAAATCAACGTATCAGTCGGGCGGCCTCGCTTATCAACCACCAATTTCATATTGCTGTAAGTGTTTAAATCTTTCTTTATTGGTTTCAAAACCCATTGGTTAAGCCTTTTAAACTCATGGTAGTTATTTTCAAGCATTAACATGAACTTAAATTCATCAAGGCTAATCTCTATATTTGCCTTGTGAGTTTTTCTTTTGTGTTAGTTCTTTTAATAACCACTCATAAATCCTCATAGAGTATTTGTTTTCAAAAGACTTAACATGTTCCAGATTATATTTTATGAATTTTTTTAACTGGAAAAGATAAGGCAATATCTCTTCACTAAAAACTAATTCTAATTTTTCGCTTTAGAACTTGGCATAGTTTGTCCACTGGAAAATCTCAAAGCCTTTAACCAAAGGATTCCTGATTTCCACAGTTCTCGTCATCAGCTTCTCTGGTTGCTTTAGCTAATACACCATAAGCATTTTCCCTACTGATGTTCATCATCTGAGCGTATTGGTTATAAGTGAACGAATACATCCATTATTTCCTTGTAGGGTTTTCAATAAGTGGGGTTGAGTAGTGCCACACAGCATAAAATTAGCTTGGTTTCATGCTCCGTTAAGTCATAGCGACTAATCGTTAGTTCATTTGCTTTGAAAACAACTAATTCAGACATAGTCTCAATTGGTCTAGGTGATTTTAATCACTATACCAATTGAGATGGGCTAGTAAATAATGATGCATGTTCCTTTCTGTAGCTTTCGAGTTGTGGGTATCTGTAAATTCTGCTAGACCTTTGCTGGAAAACTTGTAAATTCTGCTAGACCCTCTGTAAATTCCGCTAGACCTTTGTGTTTTTTTTTGTTTATATTCAAGTGGTTATAATTTATAGAATAAAGAAAGAATAAAAAAAGATTGTTAAAAAGGATGGGATTCCCAGCCCTGTGTATAACTCACTACTTTAGTCAGTTCCGCAGTACTACGAAAGGATGTCGCAAACGCTGTTTGCTCCTCTACAAAACAGACCTTAAAACCCTAAAGGCTTAAGTAGCACCCTCGCAAGCTCGGGCAAATCGCTGAATATTCCTTTTGTCTCCGACCATCAGGCACTTGAGTCGCTGTCTTTTTCGTGACATTCAGTTTCGCTGCGCTCACGGCTCTGGCAGTGAATGGGGGTAAATGGCACTACAGGCGCCTTTTATGGATTCATGCAAGGAAACTACCATAATAAGAAAGCCCGTCACGGGCTTCTCAGGGCGTTTTATGGCGGGTCTGCTCTGTGGTGCTATCTGACTTTTTGCTGTTCAGCAGTTCCTGCCCTCTGATTTTCCAGTCTGACCACTTCGGATTATCCCGTGACAGGTCATTCAGACTGGCTAATGCACCAGTAAGGCAGCGGTATCATCAACAGGCTTACCCGTCTTCTGTCCCTAGTGCTTGATTCTCACCAATAAAAACGCCCGGCGGCGACCGAGCGTTCTGAACAAATCCAGATGGAGTTCTGGTCGTTACTGAATATATAGACAGGAGTCCAAGCGAGCTCGTAAACTTGGTCTGACAGTTACCAATGCTTAATCAGTGGGGCGCCTCTGTTTCTCGAGCAATATCTATTTCGTTCATCCATAGTTGCCTGACTCTTGCCCCGGTGCGTTGTAGATAAGCTACAATACACGCCTTCGTGTCACAGTGCTGCAATGATACCGCGAGACCCACGCTCACCGGCTCCAGATTTATCAGCAATAAACCGGCCAGCCAGAAGGCCGGCGCAGAAGTGGTCCTGCAACTTTATCCGCCTCCATCCAGTCTATTAATTGTTGCCGGGAAGCTAGAGTAAGTAGTTCGCCAGTTAATAATTTCTCGCAACGTTGTTGCCATTGCTACAGGCATCGTGGTGTCTAGCGCTCAGTCATTTGGTGTCGGCTTCATTCAGCTCCGGTTCCCAACAATCAAGGCGAGTTACATAAATCCCCATGTGTGCAAAAAAGCGGTTAGCTCCTGGGTAACTCCGATGACTTCTCGATGAGTTGGCCGCAGTGTTATCACTCATGGTTATGGCAGCACTGCATAATTCTTCTACTGTCATGCCATCCGTAGATATTGCTTTTTATGTGACTGGTGAGTACTCAACCAAGTCATTCTGAGAATAGTGTATGCGGCGACCGAGTACTTTGCCCGGCGTCAATACGGGATAATACCGCGCCACATAGCAGAACTTTAAAAGTGCTCATCATTGGAAAACGTTCTTTCGGGGCGAAAATTGTTCAAGGATCTTACCCGCTGTTGAGATCCAGTTCGATGTAACCCACTCGTGCACCCAACTGATCTTCAGCATCTTTTCTTTTCACCAGCGTTTCTGGGTCAGCGAAACGGGAAGGCAGAAATCCCGCAAAAAAGGGAATAAGGGCGACCGGAAATGTTGAATACTCATACTCTTCCTTTTTCAATATTATTGAAGCATTTATCAGGGTTATTGCTCATGAGCGGATACATATTTGAATGTATTTTAGAAAAATAAACGAATCAGGGGTTCCGCGCACATTACCATGGTGCCACCTGACGTCTAAGAAACCATTATTATCATGACATTAACCTATAAAAATAGGCGTATCACGAGGCAGAATTTCAGATAAAAAAATCCTTAGCTTTCGCTAAGGATGATTTCTGGAATTCGCGGGCCTTATTTTGTGGAACGTCGCGGCCGCTTCTAGAGTTATGACAACTTGACGGCTACATCATTCACTTTTTCTTCACAACCGGCACGGAACTCGCTCGGGCTGGCCCCGGTACATTTTTAAATACCCGCGAGAAATAGAGTTGATCGTCAAAACCAACATTGCGACCGACGGTGGCGATAGGCATCCGGGTGGTGCTCAAAAGCAGCTTTCGCCTGGCTGATACGTTGGTCCTCGCGCCAGCTTAAGACGCTAATCCCTAACTGCTGGCGGAAAAGATGTGACAGACGCGACGGCGACAAGCAAACATGCTGTGCGACGCTGGCGATATCAAAATTGCTGTCTGCCAGGTGATCGCTTAATGTATGACAAGCCTTCGCGTACCCGATTATCCATCGGTGGATGGAGCGACTTCGTTAATCGCTTCCATGCGCCGCAGTAACAATTGCTCAAGCAGATTTATCGCCAGCAGCCGAATAGCGCCCTTCCCCTTGCCCGGCGTTAATGATTTGCCCAAACAGGTCGCTGAAATGCGGCTGGTGCGCTTCATCCGGGCGAAAGAACCCCGTATTGGCAAATATTGAGCAGGCGTTAAGACCGTTGCGTTTGCCAGTAGGCGCGCGACGAAAGTAAACCCACTGGTGATACCATTCGCGAGCCTCCGGATGACGACCGTAGTGATGAATCTCTCCTGGCGGGAACAGCAGATCTCACCCGGTCGGCAAACAAATTCTCGTCCCTGATTTTTCACCAGCCCCCTGACCGCGAATGGTGAGATTGAGAATATAACCTTTCATTCCCAGCGGTCGGTCGATAAAAATAACCGAGATAACCGTTGGCCTCAATCGGCGTTAAACCCGCCACCAGATGGGCATTAAACGAGTATCCCGGCAGCAGGGGATCATTTTGCGCTTCAGCCATACTTTTAGTACTCCCGCCATTCAGAGAAGAAACCAATTGTCCATATTGCATCAGACATTGCCGTCACTGCGTCTTTTACTGGCTCTTCTCGCTAACCAAACCGGTAACCCCGCTTATTAAAAGCATTCTGTAACAAAGCGGGACCAAAGCCGTCGACAAAAACGCGTAACAAAAGTGTCTATAATCACGGCAGAAAAGTCCACATTGATTATTTGCACGGCGTCACACTTTGCTATGCCATAGCATTTTTATCCCATAAGATTCAGGATACCTACCTGACGCTTTTATCGCAACTCTCTACTGTTTCTCCATACCCGTTTTTTTGGGTTAGCTACTGAGAAAGAGGAGAAATACTCAGGGATCTGATGCAAACCGTTTTAGCGAAAATCGTCGCAGACAAGGCGATTTGGGTAGAGCCCGCAAACAGCAGCAACCGCTGGCCAGTTTTCAGAATGAGGTTCAGCCGAGCACGCGACGTTTTATGATGCGCTACAGGGTGCGCGCACGGCGTTTATTCTGGAGTGCGAGAACGGTCGCATCAGAAGGCGTGATCCGTGATGATTTCGATCCAGCACGCATTGCCGCCATTTATAAACATTACGCTTCGGCAATTTTGGTGCTGACTGATGAGAAATATTTTTCAGGGGAGCTTTAATTTCCTACCCACATCGTCAGCCAAATCGCCCCGCAGCCGATTTTATGTAAAGACTTCATTATCGACCCTTTACAATCTATCTGGCGCGCTATTACCAGGCCGATGCCTGCTTATTAATGCTTTCAGTACTGGATGACGACCAATATCGCCAGCTTGCCGCCGTCGCTCACAGTCTGGAGATGGGGGTGCTCAGCCGGAGTCAGTAATGAGAGGAACAGGAGCGCGCCATTGGGGCTTGGGAGCAAAGGTGAGTGGCATCAACAACCGCGATCTGCGTGATTTGTCGATTGATCTCAACCGTACCCGCGAGCTTGCGCCGAAACTGGGGCACAACGTGACGGTAATCAGCGAATACACGGCATCAATACTTACGCTCCCGTTGCGACTAACCACTTCGCTAACGGTTTTCTGGGTATGG
+
45788;B@@ACEFIJJJJJJJCCCAJFEGJG4443>ABB<<;;>658<;999><=BB;:;:DHHEJJJJGB:6/.13.@@@?===JJJJHJ@@@@D6@>?A?=888885/----*)*(+,,?EJFFFIJGJJJJJ@;JIJGEJJ;;>=@CEI=A@?76667441258<<==@@??@@GDA??DJJFJHJGEEHJFDDCJDD@CBCGGB@AFAA@?I?HEEBDFD:999D8****?>??JHJJFJJJJJIIIDHFGJJJJJDBAD@@ACBB@A@///02/-----34AAEDJJFHIJJHJIJJJJJGJGEJJJGJJIJGJJDDDDJHCD:933,,00102879(-,*(()''''((13@A<54447530.(()+,+*++(&$%#$&')))))''((+&&&&%$&%%$#%&&%&$%%%)*+32.0/)(((**1DEJJJJJIACJJEJGJBCB---.<-,,.78@>??@>=>=DCA:::3****++**+-:AFB99967++-,,-6;5843223)%$$%$'&&,,*+,-----<<:?;///7AE999GEDHDJEJ66644113.''(**+&%'*&&''++,/341113DGE<EJEFJHJD===HFEEEBFE;4445CDA@A?JJ866AHGJJJJJEG<JGFBA@<<@:88...***)**(&&&&'('--.154'''5882*(&%$#$$$%$$)*+*((()=3002';;JJHBFEJEFCA;2223BGGJFJHJJABAABBCCFGC;;<-,,..13488>?@CABB>:::9999@BGGJIGHGB8777****110*'('*8<;<=>BEGJGH@@A@FBBCAJJJJGIIGHH4---+++,;68=?AD6555<?>@@A5,,(*)((-*,-/.**,*'(((+564&&&&&&&''&&&&('*1269<>A@BCHIEFGJIJBBJEJJJJJJGG666E;;;9D==;51?I;JJGJJHHFJDHEJJJJJCFC867<@999:BE?;;9300'''')($$$..///0<EFHJ9888CIIJCIAA===0)(&%%%'**686@CG:881..250-011334;>DDDBB?>7642:::;<C>>BCJHJHJJEJJDCCDHGC555=97ABBCJ:::9633346668:;567<@=ACCGFC?><,****'',46744679CFC??DDDBB@1.&%++4:,)%%'-2)'%&%%##&-)(())('(&&'(+/156669;==@457B<==>@C<:99AEFJJJJJJFIDE933354213))(-243;<3210('(%'&&%&<BCCE;:51/,17,***10,3379C9888?;/+**&%%%&&%&++/3.8HGJHJHJIJJJIGJIJJEA@@B5556E9999@?@DFGJGFCB777B=:::<?IE>??>JJIJJJJFJIFIEJED866F5GE8988@8400710014>'CEJGFC@?BEDC@AA@71//0>ABECCJJIJFE@GHJJFJIJJGJJGHJJJJJFGJEEC:999;GJHGEFEDDCDJJHJJFHHJJ=:-+1,126588:::D;9;+250/236??DGJFJIHJG>>>?DJJFGI>=<5++79@JHGGGJJJJCHEHJFFHJEJEJJEJJ9J*JGJHDEJJIGHJF7789EGJEFJHHJIHJJJJJJA@1-,,-=CC?A971-,+:67++1?H?>;;=F5CAA@JJHJE;::;5///<<?@?JGHJJJJDFCB@?:JD@AH><;;....>AFICAG=9778@CEJJIJJJJGGJBDHCCABEGFFJJJAAABE;:781-(,68---.CBA>>7899:=A;;99:9;899:544:<99B=2245@BFJGDFEA;;::0043555555>DDEEB=;>6663-*(&(((**)***'')+02<>78.--/0006(&&&(%%%+-:>99////::=>BBABFI?@?;;::=977211225579=:;;<>C;;=??,,,-23;:=?>>@AABC++)))(+2.110.-10178>>?JDBDDC@@>@<?>=>;<*&'+,99<2>8775566AC<<<;>>5))*1298883632.<;::;<77689+*)%%&*&&&%%%+-/0223.***.-)''&%%%&,*,//8974006ABB=;;<52102-,*))(**(()5/)/)%&(*;>=<<:<99@@C5444:9:<>?CDA@BFCA59@440+&&238>@E?5I@<?7BGCHFJHDEEHHCBDCBEDDJBBABFCB@AEDB;9:;>>><995699820003=@9923/*(('(/575+''$$$$%'%&-1:66@B@BECAC==<<999:@?@@8,,,+,,,-.3062-*(((()&%%0?DCEDCC>??@JE>>>?43339?==C<:2-**+460//..<<15>A,+**005<ABGB===@<;<8899=;8888A@G-,,-<===?5/--.278==>;877?A::33;>:::=BG/--0-55**)*7<?:::;CBB>9899::=@FEDECEJHH<;?>@@EA@6+*0((1ECCIEJJHEBB@A@@AFFFJCAA><<=<<<=;<@@CCBCGHJFB7668:*)))++&&234545,*)&+*)))'(1263665.==>A<;:8;;:@;::<DJIDCEJ@?;;;+(''(((()')))GCEA@>88200/1128871/..39,.//;??AAFEFEA=7=9:@@=DCCD>@A::::JJJ@?:/--+/534:?B=BADHBGDE????A<*****;5533321//1-.-////888778;<;8//.+++****35./04488;>-,,/****-,,-,,+('')(%%&,+'%%&'(.-(%%()'(((55----211288?....3;@;;;;GIIJJG9777@''%%--****.++*,,)'&(&%%&')))7421./029:@@CAAAAEEJJHBABCEEFFHJJJGHGGJGDFE5446.-,(''&&&%%%%$%%&&%&'''((*))))+&&&)048;??<AACB/?>>>@2:::@>>@.''%'''((****(''%&'%$%%()()')&'((*('$#$$%%$&$$'&((,18>JHFEJIIFIGJ:9535212:<>C@@AAFIC>?BB@@?CB@ADJEHDJH44422226****-,,-12476<<;)''*61012?>::954444003=HJ>>>><==>DFCGHFFDD9976213:BCA=20-++,(74886689C999:3222>=<<7889333($##$$%%%&'('&&&'3?@AFEEDIEICC52227:211.+++2*(&&'(,2//4472224:;;))'''(;;989?=99:<???BDDJJJGGD4333@@@DFA@@?F?D9821110//2/***)('(*+/999984457,+++*/2))0/.++*'%$%%$$$$&$%%$$%&%&&.''6?A?DCDCFJIHEFFC@@DJHJFCCJHJJJEIFEEHHB?@=:)(('-339;A@?BBDJJJ651'&()('&&&&++./2,++,778??CHD?@@>@E88::CFB?;;<DBAB@BBFIFJHJJJJGJJGHJ===>71--%$&&++,=<<CDJFG>==>JEJHHIEFC>@C;;;:6667744420///43-)++5))))BACEFFJFJGHJJJG:;;565.))()@?444?<''%&%%%**0:;A>:10-0-3<=<9211113HCABB@76662***+109<2223<??DE:::;+**&%&&066?@A?>>:445=@<6656@FJIGJHI544440--(&&/(,+**)'%%%(-044.,,,0)''*488>;@:8/..,,)&%%$%(5ABCDCF;<>CJFB?>ECA?@AJGEEHJJJGJJJIJJGJJEFJHJ212,+-**(()8CDEB9)))3=:=>?<?>FJ?@A@AE<,,,,JDF?BA98779:EECCBB>*()')***/<:97:333341&&&$$$&2:>@JEC;;<=JJEGGEDDDJJJJJEFJJIJJIGB>@87///99=CFG=;::EA>>9778<>AAIDHEEJJGFB@C?@EFJJFB@;?<CHHFIJJDC@@=;969CGCCHFED@??;FABCDHGJGA43.)('&$%$%&(,*'%&&&&$$$%16==?888854(''',/;<<=GCE8888JJHGJJJIGHIGJHA6665333))-'))**89;;<AEECGJFFHFGJDDEEIJGHFHF=;:6,*')-.277=>CI=>94A>?=BBB9@;;;>C>??333:EFJJJJJJFIEGECJDEJJIJJJEJFJJHJJFJJJJJGIJIJ?>>:99((()@>:8766:7'888:JJJJHJJJJGJFCHGDCCD<<>=J@976/''.ACBIG5456BABCGJJHJJB@<1/-.-.00((41252223568987::3322-()=?????B>?<9::@AJJJHGGHICA>880//>6656@@E::9AECDJE(((('''+*,-*+*&&&),+,,,,2*&()888;51333>@A@4CA@BB,,,,2-,3.-///0+,142778>=>>=A78JGIIJJJ9998ACJJJJHJIJGCDGJJGHJCBFJJJDBIHC8:'%*+*433257221.0<=<5)'((')).?@ACJGDACCA@?B766EBBBBIJJJFHFHIJHGFHJJJJHJ?>=>?89455798<;;>BB602777CFJGGJJJIJHJB>-'&%$$(%%%&&&**)('''+*))+&%'209;53330000,(''('(*.0/4@HCCA<<AJHEHDGC'&&&))'&&'05:;-B@BCJE;:::8<8778FJEB@??A=7/.2((35BA:B@<557''++.-/AJ@FIDIHEFJEIDCFF@@>@C>?EDGGJFCBJCFD=<<:0..-,67>@DFCJHEBBJFD:43345&&&'+01211EFHHIB@@JJGFDFDJJJG555+&&(*,-,049:<?=@CGEGJJJFJJFJIEJJ?A?@JJJJJJGJJJJGGJFHJHGJHJJJGJDCECECB0)))****0.6=9::5666HHGCCD6555@FJGFJIJJJJJJHE@<;*****1/082DD@>?=7839BBA?HJJJ=<<?@E98883110056@A@ADJJEHFGJJFBDEEHBE0/9=E@;8++?@@BCAGDBBJJJEJJJIJJHHECFCCED981269668?JHJJFJJHFB88B('''+,,*'''%%))+1))'&&%))0:BA00009577BCGFJJJHFIF@@A9,,++/0@>DEJ32222?>@A=>??AAEJIFJJHIJGJJJJIJJGJIDBCBEFJJJJFHHJGFFIDH::-(,)*+''+('&&(*)(((((()<>@=?>>?>6554;;<@AC@??ECFEFDCCGABDCBAD><C>B<BI9)))((((*++14(().7:;>>856:1--(('%')('((+))*2@GFGJJFFEIFJGDFB<<DB=400++,,DHJJECDJ6644+((('+,))&))3345JJJGJHJJGHJJJGC?AD<9=88JGA==?AEEFEEIGDFEDDA=;=8742-('&&&)6452/00999=1.)()*=@>@??C=;434400/++++,('&&'&'/,++,-(''''*&'(&''*))'%%%&''/,,+-4889461,,,-:&&&'(,/006223234?A@EJD<<<GJHGEEEEJF@<<>++++A8)))@2,,-9<?>B656;=CCAA;ABE977:;GE=;<;3,,,++***+*)()-+-5667<==?FBABA876::20./9:>@?@HJJIGJIJIJFC@523?@?JFDAA@:9=-(,('&(1116677J=><<?==><A?=@GEJFEEEGIE>976.-()4=BJGJGHJIFJJJJJJJHIGJJJGBBEJJGGGGJJGHHCDCBGF?@>766310/0458AAEGJIIJDFHCE75)((())))))*'(()')).-1?ACJJCCAAB=8778<888557<:73234920'''+-+%%%&)*445;:9:***0*<:9:2.,,('&')))&'&&&&)&(*,/..AF><=:;;>6@-,--@?@@:95116546689AA@C@@@<=434.--())'''(''&'%%%%$$$'('(**&&+*+-44511+&('&'%%$%%'%&&'').21133F@??@EI<:33..,+*%
@Glass_T7V_25_D3_14_10_28
CGGACAACATTGCCGTCACTGCGTCTTTTACTGGCTCTTCTCGCTAACCAAACCGGTAACCCCGCTTATTAAAAGCATTCTGTAACAAAGCGGGACCAAAGCCATGACAAAACGCGTAACAAAAGTGTCTATAATCACGGCAGAAAAGTCCACATAGCTACTCACAGCAGCCACACTTTTGCTATGTCCATAACGTTTTCCATCCATTAGCGGATCCTACCTGACGCTTTTTATCGCAACTCTCTACTGTTTCTCCATACCCGTTTTTTTGGGCTAGCTACTAGAGAAAGAGGAGAAATACTAGATGATGCAAACCGTTTTAGCGAAAATCGTCGCAGACAAGGCGATTTGGGTAGAAGCCCGCAAACAGCAGCAACCGCTGGCCAGTTTTCAGAATGAGGTTCAGCCGAGCACGCGACATTTTTATGATGCGCTACAGGGTGCGCGCACGGCGTTTCTCTGGAGTCCGGAAGCGTTCACCGTGGAAGGGGCGGCGATACCATTGAGATAGTTCAATGAGCACGCATTGCCGCCATTTATAAACATTACGCTTCGGCAATTTCGGTGCTGACTGATGAGAAATATTTTCAGGGGAGCTTTAATTTCCTCCCCATCGTCAGCCAAATCGCGCCGCAGCCGATTTTATGTAAAGACTTCATTATCGACCCTTACCAGAATCTATCTGGCGCGCTATTACCAGGCCGATGCCTGCTTATTAATGCTTTCAGTACTGGATGACGACCAATATCGCCAGCTTGCCGCCGTCGCTCACAGTCTGGAGATGGGGGTGCTGACCGAAGTCAGTAATGAAGAGGAACAGGAGCGCGCCATTGCATTGGGAGCAAAGGTCGTTGGCATCAACAACCGCGATCTGCGTGATTTGTCGATTGATCTCAACCGTACCCGCGAGCTTGCGCCGAAACTGGGGCACAACGTGACGGTAATCAGCGAATCCGGCATCAATACTTACGCTCAGGTGCGCGAGTTAAGCCACTTCGCTAACGGTTTTCTGATTGGTTTCGGCGTTGATGGCCCATGACGATTTGCACGCCGCCGTGCGCCGGGTGTTGCTGGGTGAGAATAAAGTATGTGGCCTGACGCGTGGGCAAGATGCTAAAGCAGCTTATGACGCGGGCGCGATTTACGGTGGGTTGATTTTTGTTGCGACATCGCCGCGTTGCGTCAACGTTGAACAGGCGCAGGAAGTGATGGCTGCGGCACCGTTGCAGTATGTTGGCGTGTTCCGCAATCACGATATTGCCGATGTGGTGGACAAAGCTAAGGTGTTATCGCTGGCGGCAGTGCAACTGCATGGTAATGAAGAACAGCTGTATATCGATACGCTGCGTGAAGCTCTGCCAGCACATGTTGCCATCTGGAAAGCATTAAGCGTCGGTGAAACCCTGCCGCCAGGCGCCGACGTTGATAAATATGTTTTAGACAACGGCCAGGGTGGAAGCGGGCAACGTTTTGACTGGTCACTATTAAATGGTCAATCGCTTGGCAACGTTCTGCTGGCGGGGGGCTTAGGCGCAGATAACTGCGTGGAAGCGGCACAAACCGGCTGCGCCGGACTTGATTTTAATTCTGCTGTAGAGTCGCAACCGGGCATCAAGACGCACGTCTTTTGGCCTCGGTTTTCCAGACGCTGCGCGCATATTAATACTAGTAGCGGCCGCTGCAGTCCGGCAAAAAAGGGCAAGGTGTCACCACCCTGCCCTTTTTCTTGAGAAGCGAAAAGATTACTTCGCGTTATGCAGGCTTCCTCGCTCACTGACTCGCTGCGCTCGGTCGTTCGGCTGCGGCGAGCGGTATCAGCTCACTCAAAGGCGGTAATCTCGAGGTTACATTGTCGATCTGTTCATGGTGAACAGCTTTGAATGCACCAAAAACTCGTAAAAGCTCTGATGTATCTATCTTTTTTACACCGTTTTCATCTGTGCATATGGACAGTTTTCCCTTTGATATGTAACGGTGAACAGTTGTTCTACTTTTGTTTGTTAGTCTTGATGCTTCACTGATAGATACAAGAGCCATAAGAACCTCAAATCCTCATTATTCACCAGTATGTTCTCTAGTGTGGTTCCGTTGTTTTTGCGTGAGCCATGAGAACGAACCATTGAGATCATACTTACTTTGCATGTCACTCAAAAATTTTGCCTCAAAACTGGTGAGCTGAATTTTTGCCGTTAAAGCATCGTGTAGTGTTTTTCTTAGTCCGTTATGTAGGTAGGAATCTGATGTAATGGTTGTTGGTATTTTGTCACCATTCATTTTTATCTGGTTGTTCTGAGTTTCGTTCAATCCATTTGTCTATCTAGTTCAACTTGGAAAATCAACGTATCAGTCGGGCGGCCTCGCTTATCAACCACCAATTTCATATTGCTGTAAGTGTTTAAATCTTTACTTATTGGTTTCAAAACCCATTGGTTAAGCCTTTTAAACTCATGGTAGTTATTTTCAAGCATTAACATGAACTTAAATTCATCAAGGCTAATCTCTATATTTGCCTTGTGAGTTTTCTTTTGTGTTAGTTCTTTTAATAACCACTCATAAATCCTCATAGAGTATTTGTTTTCAAAAGACTTAACATGTTCCAGATTATATTTTATGAATTTTTTTAACTGGAAAAGATAAGGCAATATCTCTTCACTAAAAACTAATTCTAATTTTTCGCTTGAGAACTTGGCATAGTTTGTCCACTGGAAAATCTCAAAGCCTTTAACCAAAGGATTCCTGATTTCCACAGTTCTCGTCATCAGCTCTCTGGTTGCTTTAGCTAATACACCATAAGCATTTTCCCTACTGATGTTCATCATAGACGTATTGGTTATAAGTGAACGATACCGTCCGTTCTTTCCTTGTAGGGTTTTCAATCGTGGGGTTGAGTAGTGCCACACAGCATAAAATTAGCTTGGTTTCATGCTCCGTTAAGTCATAGCGACTAATCGCTAGTTCATTTGCTTTGAAAACAACTAATTCAGACATACATCTCAATTGGTCTAGGTGATTTTAATCACTATACCAATTGAGATGGGCTAGTCAATGATAATTACATGTCCTTTTCCTTTGAGTTGTGGGATCTGTAAATTCTGCTAGACCTTTGCTGGAAAACTTGTAAATTCTGCTAGACCCTCTGTAAATTCCGCTAGACCTTTGTGTGTTTTTTTTGTTTATATTCAAGTGGTTATAATTTATCAAATAAAGAAAGAATAAAAAAAGATAAAAAGAATAAATCCCAGCCCTGTGTATAACTCACTACTTTAGTCAGTTCCGCAGTATTACAAAAGGATGTCGCAAACGCTGTTTGCTCCTCTAAAACAGACCTTAAAACCCTAAAGGCTTGGGTTCAGCACCCTCGCAAGCTCGGGCAAATCGCTGAATATTCCTTTTGTCTCCGACCATCAGGCACCTGAGTCGCTGTCTTTTTCGTGACATTCAGTTCGCTGCGCTCACGGCTCTGGCAGTGAATGGGGGTAAATGGCACTACAGGCGCCTTTTATGGATTCATGCAAGGAAACTACCCATAATACAAGAAAAGCCCGTCACGGGCTTCTGCGGGCGTTTTATGGCGGGTCTGCTATGTGGTGCTATCTGACTTTTTTGCTGTTCAGCAGTTCCTGCCCTCTGATTTTCCAGTCTGACCACTTCGGATTATCCCGTGACAGGTCATTCAGACTGGCTAATGCACCCAGTAAGGCAGCGGTATCATCAACAGGCTTACCCGTCTTACTGTCCCTAGTGCTTGGATTCTCACCAATAAAAAACGCCCGGCGGCAACCGAGCGTTCTGAACAAATCCAGATGGAGTTCTGAGGTCATTACTGGATCTATCAACAGGAGTCCAAGACGAGCTCGTAGAACTTGGTCTGACAGTTACCAATGCTTAATCAGTGAGGCACCTATCTCAGCAATCTGTCTATTTCGTTCATACCCATAGTTGCCTGACTCCCCGTCGTGTAGATAACTACGATACGGGAGGGCTTACCATCTGGCCCCAGTGCTGCAATGATACCGCCGAGACCCACGCTCACCGGCTCCAGATTTATCAGCAATAAACCAGCCAGCCAGAAGGCCAGAGCGCAGAAGTGGTCCTGCAACTTTATCCGCCTCCATCCAGTCTATTAATTGTTGCCGGATAGCATCGTAAGTAGTTCGCCAGTTAATAGTTTGCGCAACGTTGTTGCCATTGCTACAGGCATCGTCGTGTCGCGCTTCGTCGTTTGGTATGGCTTCATTCAGCTCCGGTTCCCAACGATCAAGGCGAGTTACATGATCCCCCATGTTGTGCAAAAAAGCGGACGCTCCTTCGGTCCTCCGATCGTTGTCAGAAGTAAGTTGGCCGCAGTGTTATCACTCATGGTTATGGCAGCACTGCATAATTCTCTTACTGTCATGCCATCCGTAAGATGCTTTTCTGTGACTGGTGAGTACTCAACCAAGTCATTCTGAGAATAGTGTATGCGGCGACCGAGTTGCTCTTGCCCGGCGTCAATACGGGATAATACCGCGCCACATAGCAGAACTTTAAAAGTGCTCATCATTGGAAAACGTTCTTTGGGGCGAAAACTCTCAAGGATCTTACCGCTGTTGAGATCCAGTTCGATGTAACCCACTCGTGCACCCAACTGATCTTCAGCATCTTTTACTTTCACCAGCGTTTCTGGGTGAGCAAAAACAGGAAGGCAAAATGCCGCAAAAAAGGGAATAAGGGCGACACGGAAATGTTGAATACTCATACTCTTCCTTTTTCAATCTATTTGAAGCATTTATCAGGGTTATTGTCTCATCCGGCAACATATTTGAATGTACTTAGAAAAATAAACAAATAGGGGTTCCGCACATTTCCATGGTGCCGCACCTGACGTCTAAGAAACCATTATTATCATGACATTAACCTATAAAAATAGGCGTATCACGAGGCAGAATTTCCAATAAAAAATCCTTAGCTTTGGCTAAGGATGGTCTGGGACTTCGCGGCCGCTCTCTTCAAATTCGCGGCCGCTTCTAGAGTTATGACAACTTGACGGCTACATCATTCACTTTTTCTTCACAACCGGCACGGAACTCGCTCGGGCTGGCCCCGGTGCATTTTTTAAATACCCGCGAGAAATAGAGTTGATCGTCAAAACCAACATTGCGACCGACGGTGGCGATAGGCATCCGGGTGGTGCTCAAAAGCAGCTTCGCCTGGCTGATACGTTGGTCCTCGCGCCAGCTTAAGACGCTAATCCCTAACTGCTGGCGGAAAAGATGTGACAGACGCGACGGCGACAAGCAAACATGCTGTGCGACGCTGGCGATATCAAAATTGCTGTCTGCCAGGTGATCGCTGATGTACTCGACAAGCCTCGCGTACCCGATTATCCATCGGTCGGTGGAGCGACTCGTTAATCGCTTCCATGCGCCGCAGTAACAATTGCTCAAGCAGATTTATCGCCAGCAGCTCCGAATAGCGCCTCCCCTTGCCCGGCGTTAATGATCTGCCCAAACAGGTCGCTGAAATGCGGCTGGTGCGCTTCATCCGGGCGAAAGAACCCCGTATTGGCAAATATTGACGGCCAGTTAAGCCATTCATGCCAGTAGGCGCGCGGACAAAGTAAACCCACTGGTGATACCATTCGCGAGCCTCCGGATGACGACCGTAGTGATGAATCTCTCCTGGCGGGAACAGCAAAATATCACCCGGTCGGCAAACAAATTCTCGTCCCTGATTTTTCACCACCCCCTGAGCCGCGAATGGTGAGATTGAGAATATAACCTTACATTCCCAGCGGTCGGTCGATAAAAAAATAGGGATAAACCGTCGGCCTCAATCGGCGTTAAACCCGCCACCAGATGGGCATTAAACGAGTATCCCGGCAGCAGGGGGATCATTTTGCGCTTCAGCCATACTTTTCATACTCCCGCCATTCAGAGAAGAAACCGATTGTG
+
/,--)(&$%*129DDEJJJJJHJJA@EJJJGI999:>4211CBHGJGJGHJIJJJGJHJJJJJJJDFAEDFEHIJIIJGIJJJIGJEGGCIJJJGJIJBA>4425,,,+15;=><2323;433JEDCDIJJJFJIHIJ;89:B?AJJ=<<=AC23%$%%%$#$$&%%%$$$%(((((())((),-*(&&')('&&'+(&%&(.,)''.3:;;=@ACDB?BA?CEJGJHDGGJFIBAC@CCEDF740/BCJJICFA@DJJFIJIFADHJJHGGJJFGGJJHJJFB>B@A@;ABDDHHDFIA>8..0;?FJIJJIJJJJHGFHGJF>?@HJJGFEEFGJJJJHJJJJJJGIHFJIIJJJJJIFJJJJJJJJHHIHJIHIJGEE=<<>DJE.EEDCEFJEEFGHB?<;;BCEIEEHJFIJJJHHJJJJHJFJFJHJHJJHJJJIIJHJHEJBA8897:99,,((0/*,+'&&%%&*'((.'&'''189:=;6,,,,+('&&'++)*)()))+($$'%%&&%%%&)()*26;797)@AAJGJJJEJJJHJHJJ?=;822::9:::JJEJIHJJGFJGGFFDJIJJJJJJJJIJCCFJIGHJCF?8888HIEC;;:;;ECBD>>@@@9414//.+++,8@GFFIJIFJJIFHJJHHIJ?B9788?;;@=<>A<GF8BB:<;7,,F??BCDDG8889I?7645;@BFEE<?@BEEEEDDC?;;<:JJJJJHJIJHIJJJJJGJFIJJJFGGFJJIJJIFIJHGJHJGJGJIFFJJIJJCBCCGJIEIJJIHGJJJIEIJFHDA@BCDC??@@DCAGH<::8:;;DDFFJEJJCEJJHEJJJFFJGJJJJBAACGJJGFB?>>?FJJJGECCDGECIJEJGJJGIJIIJJJJDDGGADEDJEDJEJJJHGJJJJJFIJJJJFHHJEEJIHIHEIJJFJJJFJJJJJJHEFFEB:;B<;;;@JCFDFJGEHECDBJAGJJJJIHIJIFEC:9446:;:;;778:9DBGJGGJFJJJJJJ:885110+4(114CFDFHJJFJJJJHHJJBAABJJFJHJJJFEIGJGJIDJCGHFIDJFIH=<<=&&%&*%'.0-**+0189;<AHJHGEFFJJJHGJJJIJJJJFEFHA?@AIDIFGJJGJGJJJEJJJJJJHJEHIJJGJJJGIJJIEFFHFHJHGI4*))*>GJJEHDEBEJJIJJJJJJJJGJJIJEJJIJJJJGGJIFIHJIJJGHIFGGIJJJHF?<-''44:<=:7:8><<@?JJJJHJJJHEFGIEFFJGGIJJJDA?@<;00BIIJJJJGJJJJJJJJJJHGJJGHDEEBC??;;<EFHFJFHJIFFJJJHC@A@BEFFHJJJHGJIJJGJFGJJJJEJE@BJIHJJJJJIJIGJJJJIJJJJJJJJFJJJIFB<;<>AA52000(('&&&%%$$$$$$$$%'-..BDJGIJJJEGJJDB@@=;;;>?@@ACEJHEFFJJJHGJA?@ADFDIFCEDHJHIGJJJFI767:878.***+BBB@=>JJJGJHJBCB<<<>GJHJJC>==80//34>@???@CDFCCDEDDIEJJ<;;8:,+++7777FIJJGHCFEEFC?@GGJHJFJHJJJHDGJJIEFDFEDCCEDFJDA??4(%'.,.1469:99:;5,---74,,,-9>21188;<D:;8763:.-----4-4+))(,125<?AEFBC@>54//0>@A433FJJJHJJBAABGJJ@BGHIJJEBC::.)@>=C+*+,1000%%%&(6DJ@?<211300/-,-*+''''+'(*())64556?CBCEEEJEJJJJHHJC---<==<B>==>DC@@A////;;::9.-,,136<BEEGFFJJHJJ9888=4344>AGFJ2113=1.../44344AFEGGHJJJJJJIJGGFJJJFJJGJJJJJEFFEHIHJJJHJFEHHHHJGHJHFDJJJFCJJBBBHJJJIJJFHEJJGJJJHJGJJGEDAA?@EJJJDCJJ@HJJJIIIIGJFGJFJJJJJJJGJJGIEA=JJ=33;:=3,,/--->@ABBA>>ABHHJJHJJJFHJIJJHJJJB>422437;731245BD??>@?@C?>?@@JJJGJJFGJ<;7669>))))*)&&'+///1226663345<;=1..21+*.04A;<<;=?AEBECCHGDCJFFFJIIJJIJJIJJGIHIIGJGJ7113BICHJJJFGIA@@AI9<<5==<=54.)&&))<;=:;:9::D8888>JFHJFCGBECEJJJGHJJJEECDEGD@><+++8CCJJGIFGJJJIGJFDIFJJJJJE====FD+**+*****))+->EFDHDC+++,47/*&&(**+.?BADFJIHGEECC752358777<4AIGJIGJJGJIFJJJA88=<<<FIJCJJJJJEGEHJGJJJJJJHJJJJJJJIJJJIJJJJJFHJHJJJJJHJFJJ:4441JEGJDGJDJFJJIJHFJFFJJJJGJJGEIGJFEHGFDJJFJJIGJJJFJHHHFDIH@B85558BCCHCGCCJGEHEJEJJGEJHGJHEHEFFGDJEGGJFJEHDGJJDG?HI<<<EHFJJGJJEDFJDJJH:::IJJJJHJFDGJECEBCIBBDE//@AJJHEGGEDGJGDEJECB=:+,,FDEIJGJJJJJJJI?111JDD??@FJJJJJCCCJJJEEIIHGJJCFEJJJJJGECBCBHJJJJJJFJJJHFGEJFJFGJIJJJ0,+.22:<CEABEEGJGJJJFHJGJHIJFJHHJJJFFF@766?JFEGJJIFJEEJJJJGJJJGD>>==EJFADDDCA?AC::9:A@DDCHCCDFEGCEGHJJIECJEHEIHFEJEBACCDG??=>CAH@;C>>@GJFBB==>999(''),.<>BCIJFGIGDEDDHEA=<<>BEFGIEEGGCDDC<8;;410034>CBE<;:;=>AAIHJJIGHGJ@?ABEGFDIEDCCCCBBBFGFBAABJDGFHIGIFEGJGFCECA><>><=<<<???@EBEA===>DBE2111EDA@@=9BCCHH@??@@@DEIBB@A@???CDBDGDCAC999:IGEEEGEHEJJJBABACCDD?@@=:4-*++322788BHEDCA@@AABCDACBCDECEJHJIFJJ@AF64BBAA@A7063+((*.00=CCABECGJFHIEBD@7HA?=???C8887ECCCCJBA@@D@BABDDHAAB@BGFGFHE?>>=?@CCCFECDDBE;=C<BBCJDJJIFG@>????>@@>>??AA?@AC@?+***.3596:;<=<=;<<?@DCEB53))*BEC:9942228998<??FFJEEAAJJJJJJJEGJJJJJJJHHJIHFEIEB6666:EGGHFJJIJJJJJ=:::<IJJFFFIDDAGGJJD6532335.--..23,,AIJHJJGGJJEJF:(''++))))5<=;@??FBAACHB>>:596321/-,(&'%/-(&)(/;<;@>=97+('',76766;ABABGEJJJJJJFJEIB;:::HDJJJHJJJJFJJ>EHGIJIJHJJJECHFGGGJJJJJIJJIJDEJJJJJJJIGFC;;:;ADFG7765D<:::***-978>>?9555CIFCF<==2-.-/0+,007ABBJJJJJFDDDIGJJDIJ55*'$''''&&&&&000:IHGJHJJGFJJHJDCGJ?<;<>==976688;545@EEJAECBGJJJJJJJGG>85557JJJEJJ9GJGIJHJJBAAAIJJHJJJJJIJFJIJJJJJIHHIJJF?>>>>JJGDCCJJJJJIAGJ@@ACJJJJFIGIJJJJJJHJJJJJGJJJJIDJIJJGJGEJGGFJBBAAFJEDBGJJEFJEFHEEHFJJJJJHA?@<;F@DAB>?>8)''')00+,,*.1('')6:<>HJJIJJJJJJIFFJHJ====@?7545((&&6455:<9:8444:100&&(33;4225.'''+++4@BEHJIJJJJJGIJJHJJFHEGJIJIGDGHFJGDHFJFED>=BA3333=;:76+**+*))))))'&)**BCBCCBA@BACAG;;=A>@?ACBJJJGJGJJEGIIHJJJFGJJEDD@DD:894DDJJFIJJIHDACEFDJ<>>1111877;1--49;<GED====CEJGFGJJGHJHJFHCDA@BC...++,6@777770**(++/41,1-'&&)12..))*4AADJJJHB@@BDJJGECJ<<;<F>6JIGFGHCFECDJHGJHEIBA@:82-)''%%%%&&..1////AFJIHJJJHGGHGGJJJJGGJIEFEFF<:;;>A@A5444;8112==834011/?>0/0/6511====<JDCDDJHDEGJGGEHC@AD@@F;I>@:HFFBB++++GEFHGFFFHIHDBA4455AFCCBEEED??>2/05?;54410*/../0121-.12AA@<9('(.778<GEBDAJJHGHJHJIFJGJGIJJJGJJHJDBDDFIJJJJFHHIIGHHJJJCDCCFJEJJHE@@A@FHB>>BGHFGFJIJJFJIJJJIJJIIJEJHJJJGJJJIJHJIHEC?@?BGJJJIAB;9::@CIEJJJJJJJJJFJJJFEJGJHJJJIJJEDJ=CJ54<=JJHCDCDHEDIJG877:FB89:9JIJ=<;;<<CJGIJGJJJJGJJHHJHFFJDJIGIJJJJG:::833)(((DA2116>20((((7::=?IHG?AFCJJJGC;87<@DFFDJHD6545@@?>DEA@@8778@BBDB@>?@FCEJEH4:;@@A7777:9;;;?22222?FEGJEEH@?FJECCDEHGGJEIFHJFGFJJJJIJEEEEBA@<>GIJGJJJJJFGJJJIJHIGCCDEEHDBDDBBC@6545<JIEHHB<CAC><@6322&%&(,-/9>:888:>?A@ABDDBC=?5*)(')*.,)(()'())/+)++),1066.)'(&--/0JIIDDFJBBCC8769;981/)())+,,./1'.(&&&()%%&'1/19;6665::?ADEAGDE==<=AJJHJJJJJJEFDEEEBB<8;=JGA>?@CCBBAAB>>AAIA<<<7;6(''&'--34<?>==<<66;<:3(''(+**'&'%####%(')&&*'')'%%&)''$#$&(,,---4104244;7553*-*(*+,,=>>>CC@<<=<EIIGEFEDHJHJJJJFJBDBDIA?933556GJJJJJJHJEJJJJHEJB<<<CJJJJJJJJFFJJHFFJEJJJJJEJJJFFJHFDA=>?10019>.3334447CEGIJJGJGJHJCIBFECEEBDDDHEAA@7556;BFCFJJFEEDD?=7678FIJJJJJD>EHJJJGJGCEBEJJJGJFJJFFFCCDBF@><<=@@?=;;=JCDDFJJGEIJJJJHJJJIGCJJJJC?<8.,+((*.-.,,,:<>EFDFHCEIJGJJJJHJJJJJHJJJGGJJJJGJJJJDDGIJFFJHFJFJEIH@CGHIEEG@AAAJHB?774'%&(<><=BA=<DCIDDJJFGHFFE85..,)**''%$$%&&(((()77=>AAJGAAAAAC5@@@>@BADFIJJJHJJFJJIJIJJJJIJIJJJJHJJJJJJJJIEB551..-*****'(((1353,671.33@JA=>?,,,)*&&127DCCIJGJGECDCJJFJ><;;;50002;055553:11+><*5445JHGABGJFDFJJGJIJJJHFAE@@D3334<??80./02/556;A5699BJECCCCIABCBAD,,,2987;DDJ>===FHJJJJJIBBJGIJFJFJFF??JIJGIJHJJIJJIJJJFGHD;::<IC@FFHJJEIGEHIFEBC0-,+*((%&,,+((*1111998:=>@?@.-**+,2+0+,44=<@989C>@??>GC43-***-+,,,5775.-.//+%%&'))*)*5560&'''/.44/?AJJJJFHIJ:999EECG><<*)))3459<6;6910/')779<:<=<>JJHJJGIJHDGCBGEEJJJJGHJJJJGJJH@>>>EJGJJJJGGFJBD;8BCDCCGA9666;IHIJJJGIIJJJJIIJGJDD;:9;@B;DHGFIEFJDHGIHJJJJ=----3/(
@Glass_T7V_25_D3_14_10_29
GCTGCCTTACTGGGTGCATTAGCCAGTCTGAATGACCTGTCACGGGATAATCCGAAGTGGTCAGACTGGAAAATCAACGGCAGGAACTGCTGAACAGCAAAAAGTCAGATAGCGCCACATAGCAGACCCGCAGTAGAAAAACGCCCTGAGAAGCCCGTGACGGGCTTTTCTTGTATTATGGGTAGTTTCCTTTGCATGAATCCATAAAAGGCGCCTGTAGTGCCATTTACCCCATTCACTGCCAGAGCCGTGAGCGCGGCAACTGAATGTCACGAAAAAGACAGCGACTCAGGTGCCTGATGGTGAGGAGACAAAAAGGAATATTCAGCGATTTGCCCGAGCTTGCGAGGGTGCTACTAAGCCTTTAGGGTTTTAAGGTCTGTTTTGTAAGAGGAGCAAACAGCGTTTTTGCGACATCCTTTTGTAATACTGCGGAACTGACTAAAGTAGTGAGTTATACACAGGGCTGGGATCTATTCTTTTTATCTTTTTTATTCTTTCTTTATTCTATAAATTATAACCACTTGAATATAAAACAAAAAAAACACACAAAGGTCTCGGAATTTACAGAGGCCTTAGCAGAATTTACAAGTTTTCCAGCAAAGGTCTAGCAGAATTTACAGATACCCACAACTCAAAGGAAAAGGACATGTAATTATAATTCATTAGCCCATCTCAATTGGTATAGTGATTAAAATCCACTAAACAATGGAGATGTATATATTGCTGAATTAGTTGTTTTAGAAAAACAAAAGAAATGAACTAGCGATTAGTCGCTATGACTTAACGGAGCATGAAACCAAGCTAATTTTATGCTGTGTGGCACTACTCAACCCCACGATTGAAAACCCTACAAGGAAAAAACAAGCACAGTATCGTTCACTTATAACCAATACGCTCAGATGATGAACATCAGTAGGGAAAATGCTTATGGTGTATTAGCTAAAGCAACCAGAGAGCTGATGACGAGAACTGTGGAAATCAGGAATCCTTTGGTTAAAGGCTTTGAGATTTTCCAGTGGACAAACTATGCCAAGTTCTCAAGCGAAAAATTGGGGACCTAGTTTTTAGTGAAGAGATATTGCCTTATCTTTTCCAGTTAAAAAAAACTCATAAAATATAATCTGGAACATGTTAAGTCTTTTGAAAACAAATACTCTATGAGGATTTATATAAGTGGTATAAAAGAACTAACACAAAAGAAAACTCACAAGGCAAATATAGAGATTAGCCTTAAATAAGAATTTAAGTTCATGTTAATGCTTGAAAATAACTACCATGAGTTTAAAAGGCTTAACCAATGGGTTTTGAAACCAATAAGTAAAGATTTAAACACTTACAGCAATATGAAATTGGTGGTTGATAGCGAGGCCGCCCGACTGATTCGTTGATTTTCAAGTTGAACTAGATAGACAAATCAATACCGTAACCGAACTTGAGAACAACAATAAAAATGAATGGTGACAAAATACCAACAACCATTACATCAGATTCCTACCTACATAACGGACTAAGAAAAACACTACACGATGCTTTAACTGCAAAAATTCAGCTCACCAGTTTTGAGGCAAAATTTTTCGTGTATGGACATGCAAAGTAAGTATGATCTCAATGGTTCGTTCTCATGGCTAACACAAAAACAACGAACCACACTAGAGAACATACTGGCTAAATACGGAAGGATCTGAGGTTCTTATGGCTCTTGTATCTCGTGAAGCATCAAGACTAACAAACAAAAGTAGAACAACTGTTCACCGTTACATATCAAAGGGAAAACTGTCCATATGCACAGATGAAAACGGTGTAAAAAAATAGGGATTCATGAGAGCTTTTACGAGTTTTTGGTGCATTCAAAGCTGTTCACCATGAACAGATCGACAATGTAACCTCGGGGATTTACCGCCTTTGAGTGAGCTGATACCGCTCGCCGCAGCCGAACGACCGAGCGCGCGGCGAGTCAGTGAGCGAGGAAGCCTGCATAACGCGAAGTAATCTTTTCGGTTTTAAAGAAAAAGGGCAGGGTGGTGACACCTTGCCCTTTGCCGGACTGCAGCGGCCGCTACTAGTATTAATATGCGCGCAGCGTCTGGAAAACCGAGGCCAAAAGACGTGCGTCTTTGATGCCGGTTGCGACTCTACAGCAGAATTAAAGTCGATCCAGGCGCAGCCGGTTTGTGCCGCTTCCACGCGGTTATTTGCGCCTAAGCCCCCCGCCAGCAGAACGTTGCCAAGCGATTGACCATTTCAACCGTGACCAGTCAAAACGTTGCCCGCTTTTTCTCCACCCTGGCCGTTGTCTAAAACATATTTATCAACGTGCTGAAACATCGCGGGCGGGCAGGGTTTCACCGACGCTTAATGCTTTCCCAGATGGCAACATGTGCTGGCAGAGCTTCACGCAGCGTATCGATATACAGCTGTTGCTAAACCCCAGTCCGTTGCACTGCCGCCAGCGATAACACCTAGCTTTGTCCACCACATCGGCAATATCGTGATTGCGGAACACGCCAACATACTGCAACGGTGCCGCAGCCATCACTTCCTGCGCCTGTTCAACGTTGACGCAACGCGGTGATGTCGCAACAAAAATCAACCCGCCGTAAATCGCGCGCGTTGATAAGCTGCTTTAGCATCTTGCCCACGCGTCCAGCCACATACTTTATTCTCACCCAGCAACACCCGGCGCACGGCGGCGTGCAAATCGTCATGGGCCATCAACACCGAAACAGATCAGAAAACCGTTAGCGAAGTGGCTTAACTCGCCGCTGAGCGTAAGTATTGATACCGGATCACGCTGATTACCGTCACGTTGTGCCCCAGTTTCGCGCAAGCTCGCGGGTACGGTTAGATCAATCGACGAATAGCGCGCAGATCGCGGTTGTTGATGCCAACGACCTTTGCTCCCAATGCAATGGCGCGCTCCTGTTCCTCTTCATTACTGACTTCGGTCAGCACCCCCATCTCCAGACTGTGAGCGACGGCGGCAAGCTGGCGATATTGGTCGTCATCCAGTACTGAAAGCATTAATCAGCGGGCATCCTGGCCTGGTGATCGCGCGCAGATAGATCTGGTAAGGGTGGATGATGAAGTCTTTTGCGCTGGGGACCTGGGGAAGCCCAGGGCCATTCGCTGACGATGGGGAGAAGAAGTTCAAAGCTCCCCTGAAAATATTTCTCATCAGTCAGCACCGAAATTGCCGAAGCGTAATGTTTATAAATGGCGGCAATGCGTGCTGGATCGAAATCATCACGGATCACGCCTTTTGACGGCGACGCTTTCTTGCACTCCAGAATAAACGCCGTGCGCGCACCCTGTAGCGCACGCCTGGTCAAAGTGCGCGTGCTCGGCTGAACCTCATTCTGAAAACTGGCCAGCGGTTGCTGCTGTTTGCGGGCTTGCTGCCCCCAAAAAAAATGGCCACTGTCTGCGGAACGATTTTGGCTACGAAAACGGTTTGCATCATCATCTTCTCCTCTTTCTCTAGTAGCTAGCCCACAAAAAAACGGGTATGGAGAAACAGTAGAGAGTTGCGATAAAAAGCGTCAGGTAGGATCCGCTAATCTTATGGATAAAAATGCTATGGCATAGCAAAGTGTAACACGCGTGCAAATAATCAATGTGGACTTTTGCCGTGATTATAGACACTTTTGTTACGCGTTTTTTGTCATGGCTTTAGTACACCGCTTTGTTACAGAATGCTTTTAATAAGCGGGGTTACTAGACTTAGTAGCGAGAAGAGCCAGTAAAAGACGCAGTGACGGCAATGTAATGTCCGCAATATGGACAATTGGTTTCTTCTCTGAATGGCGGGAGGATGAAAAGTATGGCTGAAGCGCAAAATGATCCCCTGCTGCCGGGATACTCGTTTAATGCCCATCTGGTGGCGCAGGCGTTAACGCCAATTGAGGCCAACGGTTATCTCGATTTTTTTCTATCGACCGACCGCTGGGAATGAAAGGTTATATTCTCAATCTCATCATTCGCGGTCCAGGGGTGGTGAAACGGGACGAGAATTTGTTTGCCGACCGGGTGATATTTTGCTGTTTGCAGGAGAGATTCATCACTGCGTCAGTCATCCGGAGGCTCGCGAATGGTATCGCCAGTGGGTTTACTTTCGTCCGCGCCTCTCGGCATGAATGGCTTAACTGGCCGTCAATATTTGCCGATCTGGGGTTCTTTCGCCCGGATGAACGCCGCCGGCATTTCAGCGACCTGTTTGGGCAAATCATTAACGCCGGGCAAGGGGAAGGGCGCTGCTGGAGCTGCTGGCGATAAATCTGCTTGAGCAATTGTTACTGCGGCGCATGGAAGCGATTAACGAGTCGCTCCGTCCGATGGGATAATCGGGTACGCGAGGCTTGTCAGTACATCAGCGATCACCTGGCAGACAGCAATTTTGATATCGCCAGCGTCGCACAGGCATGTTTGCTTGTCGCCGTCGCGTCTGTCGCATCTGTTCCGCAGGCAGCCAGATCCTCTTAAGCTGGCGCGAGGACCAACGTATCAGCCAGGCGAAGCTGCTTGAGCACCACCCGGATGCCTATCGCCACCGTCGGTCGCAATGTTGGTTTTGCCGACAATCAACTCTATTTCTCGCGGGTATTTAAAAAATGCACCGGGGCCAGCCCGAGCGAGTTCCCGTGCCGGTTGTGAAGAAAAAGTGAATGATGTAGCCGTCAAGTTGTCATAACTCTAGAAGCGGCCGCGAATTCGAAGAAACAGCGGCCGCGAATTGCAGGAAGATGGTTCCTTTAGCGAAAACTAAGGATTTTTTTATCTGAAATTCTGCCTCGTGATACGCCTATTTTTATAGGTTAATGTCATGATAATAATGGTTTCTTGAGCGAACGTCAGGTGGCACCATGGGAAATGTGCGCGGAACCCCTATTTGTTTATTTTTCTAAATACGACTCAAATATGTATCCGCTCATGAGACAATAACCCTGATAAATGCTTCAATAATATTGAAAAGGAAGAGTATGAGTATTCAACATTTCCGTGTCGCCCTTATTCCCTTTTTTGCGGCATTTTGCCTTCCTGCTCACCCAGAAACGCTGGTGAAAGTAAAAGATGCTGAAGATCGAGTTTTTCTGGGTGTACGCTGGGTTACATCGAACTGGATCTCTGTGAACAGCGGTAAGATCCTTGAGAGTTTTCACGCCGAAGAACGTTTTCCAATGATGAGCACTTTTAAAGTTCTGCTATGTGGCGCGGTCTGTCCGGTATCAACGCCGGGCAAGAGCAACTCGGTCGCCGCATACACTATTCTCAGAATGACTTGGTTGAGTACTCACGGCGTCACAGAAAAGCATCTTACGGATGGCATGACAGTAGAATTATGCAGTGCTGCCATAACCATGAGTGATAACACTGCGGCCAACTTACTTCTGACAACGATCGGAGGACCGAAGGAGCTAACCGCTTTTTTGCACAACATGGGGGATCATGTAACTCGCCTGATCATTAGGATACCGGGACTGAATGGACCATACCGAACAGCGTGACACCACGATGCCTGTAGCAATGGCAACAACGTCGCGAAACTATAACTGGCGAATTACTTACTCTAGCTTCCCGGCAACAATTAATCAACTCGATGGAGGCGGATGACCAGGCCCACTTCTGCGCTTCGGCCCTTCCGGCTCGCTCGTTGATCAATTTGGAGCCGGTCGAGCGTGGGTCTCGCGGTATCATTGCAGCACTCGGCCGGGTTGGCACTCCCTCCCGTATCGTAGTTATCTACACGACGGGGAGTAGGAACTGGATGGAGCAATGGACGAATCGCTGAGATAGGTGCCTCACTCGTCCAGCGTTTTGGGTAACTGTCAGACCAAGTTTACGAGCTCGCTTGGACTCCTGTTGATCAATCCAGTAATGACCTCAGAACTCCATCTGGATTTGTTCAGAACGCTCGTTCCGCCGGGCGTTTTTTATTGGTGAGAATCCAAGCACTAGGGACAGTAAGACGGGTGGCTATGT
+
88BEGDI>1110444:<442//1277633((((;;<;5=9445234GJHHF:9702JJHJHHBAABCDA;82212.*&&'':==>CDGHGJDJI>BCAAEDGFD?43336)((',*'(()/./2255563=--*)''+,CJFBABBJFEGGJJHJJGJJJHCDEEJIJJJJHBA;888:1::><433552/-*).=B<<=>JJECBBCGJJJFFIIJF9999@>;;<;874676;=.,,,)'''37:<?CJBA@A66***(('**+3132,).--36DEHBACCCEEDJF>===FDEGFJJ///(((('')(()+3>;<:HDDDHCCCCEGDDGFJJA7999FHJJ@><JJIJDD<:;5584322-*/47>==HA>??A@?>;9=A43-(')456520/40''')))((--4520/2/06:>=>ICBB>1111??ADA?<;;;;:7;9644622242;-,,-:=>>AC@?<6FEFBAB>>=DAC8711124>C=<<325A>89C:94***88530777888788;=;>=;=>52278768AICA>=;<===<>??>:9,%%',,./+-++((/%$$$%+5;<?=<>>>@=<;<=A<<;694...997110/145<=:;<;<0-+)())228>==>;9<=C@<?BC<<9;:;;<7723,,''')'&&&)*>=>?<<==@B?@?>>=<97753)&'')-0*)%')%$$&&&&'**+**)*))*+-.*'&&$%&)223;<:99:B%%%&'++(((,,+)),6+'&&(.('&&''-...-//4;,,++..315667;;<;;::;<==;<;;;;>=@<::9;;<===<<=;;656799::>><=000026<=?==>?;3-+*+(211/02)&%'))&&&'...10/++8877778;::6642336=<;52+259:;977666688:;=@?>;99978879877666566788:8***+3231199::97)*****+3,146;<;;98/.-.499888::4445678883219887777;>>><9788:7777:;974464403504/./...--4:80/&''((&&'%$%&-/31..5877778998855/+5(06448<<813.-,./4/--2*)((.56688533497888985344641245++++:9<<<=:7777644110033345675*)((+*)*,()''$$3;9778;>>E@>++,@98=JIHB9778CBCHIJHJHJ@<=?@DA?B@687--**)((('(+++12478BCJEFFGEGJGFBADEIE=<----??G;:::>>:FIIJJFEJHGJIIJJEJFEJJJFFEJIF@>=63)&%%0CB????FGBEIGHJGFIJGJHJEHJJJDEJGJHJFGHJI?++4455B@@AA=4435338+(((645341/3'';AJGCEBA??CCFEEFDCFE(('('''%&4>DG====DC?<;:98:==<>?@EFFGG====JDF=>>>GEGJJJB@BHJHJIEBD?@<==765994@@ABAGEJIJJHDF??@AA744468<=73/))005>@BEEHJJJEJGFECEJJDDC>?==8892111@EE=;;<@DDEFBEEDI('''+***)))())*,-313,,,0//..0,1('((2.-**((+++++5///1-,,+++(*210,,.6224HDD5555555EIDFDDEJ0000+(((()&&-470,''...:;;?@AB?B0.,,*))(,),)'%%,/561))*****,974495678>;;=?;3346:=@@BBAFEEFJEEDGJEI=;635;CF@CGB@=<-(%%%%&+,,.-,,15479;ED66656/./00,((&%%%,)**+,%$#(('(()))3220236676:;GGBAB>3338000-.-.;<<>=>@@***+====;==>G:99:C3,('''%&'&)3/122=2''''-<<=CHJJJJD=C?++,<AEGGHFAA@?:998,+,-13-/.*&)&$##&)-1;AADHDGGJIJJJJHFFDEJJH>776*%%%':7888;@@FFE=:;;;466ABIGEDECDJJJJIJJ===<@9;=9:'2/579BCEFEB::>@FJHHGIHGFECCBJJJHJJEJFFGBDEHDHBEJJJJJJHFJB@@?=;)&&))+((((+11::;<GEJFGJ<HEJG@??BJFJHEJGG>;;=<=)(()++)))%&&'++,00566=>>?;:<::;81.,,?9?AB<<==CI7667DB33//77:42<::?ACFGHBDE@DHC?EJCCB@((((898:/--3'%$$%%&,CDDEEDFDFEJJBDC66656?32*)-.0-/+68:JDHJHACA??/,,,7BE@??<>A@JF>=>>B?><:?:+($%%$'%%&.;<<=><<951:9:;CABACHJJIJGJJJHIFJ1.IDFJJIIHJGIIHJEGJJIJFJFIEB>DIFDGFFGJHJDABBCFBG::;<A+)'&(&&&&(-,+++&&%&&//:;;;>BAGECJHHIJJFD<<<<578BFJAJ>=7HFEDHIEJFJHIJJJCCEDIJJHHJJJJJBBCBGGGFHJHGG@>55<>AC??=7656:<=E?@?GJJJJJJHJJJJFJB@9DCJFFFGHGJJJGHJHFJJJIJ349.//.668---'''),''''**)0)22/))((,,,(((&5;BBD=;;H;FHECJGJHFCBA@;/+,*(()**>@@A>===:48864135=C>FJDJFFJJJJJJIHJJCFE@AB?@>>:('''0/./0299<DCDH988(((&((,-&&&&&CEDFJJJIJHIIGFHJGHF65560,,+.)&&'%%%&%%%,---,-,*&%)*+,-.2.,+*,-.-'('*+,)'(')*,-0..029>@?A=:5.&&*0***-1)*7:;=?HF::9:'&&044111+++)(((*((''+,+*-5:DGEGDFGEF;:<520.<><=<<<JJA>?===556>D;;<::;-,,-:)))365276BCCDHJIJGJJIJJJF==<;+++*,--034;....::GDEJJBB;999D1111==.---9221---+,,,,<HGHJJJIJBBAGEGBEFFFJ000,,,,5454410((&'''()+8ADA...,+++321--(.('''(--.ACH?H>=)))))))''&&'&%&'*'%%%$$%%$%###$&()'&$$$$#((,,*'''$%&+)''')--+))*&&'('((&%%&)++**'(//03<?ACD4441/313BDJHJFEEDFJJDFJHJJFE@@AAGFHHIHGFJ@@??EDGJFGFCFEEEJCD==111('&&''&&,.1--.----35566;<;<D@@<=?JFEFJEDJFDE>=>=?88883,JFGEHFGHBABAEEB87230028:<;32000,*'&&($$&$$#'(#%&()..3<=>>=<>98769;.-445;;;;>CA>?@CIDGEFJHJFEDCJJ<68:/,(()/2/,))%&()/931/---/40))))'$$%&%%$%%%&**'))*45('''2,%%%-4863121.,,-(&$$#$##%#*,,<<@?A:8DBJHDACBB?88870/(*2@DFGG@A?@CD>::>>>EB'''''&%(0752@555200?D?755,***,''''(167<?AHJ<<;;IDDFJEA?>>@:9>;<8788@<:==<=?EFC***)+&&)+8?@@AJCCD;;;<?D***)),-/'+0/00;CCCD;876-+*,6612/*-,,-,,)*+77:112021149&$$%%'*.,-00?;??97.****1///6::AA=<:;;<<987'''$$$$&&&''&'('*-.<:<=<932200->@>>>CEJCEHEAA@::935*)),(&&&)&;?EEGJFIDBBCEFFBECDEDDJJJGGC>870/+(%$&$$&)0=<;;;>>HIJJEFJ:952231+,0((347;<BEEJJJGGJHA?99<=B>><<>>99F87769)((((&'''&*-)0:443('''*))+46@?ABEGF<;::910.,759:8*''(44>ABBEGGEJHEJJJJJGJJJJJJIJJJJGDA<,,,-9725/257;;=<<53*)+.14-+**)))+(%$&(*)'*)*7:>>>CCEJFFEJE<<<>FDEBCBDFCJEBB9)((&*33?@?>>?7211388&%$$%+(((+-0BCFEGGCF;;DFGHFHCE>;*)))274365343(((),)(((*+0344544/011662234;:::>>EJJJEJJJJD?>>???=<=?'&&&'%%&CAB877;66661*:55/++*%%(')(&&&''''''67443121130+8?@9889<>>>BJJDBD@IFJ@@?@GFH<496/(((&%%%%%6112?CAAHHJF<888;A;;<;8456877<?BIGEGIJIJJFI@ABCGJHJD?A@BID7.,+*)))'+''&&$%&*,,&97877//<=FCDC44?DCEHGIFJJJIJFEEBDCCEHE4444FDGJJJGBAC888:DC1113447788<>665220.++,,.1,,++).125ABABBGJJA?>?5451)''')%%&&'%.+*'&&%%&%%$$&)(+--,0.678>3332310(''(/.00252231...;<<B=863..*('*&00?;;;=AJ;:B<A=?=<77::>>>C<32*(('*-,,-3468777676+)&##$%)--000520124113-.1389CEDGFAGEIG>=99770//6<7789=??<?@ACE?@?;?7'HEJDBCBCFF<;<JFFJJJJJFEJJJF=>A;;;<<JFFB?@DHJ988896/'&%%'67=<>=@BA=;;:=<9843./.,,++*++;55559881-+)&&&&++&%%&*))))&''&')*/''&(*+--,,667><=>CECDGGC44000/*)))-.-222/))4;<=DBDBABBA:A<CF++++,:455=BC1111@321''&&&%'*05.--.33675666:>?@FJJGHJ/-,,++-77?>@@FCFIGJHJ?A<<<C=;30/,,&%%')-())58;89ABAA?@@>??>ABJHHIJHIHGDBCGJCBDA@AA>9)((%%%&&'*-/1@>?@JFCBBB@('')11114@@?>>4774B>4/+,,29/''445?<5=;@DABDECJGEHI@?<;@466)(-+,AACCDCFJHFJGJIHIJJGJJGJGJJJDDHE?=7-,+,*)((+*&'%%&&((/,'&%&'''(:?6B@AA=;;;?:967:9.,-,'%$%*-.,--.3++++.---28<C@9?@.)$$%(',0:;<=?AEFJ:95>IGEIJAECBJIEJIHDIFJGIHIJIFHJD9888;771)())**+)('(''''&--+45ACA@CAA;;6>9788CECBEHHFFJFEIABA::..DJJFEJJE;88JE?;;<<<<:,,''))**:;;;EGJJFJ==;;?>CFFJJHDD<<:;;6.2.,03/0334478:;EDABCACIJIFHJGFCDJJJIFFDAAACJGEDA@?4555EC7JFJG+++),,-/..452,,,88@?@:444<?GAAAA87:9552334<<?=<@GJJJJJJJJECCF9321,..64'''''%%%%%$$%%.)))-+((((&&%'%%%$%%&*)))*+*+000.178==@=78=::;?CCFJJCED433++))+&&%&((,&%%;?>>J>==''''GI?>?==*)))*('''2;9;;/...+++'(((*-&%&''(*+++)$##$$$$'($()(++-/2001183,,==@BC>84.-./''''(%%%#$'&&$#$%%&'.23011**((+.21111111(('','%$%%%%'&%&*++)&%%$&')('$#$$*--./.110+;CDFCE????>A@CDCEGB@A=??DE33+*(%%$&$&&')(&&&&'*'%%%%$%),+-.,+**.,++0.-++-***'&&%',.2*+*)+(()'('''((*))*.8.5779:8BACDCI6333<44445943)))'58'''',BCCJHFIAA?@E:888CEEEFHCGE>?=;98654124695223,+)(&&&*++----+**)-41++*4@CA@BDIEIDDEC4445:8978)(()//0/./*(%%&&+,*(
@Glass_T7V_25_D3_14_10_30
CCGGGTAGTACGTAAAAGCAGCTTCGCCTGGCTGATACGTTTGCGTTTATCGCGCCAGCTTAAGACGCTAATCCCTAACTGCTGGCGGAAAAGATGTGACAGACGCGACGGCGACAAGCAAACATGCTGTGCGACGCTGGCGATCAAAAATTGCTGTTGTTGCCAGGTGATCGCTGATGTACTTAACAACCTACCGCGTACCCGATTATCCATCGGTGGATGGAGCGACTCGTTAATGACTCCATGCGCCACAGTGACGATTGCTTCAGCGGTTCGCCAGCAGCTCCGATGGCGCCTTCCCCTTGCCCGGCGTTGATCGTTTGCCCAAACAGGTCGCTGAAATGCGGCTGGTGCGCTTCATCCGGCGAAAGAACCCCGTATTGGCAAATATTGGCGGCCAGTTCACCCATTCATGCCAGTAGGCACGCGGACGAAAGTAAACCCACTGGTGATACCATTCGCGAGCCTCCGGATGACGACCGTAGTGATGAATCTCTTCCTGGCGGGACCAGCAAAATATCACCCGGTCGGCAAACAAATTCTCGTCCCTGATTTTCACCACCCCCTGACCGCGAATGGTGAGGTCGAATATAACCTTTCATTCCAGCCGTAAGTGGATAAAAAATCGAGATAACCGTTGGCCTCAATCGGCGTTAAACCCGCCGCCGGATCGGGCATTAAACAGTATCCCGGCAGCAGGGGATCATTTTGCGCTTCAGCCATACTTTTCATACTCCCGCCATTCAGAGAAGAAACCAATTGTCCATATTGCATCAGACATTGCCGTCACTGCGTCTTTTACTGGCTTCTCTCGCTAACCAAACCGGTAACCCCGCTTATTAAAAGCATTCTGTAACAAAGCGGGACCAAAGCCATGACGAAAAACGCGTAACAAATATTATAGATATCGCCAGCAACTTCCACATTGATTATTTGCACCGCGTCACACTTTGCTATGCCATAGCATTTTTATCCATAAGGATCACGGATCCTACCTGACGCTTTTTATCGCAACTCTCTACTGTTTCTCCATACCCGTTTTTTGGGCTAGCTACTAAGAAGAGAAATACTCAGATGATGCAAACCGTTTTAGCGAAAATCGTCGCAGACAAGGCGATTTGGGTAGAAGCCCGCAAACGAGCAGCAACCGCTGGCCAGTTTTTTCGATGAGGTTCAGCCCAGCACGCGACATTTTTATGATGCGCTGGGTGCACGCACGGCGTTTATTCTGGAGTGCAAGAACGTAGCCGTCAAAAGGCGTGATCCGTGATGATTTCGATCCAGCACGCATTGCCGCCATTTATAAACATTACGCTTGGGCGATTTCGGTACAGCTGATGAGAATGTTTTCAGGGAGATTAATTCCTCCATGGTCAGCCAAATCGCCCCGCAGCCGTTTGTGTAAAGACTTCATTATCAACCTTACCAGATCTATCTGGCGCGCTATTACCAGGCCGATGCCTGCTTATTAATGCTTTCAGTACTGGATGACGACCAATATCGCCAGCTTGCCGCCGTCGCTCACAGTCTGGAGATGGGGGTGCTGACCGAAGTCAGTAATGAAGAGGAACGAGCGCGCCATTGCATTGGGAGCAAAGGTCGTTGGCATCAACAACCGCGATCTGCGTGATTTGTCGATTGATCTAAGCAACCGTACCCGCGAGCTTGCGCCGAAACTGGGGCACAACGTGACGGTAATCAGCGAATACGGCATCAATACTTACGCTCAGGTGCGCGAGTTAAGCCACTTCGCTAACGGTTTTCTGATTGGTTCGGCGTTGATGGCCCATGACGATTTGCACGCCGCCGTGCGCCGGGTGTTGGGTGAGAATAAAGTATGTGGCCTGACGCGTCGGCAAGATGCTAAAGCAGCTTATGACGCGGGCGCGATTTTTCAGGTGGGTTGATTTTTGTTGCGACATCACCGCGTTGCGTCAACGTTGAACAGGCGCAGGAAGTGATGGCTGCGGCACCGTTGCAGTATGTTGGCGTGTTCCGCAATCACGATATTGCCGATGTGGTGGACAAAGCTAAGGTGTTATCGCTGGCGGCAGTGCAACTGCATGGTAATGAAGAACAGCTGTATATCGATACGCTGCGTGAAGCTCTGCCGGCACCGTGCCATCTGGAAAGCATTAAGCGTCGGTGAAACCCTGCCCGCCCGCGAGTTTCAGCACGTTGATAAATATGTTTGACAACAGGCCAGGGTAGAACGGGCGACGGTTTAACTGGTCACTATTAAATGGTCAATCGCTGGCAACGTTCTGCTGGCGGGGGGCTTAGGCGCAGATAACTGCGTGGAAGCGGCACAAACCGGCTGCGCCGGACTTGATTTTAATTGTGCTGTAGAGTCGCAACCGGGCATCAAAGCGCACGTCTTTTGGCCTCGGTTTTCCAGACGCTGCGCGCATATTAATACTAGTAGCGGCCGCTGCAGTCCGGCGAAAAAAGCAAGGTGTCACCACCCTGCCCTTTTCTTGAAAACCGAAAAGATTACTTCGCGTTATGCAGGCTTCCTCGCTCACTGACTCGCTGCGCTCGGTCGTTCGGCTGCGGCGAGCGGTATCAGCTCACTCAAAGGCGGTAATCTCGAGGTTACATTGTGGATACTGTTCATGGTGAACAGCTTTGAATGCACCAAAAACTCGTAAAAGCTCTGATGTATCTATCTTTTACACCGTTTTCATCTGTGCATATGGACAGTTTTCCCTTTGATATGTAACGGTGAACAGTTGTTCTACTTTTGTTTGTTAGTCTTGATGCTTCACTGATAGATACAGAGCCATAAGAAACCTCAATCCTTCCGTATTTAGCCAGTATGTTCTCTAGTGTGGTTCGTTGTTTTTGCGTGACCATGTCGAAACGAACCGTAATCATACTTACTTTGCATGTCACTCAAAAATTTTCCCTCAAAACTTGGTGAGCTGAATTTTTGCAGTTAAAGCATCGTGTAGTGTTTTTCTTAGTCCGTTATGTAGGATAAATATGATGTAATGGTTGTTGGTATTTTGTCACCATTCATTTTTATCTGGTTGTTCTCAAGTTCGGTTACGGAATCCATTTGTCTATCTAGTTCAACTTGGAAAATCAACGTATCAGTCGGGCAGCTTACTCGCTTTATCAACCACCAATTTCATATTGCTGTAAGTGTTTAAATCTTTACTTATTGGTTTCAAAACCCATTGGTTACACCTTTTGTAAACTAGTGGTAGTTATTTTCAAGCATTAACATGAACTTAAATTCATACAAGGCTAATCTCTATATTTGCCTTGTGAGTTTTGCTTTGTGTTAGTTACTTTCTAATGACCGCTTCATAAATCCTCATAGAGTATTTGTTTTCAAAAGACTTAACATGTCCCAGATTATATTTTCTGAATTTTTTTAACTGGAAAAGATAGGCAATATCTCTTCACTAAAAACTGATTGTCTAGTCGCTTGAGAACTTGGCATAGTTTGTCCACTGGAAAATCTCAAAGCCTTTAACCAAAGGATTCCTGATTTCCACAGTTCTCGTCATCAGCTCTATGGTTGCTTTTGTGGCTGATACACCATAAGCATTTATACTGATGTTAGTAGTAGACATATGGTTATCGTGAACGATTCGTCCGTTCTTTCCTTGTAGGGTTTTCAATAGTGGGGTTGAGTAGTGACCAGCATAAAATTAGCTTGGTTTCATGCTCCGTTAGTCATAGCGACTAATCGCTAGTTCATTTGCTTTGAAAACAACTAATTCAGACATACATCTCAATTGGTCTAGGTGATTTTAATCACTATGCAATTGAGATGGGCTAGTCAATGATGGTACCATCATTTCCTTTGATTGTGCGGTTGTGTCTAATTCTTCCTAGACCTTGCTTGAAAATTCTGGTTTACCTGAGACCACTGTCTAAATTCCACTGGGTTTTATTTTATGTAAAATGGTTATAATTTTTTCGAATAAAGAAAAAATAAAAAAGGATGAAAAAGAATCAATCCCAGCCCTGTGTATAACTTGTTCGTCGGTTACGGCAGTTTCAAAAGGAATTAGCAAACACTATTTGCTCCTACGAACCAGACCTTATAATTCCTAAAGGCTTAGTGGCGCCCCTCGCAAGCTCGGCAACACTCAGATGCGTTGCTCCGACCATCAGGCACCTGAGTCGCTGTCTTTTCGTGACATTCAGTTCGCTGCGCTCACGGCTCTGGCAGTGAATGGGGGTAAATGGCGTTACAGCGCTTCAATTTGGTTTGCAAGGAACCCATGATGCAGAAAAGCCCGTCACGGGCTTCTCGCCATTATGGCGGGTCTGCTATGTGGTGCTATCTGACTTTTTGTGTACCGACGGACGCCCTGCTCGATTTCCAGTCTGACCACTTCGGATTATCCCGTGACAGGTCATTCAGACTGGCTAATGCACCCAGTAAGGCAGCGGTATCATCAACAGGCTTACCGTATTCTGTGCCCTAGTGCTTCGATTTCGCCAATAGAACGCCGGCAACCGAGCGTTCTGAACAAATCCAGATGGAGTTCTGAGGTCATTACTCGATCTATCAACAGGAGTCCAAGCGAGCTCGTAAACTTGGTCTGACAGTTACCAATGCTTAATCAGTGAGGCACCTATGCAGCAATCTGTCTATTTCGTTCATCATAGTTTCCTGACTCCCCGTCGTGTAGATAACTACGATACGGGAGGGCTTACCGTGTAGCCAGTGCTGCAATGATTGCGCGAGACCCACGCTCACCGGCTCCAGATTTATCAGCAATAAACCAGCCAGCCGGAAGGGCCGCGCAAGTGGTCCTCAACTTTATCCGCCTCCATGAGTATTAATTGTTGCCGGGAAGCTGAGTAAGTGGTTACCGAGCCAGTTAATAGTTTGCGCAACGTTGTTGCCATTGCTACAGGCATCGTGGTGTCACGCTCGTCGTTTGGTATGGCTTCATTCAGCTCCCGGTTCCCAACAATAGAGGCGAGTTACATGATCCCCATGTTGTGCAAAAAAGCGGTTAGCTCCTTCGGTCCTCCGATCGTTGTCAGAAGTAAGTTGGCCGCAGTGTTATCACTCATGGTTATGGCAGCACTGCATAATTCTCTTACTGTCCATGCCATCCGTAAGATGCTTTCTGTGACTGGTGAGTACTCAACCAAGTCAATTTTGTGCGAATAGTGTATGCGGCGACCCGCGTTGCTCTTGCCGCATCAATCGGGATAATACCGCGCCACGTGGCAGACTTTGAAAAGTGCTCATCATTGGAAAACGTTCTTCGGGGCGAAAAGTCTCAAGGATCTTTACCGCTGTTGATCCAGTTCGATGTCATGACTCGTGCACCCAACTGATCTTTCAGCATCTTTTACTTTCGCCAGCGTTTCTGGGTGAGCAAAAACAGGAAGGCAAAATGCCGCAAAAAAGGGAATAAGGGCGACACGGAAATGTTGAATACTCATACTCTTCCTTTTTCAATATTATTGAAGCATTTATCAGGGTTATTGTCTCATCAGCGGATACATATTTGAATGTATTTAGAAAAATAAACGAATCGGGGTTCCGCGCACATTTGCCATGGTGCCACCTGACGTATAAGAAACCATTATTATCATGACGTTGACTAAAAATAGGCGTATCACGAGGCAGAATTTCAGATAAAAAAATCCTTAGCTTTTTCGCTAAGGATGATTTCTGGAATTCGCGGCCGCTGTTTCTTCGAATTCGCGGCCGCTTCTAGAGTTATGACAACTTGACGGCTACATCTCATTCACTTTTCTTCACAACCGGCACGGAACTCGCTCGGGCTGGCCCCGGTGCATTTTTTAAATACCCGCGAGAAATAGAGTTGATCGTCAAAACCAACATTGCGACCGACGGTG
+
<;341+)&&%&''((+JJJEJFGJ9999HJIJG@?><=0//-+.(('(*+13??BA=<<GFB@>?=8992233;;::<=BEBC<;<JJJJCCF;;:CCCGFEDGEJJJJBBDCHGGFAABCFEEHFJJJIJJ>==9:3*'&&*+)&%%,1,)'')*)(()-*.115770/00<<>9999?///+'('&$$$%'%&'(79@BCC<EHGFJJJHJHGJJJJJJFJDJF5555+*+*(''$%%%%'.'()66*'&%%&%'('))*/...-*&&.---1/04754+++,)('*,*+++20/2*.21/-')*-.22332((((((((2002:CHFJJIJFJJJDHJJJJHJJJJA=:-,,,3715?=<3C+BAAFEBC?=?@?FFJGDEE==<=<74/&%&*+-131/''&&'(00144333.5644589;:<@@?=0//0330..-..8777:JGEDJJE<88433-++.54/0:@;EFHE===4/.-/33>=4(''()'('%')%%%%%%(%%%#((/0440,'(..89@E?B@@JFED@A@@942,,--1,+)*+-43311238767>9.-3<7886788::10,,,----17<9;?<:=80/.1..(((&&&&&')'&&&(-,,*)*/334<=BBB9))))567A=::2?BDCDGCDEIJJD?A8&&&'-,.3//07>>20175/./0///2034322.-,,7<C8765----419987667.,)()(()).576666B<HJIJIDB>9?>A9>BG?;:;=EBE?9779DE>>>A?@@@GH9999HEJJJJJJIIHHHJGJCAACFJG54;33<=HJIGJFCEGJGJJJEEJ@?@?HD60FCHGGJJF====IFJCFJ((((4212344,(((::9<;<84333JFEFF<<864+*-*'&%$&*))*,,-**&%%%'&%&&%)79BBCABIJCF@:5.++&%&&+(()+,44>9>A@ABECAB<=<4442-/.0-,*.)(''&&%%&&'//220/243ABD9987++7-,+*,+//3112289=>EEECE:2//>CE?;A??@CDABDFH@>=@?@=)&%&(''&(--)++*((**./0143***130))11)))*011;;;?@<<=?JJHEB@AG??=<7.-,,*))*')22-,,.51+)))3;<@JJGBDD?>?746-,,):=0+()%%%%(&$$&',(')*3333JFEIJIJJJIGCB??C=<;&&'7;=....99GJHJFJJIEJIJJFGDJ98778786785555:95557886669>>CFEEEDEHJDJB>1003<@@AJ@??AJHIJJJIIHJGJJJGJJJJBFDDJGGGG,,,,2211;5)((%$&&)+,7<98767:7666@0*)))('%#$$$&(')(&&%('(+,3111.''))--,-..3***,(*+-((()008;7110,08;9:6*)),07)***10247..1355611//2(&&&'55??;<9;<?@?<=A@?34333BFGJIJEEDFCJIFDBEECD00002255BDFJ>>>>JHDHGC@7///==?BCH>==>JJHJJJJEGGJGE>899;IHHEEHJJJJJJJJJJIE>=88>5,)*,,-18CDFEFFHFJGGJJJEEDHEJJB@@@B?>>@BABE=<==?B:::9@?AJGJFJJJJE;:::>76233%$$%%&$%%%%%&31====>FGJG==9457B<?155ICAA::;:==>FAAA100/+++))(%$$#$.253244211247;;A=99;;JEJIDCBACBGIGJJJJHFHJJHHHHGJIHH6210--./7<5444??@@EF<;;;989000/32-**,=>@@???>=>>F<<,*+7A?<;45689889><<=>>>>?DHGHAJGFEECEBA11117:9<<;=?::GJHGHFJJDJJJHFJ@BB>==--++-*-,-023DCCCFA??@JFGA???BBAEAEB++++447://++,,//@BEDFFJCFEFHJ=@AAEBBJIJJJJECB99860-+,/+,)(((''(3.++''((963///00+)))+BB@@=?CCHCIJFHFBAB@///01ECDJGJHHJHHJDCC>A?CC>,++)))))122445799:9566<>@9)(()/--,+,;;=>@EHJJGFJFCCCAA@?AAB=)((&))(**,)&''+128:BGDBCEEJJJHJCBBBIJFJFEB@@A?=8931*)()))596@DJ?>;;9,,,++*)**)*15'((1351000=<886/0,()&'),+'%%%'&()'(()01FIDDCCJEFJIHJDI???>710/'',.--+,+(,,..+++ADEIJDBC?1447:;999777>@<:<<EJJJGIFFHCE1113GFFIJJDHIDBCB=@2+*&&)*(((,&&&&***)(%$'))*+00/..16+*((**..((()/..-./5223;FBB??@==<<<BJDDDDEFFJ@CDFJJE<<<<:2++++-1-,,,(%%%'''--/9;6('''62-*&$&''(),,1122889?=;8=87<>322&&&%./0+,-5=>67;976412215302--,1227=89<4444JJJJJJIJJ@?@AD?.,,,=>EJJFGEGDJJJBCA3222+++*1--./<=....3445@@@A@<;;9:::@@?==750//)'%',))(''*--47DGJHIJJ:::==:324@DDDDDDJFJJFEFIF?DEID?@;;AACBC+*(&%$&&');:;;>EHJIJJA==7???HJJFJJEGFJBEDDFJ5444D65:434469:BEHFDDFCGIGIGB=//../0ACB998787222-//1:==ECDA=>=:>C;9999>6**2489;,+++/0,9<4++):>?;9:8?FJJJACBD>@@?A??@=@;;;@B?ADDAEFBBDC<=<BE?<;<3,(*+5+)%%%&0(4579@9?=<:7664222-,,-777??CEHIJE@AFHJB>:22**))1459=<?+)28---.31134>ACCA?;;;;<:C?224999:DFDDECBCFF221./0-+((,*+)**+0,&%%%(''&&7BDBBFBBCDGICAAEE;::A;=,,31/0355::8898;:::;BJEEE:EFAABDH>73.30.+**3/21101>?JECCBBB@@C=6++++CAJFECBB4333////0///,++,.*('&%$$%'(2363*CCBCAAFDFEFEHJEJJJDDC@BBCG?;=AA?<:;;DJJJJHEHF?JJ>=<=F<99;GDFJGE?5;;;2($#$$&+-+*$##$$##%%'16788;??>?''''/32328;////>888699?C0//''()58ACFEHGIA@@@EIHIIJJJGHJF<:;;;;,**-61??;:44550))07,&%%**+++++,)&&(7<@CBFI;;:322222>AB??>>?('',224--+()35741''-)---42201.++)(&'()99;CDGEIFJHCFJJ@C77/*()01/--++)),),,+)**-+))%&''('&&&######'(+,145665<>>BEDJJGGEBD4BA?AFJE@>8888BEID>=DJEHJFCJHFJJJEJJFGEJCFGIBGFGHJADA@DEEIA@@@CA?.,((%)''('))**()**)(()2)(''/01110-1+''&&()15011%%%$$&&&()()**-/8988*'&&).//--,/.03478;AFHEJIJFCJIFJGIJII7556.../>CDCB8888=;:*&&&&'%%%%'5>>BCFGGE?ABCJFEHIFHEJHEE6,,/,,,-:9::988=+))+02242366C?::9?,+++JECBDDECCIJFJGCABEDAA@?==FAGHJJGIJFGJGJDGIHGCD8***('%%#$%&&&&'(.57:<0...**()&&%%&$&($%'%%&&(--0*(&%%%'%%&&%*&'%%%$$&&-**)&&&%%%%')(&('('&())((%&%$%&'')*+(''&&('&'%&%%$$'&*'&%%%#$%(),(%&')-&(()&%$%&'*+--0.---//-)('(((&',./.25,''&'&+1..,+*)'',343+*)&%%%.45489;??;93010/04(''&&#$$%&&&('&%$$%()&'&&),7;4(0''%'(%&'''&%%(('&&&'(/)&&%''-()&&&56,+('&*)((()-*-./+%$%%&&%%%&/.&'-//002-.-',+*&%$%%%$%+)%$$%$##),,/023765:;>??@<;;:322663('((5334,,-,/.*'((()---.(''256400AJHJJGJFDC@AA?)))69810-0*((&&&%'(*&%'&'&&(())%%%$$$&**/,+*%$)'(%()$%%&(045564322,,.6679@=**&&%&#$&&'))++.++,..110048;<ABDC>>65557/()),+)(''''&('&&%%$$%'-+'&&''',01422359767;2112:;:89743+++(.*++,122;:::BB@A@BEFEFHJJJJJFHB>DBHDFHIEJH2222DA>?><<<;>=;=<431(2)))'**6(''(*55558@<*('(*,*-/1(((%&%(%%'&$$'09:<9:::<<>=A<;:6,+++<<<;A@>EEDBECHC@A@A2224///'%%&'///1267;>>>CBDHCFEBBBECJE>?=3339856?>A<;<:<<=>@?>BEJHDDBAA?==>81/1/''')''&&'',6556@?@BBABCF5333,**+,/..011,+,))22,,//0=::;CJJFGFEJJH>8,,7=A>>;>:2213<9:4''&&&%&((77>??=?,,,+,))'&%&)**1114.///3:;???<=FEC?B@CFEHJ<<<;9894445/)))'&((-++**,+-&,('%''%%''&&$$$$%&*+-334459=<=BA22&%%(()//1:;961-+((()86...,+**&'')(''&&$%$$%'-9:9;88965659.-,,7;;?EJJJIJIJFEJEEGHIBA@@JJJFGJJJJJJHJJCE++352..C<EAF@??AC>:555???78;;;5HAFCJE444+++&&&&&-/-*(((()-''()0122987866669:CJJJIGDDBA42267=?744;;665971,-/++++6:556@JH<;;AHFEFFHJBCAAA;78<===<=;<=GEDGCJG>==666000057AE>>9443*&&'&%$')-2+)'%$')**+,-.,,>:=>F?@?@CEE)((,&&&&&::DGEA>:6556@@?B?9((()+++,478;:433,+**-+167;<>=.,+*1402255000089;CEBFD@@?53-).()'((()'')%%-6////HGA@AJ??>9:;;JDCJGHJ9988A@))))IG-,,,D)('(++,-...----'*+)+..1/+*,2A33337,+**.%%%$$$$%%&(-45>??@?AA?AAFAA0AC><@>?<8@<;;=C<,++*54453112(((*'''(5.0=@@@BDDJJFJJFEJJHFJJFDBEJJJICAAG('');FJAAA?B??CBJGEF95566:2111<6554:5,5/999?:88:66633??BIIJGHIGHJJJJJJJGCE?<;;4449/../<<<<9545768<0:;<====GCCCFGFGHG@EDD)(('))()B@8776;0000)('&&((&1))),<9+++-55522-*())**+8@>AABJEJJFDD?DD444487*&&'IDE=9::::99;66/..2.-,+/-22,1/020/5;<@:98758:BB=5,,=ACEECC@@??+)))+&&&.9:<=::?988<AA@?C<A?>9-,--5:9:=>FHG<<;=17669:=?AA,++%&'.856;>>>?IE55/+((+//./00100128>@AAJJJJFIJJJJHHHE;;;::;ACJGJJIHHJJJJJGIEDJJJJIFHJFJJ?>733><<<:888>?<=@@<<<BFEFJC>>???@=74346-,,,))(
@Glass_T7V_25_D3_14_10_31
CATACCAAACGACGAGCGTGACACCACGATGCCTGTAGCAATGGCAACAACGTTGCGCAAACTATTAACTGGCGAACTACTTACTCTAGCTTCCCGGCAACAATTAATAGACTGGATGGAGGCGGATAAAGTTGCAGGACCACTTCTGCGCTCGGCCCTTCCGGCTGGCTGGTTTATTGCTGATAAATCTGGAGCCGGTGAGCGTGGTCTCGCGGTATCATTGCAGCACTGGGGCCCGGGTTGTTGGTAAGCCCTCCCGTATCGTAGTTATCTACACGACGGGGAGTCAGGCAACTATGGATGAACGAAATAGACAGATCGCTGCGATAGGTGCCTCACTGATTAAGCATTGGTAACTGTCCAACCAGTCCAGCTGGCTTGAACTGCTGTTCTGATGGATCCGGTAATAACATCAACTCCATCTGGATTTGTTCAGAACGCTCAGGTTGCCGCCGGGCGTTTTTTCTGGTAGAATCCAAGCACTAGGGACAGTAAGACGGGTAAGCCTGTTGATGATACCGCTGCGCTTTACTGGGTGCATTAGCCAGTATTGAATGACCTGTCACGGGATAATCCGGAGTGATCAGTGGAAAATCGAGGGCAGGAACTGCTGAACAGCAAAAAGTCAGATAGCACCACATAGCAGACCCGCCATAAAACGCCCTGAGAAGCCCGTGACGGGCTTTTCTTGTATTATGGGTAACCTTCCTTGCATGAATCCATAAAAGGCGCCTGTAGTGCCATTTACCCCATTCACTGCCAGAGCCGTGAGCGCGGCGAACTGAATGTAGCAAAAAGACAGCGAACTCACCTGACATCAGACAAAAGGAATATTAAGCGGTCCGACTACGGGGTACTGTAAGCCTTAGGGTTTTAAGGTCTGTTTTGTAGAGGAGCAAACAGCATTTAGACATCCTTTTGAGAATGCTCCAGGAACTGACTAAAGTAGTGAGTTATACACAGGGCTGAATATATTCTTTTTATCTTTTTTATTCTTTCTTTATTCTATAAATTATAACCACTTGAATATCAAACAAAAAAACACACAAAACTATAGCCAAATTGCCGAGGGTCTAGCCAATTTTACAAGTTTTCCAGCAAAGGTCTAAGCCAATTTTACAGATACCCACAACTCAAAGGAAAAGGACATGTAATTATCATTGACTAGCCCATCTCAAATTGGTATAGTGATTAAAATCACCTAGACCAATTGAGATGTATGTCTAAATTAGTTGTTTTCAAAGCAAATGAACTAGCGATTAGTCGCTATGATTTTTAACGGAGCATGAAACCGAGTGGTTTGCTGTGTGGCCTGCTCAGACCCCACGATTGAAAACCCTTAGAGGAAAAGGACGTTATCGTTCACTTATAACCAATACGCTCAGATGATGAACATCAGTAGGGAAAATGCTTATGGTGTATTGGCTAAAGCAACGAAGAGCTTGTGATAAACCTTTAAGAGAACTGTGGAAATCAGGAATCCTTTCGTTAAAGGCTTTCAGATTTTCATGAACAACTATCCAAGTTCTCAAGCGAAAGATTGAACTAGTTAGTGAAGAGATATTGCCTTATCTTTTCCAGTTAAAAAAATTCATAAAATAATGAACATGTTAAGTCTTTTGAAAACAAATACTCTATGAGGGTTACTATGAGTGGTTATTAAAAGAACTAACACAAAAGAAAACTCACAAGGCAAATATAGAGATTAGCCTTCGATGAATTTAAGTTCATGTTAATGCTTGAAAATAACTACCATGAGTTTAAAAGGCTTAACCAATGGGTTTTGAAACCAATAAGTAAAGATTTGACACAGCAATATGAAATTGGTGGTTGATGACAAGGTCGCCCGACTGATACGTTGATTTTCCAAGTTGAACTAGATAAACAAGATGAATATAATCAACATTAGGAGAACAACAATAAAAATGAATGGTGACAAAATACCAACAACCATTACATCAGATTCCTACCTACATAACGGACTAAGAAAAACACTCACGATGCTTTGACTTGCAAAAATTCAGCTCACCAGTTTTGAGGCGAAACTCTTGAGTGACATGCAAAGTAAGTATAATCTCAATGGTTCGTCTAGTCGCTAGCGCAAAAACAACGAACCACACTAAGAACATACTGGCTAAATACCGAAAGATGAAGTTCTATAGGCTCTTGTATCTATCAGTGAAGCATCAAGACTAACAAACAAAAGTAGAACAACTGTTCACCGTTACATATCAAAGGGAAAACTGTCCATATGCACAGATGAAAACGGTGTAAAAAAGATAGATACAGTCAGAGCTTTTACGAGTTTTAGTCACCATGAAGCTATTGCACATAAACCAATCGACAATGTGAACTCAAGTTCCGCCTTCGTCAGCTGATTACCGCTTCGCCGCGACCGAAACAACCAGCGCAGCGAGTCGTGAGCGAGGAAGCCTGCGCATAACGCGAAGTAATCTTTTCGCTTTAAAGAAAAAGGGCAGGGTGGTGACCCCTTTTTTCGACTGCAGCGGCCGCTCATTAATATGCGCGCAGCGTCTGGAAAACCGAGGCCAGAAGAGGCACATACATCTTTGATACCATTCCGGTTTTATTACAGCCAATAAAATCAAGTACAGCGCCAGCCAGTTGTGCCGCTTCCACGCAGTTATCTGCGCCTAAGCCCCCCGCCAGCAGAACGTTGCCAAGCGATTGACAGTTTAATCATAACCATCAGAACGTTTCCGCTTCCACGCTCGTGTCTAAAACATATTTATCAACGTGCTGAAACTCGCGGGCGGGCAGGGTTTCACCGACGCTTAATGCTTTCCAGATGGCAACATGTGCTGGCAGAGCTTCACGCAGCGTATCGATATACAGCTGTTCTTCATTACCATGCAGTTGCCAGCCCAGGCGATAACACCTTCCAGCTTTGGCCCGCATCGGCAATATCGTGATTGCCGGAACACGCCAACATACTGCGGACAACGCAGCCATCACTTCCTGCGCCTGTTCAACGTTGACGCAACGCGGTGATGTCGCAACGGAGAAGAAAAATCAACCCCGCCGTAAATGCGCGCAGCGTCATAAGCTGCTTAGCATCTTGCCCACGCGTCAGGCCACATACTTTATTCTCACCCAGCGACGCCCGGCGCACGGCGGCGTGCAAATCGTCATGGGCCATCAACGCCGAACCAATCAGAAAACCGTTAGCGAAGTGGCTTAACTCGCGCACCTGAGCGTAAGTATTGATGCCGGATTCGCTGATTACCGTCACGTTGTGCCCGGTTTAGAGCACAAGCTTTTCGCAGGTACGTTCGGATCAGATCGACAAATCGCGCAGATCGCGGTTGTTGATGCCGACGACCTTTGCTCCCGAATGCAATGGCGCGCTCCTGTTCCTCTTCATTACTGACTTCGGTCAGCACCATCTCCAGACTGTGAGCGACAGCGGCAGGCTGGCGATGCTGACATGATCCAGTACTGAAAGCGTTCATTCACAGGCATCGGCCTGGTAATAGCGCGCCAGATAAATCTGGTAAGGGTCGATAATGAAGTCTTTACATAAAATCGGCTGCGACGATTCGCTGACGATGGGGAGGAAATTAAAGCTACCTGAATACCTGATCAGTCAGCACCGAAATTGCCGAAGCGTAATGTTTATAAATGGCGGCAATGCGTGCTGGATCGAAATCATCACGGATCACGCCTTTTGACGGCGACGCTTTCTTGCACTCCAGAATGAACGCCAGTGCGCGCGCACCCTGTAGCGCATCATAAAAATGTCGCGTATCGCTGAACCTCATTCTGAAAACTGGCCAGCGGTTGCTGCTGTTTGCGGGCTTCTACCCAAATCGCCTTGTCTGCGACGATTTTCGCTAAAACGGTTTGCATCATCTAGTATTTCTCCTCTTTCTCTAGTAGCTAGCCCAAAAAAACGGGTATGGAGAAACGGTAGAGAGTTGCGATGAAAAAAGCGTCAGGTAAGATCCGCTAATCTTATGGATAAAAATGCTATGGCATAGCAAAGTGTGACGCATGCAAAATAATAGATGTGGACTTTTCTGCCGTGATTATAGACACTTTTGTTACGCGTTTTTGTCATGGCTTTGGTCTTTGTTACGATCCTTTATGATCTCGGCAGATTAGGTTTCAGTCGCAAGAAGCAGTAAAAGACGCAGTGACGGCAATGTCTGATGCAATATGGACAATTGGTTTCTTCTCTGAATGGCGGGAGTATGAAAAGTATGGCTGAAGCGCAAAATGATCCCCTGCTGCCGGGATACTCGTTTAATGCCCATCTGGTGGCGGGTTTAACGCGGTTGACGACAATATCCGATTTTTTATCGACCGACCGCTGGGAATGAAAGGTTATATTCTCGATCTCACCATTCGCGGTGGGGTGGTGGAGGCAACGGTTGCTTGCCGACCGGGTGGATGTTTTTATATCCACGAGGAGAGATTCATCATTACGGTCGTCATCCAGAAGCGCGCAGATGGTTCGCCAGTCGGTCTTACTTTCGTCCACGCCTACTTTGGCGTGGACGAGATGGCTTAACTGGCCGTCAATATTTGCGGATCCCGGGGTTCTTTCGCCCAATTGAACGCCGCCGCGTTTCAGCAACCTGTTTGGGCGAATTGCTGACCCCACAAGCAGCAGGGAACGGCCCTATTGCGGAGCTGCTGGCGATAAATCTGCTTTGAGCAATTGTTACTGCCGAGGCATAGAAAGTGATTGACGGGTCACTGTCCGTCCACCGAATCGATAATCGGGTACGCGAGGCTTATTCAGTACATCAGCAATCACAAACAGCAATTTTGATATCGCCAGCGTCGCACAGCATGTACTTCGCGTTCGCGTCACATCTTTTCCGCCAGCAGTTGGATTAGCGTCTTAAGCTGGCACGAGGACAACATCAGCCAGGCGAAGCTGCTTTTCAGCACCACCCGGATGCCTATCGCCTGGTCAGTAGCAATGTTGGTTTTGACGATTGACTGTCTCGCGGTTGTCGAAAACGCCGGGGCCAGCCCGAGCGAGTTCGTGCCGGTTGTGAAGAAAAAGTGAATGATGTTCGCATAAGTTGCATAACTCTAGAAGCGGCCGCGAATTCGAAGAAACAGCGGCCGCGAATTCCAGAAATCATTCCTAGCGAAAGCTAAGGATTTTTTTTATCTGAAATTCTGCCTCGTCGATACGCCTATTTTTATAGGTTAATGTCATGATAATAATGGTTTCTTAGACGTCAGGTGGCACCATGGGAAATGTGCGCGGAACCCTATTTGTTTATTTTTCTAAATACATTCAAATATGTATCCGCTCATGAGACAATAACCCTGATAAATGCTTCAATAATATTGAAAAAGGAAGAGTATCGTACTCAACATTTCCGTGTCGCCCTTATTCCCTTTTTTTGCGGCATTTTGCCTTCCTGTTTTTGCTCACCCAGAAACGCTGGTGAAAGTAAAAGATGCTGAAGATCAGTTGGGTGCACCAGTGGGTTACATCGAACTGGATCTCAACAGCGGTAAGATCCTTGAGAGTTTTCGCCCCGAAGAACCGTTTGCCAATGATGAGCACTTTTCTAAAGTTATGCTATGTGGCGCGGTATTATCCGTATTGACGCCGGGCAAGAGCAACTCGGTCGCCGCATACACTATTCTTCAGAATGACTTGGTTGAGTACTTAGCGACCAAAAGCATCTTACGGATGGCATGACGGTAGAGGAATTATGCAGTGCTGCCATAACCATCAGTGATGACGCTTGCGGCCAACTTACTTCTGACAACAATCGGAGCCGAAGGAGCTAACCGCTTTTTTGCACAACCTGGGGGATCATGTAACTCGCCTTCCAATCGTTGGGAACCGGGGATG
+
))*6:?=AJJGFGFJHEJJIGJGHHIJJHJEGJJEE544455699;::=@ACCFEEJJJJJGHB@=9::<CBFBCBCHHJDD6556:../=?@@5/JEJFJJIEJFJJIJHJEJDEHECIJIHJIFD>=?>:911..88CB=5568;:667<6577<JJB2222././45::=<:9888:FAB@?AAABCB@?BA@44412-,))(&%&%%%HEFJGFJFCA@?@@C333'''(()((((')(&&&&2998665:0074DFE754-,,,3;=D@BCD@?@@DJJHHJCDFEC...0....EDJJJG=99@A@;;;64333445742117@@AEJ=;;;GD7794.C@B>>=8;<BDJFC>0&%&&)(('&&&().,++,0-&''*((%&*+%$$&)%$$$&''(('&&%%&$$#$$&())6899;>9::<:+++,8:<8110+((''0///++,6:9:1000466,,,0<1..601<<<B@@BJ>778JJBBCBAB@?88@BJJFIJJIJGFJHFJJJJJ=<=<3/-.05/56-,,,@@333((()'&&&'(((45?@BEGJJ>:I98;7C*)))10(((('&%%(((+274332(&&%%(((*++++.66>2222;>?<<<HJDA;:::>=88::;;?@A@BBB>;98:8@AAJA?@DD::8/3//22?BAAA?AACEDEDICC<<555/0--.-0,,,,('%%'&%.54/2<<<<??95,,-.133>>442123000/1/,,-**+,033;CDEBDCBGGJHEEGB@?===33+++*,,+/+*,,.+)()((+@@?:9443.)'&)%$#$'''&%&%%%%%+-4BAA>C@>>='&%%''(%$%%$%&'&&'('''%$%%',--/4*,7:CEHGC@AACBCFCBEG9>===AAACA>=>><;:((')%%%%+,,-78:8/**)*(&&&%%$$&&:7777<<?>@A?AABC::::EDA@BB::9998*()))'(,5.0003>6410126?C=>>/6475BB@<A?4403>>>AB?@@ADB==1/,,,-00&%%'(((++/.-,**'(&&(+&%$$$$$##$'('$%$#$%(,*''%&''))*,++&')),3:?B?>8<A@@@B=9/.((())*,-4899>@?@@;9999ACBJGD@@DFFFIHHGGEEHEDB+**-***+/0113:99961**)*)*+4)@<>JHFJFHGJJE@>;HGJIGEEICCCB@@=??>?>>==;4.,'%%&*-1+,--.@ABCA:88GIDCGJIJBABB@B?>==;666978>@-+&%%)++.8BAECC>=;874/-%%&*,,-.0....-*%&%%%%%$$$$&%&&567?8889;;<>JH95>(%%')+.0+*--..)''&';@AAC??DEDHBAA@??<55,++))('))())(&'&&$%&&$$$$DHJIJGJCCACDCEFDBC:,++,**+,*()(&''*-448:55((((+)&((('&&%&&%%&(''*1*11./..))4)2...3*)((++46>::66-*)*(((*'&'/--.)(()&&$$$%&'(&'((--.,**+=))*,))'(((.//8;<DDDHGFJEGJIJHJJEDCDADCAB7934358BA@?;3100.++++,..%%-2;<;=<7:BEGCEEJJDHGJGJFFJB@@??88001565533423''',26999:;@ABAE888<;=EHJHDJJADJJJEG=::4311/02.0++))++26=:@??B/*'')*-+')1///012DCFHFCFJGDDECAEDJIGIFJJJGJJHJDJ>61FHJJJJJJ8889ACC?CAE?==<>@HFJGGF<<;<GIJGFDEC..-,,''*&&&&&&'7>>=<>B9999A?>(('')''$##$&5889;;;BJB@?A@@@@HHJGCGGIFHCDBH:998'&&((('(*(''''&$##$$$%$$$$&,15:<<:55,,,,66;@C444>HJJHCDICCHC<>><FJIFJEJJJ?5-,,+++01*+,122//7789=4=88778)()./5>>,++())'''''''&'$$$&%,99:B?970-,,.44B>1000?<2./-,&&&)''&%&&89:@EHIJHHGCCDI>==CBA777./++,,0.++&$$##$%%%%&&)),--?=;;<;>?>4334;54/,+)'(+2+,55*)))22.+++*-(&%%,+'((('(&(&&$&'&&&+%%'#$%%689:<;>=AAGJGBBAA>>>=><<F557@>GHJJFEDCCIHGHGHFFIEBHFJFJJJGJJECBCHFDEJFJED>:443456-,,,%%%)-21668,)))*+*--./0,,+*)*+*,+**+-.49;:DCDB><:33/,'&&$%&(&((())'('))$$$%$%''())&&('&&')++*,(###$$$%$$%$$$(*.1,''&(((.)%%&%'%%%&'%%''''%$%%%%%''&%%%%'&''02400013122;<=@A@B??:11132/()6@AEFJGHJJJ77769-53(&%',.(4656458@@=9831145.++++*'''())),3&%%',0/-..('''./2,((,-.44411239===F@A@@DGA@???<6110,)'*'&%'&&$$$$$#$$&'(++))'%&&&((&&$$%%&&%$$$%$%'''&'%%'(*&%%%''''')%('%&'&$%$''(***))*,69:@BBAA=>:AABBE;;;:99:<FHDGJHEJJEJIFHJJIJJEJJ???@4445732'%%%&$$$%%%###$&&&%'&&&*(((%%$**-**&'((($#$&')))*6FCCDFIFFJJJJJIJGJJFJJJJJJJCE@C?=7877(((&&&.&0599;@==>>BJJFJJJJEE9JHGHJGJJJGGIFJJIHJJJJGAB;:7=BFDGGIJIJJGFJDJJHFFJJJJJFJFJ<))))++'&%&)&&&&*.(&$$%$$%$'(+''(%&&&.&%%&%'-*&%&'((.//76<>EFJFDA<<<=JCA=4//3HGABABC>>?====?--)()*''&$%%&-0:;BA@AAFHDDJJFFIFJIDJFJFCDCJJHJJHGHJJFJHFJIG644(('%%$$$%%%&'(()*//467711.,/0,--,*()(*-/--('''2555577=4(;>:::;CCHA3+&&'**,/12<CDGEHEGEDH.---/0-.--/..'''(***79=DCFC?>?;::9:76'%''(::9<;..-0((('(),5::9=>@H9999JJGJIJJHDJB>?CDJJIJJJJJJ???@5555C:887<=AABHGDD>210---*)(((7<EBACEJCJJGIGJJJJGHFFGJDEB@5445<.,+-,-/,+++*)**(++'''%$$$$''$$&+3,+++-2239...//...0//34555A?@?>B<<5472)((())*-.-(00*))(&&&79)))*--''''3///483+*.--A@>@@DDGJJHEF32236433-*''+((''--*++:92///,*+&&&&'''),***()*/--+***,((%&&&'&)+*,,,2;<77.-,%''&$%$$$*,39<<@@DIJJF2111111>?><;FFG=.../;545>DCHBA?<<=?HJHIFJJJJJJBFIJA?@BF1,,,-42(%%$$$%%&&'*-,++-0018610**,*,+,,.+*%%&',1.(0.---/0351///443333=AEDGDDD?@A@FHIFJJJIJJJJFDFCJJJJGJJJEJJHJ<:9,*)))))),-,.-+++++>CIED;<97;<<410../;>;;==AEACJEEJJJJFJEEIB*)))742,+,''')-.35,++7:;;66666=>=>CA@AC;=....2,-110..05445;989@@ADHFJ@??5)))(%%&&''(''())4/--3-+)*+3<=00/1B:8AEJHFHCGJFF??>?JGG@=<3=A1.))+**8983368>BDFGEFGH===;CJJJGEGFF;:D;@998<=@BCFHEGFD:98?JCBB>>??DCDEHDFFJJ&&&%*&'()())(''))**+-58889A75597+(('/(((*679;9;;:?>?CECABGJJFEJDHGHHIJ@?@>>@EA>;**)**%&%&++,46.-.****+5.)'()/04,,,-;7EEJJJHJC44>:;87GH;@B/DHDFGHJJJJJHJJHJJE@@544(%&)(,/''%%'%&&&*'&$%&%&##%&&(&&('&''+,%$$$$$$(((*+'+%%))**89<5587778AF::::ECDJ<<::@?>4333333DE;;;<AAABIHJFGJFCABAA<<<==4-*((()**+HCA==>?EHJGEFHFEJJJJGCFB?>:=?11112959:=EJFHC?@@DJJJJJHF?><==<<88600002203/**((((()(&&'%######$$&(((,5,+)'(),..251444FGJFECFGJIJJIHJFFJBD:....8*''''()++(''(%$&&%&&'%$##$####%$$&&$$%$(-,//0100/.+&'((('(**-((&'%%$$$')*)&&&&(&'%###%(%&,&%%$$%$$$%$&(&%&&&%%%&&*-'%%')*,,'&&'&%%$%%$&%%&&')*&&)((''''$&'%%%%&&&$$$'&')+)&''---/0..,)))+++'''&&'''&'%')-,-)((),)('&&''&%%&%%%%&'(&&%%''&%%%&),,./03*'))*''''*&%$%&),,,)+((()((((+-,-.*(()&&&$%&%&%&'*%%%()&+2222.//2++++0064554---.1,,*))'')%%%&)%%$$%%(,.((()%&((),+($$$$%%&%''(/1/')(&%&&'*++,239<9888''',**-*,+('**''&&'',/)***1,%%)+&&&$$%&%&&*,-54459:DDAC>;<<>4330110''()&&''**&&(+---13822125494998997864&%%6;78?>A@@E54,.8422&&%%'&&%$$%%'%$$$$',/+)()/122/..11('''()-*452-JGJJEJD><</..('&&%&&&'+++BCFJIGCBDEJ+***,+(&&'(('%%%&(%&&&$$$#$$,.+&%$$$%..01245539989:=;;2)*?JEGDEJJIIEGHJHFJJJFJJHGDFC3.-'%%%(%%%%$$$%%'(**''('+,/<=@(BAA?@ABJHGDGJFGDDACB???A2200437*)&'&'/'*'(*'+)**--?DHEBH77DGJDAB9>>@IB@AEJJJJJJFD@A<7322(&%%.///8:9;==@;88....31=<>A:899:<ECDJDJEGEFJJFH==@ADHGJFFHHJGJHJIJHIBDD8888>>4421227.23((4566666EDEIJF;;;JJGJIJJH<<<?JHJJGJJJIDC8-------889;<<@BC==?FGJFHEFEFEEGIGEAB?;;?BE::9@CD>9921'''(-,,-66<=>=BB@JGIHABA>BA24?>CDA@7@GECA;555=@@@HGDB5723ADDD?@?810./457@JJGJEIJGJJJJIGJGJJFFJFJDJFJEB<7665+**+))))%$$$$$%+.34<B8?AJD>>>?CECDGJFDFFEFJJEGFB<,,,,6/.++6:DJAJJ85554-./*0.-***,2:500/::@HHCECD987764)&&'1124.-))+*-0>EIIIGGIJBA@<=65,>?@D??AAJC@BIED87;<=CDEGHEDDI9888;::99866-))%%&'/123//CBCE((((/-,,,,,*&&'$$%###$HBE;::;BAFHJHJ;;;9<9;;*)&%$$$'')')&&((22ABJJJEGA@EGID93+'&'(++*///12212888FCEDDHJJJJAJCFHGGE544476..(((34>IIJJEJIJIB??<88;;6600'''&(((6C=;65555><<>J?77787))(())++,158@A<<76---*)
@Glass_T7V_25_D3_14_10_32
TCACTACTTTCCATTCATTCGGGGATTGTTTTAAAAGGATGTCGCAAACGCTGTTTGCTCCTCTACAAAACAGACCTTAAAACCCTAAAGGCTTAAGTAGCACCCTCGCAAGCTCGGGCAAATCGCTGAATATTCCTTTTGTCTCCGACCATCAGGCACCTGAGTCGCTGTCTTCATGACATTCAGTTCGCTGCGCTCACGGCTCTGGCAGTGAATGGGGGTAAATGGCACTACAGGCGCCTTTATGGATTCATGCAAGGAAACTACCCATAATACAAGAAAAGCCCGTCACGGGCTTCTCAGGGCGTTTTATGGCGGGTCTGCTATGTGGTGCTATCTGACTTTTTGCTGTTCAGCAGTTCCTGCCCTCTGATTTTCCAGTCTGACCACTTCGGATTATCCCGTGACAGGTCATTCAGACTGGCTAATGCACCCAGTAAGGCAGCGGTATCATCAACAGGCTTACCCGTCTTACTGTCCCTAGTGCTTGGATTCTCACCAATAAAAAACGCCCGGCGGCAACCGAGCGTTCTGAACAAATCCAGATGGAGTTCTGAGGTCATTACTGGATCTATCAACAGGAGTCCAAGCGAGCTCGTAAACTTGGTCTGACAGTTACCAATGCTTAATCAGTGAGGCACCTATCTCAGCGATCTGTCTATTTCGTTCATCCATAGTTGCCTGACTCCCCGTGAGTGTAGATAACTACGATACGGGAGGGCTTACCATCTGGCCCCAGTTGCTGCAATGATACCGCGAGACCCACGCTCACCGGCTCCAGATTTTATCAGCAATAAACCAGCCAGCCGGAAGGGCCGAGCGCAGAAGTGGTCCTGCAACTTTATCCGCCTCCATCCAGTCTATTAATTGTTGCCGGGAAGCTAGAGTAAGTAGTTCGCCAGTTAATAGTTTGCGCAACGTTGTTGCCATTGCTACAGGCATCGTGGTGTCACGCTCGTCGTTTGGTATGGCTTCATTCAGCTCCGGTTCCCAACAATCAAGGCGAGTTACATGATCCCCCATGTTGTGCAAAAAAGCGGTTAGCTCCTTCGGTCCTCCGATCGTTGTCAGAAGTAAGTTGGCCGCAGTGTTATCACTCATGGTTATGGCAGCACTGCATAATTCTCTTACTGTCATGCCATCCGTAAGATGCTTTTCTGTGACTGGTGAGTACTCAACCAAGTCATTCTGAGAATAGTGTATGCGGCGACCGAGTTGCTCTTGCCCGGCGTCAATACGGGATAATACCGCGCCACATAGCAGAACTTAAAAGTGCTCATCATTGGAAAACATTTCAACGAGTAAGGATCTTTTACCGCTGTTGATCCAGTTCGATGTAACCCACTCGTGCACCCAACTAAATATCAGCATCTTTACTTTCACCAGCGTTTCTGGGTGAGCAAAAACAGGAAGGCAAATGGCCAAAAAAGGGAATAAGGGCGACACGGAAATGTTGAATACTCATACTCTTCCTTTTTAAATATATGAAGCATTTATCAGGGTTATTGTTCATGAGCGGATACATATTTGAATGTATTTAGAAAAATAAACAAATAGGGGTTCCGCGCACATTTCCCATGGTGCCACCTGACGTCTAAGAAACCATTATTATCATGACATTAACCTATAAAAATAGGCGTATCACGAGGCAGAATTTCGATAAAAAAAATCCTTAGCTTTCGCTAAGGATCATTCTGGAATTCGCGGCCGCTGTTTCTTCGAATTCGCGGCCGCTTCTAGAGTTATGACAACTTGACGGCTACATCATTCACTTTTTCTTCACAACCGGCACGGAACTCGCTCGGGCTGGCCCCGGTGCATTTTTTAAATACCCGCGAGAAATAGAGTTGATCGTCAAAACCAACATTGCGACCGACGGTGGCGATAGGCATTCCGGGTGGTGCTCAAAAGCAGCTTCGCCTGGCTGATACGTTGGTCCTCGCGCCAGCTTAGACGCTGATCCCTAACTGCTGGCGGAAAAGATGTGACAGACGCGACGGCGACAAGCAAACATGCTGTGCGACGCTGGCGATATCAAAATTGCTGTCTGCCAGGTGATCGCTGATGTACTGACAAGCCTCGCGTACCCGATTATCCATCGGTGGATGGAGCGACTCGTTAATCGCTTCCATGCGCCGCAGTAACAATTGCTCAAGCAGATTTATCGCCAGCAGCTCCGAATAGCGCCCTTCCCCTTGCCCGGCGTTAATGATTTGCCCAAACAGGTCGCTGAAATGCGGCTGGTGCGCTTCATCCGGGCGAAAGAACCCCGTATTGGCAAATATTGACGGCCAGTTAAGCCATTCATGCCAGTAGGCGCGCGGACGAAAGTAAACCCACTGGTGATACCGTTCGCGAGCCTCCGGATGACGACCGTAGTGATGAATCTCTCGGGAACAGCAAAATATCACCCGGTCGGCAAACAAATTCTCGTCCCTGATTTTTCACCACCCCCTGACCGCGAATGGTGAGATTGAGAATATAACCTTTCATTCCCAGCGGTCGGTCGAATAAAATCGAGATAACCGTTGGCCTCAATCGGCGTTAAACCCGCCACCAGATGGGCATTAAACGAGTATCCCGGCAGCGGGGATCATTTTGCGCTTCAGCCATACTTTTCATACTCCCGCCATTCAGAGAAGAAACCAATTGTCCATATTGCATCAGACATTGCCGTCACTGCGTCTTTTACTGGCTCTTCTCGCTAACCAAACCGGTAACCCCGCTTATTAAAAGCATTCTGTAACAAAGCGGGACCAAAGCCATGACAAAAACGCGTAACAAAAGTGTCTATAATCACGGCAGAAAAGTCCACATTGATTATTTGCACGGCGTCACACTTTGCTATGCCATAGCATTTTTATCCATAAGATTAGCGGATCCTACCTGACGCTTTTTATCGCAACTCTCTCTGTTTCTCCATACCCGTTTTTTTGGGCTAGCTACTAGAGAAAGAGGAGAAATACTAGATGATGCAAACCGTTTTAGCGAAAATCATCGCAGCAGAGCAATTGGGTAGAAGCCCGCAAACAGCAGCAACCGCTGGCCAGTTTTCAGAATGAGGTTCAGCCGAGCACGCGACATTTTTATGATGCGCTACCAGGGTGCGCGCACGGCGTTTATTCTGGAGTGCAAGAAAGCGTCGCCGTCAAAAGGCGTGATCCGTGATGATTTCGATCCAGCACGCATTGCCGCCATTTATAAACATTACGCTTCGGCAATTTCGGTGCTGACTGATGAGAAATCTTTCAGGGGAGCTTTAATTTCCTCCCCATCGTCAGCCAAATCGCCCCGCAGCCGATTTTATGTAAAGACTTCATTATCGACCCTTACCGGATCTGTATCTGGCGCGCTATTACCAGGCCGATGCCTGCTTATTAATGCTTTCAGTACTGGATGACGACCAATATCGCCAGCTTGCCGCCGTCGCTCACAGTCTGGAGATGGGGGTGCTGACCGAAGTCAGTAATGAAGAGGAACAGGAGCGCGCCATTGCGGCTACTGGGAGCAAAGGTCGTTGGCATCGACGACGACCGCGATCTGCGTGATTTGTCGATTGATCTCAACCGTACCCGCGAGCTTGCGCCGAAACTGGGGCACAACGTGACGGTAATCAGCGAATCCGGCATCAATACTTACGCTCAGGTGCGCGAGTTAAGCCACTTCGCTAACGGTTTTCTGATTGGTTCGGCGTTGATGGCCCATGACGATTTGCACGCCGCCGTGCGCCGGGTGTTGCTGGGTGAGAATAAAGTATGTGGCCTGACGCGTGGGCAAGATGCTAAAGCAGCTTATGACGCGGGCGCGATTTACGGTGGGTTGATTTTTGTTGCGACATCACCGCGTTGCGTCAACGTTGAACAGGCGCGGAAGTGATGGCTGCGGCACCGTTGCAGTATGTTGGCGTGTTCCGCAATCACGATATTGCCGATGTGGTGGACAAAGCTAAGGTGTTATCGCTGGCGGCAGTGCAACTGCATGGTAATGAAGAACAGCTGTATATCGATACGCTGCGTGAAGCTCTGCCAGCACATGTTGCCATCTGGAAAGCATTAAGCGTCGGTGAAACCCTGCCCGCCCGCGAGTTTCAGCACGTTGATAAATATGTTTTAGACAACGGCCAGGGTGGAAGCGGGCAACGTTTTGACTGGTCACTATTAAATCGTAGATCGCTTGGCAACGTTCTGCTGGCGGGGGGCTTAGGCGCAGATAACTGCGTGGAAGCGGCACAAACCGGCTGCGCCGGACTTGATTTTAATTCTGCTGTAGAGTCGCAACCGGGCATCAAAGACGCACGTCTTTTGGCCTCGGTTTTCCAGACGCTGCGCGCATATTAATACTAGTAGCGGCCGCTGCAGTCCGGCGAAAAAAGGGCAAGGTGTCACCACCCTGCCTTTTTATTTAAAACCGAAAAGATTACTTCGCGTTATGCAGGCTTCCTCGCTCACTGACTCGCTGCGCTCGGTCGTTCGGCTGCGGCGAGCGGTATCAGCTCACTCAAAGGCGGTAATCTCGAGGTTACATTGTCAATCTGTTCATGGTGAACAGCTTTCAATGCACCAAAAACTCGTAAAAGCTTCTGATGTATCTATCTTTTTTACACCGTTTTCATCTGTGCATATGGACAGTTTTCCCTTTGATATGTAACGGTGAACAGTTGTTCTACTTTTGTTTGTTAGTCTTGATGCTTCACTGATAGATACAAGAGCCATAAGAACCTCAAATCCTTCCGTATTTAGCCAGTATGTTCTCTAGTGTGGTTCGTTGTTTTTGCGTGAGCCATGAGAACGAACCATTGAGATCATACTTACTTTGCATGTCACTCAAAAATTTTGCCTCAAAACTGGTGAGCTGAATTTTTGCAGTTAAAGCATCGTGTAGTGTTTTTCTTAGTCCGTTATGTAGGTAGGAATCTGATGTAATGGTTGTTGGTATTTTGTCACCATTCATTTTTATCTGGTTGTTCTCAAGTTCGGTTACGAGATCCATTTGTCTATCTAGTTCGACTTGGAAAATCAACGTATCAGTCGGGCGGCCTCGCTTATCAACCACCAATTTCATATTGCTGTAAGTGTTTAAATCTTTACTTATTGGTTTCAAAACCCATTGGTTAAGCCTTTTAAACTCATGGTAGTTATTTTCAAGCATTAACATGAACTTAAATTCATCAAGGCTAATCTATATTTGCCTTGTGAGTTTTCTTTTGTGTTAGTTCTTTTAATAACCACTCATAAATCCTCATAGAGTATTTGTTTTCAAAGAGCTTAACATGTTCCAGATTATATTTTATGAATTTTTTTAACTGGAAAAGATAAGGCAATATCTCTTCACTAAAAACTAATTCTAATTTTTCGCTTGAGAACTTGGCATAGTTTGTCCACTGGAAAATCTCAAAGCCTTTAACCAAAGGATTCCTGATTTCCACAGTTCTCGTCATCAGCTCTCTGGTTGCTTTAGCTAATACACCATAAGCATTTTCCCTACTGATGTTCATCATCTGAGCGTATTGGTTATAAGTGAACGATACCGTCCGTTCTTTCCTTGTAGGGTTTTCAATCGTGGGGTTGAGTAGTGCCACACAGCATAAAATTAGCTTGGTTTCATGCTCCGTTAAGTCATAGCGACTAATAGCTAGTTCATTTGCTTTGAAAACAACTAATTCAGACATACATCTCAATTGGTCTAGGTGATTTTAATCACTATACCAATTGAGATGGGCTAGTCAATGATAATTACATGTCCTTTTCCTTTGAGTTGTGGGTATCTGTAAATTCTACTAACACCTTATTTTGAAAACTTGTAAATTCTGCTAGACCCTCTGTAAATTCCGCTAGACCTTTGTGTGTTTTTTTTGTTTATATTCAAGTGGTTATAATTTATAGAATAAAGAAAGAATAAAAAAAGATAAAAAGAATCAATCCCAGCCC
+
++,--,+**.++(')%%$$%%$&*++-%$$%&&'(ECIHJIG><<9:>ACEC=::::==<<C@A10//3CD@>@?<;803AIJJHGJGIGJJJJ=<;=:::>@CFHFHJDDDIJJJHGJ?>>>D22229=BGFGCG@GJJJJGHJJA@?@CA?@?ACJHGJGHJGJCFFDE954.++%%%&)001997767FDJGIJJGJIJIJJHHJJJJJJJGJHJJJJJGDAB?>=)))))))++6555CG;F;;;<ID@??@B?<4)0,))')33+0072::1+*+-,+,31//100A::<?CC==2(*9;FJJJGJGJBBFEJFJ9@A@BJJGIJJGJJHJJEF?><79DJGHJHJJJJGJFJJJHFJHIHJJIIEGJJF?8;;4FIGJJJJJHHJFJFJJHGHGJJEEGEEJJJJIGFCDJJ;;;;<FGJDDHHHJA@@@JJIJJJJFJJDFFGJIJIJHJJJJJGJJJJJJEJJFJGJJJJFFJJDFCFEFJ?>?>@?<99BB>?>@HGJJJFBBB@998=BD:::;555:BAA>@?BEB>)(()>??FJJJJGJI?>55CFJJHFGFEH5300/.''.569:?<<=82248;:7799F?;;?ACBEC;;;;?@@C==<;<=DDDEDFBB7778HJJGDJGHJFIHCJIEC@@>5555<:3//=BCC=<==>GGGJGJHJHFJJJJGJHF854212'&%%'466;<<GHHJGHHIJJJCFDJJG@@@>JIJJGIECJFGJG>>11@JJJFJJGJHJIJJJFJIJFIIJJJJJJJJJJJGJJJJI:;8>>@DEDHJDFFJIJJJIGJFGCED>FJIJJJJC9889A>*(%%(+*-*****+//56=FAGEIHHFFJJJHFIGGJJGEGECJGIFFJHFDBDCEJJJJB<<=@GEJJHGDGJJDIIIJJJJJJFGGJJGJJJJJJJJFJJJJJFGGJGJFI>67756('((DHJGJJFGJD@??>BCCJEFFDA----10//337446>@6?4C=>><:;2111<==HJHJJEJCEJGCAB>DIIIEJEJIED?>///GJJHIJJJJJJJGGF=C+=BEGIH?>54442222JEDJJJJJCCDGJJGDHFCGEJFEEJJJJIJJJJJHHJIJJJJHHIEDHDDCB5537642243212789;EHGJFGGFJEGJJGHGGIJJEDBDGGGJFEJJJHHHCCBCJGJJJJGHJJI@?>>?JGFIIGJJJJIHDEG87787555668;86769<4**)((((0013222=GJJHJJJJHJJJIIJJGJIHIJJFJD3JHIJJIJJ2112>BB?EEGB@8**)&%##$$%%%((*+)'%&&'.(((',+)+0&%%(A<===;3335B<=@@C)(('(,+-,,30/6650.*,()''.---456=7;;;@7<<<<DGIJJJHJJIJG<;<<FEGHG>00479610*+))('''((*+:>?7<E<<<???@B((((9337@GHJJJ----AB?44<=:::BC8:;82/6*((++0*-((7<5/./0+*())(''(,5*$$$$'6?@EGAABBJDAD?>?<?A@=23++.01238;HFJECGD2222=888JFF=A==EHFIJJJGJJC9IGJIJJGGJIIGIGJHJGDDJEIJJJGJJJIJHJHJGJJJJJIHJJJJJJIJJJJJHGJJJJJGJIFEEFJJJHFCBAA0///579;CGGABAJGA?>@=7767BEGIFEJJ33340<<GGFJJIJJA??CBCC<=<><=9.*))*/)+++CEHHHJICGD<=IFIJIJJJIJFJJJJJJGJGGJJJHDGJJDDAFBBC<::6AA;;;;<<;=>4323:;;:>????@GJJJEGJHGFFJJBCBBHGIDEIGGGJJ@@768=>A@DA@AB?<=?655:>@BJHA66667728779BCEG?@?@D>766/../++*)-3?A5322263*'&'--5323346;;;0HGJJ<;<;F8889JFGEGHCJCCGC@==<3*)//9<((((;9:11CHGIJGJJIABIJCHB==9556JJJJGJJFJDDECJJ8889JJHJIJIFGJD>/-345:BCHIHJJGJJJJFJEEBFDF<11./01<GJ???@GGFFHJHJFGGJJIIJJJC@::HFEJGJJJGJJGJJIGJFGGG....,)(),,,./,*,/<AABJCDIJJCJJJIJJEJJHFJG:888===?88>>HJIDIJBDCEGJJJHJJHJH:88''''''&)055;35CCB<79IDIHJHJJGJIJFJIJHGHIEBBEIJJGFDFFCCCIJHJGJHJJIJJJJDEJ?9889;;95433<??;234;;CDDGIFJ?>=:52/-.<>>>?JHCD777777@@<DIBCB>EG5444****227;4447=<43347753((<;.--,+,+0+(++?CABDHDDJJFJIFHHEEEHJFJFJJF@5555641)%$&(*&&'*)**>?>>>AHGFJIJHDGJJJJFDG@HA?C??@>?>>77543074001/6740<:22EEDEGFGDEJIGCAABB20+,.*,/./AAACB>@EGA@=<>>?FJ=444-)%%$&'57754347>??GJJGF??@@GJ+++-JJHJJJGJJJJJJHJHFJAA@@8::D:999BHH::99ABHE@=<8,++(++@ACEFF1//0IGEJIJGJEJJIJIFDIJBADC:877>8CGCCCBEDCFGJJIIIJIJIJHHJJEJJHEFHEHJJEJIJJJGGHJHJJJJJJJJJJHJJJIGJJJJIGCF=>>>EIEJJGCHJGEDDJJJJJHJIJ<=ACIFJJJJJIJJJHJJJJJ@@@@ECCB>>7344B7767///6:<GJHJHIGIJJ?@A@B>>>9765122.0001CEH?GC?;:;<DFJJJJJJJIJJJIIJJHGJJJJJJHHBBIGJJJJHJJJJJJIDDEJJJGJ76478<=992/./9:AFJGCACFDJIJJJJJIIGJJHEJJJJGJJDD2215DFEJEDJJHJIJID@E@FBA<==BJJGEI===)('*,02479:9?CCJFE5433?DFJJJIHJJJHHJJJG777CJJ@A?8+++-5-+))),./(''+'**+201105587899DFGIJJJJHHIJJIHJJJJJJJEHC))))ACCAAAG@1>>DFFFFEHJEGJHJJJJHJJJJHJGGJJGH;:)'))*:FCDCEJEJFFJJJGHJFHHJIGFJJEC=436BC>3100011<>2222EFHDJG@>>?<2:;?HEJE<C2---/C@AF<<<=?FD>BDABD??>6-,)()+&%'%&%'/522683222JIJGJJEEJJJJIDJ976871-)(''))*.=ABA@CEHBAAFJF=720CCDJG@AAAJHJD9999JEEFJJJJJJIDFFGID@?@AJJJIG98669:BEJIAA?A=B<555(%%%('%%%')')+@==<<BBBDDJFCEHGJJGIFGJJJJHJEHIJJIJFHJJ@DCCFJJJJJJJJJJHFGGJHJJJJJJIJJIHIHJHFEDEB@@;();4331223BCFE<<<JJIHCCBDE@77769<;;;BHEAJDJIEJJHHJJJJJFJJIJH@@??<54*))).01>IGD>>>DHJFCFIJGC00.'''(001999DCADJFJJJJJIJJIJIGGDBDE9999>.-..88:>JJJDJJFFGJIJJFHJFJJJJJJHJJJJFJJJFJJFJJGDDEIEJIEJGJGJHHIJEJ-++,<=A@@BGGHJJJJJHGJJFJEHBAFGJHJHHJFJJJJJJJJJJJIIHIJJJFJHJJJJGIJJEIF@@@BEIC@ABBECIFHHJJIIIJJJJJJI9999IIHIJJFJIHGJIHEJJGDB@B?>>>BDCJJJJGEE>=<:))**888:><<?99AEJCCABEEJJGJGGGFIE3323=4000>@?@@@?JFJIHGEJFJJJHJHGHJIHJEDDGJGJJFJIBACBAC;;;;1+*)(('')*23523BBACHCBABCGJDFHJFGHFJFDHCFJFGHB;:-?;CCABBIJHEJFJJGJJIJGIFJFG====9873><;<>JJJDDDHJHJJJJJHIJEJEFEEFEHJJJGJJJJJGHJIGJIJJGJHGJJGFJJGJJJJIGHGEFDJHJIHJFEEG=:;==@<;95*$$%&/)'''*++))&&))++.11--.7DCCJIJJHEJJJEFGJCJGFJGFDGJFECFCD@==?GF=GJIGDEIGJJGF?FJJIJHHIJIJJGJJIJJJJIFGGEDJJJ7778BCJJJIIHIJJBAC))))(((*0//+))4@BEEIGGEH====EBB51=<:;<<=AEJHJEJGIJJJHJJJJJJGJF98834239FIDEDBEG>?>:;7232(0//488CEHJJJJJHJHH;<<<CDDEHHHGJEFE655594---,5334559B00016,**+;?J==<@JGGFJ.*)*7EGFJJJGJIGEF;:::;=IIJEBAACD++++B@=<(''(JIJ@@@DA;:>;A6///;4348?922++))**('(+:EJGGHFJJJJD?0,***-DJJJJJJJICEHJJJJJJJJHJIIJJJJGDC////EDBCBDJHHEJJHA@@AJE=<<655688::GCDCDHJEFFIJJIFGFJFJHJFGEFGFJFFJIJJIHJJ;///0GGED@BBA?@<<<=<;;:54(&&'1667<:<>JJGJ?>>>CGFF=:2-,.0GJJJJEDGACD;98::359AJHJJJJJJIJJFFJHGJCHHFGEB@@>EGECGHJFHJHGJJJJIJHIIGJJJIJGJJ;;::=<=?FJE4333FC@DEHJFAAB>D?BDIJJJJGJJFJGIHA@AJJJFGH=99B=DJBA....JED@><<JFGJJGJJEJFJFIJJ@JIJHJGJFIIJHFDJHJJJIJJIGJGJFJJIJEGCCIB?958895455-,,,,89:?AB@EEJJJIIHJJJDJE@333J@>?HJFDCBDDAAE<<<<C:888:?>?AJJJJJH@?>>?GHJ<;>DJIJJGJGJJHHJJDFIAJHIHECCGJJFFDHGJJHJJIHHIJJJGJJJJHGJFJJJJJHHJGFF@<<<BCBA***444966246@JGIJIHGGAA?@GGFDDG;;2,*+((:>AJFJHHJJJJH<;;;6++++7/AJ9999GGJGFJJC..../BGGIDCBAHBAJJJGHJJGGIJFHJJGJJIJFIGJJJHJJIJJJJJBA?@CFFJD40012.660112:/..7JJHEIFHDJBCCCGDDCHGGHHJJJFJIJHGFFJJJFJCD2226../A>CEIJJJJ9888IIJJJIHJIFIJJE755/.*+.1----6666<,**,,34359=CBIGCHFIJIDEHJFJIGJIJHJJJJFJJJJHHJICB@-**+++<=??EA@=7527<3/'((4<=@BBDG7FDEA>>?CC999GGF6656BFC++<<AJJFJFJJHHJJ@;89>DFDHJ<:9544GJFHGJJJJGJGFJJJJJHIJJJI@B:76FGJJJHGFJJHGJEHEHJJJHHJJJJJJIGJBA3234CCCADD@BICCFHIJIFJJ>;001AJJG::HHJIJJGGFDJHJIJJJIGIJIDFHGGIFFCCFGDADEFBA@@FCA::JJIFIFFC;DGFHEJJHJJJIJIJHEHGJJ@??@HJJJHJJGCDCDJF?===?DACCCJDGD@IFJJ?FJAJEGHGJFJIF?=>6556GIIFD<889;>EFCDDCFDFCCEFBBADEC8888@:?ABDFCCDHJIF@AA;:78=AC@>=5555<;;,,,,-./558;ADDJFFJIEBCDBDCFDCCBC?>==CCBCCCA==>>CCDCBDED>=;;70-.22278887@>?>=??A?FB><==9:<ABCDC?>>>BDDD@@CAAB@>@;;9@EGGEADHCCA@AAFJJBDAA,,,,'&(,/14&%%$$$$'&%(&&''''&(;A8887>=>?AA>?@?BCB@@@@CABC@?>>AACBAA====D@ADJFCCBCA;DAJFGEDDBCAB>=>>>?>>?==><=<;<AFBB@===<>=?@@?AA;;9999<ACAB;977789;&&&&%%%*((''%%$
@Glass_T7V_25_D3_14_10_33
GTTGCGCGAACTGTCGCTCGCGAAGCTGGCTTCACTCCCGGCAACAATTAATAGACTGGATGGAGGCGGATAAAGTTGCAGGACCACTTCTGCGCTCGGCCCTTCCGGCTGGCTGGTTTATTGCTGATAAATCTGGAGCCGGTGAGCGTGGGTCTCGCGGTATCATTGCAGCACTGGGGCCAGATGGTAAGCCCTCCGTATCGTAGTTATCTACACGACGGGGAGTCAGGCAACTATGGATGAACGAAATAGACGAATCGCTGAGATAGGTGCCTCACTGATTAAGCATTGGTAACTGTCAGACCAAGTTTACGAGCTCGCTTGGACTCCTGTTGATAAGATCCAGTAATGACCTCAGAACTCCATCTGGATTTGTTCAGAACGCTCGGTTGCCGCCGGGCGTTTTTTTATTGGTGAGAATCCAAGCGCTAGGGACAGTAAGACGGGTAAGCCTGTTGATGATACCGCTGCCTTACTGGGTGCATTAGCCAGTCTGAATGACCTGTCACGGGATAATCCGAAGTGGTCAGACTGGAAAATCAGAGGGCAGGAACTGCTGACGGCAAAAAGTTAGATAGCACCACATAGCAGACCCGCCATAAAACGCCCTGAGAAGCCCGTGACGGGCTTTTCTTGTATTATGGGTAGTTTCCTTGCATGATCCATAAAAGGCGCCTGTAGTGCCATTTACCCCCATTCACTGCCAGAGCCGTGAGCGCAGCGAACTGAATGTCACGAAAAAGACAGCGACTCAGGTGCCTGATGGTCGGAGACAAAAGGAATATTCAGCGATTTGCCCGAGCTTGCGGAGTACTGTTTTAAGCCTTACGGCTTTAAGGTCTGTTTTATAGAGCAAACAGCATTTTCGACATCCTTTTGTAATACTGCGGAACTGACTAAAGTAGTGCGTTATACACAGGGCTGGGATCTATTCTTTTTATCTTTTTTTATTCTTTCTTTATTCTATAAATTATAACCACTTGAATATAAACAAAAAAAACACACAAAGGTCTAGCGGAATTTACAGAGGGTCTAGCAGAATTACAAGTTTTCCAGCAAAGGTGCCGCAGAATTTACAGATACCCACAACTCAAAGGAAAAGGACATGTAATTATCATTGACTAGCCCATCTCAATTGGTATAGTGATTAAAATCACCTAGACCAATTGAGATGTATGTCTGAATTAGTTGTTTTCAAAGCAAATGAACTAGCGATTAGTCGCTATGACTTAACGGAGCATGAAACCAAGCTAATTTTATGCTGTGTGGCACTGCTCAACCCCACGATTGAAAACCCTACAAGGAAAGAACGGACGGTATCGTTCACTTATAACCAATACGCTCAGATGATGAACATCAGTAGGGAAAATGCTTATGGTGTATTAGCTAAAGCAACCAGAGAGCTGATGACGAGAACTGTGGAAATCAGGAATCCTTTGGTTAAAGGCTTTGAGATTTTCCAGTGGACAAACTATGCCAAGTTCTCAAGCAAAAAATTAGAATTAGTTTTTAGTGAAGAGATATTGCCTTATCTTTTCCAGTTAAAAAAATTCATAAAATATAATCTGGAACATGTTAAGTCTTTTGAAAACAAATACTCTATGAGGATTTATAAGTGGTCTTAAAAGAACTAACACAAAAGAAAACTCACAAGGCAAATATAAGAGATTAGCCTTGATGAATTTAAGTTCATGTTAATGCTTGAAAATAACTACCATGAGTTTAAAAGGCTTAACCAATGGGTTTTGAAACCAATAAGTAAAGATTTAAACACTTACAGCAATATGAAATTGGTGGTTGATAAGCGAGGCCGCCCGACTGATACGTTGATTTTCCAAGTTCATTCGATAGACAAATGGATCTCGTAACCGAACTTGAGAACAACCGAATAAAAATAAATGGTGACCAAAATACCAACAACCATTACATCAGATTCCTACCTACATAACGGACTAAGAAAAACACTACACGATGCTTTAACTGCAAAAATTCAGCTCACCAGTTTTGAGGCAAAATTTTTGAGTGAACATGCAAAGTAAGTATGATCTCAATGGTTCGTTCTCATGGCTCACGCAAAAACAACAGACCAGCAGCTGAAGAAGCATCTGGCTAAATACGGAAGGATCTGAGGTTCTTATGGCTCTTGTATCTATCAGTGAAGCATCAAGACTAACAAACAAAAGTAGAACAACTGTTCACCGTTACATATCAAAGGGAAAACTTTCCATATGCACAGATGAAAACGGTGTAAAAAAGATAGATACATCAGAGCTTTTACGAGTTTTTGGTGCCGTTCGAAAGCTGTTCACCATGAACAGATCGACAATGTAACCTCGAGATTACCGCCTTTGAGTGAGCTGATACCGCTCACCGCACATACGAACGACCGAGCGCAGCGAGTCGAGTGAGCGAGGAAGCCTGCATAACGCGAAGTAATCTTTTCGGTTTTAAAGAAAAAGGGCAGGGTGGTGACACCTTGCCCTTTTGCCGGACTGCAGCGGCCGCTACTAGTACTAATATGCGCGCAGCGTCTGGAAAACCGAGGCCAAAAGACGTGCGTCTTTGATGCCCGGTTGCGACTCTACAGCAGAATTAAAATCAAGTCCGGCGCAGCCAGTTGTCGCTTCCACGCAGTTATCTGCGCCTCAGCCCCGCCAGCAGAACGTTGCCAAGCGATTGACCATTTAATAGTGACCAGTCAAAACGTTGCCCGCTTCCACCCTGGCCGTTGTCTAAAACATATTTATCAACGTGCTGAAACTCGCGGGCGGGCAGGGTTTCACCGACGCTTAATGCTTTCCAGATGGCAACATGTGCTGGCAGAGCTTCACGCAGCGTATCGATATACAGCTGTTCTTCATTCCACTGCAGTTGCACTGCCGCCAGCGATAACACCTTAGCTTTGTCCACCACATCGGCAATATCGTGATTGCGGAACACGCCAACATACTGCAACGGTCCCTGAGCCATCACTTCCTGCGCCTGTTCAACGTTGACGCAACGCGGTGATGTCGCAACAAAAATCAACCCACCGTAAATCGCGCCCGCGTCATAAGCTGCTTTAGCATCTTGCCCACGCGTCCAGGCCACATACTTATTCTCACCAGCAACACCCGGCGCACAGCAGCGCTGCAAATCATCATGGGCCATCAACGCCGAACCAATCAGAAAACCGTTAGCGAAGTGGCTTAACTCGCGCACCTGAGCGTAAGTATTGATGCCGGATTCGCTGATTACCGTCACGTTGTGCCCAGTTTCGGCGCAAGCTCGCGGGTACGGTTGAGATCAATCGACAAATCACGCCAGATCGCGGTTGTTGATGCCAACGACCTTTGCTCCCAATGCAATGGCGCGCTCCTGTTCCTCTTCATTACTGACTTCGGTCAGCACCCCCATCTCCCAGACTGTGAGCGACGGCGGCAAGCTGGCGATATTGGTCGTCATCCAGTACTGAAAGCATTAATAAGCAGGCATCGGCCTGGTAATAGCGCGCCAGATAGATCTGGTAAGGGTCGATAATGAAGTCTTTACATAAAATCGGCTGCGGGGCGATTTGGCTGACGATGGGGAGGAAATTAAAGTTCCCCTGAAAATATTTCTCATCAGTCAGCACCGAAATTGCCGAAGCGTAATGTTTATAAATGGCGGCAATGCGTGCTGGATCGAAATCATCACGGATCACGCCTTTTGACGGCGACGCTTTCTTGCACTCCAGAATAAACGCCGTGCGCGCACCCTGTAGCGCATCATAAAAATGTCGCGTGCTCGGCTGAACCTCATTCTGAAAACTGGCCAGCGGTTGCTGCTGTTTTTGCGGGCTTCTACCCAAATCGCCTTGTCTGCGACGATTTTCGCTAAAACGGTTTGCATCATCTCGTATTTCTCCTCTTTCTCTAGTAGCTAGCCCAAAAAAACGGGTATGGAGAAACGGTAGAGAGTTGCGATAAAAAGCGTCAGGTAGGATCCGCTAATCTTATGGATAAAAATGCTATGGCATAGCAAAGTGTGACGCCGTGCAAATAATCAATGTGGACTTTTAGTGATTATAGACACTTTTGTTACGCGTTTTTGTCATGGCTTTGGTCCCGCTTTGTTACGAATGCTTTTAATAAGCGGGGTTACCGGTCTGGTTAGCGAGAAGAGCCAGTAAAAGACGCAGTGACGGCAATGTCTGATGCAATATGGACAATTGGTTTCTTCTGAATGGCGGGAGTATGAAAAGTATGGCTGAAGCGCAAAATGATCCCCTGCTGCCGGGATACTCGTTTAATGCCCATCTGGTGGCGGGTTTAACGCCGATTGAGGCCAACGGTTATCTCGATTTTTTTATCGACCGACCGCTGGGAATGAAAGGTTATATTCTCAATCTCACCATTCGCGGTCAGGGGGTGGTGAAAAATCAGGGACAGAGAATTTGTTTGCCGACCGGGTGATATTTTGCTGTTCCCGCCAGGAGAGATTCATCACTACGGTCATAATCCGGAGGCTCGCGAATGGTATGACCGGAGACGGGTTTACTTTCGTCCGCGCGCCTACTGGCATGAATGGCTTAACTGGCCGTCGATCTTGCCAATACGGGGTTCTTTCGCCCGGATGAAGCGCACCAGCCGCATTTCAGCGACCTGTTTGGGCAAATGACTAACGCCGGGCAAGGGGAAGGGCGCTATTCGGAGCTGCTGGCGATGATACTGCCTTGAGCAATTTGTATTGCGGCGCATGGAAGCGATTAACGAGTCGCTCCATCCACCGATGGATAATCGGGTACGCGAGGCTTGTCAGTACATCAGCGATCACCTGGCAGACAGCAATTTAGATCGCCAGCGTCGCACAGCATGTTTGCTTGTCGCCGTCGCGTCTGTCACATCTTCCGCCAGCAGTTAGGGATTAGCGTCTTAAGCTGGCGCGAGGACCAACGTATCAGCCAGGCGAAGCTGCTTTTGAGCACCACCCGGATGCCTATCGCCACCGTCGGTCGCAATGTTGGTTTTGACGATCAACTCTATTTCTCGCGGGTATTTAAAAAATGCACCGGGGCCAGCCCGAGCGAGTTCCGTGCCGGTTGTGAAGAAAAAGTGAATGATGTAGCCGTCAAGTTGTCATAACTCTAGAAGCGGCCGCGAATTCGAAGAAACAGCGGCCGCGAATTCCAGAAATCATCCTTAGCGAAAGCGTTTATCTGAAATTCTGCCTCGTGATACGCCTATTTTTATAGGTTAATGTCATGATAATAATGGTTTCTCAACGTCAGTAAACCATGGGAAATGTGCGCGGAACCCCTATTTGTTTATTTTTCTAAATACATTCAAATATGTATCCGCTCATGAGACAATAACCTAATAAAATGCTTCAATAATATTGAAAAAGGAAGAGTTGTGGTTTTTCAACCTTTCCGTGTCGCCCTTATTCCCTTTTTTGCGGCATTTTGCCTTCCTGTTTTTGCTCACCCAGAAACGCTGGTGAAAGTAAAAGATGCTGAAGATCAGTTGGGTGCACGGGTTGGGGTTACATCGGAACTGGATCTCAACAGCGGTAAGATCCTTGAGAGTTTTCGCCCCGAAGAACGTTTTCCAATGATGAGCACTTTTAAAGTTCTGCTATGTGGCGCGGTATTATCCCGTATTGACGCCGGGCAAGAGCAACTCGGTCGCCGCATACACTATTCTCAGAATGACTTGGTTGAGTACTCACCAGTCACAGAAAGCATCTTACGGATGGCATGACAGATAGAACTATGCAGTGCTGCCATAACCATGAGTGATAACACTGCGGCCAACTTACTTCTGACAACGATCGGAGGACCGAAGGAGCTAACCGCTTTTTTGCACAACATGGGGGATCATGTAACTCGCCTTGATCGTTGGGAACCGGAGCTGAATGAAGCCATACCAAACAACGAGCGTGACGCCACGATGCCTGTCGCGT
+
$%,+0--)''&*('$#$%$$$$&&(/,%##$&$$%%$(3+ACJJGDDDEGJJJEJHHJJJJAEDEGFGEJJJJJJ9988=>GDBBG@@AEJJJEEE=***JHDC<=FJDFE@BDGDDDD@AACDJJJJJGIJJJJEFJEIJIHG@?D><((()****;7888JGB@=43&&&)*)(()GCEDFJHJJJJJJJIFD::0<:;??@=;<;BC?=00DD;:;;@?FF?<3--11)))2))0068;:::A99@=1111(''(*==?EACBECAAE@BA@=::9;DDGJHJJIJHHJJHJJGGE?55;@DJFFEJJIJECCCG;55AA<<EJGJHFEDD;<7,*')-.IJEJHJIJJHB@=<ACFEHDEDFGBCHJEJJIB;8757BB?AC5344=??B>=;;;;>6=;98=BB<<97895212-))11197,,,)++,AEHJFJJHGC@BABJJJJJJEEIEIJIHJJGJHHJIJIH@9:JFJEJJFJJH@??C>GEDJJJGJJIJJJIIGEJJFGJH@>?/0156?GEGE@>==?EBAE?==;<8''**43398:99:<;<**))'&'118873*''';9=>?EEBDEGJFJIIJJGJIDJHGGHGIF>==>JCCDHJHEJC===@F99>;JGGFECE<<;;;9?)))0-,+-,,))*(544(BBCF>>==>IHDB770/00((()7745552110166@FDFGJGGHJJEJHGFJ===?GEEGJGJGJFJFJFJJ54444==HJGHJDCD?>==/,**+=>>>DFGEA@CDBCB?=***AAC@GHEFJGIJFEJGGHFDDDAJE>>@?=5*(((((('**+/.2;=;7/'*)))**-(''*()*((**5.-,+.06**(.,,,(((-2)''(/112:;??>>99BEDEDFHJFJJJEJCCECFHJGFFJ1...BGFJJEBGEB?C2--/-&&&'-+))7:>2355588CEG@EJ@??C;7BJADDEJJFJFHFGIGDEFJEGIFFEJJJJCEJJGCEJJGFFE@A?ACCEJJGJGIJJGDHJDFC??:310050////50(&%%'#$%$$$&*110..//01222*'&$$%/;>=AA?C=/..-,--,0.-)5..BJJFFHHJHJIFJEJJEEHIHJFJFJJGJIGEGJJIJJGJJJJJFJJJJHJGJJJGJJHJJJCACEFEJJGAJ=>><<A@:=88??>:5573JBBCEFFJFJEEHHJFJIJIJJHJJJJGFDFFEJJFEDEFJEHC<:7>GEIJFJFE;88:8?842212==?AA-,('$$%&&%%&&&&%&((,..0=>=F@@B@<<<=JJGHF45??JJJGIJJHJFFJFIDHHGEEIEIGJJJGFEFHGFFJFHJIGJDCDHEBFCDEGIJJGJHGJJGJJJJHJHDIEJ8878::::FGJJBCHIFFJFJJJJEFFGJJFJHJC<;;;?;;<=EJHGJBJ;;<;A=>???>=;<<;<>??@>>B>>====@DCD@?B@???=:;:<@>==.++7676844445)((29711002216-----470./79=<<;;;99:;===D>??==<8;>;>==;>?A?AA@AA=<;:=>?>=<;;<==<;;8677@4-35=;<<95..;<BA?=<=;:<>=<;223?;=@C>=*&&&())())%%'??<<<<;;;;<<>AB?83ABB@>=?><<=<===><50+()253436666>9;<=<>>@;::8999?B?==<;;;;<>>?@@A?>>==<<==>>=<;<?>>=>==<<==;;::;::899:<B?=<<;;;;;85567:==<=9@<;:::::;<<=;;;;:98899:999:<:9899:8778:6666<;;<<84445<:8876779=<;?A@50-)*5(''''())5667****20/0-..2678<><;;;?9+**+10))*1(&&').1<::'&&+000,,,'&&2=9889;<<;==>?<;::=>?@@@?><@@?>?>9:;:999999:;<527>@@DB<;:9;;9555585,)%&(28;99:?><=<=?????=;;9::;?<9988;;<=<<>AA:9987:BB55('''(594447<<;;<;A==>?DGDFJDDHFHGFEDDCDJ>>;;6,,443--+0/.-....&&&''(((*-0((+&&*5.---8:9955=??>:;>AB?>=3;76659878:)()(3AB<;;>HEIGJJHGJ>>==BCEDB>>A?=>>GGJIJIJJJJJJIJJJHJJHJHJJJIHJJHJ??@CEJDJJHGBA--,-45IFHGJJGHJJJJJJJJFJFFEBBBIJAA::65595334;=?AB?:9B@<;540,*:98434;=1)(('%%%*,2224<9;HIFJAB@A5.---<<<:===A111<A11;=7445;CACDIF>=>>CHGIHIDHICBC8872&&&%&%%''''''79BABCFJHDJI@AJJGII521144333+((68:64458666CDDGGFFJGB7668IFIID<<<@JJJCCC:8;;?BEJIEJFJJGJHJJJGJGFHDJFABAD?3223==BIB@??DHJJJJIHJJJECBB4333ACBA@@@<<JGFHIHJGJHJHJHFDDBDB?555GJJEJFEI>><>F=665***)(*)+(&%%'-+,78HJJIJGHJJHA==>865/...78;>EDJJD-,+-,1*''-.-45788::999?:;9798:3667=@HGD:=3855642,('');:23DCFJDD@ACBHJIJJJHFDEACCDCD@@@JJIJEGJ@@ACBEEDDD8=>>JCHGJBBBBF31,++//22226:9>JIJJJJGIJ@ABHA:99JBAAAHGJH@IFJJJAJ?@IGIGHJJJJJJJJJJJ@D>JJJHJGJJJJJGHIBAABJJJJHHEDCCCJJGJJJFJJJJGJHFIJHHIHHJJEHDA?@=;;930/0<<5555<<<>GJDCJJJJJHJGIHJJIJEACEJJJJGGHJJJGJJIJJJIJJJJIFDDFJIJJI<0..86434=;<=2223@10((('(('(%$'((%(+;GFIIJJJGIJJEHDHEG9@@AAGHIIJJGDIJJJEJJJJJJJ:3333IJJIJJIJGHJJJJJJIJJGHJGFJCF=3//11422,+)+/.'''3(5689;;J;<;@8B@?652)''34AFG@@>;5/(//-0&&*/)595775988>?D6676,,--24''''/5-,,-'&&',)*+*2/11389@BB6444E?>>>DEHJJJJJJJGEHIJJJGJGJJJIFEDE?>CFFIHHGIJIJFFFGJHJJJJJFJHJJJJIHHHFJJJJJJJIJGJJJJHHJG>>C?3111AD99;ED??=4700::>8G77:::;;-,,,-10001003)))*21..+,,,,,::??<;;;B9@@@GFDIJJHJJJJJB::0/04>=BIFFJJHFJEDEFJJJJHJ@IAJJJIDCGDJJEECJFFDHJGJJF654458222978:1FGDJHFHHHHJJIBBABHHIFFFJ>?A@A@=9:9:GFCBCJJEHEA@?60009;;DCBEEGJJJHJJGHHFEJJIJJJJJGJJJJFJHJDCBAFEDB//''???FIGGFJH>==>7FEGFEJJJJJJJJFIFHJGFFCCDEJC:::GGJFDDE4322*((*+/446FD;:;;IAD.))++**2689B==::@>>:65:97;JJIHJIJIJJJIJIJJGBHBACDDJJJIIIJJJJJJIHJJHIJJIJFJJHFDG<77+*))0.--/8;<=BBE==FJJGFBEBADEDBJDA@?1//0<;/,+-2/1111290667:45>FHJGGJIJIGHEGJJHJJFFFJIJFEJEHDFGGJFJGFDBBAJE?9777<>>>>DFABGIJJJJGGHJJIJGGIJJ5555<3235<..-.+77:GDGHJJFI@?CEDECDIFFEHGDGFIFJIJJIJJJJJJHJJJJJJHGHDEJJH>>;78++'(((4??=D@@EABG1/=?=////0004333<666JFEFCCDDBFF7.-00/20&&&&-,,.037;@CAC=77IJJFJJFIEFD>((((5<;79::94555==<@@CFHJ?G;;JEG2--+/..448ADGJEIJIJGJEEHIJJJG>===A@?BJ96567776&$&'8FHEJDBAAEA@DJJJJJFEJIEHEFJJJIJGHHHJFJHIEIJJGHIC9999E;9'''185557B@CCJJJI===J>738:-((&&&&))))))*-./-+++-)'('()HIGDEFGIHJJJFJFEJJEF.-,,0787788889DB1002)))*4431++++>?HJIJIJJJEJA;::89584444JFCHJGHFF?BIJF5681257:>>@CDF6JJJJJJJ////G>>=>EB<5D7667JEGJJGGJJIJJJHH?<<>DEBAA@>BD@BB;;22221(((58@?BHHFEJGGFGHEHHJJEHIJJJJFJEJJIHJJJJJFEB8786855888JEGIEAI@<:79CJJJHGJGGE@@99:333145''&'+,///000/.1@?>>ABJD@:99:B?@@@CJGHJEEJCI@:42.8/....-14137722..-(''&++,<==EDEDC?==.-,+677-,%%&&''),00112.,2/+**.(46CDHDFACCBBBAEJIGGHIJJJJJJJFBACDJJGJJG:..//0//=F6666EBBEJJGJJJJJJDJBAFJGHJJHJIEJJB@?BDDGJDHFB==<;;;<?;;<;----,''''))))+?FHGGGIJ@><=@??<;CE?>=;<>@CBEGHDFJJJJJJ=<<''%%&$$()&(%%&%%&(((''&&*&'@CEHJJH;;;;JCAAAHFJJJHJG>;<JEE?CABFJA;=>>BBD<<<899;GHJFFJC?BBJJJIHIJJJG====IJ7777DCEHJJJJGEE---*))+2-++)&>AGEBHJJJFJFCDCIGJJJJJJHGJJJJJJFEB:8889)))379=?A:.*);7<;?A@5545-++--81,,--/<221867BDIH@>;:>>?GJEGJJJJJJJCFCDJJJIJJJGJFB??<::?@>>?B==C?=@;<FG=7//113AFJJDC8540100,-.441,0)8=@>AB----@@?B????IIJJGFJ??IGJHJJ@==<?:53346>>ACJJ@???:6---3220./11-01?@?DCHEJEECJEJJIHFB@@??99:GI>>??GIEJHHJJJJJHJJJHJFGDBCEEFJFGJEGBABCE;;;;HHDGBCGEJJFGGE?AACJ@>97//0>CDB4.*,*-11..5.&$$%/6?<;;;FHJJJJDC>57889EIFHJGGDBDIEJJJIJFGEJEBCDI><<=?H?AA987*'''('(&'...<,++&&)'&'),8:>JJJJGJDA==99=9EHJJGJIHJJJJJHJHJHG@;9:HJJGIJJJJJFHJIFFJBBB@CA<44////1,++((''&''('((+*''(''(--/112<<6799A@?323/-('(&&((+.225346;:9:;89)<>DCAFFFGHAJJIJJGJJHJJJGJJIJJJJJJJ?>>EGFJB@AJDDAB;;FCFJIJJJHJJJJJJJGJJJFFFGJGHDEHFFBC;764+**)%%&&$$$#$%&)+,+-:=A68553)'&)(+''(110+*+**+,)***,*+++..,&'-8;CCJIICCCBCCFDCBCBGEEGJJIBJHJJIJGJJJFEDJJJJEIJJIJIJJEJJJJJFHJFGDEJHB@??<*DCFJIGJFEFJJJJGIJJEBAADDD?AAA?>>AI???@40/)**)+/'(JFIJJIFD>AJ<;;:;ECDCCBCCFEJIE/,,6<BE>=>>JIJDCCFGFJDF>?</-(&$$&--///>@FJJJJJFJJIJHJFJI<))))FCE<<<:::;=;<;:)((/1)33548;<?8773223533/-.--+***16>ACDGJGCEBA<;>CCIGI?>>**&')=877>A?;;99>BA<=;;=6:@E;;9999JEIJEDFFFGIEICDCGHFEHF;::9AAC---(('())((510019889875833+))('
@Glass_T7V_25_D3_14_10_34
TTTCCATGGTTTCAAAAAAAATCCATTGGTTAAGCCTTTTAAAATTAGTCGTAGTTATTTTCAAGCGTTAACATGAACTTAAATTCATCAAGGCTAATCTCTATATTTGCCTTGTGCGTTTTTTCTTTTGTGTTAGTTCTTTTAATAACCACTCATAAATCCTCATGAGTATTTGTTTTTCAAAAGACTTAACATGTTCCAGATTATATTTTATGAATTTTTTTAACTGGAAAAGATAAGGCAATATCTCTTCACTAAAAACTAATTTGTAATTTTTCGCTTGAGAACTTGGCATAGTTTGTCCACTGGAAAATCTCAAAGCCTTTAACCAAAGGATTCCTGATTTCCACAGTTCTCGTCATCAGCTCTGCCCGGTTGCTTTAGCTAATACACCATAAGCATTTTCCCTACTGATGTTCATCATAAGACGTATTGGTTATAAGTGAACGATACCGTCCGTTCTTTCCTTGTAGGGTTTTCAATCGTTAATAGTAGTGCCACACAGCATGAATACGGGCTTTTGTTGGTTTCATGCTCCGTTAAGTCATAGCGACTAATCGCTAGTTCATTTGCTTTGAAAACAACTAATTCAGACATACATCTTCAATTGGTCTAGGTGATTTTAATCACTATACCAATTGAGATGGGCTAGTCAATGATAATTACATGTCCTTTTCCTTTGAGTTGTGGGTATCTGTCAAATTATTTATGACCTTACTTGAAAACTTGTGAAATTATTGTACAACCCTCTGTAAATTCCGCTAGACCTTGTGTGTTTTTTTTGTTTATATTTGAATTGGTTATAATTTCTCGAATTAAAGAAAGAATAAAAAAAGATAAAAAGAATAAATCCCAAGCCCTGTGTATAACTCACTACTTTAGTCAGTTCCGCAGTATTACAAAAGGATGTCAAACGCTGTTTGCTCCTCTACAAAACAGACCTTAAAACCCTAAAGGCTTGAGTTGCGCACCCTCGCAAGCTCGGGCAAATCGCTGAATATTCCTTTTGTCTCCGACCATCAGGCACCTGAGTCGCTGTCTTTTTCGTGACATTCAGTTCGCTGCGCTCACGGCTCTGGCAGTGAATGGGGGTAAATGGCCTTACGGCGCCTTTTATGGATTCATGCAAGGAAACTACCCATAATACAAGAAGCCAGTCACGGGCTTATTGAGGCGTTTTATGGCGGGCTGCTGTTATGTGGTGCTATCTGATTTTTGCTGTTCAGCGGTTGCCTGCCCTCTGATTTCCAGTCTGACCACTTCGGTATCCCCGTGACAGGTCATTCAGACTGGCTAATGCCACCCAGTAAGGCAGCGGTATCATCAACAGGCTTACCGTCTACTATTGCCCTGGTGTAGTTGACGATGAACACCCCCACGGCGTACAGACGTTCTCAAATTGCAGTGAGTGCTGAGGTCGTTGCTCGAATATATCAACAGGAGTCCAAGCGAGCTCGTAAACTTGGTCTGACAGTTACCAATGCTTAATCAGTGAGGCACCTATCTCAGCGATCTGTATCTCGTTCATCCATAGTTGCCTGACTTCCCGTCGTGTAGATAGCTACAATCTTCGGGAAAGCTTACCATCTGGCCCCAGTGCTGCAATGATACCGCGAGACCCACCTTCACCGGCTCCAGATTTATCAGCAATAAACCAGCCAGCCGGAAGGGCCGAGCGCAGAAGTGGTCCTGCAACTTTATCCGCCTCCATCCATCTAATTATTAGCTTAGGGAAGCTAGAGTAAGTAGTTCGCCAGTTAATAGTTTGCGCAACGTTGTTGCCATTGCTACCAGGCATCGTGGTGTCACGTTCGTCGTTTGGTATGGCTTCATTCAGCTCCGGTTCCCGACGATAGAGGCAAGTTCATGATCCCCATGTTGTGCAAAAAAGCGGTTCCTTCCTTCGGTCCTCAGATCGTTGTCAGAAGTAAGTTGGCCGCAGTGTTATCACTTCATGGTTATGGCAGCACTGCATAATTCTCTTATCTGCATGCCATCCGTAAGATGCTTTTCTGTGACTGGTGAGTACTCAACCAAGTCATTCTGAGAATAGTGTATGCGGCGACCGAGTTGCCAGCATGGATCCGGGATAATACCGCGCCACATAGCAGAACTTTAAAAGTGCTCATCATTGGAAAACGTTCTTCGGGGCGAAAACTCTCAAGGATCTTACCGCTGTTGATCCAGTTCGATGTTAACCCACTCGTGCACCCAACTGATCTTCAGCATCTTTTACTTTCACCAGCGTTTCTGGGTGAGCAAAAACAGGAAGGCAAATCCCGCAAAAAAGGGAATAAGGGCGACACGGAAATGTTGAATTGTTTAGATTCTTCCTTTTTCAATATTATTGAAGCATTTATCAGGGTTATTGTCTGAGTATGAGCGGATACATATTTGAATGTATTTAGAAAAATAAACAAATAGGGGTTCCGCGCACCTTGCCCATGGTGCCACCTGACGTCTAAGAACCATTATTATCATGACATTAACCTATAAAAATAGGCGTATCACGAGGCAGAATTTCAGATAAAAAAAATCCTTAGCTTTCGCTAAGGATGATTTCTGGAATTCGCGGCCGCTGTTTCTTCGAATTCGCGGCCGCTTCTTCGTTATGACAACTTGACGGCTACATCATTCACTTTTTCTTCACAACCGGCACGGAACTCACTGGGCTGGCCCCGGTGCATTTTTTAAATACCCGCGAGAAATCAGTTGATCGTCAAAACCAACATTGGGTCAGAGGTAGCGATGGACGGTCCCCGGGTGGTACTAGAAAGCAGCTTCGCGCCTGGCTGATACGTTGGTCCTCGCGCCAGCTTAAGCGCTAATCCCTAACTGCTGGCGGAAGAGATTTAGACAGACGCGACGGCGACAAGCAAGCGGCTGGCTGCTGCAACGCTGGCGATATCCAAAATTGCTGTCTGCCAGGTGATCGCTCATGTACTGACAAGCCTCGCGTACCGATTATCCATCGGTGGATGAAGCGACTCGTTAATCGCTTCCATGCGCCGCAGTAACAATTGCTCAAGCAGATTTATCGCCAGCAGCTCCGGATCGCGCCTTTCCCTTTGCCCGGCGTTAATGATTTGCCCAAACAGGTCGCTGAAATGCGGCTGGTGCGCTTCATCCCGGCGGGGAAGAAACCCCGTATTGGCAAATATTGACGGCCAGTTAAGCCATTCATGCCAGTAGGCGCGGACGAAAGTAAACCCGCTGGTGATGCCGTTCGCGAGCCTCCGGATGACGACCGTAGTGATGAATCTCTCCTGGCGGGAACAGCAAATCACCCGGTCGGCAAACAAATTCTCGTCCCTGATTTTTCACCACCCCTGACCGCGGAATTGGTGAGATTGAGAATATAACCTTTCATTCCCGAGCGGTACGTAAATAAAATAGAGATAACCGTTGGCCTGGATCGGCGTTAAACCCACCACCAGATGGACCATAAACAGGTATCCCAGCAGGTTAGGGGATCATTTTGCGCTTCGAGCCATACTTTTCATACTCCCGCCATTCAGAGAAGAAACCAATTGTCCATATTGCATCAGACATTGCCGTCACTGCGTCTTTTACTGGCTCTTCTCGCTAACCAAACCGGTAACCCCGCTTATTAAAAGCATTCTGTAACAAAGCGGGACCAAAGCCATGACAAAAACGCGTAACAAAAGTGTCTATAATCACGGCAGAAAAGTCCACATTGATTATTTGCACGGCGTCACACTTTGCTATGCCATAGCATTTTTATCCATCAGTTAGCGGATCCTACCTGACGCTTTTTATCGCAACTCTTTACTGTTTCTCCATACCCGTTTTTCTTTGGGCTAGCTACTGAAGAAAGAGGAAAATACTAGATGATGCAAACCGTTTTAGCGAAAATCGTCGCAGACAAGGCGATTTGGGTAGAAGCCCGCAAACAGCAGCAACCGCTGGCCAGTTTTCAGAATGAGGTCAGCCGAGCACGCGACATTTTTATGATGCGCTACAGGGTGCGCGCACGGCGTTTATTCTGGAGTACAAGAAAGCGTCGCCGTCAAAAGGCGTAAATCGTGATGATTTCGATCCAGCACATTGCCGCCATTTATAAACATTACGCTTTCGGCAATTTCGGTGCTGACTGATGAGAAATATTTTCAGGGGAGCTTAATTTCCTCCCCATCGTCAGCCAAATCGCCCCGCAGCCGATTTTATATAAAGACTTCATTATCGACCCTTACCAGATCTATCTGGCGCTTTACCAGGCCGATGCCTGCTTTGATGCTCGTACTGGATGACGACCAATATCGCCAGCTTGCCGCCGTCGCTCACAGTCTGGAGATGGGGGTGCTGACGAGCCAGAAGTCAGTAATGAAGAGGAACAGGAGCGCGCCATTGCATTGGGAGCAAAGGTCGTTGGCATCAACAACCGCAATATACGTGATTTGTCGATTGATCTCAACCGTACCCGCAGAGCTTGCACCGAAACTGGGCAACAACCTGACGGTAATCAGCGAATCCGGCATCAATACTTACGCTCAGGTGCGCGAGTTAAGCCACTTCGCTAACGGTTTTCTGATTGGTTCGGCGTTGATGGCCCATGACGATTTGCACGCCGCCATAGCGGTATTGTTGGTGAGAATAAAGTATGTGGCCTGACGCGTGGGCAACGCTAAAGCAGCTTATGACGCGGGCGCGATTTACGGTGGGTTGATTTTTGTTGCGACATCACCGCGTTGCATCAACGTTGAACAGGCGCAGGAAGTGATGGCTGCGGCACCGTTGCAGTATGTTGGCGTGTTCCGCAATCACGATATTGCCGATGTGGTGGACAAAGCTCAGGTGTATCGCTGGCGGCAGTGCAACTGCATGGTAATGAAGAACAGCTGTATATCGATACGCTGCGTGAAGCTCTGCCAGCACATGTTGCCATCTGGAAAGCATTAAGCGTAGGTGAAACCCTGCCGCCCGCGAGTTTCAGCACGTTGATAAATATGTTTTAGACAACGGCCAGGGTGGAAGCGGGCAACGTTTTGACTCGTAACTATTAAATGGTCAATCGCTTGGCAACGTTCTGCTGGCGGGGGGCTTAGGCGCAGATAACTGCGTGGAAGCAGCACAAACCGGCTGCGCCGGACTTGATTTTAATTCTGCTGTAGAGTCGCAACCGGGCATCAAAGACGCACGTCTTTTGCGCCTCGGTTTTCCAGACGCTGCGCGCATATTAATGCTCGTAGCGGCCGCTGCAGTCCGGCAAAAAAGGGCGGGTCACCACCCTGCCCTTTTTCTTGAGAACCGAAAAGATTACTTCGCGTTATGCAGGCTTCCTCGCTCACTGACTCGCTGCGCTCGGTCGTTCGGCTGCGGCGAGCGGTATCAGCTCCGCTCAAAGGCGGTAATCTCGAGGTTACATTGTGGAATCTGTTCATGGTGAACAGCTTTGAATGCACCGAAAAACTCGTAAAAGCTTTCTGATGTATCTATCTTTTTTACACCGTTTTCATCTGTGCATATGGACAGTTTTCCCTTTGATATGTAACGGTGAACAGTTGTTGTACTTTTGTTTGTTAGTCTTGATGCTTCACTGATAGATACAAGAGCCATCAACCTTCAAATCCTTCCGTATTTAGCCAGTATGTTCTCTAGTGTGGTTCGTTGTTTTTGCGTGAGCCATGAGAACGAACCATTGCAATCATACTTACTTTGCATGTCACTCAAAAATTTTGCCTCAAAACTGGTGAGCTGAATTTTTGCAGTTAAAGCATCGTGTAGTGTTTTTTCTTTAGTCCGTTATGTAGGTAGGAATCTGATGTAATGGTTGTTGGTATTTTGTCACCATTCATTTTTATCTGGTTGTTCTCAAGTTCGGTTACAATCCATTTGTCTATCTAGTTCAACTTGGAAAATCAACGTATCAGTCGGGCGGCCTGGCTTATCAACCACCAATTTCATATTGCTGTAAGTGTAATGT
+
++--+)+7899C>1.---.16*%%&*148;<FFJJEDJIE6-,,*.'&&&(('((()-/06*))+)&&')37;>99>:::577=HGEE>;;;;IGFEGGEIJJJIJGEB>7686;.(''()(2;,,.1<=HFJJGGEJ:::>A@ABIJGFJJJFEHIHHFFFH@@@97562///-002299BEJJIHCFDADFGJAA?7999578798;:@F@>==@DJJIJJJJJGJJHEIJJJJJHJEEEJJGJFHE?2/.CJDA??FHGD====1/.*)))'&%%$%%(0;>DDDGGIGJJJJJEHJ?:999CBCHGJFIJAB<<=>JJHCDH''')++,31//1.,,()..2040979<<<>;:;555.+++..-&&&'())6?>>=:32122:?BECB=:999ACBDDEGHJIDJGJJJJHDB4/.&&&%&''(()''''=><===B@@7776;;;;@A>CJEBAAAJHB>=??BA=<@BJJJJ:888200)%&&&%&*+++7;9<55,,-++''(&%$%%(*+,-..*('++.4&&&&$%$(':>63225333565??>GDC@<;=?FGGJJJJJHFGHJ====?>;;1/+-)-,,/-/060.01998++DHHEJJHGB67A5555<=-,*15556976720,-/./-/../2@@BF8889EFGFEACABBBBCF??=?BA;>B8555699<000065)(''&$$&-0&%%%%&$%%%)+)++*+,18=87735*())+-''(')('%%&(010++299:@736/0/.,,0025.220A;:>@JGJE212800010,)''&((()(''(*,-/**%&''*+&)477:<>667=<=;@C?>21))*877%%%&&&()((()&&38=>BCJEEGHFIC@@@=<<<8021-,,***+****'%%((())456511,'%$$++''&$$&'(-66;A9865***68(('''-/)+6EDBAA78:>>>>3**)&&%%%%&&3221067;BEF@>==CHCEJGEEDFJIJJHGFB;<<<88**+.-&%%'%%%$$&00/077@BDEEDEI>;2+)..++1=A???77443333:<EEGJFJJHGGJJJHCJ@AA8888=?@FJI=;::62/((,)2---333+/...1++++@@8888=+*''&+&'%&37376788<85322112+&%&(,,,.+23,,,&&&+'///+++,++,'&('+.*((,(&&.49:;@@@4222-,&&'355;>>??9:::,+**('&(&%%&*,**072631)*+7===BEBBCA:766340..-)**++,,/0*))).-.1238;DGDIFA?4235,(+,;?>ADDHF@@?;<7555...,+,+,/+)(&''('&(%%&&&&')'%%%'$#$%%###$$###%'&&'+-,-,-40/.//-,)'()('&&'*++**''%$$%&%%##$$%%,****,,)'%&&(((*2-,-.9876322/7A?;5336)(((,4222/025A98989533289>?GFEFFFGE@@@ADGCB11-*-,*)))--)))&)()&%'''(440''&(-+'%%%'&&',,,,+'(('''(,--'&&%$$$$$'())&&&$$%'(,**43/(%$%----3ADCCDFEFGGGJ988:A@////;41/0003,*(&%$%(*1567552210332?@BA?>BA:99=I<;;345599:;<;2<1@999:>@0088EGBC?CCCEB<=>>@J=A886;;;DDCDD?.'')+,32'&'&&&%((122;?9:9*)++,,--11166;==ABBDFJJJEDFFIGJID<<;5441.,*)+++/0::792,-;9;::;>CBAAAA=;7)'&&(())*---==>2222;;;<=<;<:=22=>?>:97****--*((((6'&&')&%%%''&'++,A@@CGHADAADJC989++*)%$$$&(/.*''))()&%%'*-0003:60/./411./1348=<;;:<<<@D@BA::92-->EFFJGJJJJGJDIEHII;;:<:?76659/-*+*))*>?DC=>>CB55@@@BBB;GCCD?4333HAAA6666ABA<//./2.--.,/00:433443@JJHJJFJJJGE2111/.*'&%))&%%%&$$''('''3<JHJJJFGHJEDFA>42'&''*4<:@CHFGHHJJGGDBAA@@A663459?<898434////JF988FFB>.,++///:<:883:?0///,,)'*//))')(+.,,9623566////445?FHHG6667=<?><3./16>DJJHJIHIJIC@==:899102457016D9999A@;=DCBJFA?=:60//2+(((0(()=FEEIJJJJJEEHIGHCEDE<;<=JIB@8*&)')&&''())+('(46>>9<<<9+++432221001CA>>??@???EJIHHGGCA?<9(&%%''(''))*)('&&*)*233??@CEA@A>----<BAADEFD6545---4B65,,,=6541%$&&(31*4478?D41111444+++,((&(,,866==CDJGJHHJHJJGHFEJFJJDCEEEJFJHJGIJEJ?11&&''46////760555:35:=IIJJICDCGBDBCJIDABBAEFHFF978.>*)(()+),)+60002...-,+5456+)))+6112278733230.)%%&'9;.-**+01869<:<<=A@BCBADEIFJDA??<:440=ADEGEFDEFD867725-''''))3BA@?;;<:;;9988<<=@GFDJJ@@BA9978760++*'&%(%&&,:;;<FFJJJDEE>?>.%%%&'''&'(+--'''(*(%$$''./..99610''%%$$#$%&')('()+*)((//>ADD1111*'''/0DIJGJIGFCJD5***674(((?669:JJJEFJJJJGBB@<834++*).+(%$$%$$$$%&+++'&&%%%%*$$)'%%$%$&%%%%%%%%'(()*>AAHJ0//0=;-((.<==:;<65///6?>AHD7667777,+++?@@CGJIJ867<;,++,.('8,70-,8850@==@B33337+++/,,+,104779?@>>>>BA6899CFEGHGFECDC7768<=><<@@D:99:;:7;;:?ABFJCAB?332*(()'''()'++'1;:?-&AJECHEEDFHJG9999B4230-01*000122128:EJJJEGHJHIEHCB:964--.//1.35899::;343--+---555@@@EHHGJGAAAB@5558;:7510124000('''';9>;1111*+,,+-0.//69779:A>))))76212'((&+(%'4;<:<:;77BCAD:99BAJIJJD@@DFI98876645..=FEJJJ=?55)((('&&%''')),,,+++899>JHHFFBEBBEGDJFHJDEGJJJJJIJFJFJGFBA@::820131//1)(()24,++.015777?<:;?6321.11*''(('&$$#%$$$&'&**-('''44567<;;7(''(5)('&&&'+---*++-41&&&&''''''-/'&&%)%%''&'(''+++.&&&'))(*)))+JHHJGDA@ABDDEE?;5223AHJEB@AJJJJIJCA@AJDJJJJG=<<;;<@=?JGFHJJFJJIHIGJJJJGJIJJJGJJHJJGJIAA@@BCDD@?::<EEB7666<9++0+,44?@BBG@888:B=B?IGG====FAB?JFGJJJJIJJJIJJJJJG<<;;JFHJEFE@@@AIJFGFFGHGJJJJIIHFJGHCBEIB@A@,,,-997<JGDCC;;;>A=2213;@CEIBCIGJJJHDFCE?>>@JJJJ>>>>JIJJIJGJIJJECB6353266>9.-*((**,(++,/57>=88;@?EDJJJJJJJJJJDHF,,,.02*)))EHJJB<J@@GJEIFB642,*+.++,(/3??976730.****+-0*100./210//.,,.//68:?<=>@E?ABFGBDJFJDECDCFCD@@?AJJHDFCJFDBCC**)+1+*+*...39<?BGGDJDGJEHIIIJJFJJG***)A;+)(')(&'()+'(,,3/--.7866>>>@GACB>7568?GGGDGCGBCAAC78::<>DB0//0:;811/'-++*)(&&$$''((+)()&%%'694211::@<?D(('*0//039222*(((001A?B;:756?>EDDDGGFFHFD,**.((13:;:;9/+66=8888FJJJJJJJJJJA<54531/3=43333F32245?>860,))'),)453459;JECAA>>J;;DCEDJJJJJJJJJJF94670(),)((0764000./)**:=;87:9>71265;99::----//0-*())'+:;@@>E===?HHJ?98/,',,,,,+)*+5EFCEEJJH==<>DDDGJJJGIHJJJJFIB@AAABC>>??>?'''(<979CCCGJHFDCDA<1'&%%&&(&%%&)43344:::0./02042=>:877:A;;:<EEEJEJBDAAGEJGG;;;=>82223356CJFFJJJJFEBJCABEA66673334H''''**>=?CFEHGHJJFGEC>745('''*.)%%)()(*0410('''&&&&)))+*+/<==3333B@A21225EDEHJJJGHJ@A<;:?CDCDCAAAJFGFBA@@F2@>>>>:9:9AAA?AGJJJIJJJG?>?D:6:A////?@98763113<43/00/0/0////0445(((&((()*-,)''(,+%%%'%%&.&&47>A=;;6675A@977//.//+*)(''')*08:FJ?==>JDE33244100/-,**&&&&&,-4:;;;GCEFFJJJCD?==;;<89700,+,,6643'''(77443,--'(''(0001ABFEDIGJJHJJ@>::;CJJ<===>65565553-/234346.1-7****332334/.-16,<<<B((((222.-1000&&((;=;9:DCDGCAJHHJ@>>=?<<==DDHJA@ABJFIJEJHGGIJJIGEJJJHDEGDJJFJJEC==<>BBCCBBDGJIJJCBDCCJGJJH@A962---CC@44335432/&%&&-..4?HJGBA@<>><;JEJECDC>?<@<;10/-12<;;:;;;:<;710322776736544858612;<>=ECAB>==>>A8666('())))53324>=??@85558;:;=DGJ@@@BDC<>><;;>D556CGF:997<?@HE@A?@AAHFGHDEJIIGC6'('*,,3?C?<>8@DEFFC?@AEJJEHHDJJHF?E@@@AJEJ:;<=<<=AABCCEFCJ44,+++61***1122310.,-000*((2=BAHJJD>CBJJEJGB?>;HHE77+%%%#$%$'(07<>GDE@??<4..+,.530//099650,+*&%&'2343999FABB98;<<H;:6*,)')(/-..0EA@>870.//BCFCFEE=;6698@DAA<<>??DIJHEFE?+))89C@AHHJIHECDDEEEEEJIEJHCBBE000-1/.--.1/'''(3335ECDHE///18645568977---/2.(''02@@@FDEDHEGEFJJDAABGD6;722111;***,<=:6333444:750)(&+09AA=6433'&&)&',2659:@@?@CJJFEC@@@AJD@AAAFHJJDEHEJIFD@<AFEGHIHGFAAFGGGDEFC****-)(&''&()4878998A=7;>@?<88<AJHGIEEJJJJFJFIJFC>;987867((''08:-****39:96800/.//+279;<<GFJFD>BB@DDDJE66678+++/11,(--0--./211,-++,)***(('12//////0011199:6::<IGHGEGJIFJD<677D:4438321003>CJJJJJF@?==@,++,DEJJCH;;;<=CC<555*(((<...-132247654+)-.-1-01,-32,),-444<><<?>?JED?>????FAAB@EJF544JGJHEEDDJJJFFJJJJIEEHEJJJJJEGJIB@@@?)'''0,-'''*43369?@10//000044444444/.003441222;BBDFHEJECCBA;;:;?&&&&((022445BGH@?>?CABC4....CEC=54222))1+&
@Glass_T7V_25_D3_14_10_35
[truncated: 1,130,297 more chars]
