# Supplementary material for: Preventing Multimer Formation in Commonly Used Synthetic Biology Plasmids
Source: ACS Synth Biol. 2025 Mar 18;14(4):1309–15. doi: 10.1021/acssynbio.4c00508 (PMC12012879; doi:10.1021/acssynbio.4c00508)
Supplement: Supplementary file 2 — sb4c00508_si_002.zip [file sb4c00508_si_002.zip › DataS1/data/fastqs/Glass_T7V_26_D3_14_11.fastq]

@Glass_T7V_26_D3_14_11_0
CAAATGCTGAACAGCAAAAAGTCAGATAGCCGCATTAGCAAACCCGCCATAAAACGCCCTGAGAAGCCCGTGACGGGCTTTTCTTGTATTATGGGTAGTTTCCTGCATGAATCCATAAAAGGCGCCTGTAGTGCCATTTACCCCCGTACTCACTGCCAGAGCCGTGAGCGCAGCGAACTGAATGTCACGAAAAAGACAGCGACTCAGGTGCCTGATGGTCGGAGACAAAAGGAATATTCAGCGATTTGCCCGAGCTTGCAGAGTACTTAAGCCTTTAGGGTTTTAAGGTCTGTTTTGTAGAGGAGCAAACAGCGTTTGCGACATCCTTTTGTAATACTGCGGAACTGACTAAAGTAGTGAGTTATACACAGGGCTGCCAATATATTCTTTTTATCTTTTTTTATTCTTTCTTTATTCTATAAATTATAACCACTTGAATATAAACAAAAAAAACACACAAAGGTCTAGCGGAATTTACAGAGGGTCTAGCAGAATTTGCCAGTTTCCAGCAAAGGTCTAGCAGAATTTACAGATACCCACAACTCAAAGGAAAAGGACATGTAATTATCATTGACTAGCCCATCTCAATTGGTATAGTGATTAAAATCACCTAGACCAATTGAGATGTATGTCTGAATTAGTTGTTTTCAAAGCAAATGAACTAGCGATTAGTCGCTATGACTTAACGGAGCATGAAACCAAGCTAATTTTATGCTGTGTGGCACTACTCAACCCCACGATTGAAAACCCTACAAGGAAAGAACGGACGGTATCGTTCACTTATAACCAATACGCTCAGATGATGAACATCAGTAGGGAAAATGCTTATGGTGTATTAGCTAAAGCAACCAGAGAGCTGATGACGAGAACTGTGGAAATCAGGAATCCTTTGGTTAAAGGCTTTGAGATTTTCCAGTGGACAAACTATGCCAAGTTCTCAAGCGAAAAATTAGAATTAGTTTTTAGTGAAGAGATATTGCCTTATCTTTTCCAGTTAAAAAAATTCATAAAATATAATCTGGAACATGTTAAGTCTTTTGAAAACAAATACTCTATGAGGATTTATGAGTGGTTATTAAAAGAACTAACACAAAAAGAAAACTACAAGGCAAATATAGAGATTAGCCTTGATGAATTTAAGTTCATGTTAATGCTTGAAAATAACTACCATGAGTTTAAAAGGCTTAACCAATGGGTTTTGAAACCAATAAGTAGAAGATTTAAACACTTACAGCAATATGAAATTGGTCGTTGATAAGCAAGGCCAGTTCATTGATACGTCGATTTTCCAAGTTGAACTAGATAGACAAATGGATCTCGTAACCGAACTTGAGAACAACCAGATAAAAATGAATGGTGACAAAATACCAACAACCATTACATCAGATTCCTACCTACATAACGGACTAAGAAAAACACTACACGATGCTTTAACTGCAAAAATTCAGCTCACCAGTTTTGAGGCAAAATTTTTGAGTGACATGCAAAGTAAGTATAATCTCAATGGTTCGTTCTCATGGCTCACGCAAAAACAACGAACCACACTAGAGAACATACTGGCTAAATACCGGAAGGATAAAGATTATTATGGCTCTTGTATCTATCGTGAAGCATCAAGACTAACAAACGAAAGTTGGAACGAACTGTTCACCGTTACATATAAAAGGGAAAACTGTCCATATGCACAGATGAAAACGGTGTAAAAAGAATTCGGTGCATTACCAGAGCTTTTACGAGTTTTTGGTGCATTCAAAGCTGTTCACCATGAACAGATCGACAATGTAACCTCGAGATTACCGCCTTTGAGTCAGCTGATACCGCTCGCCGCAGCCGAACGACCGAGCGCAGCGGGGGAAGCAGTGAGCGAGGAAGCCTGCATAACGCGAAGTAATCTTTTCGGTTTTAAAGAAAAAGGGCAGGGTGGTGACACCTTGCCCTTTTTTGCCGGACTGCAGCGGCCAGCTACTAGTATTAATATGCGCGCAGCGTCTGGAAAACCGAGGCAAAAGAGCGTGCGTCTTTGATACCCGGTTGCGACTTGTACAGCAGAATTAAAATCAAGTGCAGGCGCAGCCGGTTGTCACTTCCACGCAGTTATCTGCGCCTAAGCCCCCCGCCAGCAGAACGTTGCCAAGCGATTGCCGATTTAATAGTGACCAGTGGAAACGCTTACTTGCCTGGCACGTATCTAAAACATATTTATCAACGTGCTGAAACTCGCGGGCGGGCAGGGTTTCACCGACGCTTAATGCTTTCCAGATGGCAACATGTGCTGGCAGAGCTTCACGCAGCGTATCGATATACAGCTGTTCTTCATTACCATGCAGTTGCACTGCCGCCAGCGATAACACCTTAGCTTTGTCCACCACATCGGCAATATCGTGATTGCGGAACACGCCAACATACTGCAACGGTGCCGCAGCCACACTTCCTGCGCCTGTTCAACGTTGACGCAACGCGGTGATGTCGCAACAAAAATCAAACCACCGTAAATCGCGCCCGCATCATAAGCTGCTTAGCATCTTGCCCACGCGTCAGGCCACATACTTTATTCTCACCGAGCGACACCCGGCGCACGGCGGCGTGCAAATCGTCATGGGCCATCAACGCCGAACCAATCAGAAAACCGTTAGCGAAGTGGCTTAACTCGCGCACCTGAGCGTAAGTATTGATACCGGTGCCGCGCTGATTACCGTGACGTTGTGCCCCAGTTTCGGCGCAAGCTCGCGGGTACGGTTGAGATCAATCGACAAATCACGCAGATCGCGGTTGTTGATGCCAACGACCTTTGCTCCCAATGCAATGGCGCGCTCCTGTTCCTCTTCATTACTGACTTCGGTCAGCACCCCCATATTCCAGACTGTGAGCGACGGCGGCAAGCTGGCCGATATTGGTCGTCATCCAGTACTGAAAGCATTAATAAGCAGGCATCGGCCTGGTAATAGCGCGCCGGATCAATCTGGTAAGGGTCGATAATGAAGTCTTTACATAAAATCGGCTGCGGGGCGATTTGGCTGACAATGGGGAGGGATTCAAAGCTCCCCTGAAAATATTTCTCATCAGTCAGCACCGAAATTGCCGAAGCGTAATGTTTATAAATGGCGGCAATGCGTGCTGGATCGAAATCATCACGGATCACGCCTTTTGACGGCGACGCTTTCTTGCACTCCAGAATAAACGCCGTGCGCGCACCCTGTAGCGCATAGTAAAAATGTCGCGTGCTCGGCTGGAGAACCTCATTCTGAAAACTGGCCAGCGGTTGCTGCTGTTTGCGGGCTTCTACCCAAATCGCCTTGTCTGCGACGATTTTCGCTAAAACGGTTTGCATCATAGTATTTCTCCTCTTTCTCTAGTAGCTAGCCCAAAAAAACGGGTATGGAGAAACAGTAGAGAGTTGGAATAAAAAAGCGTCAGGTAGGATCCGCTAATCTTATGGATAAAAATGCTATGGCATAGCAAAGTGTGACGCCGTGCAAATAATCAATGTGGACTTTTCTGCCGTGATTATAGACACTTTTGTTACGCGTTTTTGTCATGGCTTTGGTCCCGCTTTGTTACAGAATGCTTTTAATAAGCGGGGTTACCGGTTTGGTTAGCGAGAAGAGCCAGTAAAAGACGCAGTGACGGCAATGTCTGATGCAATATGGACAATTGGTTTCTTCTCTGAATGGCGGGAGTATGAAAAGTATGGCTGAAGCGCAAAATGATCCCCTGCTGCCGGGATACTCGTTTAATGCCCATCTGGTGGCGGGTTTAACGCCGATTGAGGCCAACGGTTATCTCGATTTTTTTATCGACCGACCGCTGGGAATGAAAGGTTATATTCTCAATCTCACCATTCGCGGTCAGGGGGTGGTGAAAAATCAGGGACGAGAATTTGTTTGCCGACCGGGTGATATTTTGCTGTTCCCGCAGGAGAGATTCATCACTAGATCGTGGTAACGCGAGCTCGCGAATGGTATCACCAGTGGGTTTACTTTCGTCCGCGCGCCTACTGGCATGAATGGCTTAACTGGCCGTCAATATTTGCCAATACGGGGTTCTTTCGCCCGGATGAAGCGCACCAGCCGCATTTCAGCGACCTGTTTAGGGGCAAATCATTAACGCCGGGCAAGGGGAAGGGCGCTATTCGGAGCTGCTGGCGATAAATCTGCTTGAGCGATTGCGGCGCATGGAAGCGATTAACGAGTCGCTCCATCCACCGATGGATAATCGGGTACGCGAGGCTTGTCAGTACATCAGCGATCACCTGGCAGACAGCAATTTTGATATCGCCAGCGTCGCACAGCATGTTCTTGTCGCCGTCGCGTCTGTCACATCTTTTCCGCCAGCAGTTCAGGATCACGTCTTAAGCTGAGAGGACAAAGTATCAGCCAGGCGAAGCTGCTTTAGCACCACCCGGATGCCTATCGCCACCGTCGGTCGCAATGTTGGTTTTGACGATCAACTCTATTTCTCGCCGGTATTAAAAAATGCACCGGGGCCAGCCCGAGCGAGTTCCGTGCCGGTTGTGAAGAAAAAGTGAATGATGTAGCCGTCAAGTTGTCATAACTCTAGAAGCGGCCGCGAATTAAGAAACAGCGGCCGCGAATTACAAAATCATCCTTAGCGAAAGCTAAGGACTTATCTGAAATTCTGCCTAGTGATACGCCTATTTTTATAGGTTAATGTCATGATAATAATGGTTTCTTAGACGTCAGGTGGCACCATGGGAAATGTGCGCGGAACCCCTATTTGTTTATTTTTCTAAATACATTCAAATATGTATCCGCTCATGAGACGATAAACCCTGATAAATGCTTCAATAATATTGAAAAAGGAAGAGTATCAGTATTCAACATTTCCGTGTCGCCCTTATTCCCTTTTTGCGGCATTTTGCCTTCCTGTTTTTTGCTCACCCAGAAACGCTGGTGAAAGTAAAAGATGCTGAAGATCAGTTGGGTGCACGAGTGGGTTACATCGAACTGGATCTCAACAGCGGTAGAATCCTTGAGAGTTTTCGCCCGAAGAACGTTTTCCAATGATGAGCACTTTTAAAGTTCTGCTATGTGGCGCGGTATTATCCCGTATTGACGCCGGGCAAGAGCAACTCGGTCGCCGCATACACTATTCTCAGAATGACTTGGTTGAGTACTCACCAGTCACAGAAAAGCATCTTACGGATGGCATGACAGTAAGAGAATTATGCAGTGCTGCCATAACCATGAGTGATAACACTGCGGCCAACTTACTTCTGACAACGATCGGAGGACCGAAGGAGCTAACCGCTTTTTTGCACAACGTGGGGATCATGTTAACTCGCCTTACAATAGTTGGGAACCGGAGCTGAATGAAGCCATACCAAACGACGAGCGTGACACCACGATGCCTGTAGCAATGGCAACAACGTTGCGCAAACTATTAACTGGCGAACTACTTACTCTAGCTTCCGGCAACAATTAATAGACTGGATGGAGGCGGATAAAGTTGCAGGACCACTTCTGCGCTCGGCCCTTCCGGCTGGCTGGTTTATTGCTGATAAATCTGGAGCCGGTGAGCGTGGATTATCGCGGTATCATTGCAGCACTGGGGCCAGATGGTAAGCCCTCCGTATCGTAGTTATCTACACGACGGGGAGTCAGGCAACTATGGATGAACGAAATAGACAGATCGCTGAGATAGGTGCCTCACTGATTAAGCATTGGTAACTGTCAGACCAAGTAGCTCGCTTGGACTCCTGTTGATAGATCCAGTAATGACCTCAGAACTCCATCTGGATTTGTTGCGAACGCTCGGTTGCCGCCGGGCGTTTTTTACTGGTGAGAATCCAAGCACTAGGGACAGTAAGACGGGTAAGCCTGTTGATGATACCGCTGCCTTACTGGGTGCATTAGCCAGTCTGAATGACCTGTCACGGGATAATCCGAAGTGGTCAGACTTCGAG
+
2-&&%&&*346F@??877FJEA:1002111*%,,,0))31..-././3223>HJF>>>>JDDCI?9445.-,(((<>@ABFJEDE:;:;C==333=E>=>@HB@''FFEEGCEHCCFFDIEIGHFIJIJFEEDJHFHHHEB=968,+**+++?FCJIAA@IGJJJJJIFFJ@@@<;<<F@FEDEF???@ACEEIJJFIHJGJJJIHJEEHJDHGJFGJJ9777<=<65:IEDFHFGJB7766544466ABB;<<<FHA@..-/.)'(**4EEAAFJ?JHHGJGJF?=87779?BDFHJA@@@CDHFFFJJJGDFDAIEJHGDAB><2@?@AIDDDDBGJEFFEJJGFA<;:=FIEEAB----@AEA?0/))*+/3,*'&(*----2*((8ADCC>>AD>AFIDJC=99:8<=C9GC?@>A@?ABCCGEA::::ABECDEGG=<<=;118?DJHDCDDEBBCJGEAB211.*'''((')(&(:;BA?>:9::<>=:=2****,,+/./,--2349550/*'(**./.320014//*'''0800016568BB@FHGF?<=98672000/000=B@EBCCAD@@@@@E>BB,AADD@?>@E97,,,+2350-..-+&&**())7<==>BGDA888DC>==@B2111/00/1)('('.79?D8;;<GJIJ???@ECFDGGFEJJJDJGCBJJJJJJHJGHJIJJJGJGJJA>??ABJJJHGJJBFJJJJJJJF;;DFJHJDC0/00000797777,*))**,-02++*544JHFIJJ?>==CBDBC=GGEJHHJFJIFDEB@EFJHJJFJDADGDA?9:DJDHJJFGGDJFFFHJJJFHJHFJGGCFBEJIEJHGGGIJGJHHJGJJJ;9994/645ABJIFGH=<>=A=CHGJHGFJHDFGFGJEFJCAFEHGJJIIGIJHJHJJIHHJJJJJJHHIGIEDDDAGHJDCJJIGJ?>>=<BB=AACFI@>?@@EHC=<==9946877250..2;/0.8667CCJJJJJJFEJEIJJJJJHFDJGHGJGDFGDJJIHGIJGJJJEDIFJIJIJHDJHGGHF<;;;99999<0001DEJGJJDFFJJJFEFEDJJ;;99@@@?==@<64***+106=AAFBE==FJDEHJGHFJJJJEIGDJJJJEJEEJGJJEHJJJJGF@>>?JJGJJEC:9??EEFDBJJJJJHJJCFJGJEIIIJJJEDEGG@@?@CA444652-)&&&&-**++17BBA@AADGJJHIJGIDEEIJJEJE1111655'&&''(((,.,('&%%%%''.+-,.('&&)9?>JBDGJJDBDCIHHJFJHHD:777=999:@>>GDJHD@@@AFEEECCEAJGJGJHDE?AJF@C;:<=JGC777115JFCBE=FGCJJHBAABFCB@;98689;FJJJJGFJDEEC,*)%%$%)+/0AEI7778FDJDDFJCBADEJJHJJIGIJJJIHJIEJ@BCGHJIGJJHGJJFJJJJJDEEC=>>?GIJJIJJFHFGE4*(*))(((0653558:9-+((/.6''2++,/10012:=BJGJDHIECHGJJJGGG>53CEECDDB@?<<>=:65410)&&),*+''&$&'%%%$&'$*21220/0/298/.+,.)*,=?7.+++,+),++(*>7767)((<?3+''(),,***2(%$%&).-00*&%'02//4BCG@JIJIJF<:99=BHEIIGGIJJJJJJJJJJJHHG;8@D?E//./&&%&(*(((&&&&,8>A>?JJIHHBCBAJJJGGHJJJJJGJJGJJJIJGJJJG?>::<<0.,-.0///445FA?9999><;:;;677,,,,*(&(/0---.??@ADJJJJI9:;><?>>@?9>>??@@@>==?11,,-++*)*&&&&''(''+,/=@@@JB???@BCCJJJJJGJHIJGFE=>=BA65505?E8333256>FHFDGECIHDGGIJGJDDCC>44878<306=1-)'((+//022ABGH@<::;@JF<;;=3333B@@<733457875578@GJJFHJG>9231036?;,-&$$%%%%%%+,&&&(+++,,*-&%&&()(')*+::>::68770,,//)(''&%%%$$#).--//2743(.'&&''')+/--'(''&&&'003223/***/+)9><=>:999;;A;9<<>B<8:8:0../0,--.--2456.--+,-'((&&&&*/+'&%%$%%'%'&%&%%$%$&''((++7BC@A>;<?BHHEGFFJIEHEHJJJGGCBABFJJGJJBJJGIJJE><;8CDFFHJHJHIFEJHJJJJIJHJGIJJJJJHJHJJJGJJJJIEHEGJJFJGJJIJHJJJIJJGJEFFDFFJEHFJDJJBGDFHIJJJJJJJJJGHJJGJFJJEGGJHGJEGFDJ?FJHIJJHJJFHEHJJJJEJGIIIJJEBBBDIDCB<<??J((()D@ADAA;::87889>?>?>=<>:866/2--<=@AJGGFF?=IIJGCDIFJJJJJHJGHGJF99965522101.//&%%)''&%$$%*****ADCCBCEH=>=:;:((()::957B=541*01<?CCF>@?E@=989:>;;>AFBCBBD><;<7>>>@BAAB7889)(((>=@?DFFDHFCDEDJJIGHJH====IJJJJJJJJJEJGABD990**55B>>>>GJJJJJJJDED?A??ABJJJHHGJJJJJIJJJIHEGEJHJCDE0.-*(''%&*%%&')(%%&$$$$&%%%%*('&&'1236:;<99;>@3300IB@ABDG<32222ACAFFFJJGIDG322177/,,-;:::22238878-)*9:??;;BCCDHFCCBFD999799:@GD>8877ICJEJJEEFJHJABCAG;;;AE9553443/043//1('&&&)%&)**+))*---862((('')*+11<A@@><==D?>>@JJDCBAC>A@);;;764127CFFFFJEGHJJJJHJEJJJJ<=;)))(((*678;ADHJGJIJJJJ??>===78-,,('%'%%$$$334<HJGFJEEBFDHGGJHJJJJJJJJIJJJDDFJ63226741130,)((()''(5>>@)))(--:723,/(')'')0,,+,188441/.//0113957JIJHGJJGGIJJJJJJJJJEGBFECDDDJJHJHJJIJJJJJJJJJGJJJFIGDD@@C2222753123-,,,-:445AJ:9990///423322452/(&&)0.143@<;;<F>AA=89A@BCFFEJJJJJDDFBGEFJE98879..,---/1B>=772/+)'()(%%''15+)))+69B@@GIJIHFJJJFHFJHHJJJGIJGJGJIJJDFC?<JJJJJJJICGGEEA@@FCCEDFGFJDE3334D<<=:HG=::=@BGJJHDEGJEJ<<766('))).-,+%%&&-40,5==<>HCBDCA?@AF<;?JGEHEABBFJIFFDHGFJG<;;;=;AGGJF9....1/./=CCCCBB9:;<C9:::CA;CA>?JGHJJJEDGEDGEJFC@@AFHEDEJJJJJA@CJJJJJJJJIGBGHJ@>>@BGJECACHJJ<;::<JJJIIJJFJHEJIGDBCFE=<<=JHAB?8:::3001-0045;>FDHEJJJJGCDGDGEGJJJIEJFJGEJJJJJJIJJGJE>?AABGJCBD@>==CJFEJHGFJDECCIHJIJJJJGEJFIGIJHFFEGHJJEHGEGJJGA?:::89+++-.-.HH===>JFCEEEJJJJJHJJJIJJHHD@>;777;:<@JGJJFFGEIEGIHIHHEFIFJ???=:67785112223/'+'&&&(..6566:E@:6BAHFGHJJJGJJJJIJJJEJEAA?@BABEJJFJJHJJIJJEC==<@FDBDHIEHBDEBCIJIFJGFEFCGHJJJJHJJIJJJIEJJEA0//0ABCIJGHJHJJB@?85334FJD???<<;;300.--/41321133=<:::AC@JJA???AJJICEDAED>?>>DACE3<E?C''@>BJ;9998889??@,''((()((((('&&&&%%'),.2:::A@B@BCCCDCDE>>??J>...23+99?BFJGDCCDBHDCFIFHFFGJJGFCIF<C@@BBIGJJIJHFHJHEBB=000//./=JEC>==>::743/6>@FJFJJFGHJJJJJJGEHJIJJIHJJJHJGJB3*'&''@D@>>>@EGFIJIJHIGJJHJB<CJJJIGJJGJGJIFJFFDCJGJJJJJJJJIHEBBD@@>?JD=<<=***+''CCJFFEGJJGJIJJJJJJJJFDFCDDHEEJCDADGEDEDHEGJHECC???@FG>;94+(()9:9??;;;@BABGEHFCDFGIJIJFGHJJJJFEG5557FE655BF8442.?99;20,,-3))..,-/++/,144<HEIHBBBAFJFJDDFJJD?><;;@;<?<;:))))+++-.3,,,,,556***+.*&&&&+)+)&%%$$%%),26?JJJGHHJIJA>=>6'%%&%&&--'.;77E@?;>AEBEDDIJBD=999::::ABEJJHGJJJJJJDC?AB?<;;63,))((,++30//0476.56HFJICEDJH=EJHDEIBACB=:9854....<8:BGCABAHIH@@BHJJJJJJJHJJJJJJJJGJED=>3211244644489<=2255CEEHIGEDDC87772,((.@ACEDEDDJFHJFGGB?)('')//12368A>69:>A>C><+''('&$$%)5(&&*?B@@////,*()))8JGHHJHFFFJJJJJJJHFJHDHEIJ@6212988::;<AGJFJJJJJIJJHGJJJHGGJHHJFA<<<BFJH@CA33(((('/+.4==1----4999=BCCHECDDJJJJJJGJIJJJJJJJEIFIBBE==BABC?>&%%&5/)<>>CJIJIJJGJIG3222=<;<<921.*+2236ADB8876((()B@A?@FDEJFGJJHJJJJJJGCF?00;7EHB:C?EGJFIHFEJJHJJJJHFJAGD>:87<<AAA8777:?BEJGECCDGJIJHJJJGJJJHGFJJFGJGDCC84449<<;<2////21335:=@>?BDE?>>>C,,,,**)+1::EJFJJB77:68HJFC@@?=:.JH@==<6020.775:BAAEEJEEEJFF;;6...;;AEDBEB>?933.+**+,...001IDGJFEGFC;-GDFHGJJJJGGJJFJDDFJJIGGJA@@?GJGHHGFGJJGI?4332245;:<@7677:///...--/+))*9::?>?CCDCJJJJJEFJFFJIJJDAB@AAAFCDF;:;6401));<>:;==@?DBDJ?DC?JJJGIGCBBIJJJJJIEJGJJJJJEGGJHBA50..-;=ACEED5555EDEJFCCF?CDJJJJJJJJGJJJJJJJJJJJJJBA>11079?;9:3333-'(8>E@A>>C)'%%''''(,,,?EJJJIIJHJJFHFEGFJJJ<<;<9))*4)))))))BIHJJJEJGGHJJJJJGHDCBB999AJFJJJIJHFEG;:768:BBF?9889JJJJIHJJDEDEIIIJFGJ;877957(D>JFJBCBABAFG<<<=++*+=<<AC@8632000?@@=?;;ACIJ.../221,225----<===<@7EDJJHJHJJHJJJJJJJJJJJBBADIJJIGJJIHHE:54412-*'&'')..55AA>;:99867:<CBDF;CBIFH:::<=?>?@@@D=<('&*055445666BDDEFIJJ@@@@GJJGFDDCCGC32247711121000:659>433476666DCD==>FJJJJJJJJFJHJJJJFHHHJJECDEHIDCEDIE2-++,/+&$$##$+458:87=E=<<<HJIJGJJH;;JCEFCCBJJ5444955555?AEJGJJJIJJAJJ><33((((<EIJJJFJJJJJJJGJEJJHEECIEH;,+++D8989=<<==<==77888::FC:998623688?@JJJJDBBB>79>+*''''&'()*..26=DBFGEJ?<<<>==?>??=??@JHJGJJJJJIIIACEGJ=::/...18:654000//1*%%$$
@Glass_T7V_26_D3_14_11_1
CTCAACATCCTCAATATTAATCAGATTTGGTTGTACGGTCGCAGTTGTGCCTTTGGTGAGAACTGGCTTAATACTATTCGCCAGACAGGATTTAACCCGTTCGACCGCGACGAAGGACCGAGCGTGAAAGCGACGCAAATTGGCTTTGGGCAATTAAGCCGCGCACAACAGGTGCTGGGAATTGGCTATTTGTATGTTGAGGCGCAGTTACGACAGATTTGATGGCGCGATAACGTAGAAAGGCTTCCCGAAGGAAGCCTTGATAATCATAAACGAAAAATTGCCTGATGCGCTACGCTTATCAGGCCTACACGGAGATTGCAATATATTGAATTTGCAAAGTTTTGTAGGCCGGATAAGGCGTTCACGCCGCATCCGGCATGAACAACGAGCACATTGACAGCAAATCACCGTTTCGCTTATGCGTAAACCGGGTAACGTGCGCAGATGTCGAGAACTTTACCTTTGATGCGCTCGATAACGGCTTCATCATTGATGCTGTCCAGCACGTCACACATCCAGCCAGCCAGTTCTTTCGCTTCGGCTTCTTTAAAGCCGCGACGGACTGGGCCATGGCCGAGTACACGAATACCGGAGGTCACAAACGGGCTCTTCGATCGTTCGGTACGCTGTTTTTGTTGACGGTGATGTTAGCACGGCCCAGAGCGGCGTCTGCTTCTTTACCGGTCAGGTTTTTATAAACCAGATCAACCAGGAACAGGTGGTTATCAGTGCCGCCGGAAACCACTTTGTAGCCGCGCTCGAGGAACACTTCTACCATCGCTTTAGCGTTTTTAGCGACCTGCTGCTGGTAAGTTTTGAACTCAGGCTCCATCGCTTCTTTCAGAGCAACCGCTTTACCGGCGATTACGTGCATCAACGGACCGCCCTGACCACCAGGGAAAACGGCAGAGTTCAGTTTTTTGTACAGCTCTTCGCTACCACCTTTCGCCAGGATCAGGCCGCCGCGCGGACCCGCCAGGGTTTTGTAGTGGTGGTAGTAACAACGTGAGCATGAGGAACCGGGTTCGGGTAGACGCCAGCAGCAACCAGGCCCGCAACGTGCGCCATATCAACGAACAGGTAAGCACCGATGCTGTCAGCGATTTCACGCGTTTCGCCCAGTCCACCACGCCGGAATATGCAGAGAAACCACCGATAATCATTTTCGGCTTGTGTTCTTTGGCTTGTTTTTCCAGATCGGCGTAGTCGATATGACCGGTAGCATCGATACCGTAATA
+
JJJJJHJGJJJGEHFGJJIGIHIJJJHJJJGJJJJJJJGJHJJJJJJHEG@?EA::;0///@9;GJJEGFGJCJJ0-332677@<;91104@=3ACCIGHJEECEEJJIHFDHIJJJJJDCCDDCEHJJJG<;;432129?:0000401767767::;;<::556766<GCDFJEJGJJJJJJIGIFFJJJJEHEJ@@@ADGFDJ@@BBFIFGJJJJIJJEIJJJJHGIDA221165889GAJJJJJGDBDCGEJJIFJC=-*+'$$&++*+.1999<JGJHJJGJIFHJJJJIJJGFGE<:/../47:0001557EHEHJIGHHJGHJJIJJHGJJJIGJJJJJJJGIJJJJJJJJJHGJGCD@;<=;::5867@DBDJEEHJHHDBEHJJJJJJGJJHHJHHJGHJHJIGHJJJJIJGJJJJJGDEJIJDDDBAJHEHFJFEEDHJF?=//1299=@@JJJJJJFJFJJEIJJ3223444)))*1-*+03<DJHGIJIJHJJBBDFFFHHIJJJJJJIIJIJJHHJIJJE?DEJDDBCC?@JJJEHJJJJIIJIJGGEDB>@94333-*767---'$$$$%%((28CFIGGGJJGJJJHJFHFFEHJDB8554,+())()&48:HJHJJHEEHAJEGFHHFGJEA>=;7+(')''''//0.7789DIJJGIHHDIHEJIFCJ=89=@??@E@AAF>=*))*1122./=5;;?GFCIJJDJHJJJIGJJHHJJIFJJHFJGJIJI,,,,81;77778@@?@AFEFJIJJIJHJJJJFJIJIJHFDIGJGIJDFGJ<<<<JJHGJJJJJJJJJJIJJHGFFIFJJJJGJEJIJFJHJEIGABB/+HBGJJJJFJJGIFJIGJEGHJJJJIIJJIJJJJ>==78774--,/,?@CC4224@GFFIJJIJIHJJJJJJJIHFJJJFH>>8611:;;;@BJJJJJJ?@?;;F:;555;ABGIF>CCFCCC:@?>FFJHGJJJFHJIHFJFJFF1002HHGJJJFJIHJFEGFJ000000<;<>=CDFEJH>H?>>>AG?><<FD9667JI@AAABEFFFC@@;<=DFCCFEJHFJFJJHJIJJJJHJHIIJJGJJJHJJJIJFGGDCDEFDFH><=<22/<@AAAA@???GIHFEBBDHFDEJGHGFIEGJAAHJFHIJD>GJ?>@?JDGJJB?A@GHEFJEIJJJJHFJEHHCBABDCJ?==JG=<>BJGFEH????J@@ACEJEFCJDBE??=<>=.-()(%
@Glass_T7V_26_D3_14_11_2
TGTAAGAACAAGTATTTCACGAGCCATGCGCAGCAAAAACATCCAAAAATGTTTCTCATCTCCACGGCAGAAAGTCCACATTGATCCTTTGCACGGCGTCACACTTTTGCTATGCCATAGCATTTTTCTATGCTCATCAGTCACAATCCTGCCCTGACGCTTTTTATCGCAACTCTCTATCTTTTCTGCTCATACCCATTTTGGCGCATCTAGAGAAAGAGGAGAAATACTCAATGATGCAAACCGTTTTAGCGAAAATCGTCGCAGACAAGGCGATTTGGTGAGCCCGCAAACAGCAGCAACCGCTGGCCAGTTTTCAGAATGAGGTTCAGCCGAGCACCGGTACATTTTTATGATGCGCTACAGGTGCGCGCACGGCGCGCGTTTGTTCGGAGTGCAAGAAAGCGTCCATCCAAAGGCGTAATCTGGTCATAATTCAATCCAGCACATACCACGCATCTATCTATAAACATTACGCTTCGGCAATTTCGGTGCTGGTTTCGTGGAGATTGTTTGCGGGAGCTTTAATTTCCTCCCCATCGTCAGCCAAATCGCCCCGCAGCCGATTTTATGTAAAGACTTCATTATCGACCCTTACCAGATCTATCTGGCGCGCTATTACCAGGCCGATGCCTGCTTATTAATGCTTTTCAGTACTGGATGACGACCAATATCGCCAGCTTGCCGCCGTCGCTCACAGTCTGGAGATGGGGGTGCTGACCCGAAGTCAGTAATGAAGAGGAACAGGTGCGCCATTGCATTGGGAGCAAAGGTCGTTGGCATCAACAACCGCGATCTGCGTGATTTGTCGATTGATCTCAACCGTACCGCAGCTGGCAAAAATGGGGCACCGTTAACGGTGACGGTGATGAGCGAATCGGCATTAATACTTACGCTCAGGTGCGCGAGTTAAGCCACTTCGCTAACGGTTTTCTGATTGGTTCGGCGTTGATGGCCCATGACGATTTGCACGCCGCCGTGCGCCGGGTGTTGCTGGGTGAGAATAAATGGCGTGGCCTGTGCGGCGACCGGCAAGATGCTAAAGCAGCTTATGACGCGGGCGCGATTTACGGTGGGTTGATTTTCTGTTGCGACATCACCGCGTTGCGTCAACGTTGAACAGGCGCAGGAAGTGATGGCTGCGGCACCGTTGCAGTATGTTGGCGTGTTCCGCAATCACGATATTGCCGATGTGGTGGACAAAGCTAAGGTGTTATCGCTGGCGGCAGTGCAACTGCATGGTAATGAAGAACAGCTGTATATCGATACGCTGCGTGAAGCTCTGCCAGCACATGTTGCCATCTGGAAAGCATTAAGCGTCGGTGAAACCCTGCCCGCCCCCGCGAGTTTCAGCACGTTGATAAATATGTTTTAGACAACGGCCAGGGTGAAGCGGGCAACGTTTTGACTGGTCACTATTAAATGGTCAATCGCTTGGCGGTAGCGTCTGCTGGCGGGGGGCTTAGGCGCAGATAACTGCGTGGAAGCGGCACAAACCGGCTGCGCCGGACTTGATTTTAATTCTGCTGTAGAGTCGCAACCGGGCATCAAAGACGCACGTCTTTGGCCTCGGTTTTCCAGACGCTGCGCGCATATTAATACTAGTAGCGGCCGCTGCAGTCCGGCAAAAAAGGGCAAGGTGTCACCACCCTGCCCTTTTTCTTTAAAACCGAAAAGATTACTTCGCGTTATGCAGGCTTCCTCGCTCACTGACTCGCTGCGCTTCAGTCCTCCATATCACGGCGGTTCAGCTCACTCAAAGGCGGTAATCTCGAGGTTACATTGTCAATCTGTTCATGGTGAACAGCTTTGAATGCACCAAAAACTCGTAAAAGCTCTGATGTATCTATCTTTTTTACACCGTTTTCATCTGTGCATATGGACAGTTTTCCCTTTGATATGTAACGGTGAACAGTTGTTCTACTTTTGTTTGTTAGTCTTGATGCTTCACTGATAGATACAAGAGCCATAAGAACCTTCAGATCCTTCCGTATTTAGCCAGTATGTTCTCTAGTGTGGTTCGTTGTTTTTGCGTGAGCCATGAGAACGAACCATTGAGATCATACTTACTTCATCTCACTCAAAAATTTTGCCTCAAAACTGGTGAGCTAATAATTCTTGCAGTTAAAGCATCGTGTAGTGTTTTTCTTAGTCCGTTATGTAGGTAGGAATCTGATGTAATGGTTGTTGGTATTTTGTTCACCATTCATTTTTATCTGGTTGTTCTCAAGTTCGGTTACGAGATCCATTTGTCTATATTG
+
930(&%%%%%&''&$%&'%%%$&()(+'''''''%$%(,*%$$#$%',0/((*)'('''&'''()&%&&+**))((''((*+'%$$$)),-177>>@@JBBB<=::97-)..0352--&$$#$&(*0+&%%('(%$$$#$#$$$$%)+00'&'+)---+**+6;A?A@@BADIDFH<?7-***,1**+-.+,,-146(('-.&%%#$%%$$%'(,3678;?@ACCCHD:99*)))*@BBCJJGJECBAAC667DEDJHF9)))),++)''((()*3333(''&&&'+++10044,++((((&%&')-,-8:8762,++,4458----5/+(&&'/&&&&((&''%&())02523:<BDF:::86--.&100/4877++*'&&'''(&$%$#&&&*1543359:999.--+()(&%&'''&$%%%)%$$$&%$$$'()'&&&)*'&%%%%'##%$%&&$$$$$$&%&'((48:<7<?=>???>>B8888@0-+*)))&$$$%$$%%&%&$$%$#%(*''&/7-))*0'&(+0*01,,,22=.---+*,.555;<DJDEG@>==CDJHGHJJIJGIHJGJJJJ:67DCDF7****.+.+.2*5455@99<;***:9433./-'**)78:B@A?AJGHGFIC:9988:9/..;@@BDJIEJFJJGJJGHJHHJJJGJIEEJHFJEJADA868556666---+,,'((&%*,-11**(((%$$%%%/-78BF:0+++33255AICCBC@11*&'%$(*)%%%&))(&'(563+++-7643445>=9973332222;>>?JFGGJIFGIEJJJG10008;???A3)(()&,+*+'*(('($%&$%%((%$$$$###$##$#######$##$%%%%%%$$$%'&'&&(+1,,,-CCBAADGIJFFDCDJJGH?>::;9GJIHEFEIFJFJGJJJJFJJJJJFGJJIJIIJBBCECE:763222437582..+;<==@ACJJEJIJJJGJJE;;:?H****>>?CD433387)('%%&()(%%&%%%&$$%%&&$$##$%(('()*,..58>D99868/546=JGEFJJJJEBDBJJJJGJJJJJJGJDGGCB---C?EJGJIJGJJJHJIJIGHIGDCAEAAA??AJJGJFJJGFJJFJJJGJGJJJJJHIBGGDFJJHDB@@@AAGA7ADII:BIAD<;+**)**&&')+*((:9;<=8556EJIJBABDJJEGGJIJJGJHJJJJJHJIIHFGFJJJJJJJJJJJHJIGJJFJHJHGJJGIJJJJEHJFHJJIJFJJJJJHJJJJFIHJJJJJJIJJJJJJJHJGC<BABGHJJFCC?@?>>>>=<=>@@AEJCCC>A<4.463-=:;6669;<7888988=C9DJBIGJJHFC>?1.'&&'&'+24578::13''--00;BAABCEECC:9;===JJJJJJGFHJIEHHGB999;11100/-)))'&%%'$$%).-0<;@:9;B:985::;FGCDDEFDCDJHHJIHGJJE>>>;<--.@?998689658.FEGC@7::;BC@??JDEHFJGF000<><<?BBEFGJJGGJJGFEB;44587'''()5-556BHBCCDGJ665>=CDHGFGGJ@IJJJJHGJGJFJIHJJJFJJJIJIFIGCC@AD2IE999JJIEDEAA?=>>==4356---/77;>58B?=G2,,5+++.3557:=J>=<<=>@B=AHDJIDEJC?>ABGJJJHFEDGCIJJJJGJE::==?100*&$$$%$$######$#$#$%&%$$$$$$%%&&68>CDJJEGJHFHHDE:9::CGJDJDEBAA.)))*3,**)-.8=HHGHJCCAA@@==AADIEEJBCEGIHHIEECEJJJHJJJHGJJJJJFECEIIECAJJFEIGJJJJJJJHJIGIJJJJGHEJJJJBBB@IB65569:6IJIJGEHGJCACCJJJJJJHGHJJGHDFJJJJEHHDJG?==:::9==>CBAFCBBBCJ<99:7766;AFGJJIJFB>;58?)&&&'**AA@=702CJIJJJJHJJJJJJJGDGDB;:;;=JJJIEABBBGD@5??@JJHJJJJJDIJJHJH=>>>E976/,(''&))),/+%%&'%&&&((-4756;;GCBADJ=<<;@CCEJEJAAB/,++/**-)(((&$$$'%%&&''/5>;;5444BABCHJEFIJJD<8:ECD@2/-@AA2222;@@BD??EGFJIJFIJJJEJJCB:ACCBBCGD<5)*@IGDEE9<>>?E@A<<<><C:>>3;10000<40/.0/.))'(((<8877;;1.(((('$
@Glass_T7V_26_D3_14_11_3
GGGGAGCTTTACCATTTCCTGCCCATCGTCAGCCAAATCGCCCCGCAGCCGATTTTATGTAAAGACTTCATTATCGACCCTTACCAGAATATTACTCTGGCGCGCTATTACCAGGCCGATGCCTGCTTATTAATGCTTTCAGTACTGATGACGACCAATATCGCCAGCTTGCCGCCGTCGCTCACAGTCTGGAGATGGGGGTGCTGACCGAAGTCAGTAATGAAGAGGAACAGGAGCGCGCCATTGCATTGGGAGCAAAGGTCGTTGGCATCAACAACCGCGATCTGCATGATGCTCGATTGATCTCAACCGTACCCGCGAGCTTGCGCCGAAACTGGGGCACAACGTGACGGTAATCAGCGAATCCGGCATCAATACTTACACTACGGTGCGCGAGTTAAGCCACTTCGCTAACGGTTTTCTGATTGGTTCGGCGTTGATGGCCCTGACGATTTGCACGCCGCCGTGCGCCGGGTGTTGCTGGGTGAGAATAAAGTATGTGGCCTGACGCGTGGGCAAGATGCTAAAGCAGCTTATGACGCGGGCGCGATTTACGGTGGGTTGATTTTTGTTGCGACATCACCGCGTTGCGTCAACGTTGAACAGGCGCAGGAAGTGATGGCTGCGGCACCGTTGCAGTATGTTGGCGTGTTCCGCAATCACGATATTGCCGATGTGGTGGACGAAGCAGTTGTTATCGCTGGCGGCAGTGCAACTGCATGGTAATGAAGAACAGCTGTATATCGATACGCTGCGTGAAGCTCTGCCAGCACATGTTTGCCATCTGGAAAGCATTAAGCGTCGGTGAAACCCTGCCCCCGCTGGCGCCAGTTCGTTCCGGTTTAGACAACGGCCAGGGTGAAGCCCGGCAACGTTTTGACTGGTCACTATTAAATGGTCAATCGCTTGGCAACGTTCTGTTGGCGGGGGGCTTAGGCGCAGATAACTGCGTGGAAGCGGCACAAACCGGCTGCGCCGGACTTGATTTTAATTCTGCTGTAGAGTCGCAACCGGGCATCAAAGACGCACGTCTTTTGGCCTCGGTTTTCCAGACGCTGCGCGCATATTAATACTAGTAGCGGCCGCTGCAGTCCGGCAAAAAAGGGCAAGGTGTCACCACCCTGCCTTTTTCTTTAAAACCGAAAAGATTACTTCGCGTTATGCAGGCTTCCTCGCTCACTGACTCGCTGCGCTCGGTCGTTCGGCTGCGGCGAGCGGTATCAGCTCACTCAAAGGCGGTAATCTCGAGGTTACATTGTCGATCTGTTCATGGTGAACAGCTTTGAATGCACCAAAAACTCGTAAAAGCTCTGATGTATCTATCTTTTTTACACCGTTTTCATCTGTGCATATGGACGGTTTTCCTTTGATATGTAACGGTGAACAGTTGTTCTACTTTTGTTTGTTAGTCTTAATACTAGCTGATAGATACAAGAGCCATAAGAACCTCAAATGCTCATTATTCACCAGTATGTTCTCTAGTGTGGTTCGTTGTTTTTGCGTGAGCCATGAGAACGAACCGTCGAATCGCTGCTCTTTGCATGTCACTCAAAAATTTTGCCTCAAAACTGGTGAGCTGAAATTTTGCAGTTAAAGCATCGTGTAGTGTTTTTCTTAGTCCGTTATGTACGGTAGGAATCTGATGTAATGGTTTTTGGTATTTTGTCACCATTCATTTTTATCTGGTTGTTCTCAAGTTGGGTACGAGATCCATTTGTCTATCTAGTTCAACTTGGAAAATCAACGTATCAGTCGGGCGGCCTCGCTTATCAACCACCAATTTCATATTGCTGTAAGTGTTTAAATCTTTACTTATTGGTTTCAAAACCCATTTGGTTAAGCCTTTTAAACTCATGGTAGTTATTTTCAAGCATTAACATGAACTTCAATTAATAAGGCTAATCTCTATATTTGCCTTGTGAGTTTTCTTTTTGTGTTTAGTTCTTTTTAATAACCACTCATAAATCCTCATAGAGTATTTGTTTTCAAAAGACTTAACATGTTCCAGATTATATTTTTATAAAATTTTTTTAACTGGAAAAGATAAGGCAATATCTCTTCACTAAAAACTAATTCTAATTTTTCGCTTGAGAACTTGGCATAGTTTGTCCACTGGAAAATCTCAAAGCCTTTAACCAAAGGATTCCTGATTTCCACAGTTCTCGTCATCAGCTCTCTGGTTGCTTTAGCTAATACACCATAAGCATTTTCCCTACTGATGTTCATCATCTGAGCGTATTGGTTATAAGTGAACGATACCGTCCGTTCTTTCCTTGTAGGGTTTTCAATCGTGGGGTTGAGTAGTGCCACAGCATAAAATTAGCTTGGTTTCATGCTCCGTTAAGTCATAGCAACTAGTAGTTCATTTGCTTTGAAAACAACTAATTCGAGCATACGTCTGCAATTGGTCTAGGTGATTTTAATCACTATACCAATTGCGATGGGCTAGTCAATGATAATTACATGTCCTTTTCCTTTGAGTTGTGGGTATCTGTGTTGATACTCTTCTCAAGCCTTTGCTGGAAAACTTGTAAATTCTGCTAGACCTTCTGTAAATTCCGCTAGACCTTTGTGTGTTTTTTTTGTTTATATTCAAGTGGTTATAATTTATAGAATAAAGAAAGAATAAAAAAGATAAAAAAGAATAAATCCCAGCCCTGTGTATAACTCGCTGCTTAGTCAGTTCCGCAGTATTACACAAAAGGATGTCGCAAACGCTGTTTGCTCCTCTACGAAACAGACCTTAAAACCCTAAAGGCTTAAGTAGCACCCTCGCAAGCTCGGGCAAATCGCTGAATATTCCTTTTGTCTCCGACCATCAGGCACCTGAGTCGCTGTCTTTTTCGTGACATTCAGTTCGCTGCGCTCACGGCTCTGGCAGTGAATGGGGGTAAATGGCGCTTCAGGCGCCTTTTTCTGGATTCATGCAAGGAAACTACCCATAATACAAGAAAAGCCCGTCACGGGCTTCTCAGGGCGTTTTATCAGGCGGGTCTGCTATGTGGTGCTATCTGACTTTTTGCTGTTCAGCAGTTCCTGCCCTGATTTGCCAGTCTGACCACTTCGGATTATCCCGTGACAGTTGACGGCATACGAACTGGCTGATGTCACCGAGTAAGGCAGCGGTATCATCAACAGGCTTACCCGTCTTACTGTCCCTAGTGCTTGGATTCTCACCAATAAAAAACGCCCGGCGGCAACCGAGCGTTCTGAACAAATCCAGATGGAGTTCTGAGGTCATTACTGGATCTATCAACAGGAGTCCAAGCGAGCTCGTAAACTTGGTCTGACAGTTACCAATGCTTAATCAGTGAGGCACCTATCTCAGCGATCTGTCTATTTCGTTAGTCATAGTTGCCTGACTCCCGTCGTGTAGATAACTACGGGATTGCACGGGAGGGCTTACCATCTGGCCCCAGGTGCGATAATTACGCGAGACCCACGCTCACCGGCTCCAGATTTATCAGCAATAAACCAGCCAGCCGGAAGGGCCGACGCAGAAGTGGTGCTGCAACTTTATCCGCCTCCATCCAGTCTATTAATTGTTGCCGGGAAGCTGAGTTCGTCGTTCGCCAGTTAATAGTTTGCGCAACGTTGTTGCCATTGCTACAGGCATCGTGGTGTCACGCTCGTCGTTTGGTATGGCTTCATTCAGCTCCCGGTTCCCAACGATCAAGGCAAGTTCCCTGATCCCCATGTTGTGCAAAAAAGCAGTTCCTCCTCGGTCCTCCGATCGTTGTCAGAAGTAAGTTGGCCGCAGTGTTATCACTCATGGTTATGGCAGCACTGCATAATTCTCTTACTGTCATGCCATCCGTAAGATGCTTTTCTGTGACTGGTGAGTACTCAACCAAGTCATTCTGAGATCATGATGCCGGCGACCGAGTTGCTTCTGCCCGGCGTCAATACGGGATAATACCGCGCCACATAGCAGAACTTTAAAAGTGCTCATCATTGGAAAACGTTCTTTGGGGCGAAAATTAAGGATCTTACCGCTGTTGAGATCCAGTTGGATAAGATCACTCGTGCACCCAACTGATCTTCAGCATCTTTTACTTTCACCAGCGTTTCTGGGTGAGCAAAAACAGGAAGGCAAAATGCCGCAAAAAAGGGAATAAGGGCGACACGGAAATGTTGAATACTTCATACTCTTCCTTTTTCAATATTATTGAAGCATTTATCAGGGTTATCTTGTTCATGAGCGGATACATATTTGAATGTATCAAAAATAAACAAATAGGGGTTCCGCGCACATTTCCCATGGTGCCACCTGACGTCTAAGAAACCATTATTATCATGACATTAACCTATAAAAATAGGCGTATCACGAGGCAGAATTTCAGATAAAAAAAATCCTAGCTTTCGCTAAGGATGATTTTCTGGAATTCGCGGCCGCTGTTCTTCGAATTCGCGGCCGCTTCTAGAGTTATGACAACTTGACGGCTACATCATTCACTTTTACTTCACAACCGGCACGGAACTCGCTCGGGCTGGCCCAGATTTAAATACCCACGAGATCAAGTTGATCGTCAAAACCAACATTGCGACCGACGGTGGCGATAGGCATCCGGGTGGTGCTCAAAAGCGGGCTTTTCGCCTGGCTGATACGTTGGTCCTCGCGCCAGCTTAAGCGCTAATGCCTAACTGCTGGCGGAAAAGATGTGACAGACGCGACGGCGACAAGCAAACATGCTGTGCGACGCTGGCGATATCAAAATTGCTGTCTGCCAGGTAATGACTGAGTCTGACAAGCCTCGCGTACCCGATTATCCATCGGTGGATGGAGCGACTCGTTAATCGCTTCCATGCGCCGCAGTAACAGTCTCAAGCAGATTTATCGCCAGCAGCTCCGAATAGCGCCCTTCCCCTTGCCCGGCGTTAATGATTTACCCAAACAGGTCGCTGAAATGCGGCTGGTGCGCTTCATCCGGGCGAAAGAATGCCATTATCGGCAAATATTGACGGCCAGTTAGACCATTCATGCCAGTAGGCACGCGGACGAAAGTAAACCCACTGGTGATACCGTTCGCAAGCCTGCGGATAACGTTGGTGATAATACTCCTGGCGGGAACAGCAAAATCTTCACCGATAAGCAAACAAATTATCCTGTGAACTGGCACCGTTGACCGCGAATGGTCGATTAAGAATATAACCTTTCATTCCCAGCGGTCGGTCGATAAAAAATCGAGATAACCGTTGGCCTCGATCGGCGTTAAACCCGCCACCAGATGGGCATTAAACGAGTATCCCGGCAGCGGGGATCATTTTGCGCTTCAGCCATACTTTTCATACTCCCGCCATTCAGAGAAACCAATTGTCCATATTGCATCAGACATTGCCGTCACCTCATCTTACTGGCTTTTAGCGCCTTCAAACCGGTAACCCCGCTTATTAAAAGCATTCTGTAACAAAGCGGGACCAAAGCCATGACAAAAACGCGTAACAAAAGTGTCTGGTAAGGCAGAAAAGTCCACATTGATTATTTGCACGGCGTCACACTTTGCTATGCCATAGCATTTTTATCCATAAGATTAGCGGATCCTACCTGACGCTTTTTATCGCAACTCTCTACTGTTTCTCCCATACCCGTTTTTTTGGGCTAGCTACTAGAGAAAGAGGAGAAGATGCTAGATGATGCAAACCGTTTTAGCGAAAATCGTCGCAGACAAGGCGATTTGGGTAGAAGCCCGCAAACGGCAGGACCCGCTGGCCAGTTTTCAGAATGAGGTTCAGCCGAGCACGCGACATTTTACCGATGCGCTGGGTGCGCGCACGGCGTTTATTCTGGAGTGCAAGAAAGCGTCGCCGTCAAAAGGCGTGATCCGTGATGATTTTGATCCAGCACGCATTGCCGCCATTTATAAACATTACGCTTGGGCAATTCTGGTGCTGAGGCTACATCAA
+
/47HJ<==<:5:9**))'%%$$$+*00))))79;=1111ECABBBEIEHHJFFCCFCJJJDDEGJB<4/0@CBF+)()+.-,)*325569<98779:<>IJ?>>=EEEBAAHEGFHHDGJAJGE51/0-2233GDECEG?5445890-.11126994333333@HFJJJJHJGJJIHJFJJJJJJHEIGIJGGIJJEJEGJHJEHA?A@EFJHJIGHG@@?:;;;BDACJC87...-267;><BEGJJJJHJJJJJFIIJJJJFDF?@?@JH>>?3223??<9:..)(&&%&'(****-/96677JBBEBA<<::<>7D>>?>@@@ABADFGHJIJFFHJJEGEDEEFDDIGJJ544-**,///02:::=898733012449****+(((>D@@::9::;<;<>?JJHJJFJJJJGJJJJHHAAAJJ999;>8888888?@=<=:40//BGCDCABDJHHJIJJJHJEC==.---:B?@@BFFHJJHFGJIFJJJJHJFIFFIJJHJJJEC==<<>:420120.-*,-5EBBCBGBJCDDJJ@A@AD?<444,'(()98888DGDHHFJJCFDJGHGFGHG@@?>A<;>5999;>??>BA>@AA>FDEJJAADDEJFIJHJJJJIGJJJJJJGIGJD@?@;;::2..<::::=--,-('')<=><<9888AB=CFJJJJF::::+))(*'''&%%111EFJJJGGIFJGFEEJGJH>===CEJJDEJFJGJDEEAGEIDA=;79?CGDJHCCBDGHHGFJJJJJIHJJEDB:956<880+;;:;778;BJJIGBDBBAA?21100008765555,,*''-%$$#%&%'&$$%%%$$$$&%##$)&&&*))*))*199;0+(&&)+*)),056232343(''(,.=IJD?>>=899;<<A90001DCB@ACJIHJFHJ=<<(''(99<?JDBCEIA88:FEIJJFHJHJJJJJJJGJJJGJJIJJJJJGGFEJJJD@=49.764.0=BEHHHEJFIJJJEJJJFJJIGDDCFCFEHFDCDDJEJD>>=;;6588652,--25-++//55+,(<?@:99-(&'''''..555FFEJDEFJGJHHJH;::-*))1259:9.-.JGEBBGGABCCJJGGJGJ===>HJ>>6@>>A>>>.)BHJHGCJFJJJGCA=2221ECCCF?@<<;;FEJJHHJDDCCCGIFEJFJIDJJHGFJFFEDD@><<<?>>AIFEED7777>??=A>;755..8AABBBDEB51)'''(1--12@CFEA/...4+++-4>9888IJHHJJJJHJJJHIH@@BFHDIJ7378AFIGB<<<=IGJBC>>;<EGGFHABBB@;9,,8=555CGJJJJJ?=<<<CBB=::))&&17'''(++**.01-:>?@@@>=GIIFBCCCHJIGFJGBB@?BCFJ?6477DB/4454-&''(''''(((2>1002/001:;==CCC91..2./2(&***%%%%()*))*+,///>>CDGGJ9JJIJJJHJEEEEJCIJDC?A=?,+++78;=C><652231+***223*&&&'**++/2645686234EGEDHDGGGJJFEHJJ@CB>;<<EHCA?@GFC@AC**)--0030---.13;<9+++ABBHJGJGJBBADJDGA7EEGGGHFGJ:70+'''7999BJ@>?>JFJFCA;:660111ADH???FHFJFEGFJJC7;ACCEBC=;<>BDHJJDE::5,78%''*''('&%%%@@AFEIJJJJFJEDDJIEGCDCHEHJJJJJJJFGFEFC8888@>??DCBB76''0089@@A?@AEDHEIBCBCDJJJJHGJFJJEJJHJGEEFBAAABEJCDECFJCEGFIEFDFDA45558/+=FFFGJEA<CHFCAAFEDHGB@AAFDCIEGGIDB@@@22218855((('***1516,+)**+0..--56D?ABBEBIJGHJJJCC&&&()@?531.-104548*&&&&%%&*6?>@ABBCA?;:%%%%CBCBDGBA@::9:=@?>=<???GGDCCEA@@@BABC@@@BDEEIC@???@@?BCFD87))((74:<?>=9::<A?>@AA@<:73347//..../0/323>>>ABDEB??>>AADB@AEEGJD8899BB@@???A@@@B=<<<>@@==>>A@89>A?8411&&))7@?AB@?<;<<?A@?>>?@D@CB?@D@A==43334765778@A@CCEDIBDC@=>=?B@?=<==<;;<=?==6666>B897///64/2122>>=<>???=::1/./566699<===<;9::;===;:543233.0.../1357=8=>A76(''',--0/.//.///:<>;9855975553/-+)*-....//;909:98)))*===<==A@?<::21-0*%%%%+(''(&%%$$(+-53434<89;2221666899-,,-0(&&&&(('%%&'(+113::9:7888:;:99;?A8666::988789/.-/5+***.+008965-,,-<::7767:99999999???>?<<80008::;779<::9998++(&(,,,--/1&&$$$'&&&0.))*)/-/9:99:+*))74435::9533454/,,049879:9:555554569=B>=9855333@@=634698920/*+,/26567665459:9653222457;:;?>00/111/767(&'-0<@99665545689:9776>?;:963212497(&&'&&*)0125676665556555554*)(),DDFDD?>82179:?JEGGECDEGJJJH:985+**3200,/178&)AGBGEG117BGFHJDCBBA;;74369<<>;88799>AAGC>===432240*,32)..4AB@@95-,,-/89>7)((*B@???FIJJFJGIIB@@:;>;999;:8;:789876??BHDDEEIHIHIJJJJJJJHJHJJIIA@@JJJE=;=;9:3321111;<=>>:>BA<)(%&&'61456688BEHFJEGA?><68---06532,,,;<AEDEJFEDCCCCJJFC?99CDDCB?7421*'''(001021103.../=@AC?>==ED<<;<BHHGHFJEHJCAACJJJJHJJJI==4&))+4*)&%)&&(+*,,,,**+0557778??:788;>5/(('()&$%&))+0007;AABB;;;9.*)*+'&&&69=?@JJGFEGFIHGIEBEEIJJJJJGJJGDJEEJ::::A54558:=?CAAAAFIH>>6221,-.:ABECIDCBA;889>BA@CBA6455?>?(334DEC:::<EFEFEGDCCCJJJIIFIJJGDH@<<88::;4,,/4569<BA<////999<;<<?80/-,-))(&'''(((+&(((++,+--.----./0?AAA<:;;888800.,,,=<8887:::002588*))'%%%%%')*++,.01AB??=<932*)))++,,/('')('$$$''-'''(367@B>><>?>@BCFB@@?@>;:1..%()++-'&&'*,++..445:?=?::AADEIEGHJHJJJJHJJJIJJGJ<<<>JJJJJIJD?>>?;GEE>,7+500---/.(('.)))''''*1147CGDEFEBDEEDB;;99767+***-,/.8....74-=75;632,++.,&&&''',5@ADJGFJ9997666*(-,-8?@ACFEJGJHEJJHJIJJJ@@@AGJFHJEEFDFJJJIJJ<<=////;''&,.--//61++630002///)878676*(&&&&''&''3/..22%%$%&')):;<<A@@CAA@>;<>C=886.--.''&$%''(/0<<<8634494444>3//2<670//2<:?ADJHIJJJJJEJJHJIJJJJFHJGIFEHJJDDBCDJ=>=@BGCJEAJ>FJEJFDDFJJIJEB00,++*()(((88///@<;;;8880,,-..7--67GCDBAAACE::1,+.(&&&%&)&'%%')(((((('(+,,,,,..140*:;<<;:<;=??@GHJJJGHJJHJFDHJJJJ@?@@DJIJIJJJJJJJGIFJ'''(BEFJIJJJGE?BA66689;<AC,**6+&&%'(,35////>@>>?<;:8744588--*+&''''&&%%%%)0*)**:89C;4446?=><>:.59:HJDGCJGG@>?IFBAAABCDDJ<;;;@BC;<<<H@;9778FGCDFDDEDGGEEC>=<=;>CCJJG@BD@EGDFIJFHD;<88::?>;7-)((*)('(''''(-*,-(14864==ECCCBC>=><BA@:3..5342,('&&(*/&%%&**&(,,-14=EDCIGHJE@@@=DC898)('(/1@AA?ACC=::85446=431235;=;<<=8==95)>HJJJJJ????GJJ:;:;34BAEHFD8899>AADFGJGIJIJJJJIJJJGDIJJJJDFFIAABAA?>;:<?FDDBC@BA40.**+,.122569+**&&.-,@>ACGEFEGJFCCC=?88CFEJGJJICE:::;222:0/*3323334:8:CCFDHJGFD>=<<CCCCEE?<>((((;66HGFFJJCFHJ??@;>?@855((())239;EGJJIJJ@CBD=<;444137;=B>:9,*&%$$$%%'()++++&+*+**+10,*+5012;555<CBFE77778IC>>CDDGIJJHGJJHJJJHDDDEDJJGDJIAHGEDDG@644;;<,++*-232+**+47;<7411,++,3...?BCA=<<<:;622+*/4(((2)).'&&(,,AGJIIHFJJJJJJJJJFJGIGDBCCFJFHIEEJHEEF@;1<?CGJGJGJGHJJGJGFJJIJJJIJJHI9.))0**))4....79>=BIJ3331111((''%%%*78200?@??>@DDFGFDGE97BA<:7,**+././9===;,++,::>B>ABDFJFC51,>EG@@@=?431.'&&#$&&(12;HHIJIJJJJJIJJIJJIJEE>=,''())))23/01-13:=8128;AFHJJGHFJB@>>=---2:>@JJFHI:999<??BIHJ?>=>HJHFA<<9748889374,.--<<2/(%%'%%%%&''*+7:8998223<?>>?BECE4&&(((//((((())))'&'('***--.13278ICBDJJHFCCABCEC<;8893445:::99:DA770//--.**''&'''%%$%%((*)+1127>>659662231112,+(&&''%&%%%%%'+(+''-)*%%%$%$$#$'&&$#$#$%$$$#$))*/..//644,*)'(((''.,,-++76453/5:>:CFEGIHJJB@??CB@@124B>657>??JHJJJJIJJ5445D4---))))''&&+1=JDBDDCDFIJGJHJJJJJJJJJJJFDEDIHJEJHE666,++//''(**)(()--,)(28:BFJDFHA??:66<@A9954>:545/-.,,+-*:<;><>@>63.00.,*+--444365587@C881//*)'$$%%&%-/+,,,-00%&+,0//0-,-3DDDDJIHFHJJ==;<@DB@BHIJJJGJIFECAAJGFHGJJJIFFGF=;:ABCDFGFHJJJJHIJDDHDJ<6692...--&%%$$$$$=>=@CGDECDEFJJGD?DB8668:9<=<HGJJHJJFEEGJJJJJJJJJ998**000/.2294/-09644;;76688=D@><999;FJJAA?<@=B:9:=EEDFIJGCC54349=?>A=>1(<<=DJEG>CBDCC001ID====<==8446752+33.+++*)&&&'''',,7<@CFHHJJJJJIJJJHIJJJJJHEDB@@@DFJGJHJJGJJJJEEJDEA:;<;?BB@@??DD(((.300+,4,::<@ADFEC>GD6433:@DBBBHI>===I????3223CCD>>+>7+'%$$%&)((*'''<CBCDAIJIJHGGJJFGIDCFD?>BD?>=>DIEHGGFFB@BECC664488>9=>;;::IDFFIE===65-'&&-JEJFGBCCEHHFGJJJJHJJJGIA@AADJ=:85662&&&&(,&&&%(),+*)&&%&*,%%$%###
@Glass_T7V_26_D3_14_11_4
GTCGAACAAACTTTCACCGTTACATATCAAAGGGAAAACTGTCCATATGCACAGATGAAAACGGTGTAAAAAAGATAGATACATCAGAGACTTTACGAGTTGGTGCATTCAAAGCTGTTCACCATGAACAAATCGACAATGTAACCTCGAGATTACCGCCTTTGAGTGAGCTGATACCGCTCGCCGCAGCCGAACGACCGAGCGCAGCGAGTCAGTGAGCGAGGAAGCCTGCATAACGCGAAGTAATCTTTTCGGTTTTAAAGAAAAAGGGCAGGGTGGTAACACCTTCCTTTGCCGGACTGCAGCGGCCGCTACTAGTATTAATATGCGCGCAGCGTCTGGAAAACCGAGGCCAAAAGACGTGCGTCTTTGATGCCCGGTTGCGACTCTACAGCAGAATTAAAATCAAGTCCGGCGCAGCCGGTTTGTGCCGCTTCCACGCAGTTATCTGCGCCTAAGCCCCCCGCCAGCAGAACGTTGCCAAGCGATTGACCATTTAATAGTCGTGCAGCTGGAAAACGTTGCCCGCTTCACCCTGGCCGTTGTCTAAAACATATTTATCAACGTGCTGAAACTCGCGGGCGGGCAGGGTTTCACCGACGCTTAATGCTTTCCAGATGGCAACATGTGCTGGCAGAGCTTCACGCAGCGTATCGATATACAGCTGTTCTTCATTACCATGCAGTTGCACTGCCGCCAGCGATAACACCTTAGCTTTGTCCACCACATCGGCAATATCGTGATTGCGGAACACGCCAACATACTGCAACGGTGCCGCAGCCATCACTTCCTGCGCCTGTTCAACGTTGACGCAACGCGGTGATGTCGCAACAAAAATCAACCCACCGTAAATCGCGCCCGCGTCATAAGCTGCTTTAGCATCTTGCCCACGCGTCAGGCCACATACTTATTCTCACCCAGCAACACCCGGCGCACGGCGGCGTGCAAATCGTCATGGGCCATCAACGCCGAACCAATCAGAAAACCGTTAGCGAAGTGGCTTAACTCGCGCACCTGAGCGTAAGTATTGATGCCGGATTCGCTGATTACCGTCACGTTGTGCCCCAGTTTCGGCGCAAGCTCGCGGGTACGGTTGAGATCAATCGACAAATCACGCAGATCGCGGTTGTTGATGCCAACGACCTTTGCTCCCCAATGCAATGGCGCGCTCCTGTTCCTCTTCATTACTGACTTCGGTCAGCACCCCCATCTCCAGACTGTGAGCGACGGCGGCAAGCTGGCGATATTGGTCGTCATCCAGTACTGAAAGCATTAATAAGCAGGCATCGGCCTGGTAATAGCGCGCCAGATAGATCTGGTAAGGGTCGATAATGAAGTCTTTACATAAAATCGGCTGCGGGGCGATTTGGCTGACGATGGGGAGGAAATTAAAGCTCCCCTGAAAATATTTCTCATCAGTCAGCACCGAAATTGCCGAAGCGTAATGTTTATAAATGGCGGCAATGCGTGCTGGATCGAATCCGTCACGGATCACGCCTTTTGACGGCGACGCTTTCTTGCACTCCCAGAATAAACGCCGTGCGCGCACCCTGTAGCGCATCATAAAAATGTCGCGTGCTCGGCTGAACCTCATCTGAAAACTGGCCAGCGGTTGCTGCTGTTTGCGGGCTTCTACCCAAATCGCCTTGGT
+
)))'&&'*))*-*+'''(/137?AC@?>@BEIEAHJJJGC6112:>?@@?>=>>CBFJFJJICCBBH;;=JGEJBB9<;>AA<<:3*)3/'''+*++-+)))0BDHJFJJJGHJDJFEHDCCA=@;==A@??@GAAABFDIDBBBFJEHDBEFIJJIBCCEJA>GJJJJJJIJHJJJHJIIFFFJEHJJJIGJGGGECEBBB?@A?ABDDDDDIGIEFDFAGEJIHJJJHGHBADDJGGGGHEHHJIJFJGG@888>DH0//139?ACEABB2117@??>''''.,+*&&')<1@A?B@@@@??>ACJJFJCFJFHCBDB999:@EDAAAA?A@BH?@?@JHFGHJIGHJHIGHJHHIFIJJIJIJJFJGFGJJJIJJ;;::=::9??<<==@?@EHEFHFJJHJJJGGHFGHIJJIJDFJG,,,-51>999653003/457DGJIEGGGJJJJHIFEJJED@FHDJHJJFJGHIEFGECHJGHJFEDCCDBDFGGHI<;<977)($#$$$&&%'&'(+/.''&(()*0.-,'*558HGFFGGFFDB>88:JJGJHCADAJJJHJJIIJJDGHJBB&%&'*,;ABBBBDFGEIEFBCGEHJFJFGDIJJHJJJJJEHJJJJJJJIJFJEJJJGJJJJJJJD?;<EHHJJJHFJJGJGEGJDJEDJJJFIDFHGABD>BA9FDFDCIIJFIJJJJJA@@<>=?GJJJHIGFIJJGEAA;2CDCAGJJGJGJFHDJJGJJIFDJJIJJIJJJJJHHJEGJJJJFJHJFE;;:33323/.-,,--46IJGIJJJJJJHIJJHGJJJHHJJJJJJJHJIIJJJHJIGHI.+++:=>BJHG223JIGIJGJJJJJJJJJGEJJHJIJEGJGHHJJJJHDJHEDJJJJJIFJJFGJEFHIE==??EHFJJJFFBB7DIHBBCJGIHJJIJJJJIGJJGGJJJIIJJJEJJJHF6667FEEEJCEDJJJGIFJJGJJCAADHIJJHJJJJJIHJJJJHHJJHJJJHJJIGGIJJHEDFGFJJJFCIJFJFFHJEJJFHGIHHCFEDJJJJJJJJJJJIHJHJJJHJJGGJJJIF?768-+++541++,-**349;FDG<<<=954455=<=B@AA@6667:::;ECDJJ98..;;=>>;?ABJD>>@676933-(-..24=;==EJJJJJJJGJJFJJIFJEFEHIHJHICCJIFJGJHF><;<>?322++++-7792210->GGGEJEDEEHGJCEGGJJ;;;;CAADIGGECC==?9887:;;GEGIGJJFFGIJJIHHJJIJIJJGGJJJFJIJFJJGIJGDE32**+/-,&AABD?>>>IIJHIJIFJF@>==>A@AADJ>;9:=::9:@AEGJHDFGGIJIHEJJJJJJHGGDIJJJEGJEJIIFBA@BBB<5761..,,-.-+++BJJJGJ>>??GJGJJEHJHFCEIEDFGJGHJA:9:<JJIIIJJFHFCDDBIIHGDEDCFGJJHJJ888----1)''&'+*+)'(''-0610//0131114JGJGCDCBFJHIJJA<<33339/';CA><CHHIFJJJHJJGCDFEHJJIGFDGJJHHFDFGJHJJICA853039432288ACCBD>?975,,87::EDC@@@@??B?@ADHCFJEJIEFJ<:99:<EE888;?>:CCDC??>?7,)%
@Glass_T7V_26_D3_14_11_5
CCGGAGGCGATTACCGAACTCGCCATGTACCCGCCCAGTTTGCCGATGCGGTGCAGGTGCCGAAGACCTCGCCAACATCACCGATTATTTGGTGCCACGCCGCTGTTTACCACCGACGAATTACGCAGCGCCCATGTCGCAATGGCGCTGTACCCAGCTTTCAGCGTTCCGCGCCATGAACCGCGCCGCTGAACATGTCTACAACGTCCTGCGCCAGGAAGGCACGCAGAAAAGCGTCATCGACACCATGCAGACCCGCAACGAGCTGTACGAAAGCATCAACTACTACCAGTACGAAGAGAAGCTCGACAACCTGTTTGCCCGTAGCCAGGTGAAACGAAAAAACGCCCGTTGATTGTATTCGACAGCCGATGCCTGATGCGTCGCTGACGCGACTTATCAGGCCTACGAGGTGCACTGAACTGTAGGTCGGATAAGACGGATGGCGTCGCATCCGACAACCGATGCCTGATGCGCCGCTGACGTGACTTATCAGGCCTACGGGGTGCACTGAACTGTAGGTCGGATAGAGCGCATAGCGTCGCATCCGACAACCGATGCCTGATGCGCCGCTGACGCGACTTATCAGGCCTACGGGGTGCACTGAACTGTAGGTCGGATAAGACGCATAGCGTCGCATCCGACAACCGATGCCTGATGCGCCGCTGACGCGACTTATCAGGCCTACGGGGTGAACTGAACTGTCAGGTCGGATAAGACGCATAGCGTCGCATCCGACGACGATATTCAGACCTACAAATGATAACAATGACGAGGACAACATGAGCGAGACACAACGATCCTGCAAAACAGTACCCATGTCATTAAACCGAAAAAACTGTGGCACTTTCTGGCGTTCCGGCGGGCAATACGGCGCTCTGCACCATCAGGGTGC
+
.+()9BCB>??=9>D:<<<G1///4531))*)&&&*++'')+121;<?JCDGFIDEDBFF=330.,,.,,+,??EJBCDCC<//++.'')'*3B@><<@BA>@GJBGJJGJ<<<<@CBFJGIJEIIFJJJJIHJJJJHJGJEIFIIHGFGIJJH@<:222<8=?EJGJIGFJJJJJJBEHJJJFGIIIJJIJJHJJJJJJEGIJJGFIJFJJJJJB?>::@332878:99:AJD@?@CCIJJJGHJJGJIEIJJJIJIFGFFEJGDJJJJG6657HAAAGIJFJJJFIJ?-,-CJJEJJIFJJJGJ8///.1126=:422352141567AHHI9831)%%&()*+*((-,'''3>CFCB>?>?EFJJIJJDBEFJJGJJJHJJJJJJJIJIJF:88720--.ABCFECHJJJJJJJJJJJHJJJJJJJHJJ:::;>;:=>522231228111;DJGJJJEFGEHFGB@ABJJGJGJHJHDC@@>GEIJGJJIJJJEJJHHIFJJJJJJJHIJFFGJJHJ999<921/1,)()('''(ADJJJJJGJJJJJJHHFJHFEE>>>=>IJJHIHJHJHJJJGJJJJFJD@'''-'6431122JHGGFJIFFIJJJJC???=4536643347:<=EHFGJG::99ECEEFEJIIFJIJJGFGGJJIJJJIJHGJGGJJEHJIJGJIJEHJJE?555ABDDC<;:8::<FC,++,8==>>??==@EBGDHJGDCJB544455222&%%%%&&&'%&&'(('**((+-445CJGGGJHGJEJEHFJ=>=;;98:;JJED>?G@>>7666=?CHDDJJJJJEIJJJJEJHGEC70./?=9::>EC9//024453446=8==>?FIDFJDCA>A?@DBCDBBCIEJIEFBE65/**&&%%')'%
@Glass_T7V_26_D3_14_11_6
CCAATTCAGGCCAACGGTTATCTCGATTTTTTTATCGACCGACCGCTGGGAATGAAAGGTTATATTCTCAATCTCACCATTCGCGGTCAGGGGGTGGTGAAAAATCCAGGACGAATTTGTTTGCCGACCGGGTGATATTTTGCTGTTCCCGCCAGGAGAGATTCATCACTACAGTAGATCATCCGGAGGCTCGCGAATGGTATCACCAGTGGGTTTACTTTCGTCCGCGCGCCTACTGGCATGAATGGCTTAACTGGCCGTCAATATTTGCCGATGCGGGTTGTTTCGCCCGGATGAAGCGCACCAGCCGCATTTCAGCGACCTGTTTGGGCAAATCATTAACGCCGGGCAAGGGGAAGGGGCTGTATCCGGAGCTGCTGGCGATAAATTGTTTTGAGCAATTGTTACTGCGGCGCATGGAAGCGATTCAGCGGTTCCGCTCCATCCACCAATGGATAATCGGGTACGCGAGGCTTGTCAGTACATCAGCGATCACCTGGCAGACAGCAATTTTGATATCGCGCACGTCGCGGCGTGTTTGCTTGTCGCCGTCGCGTCTGTCACATCTTCCGCCAGCGGTTCCGGGATTAGCGTCTTAAGCTGGCGCGAGGACCAACGTATCAGCCAGGCGAAGCTGCTTTTGAGCACCACCCGGATGCCTATCGCCACCGTCAGTAGCGGGAAATTGTGGTTTTGACAATCAGTTCTATTCTCGCGGGTGCTTAAAAAATGCACCGGGGCCAGCCCGAGCGAGTTCCGTGCCGGTTGTGAAGAAAAAGTCGATGATCTGAGCCGTCAAGTTGTCATAACTCTAGAAGCGGCCGCGAATTCGAAGAAACAGCGGCCGCGATCTCCAGAAATCATCCTTAGCGAAAGCTAAGGATTTTTTTATCTGAAATTCTGCCTCGTGATACGCCTATTTTTATAGGTTAATGTCATGATAATAATGGTTTCTTAGACGTCAGGTGGCACCATGGGAAATGTGCGCGGAACCCTATTTGTTTATTTTTCTAAATACATTCAAATATGTATCCGCTCATGAGACAATAACCCTGATAAATGCTTCAATAATATTGAAAAAGGAAGAGTATGAGTATTCAACATTTCCCGTGTCGCCCTTATTCCCTTTTTTGCGGCATTTTGCCTTCCTGTTTTTGCTCACCCAGAAACGCTGGTGAAAGTAAAAGATGCTGAAGATAAGTGGGTGCACGAGTGGGTTACATCGAACTGGATCTCAACAGCGGTAAGATCCTTTGAGAGTTTTCGCCCCGAAGAACGTTTTCCAATGATGAGCACTTTTAAAGTTCTGCTATGTGGCGCGGTATTATCCCGTATTGACGCCGGGCAAGAGCAACTCGGTCGCCGCATACACTATTCTCAGAATGACTTGGTTCAGTACTCACCAGTCACAGAAAAGCATCTTACGGATGGCATGACAGTAAGAGAATTATGCAGTGCTGCCATAACCATGAGTGATAACACTACAGCAGCTTCTTTATTCAACGAGTAATCGGAGGACCGAAGGAGCTAACCGCTTTTTTGCACAACATGGGGGATAGTGTAACTCGCCTTGATCGTTGGGAACCGGAGCTGAATGAAGCCATACCAAACGACGAGCGTGACACCACGATGCCTGTAGCAATGGCAACAACGTTGCGCAAACTATTAACTGGCGAACTACTTACTCTAGCTTCCCGGCAACAATTAATAGACTGGATGGAGGCGGATAAAGTTGCAGGACCACTTCTGCACTCGCCCTTCCGGCTGGCTGGTTTATTGCTGATAAATCTGGAGCCGGTGAGGACGTGGGTCTCGCGGTATCATTGCAGCACTGGGGCCAGATGGTAAGCCCTCCCGTATCGTAGTTATCTACACGACGGGGAGTCAGGCAACTATGGATGAACGAAATGGACGAATCGCTGAGATAGGTGCCTCACTGATTAAGCATTGGTAACTGTCAGACCAAGTTTACGAGCTCGCTTGGACTCCTGTTGATAGATCCAGTAATGACCTCAGAACTCCGTGCTGCAACTCTCAGAACGCTCGTTGCCGCCGGGCGTTTTTTATTGGTGAGAATCCAAGCACTAGGGACAGTAAGACGGGTAAGCCTGTTGATGATTCCGCTGCCTACTGGGTGCATTAGCCAGTCTGAATGACCTGTCACGGGATAATCCGAAGTGGTCAGACTGGAAAATCAGAGGGCAGAAACCTTGAACAGCAAAAAGTCAGATAGCACCACATAGCAGACCCGCCATAAAACGCCCTGAGAAGCCCGTGACGGGCTTTTCTTGTATTATGGGTAGTTTCCTTGCATGAATCCATAAAAGGCGCCTGTAGTGCCATTTACCCCCATTCACTGCCAGAGCCGTGAGCGCAGCGAACTGAATGTCACGAAAAAGAGCAGCAACTACAGTACTGCCTGCTGGAGACAAAAGGAATATTCAGCAAGTACCAAGCTGCGAGGGTGTCTCACTTTTTGGTTTTGAGGTTCTGTTTGTTGAAGACAAGACCACATTGGCGAACTGTGATGGCTAGGGAGCTGGCTCGATGATGGTATCCCGGGCTTGATATATATTTTGTCTTTCTGTTTGTGTATAAGATCTCACTTTGATGTAACAAAAAAACAGCAGAAGAGTCTGACGGAATTGCAAGGGTGTGAAATTTGCCAGTTTAGCAAAGGCTCTAAAAATTGCAAATTACCCACAACTCAAAGGAAAAGGACATGTAATTATCATTGACTAGCCCATCTCAATTGGTATAGTGATTAAAATCACCTAGACCAATTGAGATGTATGTCTGAATTAGTTGTTTTCAAAGCAAATGAACTAGCGATTAGTCGCTATGACTTAACGGAGCATGAAACCAAGCTAATTTTATGCTGTGTGGCACTACTCGATCTACCACCATCTGAAAACCCTACAAGGAAAGAACGGACGGTATCGTTCACTTATAACCAATACGCTCAGATGATGAACATCAGTAGGGAAAATGCTTATGGTGTATTAGCTAAAGCAACCAGAGAGCTGATGACGAGAACTGTGGAAATCAGGAATCCTTTGGTTAAAGGCTTTGAGATTTTCCATGGAACAACTAATGCCAAGTTCTCAAGCGAAAAATTAGAATTAGTTTTTTACATGAAGAGATCTGCCTTATCTTTTCCAGTTAAAAAAATTTGATAAAATATAATCTGGAACATGTTAAGTCTTTTGAAAACAAATACTCTATGAGGATTTATGAGTGGTTATTAAAAGAACTAACACAAAAGAAAACTCACAAGGCAAATATAGAGATTAGCCTTGATGAATTTAAGTTCATGTTAATGCTTGAAAATAACTACCATGAGTTTAAAAGGCTTAACCAATGGGTTTTGAAACCAATAAGTAAAGATTTAAACACTTACAGCAATATGAAATTGGTGGTTGATAAGCGAGGCCGCCCGACTGATACGTTGATTTTCCAAGTTGAACTAGATAGACAAATGGATCTCGTAACCGAACTTGAGAACAACCAGATAAAAATGAATGGTGACAAAATACCAACAACCATTACATCAGATTCCTACCTACATAACGGACTAAGAAAAACACTACACGATGCTTTAACTGCAAAAATTCAGCTCACCAGTTTTGAGGCAAAATTTTTGAGTGACATGCAAAGTAAGTATGATCTCAATGGTTCGTTCTCATGGCTCACGCAAAAACAACGAACCACACTAGAGAACATACTGGCTAAATACGGAAGGATCTGAGGTTCTTATGGCTCTTGTATCTATCAGTGAAGCATCAAGACTAACAAACAAAAGTAGAACAACTGTTCACCGTTACATATCAAAAGGGAAAACTGTCCATATGCACAGATGAAAACGGTGTAAAAAAGATAGATACATCAGAGCTTTTACGAGTTTTTGGTGCATTCGAAGCTGTTGCCGATGAACAGATCGACAATGTAACCTCGAGATTACCGCCTTTGAGTGAGCTGATACCGCTCGCCGCAGCCGAACGACCGAGCGCGGCAGCGTAGCGAGGAAGCTCTGCATAACGCGAAGTAATCTTTTCGGTTTTAAAGAAAAGGGCAGGGTGGTGACACCTGCCCCTTTTCCGGACTGCCAGCGGCCGCTACTAGTATTAATATGCGCGCAGCGTCTGGAAAACCGAGGCCAAAAGACGTGCGTCTTTGATGCCCAGTTGAACTTCTGCCGCAGAATTAAAATCAAGTCCGGCGCAGCCGGTTTGTGCCGCTCTACCACGCCGTTATCTGCGCCTAAGCCCCCCGCCAGCAGAACGTTGCCAAGCGATTGACCATTTAATAGTGACCAGTCTTCAAAACGTTCCCGCTTCCACCCTGGCCGTTGTCTAAAACATATTTATCAACGTGCTGAAACTCGCGGGCGGGCAGGGTTTCACCGACGCTTAATGCTTTCCAGATGGCAACATGTGCTGGGCAGGCTTCACGCAGCGTATCGATATACAGCTGTTCTTCATTACCATGCAGTTGCACTGCCGCCAGCGATAACACCTTAGCTTTGTCCACCACATCGGCAATATCGTGATTGCGGAACACGCCAACATACTGCAACGGTGCCGCAGCCATCACTTCCTGCGCCTGTTCAACGTTGACGCAACGCGGTGATGTCGCAACAAAAATCAACCCACCGTAAATCGCGCCCGCGTCATAAGCTGCTTAGCATCTTGCTCGCGTCAGGCCACATACTTTATTCTCACCCAGCAACACCCGGCGCACGGCGGCGTGCAAATCGTCATGGGCCATCAACGCCGAAACAGATCAGAAAACCGTTAGCGAAGTGGCTTAACTCGCGCACCTGAGCGTAAGTATTGATGCCGGATTCGCTGATTACCGTCACGTTGTGCCCCAGTTTCGGCGCAAGCTCGCGGGTACGGTTGTAGATCAATCGACAGATCACGCAGATCGCGGTTGTTGATGCCAACGACCTTTGCTCCCAATGCAATGGCGCGCTCCTGTTCCTCTTCATTACTGACTTCGGTCAGCACCCCCATATTCCAGACTGTGAGCAACAGCGGCAAGCTGGCGATCTGGTCGTCATCCAGTACTGAAAGCATTAATAAGCAGGCATCGGCCTGGTAATAGCGCGCCAGATAGGAATTGGTAAGGGTCGATAATGAAGTGTTGCATAAAATGGGCTGGGGCGATTTGGCTGACGATGGGGAGGAAATTGAAGCTTCCCCTGAAAATATTGCTCATCAGTCAGCACCGAAATTGCCGAAGCGTAATGTTTATGATGGGGGCAATGGTCTGGATCGAAATCATCACGGATCACGCCTTTTGACGGCGACGCTTTCTTGCACTCCAGAATAAACGCCGTGCGCGCACCCTGTAGCGCATCATAAAAATGTCGCGTGCTCGGCTGAACCTCATTCTGAAAACTGGCCAGCGGTTGCTGCTGTTTGCGGGCTTCTACCCAAATCGCCTTGCTTGCGACGATTTTCGCTAAAACGGTTTGCATCATCTAGTATTTCTCCTCTTTTTCTCCTTAGTAGCTAGCCCAAAAAAACGGGTATGGAGAAACAGTAGAGAGTTGCGATAAAAAGCGTCAGGTAGGATCCGCTAATCTTATGGATAAAAATGCTATGGCATAGCAAAGTGTGACGCCGTGCAAATAATCAATGTGGACTTTTCTGCCGTGATTATAGACACTTTTGTTACGCGTTTTTGTCATGGCTTTGGTCCCGCTTTGTTACAGAATGCTTTTAATAAGCAGGGTACCCGGTTTGGTTAGCGAAAAGCCAGTAAAAGACGCAGTGACGGCAATGTCTGATGCAATATGGACAATTGGTTTCTTCTCTGAATGGCGGGAGTATGAAAGTTGTTCGGCTGAAGCGCAAAATGATCCCCTGCTGCCGGGATACTCGTTTAATGCCCATCTGGTGG
+
,*%&''%$%&&*..59A@B<<300078=JGJJJJJEEEEDFDCB>?@AHCJJHBJJDJJHIDI>><;=,)))*=<=CECDEJGJGGI@;9::IJF=<;1111:110+'(.+-,*+>===?FFGJJEJFGEIIJDCC@??66.+++/625E@@<8;><<=;;;;.---00018&%%%%%%%)34;?BDFICED44DCFGHHJFIGEJJGJHIIJJJJJHJJJJJIFDCIC@IJHJ?>>@EJFEA@@ACG8777HFFE?A?9::;?@AAA8882'&%&()+--1)((+7<=CF>DEEGCFGJGDJIJJJJJJJJJJJJGEHFFHEHJJJE>>>IF;;;;@A@IJFJJJGIIJ22224..+()'%%&('&&'&&&+545775/-.+***,*'%&'((++1337=>A@@A@FIFJJJF@??>?A:C::60/'%&&'((56')&+4491...5A;('')44:3331.+'%%%%/--79:CHEDDACBDI3333;:8:::-,,-?HDJJFJABA==<>DF?>>BD/---1*''()'')('(,,,2-**(()*++,,+-+++6=DDCBA>>66,&&&><BCCBB+++**)*++<IFHHJJFHHF>A??C8677?.-(()<?ABEHFJJFIJGJCFJJJHJJJJGCABAA@FDHEFJBBCCDJIEJJIFGFJ>>>>EC00-&'&(&&%&'()(&(&()*1111033)()'(%$&&(((*&)%$#$&(,'%%%&.6>DBA?@=>==ACFGI@>?=<:8779::A?:@3332-+,,*''&')*+,**0-*%$$$%#$#$$$$$'&&&&*+2325558;CJG?@??JJJJJIIJCDDCIJJEFGEJEHJJHJJHJJJ9855'%%%%)8;=AGJFJJEFJCJDIJJJJJJEJEFHE@DGBFJIHHJJHJJJJIJHIICFJJHJJJJJH@=<@EEJJEHEEEEJIJJJIFJJJJHHGEGFJ>>?>CGB:./089B@??@JHHJGJIJJJHFJJIJIJ>=***+/.-.9>CCGJJJJGJJJJJJJB?>IFGA====>GJGJJGJJHA@@JGCBDBA@>><<=@FD<<==DDBDFJHFJFJDJJHGGJFJCBHJJJJHFJIIICGF<654/-*&%%((++*'&&&-.01022<?934?=C@@@89CIFFAA=DJGJGJJGFJJJJB333=HCA@@BDDFEIJJJGJJIJHJJJJIJJJJJGHIJ@@><32/-,'%%'&&(2.---,0578>EFHFGHFEC@ACJCCCC@?11BBCFJEEEE?9:960/0,'@FHJGGJHEDDFEABJEJJJFCCDBJHFBHJ0001EGJJJEIHIJJHJJHIJJFFGDHGCEDEFGEHEJJJJIJA8JIHEIJFJJHFGIBBAABHF???AJJGJJJJJEEFIIFFEED9:98:8;EIEHGEDFACDC4222?FJGJDDBBBJGIGGCBCA@;*)()+)/**;A@A@ACFHJJIJAA>CEHGEJFD?;++BBIFJIJFCGFFHJGA@BBEHJGIG...,---1//,)*(**)'(('$$$#$%%&&'((((/01.-+,-;EHJDFEGHEBBEGJJJDEEJJ==<<I?@AGJFB43311..'&&%+++1)**(())((585357<<A???GJHFDJJHJJJGIIJJJHHJGFJJGJGHDEBCCCHGJJHGJJJEDBEFGJIJJJIJJJFJJJJJIJJFGFJH?>>?GIJJGDEEEIIGJGADC@>>=ABA<@0'JFJJFJJFGJFJHC@@@G966HGHJJHGFEE@AA@88433378HGEJGD<<<4(((('&';>?9;<JJHEBDEGJJGE76666B@>>6&&&'767@CA<9<90-+*(''(*48@@BD=>==ACJJFEEFJJJEJHFEGJHJFD>>>785877891-..1.7@@....88<ABFFCGFGDDH???JF@>;:89=CDEDJJ??@HHJJFBAAJJ++++$$%*+(((20//7+***+444;:?HJDHGEJGE:;:7::9320,+)(&&)89875689:99::6/.3788<??>=7753,((894312<:?55>@200..-*))+*+++**(())'&%%%$$%'4@A@444+'&'(%$$'(*<;<9998<@A973112''''1((--.BBCFHFCDEJJJJHFGJJJDDEHJJFHEFEB,)16)))(+*'(('))('(/05?CFCCA?::::;GJGJJEJEJIEJJGJFHFHFDFJ<;<9999ACIFIECDAADE?>JJHGE?<<;=>>;1/((--****+9DJHGECDGJJGIJJJHJJJGHECCDEJJFIIJJJHJJJGGJJJJJCFFHJJGFJGIJJHFGEJJ????HJJIDCDBC6556A4321=<<:8;;<>:>ECBDFHJIGEDEIJJGHFFFFEDC@@CI<<;;=<88:<??DEDGIFDDJE>>=<=21///2,,,-768:;JDA@?@@76611118;<75)(')&''(,*$$$$$$$%###$&%&&(*))*0875372)(('&%$%'$$$$$%%%',**&%%&-**(%$$$$$$&(,((&,-0&%%%$%$$#$$(&'%$&&'(&%&&)(''%$$&$$$$%&%'%%&%'%%$%%%%&('%&%)))%$#$%&&&'&$$$#%$%'''&$#$&%%%%&%$%$%%%&+&%#$&'&'%&'&&%$%%##$$%&&+'%&('%%%((((*('(&&&&&&&&&$$$%$####$$$%%%&%%'*)''%%&&&(&$%%#$$%)%$$$&(**&&$$#$%*+)($%%%'&(&),004<BEFGEIFHFGFJHIJIGGJHJJJIHID9887BDAEB@AGGC??@??A@GHJJJGJFGJGGIJHJJJJGJHHIEJJJIIJJGBCDGJDDDFDAB5555JFJJGJJJJJJGJJJJJIJJJEGJJGJJGFDJHJFHJJJJJIIHJB@AJHIDDDHDFHEJFGFDDGJGJJJJJJJFFEGHHHDCIJEF:99(&&%$$$&))2(%%%)*+45BBAJJJEJGDB@A89898?>=<4444<9:@ACG@@?6JJJGFJJJHIHFJDHIJDFCBIGGJJJGIDJIJGHFJJGJHDEEDFGFIHIIJDDBEIJEFDC0//1032)))*)));;;9)(((613??@ABHFH:44/////CDFA<<<>?GGGJIJFJHDCHJFJJHE;8''''('&%()))00867ACFDGHJJGFJJJJJJHGHJJJJJ42/)32?@964566AJB?=>1111>>B==DDDDJGH=BAI@BBJJJFDB7133389:>8888A@ECCFIEIFHEB9?DF=;;;JIJJGJHJJJHJJJJHGIJJFIEHJJJJCDDDJJJGBACCGFJHEEFFIHJJHEJHJJFHJJJIJJGJGHJJJJIJJE=78A?BACIFIGJJJJJJJJJIGJBCCDJJJGJIIJJHFJJJJJJJJGJJJGJJJJGFJGC=CCJJJJIJJJJIFJJJJHEJJHJJJJJDGGJJHIJIIJHJHJJJJJEHFHJJGHIJHJJJJJJJJJJ>>>99874/21-((2239JC7779ABBDIHGJJ=<;////344F@GJJJGDEDG<987.--.+**++)))&&&&/3@EA>?AEFJJGJHHIJJGJJHJFGFJJJIFHJJJIJJJJJJJHJGJDBBGDJJC75522//-,++--/560//078>ABCAABBDHJHFHJJJJJGEEJJIDGFGJHJGJHJJJHJJHBCBB8+**+-)(.1/6*(&&&)46<BDFFHIJJI?===>CJ<;8211345.,+,))*+25<:9BHJHHGE@?FFGJJJIJHHA??>EECEJJFJJJGJGJJJIJGJJDHIHJJHJHFJJHGIGGJJEJ;;::@77655,+&&)*)++*-../265+**++?==>BBBCGJJFBBBBCDACA?@ADGJEJFFHJIFG?@?>DDHJIHFHIDJFJGEJAA@@2,++8<<87?==6555==A@CJEJJGFJGGIFHJGFBCBECCADJGGECCDEEDCDDJEJJJJJGFHJIEA@?<-+++())+2///+)((+-.-,+%$%$$$%),376666948889:;,,,27+))),+,+,99:==IE;>::'''':65544---;95578>==?:232/((((.,+(((&)('++++%%%'.-./53/-++-1003524469=@E222/003<<33=EFHEABCCBDA@EGJEGCFJJJJEGECB>=3377.+)45('')**0./)&&4AJJHEEJIJHFGFEFJJEJJJJJEJEEJDG?BB@@==743(((((/.*'''==@>>@DHFFEEC=;;;651*%'&'+'''()%%&&$$$%1169:87:;=?ADBDDD@BD?ADBD>----5,8532000/.***+411*'''),..1344883245=61:>=?@B@A?ABC>=??>JJIHEH6555GDHHJJJJJIJJJHJJJJC@?;:.('((/)&&)&''(111?@CDDDEJJGIJEJHJFIB@AFE6665:<=JJIJJJJJJDCJJIIJJCEEFHDFDCD44764:340051FFJEDJJJJJJFIC::38655DEFIJJIJJB@@>EB?5/-,.0/..++''67ADCEJEFJGJFHGGJIJJDJHD;;IJJHJJJJ----@?DFJGDFJGJGJJJJGJJHJJFJJ?GGJJJJJJJJJHJJJJHIEJHGJJJGEJEHGFFJHGJGJDDGIC@AEFJGJJEFEGFGJIDGECJDBACBCI.../@ABDIIGEJEJGIJFJEIJJJCFDEJJJJIGJFCD@9////01***>11/0011ECJJIJF>>>?DCCDJB?@<<:8995,.87++&&''''')-&'%&&'),999:JDDFFFHJJJJEGGJJJJFJEGGGGJJJJJGGJJHGJFIJJBBDBEGJFCCCB>=;<@'''(=6511234961))*)((''+679>IJHJJGGJHJJEGJJJJGJJJGJHFHGDHBAAA,,,,-/?@@B;;;203---,;HJJJJJFJJJJGJJJJHJJGJJJFJJJJJJGIGDD@?@JJIJJJJJHH@CFIFF;;;;7.(''+-/../<;;:'''(322288;CJCC=<;;<;</..()1**=AFEGFJHJCBCCIJGDJIGJJJJJGFGGJHJHJHHGD?JIJA@@ADEFJCDI4.--.4568,-,,0:9;200./;;<=?CE<+,8((((++,14+**+7351,,,(**+A;;;:892334442667IGFJ===555322278>>HJGBBCBJFJIIJIJJIJIHJIE@CA6)&&&%'&'123031./--/,---1128---%&%%%%&&'%%%&)+'',,'&&&*+,<?HEF6666JFJJJJACA9F000/112.3=FDGGFGIGE:;*)))@HIIJJEJJJHJJJJHJJJCE620134451113,,++8766320010)'&&(((*+++,2211423011-,&&/6F@@??DAGJGEJEJJIJGHEJHJJJJGDJJHHFGJJJJJGJJGHJJHJJJDJFJ999:AJJCDEJIJGHIJHJJJJJJFJJJJHJJEA><8965423AA@GHGDJJGJJJJJJGIHJJFIJFJJGJIGJJJJJGIIJJJJJJ??>?=7789???<@8+())+9:A>??>HJIBAGIJJJIJFJJJJHJJ:9987000++7>?<::?:93)(**-*(&&&'./24566896***JGFFIEDDJGGJJJJHIJJ?@>?@CJJHJJJJGDF522BJJFBB<..56BFHFJIJDFEFHJJEJBA@AHJJHJJJIJJJJJHHEEF:9989?JGJJGJHJFJEDGJABBCFJD97777C9989<>?@2.++,(1249CCJFDFFEDDHGJCIA:HHHEHHEJJGGJEJHJJGFA-&&%%&%*;<EBDCBEE::FGJJJJJJ;;;40,-))),.))3*'/.7978<<00/+)&)((,34<=?FJJJJFFHFJIEJJCCCDJFJJJGGJGIJHHFGJJIJJCDHECDDFJJJJHJDCHFEBFJG,,,,,++,0/+:=3-(()))))>FEEDFJCFDDJHA@@=<7<>@@CGJGEEHDJJJE?>==@>JC<<<<98**((('%
@Glass_T7V_26_D3_14_11_7
CTGGCGATATCAAAATTGCTGTCTGCCAGGTGATCGCTGATGTACTGACAAGCCTCGCGTACCCGATTATCCATCGGTGGATGGAGCGACTCGTTAATCGCTTCCATGCGCCGCAGTAACAATTGCTCAAGCAGATTTATCGCCAGCAGCTCCGAATAGCGCCCTTCCCCTTGCCCGGCGTTAATGATTTGCCCAAACAGGTCGCTGAAATGCGGCTGGTCCTCATCCGGGCGAAAGAACCCCGTATTGGCAAATATTGACGGCCAGTTAAGCCATTCATGCCAGTAGGCGCGCGGACGAAAGTAAACCCACTGGTGATACCATTCGCGAGCCTCCGGATGACGACCGTAGTGATGAATCTCTCCTGGCGGGAACAGCAAAATATCACCCGGTCGGACAAACAAATTCTCGTCCCTGATTTTTCACCACCCCCTGACCGCGAATGGTGGCAGTTCGAATATAACCTTTCATTCCCAGCGGTCGGTCGATAAAAAAATCGAGATAACCGTTGGCCTCAATCGGCGTTAAACCCGCCACCAGATGGGCATTAAACGAGTATCCCGGCAGCAGGGGATGATTTTGCGCTTCAGCCATACTTTTCATACTCCCGCCATTCAGAGAAGAAACCAATTGTCCATATTGCATCAGACATTGCCGTCACTGCGTCTTTTACTGGCTCTTCTCGCTAACCCAAACCGGTAACCCCGCTTATTAAAAGCATTCTGTAACAAAGCGGGACCAAAGCCATGACAAAAACGCGTAACAAAAGTGTCTATAATCACGGCAGAAAAGTCCACATTGATTATTTGCACGGCGTCACACTTTGCTATGCCATAGCATTTTTATCCATAAGATTAGCGGATCCTACCTGACGCTTTTTATCGCAACTCTCTACTGTTTCTTCCATACCCGTTTTTTTGGGCTAGCTACTAGAGAAAGAGGAGAAATACTAGATGATGCAAACCGTTTTAGCGAAAATCGTCGCAGACAAGGCGATTTGGGTAGAAGCCCGCAAACAGCAGCAACCGCTGGCCAGTTTTCAGAATGAGGTTCAGCCGAGCACGCGACATTTTTATGATGCGCTACAGGGTGCGCGCACGGCGTTTATTCTGGAGTGCAAGAAAGCGTCGCCGTCAAAAGGCGTGATCCGTGATGATTTCGATCCAGCACGCATTGCCGCCATTTATAAACATTACGCTTCGGCAATTTCGGTGCTGACTGATGAGAAATATTTTCAGGGGAGCTTTAATTTCCTCCCCATCGTAGCCAAATCGCCCCGCAGCCGATTTTATGTAAAGACTTCATTATCGACCCTTACCAGATCTATCTGGCGCGCTATTACCAGGCCGATGCCTGCTTATTAATGCTTTCAGTACTGGATGACGACCAATATCGCCAGCTTGCCGCCGTCGCTCACAGTCTGGAGATGGGGGTGCTGACCGAAGTCAGTAATGAAGAGGAACAGGAGCGCGCCATTGCATTGGGAGCAAAGGTCGTTGGCATCAACAACCGCGATCTGCGTGATTTGTCGATTGATCTCAACCGTACCCGCGAGCTTGCGCCGAAACTGGGGCACAACGTGACGGTAATCAGCGAATCCGGCATCAATACTTACGCTCAGGTGCGCGAGTTAAGCCACTTCGCTAACGGTTTTCTCAATTGGTCCGGCGTTGATGGCCCATGACGATTTGCACGCCGCCGTGCGCCGGGTGTTGCTGGGTGAGAATAAAGTATGTGGCCTGACGCGTGGGCAAGATGCTAAAGCAGCTTATGACGCGGGCGCGATTTACGGTGGGTTGATTTTTGTTGCGACATCACCGCGTTGCGTCAACGTTGAACAGGCGCAGGAAGTGATGGCTGCGGCACCGTTGCAGTATGTTGGCGTGTTCCGCAATCACGATATTGCCGATGTGGTGGACAAAGCTAAGGTGTTATCGCTGGCGGCAGTGCCAGGAACTGTGCTGGTAATGAAGAACAGCTGTATATCGATACGCTGCGTGAAGCTCTGCCAGCACATGTTGCCATCTGGAAAGCATTAAGCGTCGGTGAAACCCTGCCCCGCCCGCGAGTTTCAGCACGTTGATAAATATGTTTTAGACAACGGCCAGGGTGGAAGCGGGCAACGTTTTGACTGGTCACTATTAAATGGTCAATCGCTTGGCAACGTTCTGCTGGCGGGGGGCTTTAGGCGCAGATAACTGCGTGGAAGCGGCACAAACCGGCTGCGCCGGACTTGATTTTAATTCTGCTGTAGAGTCGCAACCGGGCATCAAAGACGCACGTCTTTTGGCCTCGGTTTTCCAGACGCTGCGCGCATATTAATACTAGTAGCGGCCGCTGCAGTCGGCAAAAAAGGGCAAGGTGTCACCACCCTGCCCTTTTTCTTTAAAACCGAAAAGATTACTTCGCGTTATGCAGGCTTCCTCGCTCACTGACTCGCTGCGCTCGGTCGTTCGGCTGCGGCGAGCGGTATCACTTCACTCAAAGGCGGTAATCTCGAGGTTACATTGTCAATCTGTTCATGGTGAACAGCTTTGAATGCACCAAAAACTGCGTAAAAGCTCTGATGTATCTATCTTTTTTACACCGTTTTCATCTGTGCATATGGACAGTTTTCCCTTTGATATGTAACGGTGAACAGTTGTTCTACTTTTGTTTGTTAGTATTGATGCTTCACTGATAGATACAAGAGCCATAAGAACCTGGGATTACCTCGTATTTAGCCAGTATGTTCTCTAGTGTGGTTCGTTGTTTTTGCGTGAGCCATGAGAACGAACCATTGAGATCATACTTACTTTGCATGTCACTCAAAAATTTTGCCTCAAAACTGGTGAGCTGAATTTTTGCGAGTAAAGCATCGTGTAGTGTTTTTCTTAGTCCGTTATGTAGGTAGGAATCTGATGTAATGGTTGTTGGTATTTTGTCACCATTCATTTTTATCTGGTTGTTTCTGGTTCGGTCCAATCCATTTGTCTATCTAGTTCAACTTGGAAAATGAACGTATCAGTCGGGCGGCCTCGCTTATCAACCACCAATTTCATATTGCTGTAAGTGTTTAAATCTTTACTTATTGGTTTCAAAACCCATTGGTTAAGCCTTTTAAACTCATGGTAGTTATTTTCAAGCATTAACATGAATTTAAATTCATCAAGGCTAATCTCTATATTTGCCTTGTGAGTTTTCTTTTGTGTTAGTTCTTTTAATAACCACTCATAAATCCTCATAGAGTATTTGTTTTCAAAAGACTTAACATGTTCCAGATTATATTTTTATGAATTTTTTTAACTGGAAAAGATAAGGCAATATCTCTTCACTAAAAACTAATTCTAATTTTTGGCTTGAGAACTTGGCATAGTTTGTCCCACTGGAAAATCTCAAAGCCTTTAACCAAAGGATTCCTGATTTCCACAGTTCTGGTCATTGGCACCTTGGTTGCTTTAGCTAATACACCATAAGCATTTTCCCCTACTGATGTTCATCATCTGAGCGTATTGGTTATAAGTGAACAATTGCGTCCGTTCTTTCCTTGTAGGGTTTTCAATCGTGGGGTTGAGTAGTGCCACACAGCATAAAATTAGCTTGGTTTCATGCTCCGTTAAGTCATAGCGACTAATCGCTAGTTCATTTGCTTTGAAAACAACTAATTCAGACATCATCTCAATTGGTCTAGGTGATTTTAATCACTATACCAATTGAGATGGGCTAGTCAATGATAATTACATGTCCTTTTCCTTTGAGTTGTGGGTATCTGTAAATTCTGCTAGACCTTTGCTGGAAAACTTGTAAATTCTGCTAGACCCTCTGTAAATTCCGCTAGACCTTTGTGTGTTTTTTTTGTTTTATATTCAAGTGGTTATAATTTATAGAATAAAGAAAGAATAAAAAAAGATAAAAAAGAATCAATCCCAGCCCTGTATATAACTCACTACTTTAGTCAGTTCCGCAGTATTACAAAAGGATGTCGCAAACGCTGTTTGCTCCTCTACGAAACAGACCTTAAAACCCTAAAGGCTTAAGTAGCACCCTCGCAAGCTCGGGCAAATCGCTGAATATTCCTTTTGTCTCCGACCATCAGGCACCTGAGTCGCTGTCTTTTTCGTGACATTCAGTTCGCTGCGCTCACGGCTCTGGCAGTGGATGGGGGTAAATGGCACTACAGGCGCCTTTTATGGATTCATGCAAGGAAACTACCCATAATACAAGAAAAGCCCGTCACGGGCTTCTTCAGGGCGTTTTATGGCGGGTCTGCTATGTGGTGCTATCTGACTTTTTGCTGTTCAGCAGTTCCTGCCCTCTGATTTTCCAGTCTGACCACTTCGGATTATCCCGTGACAGGTCATTCAGACTGGCTAATGCACCCAGTAAGGCAGCGGTATCATCAACAGGCTTACCCGGTCTGCTGTCCCTAGTGCTTGGATTCTCACCAATAAAAAACGCCCGGCGGCAACCAGCGTTGCTGAACAGATCCAGATGGAGTTCTGAGGTCATTACTGGATCTATCGACAGGATGCCAAGCGAGCTCGTAAACTTGGTCTGACAGTTACCAATGCTTAATCAGTGAGGCACCTATCTCAGCGATCTGTCTATTTCGTTCATCCATAGTTGCCTGACTCCCCGTCGTGTAGATAACTACGATACGGGAGGGCTTACCATCTGGCCCCAGTGCTGCAATGATACCGCGAGACCCACGCTCACCGGCTTCCGGTCTCGAGCAATAAACCAGCGAGCCGGAAGGGCCGAGCGCCAGAAGTGGTCCTGCAACTTTATCCGCCTCCATCCAGTCTATTAATTGTTGCCGGGAAGCTAGAGTAAGTAGTTCGCCAGTTAATAGTTTGCGCAACGTTGTTGCCATTGCTACAGGCATCGTGGTGTCACGCTCGTCGTTTGGTATGGCTTCATTCAGCTCCGGTTCCCAACGATCAAGGCGAGTTACATGATCCCCCATGTTGTGCAAAAAAGCGGTTAGCTCCTTCGGTCCTCCGATCGTTGTAGAAGTAAGTTGGCCGCAGTGTTATCACTCATGGTTATGGCAGCACTGCATAATTCTCTTACTGTCATGCCATCCGTAAGATGCTTTTCTGTGACTGGTGAGTACTCAACCAAGTCATTCTGAGAATAGTGTATGCGGCGACCGAGTTGCTCTTGCCGCGTCAATACGGGATAATACCGCGCCACATAGCAGAACTTTAAAAGTGCTCATCATTGGAAAACGTTCTTCGGGGCAAAAATTCTCAAGGATCTTACCGCTGTTGAGATCCAGTTCGATGTAACCCACTCGTGCACCCAACTGATCTTCAGCATCTTTTACTTTCACCAGCGTTTCTGGGTGAGCAAAAACAGGAAGGCAAAATGCCGCAAAAAAGGGAATAAGGGCGACACGGAAATGTTGAATACTCATACTCTTCCTTTTTCAATATTATTGAAGCATTTATCAGGGTTATTGTCTCATGAGCGGATACATATTTGAATGTATTTAGAAAAATAAACGAATAGGGGTTCCGCGCACATTTCCATGGTGCCACCTGACGTCTAAGAAACCATTATTATCATGACATTAACCTATAAAAATAGGCGTATCACGAGGCAGAATTTCAGATAAAAAAAATCCTTAGCTTTCGCTAAGGATGATTTCTGGAATTCGCGGCCGCTGTTTCTTCGAATTCGCGGCCGCTTCTAGAGTTATGACAACTTGACGGCTACATCATTCACTTTTTCTTCACAACCGGCACGGAACTCGCTCGGGCTGGCCCGGTGCATTTTTTAATACCCGCGAGAAATAGAGTTGATCGTCAAAACCAACATTGCGACCGACGGTGGCGATAGGCATCCGGGTGGTGCTCAAAAGCAGCTTCGCCTGGCTCTACGTTGGTCCTCGCGCCAGCTTAAGACGCTAATCCCTAACTGCTGGCGGAAAAGATGTGACAGACGCGACGGCGACAAGCAAACACA
+
JJJGHJGGFGIHFJJJJHDEFEB@BIJGGJHEBBC=<:566455499;CHHDGJJJFFEB>>FH@EJHIJJJJJJJHJJJJG????A;:96))@BGFHHIJIJJJJJJGJJGFJIIJIJJAA@@FJFJDJHJJJGIJHEFJJJGIJJJIJJGJD;;==<=<I?5568<GIFJ:JJIFJJHJJHGF:999?5555888IJEJEE6444HJJJA>1001+*)()(%%&+,/09<3226A@A>AGJHIHGJGFJJIJJIGJJEJJGGGHHJJJJGJJHJJJJJJHJJJJHJJH????=<;92112@J>=>CDDAB56CBFFHIIJDECCFGGFFJGJ@AEJHGIGFJJJGJJJJJJJJG====JJGJJFHJJJIJJJJJJJGIEHJGC@))))0//)((()))1-674363356EEDJJHJJIEDCC67744210DEBB?>>B;::;7663-,-00000008:HGHJIFHGBEJIJJHJGJJGJA<<<:767./0CEGGGGEEEHJJJJHIJJGGHGFF))))DDJJEHJJJJJJHJJJJHJJJIIHIGJJIJIJJ=<<=EGIFIJJJGJI<;:9;:5*('(+..2/.//-/++,447788A?211.**++85AA>A@+*)*:<<8:JHGJEJEJGJFHJI=5547;:IEDFJDFFEJFDGEFFJJJJGAAAFJHFIBFHIHFJ7765:810,+''(.=A<EEGJJJJJJGEC0DCDEJJJEGJHJJJEFEDB@?@B889?>>;;:8666<3338<@?JHJJHIGJJIJJJJJJJGJIGABEAHJFFE9548CC=;;;<=>BF>>@?JFJJJFHFDHHCHHHJHDCEHGJJJGECD;;;<@;<>>?HJD<9)4357*+3//0035@I@=5568ADIHGJFJJJJD<=<<>:<;<>?==@A?;926.++58@BCC@CBDEFFHEGJJFHJGJFIC.()346=862)'(;>><111'%(359@AIAHFJIFJJJJFJFBBDHIEFDDFGJIJJJJJJJJJHJJIIEJJJIGHJEIIDCDEJGJJJJEGJJGJJJHFFFFEEHEGJ?>==?:89....23:<=8334BABEIGJJJIJJJJJHIJJJHGJJJHJJHIHIGHCFGGEDEGJIJDCB?@ACDGJEIJHHJJJJJJGHJJJJHJJHGFJHJ;;99>?HGJIDJGJJEA6.--/JFJJDEEC???:?5115;;<BIG>>@EIEJEJFGJJIGHJJJFJJIEDJJBGCCJJJGJJJJEJJJJJEBB.**,,@@95532.//9??BA65111E;99&&&)0=>@AJJHJJJIJJJGEJFHDEGDJJJJIJJJG856=JJJJ:9:939C2>@<=?9875558<BJJGFEJHIGHHB;@?;<5556BBDCCA=75556JAHJJHJ<;;;DGEEJJEJFFDGGCBDBH0...,*'&(-...03.077=><<=***+8=@@???B?==<>B;;<<JJBFGGJGIFJJEJIIGJFEHJJJJGJJGJJHHJJHJHHJIJEFJIJJGFHGJJJJJJJJJJJIJGFFEJID@@A@EAIDDDBJJJJJJIGHGIJADGHGDDHICCDEJHJJJJJIIJFEHEEECCFIJHJEHJJ?>==CAECBFJEF543////EEEEGFIJHIJGEJIJHJFDJFJEJJJJJJJHHDIDCCJJJIIJJJJJJJGJJHJJJJJE421/225334++*+8JJJHHJJJJJJJJHGJJJJJJJJJGJFGGFJHJJJEBC?IIFJHHJJJCFFJEJHGJHHCDCD??=>7777CIJJBB?@.../'&&')''''(,>A?@DFD?HFFJIJJJJIJEGJJIGJEJIGHJIJJJJJJJJJJJJJJJJHIIHJJHFHGGJJH:A@?DDJGFJGIJJGJIJJHJF==DAACDHJGIJHIFH555344)))+---.060179;=>F?A>BBCGJJJJGJHJJJFFDDCCE?>?)))),+++-.**19EI4434CCDA:88@AE6550/*&%'&&'(''%%,,7@HHGEJDIGJJJJJIJJJGHJJJFJIHJHJHJJIGJJIJJFGBDJJGFFIIDEGGDE42233CDBIJJFJJIHGJGCFA?BAEGEJHJJJ;;7994317=JBDECJJFJFJGJGJIJJJJIJGJJEJGJJFIFJJFJJJJJJJJJIGHA@HJHJJHEJGDGEEF@??@CDFEECA00'%%&&(**+***-777978GJJGDGGGJJEFJHJIIIJGJ>?C//***))*'''&''(''()5<>A32229()(/05DCEFGFJJJHDDABHCGIFIGJCBCHJJJJFJIGIFFEJJJFEEDCEEDI=:5557611256>>>@FJJEBEFGH<<;;CB<7)=>?>GG@A0;5655;@@;?JJIJCDACGJJJFF?>??H8833233:<?CJIGHFJJJEIJHGGGGJ@@A@HJBD/+DCCJ@:9/-83DB=<?ABJJGJJEGJJGHFIEGDFDGGIGJJGGIE:..//798322433=DJJJDJFFHFHFJIIGHHGJJJJHHJHEEDDB@==00/..598<EGIJJFJIJJJJHJFHGJIIHJABA=;/((()778IIFEJJJJJJIJIEED@;;;<:888=3334(')&&&&*-0.///((<>AIIJGHEEJJHJJHJJHIJJIHGIJJIJJGJIEFEIDGF:77641**0..-A;JJFHHHFGJHJFFEH=<<<;<<D6445<=<@AJHJAAA?EG10000,&'(1/...9@@@CJGDHGHJF><HJJGJGF85122;>*))*))()--**-;AEGDBHFGHIJJIIJFGHGJJGJIIJJJJHJJFJJJJJJJIJJGJHDEE;;9;<<>>>>?4443222/.24<>GF:6665088;2223AA?@@BJJ;98<<?=;<;333<:34BA?=<==BABJFJCB;+++-**44=<<)(((GHFJJFJECH=;7.5;A?>>BDEDGGDJH>>=>FJGDDDIBABCJEJJJEJJJGGJJFFIFJJEHJGGFB8@>FDHBA8765::9671.1+%%(%&&'$$%%)0=<=@FDFJEDHGDB>?FDCIGEJEJGJFEJ*((()'$$%%&&()--;A@@@IIDJIHJJA?>?@EDIGGGJJJJEJGJJEJJFB@@@CCD96AAIGHJJJDDEDJJJHJJJFIFGIJEGGJFIHEJHJFJDBJDDA@CEJDEJIGJFFFIJJJJJ?B@AA@FJDDCDD332***)01(''')99::<DHJJFJHFJJJHDJJJFJDJCB;6245??6536<<FCAJ9CJIDGCJJIHHJGEJJCGBABAJEFGFJGHJJCEEHJDGECBACFE>AEJHJJFEEEIFGEGJ=CCCADFCGGCIIJJGJEDDBIJJJJJJIGHJGJFIJJGJDJEJJFJFJHDB@867>FDDCEIC>96500+25:EGJHJ.../=GEFIEBHEHJGIFFJJJFJF>>6)CIFEFJIFDHHJDJJJJHGJHDDCB=>>@@?211293388DIF>C=:999:))))10.&''%'&%'%)?AFEIJIGFHHHIFHHHJGCFFJEHGJGFJDHECJ??CGJJHJHHJJJJGGGIJHIBAAAEBCEDGJJCCC42112210/,,,-,(''8;<A=EBHEJIGDHFIJJD?><.,,,4BHE@?>>JDCCCCCBBHD==<=@@=@A@FJCCCB;<<@HDDDEGGHDDGJ<7669:B<<<<=?BCEFBAAADJDEFCJEB?DJCD7887AA@B@A88431))(((;(((=@?>A?IJGHEGEDEFFEJGJJGJJDDJGDEEJGEGCHEEBCC<:9:;522''&'(==?>>>??==@@AA?EGFDABC@2???BCFJEFFCDBBBACABBCCDCBCEDEEGGID:555<=GEFDCFCA@???@5333??>@JJGFGJIJJFJJJGGBDIJJJJGJJJJJIEJJCD?JJGGCD96@BIDDGEEJGJJFFJJJJGGHJJJFAAB=77>::459(((23678;@>-,-1100/1(''((('(''''&&&&'(&&'(,,12229>?>==<2-.96668;=088:==>>;?999HJJHGIJHCA@ACC<=<656>@<99<B9855(''04551342602=JJFEEHGGGJJJ@@?@JHIIJFJEFHEEDEEDJJJJJJGAABBEJF.+,.:@>8;6;6542(''(122212=>?BBJIJJJJJIGJJGHJEC=0/@ACBFJIJJJJJJHJFFDEFGEJGEFCDHFHHJJGF'''(&%$$&'++(()/+7:@20002ECHJJJFCJIJJIFJEJJJJJJJFDFJIJJJJHJJJGEDEJI<32110/159:;<BACF;;;IJJ:8+&''(*+,,,**+1+++HIJJGJJIHCECCIJJIEJJJJJJHHJJJJJHGIJIJEFFGGGGEGD?4448D><667ED387(EJGJIJJJEJJIJIJJJJJHJJJIGJDJHGJGJJJJIJGJJJFJJFBAA=40-.0,688888JHJGJFJHJEJFJHJHJGFDJIFDB3./**3--..5-,--)))),,)'',,.*(()..*++-0+*19/..5545ACAB76660,,...&(%%(+,-&%&'779=BBCCFFJEJGFFJJHJJJAA@5556;;43/)))+-,*)))**27:4444HE?????::94444J@<5'''*''33?CCBBCFFJ>>>>JJEFDJJJDCCCA779;/...;7788?@BJAEFEJJJJGJJBCBCJJHJJJJD>AJFDHHIJHGIJCAAAB>A=946<7..2GA?<7=>>JFGFJJJHHIJJIJGJJJIICCI>>>=@>;EJJGGJJJFJ@>>>****313,'(%%%%%$$$$(-././//:79<////A=>CFIGFGJCCGE88*''77;DGEDJJJJF)))-IFE<<<CCGJJJFJJJJJGECEDJJGDGIFJ>82222@HHJF=<<DJEJJJDCBBJGJJFEEFJHJJJJJJJIJJHHJJJHJJIJHJJJGIJGDB4445JJGFJHGJHHJJGGJHJHJDBCDJJJFHIFHGE:8777889:A==:D;?99613312232111ACDECHJJIJJIJFBAAJA@@?DBE==222JJHIJJEDHFJJJCA@;7:IHFJGJE>;<@??@BC../BHGJIGJJJJGJJJJJGGGJJJJHFJJJJJJJJEJJDG66111879:;?B8FEJGGJGEJDJJJJGJFJJGFEJJJJJJJDIIJJJJHJJJJJIJFJJGIHFC/,..0500000>>BFDFJJJGJHJJIJHJJJJJJJJI>>;ADCGE@>?=70(&'*((((/0//1GHJDEBBBADDBGBFDJBACBCFFJHJJEJJJJIJJHHJHIJC@;=<@JIJACDEJJ2///CB***<@,)&'((89;CEBGFBCJFIDEHC@86;:D9899?<:;:9><=@AB4443668DCECDHCBD==FIFG48:;GFGIDB>6546<?99BBCJGEJJHJDCFJ))))=8:EJGGFJJGGJJJFJJJGJHJJCDBJJJGIHJIJEEDFJF:99681122C9,,,+012:+)))<3222DJJHJEJJJJIJJHHJIFJJJJJJFEE?<B2111FFJFEHJJGDGEIJJJEEFGJJJJFHGJJJJJHJJJJEJDGECCJGJAACC*)))+**,CD?8A8966671+*355-5JFJJFF>>>?DDJ776778BFGFJJDCFDGJJIJGJGIJIJHJJHJJJFHJJJJHJHJIGGGJD=<555<>F>=E==JC@>=?;;84@JJHCDEAF6@ADGDA@AA<::9;:.---.,..;CCCGFFC8888,+++395,,-*(''(8:;<==AD??<;44,)**++CIHEH1111EBDJGJFHJEGGJIJGJJJJJJJJIDA:>??DJDEHFJIEFEIJJFADBDADC@HB87,+(((12114669<75-+++-+///-,)('(''(-0*,,,***667FJECCEIJJHJJJJHHIGBDFDJJCAA+****53478@ABBDB<<*'''>>/****+011/.7976,+**++.@@ABIFC>>>@740--.,078445D@@@AJFJJJJJJJIJJDJFDGHIJJHJJJEJJEHJGGGGF<=<=HJA@?@5242-,%
@Glass_T7V_26_D3_14_11_8
GTTATGTAGGTAGGAATCTGATGTAATGGTTGTTGGTATTTTGTCACCATTCATTTTTATCTGGTTGTTCTCAAGTCGTTCAGATCCATTTGTCTATCTAGTTCAACTTGGAAAATCAACGTATCAGTCGGGCGGCCTCGCTTATCAACCACCAATTTCATATTGCTGTAAGTGTTTAAATCTTTACTTATTGGTTTCAAAACCCATTGGTTAAGCCTTTTAAACTCATGGTAGTTATTTTCAAGCATTAACATGAATTTGACGAAGGCTAATCTCTATATTTGCCTTGTGAGTTTTCTTTGTGTTAGTTATTTTAATAACCACTCATAAATCCTCATAGAGTATTTGTTTTCAAAAGACTTAACATGTTCCAGATTATATTTTATGAATTTTTTTAACTGGAAAAGATAAGGCAATATCTCTTCACTAAAAACTAATTCTAATTTTTCGCTTGAGAACTTGGCATAGTTTGTCCACTGGAAAATCTCAAAGCCTTTAACCAAAGGATTCCTGATTTCCACAGTTCTCGTCATCGAGCTTCTCTGGTTGCTTTAGCTAATACACCATAAGCATTTTCCCTACTGATGTTCATCATCTGAGCGTATTGGTTATAAGTGAACGATACCGTCCGTTCTTTCCTTGTAGGGTTTTCAATCGTGGGGTTGAGTAGTGCCACACAGCATAAAATTAGCTTGGTTTCATGCTCCGTTCAGTCATAGCGACTAATCGCTAGTTCATTTGTTTTGAAAACAACTAATTCAGACATACATCTCAATTGGTCTAGGTGATTTTAATCACTATACCAGATTGAGATGGGCTAGTCAATGATAATTACATGTCCTTTTCCTTTGAGTTGTGGGTATCTGTAAATTCTGCTAGACCTTTGCTGGAAAACTTGTAAATTCTGCTAGACCCTCTGTAAATTCCGCTAGACCTTTGTGTGTTTTTTTTGTTTTATATTCAAGTGGTTATGATCTATAGAATAAAGAAAGAATAAAAAAGATAAAAAGAATAAATCCCAGCCCTGTGTATAACTCACTACTTTAGTCAGTTCCGCAGTATTACAAAAGGATGGCAAACGCTGTTTGCTCCTACAAACAGACCTTAAAACCCTAAAGGCTTAAGTAGCACCCTCGCAAGCTCGGGCAAATCGCTGAATATTCCTTTTGTCTCCGACCATCAGGCACCTGAGTCGCTGTCTTTTTCGTGACATTCAGTTCGCTGCGCTCACGGCTCTGGCAGTGAATGGGGGTAAATGGCGCTTACGGCGCCTTTTATGGATTCATGCAAGGAAACTACCCATAATACAAGAAAAGCCCGTCACGGGCTTGTCAGGGCGTTTTATGGCGGGTCTGCTATGTGGTGCTATCTGACTTTTTGCTGTTCAGCAGTTCCTGCCCTCTGATTTTCCAGTCTGACCACTTCGGATTATCCCGTGACAGGTCATTCAGACTGGCTAATGCCACCAGTAAGGCAGCGGTATCATCAACAGGCTTACCCGTCTTACTGTCCCTAGTGCTTGGATTCTCACCAATAAAACACCGGCGGCAACCAGTGACTGAACAAATCCAGATGGAGTTTATACAGTAATTGGATACTATCAACAGGAGTCCAAGCGAGCTCGTAAACTTGGTCTGACAGTTACCAATGCTTAATGAGTGAGGCACCTATCTCAGCGATCTGTCTATTTCGTTCATCCATAGTTGCCTGACTCCCCGTCGTGTAGATAACTACGATACGGGAGGGCTTACCATCTGGCCCCAGTGCTGCAATGATACCGCGAGACCCACCTTCACCGGCTCCAGATTTATCAGCAATAAACCAGCCAGCCGGAAGGGCGGAGCGCAAGTGGTCCTGCAACTTTATCCGCCTCCATCCAGTCTATTAATTGTTGCCGGGAAGCTAGAGTAAGTAGTTCGCCAGTTAATAGTTTGCAACGTTGTTGCCATTGCTACGGCATCGTGGTGTCACGCTCGTCGTTTGGTATGGCTTCATTCAGCTTCTCCGGTTCCCAACAGGATCAAGGCGAGTTACATGATCCCCATGTTGTGCAAAAAAGCGGTTAGCTCCTTCGGTCCTCCGATCGTTGTCAGAAGTAAGTTGGCCGCAGTGTTATCACTCATGGTTATGGCAGCACTGCATAATTCTCTTACTGTCATGCCATCCGTAAGATGCTTTTCTGACTGTGACGAGCTCAACCAAGTCATTCTGAGAATAGTGTATGCGGCGAGTACCGAGTTGCTCTTGCCCGGCGTCAATACGGGATAATACCGCATCAGCAGAACTTTAAAAGTGCTCATCATTGGAAAACGTTCTTCGGGGCGAAAACTCTAAGGATCTTACCGCTGTTGAGATCCAGTCAGATGTAACCCACTCGTGCACCCAACTGATCTTCAGCATCTTTACTTTCACCAGCGTTTCTGGGTGAGCAAAAACAGGAAGGCAAAATGCCGCAAAAAAGGGAATCAGCGACACGGAAATGTTGAAAATATTCATACTCTTCCTTTTTCAATATTATTGAAGCATTCTCGGGTTATTGTCTCATGAGCGGATACATATTTGGAATGTATTTAGAAAAATAAACAAATAGGGGTTCCGCGCCCCACATTTCCCATGGTGCCACCTGACGTCTAAGAAACCATTATTATCATGACATTAACCTATAAAAATAGGCGTATCACGAGGCAGAATTTAGATAAAAAAAATCCTTAGCTTTCATAAGGATGATTTCTGGAATTCGCGGCCGCTGTTTCTTCGAATTCGCGGCCGCTTCGTTATGACAACTTGACGGCTACATCATTCACTTTTTCTTCACAACCGGCACGGAACTCGCTCGGGCTGGCCCCGGTGCATTTTTTAAATACCCGCCAGAGAAATAGAGTTCATCGTCAAAACCAACATTGCGACCGACGGTGGCGATAGGCATCCGGGTAGTATAAAAAGCAGCTTCGCCTGGCTGATACGTTGGTCCTCGCGCCAGCTTAAGACGCTAATCCCTAACTGCTGGCGGAAAAGATGTGACAGACGCGACAGCAACAGCAAAACATGCTGTGCGACGCTGGCGATATCAAAATTGCTGTCTGCCAGGTGATCGCTGATGTACTGACAAGCCTCGCGTACCCGATTATCCATCGGTGGATGAAGCATTCGTTAATCGCTTCCATGCGCCGCAGTAACAATTGCTCAAGCAGATTTATCGCCAGCAGCTCCGAATAGCGCCCTTCCCCTTGCCCGGCGTTAATGATTTGCCCAAACAGGTCGCTGAAATGCGGCTGGTGCGCTTCATCCGGGCGAAAGAACCCCGTATTGGCAAATATTGACGGCCAGTTAAGCCATTCATGCCAGTAGGCGCGCGGACGAAAGTAAACCCACTGGTGATACCATTCGCGAGCCTCCGGATGACGACCGTAGTGATGGATCCTGGCGGGAACAGCAAAATATCACCCGGTCGGCAAACAAATTCTCGTGCCTGATTTTTCACCGCCTGACCGCGAATGGTGGATTGAGAATATAACCTTTCATTCCCAGCGGTCGGTCGATAAAAAATCGAGATAACCGTTGGCCTCAATCGGCGTTAAACCCGCCACCAGATGGGCATTAAACGAGTATCCCGGTGATCATCTTGCGCTTCAGCCATACTTTTCATACTCCCGCCATTCAGAGAAACCAATTGTCCATATTGCATCAGACATTGCCGTCACTGCGTCTTTTACTGGCTCTTATTTCGCTAACCAAACCGGTAACCCCGCTTTATTGCACAAAGCATTCTGTAACAAAGCGGGACCAAAGCCATGACAAAAACGCGTAACAAAAGTGTCTATAATCACGGCAGAAAAGTCCACATTGATTATTTGCACGGCGTCACACTTTGCTATGCCATAGCATTTTTATCCATCAGGTTGGCGGATCCTACCTGACGCTTTTTATCGCAACTCTCTACTGTTTCTCCATACCCGTTTTTTTGGGCTAGCTACTAGAGAAAGAGGAGAAATACTAGATGATGCAAACCGTTTTAGCGAAAATCGTCGCAGACAAGGCGATACGGTGAGAAGCCCGCAAACAGCAGCAACCGCTGGCCAGTTTTCAGAATGAGGTTCAGCCGAGCACGCGACATTTTTATGATGCGCTACAGGGTGCGCGCACGGCGTTTATTCTGGAGTGCAAGAAAGCGTCGCCGTCAAAAGGCGTGATCCGTGATGATTTCGATCCAGCACGCATTGCCGCCATTTATAAACATTACGCTTCGGCAATTTCGGTGCTGACTGATGAGAAATATTTTCGCCAGGGGAGCTTTAATTTCCTCCCCAGTCGTCAGCCAAATCGCCCCGCAGCCGATTTTATGTAAAGACTTCATTATCGACCCTTACCAGATCTATCTGGCGCGCTATTACCAGGCCGATGCCTGCTTATTAATGCTTTCAGTACTGGATGACGACCAATATCGCCAGCTTGCCGCCGTCGCTCACAGTCTGGAGATGGGGGTGCTGACCGAAGTCAGTAATGAAGAGGAACAGGAGCGCGCCATTGCATTGGGAGCAAAGGTCGTTGGCATCAACAACCGCGATCTGCGTGATTTGTCGATTGATCTCAACCGTACCCGCGAGCTTGCGCCAAAAACTGGGGCACAACGTGACGGTAATCAGCGAATCCGGCATCAATACTTACGCTCAGGTGCGCGAGTTAAGCCACTTCGCTAACGGTTTTCTGATTGGTTCGGCGTTGATGGCCCATGACGATTTGCACGCCGCCGTGCGCCGGGTGTTGCTGGGTGAGAATAAATTACTGTGGCTGACGCGTGGGCAAGATGCTAAAGCAGCTTATGACGCGGGCGCGATTTACGGTGGGTTGATTTTTGTTGCGACATCACCGCGTTGCGTCAACGTTGAACAGGCGCAGGAAGTGATGGCTGCGGCACCGTTGCAGTATGTTGGCGTGTTCCGCAATCACGATATTGCCGATGTGGTGGACAAAGCTAAGGTGTTATCGCTGGCGGCAGTGCAACTGCATGGTAATGAAGAACAGCTGTATATCGATACGCTGCGTGAAGCTCTGCCACGGCACCGTGCCATCTGGAAAGCGTTAAGCCTGGTGAAACCCTGCCCGCCCGCGAGTTTCAGCACGTTGATAAATATGTTTTAGACAACGGCCAGGGTGGAAGCGGGCAACGTTTGACTGGTCACTATTAAATGGTCAATCGCTTGGCAACGTTCTGCTGGCGGGGGGCTTAGGCGCAGATAACTGCGTGGAAGCGGCGCAAAACCGGCTGCGCCGGATTGATTTTAATTCTGCTGTAGAGTCGCAACCGGGCATCAAAGACGCACGTCTTTTGGCCTCGGTTTTCCAGACGCTGCGCATATTAATGCTGCGTAGCGAAGCGCTGCCAGTCCGGCGAAAAAGGGCAAGGTGTCACCACGCTGTCCCTTTTCTTTAAAACCGAAAAGATTACTTCGCGTTATGCAGGCTTCCTCGCTCACTGACTCGCTGCGCTCAGTAGTTCGGCTGCGGCGAGCGGTATCAGCTCACTCAAAGGCGGTAATCTCGAGGTTACATTGTCAATATCTTCATGGTGAACAGCTTTGAATGCACCAAAAACTCGTAAAAGCTCTGATGTATCTATCTTTTTTACACCGTTTTCATCTGTGCATATGGACAGTTTTCCCTTTGATATGTAACGGTGAACAGTTGTTCTACTTTTGTTTGTTAGTCTTGATGCTTCACTGATAGATACAAGAGCCATAAGAACCTTCGAATCCTTCCGTATTTAGCCAGTATGTTCTCTAGTGTGGTTCGTTGTTTTTGCGTGAGCCATGGAACGAACAGTTGAAATAATCTACTTTGCATGTATCCCACTCAAAAATTTTGCCTAAAACTGGTGAGCTGAATTTTTGCAGTTAAAGCATCATCTAGGTATT
+
?>@CAC?777JIDJHJFGJJHJJJJJJHJJJJGHEIJDGIJIJJFCJJHFJH@A=<=;753233;<599//&%$$*&$$$$$%*-.::AA>AEJJGFJIIFFJIDEJEJGJJHJJJIJJJJJIJJGEJJIIGFCEDCF4,++-'&&&-.;=ADEECEDCFB@A@@EGHEJJJJHE>3)(():;99889:8443=ECEGFBGJIHHEJJCFCEHJIIGGJJJJJHBBCBIEJJIJFJEGIJFEDCDFBCB)((((&&(%&''&((''(;?CDFCEJECDCJHJJJJIII??;98:5@A1--96=<<?2222++*+,,6CHFEIHFJHGJFBCCEDJIEJ>))899;<=<=<CF>88:GJJGGGFGJHJJJHBJGJFEDFED877??J@AAJJJJJJJJFHJDGBHEGEFEBBCGFIGFDGDFBACAABAAHIJHJFA@CG>>8707323511354AAA?:9:9ADCEBIEJJHH>>1CBBCFDCAC::....ECBAGIDDAAAFDJJJJHFEIBC@ADA>:;=>??ADCEJ00//'&&&1,'(6;DCBDCJGJEFEHEDCDDACABE@A@BJGEJGFGJJIFBDECDCDDBCDCBCAB@@A@:965568@ABB6656,+++,+***1-:78:9==DCED?@G;CA??BACDHFB@A8778?AAA@?==@@@@ABAAB@@???;:228B////>DDA@>?ACDBBA@5521+'&&%()-0785678>>>>;;;=AAA@>@?@@///<;9=>C?<==>=<3333<;=6667=>7668:,A>?B@A@@@AA@AACIFDAAAA?>><<;81***5332+(()3@@>>>>>????>?>@>>>=>>??@FEJG@BDA:=<==@CBA@@@@5444(''-)(,'(++()2/./2--,).2>@@=<>=?=<;=<<<>>??=;;;;@??@<<;;===9996789;<??0+5=<?>9B?CBDCA=;>=2223:<<<;<=<<<:;&&&&&&(-&&''/12564<;..-12.*A:>532426:9--+(&&(&(,-4:;CFHA989888995223001.0.0A@A?AB>=<==EJFHC/.++-10+(())-0237......//+++-6-0**+1'''*--/(3JHJJIJGEIIGJGGHEIIGHEFDEFHGBD?@ABJFEEBADBDHEFFBCDDDGFCDDBEJEFJGIGECBBBJEGGJIH@A@@B@:,++,@AB>===;@<;;=CEGGE5555ECCHJJDDCHJIGDEEGJJHDJFHEEDDJJEBDCBEDHE9--++)(()''(BD@?CJJJE?=>>CEDDFJCDCBBEE@>>>@BCCBBBBCGA>?BCCDCCD@@555102665**&&''2BFCEEFB@@@C@@@BEDDCBCDCDJHCDBCB@AACCC><<8-,-<=<=99=?CBAABBDEFFEHEIEEFHJBHB7B@@@@A@??>?A??@??@@@=<73668<==>?A@?@@>>==@@DDD;::78*)*+&44477<<==<8989;;;;<<<=====@B;<<:6789=75558::>?::::<:;:9:9999@665,,,)'-;6*(&&'*3;;>A@7---))('&)--:6667JFFCCA87777*(*&&))+-668,++,,+***-/8:BJHGJJIGJIIJHJIEJ7666EE>>><AGJIJJJEFDCAC;66=999;=>?*))+JIJJJIJFFEEJJEEFE----;88557=9987;<>???ECB:867+*+,776999?@@FJFHEFGGEEIJJJJIHJJFJGFFIJGIBJJJJJJGJIFD???@@DA@A?@A8666792333?=>>>A?A?>,**('))-0/1****:;;62;;<JJ>>?=EFFABFC@<<=>>@>A@A>7(&&'-,/)%&7;==;;;;>CAEFJI@>::1011BBBJJJJJFIGJHHIJHJJJJJEJBDA>HIJHJJJIJIGHHDCIDJEJGF>EHJGGC@==C2,,;?@DDDJJJJJIFIFHJECC@AAB====JEIJJGEIIJGJJJJJIJJIJEHBCBBJGAAB?21112--,.1?AABB?***'&$$$(***5@?55555:,,&'''7BFDA@BB?@<:,,/:;=>=<<>A;999:=3?9<HGIJJEB<::93334:99:>FJJHHJJJJIJGGJEJJIHIHFJGJHJJJJJIJIHFJGGJHGGFGIHJHFGIJJIAHFJJJGJJFFFHEJJJHJJJJIFJHFHEC1.+'/.1,&%$$$$$%%%'.8?FADJEEF=<<;>>;8>?A@IJEFJ<<;/..-../+*--./8:***13B>>?@GHE8889J@?=;8'''(/)%&()/))*0<@@;==>;FJJIJGJGJJJIHJJGGJIHIGEEJFHEE=<<ED533AC85('%%'+12860''(''.//.--/02<8565&&&&'6=<<9::<@A7777B66891113;::9:6(--211/./.+***/*6:?>FJHJFHJJ77792222654;<<>DIGEDFDEEIFJFJJEJEA=JBBA:7<95.*&%%&&%&)*,168863-,,,/73..'(*++**/649>:>:@AHJJJGHHHHCFHJJ@@@..+))*,3..)&&%%%%&&&.89;<=CD99778-+)&**.***13-78;AJIICEDE====GJCEJFGBC77662(('(*,./123*9GJJHJJ9999JJJFDEDCBBDIJEJGGEJJJHJHGJJIJGJIEEGIJGFGEJJJHBCDC3332611016799749448(((/112=EGJHJIHJIEDD;73)%$#$&&)(((((*+**@F@JJ??>444480../8=:<<2239542,,,,24543,&%&)+.16<6555756AFGHJHHJJF><CDBEEEJHJEDG4A@A@FJJJIJJJIJJEJIGFJIJJJIEJJGJJJJJJJJJJJJJJJIJJJJJED;<*'&)*55;;32+)**(''(///58EJJGDGHBBAB>?>?C;==>JJIJJJJJ<;;;55332?;0'''''''+BJGJEBCDI40004GGHGHEF985687=CFJHJJHEH=62*)*-/;:112B==CGJJJEGFJGJJIJJ>;8<@IB>741/015664,*'',&&''''(//03362($$$''-/00442222666<;;<2212874++++/'''>CCCHHEFIGCA=77?IJIFFJGJJJJJHH9888AIHE>@>?DGEIGHJCCCDA@><<<<;5))))+6<?B>;.---2-((///.39<<=?BGF>=<?BBIHIJJJJJJJJGIGJFJJGJJIGHHDBD9899998930)0'(/23.*+<<9CFJEEIJGBA?AG7558?AADHGGJ;7679==JDA@?@;EJHJIJGGEGJEHJHJJJG777CFFECFGJIEJJJJJJJJJGJBB@BJJIJJJHHJJFJIJJFJJGHJJHJJFGEHC1001>?JGFJJJJIJHJIFH96//EDGJJJJJCBEJIHGHGGECBAJJJGJFJJJJJJJ==<<=H0*)*)&,17>JJFHJIABBCJJFJJJJJJJIJJJIGDDCJEC=56.,++,,.&&&'110/.-.&&'/./00:;DDDJAA@@EDB4,'+55:<=?CDF?BGJDJC;118/;6/ABDFC:667*)))+,++-*++033>@CIJJIJHHGEJJI>=>>GJJJJJJJJJJGJJJIJJJJIJFJJJHJJJJHJ6667?@===73*('(2.1))))7BCDJEHFHFJJJJFHJJ<6689:;C=8<;566'%%%()8@@ADDHJJJJHIIJGJIJGGJJJFHBAABJJEJJJFHJJFDEEIJJDGJIJFJJEB)(((()--0<BAADEA???@EGECDC5521+&'%$$$%&%)2/.--,,01BFIBCABJIJJJJJJGJJIFEBBCJGFIJJJGJGGIHJJJJJJJGEICB@888.233395557AB65449FJHIJJIGJFJIGGBBAAJFFB<;<=31G@JFFD>8667?>EB>@?CJDCB9,,++,**,/11199?>?>BHJJJGGGJFJJFHDGGHJJJJJIJJJJJJGJJIFJCDIJJHJIB@A@8AAH===CJ:878555.,,-3B>=>860@EFJIGIJ<:>>>FJIIIJJJJJJHJJJJJGJGJJGGJJDAC<=8785342,,,%%$%%''''*+79<CJJFJHJJJJIGGJJJGJJGJHJJJ,)B?<:9888220/-.++,,5221/../055DFDFFEJGJFHJJHGJJEA??ADFDDCBAEJF8889:;:))))*6767EEJF??DIJHJEFDCDBCCIIGJIJJJJJD>?GC@BBEEHFEGJJ==<=FHHEEECEIIJEHJEJHHJHHJJHFJJJJJJIIJJHHFGJIHJJJIGHFFDABBJHHJJ55448896656=2.-*&&%'=??>>@FDI??>>@@211020-,+,(),/3//2/4;;9<:9;<@D@::9431189<ABFFHFB5445CDJEHJJJ>GE<@D>((((:1013>@A;:99B?884678=>=4110>HIJJJGIAJJGJJIJJJHGB?>>DA@ABGFJB?>?B@JEHFE7777IEJJJFJJGJIJE8887770001>CEBCEDEFIJJGGHFJJJGCBBEJ?<;>;;;=DECHJDBGB==<<<,,,?BEAFDEI996467:532239;5433<AAEDFDEJG?A??GIFDJGJJJGHJIHFJJJIIEJEEGJJICEHHFJJHIJEGEBBHGFJDE==5(((37)'&'1;=?@;;<;>??I@?>5552333,,.,-234<?A>???CAACAIJIJIEEBBJJGD:9444CCCEJJJJJIHJFIJJHJJJJJICC@@?@AD@E89;FJFACDBDFJGGEHGJJFJDJJF<>==?@IFEDHJHJJFHJJHDIEJF6666(&%&(&&))%%$$$$&''''(,,-127CFGGJC@BCGCB7788F<<<=EAF@??>?::CDGJA@BBGEFFGJJJD<<<<FIJJJGGJIGJHFJJJGIIHHJIJGIJFHFFFIJJJJJJJJIJJJDEJJJIJJJJIJJJJHJJJJGJGEECDBBE?@430-*+,,//4255>((((JJJGJCEDCHJDFJHJJJHJGJEHCB=IJGFJJHJJJGJIHJHHJJJJJJJGJHAAAACD>>6676:;;GJJJJJGIJJJJJJHGEEDDHJFHJJJJJJIJHJIJEBB4/($*)()($$$$4448<<<EJJEC**(')20'&&'+9GHJJJIJGHJGDCJ=8A==877=.--/4445<<?JJJJJJJJJHGJJJJHIHHJJJJJJJG=3.''/((+12--,,*)*)-1=@@GJHJIJJGGJJJFGJE<;;<AAABHJIJJJIHIJJGJJJIIIGJGJIEBCB@??@A???A.../2)&&&.(*/.../,,,,0>@BEIJFFCCC@2,+&(&---;EEDJEEJIFGFJHHJHJJGFIJHJFGIIGJIIJJJE>=?BD999:@@B6777JGJJFJJHJJDIHIJJJGD>//0+++*+30/0((''*,,)(('(%%%&&&%&''&%')'''(899775('')3)((())',(''',**+16;>889<AHGJGBIA@GJGDDB?....BFJJJJGGJHHJFJIIJFIJJJIJJJJGGJIGIFHJCEC?)))))))///28><0/.*(((++*)(''()300;<:<;;;?A444254*)))../-.)**)*))(*,-**('''69;>8>=>>AA@BHGCCEFJJJIFDEJJJEHAA@@GHJJJJHGJJGGDFB;::;DC>>;FF@=>AAGIIJJJHJIJJJJIJJHJJJIJEFDEGJIJC=JJIJJHIJJHEFFFJIJJJHFJIJGJFJGIIHJJIJDFIDJDEECGJGJJJFGFDDIGEGJEBDDGEG989854040-(./-110+),,,7381,.35///0/0112668:>>A9:;<8898GBBBCHIJJIJHJBHC70444=@?;;72210../0-,,-266890//))&&'*/25.../2/,*+*-79<EGIB>9;8,''&001;7645BABCBH???>HGJF@=33//,+.-*&&%$&$%$#$&'$$
@Glass_T7V_26_D3_14_11_9
TACAGCAGAATTAATACGATCCTGGGCAGGACGCCGGTTTGTGCCGCTTCCACGCAGTTATCTGCGCCTAAGCCCCCCGCCAGCAGAACGTTGCCAGCGGATTGACCATTTAATAGTGACCAGTCAAAACGTTGCCCGCTTCCACCCTGGCCGTTGTCTAAAACATATTTATCAACGTGCTGAAACTCGCGGGCGGGCAGGGTTTCACCGACGCTTAATGCTTTCCAGATGGCAACATGTGCTGGCAGAGCTTCACGCAGCGTATCGATATACAGCTGTTCTTCATTACCATGCAGTTGCACTGCCGCCAGCGATAACGCCTTAGCTTTCCACACATCGGCAATATCGTGATTGCGGAACACGCCAACATACTGCAACGGTGCCGCAGCCATCACTTCCTGCGCCTGTTCAACGTTGACGCAACGCGGTGATGTCGCAACAAAAATCAACCCACCGTAAATCGCGCCCGCGTCATAAGCTGCTTTAGCATCTTGCCCACGCGTCAGGCCACATACTTTATTCTCACCCAGCAACACCCGGCGCACGGCGGCGTGCAAATCGTCATGGGCCATCAACGCCGAACCAATCAGAAAACCGTTAGCGAAGTGGCTTAACTCGCGCACCTGAGCGTAAGTATTGATGCCGGATTCGCTGATTACCGTCACGTTGTGCCCCAGTTCGGCGCAAGCTCGCGGGTACGGTTGATCAATCAACAAATCACGCAGATCGCGGTTGTTGATGCCAGACCTTGCTCCCAATGCAATGGCACGCTCCTGTTCCTCTTCATTACTAACTAATCGCCGTCTCCAGACTGTGAGCGACGGCGGCAAGCTGGCGATATTGGTCGTCATCCAGTACTGAAAGCATTAATAAGCAGGCATCGGCCTGGTAATAGCGCGCCAGATAGATCTGGTAAGGGTCGATAATGAAGTCTTTACATAAAATCGGCTGCGGGGCGATTTGGCTGATGGGGAGGAAATTAAAGCTCCCCTGAAAATATTTCTCATCAGTCACACCGAAATTGCCGAAGCGTAATGTTTATAAATGGCGGCAATGCGTGCTGGATCGAAATCATCACGGATCACGCCCTTTGACGGCGACGCTTTCTTCACTGCAGAATAAACGCCGTGCGCGCACCCTGTAGCGCATCATAAAAATGTCGCGTGCTCGGCTGAACCATCTGAAAAACTGGCCAGCGGTTGCTGCTGTTTGCGGGCTTCTACCCAAATCGCCTTGTCTGCGACGATTTTCGCTAAAACGGTTTGCATCATCATCTCTCCTCTTTCTCTAGTAGCTAGCCGAAAAAAACGGGTATGGAGAAACAGTAGAGAGTTGCGATAAAAAGCGTCAGGTCAGATCCGCTAATATTATGGATAAAAATGCTATGGCATAGCAAAGTGTGACGCCGTGCAAATAATCAATGTGGACTTTTCTGCCGTGATTATAGACACTTTTGTTACGCGTTTTTGTCATGGCTTTGGTCCCGCTTTGTTACAGAATGCTTTTAATAAGCGGGGTTACCGGTTTGGTTAGCGAGAAGAGCCAGTAAAAGACGCAGTGACGGCAATGTCTGATGCAATATGGACAATTGGTTTCTTCTCTGAATGGCGGGAGTATGAAAAGTATGGCTGAAGCGCAAAATGATCCCCTGCTGCCGGGATACTCATTAATGCCCAATATGGTGGCGGGTTTAACGCCGATTGAGGCCAACGGTTATCTCGATTTTTTTATCGACCGACCGCTGGGAATGAAAGGTTATATTCTCAATCTCACCATTCGCGGTCAGGGGGTGGTGAAAAATAAGGGGGCGCGAATTTGTTTGCCGACCGGGTGATATTTTGCTGTTCCCGCCAGGAGAGATTCATCACTACGGTCGTCATCCGGAGGCTCGCGAATGGTATCACCAGTGGGTTTACTTTGAGTTCCGCGCGCCTACTGGCATGAATGGCTTAACTGGCCGTCAATATTTGCCAATACGGGGTTCTTTCGCCCGGATGAAGCGCACCAGCCGCATTTCAGCGACCTGTTTGGGCAATTCGTTAACGCCGGGCAAGGGGAAGGGCGCTATTCGGAGCTGCTGGCGATAAATCTGCTTGAGCAATTGTTACTGCGGCGCATGGAAGCGATTAACGAGTCGCTCCATCCACCGATGGATAATCGGGTACGCGAGGCTTGTCAGTACATCAGCGATCACCTGGCAGACAGCAATTTTGATATCGCCAGCGTCGCACAGCATGTTTGCTTGTCGCCGTCGCGTCTGTCACATCTTTTCCGCCACAGTTAGGGATTAGCGTCTTAAGCTGGCGCGAGGACCAACGTATCAGCCAGGCGAAGCCTTTTCGAGCACCACCCGGATGCCTATCGCCACCGTCGGTCGCAATGTTGGTTTTGACGATCAACTCTATTTCTCGCGGGTATTTAAAAAATGCACCGGGGCCAGCCCGAGCGAGTTCCGTGCCGGTTGTGAAGAAAAAGTGAATGATGTCACGATAAAGTCTGGCATTAACTGAGAAGACGGGCCGCGAATTCAAAAGAAACAGCGGCCGCGAATTCCAGAAATCATCCTTAGCGAAAGCTAAGGATTTTTTTTTATATTGAAATTCTGCCTCGTGATACACCTAAATTTTATAGGTTCATGTTCATGATAATAATGGTTTCTTAACGTAGGTGGCACCATGGGAAATGTACACGGTCACTTTGTTTATTTTTCTAAATACATTCAAATATGTATCCGCTCATCAACAATAACCCTGATAAATACTTCGATAAATATGAAAAAGGAAGAGTATGAGTATTCAACATTTCCGTGTCGCCCTTATTCCCTTTTTTGCGGCATTTTGCCTTCCTGTTTTTGCTCACCCAGAAACGCTGGTGAAAGTAAAAGATGCTGAAGATCGGTCCATACAGAGTGGGTTACATCGAACTGGATCTCAACAGCGGTAAGATCCTTGAGAGTTTTCGCCCGAAGAACGTTTTCCAATGATGAGCACTTTTAAAGTTCTGCTATGTGGCGCGGTATTATCCGTATTGACGCCGGGCAAGAGCAACTCGGTCACCGCATCACTATTATTCAGAATGACTTGGTTGAGTACTCACCAGTCACAGAAAAGCATCTTACGGATGGCATGACAGTAAGAGAATTATGCAGTGCTGCCATGACCATGAGTGATAACACTGCGGCCAGCCTTTCTGACAACGATCGGAGGACCGAAGGAGCTAACCGCTTTTTTGCACAACATCGGGGATCATGTAACTCGCCTTGATCGTTGGGAACCGGAGCTGAATGAAGCCATACCAAACGACGAGCGTGACACCACGATGCCTGTAGCAATGGCAACAACGTTACAGCGAAGCTCTTAACTGGCGAACTACTTACTCTAGCTTCCCAGGCAACAATTAATAAACTGGATGGAGGCGAATAGTTCCAGGACCACTTCTGCGCTCGGCCCTTCCGGCTTGGCTGGTTTATTGCTGATAAATCTGGAGCCGGTGGCATAGGTATCGCGGTATCATTGCAGCACTGGGGCCAGATGGTAAGCCCTCCCGTATCGTAGTTATCTACACGACGGGGAGTCAGGCAACTATGGATGAACGAAATGGACCAATCGCTGAGATAGGTGCCTCACTGATAACATCGTAGTACGCGGCCCAGATTTACGAGCTCGCTTGGACTCCTGTTGATAGATCCAGTAATGACCTCAGAACTCCATCTGGATTTGTTCAGAACGCTCGGTTGCCGCCGGGCGTTTTTTATTGGTGAGAATCCAAGCACTAGGGACAGTAAGACGGGTAAGCCTGTTGATGATACCGCTGCCTTACTGGGTGCATTAGCCAGTCTGAATGACCTGTCACGGGATAATCCGAAGTGGTCAGCTGGAAAATCAGAGGGCAGGAACTGCTGAACAGCAAAAAGTCAGATAGCACACATCGCGAACCCGCCATAAAACGCCCTGAGAGCCCATCAACGGCTACTTCTTGTCCTATCGGGTAGTTTCCTTGCATGAATCCATAAAAGGCGCCTGTAGTGCCATTTACCCCATTCACTGCCAGACCGTGAGCGCAGCGAACTGAATGTCACGAAAAAGACAGCGACTCAGGTGCCTGATGGTCGGAGACAAAAGGAATATTGAGCGATTTGCCGACTTACAGAGGTTCTCTAAGCCTTAGGGTTTTAAGGTCTGTTTTGTAGAGGAGCAAACAGCGTTTGCGACATCCTTTTGTAATACTGCGGAACTGACTAAAGTAGTGAGTTATACACAGGGCTGCAATATATTCTTTTTATCTTTTTTTATTCTTTCTTTATTCTATAAATTATAACCACTTGAATATAAACAAAAAAAACACACAAAGGTCTAGCGGAATTTACAGAGGGTCTAGCAGAATTTACAAGTTTTCCAGCAAAGATTAGCAGAATTTACAGATACCCACAACTCAAAGGAAAAGGACATGTAATTATCATTGACTAGCCCATCTCAATTGGTATAGTGATTAAAATCACCTAGACCAATTGAGATGTATGTCTCTAATTAGTTGTTTTCAAAGCAAATGAACTAGCAATTAGTCGCTATGACTTAACGGAGCATGAAACCAAGCTAATTTTATGCTGTGTGGCACTTACTCAACCCCACGATTGAAAACCCTACAAGGAAAGAACGGACAGTAGCTCACTTATAACCAATACGCTCAGATGATGAACATCAGTAGGGAAAATGCTTATGGTGTATTAGCTAAAGCAACCAGAGAGCTGATGACGAGAACTGTGGAAATCGAGGAATCCTTTGGTTAAAGGCTTTGAGGAATTTTCCAGTGGACAAACTATGCCAAGTTCTCAAGCGAAAAATTCAATTCATTTTTAGTGAAGAGATATTGCCTTATCTTTTCCAGTTAAAAAAATTCATAAAATATAATCTGGAACATGTTAAGTCTTTTGAAAACAAATACTCTATGAGGATTTATGAGTGGTTATTAAAAAGAACTAACACAAAAGAAAACTCACAAGGCAAATATAGAGATTAGCCTTGATGAATTTAAGTTCATGTTAATGCTTGAAAATAACTACCATGAGTTTAAAAGGCTTAACCAATGGGTTTTGAAACCAATAAGTAAAGATTTAAACACTTACAGCAATATGAAATTGGTGGTTGATAAGCGAGGCCGCCCGACTGATACGTTGATTTTCCAAGTTGAACTAGATAGACAAATGGATACCGTAACCGAACTTGAGAACAACCAGATAAAAATGAATGGTGACAAAATACCAACAACCATTACATCAGATTCCTACCTACATAACGGACTAAGAAAAACACTACACGATGCTTTAACTGCAAAAATTCAGCTCACCAGTTTTCAGGCAAAATTTTTCAGTGACATGCAAAGTAAGTATAATCTCAATGGTTCGTTCTCATGGCTCACGCAAAAACAACGAACCACACTAGAGAACATACTGGCTAAATACAGAAGATCTGAGGTTCTTATGGCTCTTGTATCTATCAGTGAAGCATCAAGACTAACAAACAAAAGTAAAACAACTGTTCACCGTTACATATCAAAGGGAAAACTTTCCATATGCACAGATGAAAACGGTGTAAAAAAGGATCAATCATCAGAGCTTTTACGAGTTTTTGGTGCATACGAAAGCTGTTCACCATGAACAGATCGACAATGTAACCTCGAGATTACCGCCTTTGAGTGAGCTGATACCGCTCGCCGCAGCCGAACGACCGAGCGCAGCGAGTCAGTGAGCGAGGAAGCCTCTGCATAACGCGAAGTAATCTTTTCGGTTTTAAAGAAAAAGGGCAGGGTGGTGACACCTTGCCCTTTTTGCCGGACTGCCAGCGGCCGCTACTAGTATTAATATGCGCGCAGCGTCTGGAAAACCGAGGCCAAAAGACGTGCGTCTTTGATGCTG
+
322112/,,.++&&&&%##$$#$%'*((%%$$&%(*/.090<44667BEFJDDJIJJJHGFFHJGDBCA?=>?>>9@DBGEGIJG@@HAAEC/@:/,+*,++*)*+2:?EHJJGJJJJJJJJGJHJFIHJJJJDEJJEDB:58)BCC=JIJJJCJ653233IJGIGHFJJJJJIJJJHJJGJJJJC76558=@GFHFDDA??>9997788BCCHEGDIEGDCEIJJAJJD@@ABBACJGEB@A?AA8886566346GGEJJGGIGFFJIFJJH==CGGGA..-$$$$%'--2.///77;<@??;=<1000@@::::B@'&&&,'(')-0,,++*)/&&&69AJEBA;99:>DDB@?;:;==<<>JFJGIJJHJGJHJIJIEIJJJEFJJJJHJJJHGIJJJGGJHFJGIJJJHJJJHJHJJIJJHJJJJIIJGB??@BCDCACC999>?@GJCCCDJFIFGCCA:9::BDBAA@A:::<FE><<73EDGFIGGFDDCB@AJGHHJJJJHJJGJFJGJICJJGFE>>??@AB@@@ADCCDJJBJHJIGEABAAHHEB<<==IGIHJJGJJGIGIIFF99834@DCAAABIHJJJJJJJHB?@DIJJJJJHJJHIHGG>>F=>HEIJHJJIIGGGJGJJJJJJJJJIGJHGJJIJIGIIIJHJJJJJJJJJIJJJJ>60**((().1-,,,+'''.49>BCAAB>)(()++*&$$%&%%&)..-.//775>>?B<=<;A544122/*((+.0+./+-.2;<8888DJEGBC>>><<9***)8566410,,+,-(((*%$%$#$),.,,'&'%/%&18:<?DEGEJHIGIG:99:JJEGBCB=7766FEIJJJJHIJJJJGJFDGJIJHJIGJJJJJJJJJJJEJJGGJHJJJJGJDCABGACJ>=<<-)(+,001DJGJJJCF7666EIEHJJJFHJJJIFFHJJIJGDCCIIGEHFJGJJIJF====1,-<ACJJDECCJIHHJJHBB<;GDJ@@@JHGCEC0,4'''',,0*()*)<0/0652---->ADIIHJEGJB0000HHJJIJJGGEJIJFJJH?>><>>?JD@<<=?AA?@B????F44338*09@5FFBBBCECBA@A?42/''*++2/00168BEJFDJIHJJCC?@=<<::ABABJIJIFIDGDFHJJJEJ=9889?=<<;<;<1*))''''&&')44?==;;;:898//,/,+,,0<5//18:888?FD8777>A@@?=FJEHIJJHBCBBFEJEJICCA<22>:;<;<43244/.,,,++*&'%%$$::A?>B41<11%%%%%%%&%%)%(((:@===6667><51)426><)((((((3:@CEHJGIJJFGJJJHE>::99(((()><-66)))&&&&00044667=<=211/2229;>IJJEEFJEIJDDFBB:89?B8768;@B44448;,+*)**,33778D@BGJJJJGHCFD9877DFC@A>ADJHJJJJJJJJHJJJJJIHEGHCCFDJJJJHJGFJJHIHJFJJHJJIJJJEIGDEGJIG@A?<=>@GCECGJDGB@>A?<>IJJJJJIJJJJJJJFAABAJIECDIIHIJHGJHJJIJJJJJJJJJJJGGJJJJJJJJJHJJJJJGHIHJJHJHFIJIDIJECA??=<=>...-6+**-379//:9=?@AA@ABJGCF@:8520($$$%.24-/,(.)+-**,?HIFJGIJJJJJEDA:;88CDGEJIIJJHJHJJJGJJJJJJFJJJJJJIJGGGACBDBBB@FIJJIEDJJJJHHJJ15111@0002AABJJIJJJEGDED*(&&*JIHDFFBEC75.///125630/.+*,3<EDCBBCDDEBCDEGHHJJFJJIJJJJF@<<-/30@<=?EEDA6556;444466('''/:95)))'(,.3AABIGBC@@@@555498=>HJJJIJHJGJAA==-%%&')()2765@ABBFJDEGJFHA?@BJJJJEJJDIIEEHJIJFHJGJJJGJJ99944226HJFC@=;000/0(,'*2237FFCCCCBCDGJJJHJJG???JIJJIJJJ:'&&055++'&'''+++1/...:1112@JHFFHJEEDB:::4568CEEGGJJGJJJGJ:;;;FHJJJDCEGJJJJGJJHJFHGIJJHIGF8888CB9;;=>>>42226;===?;@;=?JJGJHGJJJBBCBJEGJJGJJJGIEEJHHFHJJJJH?>>=CA?@BF++++CHEJJHJCDC:::<..+++?JFED?;<<EGABJHFJIJJFJGJDFFGJFJJFJHIII;;;;IJIJJJEJIJJHJJHB>C:-''(113233:?;988==97:/2/044<FGJ423JJJFJJIGJEGCCEDD>DD@JHEB0&%(=;/+++=??A77,;CGJJJJJJJEJJGJHJJJJEA@>@AA@JJIJJFEJJJJJJD7777AA@BBA>5>;+*))11<EEJJHC---GJFJHFJHJGJHJJJGJI@>==?BDFBEJJJEJJJGA??AJE><<?EHIJHJHIHEJ?JC<<'&&(())))(+'&%&&&&(%%*)%&'(,03,,,/+510-,,+/*(((-/,**('''&***330///,'&&&(''((,,,,?A5CBHDCCGCD8758751206=<=?/.)0(''89;933+*)())*)022822,-((')*.00225;=?5444884595559=<8770../210,%%&(+&&(29=</0/110/25.--.2/....-.-,,'%(%);??JJFJJEBCDGJJIJHJJFGJHJJJJJJJEDEC=65'''&(49=???JE;;;445:-,,'('',,22--0((**3;<>AEGBAB><21./33344448::5@?4CGGJFJDDHJ?AEEFHEGFCJD6611DICGFJJIFJJGJDE?@;7;:8;34334;HJHJGJJFJJJIJJJJJIFJHGIFEJBCB?>==:))(&%%%&('&&%)-.:8?@@FGEDDDBJ:988;955:CDEJIFGFJEFFFJIC??CFA>7@>00003(@;@=@;9:::HDI:CDGJEJJJJJJJJJJJJJJIHFIHJHHJJEJJJEJEHJGFJJGF>6GJFGJJJJJJIJGHJJJHFJJFFJHDCDC443//++)%%%&(2+32.0346=2111822>=:9886/++,64142.-,,,38AA:3//.-/+*)).59767A::;3332/....67<:::;?>@BCD===10&'''-/(()-))1./.....11130+)('(*+),-2:668****==>:86563==>BJJHIHJJJHHHJJJJJIJEGCDE:;'&&5JJJFHDCJDCDFE?AAAJ@BBC???AGHIIJCFDCC@?>>?ACDJJGFJF????HFJDDDECGC=>444010/42336=<9:B>>?CCDFJGBBB+++*--(''%&%''&&&&&%%'.---FA@@=???@?:?>/..0///.01)**+6HE4444<<=)''(-:733;4386/*(''(%&**+%''(0223333=5588ABCFHFFHI=C;<200/3551..3C?;;<<IGJJJ;:::A800//.*)('%%%0*****,.,,,9:755686>GFDC?>?:<=JJ<///2,,-=D>HJJJBBB=IJJJJJJFIGIHHJEJBBA@C=>>IH?=6--4566679:****/.,+&%%+)&&&&&%&&(22487677??@BGJEEB:;941/%$$$($%+++***,.-+))*'&%$$%&(&&%&1%%&67:;=@@@BHJCB4EG@/...D::99;;++++5-.,)**4.-+-007<ACBE=<<;11027200//579200044123321115:;)((()?ACEGJHHFIHFI>??<=<<JJJJJIGEGJEJGEJIJJJHJJFIEJJJJJJJJIFJJJFJGJJFJJD>:;C>:;AHHJGGJHHJJJHGJJIJJIJHHGHJB@@:98//01212/,++,.8>7544677645;AFHFHGGFFHGIJJJ=;;;DBE@35*(''*()*'(%%'((&''&&&*++/((((,/2-)(-.46100)*99,+&&''*...,++-,00--*)***0(((@C>=>>A>97149>:::;@DGDGFFJJGE;;;:B?000/42*((''**-1159>@A@>>==55JJDGEJJJEHBCCDDFEJIJJJB@,++++66GJEHGHHIHIJF@>>>CECABDCF,,,++++<A>655><867/.--((()))))++,2-2***)))()*.),))**+3>CABH7DDEGJJFDCDDDBB=877;;EFDFCGFGEGFEJFHJJFFJIFAAAAHFE@<<<<EFFDICFFGGGHIJGA>:811547:9;''''88:ACCD>?>;770+%%(/000;477EFGFJDAAJJIJJFAAAFDGIJAJJHGGJGJGJJJJHJEDHEDCFJIJFHHFHHJHDC@DGJE??:;88669?CD9988<??AB@DC@FC88AAGEEEFIGJHJGJJJJHJGHJAJB50/----,-&%$%'(/288.//.9==>>?AADCIHGFGIEIIHJHHJIJECFFGIGEDDFDDDFECFIJHGFGHJFGIFHHIEFFCECDDEDEFHFHEFJGJJFGDFJGGDBDAJGFCA@81-*))))&)()+ECCEDHFHEJJFBJIJIEJG?A@@:4/0+**,'&&&'(223))),.)-5;<=BEDEBBAEDBABCCBCBBHJIFCDGJFEJD@==<=>611546?EGHJIG????EGJJJIIJJFDDBB@=?==673.--.)))&%$$$$(/005::=<676-,)(($&()''.9<=>>AA?<<=?@BDJEGHFD4444>>?BC@A<;:8:;77942/./0<DBBA??>5..5684324411352778::*((),3;<ABBAA8DDIJHEGJJHB;***,,-..//.1+9>IJJH>>>>JDIGJFJJJJJJJA@EFGA@@HJGGB)'%$'('''(./*+./;FJIIHHHGFIJJJJEDB53BEB?3B?ADJJJJJJJJJIJJIFJJJGJJEHGIJFJJGEEHJBJJGIGDGJJJJJJGJIGJJIGGFDC==>G@EGJFJ@?ABABCBIGC110CBA222377672001J?BBEEH?988''&'(33365510.--11-./135378)))-43233?=>@@IJIEIHJGHIHJGJJJIHIJJIJJH:988:-),,HCFHBEEFJJJHHJJIIIJJIIJJJHJJJIIHIIHJJJJHJJJJHC@?@?AIJEJJJJJJJJIJJJJHHJJFEGJFJCG@???E6555@@@DGDGHEDA?>3333BBB50066:1..-.***,*,.14?DD2000.,)&'7BEG===?ED:66666---.666:::;DGC??@BFJIECDCHIFB>@;8;@FJJJGEIHDHDA3.-.41///0;<AB@?>>?:98321379BBGJHA@AAJJJDFE>EBDDA@1//0>??J@9942114//0/4558DI))()-/<<B@A::4(''(-66+++,2134+)'(/++'&'(B@?A@EJJGF:9>>BBADGFHFEDFEIJFJJJHJJFFFFIJ=<<<F@=>@EJGCBBBA>>??(''())&&')+')))'''**767524AAGJGJGEE@>??>@B886:JJB@,,,,-+,/000A,,,-212<;9+'''+.*',++.)*IFFHIJJHJIJFJHJJJEJJJF@B20118>JGDJDDFFJJJHJJJJEJJFJFD;6HDD)'((&%%%((588=9630001@ABDE=>;>31112*)'%$$%))+,++--/4,&,,./@533338888CJHJGFDHDHJIHFJJJJJJJHGJJJJGEGEFJJ??>:7.,,///41.0ABBBADEHFHJJHJJEGEHJJJIIJA@CCBGBD?=;;'9')''&&&'++?ADIEFEGEECJIEJHFJHEBHJJJIG>BABAGJBCDI@JJHEJJEJGGEJJEH>AIAJ8A=B:::9;;977))'(6CEEECEGDJF3...7745730001779>==::;;FBCFFHCA>??AEDCFJJIECAB@?4444;7344,($$
@Glass_T7V_26_D3_14_11_10
TTCAACGTTTGCCATCTCCAGACTGTGAGCGACGGCGGCAAGCTGGCGATATTGGTCGTCATCCAGTACTGAAAGCATTAATAAGCAGCGGATCGGCCTGGTAATAGCGCGCCAGATAGATCTGGTAAGGGTCGATAATGAAGTCTTTACATAAAATCGGCTGCGGGGCGATTTGGCTGACGATGGGGAGGAAATTAAAGCTCCCTGAAAATATTTCTCATCAGTCAGCACCGAAATTGCCGAAGCGTAATGTTTATAAATGGCGGCAATGCGTGCTGGATCGAAATCATCACGGATCACGCCTTTTGACGGCGACGCTTTCTTGCACTCCAGAATAAACGCCGTGCGCGCACCCTGTAGCGCATCATCAATACTTCGCGTGCTCGGCTGAACCTCATTCTGAAAACTGGCCAGCGGTTGCTGCTGTTTTTGCGGGCTTCTACCCAAATCGCCTTGTCTGCGACGATTTTCGCTAAAACGGTTTGCATCATCTCATCTTCTCCTCTTTCTCTAGTAGCTAGCCCGAAAAAACGGGTATGGAGAAACAGTAGAGAGTTGCGATAAAAAGCGTCAGGTAGGATCCGCTAATCTTATGGATAAAAATGCTATGGCATAGCAAAGTGTAGCACCGTGCGAAATAATCAATGTGGACTTTTCTGCCGTGATTATAGACACTTTTGTTACGCGTTTTTGTCATGGCTTTGGTCCCGCTTTGTTACAGAATGCTTTTAATAAGCGGGGTTACCGGTTTGGTTAGCGAGAAGAGCCAGTAAAAGACGCAGTGACGGCAATGTCTGATGCAATATGGACAATTGGTTTCTTCTCTGAATGGCGGGAGTATGAAAGTTGGCTTTTGAAGCGCAAATGATCCCCTGCTGCCGGGATACTCGTTTAATGCCCATATGGTGGCGGGTTAGACGCCGATAAAGACGCGAACGGTTATCTCGATTTTTTTATCGACCGACCGCTGGGAATGAAAGGTTATATTCTCAATCTCACCATTCGCGGTCAGGGGGTGGTGAAAAATCAGGGACGAAAGTCTTTTCCGACCGGGTGATATTTTGCTGTTCCCGCCGGAGAGATTCATCACTACGGTCGTCATCCGGAGGCTCGCGAATGGTATCACCAGTGGGTTTACTTTCGTCCGCGCGCCTACTGGCATGAATGGCTTAACTGGCCGTCAATATTTGCCAATACGGGGTTCTTTCGCCCGGATGAAGCGCACCAGCCGCATTTCAGCGACCTGTTTGGGCAAATCATTAACGCCGGGCAAGGGGAAGGGCGCTATTCGGAGCTGCTGGCGATAAATCTGCTTGAGCAATTGTTACTGCGGCGCATGGAAGCGATTAACGAGTCGCTCCATCCACCGATGGATAATAGGTGAAGACTGTCAGTACATCAGCGATCACCTGGCAGACAGCAATTTTGATATCGCCAGCGTCGCGCGGCATGTTTGCTTGTCGCCGTCGCGTCTGTCACATCTTTTCCGCCAGCAGTTAGGGATTAGCGTCTTAAGCTGGCGCGAGGACCAACGTATGAGCCAGGCGAAAGCTGCTTTGAGTACGCCGCCCCCGGATGCCTATCGCCACCGTCGGTCGGCGATGTTTGGTTTTGACGATCAACTCTATTTCTCAGGGTATTTAAAAATGCACCGGGGCCAGCCCGAGCGAGTTCCGTGCCGGTTGTGAAGAAAAAGTGAATGATGTAGCCGTACATTTGTGATGACTTGTTAGAAGCGGCCGCGAATTCGAAGAAACAGCGGCCGCGAATTCCAGAAATCATCCTTAGCGAAAGCTTAAGGATTTTTTTTATCTGAAATTCTGCCTCGTGATACGCCTATTTTTATAGGTTAATGTCAGTGATAATAATGGTTTCTTAGACGTCAGGTGGCACCATGGGAAATGTGCGCGGAACCCCTATTTGTTTATTTTTCTAAATACATTCAAATATGTATCCGCTCATGAGACAATAACCCTGATAAATGCTTCAATAATATTGAAAAAGGAAGAGTATGAGTATTCAACATTTCCGTGTCGCCCTTATTCCCTTTTTTGAGGCATTTTGCCTTCCTGTTTTTGCTCACCCAGAAACGCTGGTGAAAGTAAAAGATGCTGAAATCAGTTGGGTGCACCAGTAGGGTTACATCGAACTCAATATCAACAGCGGTACAGTAGCTGAGAGTTTTCGCCGAAGAACGTTTTCCAATGATGAGCACTTTTAAAACTCTGCTATGTGGCGCGGTATTATCCCGTATTGACGCCGGGCAAGAGCAACTCGGTCGCCGCATACACTATTCTCAGAATGACTTGGTTGAGTACTCACCAGTCACAGAAAAGCATATTACGGATGGCATGACGGTAAGAGAATTATGCAGTGCTGCCATAACCATCGTGATAACGCGGCCAACTTACTTTCTGACAACGATCGGAGGACCGAAGGAGCTAACCGCTTTTTTGCACAACATGGGGGATCATGTAACTCGCCTTGATCGTTGGGAACCGGAGCTGAATGAAGCCATACCAAACGACGAGCGTGACACCACGATGCCTGTAGCAATGGCAACAACGTTGCGCAGAATTAACTGGCGAACTACTTCTCTAGCTCCCCGGCAACAATTAATAGACTGGATGGAGGCGGATAAAGTTGCAGGACCACTTTGCGCTCGGCCCTTCCGGCTGGCTGGTTTATTGCTGATAAATCTGGAGCCGGTGAGCGTGGGTCTCGCGGTATCATTGCAGCACTGGGGCCGGATGGGTAAGCCCTCCCGTATCGTAGTTATCTACACGACGGGGAGTCAGGCAACTATGGATGAACGAAATCAACAGATCGCTGAGATAGGTGCCTCACTGATTAAGCGGATTTGGTAACTGTCAGACCAAGTTTACGAGCTCGCTTGGACTCCTGTTGATAGATCCAGTAATGACCTCAGAACTCCATCTGGATTTGTTCAGAACGCTCGGTTGCCGCCGGGCGTTTTTTTTATTGGTGAGAATCCAAGCACTAGGGACAGTAAGACAGGTACGCTGTTGATGATACCGCTGCCTTACTGGGTGCATTAGCCAGTCTGAATGACCTGTCACGGGATAATCCAAAGTGGTCAGACTGGAAAATAAGAGGCAGGAACTGCTGAACAGCAAAAAGTCAGATAGCACCACATAGCAGACCCGCCATAAAACGCCCTGAGAAGCCCGTGACGGGCTTTTCTTGTATTATGGGTAGTTTCCTTGCATGAATCCATAAAAGGCGCCTGTTCGTGCCATTTACCCCCATTCACTGCCAGAGCCGTGAGCGCAGCGAACTGAATGTCACGAAAAAGACAGCGACTACGGTGCCTGATGGTCGGAGACAAAAGGAATATTCAGCGATTTGCCCGAGCTTGCGAGGGTGCTACTTAAGCCTTTAGGGTTTTAAGGTCTGTTTTGTAGAGGAGCAAACAGCATTTTTGCGACATCCTTTTGTAATACTGCGGAACTGACTAAAGTAGTGAGTTATACACAGGGCTGGGATACTATTCTTTTTATCTTTTTTTATTCTTTCTTTATTCTATAAATTATAACCACTTGAATATAAACAAAAAAAACACACAAAGGTCTAGCGGAATTTACAGAGGGTCTAGCAGAATTTACAAGTTTTCCAGCAAAGGTCTAGCAGAATTTACAGATACCCACAACTCAAAGGAAAAGGACATGTAATTATCATTGACTAGCCCATCTCAATTGGTATAGTGATTAAAATCACCTAGACCAATTGAGATGTATGTCTGAATTAGTTGTTTTCAAAGCAAATGAACTAGCGATTAGTCGCTATAACTTTAACGGAGCATGAAACCAAGCTAATTTTATGCTGTGTGGCACTACTCAACCCCACGATTGAAAACCCTACAAGGAAAGAACGGACGGTATCGTTCACTTATAACCAATACGCTCAGATGATGAACATCAGTAGGGAAAATGCTTATGGTGTATTAGCTAAAGCAACCAGAGAGCTGATGACGAGAACTGTGGAAATCAGGAATCCTTTGGTTAAAGGCTTTGAGATTTTCCAGTGGACAAACTATGCCAAGTTCTCAAGCGAAAAATTAGAATTAGTTTTTAGTGAAGAGATATTGCCTTATCTTTTCCAGTTAAAAAAATTCATAAAATATAATCTGGAACATCTAATCTTTTGAAAACAAATACTCTATGAGGATTTATGAGTGGTTATTAAAAGAACTAACACAAAAGAAAACTCACAAGGCAAATATAGAGATTAGCCTTGATGAATTTAAGTTCATGTTAATGCTTGAAAATAACTACCATGAGTTTAAAAGGCTTAACCAATGGGTTTTGAAACCAATAAGTAAAGATTTAAACACTTACAGCAATATGAAATTGGTGGTTGATAAGCGAGGCCGCCCGACTGATACGTTGATTTTCCAAGTTGAACTAGATAGACAAATCAATATCGTAACCGAACTTGAGAACAACCAGATAAAAATGAATGGTAACAAAAAATACCAACAACCATTACATCAGATTCCTACCTACATAACGGACTAAGAAAAACACTACACGATGCTTTAACTGCAAAAACTCAGCTCACCAGTTTTGAGGCAAAATTTTTGAGTGACATGCAAAGTAAGTATAATCTCAATGGTTCGTTCTCATGGCTCACGCAAAAACAACGAACCACACTAGAGAACATACTGGCTAAATACGGAAGGATCTGAGGTTCTTATGGCTCTTGTATCTATCAGTAAAGCATCAAGACTAACAAACAAAAGTAGAACAACTGTTCACCGTTACATATCAAAGGGAAAACTAGGTATTCCGCGGGATTGAAAACGGTGTAAAAAAGATAGATACATCAGAGCTTTTACGAGTTTTTGGTGCATTCAATAAACTTGTCACCATGAACAAATCGACAATGTAACCTCGAGATTACCGCCTTTGAGTGAGCTGATACCGCTCGCCGCAGCCGAACGACCGAGCGCAGCGAGTCAGTAAGCGAGGGAACCTTGCATAACGCGAAGTAATCTTTTCGGTTTTAAAGAAAAAGGGCAGGGTGGTGACACCTTGCCCTTTTTGCCGGACTGTCAGCGGCCGCTACTAGTATTAATATGCGCGCAGCGTCTGGAAAACCGAGGCCAAAAGACGTGCGTCTTTGATGCCCGGTTGCGACTCTACAGCAGAATTAAAATCAAGTCCGGCGCAGCCGGTTGTCACTTCCACGCGGATTATCTGCGCCTAAGCCCCCCGCCAGCAGAACGTTGCCAAGCGATTGACCATTTAATAGTGACCAGTCAAAACGTTGCCCGCTTCCACCCTGGCCGTTGTCTAAAACATATTTATCAACGTGCTGAAACTCGCGGGCGGGCAGGGTTTCACCGACGCTTAATGCTTTCCAGATGGCAACATGTGCTGGCAGAGCTTCACGCAGCGTATCGATATACAGCTGTTCTTCATTACCATGCAGTTGCACTGCCGCCAGCGATAACACCTTAGCTTTGTCCACCACATCGGCAATATCGTGATTGCGGAACACGCCAACATACTGCAACGGTGCCGCAGCCATCACTTCCTGCGCCTGTTCAACGTTGACGCAACGCGGTGATGTCGCAACAAAAATCAACCCACCGTAAATCGCGCCCGCGTCATAAGCTGCTTTAGCATCTTGCCCACGCGTCAGGCCACATACTTTATTCTCACCCAGCAACACCCGGCGCACGGCGGCGTGCAAATCGTCATGGGCCATCAACGCCGAACCAATCAGAAAACCGTTAGCGAAGTGGCTTAACTCGCGCACCTGAGCGTAAGTATTGATGCCGGATTCGCTGATTACCGTCACGTTGTGCCAGGTTCGGCGCAGACTCGCGGGTACGGTTAGATCAATCGACAAATCACGCAGATCGCGGTTGTTGATGCCAACGACCTTTGCTCCCAATGCAATGGCGCGCTCCTGTTCCTCTTC
+
87-&%$%))($$$$+('$$%'&))9=:::<@A@CGGGIH?>=>C??AFJHJAA@AIJFFGHJJJJJHIFJHJJIJJ;;:,,,+*&'((&'''')112:IIHJ6666666C??@@DCFE>>>BJJJHJJGIJJEC<::;HJIIJJJJIJHEJHJHIJI@<==@JC:78::--,****9?@;A:99;IDHI=?)7;);;==?4459@@CHHFHJGCE73:8;IGBBBAJIE886355FJJJGIDJHIJJJ??@=D;::<JJJDIFJJHGJJHHIFF@??.../=65588311(((((??CA?8878@99223HDGACBCIBBJ@JEDGIIJJJJHJJJJJJJJGJJJJFIFHJFCEFJJJEDDDD==51.&%&&.(''''+89DHGFGHEJ@88932''***668DIJHJJJJJJHF@AAAEFGDEJJGC<5JEG>B=9BF<;:9==DJEJIJIIGJJJJJJFJJF8888JDEBBJFFGJJFJIJJFJ987//.-)),,,,-=BBBJCID@B?@))))))*2011:(''0DDJFEHEJJFA758@@CCCCC;:::EIIJGJJHIJGHJFF@54+((*.96567<@8::9AB>@@?CBBHDJHIHJJEDFJIJJJJH???721334:(''''()23:)''(JCDCFFDFJHHJJJHJJJHIJFHJJGGJJJJJJFGJJHJJJJJGEJJFJHJJJJJIJJJJJJJGJJJJHJJJGJHJIGJEGGJHJJJJHJJJJJJGJFJGJJJEJGJJJJJFED@DFIEB3/.32/1>A??FDHHJJJFJJHJFGJJJDCFBJJE7777CEJGFCFEJ??@CJFEHJJIJHJHGHJJGGJGJJJH=;533..//----+($&')(''&'(+,33))))&&%&&&''**++010;>@?9442468=3334><0--*(''3<<<5433-)((((++'''$%&(&$$'''((@BIFHH?<<;?>CDHHJJIIFGCGGEDEEJIHCJFJJGHJJIJJJJHJGJJDHFDDEFJIJJHJHJGJJFEFCDGFEJJJJEHIBAJJBAABA@;8:5113///02/.(('39;@DC:-,,+++**(()),-+0,&&'%((....30,,-./555?;:9:662132<FHJFJHGCCCHEJIGJJIGJJEJJGJJGJJJJJFJGIHGJHEAAB?FFDEFCE@BB@H;==>GFDDCCC>F777???=;<<CGDCBED;;;43124654-+*)*+,5,(0:?EJFIGIJFGIBGJJIHJJJJJJJJJGFHFJ>=E@JJFF====JJFJJHIIJJJIHECBDHIHF?GC>::::FIGJEDC@?AGJJJGGJJ63334?221/**12:==@GJEJJJJJJFC=46CEEJJHGFGIFFFJ:44444660,%'*7;@F@@@>A?@0//&$$%###$%$$%'$$$$&'))++,-.99:988;GJFJGJDFFJJDJGJJDHGJJJHEJJEE;;545,,+++*2129542...:89BEHJJGJIJJFFFFBAADGJDB@@JBJJEJGJJJJ@@@CJJFJGFBBA@C?AIIHEFJHHD?=GGHJJDGAA88)))*;:>DJJHHJJJJJIC:,&&&%&&(*.*+.-.22>::;854++2//3.--).--,--+**(*)''%%%&*-3557>****8779000.00/<*'''(2****++,42312...,34;9888;=>:98777<;7223DDF><<<BBID>?GIJJFJJJIHJJCBCCF223223,('''''1**+&%%%&%((&'))*BBCBB?;78=?J989:JGJJIGJFEFJE;;:88.,*)),345>JHJJGJHDFJ?@??984'%&(<=???7:BEEFG=;;;GIJJJJ98879,,,JJB@??CADCEEJJDJGJFHJGJJJJ0-,+-.789977:++++?331('(((2,**..@@?;;:54,,-.>ABBC4433=?@IFJJJJGJJJJJJJJGIIJJJDFHJJGJJGE9HDJHGJJFJGJGGIGF@@@@@>>HHGIIJJJJJJJJJJJFJGGEA@DEGJCDB==GJJIFEDFJEDBEGFJHJGGGEECDJJJJJIBAH965=E8CB8EDDJ==JDBJ3,)),-8988;;DEFHFJCJDFHFHIBEC?@@@AJIJJJGJJJJHJJIJJJHHJJJJFFGHCCB:77674445776432)''(,---57145:7--./=)'''((((999FD=<;1+(((((*++-14=>;DF0*)()65555333325472451120//07==>AA@B>B33//0043:;>CFHGFJJJEJGB?964,<<CBFJDCBC>CEJHFDICIECDJGDJHJIIGDJJJJJJJJFEJD>=>JJJIHJFGB>HJJDHFIJJHJJGFJJJJJJJJJFHGIF<<0000=JHJJFJJEJHIA(''&**./.1168;ACFJHJJHJHJEFGGJJ@>-***123**''())./.,-/--)(/'501B?>=;;;8889<60,,,23=EFHFDGFDCACEEJHGHCB<;4210000:@>==BDC@@33CE@888-+')29))('''@BHHJJJGFFFJHIEJJJJIJJJJIJIJJJFJJJJHJGHEHGJH666<?:=@@42.//=@ADJGAAA000.00('%$$%%%$#$&*,-.9-,,,25352(+*+++/0,-.6122...&%%&%&400001EDGJJJEFDCIJJGJEF>=<9:;;DA@B610*&&&,,-,---29971/)+4;===>BBDBCC8999EJJJJBDDBHJJHJJJIJJ>>?>JE:::99999ABBJEG=<::;>JJHJJJHFEFJA)))),+)&;B@BDEG:993JJJJJJJHFFJJGDDDGJJGIJJJJGEJ?::>@7778@A<<<?JJJJD@=?><1111.-()CEHIIHJJJIIGJFJFJFDC;<;7--*'%%')))'6AJJEJFJJJJJGIHJDIJJJJ>===HA<=GC@@F::::J@><9;91+*/0>5555<?++++A;;DDJIGFIHGJGHJGJJJGHI>?JJJJ8888@DJFJFFJJGGJIJEJ=H8<ABB988=>JJHFIJEJEDIHJFHFBABCJH><<;8447)(&&)(&&&'+0-1:FHEHHJFJFJJJED@BIEDIIJA=>=<=><=>>=>>>CIJJGGJJGJJGJJJGJ:::44**+-FCFJD@@?A<44@?:::.(&)-/'-.5598<==HFHIGJFFGEGJJJFCEEBFCAIJJHEGEEGDJ8889;E@FCADCIJJG>=>>JEJFJJHHGHBA87779<BGIJGFDC>?:9757...DFB@@BC<:<48:<FDEJJGHFJIJJJHJ9998>>5))*,?643330//-...4;34?BFJC>>HJJGJFHIJIJGFJJGEIJJHDJGGI???;;>FIHJD@7772113++**+>?7888JBA@=>@;A><0.2<95(,'''''0116555C?EAD?CCCJHJJFCBDCJBCB<:7645/,,),547:>FFGE@;;:7''''/1<<C;<<78=;62+*&(()&%%%(/09BADDJGFAB@@@@@?>=998:?@HIJHJJJGIGEJFJFGGFGGEIIGHDDCFA?>>4/,/)(+'''::@CJJJJJF>>JCHFHJFJDFJJIJJJGDB8666==F@CABDEEFFHHHGGJJJFFCFC655AGEFJFCEDDEGJJJICCBCJA33JHJFIJJJHCIHJJJJFJJJGIIJGJHFJHJJEHJJBFJDDDEGGFF>=>?>>>=FCBC77DEDJIJJJIJFJH:999JCIJJEHFJHEFJIEJGBB??@A>996545;;:CFGJDJEIHGEGJFEGEJEIFFGJJ600/03001-'''(68<<>>@@>>>;9757CEHECDJJIJJJFJJJJGHJHJHGJDCCFAA@AEDJGDIEJJ(((',.*9<=CEIJJHGHGJIJDJJGFFDJFJGC@>;900-++,17<<AEHHGFJGJGJI==??EDFHFGIJJJGIFJGFJFIJJDEDDCBEDEHHAAAAGJJJAEGGEFJIGJJGDIEFJGHHJFDGIIJJJCFGJEGFFJGJJECFEBHFDEJEFFDCCAABCFJJGEFJJFJECCCDJJGFGE@??@EBACCGF?444599;=HJHJIJJ@@?@JHGFJJJDGEJEJJJJIGHJJJJJFIEDFFHA=88C>FJJGFJCBJCC999;?;8988;CJIGIGJJJJGIJJGJJIHHIGJH6555B@DEBAIJ<>,JJIHJJJJJJJJFFJGDJIGJJ7778C>::=;0.+)(&')*,,//1HJJIHIJHJGJJHGHDEJJJJJJJJGEBBCJJJJHGJJJJJHHEJJJIFJIGJGJCJJJBA??AFFJJGJJJJGJIFGFHJIIJIIJFBCD-,,+/@=>=ABCGJJJFHJJJIJDDBCJJJJJJIGFIJJIJJJJJBHJJJJJJJIJJJFFGDJJIJJFFFJJJHFJJA@@D88JJJGJJJJJJFJEIDJDIJIHJJJJC>>=?CFFEFDE@@@=5//3336;:///05445==C5545D9998JJJEFEJJJJHIJIHEIIBEDD@ABB/...1311=?BJDBCCFJJJFHJJJIHJHJJGFFJJJJJDHHJHJG===:77>CBA@CA@@CCEHHHEGFEFFFJJGGEIIJIJJJIJFGJHJEJEDFJ400:>FGJHFEIJJHEEJFFJDA30+*''&'+5<)(((1155:;0//.0/.++,,.56596563)((/25991000B@ACA8.,-/0//11888@@44434(()+0//320////135;55=DDACJDJDJGFIEIJIIGJEDCDHDJFDBDB<32220--05+/)(%%%'563412.,-;;>@@@50(%%&%'',)))$$%(&&'))).29989FBCBH>==C??0//67??BC@>>=AA>>@@DJGGB@541@?GADG??<<'%%(+++&&'('''((-()9;@=211-/-*3<==>521--35667BJEJJFBCHIGDCACFA=;A)(()2../,))&&&''(''+*+>>@C>==>----8777DDDEIJHDFG>===DH@:HECJJJJJHGEDB@??@>==<=7/;<7578899BCC@CCDFFJFIIJJJJIGJHDHG;(&&%%%',&&))(+)),+'&*+?BJEEEFIFJIJJJFJJJJJJIJGJJJIJAGDDEJHGHCCEFJEEGFFIJ?953/0GCJ>GEG;963322:;5,,.>@@FJGIFFIICABACEGEGHEJJJFBGGGJJHHGJEFJJGIHJJFIJJGCEHJIDDDBB@?<<<;<CJFFEJFEEJIHHJIJJJJJJJJJFGHFJHGJJJJEJJJJJJGJFJJJJJ9851)3.*)))/3****..+++,/,,,,--.-6642114<DAGJHJHJFGJFGJEJJJIJJJHDID:;>EJJJJJJJJJJEEBDJ6666=>JJGJJHFG@;C@5//1>EFJBGFEAABJGJJHGJJJJJJJFHJJJIIHJJJHEDJJJJHJEIGFJJDHCEJFHJJJJI@?@?EGGJJHHJEJEJB@==:CHJJJGJJJIJJJJHJJJJHJF?;41/9<GJGJHJHJJJJFIJHJJFJJJJJJJGJJIFJIJJHIJJGJIJJJJJJJGJJJJHIJJJJJJJFHIB@9<?GJJJHJJJJJJJJFGGJFHIHJHGDDDJJIGIHJJJG?@@@5445<JEDDAG88;;GC><944.../9<C>=>?JGJIJJJJEFJD65555<<<=JGEEDEHJJGJJJJJJJJGFJJGGJHIIFHJHJJIJJJJJIHJJGIGJJHJGHJ?>?>>BBIGCBFJ>JJEJFEHJJJJEHFGJJJHHJJJJJIHIFJJ.+889>=@EDDDJJFDJDJCEGJJJIJFAAAAFIGIHJJCHDEDDDGD@?@AHJHDFCA;=4+*+->>>?@IIJJJIJJHJJJJJIJJJGJJJJJJJJHD@A@CHHJJJHIJJJIJHEHJJHHIJIJJFJJIJJJGJJGHCDC;<77777;;4010-+,).)+++8:5-****7<=AGHIJIFEB.(''(''',--.04444<;;;B@BBGJFJFJGGEHDCFACB;:;>@BHDJDC>>==DHIIGJHFEHJFDCCBH?>>><:732'','
@Glass_T7V_26_D3_14_11_11
TAAAGCCTTGTGTGTTTATATTCAAGTGGTTATAATTTATGGAATAAAGAAAGAATAAAAAAAGATAAAAAGAATAATCCCAGCCCTGTGTATAACTCACTACTTTAGTCAGTTCCGCAGTATTACAAAAGGATGTCGCAAACGCTGTTTGCTCCTCTACCAAACAGACCTTAAAACCCTAAAGGCTTCTAGTAGCACCCTCGCAAGCTCGGGCAAATCGCTGAATATTCCTTTTGTCTCCGACCATCAGGCACCTGAGTCGCTGTCTTCGTGACATTCAGTTCGCTGCGCTCACGGCTCTGGCAGTGAATGGGGGTAAATGGCACTACAGGCGCCTTTTATGGATTCATGCAAGGAAGCTCCCCATAATACAAGAAAAGCCCGTCACGGGCTTCTCCAGGCATTTTATGGCGGGTCTGCTATGTGGTGCTATCTGACTTTTTGCTGTTCAGCAGTTCCTGCCCTCTGATTTTCCCAGTCTGACCACTTCGGTATCCCATGACGGTTCGTCGGACCTGTGCTAATGCACCCAGTAAGGCAGCGGTATCATCAACAGGCTTACCCGTCTTACTGTCCCTAGTGCTTGGATTCTCACCAATAAAAAACGCCCGGCGGCAACCGAGCGTTCTGAACAAATCCAGATGGAGTTCTGAGGTCATTACGGATCTTATCGACAGGAGTCCAAGCGAGCTCGTAAACTTGGTCTGACAGTTACCAATGCTTAATCAGTGAGGCACCTATCTCAGCGATCTGTCTATTTCGTTCATCCATAGTTGCCTGACTCCCCGTCGTGTAGATAACTACGATACGGGAGGGCTTACCATCTGGCCCCAGTGCTGCAATGATACCGCGAGACCCACGCTCACCGGCTCCAGATTTATCAGCAATAAACCAGCCAGCCGGAAGGGCCGAGCGCAGAAGTGGTCCTGCAACTTTATCCGCCTCCATCCAGTCTATTAATTGTTGCCGGGAAGCTTTAGGTTGAGTCGTTCGCCAGTTAATAGTTTGCGCAACGTTGTTGCCATTGCTACAGGCATCGTGGTGTCACGCTGAGTACGATTTTGGTATGGCTTCATTCAGCTCCGGTTCCCAACGATCAAGGCAGTTACATGATCCCCCATGTTGTCCAAAAAAGCGGTTAGCTCCTTTCGGTCCTCCGATCGTTGTCAGAAGTAAGTTGGCCGCAGTGTTATCACTCATGGTTATGGCAGGACACTGCATAATTCTCTTACTGTCATGCCATCCGTAAGATGCTTTTCTGTGACTGGTGAGTACTCAACCAAGTCATTCTGAGAATAGTGTATGCGGCGACCAAGTTGCTCTTGCCCCAGCATCAATACGGGATAATACCGCGCCACATAGCAGAACTTTAAAAGTGCTCATCATTGGAAAACGTTCTTCGGGGCGAAAACTCTGGATTACTTGCATATTGAGATCCAGTTCGATGTAACCCACTCGTGCACCCAACTGATCTTCAGCATCTTTTACTTTCACCAGCGTTTCTGGGTCAGCAAAAACAGGAAGGCAAAATGCCGCAAAAAAGGGAATAAGGGCGACACGGAAATGTTGAATACTCATACTCTTCCTTTTTCAATATTATTGAAACTCATTATCAGGTTTATATTCTCATGAGCGGATACATATTTGAATGTATTTAGAAAAATAAACAAATAGGGGTTCCGCGCACATTTTCCATGGTGCCACCTGACGTCTAAGAAACCATTATTATCATGACATTAACCTATAAAAATAGGCGTATCACGAGGCAGAATTTCAGATAAAAAAAATCCTTAGCTTTCGCTAAGGATCGTCTGGAATTCGCGGGCCTGTTTCTTCGAATTCGCGGCCGCTTCTAGAGTTATGACAACTTGACGGCTACATCATTCACTTCACGAACGGGCACGGAACTCGCTCGGGCTGGCCCCGGTGCATTTTTTAAATACCCGCGAGAAATAGAGTTAATAGTCAAAACCAACATTGCGACCGACGGTGGCGATAGGCATCCGGGTGGTGCTGGAAAAGCAGCTTCGCCTGGCTGATACGTTGGTCCTCGCGCCAGCTTAAGACGCTAATCCCTAACTGCTGGCGGAAAAGATGTGACAGACGCGACGGCGACAAGCAAACATGCTGTGCGACGCTGGCGATATCAAAATTGCTGTACTGCCAGGTGATCGCTGATGTACTGACAAGCCTCGCGTACCCGATTATCCATCGGTGGATGACTCGTTAATCGCTTCCATGCGCCGCAGTAACAATTGCTCAAGCAGATTTATCGCCAGCAGCTCCGAATAGCGCCTCCCTTGCCCGGCGTTAATGATTTGCCCAAACAGGTCGCTGAAATGCGGCTGGTGCGCTTCATCCGGGCGAAAGAACCCCGTATTGGCAAATATTGACGGCCAGTTAAGCCATTCATGCCAGTAGGCGCGCGGACGAAAGTAAACCCACTGGTGATACCATTCGCGAGCCTCCGGATGACGACCGTAGTGATGAATCTCTCCTGGCGGGAACAGCAAAATATCACCCGGTCGGCAAACAAATTGTCGTCCCTGATTTTGCGCCCGCCTGACCGCGAATGGTGGCATGAATGTAACCTTCATTCCCAGCGGTCGGTCGATAAAAAAATCAGATAACCGTTGGCCTCAATCGGCGTTAAACCCGCCACCAGATGGGCATTAAACAGTATCCCGGCAGCAGGGGATCATTTTGCGCTTCAGCCATACTTTGGTGCTTTCCCGCCATTCAGAGAAGAAACCAATTGTCCATATTGCATCAGACATTGCCGTCACTGCGTCTTTTACTGGCTCTTCTCGCTAACCAAACCGGTAACCCCGCTTATTAAAAGCATTCTGTAACAAAGCGGGACCAAAGCCATGACAAAAACGCGTAACAAAAGTGTCTATAATCACGGCAGAAAAGTCCACATTGACAACTATGTGCACAGCGTCACGCTTGCTATGCCATAGCATTTTTATCCATCATCTCACGATGCTACCTGACGCTTTTTATCGCAACTCTGTACTGTGTTTGTAGCCCGTTTTTGGGCTAGCTACTAAGAAAGAGAAATGCTGATGATGCAAACCGTTTTGCCACGGAATACGTAGCAGACAAGGCGATTTGGGTAGAAGCCCGCAAACAGCAGCAACCGCTGGCCGGTTTGCGGATAAATTGCAGCCGAGCACGCGACATTTTTATGATGCGCTACGGGGTCGCGCACGGCGTTTATTCTGGAGTGAGAAAGCGTCGCCGTCAAAAGGCGTGATCCGTGGCTGATGATTTCGATCCAGCACGCGCATTGCCCGCCATTTATAAACATTACGCTTCGGCAATTTCGGTGCTGACTGATGAGAAATATTTTCAGGGGAGCTTTAATTTCCTCCCCATAGTAGCCAAATCGCCCCGCAGCCGATTTTATGTAAAGACTTCATTATCGACCCTTACCAGATCTATCTGGCGCGCTATTACCAGGCCGATGCCTGCTTATTAATGCTTTCAGTACTGGATGACGACCAATATCGCCAGCTTGCCGCCGTCGCTCACGGTCTGGAGATGGGGGTGCTGACCGAAGTCAGTAATGAAGAGGAACAGGAGCGCGCCATTGCATTGGGAGCAAAGGTCGTTGGCATCAACAACCGCGATCTGCGTGATTTGTCGATTGATCTCAACCGTACCCGCGAGCTTGCGCCGAAACTGGGGCACAACGTGACGGTAATCAGCGAATCCGGCATCAATACTTACGCTCAGGTGCGCGAGTTAACTCGCTAACGGTTTTCTGATTGGTTCGGCGTTGATGGCCCATGACGATTTTGCACGCCACCATGCGCGGTATTGCTGGGTGAGAATAAAGTATGTGGCCTGACGCGTGGGCAAGATGCTAAAGCAGCTTATAGCACGGCGCGATTTTACGGTGGGTTGATTTTTGTTGCGACATCACCGCGTTGCGTCAACGTTGAACAGGCGCAGGAAGTGATGGCTGCGGCACCGTTGCAGTATGTTGGCGTGTTCCGCAATCACGATATTGCCGATGTGGTGGACAAAGCTAAGGTGTTATCGCTGGCGGCAGTGCAACTGCATGGTAATGAAGAACAGCTGTATATCGATACGCTGCGTGAAGCTCTGCCAGCACATGTTGCCATCTGGAAAGCATTAAGCGTCGGTGAAACCCTGCCCGCCCGCGAGTTTCAGCACGTTGATAAATATGTTTGAGCAACGGCCAGGGTGGAAGCGGGCAACGTTTTGACTGGTCACTATTAAATGGTCAATCGCTTGGCAACGTTCTGCTGGCGGGGGGCTTAGGCGCAGATAACTGCGTGGAAGCGGCACAAACCGGCTGCGCCGGACTTGATTTTAATTCTGCTGTAGAGTCGCAACCGGGCATCAAAGACGCACGTCTTTTGGCCTCGGTTTTCCAGACGCTGCGCGCATATTAATACTAGTAGCGGCCGCTGCAGTCCGGCAAAAAAGGGCAAGGTGTCACCACCCTGCCTTTTTCTTTAAAACCGAAAAGATTACTTCGCGTTATGCAGGCTTCCTCGCTCACTGACTCGCTGCGCTCGGTCGTTCGGCTGCGGCGAGCGGTATCAGCTCACTCAAAGGCGGTAATATTCGAGGTTACATTGTCGATCTGTTCATGGTGAACAGCTTTGAATGCACCAAAAACTCGTAAAAGCTCTGATGTATCTATCTTTTACACCGTTTTCATCTGTGCATATGGACAGTTTTCCCTTTGATATGTAACGGTGAACAGTTGTTCTACTTTTGTTTGTTAGTCTTGATGCTTCACTGATAGATACAAGAGCCATAAGAACCTCAAATCCTCCGTATTTAGCCAGTATGTTCTCTAGTGTGGTTCGTACTCTTTTTTGCGTGAGCCATAGGAACAAACCGTAATCATACTTACTTTGCATGTCACTCAAAAATTTTGCCTCAAAACTGGTGAGCTGAATTTTTGCAGTTAAAGCATCGTGTAGTGTTTTTCTTAGTCCGTTATGTAGGTAGGAATCTGATGTAATGGTTGTTGGTATTTTGTCACCATTCATTTTTATCTGGTTGTTCTCAGTTCGGTTCGAGAAATCCATTTGTCTATCTAGTTCAACTTGGAAAATCAACGTATCAGTCGGGCGGCCTCGCTTATCAACCACCAATTTCATATTGCTGTAAGTGTTTAAATCTTTCTGGTTTCAAAACCCATTGGTTAAGCCTTTTAAACTCATGGTAGTTATTTTCAAGCATTAACATGAACTTAAATTCATCAAGGCTAATCTCTATATTTGCCTTGTGAGTTTTCTTTTGTGTTAGTTCTTTAATAACCACTCATAAATCCTCATAGAGTATTTGTTTTCAAAAGACTTAACATGTTCCAGATTATATTTTATGAATTTTTTTAACTGGAAAAGATAAGGCAATATCTCTTCACTAAAAACTAATTCTAATTTTTCGCTTGAGAACTTGGCATAGTTTGTCCACTGGAAAATCTCAAAGCCTTTAACCAAAGGATTCCTGAATTTCCAGTTCTCGTCATCAGCTCTCTGGTTGCTTCAGCTAATACGCCGTAAGCATTTTGCCTACTGATGTTCATCATCTGAGCGTATTGGTTATAAGTGAACGATACCGTCCGTTCTTTCCTTGTAGGGTTTTCAATCGTGGGGTTGAGTAGTGCCACACAGCATAAAATTAGCTTGGTTTCATGCTCCGTTAAGTCATAGCGACTAATCGCTAGTTCATTTGCTTTGAAAACAACTAATTCAGACATACATCTCAATTGGTCTAGGTGATTTTAATCACTATGCCGATTGAGATGGGCTAGTCAATGATAATTACATGTCCTTTTCCTTTGAGTTGTGGGTATCTGTAAATTCTGCTAGACCTTTTTTCTGGAAAACTTGTTAAATTCTGCTAGACCCTCTA
+
&$$%%%&'+'(**+++*'/-*)&(***++389;33333--'&&%(**'&'(*.-,'(,.?CEFF@@===DA8---0.*0444;@JAEBDJJJJJGJHHHJJJFJIGJJJJJJFBCDCDIJEC;;;<AACJDGJJJHJFHFGJJJJJGJJHEJJGJJFE?72/---..-./,/**DGGGGJGJDCBBD8-*''(())---05//>=>FDJACFDFEEGJJGJFJGHIJGJGJJIFJJIJHJJJJJIHJ:99B92222@?@@AACCCB4.+,4:DEJIIHHGHJJEEFHGJGJGFJJIJJJFDEJJHHH>=;<<=BJIJ4223??@))))-??BCEFD=FJJCB7777B>;;?>7100,-)(((*+2385666>@@BACDIHHJJJJJJJEGEEIIJJ=1-0=46444ECEDEEFJHFGIJJGDCCEFFEEDBAB>===CBDJJJGJJGGHHHFJJGFGJJJJJJJIJIID==>;A73*;8888<CGCBB:800/0043/)('(,&&')'(*'&''(+&',)((,,11,+*--,;?BCBFDIEF>???FEEEJIJIDEGDIJJJJC>HGFHGGHGJIHGIEGGJEJHJHJFHJJHDDD@DCAAAJHDB??B@<<;=IJGIEA0///222.---2-92333;?@DHEGFGFHJCBCBCJJGGF5.&&%'42*$''&')089;FFJJJGIJJFFJJDAABJJIIEEJJFIJJIIJHIJJJGGJJJI@67/*)((,,-//***-'&&&++....0.000669;?AFEJGHJJHIIJJEJJJJJHJHHH?>AA@C::;FJJIJJHIFG=C106?FJJEJECFA:9744,;<<=>B@@@?A>>?JJJJHDJJJDEFCJHJFBDJJFFEJJHJJIJHEFJEFGIHJHJJGFGG>?>7779JBCBCJBFA;;::91908+('(.-+(&&&<BEIIJHJJJJIJJJFEEDCEFFJJJHJGJJJEJFIGFIJJI>?>>E?JIHJCA?*%%&'(*&&&'((((?DJJIJJJJJJGJJJIHIGJDDCJJJJJJHJJJJJJJJFJEJ?<:=99:>>>>HJ:99:>%%$#%%&&&&'B5554988EG=744;6//.011//-*)**),,+,,11/00;,,,11445++++617;4///721'&%*.HFFDDCDDEGFEE??=>40555/..*)'''*.068HHJFGJJJJDHEJIJGEEJFFGIHD22100018;<=EGBB:---+'&&(()++>@BCADGJJAJIJJJJHJJJJGJJJIJJFJJJDFJJIJJJGIIIHFJFHJ;:::<CC@?BBBF>>=;99877204559AHGFEEJJJHFJJGIJ-,,-51'&&&*,--+*'(('(&%%&&+./8@FGJJHJGHGJJJGJJJFIHCBAB<98:8<JJJJJJHJJIJIJJJJJJJJJ>EA(::))))FGA@?DDB@*)'%%(''&''))%%$$$$)*)+15,*)*+66622127B?55520002DFC4+**.56B000/DHFJFJJJDGBBADB72110-'&&()&+'''())))44:BFEBCCCJJIJIJHJJHFA;8..0>556857;;=D=GIJJJJEHEDFEIJJJIJHJJJJJFEJJIJJFJHDJCFJIEAA;>=<))))+.('&$$$%%&('()(2/'1%'$$(,,4?AJHDHDHJJEIGJJGGIJFHJ1112@?@HIJJEFHIF'''+%%%':762412<=;<111182305DJHIJJ@??AFJJEGFJIHGFFJJHEDC977779;B>>>>===CHIHBB<<DCA@,+++<=<=EHJGJJJJIHG@ACHEFFED7679?ABC:888=;<A=<C;889::8620+&&%%',45562//*+,)+')+-1/0105666=>?AFGHHDHEG<<1,-434.<<<<4444B@DJABBBBCCBECBH><<+()./*(&%((*)78<=EGHEEBGEHDHEFIHJJGFFCB?@H=>@ABEH>==<<=<8--*+113BB@77::<******+8=<JG<:::;JFGJJEJJFHJHHJHJFDDC;5366>@@CJJ>FGD9/-*'&*,(&&%)*+-'499:BFEE:998>:;>?HC=<=A6667;40/2-&-(8../D>=>>GJJHFGGJJJJIJJJHJIJGJIHJEEGJIJJ??>?DBBFEJFGHJJJJJJGJIJJJJJGGHJJHJHGHJ====B;<<G<;:=JFD+++,;/.2--'',,//;,,,,JJJJIHJGJJJHJ@?@FJJIFHEJJJFEEJJG7777D@>;2)),+,/;BDGJGCEDFIFJIJJJHFJ;>>?FE@A@@GFJEA??@11012<4@BADECJFGFGEJE@111,,,++)(()054,,-,+.:JJIJJFHHGGGJJJIHJIJHHJJJJJJJFHJJIJIIJJJJIJFFDDEEJJEEJFHEEGJGDEA666?@JFIHIHFHJFJEJIEFFGJJJJGDFFJIGJJIGJJHJJJJJJJEGH??<8<?BB:99BEHCCHJDD@A::IFHDGBBB<6652/-*,544//0FEFIJFGGJGIE3333JJJJJGJJHGJJJJJGJJGJJJBEA>=;;;54447982EE??BDCHH/*451.+'%%)-+**+2501,))()+(&&&%,,-0,,.//5222+*)''&&,0110045573553,.,)+3?A@>887+((*.7-891+**)&'1159IJJHJJJHGE877:=?AJJGJJJJJIIIGJGJCCEH@JJHAAA@GID''./7//30;.8772111AEJJBE=9982/./0:777222,,,,:///387773598E8423<<;7?=?<>@GBDBAFFFJJGJE@??>?JHJHJHJJEJCEHDJGEEEJG8888C?<.-)*02>::::DFGHJGJJHJHJHECEEGJJIEHFJ<<5JGBFHJJGJIJJJIJIJFIFGHJHJJHGJEIDB0///@ADEJJGJGHFCEAAA433JEIEE=<<>CBB:0/-,.899=@JB@??@@;;9420('&(&&%&'()).05,,++/**)(%()+.78@BF:9944456:89,($$##$$%$$&$$%%&('+,,2=JA@>?ABEBB;7711//*)))&'401*),+'%$$##%&(((+8(((,@?=??=>=6((*2/+.)''&&'//*))7888>?@ACEAA?@@/../571/5//''''''(6AB???BJJJJIJBBAAJDGE:99@@FHJJJEEJBHH???@9998>>=&%%,1)((('&$$$$%$$#$$'&'&%&&'+./1;?ABGIIJGGJJJGFG@;''',,)()*()*+,1.---132,,,)((('%&')+)((('+,/6>@>;;<=A=5444>;70(%%%$%%,***+.*))*1:---**)+**//32872+=ABCFJHJHHJJFIHGJJJJIBBB=A@AAJECEGEEJFIJEDDF>>>GJJHJJIFHCA==GEI:9999///0889<3.;<<D(''(((*CJJIJJJIHIGIGJJFEDGC=99>>888:CBA>@;BCFJFFHFJJIHJDFI<;::;B;;AAAGJJGEDIFFFGIJBFFFGDCIJFB>@JGGHJJHJJJHJJJGFGDDJJJJJJJIJFEIJ@@ABHIJJJGJGJIJJJJJGJJJCEEDJI''''GEGGB>?:<<BJGIGHFGJJJJIJJHHFJJJJJFIJFJHJHGJJJJJJIHEJJFGJJJIJGJJJJJJGGJJJJJGHGJJJHJJHGJBCBBHJJEJCHJJJJJJJGJJJ>><<A3222DEDJJJFHHJIJJJEGEIJJCJJJJ;:9HC:445JJCEBCGJGJJJEGJEJEDEFBCBEBA@@@EDHJFFJJA@A@HHIJJJCHJJJDC=<555+$#*$$@DGGIIJHIHI@?=;<ECEFE:667898699865562224954420-,//0)((&))))))=?=?BABB>:9--->@?@BIJFGJJGJJIJJJJJJHHGEHCCDCCEJHJJEJJJIJHJJAAAAJ::&&&&)''*&'&&*+.00267@EJFJGFJJHJJIIIJA@@@DJHJHHJIJJHJIJJJHIJJJJGIFGFJJC?AC44A@GJJGJJIJJJJIJJFJF=77775++''''(716@DHDCEJFDJCBACJJJJGFGJJJIHJJJJJJJHJJIA@@AJJAADHIJJJJJJ??>?JJJFGHJJJIJHJHEA10))88::(''(.01**+2333468;AACJJJIJJJGDHJJJGGIJJJJJJJJHHJHJIFIBA<4444GJJJJEEEEJJJHF:4335@HHHJGIDFDIFI@D=JFJHJCJDDEGJJHFGJHHD@@??><:>;2,+&&&:@BFGFGFCBB?9:@CDDGJCBA@CGCI3333,,,-7776666=@??@B@;;;<7777EGJJFJIIIHFG76689EI?===:70+++/1A@BBE?DCDEJGIJFJIJJHGJJD6656CCFCJJJJFJEIJFG<88??BHJGFJJJJGFHJFAACDA=>==@759;57655:>?0,,-79ACDHJIC7666DJHGFIJH<:-*'&'.0.-,,+1,,*))((****((()2AEFEDABA@@8866;1GC::;JFFIIFJJGIGJJJA7777@;AB=51'<??C1001,33JJHCCEGJHHIE=A>??>>?AJFFGJ44FFJJJJJJIJJJIJJJJJHJJJJJGGGHFEFHHEJIJHFEJJJIIIIDDC:9954((((412;;<HJFEJJIHI988///./>?EJIDJ@@AAC91111;;;JEGJHJJIJJJJJGJFJFHHEJIFI>=>CII<:::?BFJJIJHJHFJGFCGD::3440'4;;DDJHDBDEJB;;>@GJDDFFEHGEFDAACAFJHFBCEEFFJHEEEFEDA@ADFEGCCBEI>><<<886874/033;9'&(,-.->?@>=<<ACDEEHH?>>?JFFEGDJHHIJJC@><=@75,,+.32''46?BGHEEIJGHEEFDGEGJGDEBDCC--,-'%%%&%%%(+,/<9999==??5**&%%&.0-../<77''%****/2216:<>@JGGGFGGJHFJFIJEBACDCHCCCBABDDCFCFDCCBDFFJEIHJJJJIHEFCGJFJGEGDIHDBBCBBBABHDAB<=DDGFEFDDDFDD;:6FIFIEEJEEEFFFFEGDJJJEH@BEDABBHHJJDDGCDA100/))))32111AA>?=00,(&&8.0/+2-('((3445?@@HGEHJFCFDEGDJFI8888G;DFGFIIAA@ACHCBIFJGJEHFF=<;7777>CECECDCCEHB:7524::FHB@@@?GCCB@?@A1/./5990...))&(145...6EBA@ACF;JGJHJJFAAAA?888:C=<<<?JECCCBBGJJJHIJJIHJJJJGHJHIDFA21147'''%$%$%'689==FBACBDCFIJJIJJJJGA?98<:8::>A?B=:7-2/2.01=8ABGIHHIGE:8:EEFIGIJJJGJFJJGJFIGHFJIGB@GFJIIFHEGJJIGGGJBHDDDFCCDHGJGJGJEDDCJGJJJJJJJEEEHJIJD:8.+))26<=@JFFDC>;;<CEEIJJFJGEIFFEFFEJHJFB>?=902217=?D>?FHJJJGHGJEFIDHHGHGJGFECEDDJJIJHDJGJFEDFFJHF;<;;??1+(%%%%&&&&''*'&(245.(&&(-../3345844-%$$%324441))(((((55...+*'&&'*478:GDGEDJHJJFJIJJHEECFDB<500116546=>@>9884554768*''2;;?==EF<EHGHJJJJJHJJEAABADJHJJGGJFJJJJJHGDGEECHFDECDHEIFJJGJJIEHFEIEJJJCBECA85.0ACFJGECDFDFEEEBDDDHDGIFFIJJGFEJJJJJJGCDCDEJJIIDAA@?CCCEEDDDCGDFFEHEFHHFB786321--./,,,.+++4/...74212-'''49999:>BC7666687:3300++9?CEDCBHFBCDCGDJGJEHGFEECB33249..+)(''&43531/670/+,BA?@>@=522'':9?;;87543288@?(&&
@Glass_T7V_26_D3_14_11_12
AGGCAGAGAATTCGAGATAAAAAAATCCTTAGCTTTCGCTAAGGATGATTCTGGAATTCGCGGCCGCTGTTTCTTCGAATTCGCGGCCGCTTCTAGAGTTATGACAACTTGACGGCTACATCATTCACTTTTTCTTCTTCAACCGGCACGGAACTCGCTCGGGCTGGCCCCGGTGCATTTTTTAAATACCCGCGATCCGTGATAAGTAAAACCAACATTGCGACCGACGGTGGCGATAGGCATCCGGGTGGTGCTCAGAAAAGCAGCTTCGCCTGGCTGATACGTTGGTCCTCGCGCAGGCTTCATAATCCCTAACTGCTGGCGGAAAAGATGTGACAGACGCGACGGCGACAGCAAACATGCTGTGCGACGCTGGCGATATCAAAGATCCTGTGTGCAGGTAATGGCTGATGTTGCTCGACAAGCCTTAGCGTACCCGATTATCCATCGGTGAATGATTCGTTAATCGCTTCCATGCGCCGCAGTAACGATTGCTCACGAAGCAGATTTATCGCGCAGGCGGCTTCCGGAATGACGCCCTCCCTTGCCCGGCGTTAATGGTTTGCCCAAACAGGTCGCTGAAATGCGGCTGCTGCGCTTCATCCGGGCGAAAGAACCCCGTATTGGCAAATATCTGACGGCCAGTTAAGCCATTCATGCCATAGGCGCGCGGACGAAAGTAAACCCACTGGTGATACCATTCGCGAGCCTGCGATAACGGCGTAGTGATGAATCTCCTGGCGGACGCGAGATCTCACCCGGTCGGCAAACAAATTCTCGTCCCTGATTTTTCACCGCCCCTGACCGCGAATGGTGAGATTGAATATTATAACTTCATTCCCAGCGGTCGGAGTCGATGAAAAAAATCGAGATAACCATTGGCCTCAATCAGCATTAAACCCGCCACCAGATGGGCATTAAACGAGTATACCAGCAGCGGGAAATTGTAACATTCTGCGCTTCAGCCATACTTTTCATACTCCCGCCATTTAGAGGAACCCAATTGTCCATATTGCATCAGACATTGCCGTCACTGCGTCTTTTACTGGCTCTTCTGGCTGACCAAACCGGTAACCCCGCTTATTAAAAGCATTCTGTAACAAAGCGGAACAGACGCGAGGTCAGCAAAACCATGCGTAACAAAAGTGTCTATCAGTGCCAGGCGGAAAGACTCCACATTGATTATTTGCACGGCGTCACACTTTGCTATGCCATAGCATTTTTATCCATCAAACTTAGCGGATCCTACCTGACGCTTTTTCTCGCAACTCTCTACTGTTTCTACCATACCCGTTTTGGGCTAGCTAGAGAAAGAGGAGAAATACTTAGATGATGCAAACCGTTTTAGCGAATACGTTAAGGACCAAGGCGATTTGGTAGAAGCCCGCAAACAGCAGCAACCACTGGCCAGTTTTCGCAGAATGAGGTTCAGCCGGGCGCGCGACATTTTTATGATGCGCTACAGGGTGCGCGCACCGCATCTTCTGGAGTGCAAGAAAGCGTCGCCGTCAAAAGGCGTGATCCGTGATGATTTCGATCCAGCACGCATTGCCGCCATTTATAAACATTACGCTTCGGCAATTTCGGTGCTGACTGATGAGAAATATTTTCAGGGGAGCTTTAATTTCCTCCCCATCGTCAGCCAAATCGCCCCGCAGCCGATTTTATGTAAAGACTTCATTATCGACCCTTACCAGATCTGGCGCGCTATACCAGGCCGATGCCTGCTTATTAATGCTTTCAGTACTGGATAACGACCAATATCGCCAGCTTGCCGCCGTCGCTCACCGCGTGGAGATGGGGGTGCTGACCGAAGTGGGTTGATGAAGAGGAACAGGAGCGCGCCATTGCGTTGGAAGGTCAGAAGGTCATTCGTCACCATCAACAACGCGATATTTCATTGATTTGTCGATTATGATCAACGCTGCCGAGCTGCCGAAACTGGGGCACAACGTAGGTAATCAGCAAATACGGCATCAATACTTACGCTCAGGTGCGCGAGTTAAGCCACTTCGCTAACGGTTTTCTGATGACTTCTAGGCGTTGATGGCCCATGACGATTTGCACGCCGCCGTGCGCCGGGTGTTGCTGGGTCGGAGTAAATTATGTGGCCTGACGCGTGGGCAAGATATGCTAAAGCAGCTTATGACGCGGGCGCGATTTACGGTGGGTTGATTTTTGTTTGCGACATCACCGCGTTGCGTCAACGTTCGAAACAGCGCGGAAGATGATGGCTGCGGCACCGTTGCAGTATGTTGGCGTGTTCCGCAATCACGATATTGCCGATGTGGTGGACAAGACTAAGGTGTTATCGCTGGCGGCAGTACAATTGCATGGTAATGAAGAACAGCTGTATATCGATACGCTGCGTGAAGCTCTGCCAGCACATGTTGCCATCTCTGGAAAGCATTAAGCGTTCGGTGAAACCCTCCCGCCCGCGAGTTTCAGCACGTTGATAAATATGTTTAGACAACGGCCAGGGTGGAAGCGGGCAACGTTTTGACTGGTCACTATTAAATGGTCAATCGCTTGGCAACGTTCTGCTGGCGGGGGGCTGACGAAGATAACTGCGTGGAAGCGGCACAAACCGGCTGCGCCGGACTTGATTTTAATTCTGCTGTAGAGTCGCAACCGGGCATAGAAAGCACACGTCTTTTGGCCTCGGTTTTCCAGACGCTGCGCGCATATTAATGCTCGTGCAGCGGCCGCTGCAGTCCGGGCGAAAAAGGGCAAGGTGTCGCCGCCTGCCCCCTTTTTCTAAAACCGAAAAGATTACTTCGCGTTATGCAGGCCACGTTAACTGACTCACTCACTCGGTCGTTCGGCTGCGGCGAGCGGTATCAGCTGGCTGCAAAGGCGGTAATCTCGAGGTTACATTGTCAATCTGTTCATGGTGAACAGCTTTGAATGCACCAAAAACTCGTAAAAGCTCTGATGTATCTTTTTTACACCGTTTTCCATCTGTGCATATGGACAGTTTTTCCCTTTGATATGTAACGGTGAACAGTTGTTCTACTTTTGTTTGTTAGTCTTGATGCTTCACTGATAGATACAGAGCCATCAAACCTCAAATCCTTCCGTATTTCCACCAGTATGTTCTCTAGTGTGGTTCGTTGTTTTTGCGTGAGCCATGAGAACGAACCATTGAGATCATACTTACTTTGCATGTCACTCGAAAATTTTGCTCAAAACTGGTGAGCTGAATTTTTGCAGTTAAAGCATCGTGTAGTGTTTTTCTTAGTCCGTTATGTAGGTAGGAATCTGATGTAATGGTTGTTGGTATTTTGTCACCATTCATTTTTATCTGGTTGTTCTCAAGTTCGGTTACGAGAATCCATTTGTCTATCTAGTTCAACTTGGAAAATCAACGTCTGAATTTGGGCGGCCTCGCTTATCAACCACCAATTTCATATTGCTGTAAGTGTTTAAATCTTTACTTATTGGTTTCAAAACCCATTGGTTAAGCCTTTTAAACTCATGGTAGTTATTTTCAAGCATTTCTAACATGAACTTAAATTCATCAAGGCTAATCTCTATATTTGCCTTGTGAGTTTTCTTTTGTGTTAGTTCTTTTAATAACCACTCATAAATCCTCATAGAGTATTTGTTTTCAAAAGACTTAACATGTCCAGATTATATTTTATGAATTTTTTTAACTGGAAAAGATCAGGCAATATCTCTTCACTAAAAACTAATTCTAATTTTTCACTTGAAAACTGGCATAGTTTGTCCACTGGAAAATCTCAAAGCCTTTAACCAAAGGATTCCTGATTTCCACAGTTCTCGTCATCAGCTCTCTGGTTGCTTTAGCTAATACACCATAAGCATTTTCCCTACTGATGTTCATCATCTGAGCGTATTGGTTATAGTTGAACAGATGCCGTTCCATTTATTTCCTTGTAGGGTTTTCAATCGTGGGGTTGAGTAGTGCCACACAGCATAAAATTAGCTTGGTTTCATACTTCCGTTAAGTCATAGCGACTAATCGCTAGTTCATTTGCTTTGAAAACAACTAATTCAGACATACATCTCAATTGGTCTAGGTGATTTTAATCACTATACCAATTGAGATGGGCTAGTCAATGATAATTACATGTCCTTTTCTTTGAGTTGTGGGTATCTGTAATTCTTCTAGACCTTGCTGGAAAACTTGTAAATTCTGCTAGACCCTCTGTAAAATCCACATAACCTTTGTGTGTTTTTTTTTGTTTATATTCAAGTGGTTATAATTTATAGAATAAAGAATAAAAAAAGATAAAAAAAAAATAAATTCCAGCCCTGTGTATAACTCATCTCTTCATCAGTTCCAGTGTTCAAAAGGAATTAGCAAACGCTGTTTTGCTCCTCCTTCAAAACCAGACCTTAAAACCCTAAAGGCTTAAGTAGCACCCTCGCAAGCTGGGCAAATCGCTGAATATTCCTTTTGTCTCCGACCATCAGGCACCTGAGTCGCTGTCTTTTTCAGTGACATTCAGTTCGCTGCGCTCACGGCTCTGGCAGTGAATGGGGGTAAATGGCCCCTGCCGGCGCCTTTTATCGGGTTCATCCAAACTCCCGTCAATACAAGCCGTCACGGGCTTCTATGAGGGCGTTTTATGGCGGGTCTGCTATGTGGTGCTATCTGACTTTTTGCTGTTCAGCAGTTACCTCCCTCTGATTTTCCCCCAGTCTGACCACTCGGATTATCCCGTGACAGGTCGTTAGGAACTGGCTAATGCACCCGGTCAGGCAGCGGTATCATCAACAGGCTTACCCGTCTTATCTGCCCTAGTGCTTCAATTATCACCAATAAAGACGCCGCATCAGGAAGCATTCTGGAACAAATCCAGATGGAGTTCTGAGGTCATTACTGGATCTATCAACAGGAGTCCAAGCGAGCTCGTAAACTTGGTCTGACAGTTACCAATGCTTAATCAGTGAGGCACCTATCAGCAATCTGTACTATTTCGTTCATCCATAGTTGCCTGACTTTCCGTCGTGTAGATAACCGATCAGGAAGCTACCATCTGGCCCCGTGCTGCAATGATACCGCCGAGACCCACGCTCACCGGCTCCAGATTTATCAGCAATAAACCAGCCAGCCGGAAGGGCCGAGCGCAAGAAGTGGTCCTGCAACTTTTATTTCACTGCAGGTATCCAGTCTATTAATTGTTGCGGGAAGCTGAAACTCTAAGTAGTTCGCCAGTTAATAGTTTGCGCAACGTTGTAGATTGCTCAGGCATCGTGGTGTACACGCTCGTCGTTTGGTATGGCTTCATTCAGCTCCGGTTCCCAACGGTAACAAGGCGAGTTACATGATCCCCCATGTTGTGCGAAAAAAGCGGTTAGCTCCTTTTTGGGTAACACAATCGTTGTCAGAAGTAAGTTGGCTGATGCTATCACTCATGGTTATGGCAGCACTGCATAATTCTCTTACTGTTCATGCCATCCGTCAAGTGCTTTTATCTGGTGAGTATCAACAATAATTATCGAGATAGTGTATGCGGCGACCGAGTTGCTCTTGCCCGGCGTCAATACGGGATAATACCGCGCATAGCAGAACTTTAAAAGTGCTCATCATTGGAAAACGTTCTTCGGGGCGAAAACTCTAGAAGGAATTTTCTGTTCCCCGCTGTTGTGATCCAGTCGAATGTGCAACCCACTCGTGCACCCAACTGATCTTTCAGCATCTTTTCTTTGCGCCAGCATTTATGGGTGAGCAAAACAGGAAGGCAAAATGCCGCAAAAAAGGGAATAAGGGCGACACGGAAATGTTGAATACTCATACTCTTCCTTTTTGGATACTTATTGAAGCATTTATCGCTATCTTCATATGAGCGGATACATATTTGAATGTATTTGAAAAATAAACAAATAGGGGTTCCGCGTTTCCATGGTGCCACCTGACGTCAACCATTATTTATCATAATAACCTATAAAAATAA
+
212:-+**,101**)('(,/023668---2,,-2.,+-5<8,,,,.&%'&',-,,.,.,-/5@?D;;97695134099:=JCCB?@@G666686$$%*/11>>ACDBCA3334FJCGJEEDBA@BJEHJ;>=B>;4346&%&-46989<;:<?<;84343232->;:;<JJ6556<;:@?@BE=<==9<90+.)'&&&%%%(*))()$#$'()&&)+'&&';=>BBCCBDCEGIA@@4334((((?AGD>==>BA8)),-2110.-./0-0156?FJG3332:444000778@77660//**/&$##$(+376=>DBIIHIJJJJ?HCCE<<94,,--277340+)&'(((((++5;EGBDCBJ@C:678:DGIEJHHJJDJ>(''*('%(*'(''(&((,1+++((()'&&'/*))))++,?==>@B2,/128::J?9JJIGJDE>:73330--,'&%&**37>AGG>>==>?:888@?>:;;?A>>?,+++0.-'%$%(+0<@@>==<6.+&'')()*)&&&&)&&&&&(%$&&%&''-++11614?>9AAAC=677+&&&)..,4*:;=;;:932557214./-+,--6,,,,--1.)).057<74*))470,&&&))226;433.(((('')006<=>GEJFI::9;;2/.)((%%%%*)))*)+),0:9;:9:;?@>>BFEHJCBCDFJJJJGI>>>31,,210,+(('&**()'()./..2,))'&&%&&%%&'''$$$%%&%&&(*,.)'))*257:<<=8877/..07,4335...0:999A@E2000'&&''(.//0061001////+&&&&)'%$&''$&((()*'*,20346?=7760,)'')*+,,)((*CJJHICIIHJJEFCB755010153((()55679869DIJJFFD=<<88793236443....,*))))''('(()++()))*)*'#%%%&'()%%&&8887888BCFI;;B@D86--7:::;I?@?654)&&&('''*-,'2644844458999<BCFDJEJDDE??@:DCAAJGDDC99=AB>?;;BDF:887:>>@B;;;;=DJJJJJFJJJIJHIH@A;CA@AIJJJJFJGFJ950/&&')*&$$&'((&&'(&%&%$%%$$$%&)(%$#$#$)+12///00++,..,,*((**)'&(*)&%$$'(.''%%*,12<....GJJJIJJIEFGIFJJJB@@@JFGGFJEFHEJJFEDECDIHEJ<544---..5518;9<BGAAA:999JJJHFIE@?C(''&08>BFDGDH>=?AB?6080))).13;5....21558D9665+*(/3;;;@?=1>>6662/-&%%'-1557@JJJJE>>>>E21/*'((*)((&%%&%&&)(,))998997,+(665658BDAFFIJJGDDCBA?>>4,++)'&&$%%%*..,&&'5723;889:8777:4----/-../0289::IEEAEJJJGGHJJD@@AJCBAABEB>+&&&(%%)'(<00000)''*-/06;<=<999;=(''(016510--..)&'+,9<<<9=+&%%'($$$&*++('((+@?EJJJJJJJHJJJ===>J99996555@??@JJFIGFJEIJJJ///,---57<:989I0/.-.DDA====3CCIGGFC42<DBH>;;6555653117<<6555:>@JJHJJI@???AB@?AGFBC855:ACD63344+7=);=42.*'(()766112-,+*-.441<;;;>ABBBCDF?@A?@GDGDCF<)))))(%'''*-*&$%%&*+++++7B@FCCIBJEBBA222122200+))((()4556;B@BCA>;;:86-)()),%%&'*)))*9:;>>>?@CBB:B<34?>?D@@>;9,++))(),-+%%%%/0,*)%%%&&&'$$$%%%&,-'&&%&&%&%%%$$&(+,,,388:7''''1.'%$$$&'*&&&&&%$%'+'''&'):>:44589++**+((%$%()))*--.....,,++279+*+0+++,2:<AJA;:==HJGJFF@B@?ACDJJGJFCCEEJEH=<;;00--*(*&%%&)&''&()79868:21101./-**))-....48=>@AHHHFJJHJJHGJJGCCBEJ4653'&&%'$#%&''''((::@@FHDC5543*+*)41/0/-))-.028@DCGHFFCGJJGHFGJGJJJIJFGGJGGJEGJIJJEJEFJEJ+((+''&%%%--,01/0./2-++,((()/00('&&.)&%%%(%%&024((*?GDHIJG@@DFFJJFGJDBAA@?=9/''((,.03-57:=@ABBA877642//23?CFJBCB)))).,)*('&(((*-****CBABAIFDCJ;76*(()+---==?>?>??@DCJGGC:::?><;:6=::;><=<<<<:55412110/.-..&''&&&+&*.,,1++**+)--05;B;''''**+*))&%%%':=?<:9:(('(./.&)''**2726421&()468DFJIJJE?@<>73346>D?32'()(2>>4.3>CECGIEHD@@?>@=<=>@CJ/...??@<;;;0000---/,,,,,,7?<<:::8555==@?45,*+0/(&&&&$'()44599CBEI<<FJ:9/,++411>JA??@GGJAA@9<;:;733332/++*,-.,,-))'%$%&&&'$%&)02-+***&&*,)*)*)+:;:;><:/./7HJFFEDJJDE>EBAAFJJA@=1455210--0****''*)(()24EEGDFEI??CABAB1./**+=><=>C:99AEBA7,,,++++661.,88656;2.&&,898611::;54.+)+,,4:A@A@?=9&&'&'&%$$&$%&(&'''%%&&$#$%%$%()*))*++5;@AEAABBBA9:8;>61,&&',--0---;=EHIEJGJIGHHFGGJJFJJBAA==.)(()767FEFEJFHJJJJGEEFDA<90,;4338122?FGC93312883--+,/23:8,**)+**7;68:BIBGCEJJ6)*=>>=9:AAIE;;:A>><93.--37.;4.FJFC>:00000;....::>CEDC@A4334IJJJGJJHJGGJDDGGJHFGJC>@@CBII9545597,+56;88+**,0<<5+++-8=<1-0.0113-,*((**67>>FJJJFDCFEIGDBECCGHJHHJJJDJIJJIEFIHHDD<<<GJJEBDEFJDEA3/...980/./.1345188:>>?<75)&%&.-%%%'%%%%'*+==>>>G7767<0./.000/*)((*+*+-9<<<;:;;GJIJFEGEJJJC0,,8CFJJJHJGEEEGJFJFHIIDCABJJFJHJGJJJJFFCDC=9843-,(&'))-./1288;=<A>@DEJJIGJCGE9999H;;;;=971,*'+',000>@AFFBA@52013779:9=>>@BFAC;1+++''$$#$%$'%$&'09::;C9999?::7688GHJJGIGJJ?;;;;GJJEFJEEGHIG??>?HFIJJJJBAAAJJHHJBDDEDCDAAB<;9-..,,+**,-,.0'%%%'''/;;=>@>>>?===<<;;<==9+++''*++++3375**+***+532337==3112ABBD@??@CCCC@GDFA>:;1AB::9:B@B>;:(&&'%'',5466>?????><::98;<878::;&%%%&%&')+/004)()*23/,,-,.13333..9>;?>8:9;;@D;:789;9DE?54483344BCCA>,+%$$$%&((,,,.++.+59>88@BEF>111=/431-4==/-&'-,&&%&')0''79<=>=?A<<9:?<<:;;?<:<1111AAA@??DCA=<9:;<BDBB@?@?---.B>>;;;:::?A@<<<<DBBCFDGGCC=;9:;<=<7.--)''')*,,00000334435879<;@????@@AECBEB@@>=;;;74455745:<<<,++,))))(%$$%%'&(+).)36544359<=B9B@>>CBEFG><::75669>A@@>>=<=>?B@@@?A@@AA?=:9:=:60000323458/++&'''((,,-13.0/....877888:>=8889>?>=>A=>>>???4348865688889<88889:;622266::;6><===<<<<>>=<<@@432220011555383@=88886666BCB@9888<:60001553211137<@@?<==765589:::;;:8,,++))*0117344112027)6758:>?@<<=<:998;;;=>>;::9:99<9:;;)()*)%%&%$%((((236*53,43649<BGDB>;;96<010),-/9999:;<;656730-,---.**/0.+,/679:;910,,+,),,-/22*)***&%$#%%&%''(+43..1231-++))*&$$$$'')&%$%%$$%%())02835231121269/....--51***--('&%$&'-??BBBA@>9>9:IJFFJJFJJJIGIG?;;<;>?9888><;=00239)))<DAABAJJJJGFCHIFBD7EHEEEA@<9679;JIHDCGF;;;;HJ><3//011,+**,43-,,0BCEJJFHIJECACBEBGIFJJJAAIJCFDGHJFGEGCD;=5542-,+*&&(&,')46829:555.3<:)'&%&%$%%####$$&&$#%*&&%%''&%$%&)2379:<6673::11%$##%%&()))*(('((:@DCH<?BCEGEJGHJGJJGJJJJIJJHJJJJJJJGIJ7555100/-+()**,0;<89<7@;1165==B@ABDEFJ?441125>?<=87:6=;;>4312&%$$$$$$+02....)''*(&&*))))%%%&+''''**679GHIJDIEDFIHJFCB?;:((+'''&'()),('''./.)(((+***,-.*++*++,'&%&&%&&&'%%&$$%$$$&%'&)(*75566:;>=?>?98:9:99667;7988501100.../&&+((()1/-+'&&&&*(((4499;?AEJJIJGIIFJJIICGD?;<;;>>?;;52571///22566.../,+%&(())-/767100./5-&((*-...-./)(((0++,+(&'''&((1-./2;9889+*)%&&'$%&&%%''*))*()''&'((,+((()01<56ABHJ@BA:B*((58>CFHC==>?JEFDCAAB@77556.):5444:99899?GABBDDDCCGGCGFHCAC<::::72+)*00;>>@==;;>==>>93-*))(()**&'''%%%%&7>@IGHJIJA@@@>?:3/''(59-.-&$%%$$###$+/01123562233=<?FEHIEIIHFJIJJ::970$$$'(*,0'''015=433+++&'),+,18:22>=:;;<998110088AAEJJJFJEHBD*=<?CJA-,,-''%$%%%''*1445:9<::....:9:;;>;:1///2''')@?A@@;;;<:99:21++'&&%'')+*(&$##%(,-/33-))*1450/.00+*)'$##$%**+8---++AEFGJECFEJEJEHGC<<<=DE3>;<<>C44445*'(1<>D?@4420''&&'()''57,+('###%%%%'&%%&$##$$##%$%$##$&&(%$%(**+,5460000710/1055+++**AA=>?BC0''')/''(:@:::....0-+'&$$%$,59499@000322001245///09>AFIFFHJJEED=212IJ=;;>J=932-,/.--751111'&&&(((+++000***-,,164333.)()+27*$#$$*,(33++++23354,,,.,/7++*-+.994324,++)*+1''''1.0756689999CG////79EEG<;;<?=87-,,/1*))*0-.1=ADEEBEJFJ@=>GGCBCCF:;??EFD?<;:;?G>?>>EFJFAC=:;6:54>(''''-'''001458,+++003&&%''(%$$$)+*'',..77AAECBCAAB.'*+*,**()*(((*>??<<>A@===755444441'&%%''&)'7FDIEDJBAAC///--'%((89:8100..1644((''&&%%$%&'*)*+%$
@Glass_T7V_26_D3_14_11_13
ACGGGGAAAACCAGGGCGTTTTATGGCGGGTCTGCTATGTGGTGCTATCTGACTTTTGCTGTTCAGCAGTTCCTGCATATTAATTTTCTTCCAGTCTGACCACTTCGGATTATCCCGTGACAGGTCATTCAGACTGGCTAATGCACCCAGTAAGGCAGCGGTATCATCAACAGGCTTACCCGTCTTACTGTCCCTAGTGCTTGGATTCTCACGATAAAAACGCCCGGCGGCGACCGAGCGTTCTGAACAAATCCAGATGGAGTTCTGAGGTCATTACTGGATCTATCAACAGGAGTCCAAGCGAGCTCGTAAACTTGGTCTGACAGTTACCAATGCTTAATCAGTGAGGCACCTATCTCAGCGATCTGTCTACTTCGTTCATCCATAGTTGCCTGACTCCCCGTCGTGTTGATGACTACAATCGAGGGCTTACCATCTGGCCCCAGTGCTGCAATGATACCGCGAGACCCACGCTCACCGGCTCCAGATTTATCAGCAATAAACCAGCCAGCCGGAAGGGCCGAGCGCAGAAGTGGTCCTGCAACTTTATCCGCCTCCATCCAGTCTATTAATTGTTGCCGGGAAGCTAGAGTAAGTAGTTCGCCAGTTAATAGTTTGCGCAACGTTGTTGCCATTGCTACAGGCATCGTGGTGTCACGCTCGTCGTTTGGTATGGCTTCATTCAGCTCCGGTTCCCAACGATCAAGGCGAGTTACATGATCCCCCATGTTGTGCAAAAACGCCTTTCCTTCGGTCCTCCGATCGTTGTCAGAAGTAAGTTGGCCGCAGTGTTATCACTCATGGTTATGGCAGCACTGCATAATTCTCTTACTGTCATGCCATCCGTAAGATGCTTTTCTGTGACTGGTGAGTACTCAACCAAGTCATTCTGAGAATAGTGTATGCGGCGACCGAGTTGCTCTTGCCCGGCGTCGATACGGGATAATACCGCGCCACATAGCAGAACTTTAAAAGTGCTCATCATTGGAAAACGTTCTTCGGGGCGAAAACTCTCAAGGATCTTACCGCTGTTGAGATCCAGTTCGATGTAACCCACTCGTGCACCCAACTGATCTTCAGCATCTTTTACTTTCACCAGCGTTTCTGGGTGAGCAAAAACAGGAAGGCAAAATGCCGCAAAAAAGGGAATAAGGGCGACACGGAAATGTTGAATACTCATACTCTTCCTTTTTCAATATTATTGAAGCATTTATCAGGTTTATGTTCATCAGCGGATACATCTTGAATGTATTTAGAAAAATAAACAAATAGGGGTTCCGCGCACATTTCCCATGGTGCCACCTGACGTCTAAGAAACCATTATTATCATGACATTAACCTATAAAAATAGGCGTATCACGAGGCAGAATTTGGGATTAAAAAAAATCCTTAGCTTTCGCTAAGGATGATTTCTGGAATTCGCGGCATATTTTCTTCGAATTCGCGGCCGCTTCTAGAGTTATGACAACTTGACGGCTACATCATTCACTTTTTCTTCACAACCGGCACGGAACTCGCTCGGGCTGGCCCCGGTGCATTTTTTAAATACCCGCGAGAAATAGAGTTGATGCGTCAAAACCAACATTGCGACCGACGGTGGCGATGAGCATCCGGGTGGTGCTCAAAAGCAGCTTCGCCTGGCTGATACGTTGGTCCTCGCGCCAGCTTAAGACGCTAATCCCTAACTGCTGGCGGAAAAGATGTCGACAGACGCGACGGCGACAGCAAACATGCTGTGCGACGCTGGCGATATCGAAAATTGCTGTCTGCCAGGTGATCAGCTGATGTACTGACAAGCCTCGCGTACCCGATTATCCATCAGTGGAATGAGCGACTCGTTAATCGCTTCCATGCGCCGCAGTAACAATTGCTCAAGCAGATTTATCGCCAGCAGCTTTTCAATAGCGCCTCCCCTTGCCCGGCGTTAATGATTTGCCCAAACAGGTCGCTGAAATGCGGCTGGTGCGCTTCATCCGGGCGGAAAAGAACCCCGTATTGGCAAATATTGACGGCCAGTTAAGCCATTCATGCCAGTAGGCGCGCGGACGAAAGTAAACCCACTGGTGATACCATTCGCGAGCCTCCGGATGACGACCGTAGTGATGAATCTCTCCTGGCGGGAACAGCAAAATATCACCCGGTCGGCAAACAAATTCTCGTCCCTGATTTTTCACCACCACCCTGACCGCGAATGGTGGATTGAGAATATAACCTTTCATTCCCAGCGGTCGGTCGATAAAAAAATCGAGATAACCGTTGGCCTCAATCGGCGTTAAACCCGCCACCAGATGGGCATTAAACGAGTATCCCGGCAGCAGGGGATCATTTTGCGCTTCAGCCATACTTTTCATACTCCCGCCATTAGAGAAGAAACCAATTGTCCATATTGCATCAGACATTGCCGTCACTGCGTCTTTTACTGGCTCTTCTCGCTAACCAAACCGGTAACCCCGCTTATTAAAAAGCTGACTTGTAACAAAGCGGGACCAAAGCCATGACAAAAACGCGTAACAAAAGTGTCTATAATCACGGCAGAAAAGTCCACATTAATTTGCACGGCGTCACACTTTGCTATGCCATAGCATTTTTATCCATAAGATTAGCGGATCCTACCTGACGCTTTTTATCGCAACATTCTGTTACTGTTTCTCCATACCCGTTTTTTGGGCTAGCTACTAAGAGAAAGAGGAGAAATACTGAGATGATGCAAACCGTTTTAGCGAAAATGGTACCACAGCCAGGCGATTTGGGTAGAAGCCCGCAAACAGCAGCAACCGCTGGCCAGTTTTCAGAATGAGGTTCAGCCGAGCACGCGACATTTTTATGATGCGCTACAGGGTGCGCGCACGGCGTTTATTCTGGAGTGCAAGAGCGTCGCCGTCAAAAGGCGTGATCCGTGATGATTTCGATCCGGCGCGCGCGTTGCCGCCATTTATAAACATTACGCTTCGGCAATTTCGGTGCTGACTGATGAGAAATATTTTCAGGGGAGCTTTAATTTCCTCCCCATCGTCAGCCAAATCGCCCCGCAGCCGATTTTATGTAAAGACTTCATTATCGACCCTTACCAGATCTATCTGGCACGCTACCAGGCCGATGCCTGCACTAATGCTTTCAGTACTGGATGACGACCAATATCGCCAGCTTGCCGCCGTCGCTCACAGTCTGGAGATGGGGGTGCTGACCGAAGTCAGTAATGAAGAGGAACAGGAGCGCGCCATTGCATTGGGAGCAAAGGTCGTTGGCATCAACGACCGCGATCTGCGTGATTTGTCGATTGATCTCAACCGTACCCGCGAGCTTGCGCCGAAACTGGGGCACAACGTGACGGTAATCAGCGAATCCGGCATCAATACTTACGCTCAGGTGCGCGAGTTAAGCCACTTCGCTAACGGTTTTCTGATTGGTTCGGCGTTGATGGCCCATGACGATTGCACGCCGCCGTGCGCCGGGTGTTGCTGGGTGAGAATAAAGTATGTGGCCTGACTCGTGGGCAAGATGCTAAAGCAGCTTATGACGCGGGCGCGATTTTTCAGGTGGGTTGATTTTTGTTGCGACATCACCGCGTTGCGTCAACGTTGAACAGGCGCCAGGAAGTGATGGCTGCGGCACCGTTGCAGTATGTTGGCGTGTTCCGCAATCACGATATTGCCGATGTGGTGGACAAAGCTAAGGTGTTATCGCTGGCGGCAGTGCAACTGCATGGTAATGAAGAACAGCTGTATCGGATACGCTGCGTGAAGCTCTGCCAGCACATGTTGCCATCTGGAAAGCATTAAGCGTCGGTGAAACCCTGCCCGCCCGCGAGTTTCAGCACGTTGATAAATATGTTTTAGACAACGGCCAGGGTGAACAGGGCAACGTTTTTAACTGGTCACTATTAAATGGTCAATCGCTTGGCAACGTTCTGCTGGCGGGGGGCTTAGGCGCAGATAACTGGTGGAGACGGCACCAAACCGGCTGCGCCGGACTTGATTTTAATTCTGCTGTAGAGTCGCAACCGGGCATCAAAGACGCACGTCTTTCGCCTCGGTTTTCCAGACGCTGCGCGCATATTAATACTAGTAGCGGCCGCTGCAGTCCGGCAAAAAAGGGCAAGGTGTTCACCACCCTGCCCTTTTTTCTTTAAAACCCGAAAAGATTACTTCGCGTTATGCAGGCTTCCTCGCTCACTGACTCGCTGCCCTCGGTCGTTCGGCTGCGGCGAGCGGTATCAGCTCACTCAAAGGCGGTAATCTCGAGGTTACATTGTCAATCTGTTCATGGTGAACAGCTTTGAATGCACCAAAAACTCGTAAAAGCTCTGATGTATCTATCTTTTTTACACCGTTTTCATCTGTGCATATGGACAGTTTTCCCTTTGATATGTAACGGTGAACAGTTGTTCTACTTTTGTTTGTTAGTCTTGATGCTTCACTGATAGATACAAGAGCCATAAGAACCTCAAATCCTTCCGTATTTAGCCAGTATGTTCTCTAGTGTGGTTCGTTGTTTTTGCGTGAGCCATGAGAACGAACCATTGAGATCATACTTACTTTGCATGTCACTCAAAAATTTTGCCTCAAAACTGGTGAGCTGAATTTTTGCAGTTAAAGCATCGTGTAGTGTTTTTCTTAGTCCGTTATGTAGGTAGGAATCTGATGTAATGGTTGTTGGTATTTTGTCACCATTCATTTTTATCTGGTTGTTCTCAAGTTCGGTTACGAGAATCCATTTGTCTATCTAGTTCAACTTGGAAAATCAACGTATCAGTCGGGCGGCCTCGCTTATCAACCACCAATTTCATATTGCTGTAAGTGTTTAAATCTTTACTTATTGGTTTCAAAACCCATTGGTTAAGCCTTTTAAACTCATGGTAGTTATTTTCAAGCATTAACATGAACTTAAATTCATCAAGGCTAATCTCTATATTTGCCTTGTCGGTTTCTTTGTGTTAGTTCTTTTAATAACCACTCATAAATCCTCATAGAGTATTTGTTTTCAAAAGACTTAACATGTTCCAGATTATATTTTTATGAATTTTTTTAACTGGAAAAGATAAGGCAATATCTCTTCACTAAAAACTAATTCTAATTTTTGGCTTGAACTTGGCATAGTTTGTCCACTGGAAAATCTCAAAGCCTTTAACCAAAGGATTCCTGATTTCCACAGTTCTCGTCATCAGCTCTCTGGTTGCTTTAGCTAATACACCATAAGCATTTTCCCTACTGATGTTCATCATCTGAGCGTATTGGTTATAAGTGAACGATACCCGTCCGTTCTTTCCTTGTAGGGTTTTCAATCGTGGGGTTGAGTAGTGCCACACAGCATAAAATTAGCTTGGTTTCATGCTCCGTTAAGTCATAGCGACTAATCGCTAGTTCATTTGCTTTGAAAACAACTAATTCAGACATACATCTCAATTGGTCTAGGTGATTTTAATCACTATACCAATTGAGATGGCTAGTCAATGATAATTACATGTCCTTTTCCTTTGAGTTGTGGGTATCTGTAAATTCTGCTAGACCTTTGCTGGAAAACTTGTAAATTCTGCTAGACCCTCTGTAAATTCCGCTAGACCTTTGTGTGTTTTTTTTGTTTATATTCAAGTGGTTATAATTTATGGAATTAAAGAAAGAATAAAAAAAGATAAAAAAGAATAATCCCAGCCCTGTGTATAACTCACTACTTTAGTCAGTTCCGCAGTATTACAAAAGGATGTCGCAAACGCTGTTTGCTCCTCTACAAAACAGACCTTAAAACCCTAAAGGCTTAAGTAGCACCCTCGCAAGCTCGGGCAAATCGCTGAATATTCCTTTTGTCTCCGACCATCAGGCACCTGAGTCGCTGTCTTTTTCGTGACATTCAGTTCGCTGCGCTCACGGCTCTGGCAGTGAATGGGGGTAAATGGCACTACAGGCGCCTTTTATGGATTCATGCAAGGAAACTACCCATAATACAAAG
+
///5562/./.)((-.34443:/,*+->??JHIJFHGEIJJJCH3212??99967??;;;5554:<>1//00..,*&%%%)&&&,543-*(,.@GHEEGJJ@A@ACBBBJJJJJIJJJIJJJJFJHJJED=66666>BB((((00033,6?ABBHGGEHFFDFJJGEJJJJJJJJHHIJHGGJHJGFGGJIJJJFJHHJJHJ8778:7,')4&&((,+.*))-/0***+..((('**+.0..'''')3B?@?ACCFED>=77760/*)()*-,,,-00///073,)(%&&'+,,0***+*++**..8//8982+8823>>FDFG3333BBA::;>FDB??@AJJIDCBCGHG=<<=FEG877****-,,))(&'(+5;;<BBB?:;6666CGCCBBHHDEFA<86767@-(((/...,,+++((733839@:;;2200/++)*)(..479:<;;>FGDJJHJGHIHFIJJJJJJHFJJHJJJJHGCFFFJJJJJJHJ@@ACJJIHJHFEFHFEDEJJEHIEJJFE>>FEEJFJJFJJJHGHH.../DGCJ667BCADC?JIHJJHGHGIJJJJJFJF:90,-78;742($%%*6==ABA@@JJJJFIGHIIJJFJIJJJJJJGJIJIJJJJJIHDFFJHIJFJB?=?AFHJGJJJIJJHJJJJJJHIJJGFJJJ9999JJDEJJJHJJGJ>JBE?HE88811127667;,*),-)*.//021455::;::712331.--)''%%$$'%&,.09=?4345?''''A@A?>==GJHGHJFGFJJJIJFFEJE7765:?JGJJFFJJGJIEHFJJIJHJDFJFJECFHGFE>GBIJJHJGJJJJIJJD;?98@ADFFCEJJHFJGJGIGJJJ?;:=655..046>=;>AADA??767=>?DGJEJJFHJJGEEJJHCFEFFEJIEIJDJIJJHJCE9)(()@>>?JJFJGEJEGCB>210/00038=HHFJFJJJJJJFGFEB@A@CEB7666CGC<<<7<;+)))JE100BG-,,,11235;?;::5<>8777<:++++,,BAACEA;;:;FFFFFEEBFJJHIJJIIJIJEGJJJIJJ@>>EJHHIJJJDDCDHJCIIFIFJIJJJF@BGI:::;GEGHHEGFJJDEJFHJHJJGJJDC>=@JEFCFFJED><<<GFFCGEEBBFDJJJJJDDIC6553599,,,,B>BBCA??*))).//.7=<>FJFGJH?==50.+&0*&'%'&$&(''*)''((*(')*.5-;??JJFFGGIJJIHFDD=@A?///14000<;=;978;<FGEECCEFCAF<;<<JH?>=>CEF>>111479>>IE>>>>GGJHDFJJIJJFHJJJJGJHJGJJJIJHIJIJJJFJJHJJJJJAIGFFE-----/,-7;JGFEFIGFGFFJGJJGJJJJJDHIJ?>>>C:::?IJEH?66...,,++,,40120@?><@@ADCDHEA?:88F;<EGEDDEGFIGCEHJJHGDEEFGGGI21200043299<;>723<<<?FGIJJJHGDIHIDBBADBCD@9>=<<>766,@@?@BCGGJIJJJHGGEFJCJEFDJIGDCBCA&&&%'''/EGGGJCAABEJEHCDCAGFHFHJJ?>?>IC00002BEDCGGFIHJHFDA><;=<;*)))0(*.4;>BGI>>==JGGJHJJGIIGJJJJCB>7887666456A2223FAH@@JJHJJJHJHJGJJIJJJ>8,++,IIIJJIGJIIJIECD@,,??AFJIIJJJJHJJHJJFJGIJJGJDC5++++@BB=@A973356(&*'&%&'',('())):CA?>>@FJJJH@><=HJJHJJE@:51012=:9*%%%&,++((&&*./14439:GGJJJJJJJJCCCC;;;77---.=<===<:9:;;?>@5/.//,'''&()-2&&*)((+**(((5663/,,-.9892''-;ADJJFGJJJ;;;:D-,,96668>667FCBCEJJJJJJJHJIHJJJH:::91//++,,-*3+((,3547548GFFJJJJJJJHJHJJJJJJJGJGGHJD942384...9BCCA?@FDCCD>>>=IGGHCBBFEC@?@DFG2211::===?JGJCCAAD@CCCJGEEGHIJHJFGDEGGGIJFIJIJIHGHFIDJFJFFJJJEHJJ<;;0.+++**))177-BC;;;<JIHIGFJEDABFAECGGEIFFJJJH<21/(())))04<==GDHDBBA==8/('(-/03;<JJJJJJJJJJIBBDJHGFEDIIFCBAA877860=<<711/000AFGJJFHIGGHFIJJJJJJFJHJJJJJJJJJHJJGGJJJIEHJJFEEDDD>4:001<>8776>5998,,.0=BD?;;22229=<CGDB@CGEFA?<<@C:992..--+()+,,,&&%''/)*9IEBAA@DEIJJJJ10001DH=<=<=;;?>@JJJJHJGJJJJIIFJH>77.-+++-6-0**?AEGEJCEEH>7777?>?HJJJDFAF?:7+)+*('$$%%*$'224BDEFGHGJJDB@CG>;;:JCBEDFHAJJA<<<<?AAGDFECCDA@@@43323335?>>::;<<<;<98100'''('%&'(''''EFIE=<<<EEFDDCHJJJJJJHEJGJFIHJC=:<BJFCBE??BEFFJJJC<<<=IHJIJGBJJJJD>66/-*('&%&('*)+=>>?>=>220334?<:JHGJEGDDFFGC@?A==:/*)(('((()**').///+***/12212332046CCEDFHJHJJGIEIDJ8774553401<>BJIJJHIJJEIJIEDHJGJJHEDGJJJEGDAB8788JFFF@EEEEDA7JJJ?<<<:9?@AHC=<<=@8667EFEGHJJHJIFJJIHHJJIJJJIIJJJJJJJDFCBFJJGJGGEJJGFH@B;;<DJ>90(%&%$(((''(8;FHBBBDEJ99++++,,,22@4444>)(((1=-,,((((,,((((:834DIJJIJE?=>@@?>?FJJFH>:;>JJEFJJJFJECADEEE=<<<@<<853('&&101125EIJHJJJIJJJJJJJECJJJJIJIGJJJHB??A@?>>@D??>>EA<99:=>:98877BIJCA?;<FFFJHJHHJIJJ@?92,,,,2-,-.20/''%%%%*34:;<=?=<7787:2+('(*AAABEJD:555<<<<JJJJJECDGDDJEIHAB=:<B;88DBBFC987556766+**''(-6777AABFJHCAFDFHGGJGJGJJJJGFJJJHJJJJJJJFJBAB?>?BJHGJFA@89979AB;767ABGJGJGJJGEJG>...,222ABBDJJJIHJJJJIJJJHJ;;;<FEFJJB@BCB@ABGFFCFHJJJGJFJJJD?=;>=>@ABJHIIGFFFEIJJJJI>>>=:80,---))))144,+++++)))*01:=;;;;>=::0125,)*45822277;GGFJGJIGJJJJJHEDJDCJC=;;<DJDIIJJIGJHHJGIJJGJJIJFFGGI@@8778C<;86:>GGEFFFJBBDE>==>EJHJJJHHC@@.....00)(&&())))+,+/.--?AIIJJIJJJJJGHHFJJJJJIHJCFF:852)'&'(1101*))))?@FB>=:DGJJJJF8888A::93*)*59<<>GGHIJJJJJJJJ1)+87?FJJJFJIJJJEJJJJEGAA@4:.../68<<66:>CBCE430B55546668@=;:8:>=JDGJJJJJIHJIJJGJHGDJJJHJFJHJCABAFB@BA4332333,,,,/.008****3/007001121000+(('+<?>=IHDJFJJIJGJJJHJGJJJHD?<:98(CF>?@EIJJIIJJJHJJGJJIF>>>>JJJIIJJJGDEGACCGECBBCCCDBHJJIJIJIJJJJGHHIJJCAAJA@@B???:::4444:8/.-,-/018BAABCEJI=((((<@JJJJJIFIJFIFEJJJIHJGBCBADDHJFJIEHGCA<46ABGJJJJJGFE:::;BH3335.--.433854&&&&''')*),/?===@CGFIDB9H@>?>6<<>=>>?CHDJJFJJJJGFJHJGDCJIFA?<:)(''**--('(*+444587))))>C:99:HFFJ:FHJJGEBBBB=JJJGJJFJJGEICBACDDHJFJGDG>:1175668?544JJJB@<:..-,,,,'%&(96778=<:>9;421;C9551-2356/+')**FGCB@@<:;8?GEFGJFJJDEDFJJFGEJIGHGGJJGHFFJ>>>58+)(*.2231&&&(((*84115(&&&((--+))''+-((()>CGJJHHJHGJJJJIJGJJJJJJDCDAJ.)))+//0B?EJJJJJHJJ@@@@JI@912.---2,-=HHGHGFEGGJHHJGHJJGGFC>;:9::EJJEDGIGHJJJDJJJJJGGJHJJJJJGJGJIJJCBA?FJEBIHJHHIJHGIJJIGDFIEJFJJJJJJGIJIJEIJJII,,,,JIIJJFJHJJHHJJJGJGJJIIFHJGJHJEHIJJGFIG?;;HDIJH===>JJJC??:;GGJJJJJFJHGFJHJJHIHJJJJJFDDEFJEGIGJIIEJJCCFGEDEJJHBB@JJF?>??HBC=''**&&))*0==<:99=?DBCEDDDDDEHJJJJJJHJ;;::CEJHHJFEHHFJJJIJJJIJHJJJJJJFGIHJHAACIFFJJIIJJJE??IHEG;FJHJIJIJJJFHJJHJFHJJIJJHJFHJJJJJJJJJJIIJFJ===G=A))))2FF@?>BBBG1--.58JIHGJJHFC;99=''''3,)((),)'7CAEJJJJJJIGHJJJJJIDJEDIJHJHFFGHHGFJFGGJHJJHCBDDBACFIJGDHEFJ=<<;@BBGJDEFJJJJJFHJJHJIGJEJJJIIJEGEIJJJJHFHFJHHJJHJGEFJFEGFIFJIJJHIIGJGJIJJICGGFGIJJFFIEHIFHHFJJFFIHJJFCBDHDDHGBA@>A@@BBDJDBDACBAAEFJJ????EDFJJIJIJDJ-,++0@7556/?CCIABDE698AHFHDFGFDJEFJFHBAEFBBB?@AA33??IJIAACBJFA<;;GJA7666GGFJIGG7EADGFJCDBA<JBIDA=<=?FFJJJIHHJDEEGHDEHHFDAAAAEFJFECFEFJFIDECCEIGHBAAAGEHHDFHJFJ)(((*&'&*---1EDDHFFEGEDBB>DJGHHJGJJDA98;;FJEJJHEGFBEFJJJJJ86G7IDDGEGJ?GCEHCGJHGECDH:99:FIJDDAABACFJJEFIJJHJFGGIJJ<<<<HIJJGJJC@A@EJIJJJHGJJJGJJFHJCGFA@GJEEDGJJHHH><>BFII>===DF1*:;FGJGGDJHHEEEDE;;;;BBCI???A8888HJJHFC7777FFGFGGIDDD@@AAC=@HDC???AGFHJIJIGGHIHHIHJHFJFGJFGEFJJIJIHGFJJDGGJIJJJJJJJFDJJGJGFJJ???>:::=854344=;:::::99?AFCAA8888>AA>>?>=9995---/:310*'&'&&&%&&&%&+*)*-/:@BEHHJIGIHEEGFD?BB@=72?9((((AHGEFIFFIFEFJ<;;>C876333567111>2../<DGJGAAA52,,067/6----35>?A@5555BABCJHJIJHEEFIGHJIEGDEE=3A>JFJJIHJJJJHEHHHCABABHIIDBEDEGA?0-((6*((8776789856;>@@BCF<74557:55)((+))3:;:FCCGGB@??IEJJJEDECIGHFJGHHEIJHJJJHEDFFHGJDDGJIGIJJGJIFI?@?@GJEDJFGGJFDEJGJHJFF666=>43320.3**EJFHIGBEHHGFEABBAFFDEDBCCIF>?>@GED,**+=EDGJIJDCDGGFECEBIAHFJHHECBCABBADFGIJHCFCCGDDDC??>?>>==0,+:8:;;IIDJHEFHDCCACBCFDCCGECABBDIJJJIFED@?1000@JHHDAABBFJC?>=>:9::A@?>EEICC?>?>CCAAABDEEEDDJCAA???>@??@@B20-+
@Glass_T7V_26_D3_14_11_14
GGCGGTTTTGGCAAATATTGACGGCCTCATTCATGCCAGTAGGCGCGCGGACGAAAGTAAACCCACTGGTGATACCATTCGCCGCAGCCTTCCGGATGACGGCGTGGTGATGATTTTCCTGGCGGGAACAGCAAAATATCACCCGGTCGGCAAACAAATTCTCGTCCCTGATTTTTCGCCGCCCCTGACGCGAATGGTGGCAATTAAAGATGTAACCTTAGTTCCAGCGGTCGGTCGATAAAGAAACCGTGATAACCGTGCGCTCAATCGGCGTTAAACCCGCCACCAGATGGGCATTAAACGAGTATCCCGGCGGCGGGGATCATTTTGCGCTTCAGCCATACTTTTCATACTCCCGCCATTCAGAGAAGAAACCAATTGTCCATATTGCATCAGACATTGCCGTCACTGCGTCTTTTACTGGCTCTTCTCGCTAACCAAACCGGTAACCCCGCTTATTAAAAGCATTCTGTAACAAAGCGGGACCAAAGCCATGACAAAAACGCGTAACAAAAGTGTCTATCATCACGGCAGAAGAGTCCACATTGATTATTTGCACGGCGCACACTTTGCTCTGCCATAGCATTTTTATCCATAAGATTAGCGGATCCTTTACCTGACGCTTTTTATCGCAACTCTCTACTGTTTCTCCGTGCGACTTTGGGCTAGCTAAAAAGGAAAATACTGAGATGCAAACCGTTTTAGCGAAAATCGTCGCAGACAAGGCGATTCAGCGGTAGAAGCCCGCAAACAGCAGCAACCGCTGGCCAGTTTTCAGAATGAGGTTCAGCCGAGCACGCGACATTTTTATGATGCGCTACAGGGTGCGCGCACAGGCGTTTATTCTGGAGTGCAGAAAGCGTCGCCGTCAAAAGGCGTGATCCGTGATGATTTCGATCCAGCACGCATTGCCGCCATTTATAAACATTACGCTTCGGCAATTTCGGTGCTGACTGATGAAATATTTTTCGGGGAGCTTTAATTTCCTCCCCATCGTCAGCCAAATCGCCCCGCAGCCGATTTTATGTAAAGACTTCATTATCGACCCTTACCAGATCTATCTGGCGCGCTATTACCAGGCCGATGCCTCTATAATGCTTTCAGTACTGGATAAGCAGACAATATCGCCAGCTTGCCGCCGTCGCTCACAGTCTGGAGATGAGGATGTAGCCGAAGTCAGTAATGAAGAGGAACAGGAGCGCGCCATTGCATTGGGAGCAAAGGTCGTTGGCATCAACAACCGCGATCTGCGTGATTTGTCGATTGATCTCAACAACCCGCGAGCTTGCGCCGAAACTGGGGCACAACGTGACGGTAATCAGCGAATCCGGCATCAATACTTACGCTCAGGTGCGCGAGTTAAGCCACTTCGCTAACGGTTTTCTGATTGGTTCGGCGTTGATGGCCCATGACGATTTGCCGCGCCGCATGCACCGGGTGTTGCTGGGTGCAGCGAATTATGTGGCCTGACACGTCGGCAAGATGCTAAAGCAGCTTATGACGCGGGCGCGATTTACGGTGGGTTGATTTTTGTTGCGACATCACCGCGTTGCGTCAACGTTGAACAGGCGCAGGAAGTGATGGCTTGAGCACGTTGCAGTATGTTGGCGTGTTCCGCGATCACGATCTGCCCGATGTGGTGGACAAAGCTAAGGTGTTATCGCTGGCGGCAGTGCAACTGCATGGTAATGAAGAACAGCTGTATATCGATACGCTGCGTGAAGCTCTGCCAGCACATGTTGCCATCTGGAAAGCATTAAGCGTCGGTGAAACCCTGCCCGCCCGCGAGTTTCAGCACGTTGATAAATATGTTTTAGACAACGGGCCAGGGTGGAAGCGGGCAAATGGTTTGACTGGTCACTATTAAATGGTCAATGACTGGCAACGTTCTGCTGGCGGGGGGCTTAGGCGCATAACTGCGTGGAAGCGGCACAAACCGGCTGCGCCGGACTTTGATTTTAATTCTGCTGTAGAGTCGCAACCGGGCATCAAAGACGCACGTCTTTTGGCCTCGGTTTTCCAGACGCTGCGCGCATATTAATACTAGTAGCGGCCGCTGCAGTCCGGCAAAAAAGCCATAGCCACCCTGCCCCTTTAAAACCGAAAAGATTACTTCGCGTTATGCAGGCTTTTTTCCTCGCTCACTGATTCGCTGCGCTGGGCGTTCGGCTGCGGCGAGCGGTATCAGCTCACTCAAAGGCGGTAATCTCGAGGTTACGTAGATCTGTTCATGGTGAACAGCTTTGAATGCACCAAAAACTCGTAAAAGCTCTGATGTCTTTATTTTTTTTACACCGTTTTCATCTGTGCATATGGACAGTTTTCCCTTTGATATGTAACGGTGAACAGTTGTTCTACTTTTGTTTGTTAGTCTTGATGCTTCACTGATAGATACAAGAGCCATAGAACCTCAAATCCTTCCGTATTTGGCGTATGTTCTCTAGTGTGGTTCGTTGTTTTTGCGTGAGCCATGAGAACGAACCATTGAGATCATACTTACTTTGCATGTCACTCAAAAATTTTGCCTCAAAACTGGTGAGCTGAATTTTTGCGGTTAAAGCATCGTGTAGTGTTTTTCTTAGTCCGTTATGTAGGTAGGAATCTGATGTAATGGTTGTTGGTATTTTGTCACCATCATTTTTATATAGTTTGTCTCGAGACTTCGGTTACAAGAAATCCATTTGTCTATCTAGTTCAACTTGGAAAATCAACGTATCAGTCGGGCGGCCTCGCTTATCAACCACCAATTTCATATTGCTGTAAGTGTTTAAATCTTTACTTATTGGTTTCAAAACCCATTGGTTAAGCCTTTTAAACTCATGGTAGTTATTTTCAAGCATTAACATGAACTTAAATTCATCAAGGCTAATCTCTATATTTGCCTTGTGAGTTTTCTTTTGTGTTAGTTCTTTTAATAACCACTCATAAATCCTCATAGAGTATTTGTTTTCAAAAGACTTAACATGTTCCAGATTATATTTTATGAATTTTTTTAACTGGAAAAGATAAGGCAATATCTCTTCACTTAAAAAATTAATTCTAATTTTTGGCTGAACTTGGCATAGTTTGTCCACTGGAAAATCTCAAAGCCTTTAACCAAAGGATTCCTGATTTCCACAGTTCTCGTCATCAGCTCTCTGGTTGCTTTAGCTAATACACCATAAGCATTTTCCCTACTGATGTTCATCATCTAGACGTATTGGTTATAAGTGAACGATACCGTCCGTTCTTTCCTTGTAGGGTTTTCAATCGTGGGGTTGAGTAGTGCCACACAGCATAAAATTAGCTTGGTTTCATGCTCCGTTAAGTCATAGCGACTAATCGCTAGTTCATTTGCTTTGAAAACAACTAATTCAGACATACATCTCAATTGGTCTAGGTGATTTTAATCGCTCTGCCAATTGAGATGGGCTAGTCAATGATAATTACATGTCCTTTTCCTTTGAGTTGTGGGGTATTGTAAATTCTGCTAGACCTTTGCTGGAAAACTTGTAAATTATCCTAGACCCTCTGTAATTCCACTAAGCCTTTGTGTGTTTTTTTTGTTTATATTCAAGTGGTTATAATTTATAAAATAAAGAAAGAATAAAAAAAGATAAAAAGAATAGATCCCAGCCCTGTGTATAACTCACTACTTTCGTCAGTTCCGCAGTATTACAAAAGGATGTCGCAAACGCTGTTTGCTCCTTGTTACAAAAACAGACCTTAAAACCCTAAAGGCTTGAGTGAGCACCCTGGCAAGCTCGGGCAAATCGTGAAGTCCTTTTGTCTCCGACCATCAGGCACCTGAGTCGCTGTCTTTTTCGTGACATTCAGTTCGCTGCGCTCACGGCTCTGGCAGTGAATGGGGGTAAATGGCACTACAGGCGCCTTTTATGGATTCATGAAGGAAACTACCCGTCATCAAGAAAAGCCCGTCACGGGCTTCTCAGGGCGTTTTATGGCGGGTCTGCTATGTGGTGCTATCTGACTTTTTGCTGTTCAGCAGTTCCTGCCCTCTGATTTTCCAGTCTGACCACTTCGGATTATCCCGTGACAGGTCATTCAGACTGGCTAATGCACCCAGTAAGGCAGCGGTATCATCAACAGGCTTACCCGTCTTACTGTCCCTAGTGCTTGGATTCTCACCAATAAAAAACGCCCGGCGGCAACCGAGCGTTCTGAACGAATCCAGATGGAGTTCTGAGGTCATTACTGGATCTCTGACGGAGGTCCAAGCGAGCTCGTAAACTTGGTCTGACAGTTACCAATGCTTAATCAGTGAGGCACCTATCTCAGCGGAAATATGTCTATTTCGTTCATCCATAGTTGCCTGACTCCCCGTCGTGTAGATAACTAGATACGGGAGGGCTTACCATCTGGCCCCAGTGCTGCAATGATACCGCGAGACCCACGCTCACCGGCTCCAGATTTATCAGCAATAAACCAGCCAGCCGGAAGAGGCCGAGCGCAAGATCATATGCAACTTTATCCGCCTAGTCCGGTCTTAATTGTTGCGGGGAAGCTGAGTAAGTAGTTCGCCAGTTAATAGTTTGCGCAACGTTGTTGCCATTGCTACAGGCATCGTGGTGTCACGCTCATCCCTGGTGATGGCTTCATTCGGCTCCGGTCCCCAACAATAGAGGCGAGTACATGATCCCCATGTTGTGCAAAAAAGCCGTAGCTCCTTTCGGTCCTCCGATCGTTGTCAGAAGTAAGTTGGCCGCAGTGTTATCACTCATGGTTATGGCAGCACTGCATAATTCTCTTACTGTCATGCCATCCGTAAGATGCTTTTCTGTGACGATTGGTGAGTACTCGACGATTGATTCTGAGAATAGTGTATGCGGCGACCGAGTTGCTCTCCCGGCGTCTGAGATACGGGATAATACCGCGCCACATAGCAACTATTGGAGGCTGCGTCATCATTGGAAAACATTCTCGGGGCGAAAACTCTGGCAAGAATATTCACTGTCAATCCAGTTCAATGTAACCCATCGTGCACCCAACTGATCTTTCAGCGTGTTTACTTCGCCGGCGTTTTTTATCGGTAAGCTTCAAAACAGGAAGGCAAAATGCCGCAAAAAAGGGAATAAGGGCGACACGGAAATGTTGAATACTCATACTCTTCCTTTTAGATATTATTGAAGAACCTATCAGGGTTATTGTTGCATGACGGATACATCTTGGGATGTGTGTTCAAAAATAAACAAATAGGGGTTCCGCGCACATTTGCCATGGTGCCGCCTGACGTCTAAGAAACCATTATTATAGTAACATGACCTCTAAAAATAGGCGTATCGCCAGGGCAGATTTCAGATAAAAAAAATCCTTAGCTTTCGCTAAGGATGATTTGCTGGAATTCGCGGCCGCTGTTTCTTCAAGTCGCGGCCGCTTCTAGAGTTATGACAACTTGACGGCTACATCATTCACTTTTTCTTCACAACCGGCACGGAACTCGCTCGGGCTGGCCCCGGTGCATTTTTTAAATACCCGCGAGAAATAGAGTTTGATCGTCAAAACCAACATTGCGACCGACGGTGGCGATAGGCATCCAGGTGGTGCTGACTAAAAGCAGCTTCGCCTGGCTGATGGTAACCGCGCCAGCTTAAGCGCTGATCCCTAACTGCTGGCGGAAAAGATGTGACAGACGCGACGGCGACAAGCAAACATGCTGTGCGACGCTGGCGATATCAAAGTGCTATTGTGCCAGGTGATCGCTGATGTACTGACAAGCCTTACGCATCCGATTATCCATCGGTGGATGGAGCGACTCGTTAATCGCTTCCATGCGCCGCAGTAACAATTGCTCAAGCAGATTTATCGCCAGCAGCTCCGAATAGCGCCCCCTCCCCCTTGCCCGGCGTTAATGATTTGCCCGAAACAGGTCGCTGAAATGCGGCTGGTGCGCTTCGTAAT
+
&('$$$$$$$%,(((()''&**)''&$%%156>J;<;=AA////---.7947/..1=B@?AIFG=<8****760//+,-*)((&('%(--)$%%%%'%$##$&((&&&',.)))(***+6114EIFGFA<:::211600//=GJDJJF@A@HFFJBBCDF>?77B88558:992/0'$%&&'((())))&'&&&')**(('&$$&%%&&'%%$'''&(($$$%$&&*133:4///.-,+)'&(&'+$$$##%&*+-.-/''''('+/>>?EBGIJHGJJ@?<<>?JJFJGFEFGJHJ;77::210004443376''''((01+,32/222ACCFD<99:IGHJJFGF@76;;=EBAA?FHB=<@@ABC@FCFFHFCCCGJJJJJHE<<<;?::;<=<@;552@B?AADJJJIB>66;ABCGGAAJHIJJ@?8677521004>ECABBGJJGJJFHBCBGGGEJJJJIJJDDEBA@AADBDECBDECC<<<<664777B>>>JJIEJFHECE=;;?8333/,,,('''(('(,)*()')'*++7ADHHFEIJFJJEBD:9,,,*)()+,.23/331111@AGJJHDECJJJJJ<<;GJDJCDC?AE??>?<83/('&)*.FEGJEGJIJJH===JGFJJJJJJJJJEEG:8++''(()('''/.//5=,,,,%$$%&'((((&'$$$#$$$&4AHJIJIJJJJJEEJDHDFIEGBB=<;<?A?))))2,---++('()%(+**)/A@@CEGIGJJJFFFIIGJHBA5559??>4721446JFBAA@CF?6..1,9:<EJGHIEIIJHFFJ@?>?BHFEFCGB<<>>F8788<==9((((82222>A>?:9999,*)(*35877865458:BB@ACDJGEBFCJJG?HHJHJFJJJ<6656DDIJGJCFGDJGIB>86778IDC@CEHJEDDFBGHJDAAA2222>53322222988))753322100023-('(?@DBJFJJDFEJJJE<>100?JFJGACJHJJJJJJJJJGJEJJJGJJGJFHHHGJA@BHA??1,-0111-,-/99A;36?40000JDEIHIFI>>>=GICBBA@?GEJD976670+''&&%%9<CBDI7(''(*'$'''*-'%$$$$$(,0=;;CFIDBCFFJIJDIFJIJGGFJH++++4420**)*%$&''')((**,8ADHHHJHHJJCFEJJGEJHJIJ=CCBGGFJEEDFDH111189CCA<<>FJJIGGJDGEEJGBDC0///?A5553;;<DHGIIJJJGG;;;;DBFDB+***(%$%(()%%&'-+&'355223;9<>?EFJJF:::;JJJHDGHCDFHJJFIGIHIHJGHHJJIJHJJJIHJJGJJHFIJJEJJDJJHHJIJJJGJJJJJIJGJJJGJJJJHC?>AA1112CACHFGJCED@????2223<A@@BDCD3/.'('%&''++(())/6:65556/''&'))'$###%&'(%%&1156:>A<*)&'&%&'*,+-.,,623456**))*++))+,,.9:DJICCDCB@@>?G?@?>JJJJHJHB::::?>>?>JJ432052122:67:<<<EFEABEBJHIJJJCCBDJJIFDHB<76-*))(),'(.(14542222?;>AAG@??:<;;+**),,+-,+**+30*334C@?@9:994334===?EJDHJJHJIHDCCBFGFJBAAADDDCFIHDCHHDGFEHJJJJIIJJIJJEIDFJ<::;JIGJJJJJJJJIJGIJJJJFCDFCFJIIJJGFIFDEDGJJJJHIEJFIJJGGJ@???FJJIJE@C/054099C<@==CBCJJJGIA@<<>>CGFABACB@?@CDC@CE---)+(.*(,.10+(&'&)&$&-+((&'''+//9?@EEHIDB@;;::6767<8&%%%(+((()4CDEDIEBD9888?BEHIEED@B=3)('()&%%$$$&(**28=@C8777@A??CD>==>FIEJJHCJJFG?+(*.433..)6778?AAJCCACEGECDFJFGJIHJJEGFHGFABCFCAAAAJEH:99=HHHHHB@A>B:BA@BDD.+++;AGJIJJJJJFGE:668JJJIJJGDCGF@@??AD@<3349962('%$##$&'**)(++3-(,&.8<EJJFCDDJJJJJEG;;;;IJIHIFIIJIE>740----,00,,<>A;;;..''((5652++,&&&%%&('''(9><<<BA@@A((()/--.4983333GJDIEIGJJEDFFFG>===BA*))(%$$'090000AJIGHDIGJ><<<2222;;GFBBBBHJFJEJC?@@@DG>6500..:;?531'$&''(28<=:;=BJFFJJHHFDHJFDJJHIEEGJJJFFJJJJJJEIJJHJJJIIHJJGHHEHHJJHJGHJFJFHE?@CJI<653+@D>BJIJIFJJHJJJJJJJCCBGIIJJJJA@A@BCGG:559;:;-%../1//.+++,-.20))'#$(((+--4009:?@JJGJIGDEFJJFFEJIJJIJHJJE@?=<;::6657<@3332+))))>ADFGGH@>?HDJFJGJHGIIEIJJJJFIJIB=;7;?EIJJGC@A2223?7::;BDC753)(()11;<>22136532337@CFJH55607@@DAJCDDCDDDDDJJFIJEGJGHJJJHFJJJJJEFB502/,,-645-,,+''%&%$%-201,,''&&'&&&''$$%&&&&$&&%)((''(').(1,,,019>??>?>>:899?::::DACJIGII/../GJF?:1001;<;=66556(''.*''''=>>DCCAGGF....?<<;=JJIJJJJEJIJIJJEJJJGFGGFBJE+***12/,+FEHGGJJFFFFHHJEDBFGJIJJJHJJFIIJHGFFCHHA@=::;?A@JEGDFDIGJFFFEJJEGDIFHDDFGEECCGJJHFJDECHJ<GA>;8:.--.098**)*...('0%&&'%)(*/.11GJFFJGCHEJHJJGGEHFJJF88GJGFEFFE>A?>=:=JJCCCFGIHFGGJJDHJJIJIGJJIIJJFDCCDAGGJJJIJJGIJBCGFHHJDIJHJJJEJDEAA8777<>=9,007><((((7>6;7737:60%%%'$%%%'''2;=?33223111268978BD>>>7772336>+))?7878<>@AA??21:068776791?=>==AB@<<<<>>=?ABGFCDE=<<<;<;;5;;=9::<@>>A?;:::=<<9>C=<;<6566:=;;:879667+*++66''''2'':;;;76670/00'&&&(((*788<=47?BACADBB=<<CBDGG?==<-,,,=<>8.,,,8989:???@??>>==;<<?D?:76694333;A1//03>889=?;98:0//++,&&'),,21///036<9996888??B>>>?@>>?>?>>>@B@A=<<<=>==;;98;5666A=<;;=@:999?@:93&%%%%%'',-649:666764449@@@<;;;;<920///023/0-.369;92+4/,*&'&&'&&())))'%+&&:;=;<97548:;99;:35545=>?A@@A?700094%%%%&&*.//<@6675/.'520((()*))+*,/--,+0064;=ADB;999:;87886667<;9989989<>=71((((113666:;554889=>==;75447=<710.,)(&&/3/7:<=>=<;6433441*''''(()*&%&'*---.00334854434777<:9898863345<:77722244//.12-')(%(,,.;?=9756559479<;;;<43344)''%&'.**0.+,--1&&%%''')(,/14,++,*&&%%''$$&)/9;;977673323877668887778880../3578ABGFGDCIEJDGJGB????8776=>>JIJJJGGIIJJJJJHJJGJJJJGJJJHJFJJJJJBBBAD>>>?HJJEIGE;9323361//)(&(+4:587---,()%%&%'(4233DABAB@CIJHHE<,,++4,,///..--,-&%%&6BEFJFDDDJ<<;;EEFD@?==@AECJA<IJFJGCGGIB???HJC?<::4/468;9:AH@FFJC<>@AD99AA<A>==@ICBBAI=<;:@EEGJFFJ10005110./--<B>===FHJE>7BD@CBGJ?@?777477675578>=><<=87;??>99?65558??EGBCDBBFJEDCDEJDF???9::;><<<84235324>BDD4444-++,--30001;=0000;JHIJJJJHFIA;;757>?****7>>223343('&%%(''('%&''13223::>74534==@=****@FEJ::99777778?BBABGJCCCDJJFJGGEEGDFIGD98710,+((&'&&,+,-9?>AHFBBCBJAE<;;<>=>>BDC><=CDDJ?>>?D<;;;7765/((,9<>??AB;:4888;=8999<:8;<;,,,.53('%%)0123555<;;;<;;F>=43339:2017;:98;>?<:4;:9:;6667EHEADB@86446.----*%))76431-.*)(((''))+46:@CBEJGDDBBDDC((((+&%&.56+9<<998.*'''-23.+(%&'(&')30000DCEEDJJIJJGEBBBED<;;=IIJJJJJJGEJGGFIA@11**++;=?CE8889IF:99:A4..,(%$$$$$$%$%$%&'')).'%%&%%$''%%&&&(*)((((((;<B<56//>><<A@DHFEFDFIBC><///<=/-+))+(&&&'*)6/',,,9888;+**)++,:;<<CFJJJJJJGEGJJAAABJJHFJHJJIJHJJJJHHHHFJJJHJJJJJHFJJJJHJA@878,56;BJJIJGJJGGFFJCABACHBAA@@;9861/-'%$$%'-;>>AABB2+++&&&''(()//***67;11129>>432134876200077:;+++**&&&%)()&&%$''(''31;)'''3.')('722**&&'%$$%$#$$')+,**&%$$%%+*+-+,-2;@D<&&&',''-->?000:?,*))(((''()(%%'.-/02.0%%%&*999??5/..060012842''(589:A?<B>?422240,),-,&'%$$('''(*''(&&&(,*+*.4&&%%&&'%%%(%$$%,?>>>>>;>>?DFJHJ????EDECJJJBJDHHGJHFEJJGGIDE@@BEJJFGJA@ACJ<;--61111;:21+3;8/,,,,/.)./)*++()()**,1179?DFB@?<3-)))+&&&'('&()'(''&$('''''&(&&'$$%&8:;33363445;449GDA<;677632*)(''&&%'&%&&$$$$$%'(.-.+*))/0015<-------0(((''''*(()*22001@FGC43322434.''%%&)+)(&%&'()-005234>JJJJJJGGFCBAEIGACCH==JDC@20011-***,/015007322466659=;572/*))((*7:FCIBBCA;<;<?@EEFJJJHJJDEEBDJDBEDJJCCC9A=8---/434*)0'<ADJJJIFFGG;:6=32/)))*,--())*=;=>=FCIFEDJDBB<445@AAAC;==>>==GE@+***9.'))*13469:FJBAADIJGHIHIEGGIJFJJJJDEGJ@===5556++++.....-&%%$&&'ABC22115),,($$%%*)''&#$######,2>;9223=::***<''''D?E>=JGGJHJEDEJEIGJJGD@7667FIGIIHIHEGHGJJHJIIFJJJJGJIJJJJJJJGJHJJGHJ<<<;=*&&&+(((*(()),,,--135********(.'&&&./144../31.%&'(&&$$$*.01555331-./,++,.-**47999ABHJFJHGDDFGGHBDHHJJDCD>==>BF@@??2111033456>;;=;CDAEGDJJJHJFHEC>@GFBA11000.;));<EDB9BJBBBBHEJHIJ8776A;991*))*,@AA?;9:<=CJJGGJB@@A@99653333(,-*+)
@Glass_T7V_26_D3_14_11_15
GCAGCGGTATCATGACCGGCTTACCCGTCTTACTGTCCCTAGTGCTGGATTCTCACCAATAAAACGCCCAGCAGCTAATAAGCATGAACAAATCCAGATGGAGTTCTGAGGTCATTACTGGATCTATCAACAGGAGTCCAAGCGAGCTCGTAAAGCCGTCTGACAGTTACCAATGCTTAATCAGTGAGGCACCTATCTCAGCGATCTGTCTATTTCGTTCATCCATAGTTGCCTGACTCCCCGTCGTGTAGATAACTACGATACGGGAGGGCTTACCATCTGGCCCCAGTGCTGCAATGATACCGCGAGACCCACGCTCACCGGCTCCAGATTTATCAGCAATAAACCAGCCGGAAGGGCCGAGCGCAGAAGTGGTCCTGCAACTTTATCACCCCTGCCAGTCCGGTCCTTAATTGTTGGGAAGCTGAGTTCGTCGTTCGCCAGTTAATAGTTTGCGCAACGTTGTTGCCATTGCTGCACCGTGGTGTCACGCTCGTCGTTTGGTATGGCTTCATTCAGCTCCGGTTCCCAACGATCAAGGCGAGTTACATGATCCCCCATGTTGTGCAAAAAAGCGGTTAGCTCCTCGGTCCTCCGATCGTTGTCAGAAGTAAGTTGGCCGCAGTGTTATCACTCATGGTTATGGCAGCACTGCATAATTCTCTTACTGTCATGCCATCCGTAAGATGCTTTTCTGTGACTGGTGAGTACTCAACCAAGTCATTCTGAGAATAGTGTATGCGGCGACCGAGTTGCTCTTGCCCAGCATCAATGCGGTAGTTGCCGCGCCACGTCAGAACTTTAAAAGTGCTCATCATTGGAAAACGTTCTTTGGGGCGAAAACTCTCAAGGATCTTACCGCTGTTGAGATCCAGTTCGATGTAACCCACTCGTGCACCCAACTGATCTTTCCAGCATCTTTTACTTTCACCAGCGTTTCTGGGTGAGCAAAAACAGGAAGGCAAAATGCCGCAAAAAAGGGAATAAGGGCGACACGGAAATGTTGAATACTCATACTCTTCCTTTTAGATATTTTGAAGCATTTATCAGGGTTATTGTCTCATGAGCGGATACATATTTTGAATGTATTTAGAAAAATAAACAAATAGGGGTTCCGCGCGCATTTTCCATGGTGCCACCTGACGTCTAAGAAACCATTATTATCATGACATTAACCTATAAAAATAGGCGTATCACGAGGCAGAATTTAGATAAAAAAATCCTTAGCTTTCGCTAAGGATGATTTATGGAATTCGCGGCCGCTGTTTCTTCGAATTCGCGGCCGCTTCTAGAGTTATGACAACTTGACGGCTACATCATTCACTTTTCTTCCGCGACCGGCACGGAACTCGCTCGGGCTGGCCCCGGTGCATTTTTTAAATACCCGCGAGAAATAGAGTTGATCGTCAAAACCAACATTGCGACCAACGGTGGCGATGAGCATCCGGGTGGTGCTCAAAAGCAGCTTCGCCTGGCTGATACGTTGGTCCTCGCGCCAGCTTAAGACGCTAATCCCTAACTGCTGGCGGAAAAGATGTGACAGACGCGACGGCGACAAGCAAACATGCTGTGCGACGCTGGCGATATCAAAATTGCTGTCTGCCAGGTGATCGCTGATGTACTGACAAGCCTCGCGTACCCGATTATCCATCGGTGGATGTGACGACTCGTTAATCGCTTCCATGCGCCGCAGTAACAATTGCTCAAGCAGATTTATCGCCAGCAGCTCCGAATAGCACCTCCCTTTGCCCGGCGTTAATGATTTGCCCAAACAGGTCGCTGAAATGCGGCTGGTGCGCTTCATCCGGCGAAAGAACCCCGTATTGGCAAATATTGACGGCCAGTTGAGCCATTCATGCCAGTAGGCGCGCGGACAAAGTAAACCCACTGGTGATACCATTCGCGGGCAGCTTCCGGATGACGACCGTAGTGATGAATCTCTCCTGGCGGGAACAGCAAAATATCACCCGGTCGGCAAACAACTGTTCGTCCCTGATTTTTCACCACCCCTGACCGCGAATGGTGAGATTGAGAATATAACCTTTCATTTGCAGCAGTAGTGTCGATAAAAAAATCGAGATAACCGTTGGCCTCAATCGGCGTTAAACCCGCCACCAGATCGGCATTAAACGAGTATCCCGGCAGCAGGGAAGTCATCCTGCGCTTCCGGCCATTCTTCATACTCCCGCCGTTGGTGGAAGAAACCGAACTGTCCATATTGCATCAGACATTGCCGTCACTGCGTCTTTTACTGGCTCTTCTCGCTAACCAAACCGGTAACCCCGCTTATTAAAAGCATTCTGTAACAAAGCGGGACCAAAGCCATGGAGCAAAAACGCGTAACAAAAGTGTCTATAATCACGGCAGAAAAGTCCACATTGATTATTTGCACGGCGTGACTTTGCTATGCATAGCATTTTTATCCATAAGATTAGCAGATCCTACCTGACGCTTTTTATCGCAACTCTCTACTGTTTCTCCATACCCGTTTTTTGGGCTAGCTACTAGAGAAAGAGGAGGGATCCTGATGATGCAAACCGTTTTAGCGAAAATCGTCGCAGACAAGGCGATTTGGGTAGAAGCCCGCAAACAGCAGCAACCGCTGGCCAGTTTTCAGAATGAGGTTCAGCCAGCACGCGACATTTTTATGATGCGCTACAGGGTGCGCACGGCGTTTATTCTGGAGTGCAGAGAAAGCGTCGCCGTCAAAAGGCGTGATCCGTGATGATTTCGATCCAGCACGCATTGCCGCCATTTATAAACATTACGCTTCGGCAATTTCGGTGCTGACTGATGAGAAATATTTTCAGGGGAGCTTTAATTTCCTCCATCGTCAGCCAAATCGCCCAGGTTACCGATTTTATGTAAAGACTTCATTATCGACCCTACCAGATCTATCTGGCGCGCTATTACCAGGCCGATGCCTGCTTATTAATGCTTTCAGTACTGGATGACGACCAATATCGCCAGCTTGCCGCCGTCGCTCACAGTCTGGAGATGGGGGTGCTGACCGAAGTCAGTAATGAAGAGGAACAGGAGCGCGCCATTGCATTGGGAGCAAAGGTCGTTGGCATCAACAACCGCGATCTGCGTGATTTATCGAGATGCCAATCTCAACCGTACCCGCGAGCTTGCGCCGAAACTGGGGCACAACCTGACGGTGATCAGCAAATCCGGCATCAATACTTACGCTCAGGTGCGCGAGTTAAGCCACTTCGCTAACGGTTTTCTGATTGGTTCGGCGTTGATGGCCCATGACGATTTGCACGCCGCCGTGCGCCGGGTGTTGCTGGGTGAGAATAAAGTATGTGGCCTGACGCGTGGCAAGATGCTGGAGCAAGCCTCTTATGACGCGGGCGCGATTTACGGTGGGTTGATTTTTGTTGCGACATCACCGCGTTGCGTCAACGTTGAACAGGCGCAGGAAGTGATGGCTGCGGCACCGTTGCAGTATGTTGGCGTGTTCCGCAATCACGATATTGCCGATGTGGTGGACAAAGCTAAGGTGTTATCGCTGGCGGCAGTGCAACTGCATGGTAATGAAGAACAGCTTATATCGATACGCTGCGTGAAGCTCTGCCAGCACATGTTGCCATCTGGAAAGCATTAAGCGTAGGTGAAACCCTGCCCGCCCGCGAGTTTCAGCACGTTGATAAATATGTTTTAGACAACGGCCAGGGTGGAAGCGGGCAACGTTTTGACTGGTCACTATTAAATGGTCAATCGCTTGGCAACGTTCTGCTGGCGGGGGGCTTAGGCGCAGATAACTGCGTGGAAGCGGCACAAACCGGCTGCGCCGGACTTGATTTTAATTCTGCTGTAGAGTCGCAACCGGGCATCAAAGACGCACGTCTTTTGGCCTCGGTTTTCCAGACGCTGCGCGCATATTAATACTAGTAGCGGCCGCTGCAGTCCGGCAAAAAAGGGCAAGGTGTCACCACCCTGCCCTTTTTCTTTAAAACCGAAAAGATTACTTCGCGTTATGCAGGCTTCCTCGCTCACTGACTCGCTGCGCTCGGTCGTTCGGCTGCGGCGAGCGGTACTAGCTCACTCAAAGGCGGTAATCTCGAGGTTACATTGTCGATCTGTTAGTGGTAAAAGCATTTGAATGCACCAAAAACTCGTAAAAGCTCTGATGTATCTATCTTTTTTACACCGTTTTCATCTGTGCATATGGACAGTTTTCCCTTTGATATGTAACGGTGAACAGTTGTTCTACTTTTGTTTGTTAGTCTTGATGCTTCACTGATAAGACTACAAGAGCCATAAGAACCTGGGAATTCCTTCCGTATTTCGCGCCAGTATGTTCTCTAGTGTGGTTCGTTGTTTTTGCGTGAGCCATGAGAACGAACCATTGAGATCATACTTACTTTGCATGTCACTCAAAAATTTTGCCTCAAAACTGGTGAGCTGAATTTTTGCAGTTAAAGCATCGTGTAGTGTTTTTACTTAGTCCGTTATGTAGGTAGGAATCTGATGTAATGGTTGTTGGTATTTTGTCACCATTCATTTTTATCTGGTTGTTCTCAGGTTCGGTTACGAGAATCCATTTGTCTATCTAGTTCAACTTGGAAAATCAACGTATCAGTCGGGCGGCCTCGCTTATCAACCACCAATTTCATATTGCTGTAAGTGTTTAAATCTTTACTTATTGGTTTCAAAACCCATTGGTTAAGCCTTTTAAACTCATGGTAGTTATTTTCAAGCATTAACATGAACTTAAATTCATCAAGGCTAATCTCTATATTTGCCTTGTGAGTTTTCTTTTGTGTTTAGTTCTTTTAATAACCACTCATAAATCCTCATAGAGTATTTGTTTTCAAAAGACTTAACATGTCCAGATTATATTTTATGAATTTTTTTAACTGGAAAAGATAAGGCAATATCTCTTCACTAAAAACTAATTCTAATTTTTCGCTTGAGAACTTGGCATAGTTTGTCCACTGGAAAATCTCAAAGCCTTTAACCAAAGGATTCCTGATTTCCACAGTTCTCGTCATCAGCTCTCTGGTTGCTTTAGCTAATACACCATAAGCATTTTCCCTACTGATGTTCATCATCTGAGCGTATTGGTTATAAGTGAACGAATGCATCCGTCTTTCCTTGTAGGGTTTTCAATCGTGGGGTTGAGTAGTGCCACACAGCATAAAATTAGCTTGGTTTCATGCTCCGTTAAGTCATAGCGACTAATCGCTAGTTCATTTGCTTTGAAAACAACTAATTCAGACATACATCTCAATTGGTCTAGGTGATTTTAATCACTATACCAGTGGAATAGGCTGATAAATGATAATTTAGTGTTAGCTCCTTTGAGTTGTGGGTATCTGTAAATTCTTCTAGACCTTTGCTGGAAAACTTGTAAATTCTGTAGACCCTCTGTAAATTCCGCTAGACCTTTGTGTGTTTTTTTTTGTTTATATTCAAGTGGTTATAATTTATAGAATAAAGAAAGAATAAAAAAAGATAAAAAGAATCAAATCCCAGCCCTGTGTATAACTCACTACTTTAGTCAGTTCCGCAGTATTACAAAAGGATGTCGCGAACATTTTGTTTGCTCCTCTACAAAACAGACCTTAAAACCCTAAAGGCTTAAGTAGCACCCTCGCAAGCTCGGGCAAATCGCTGAATATTCCTTTTGTCTCCGACCATCAGGCACCTGAGTCGCTGTCTTTTTCAGTGACATTGGTCGTTCCACTGGCTCTGGCAGTGAATGGGGGTAAATGGCACTACAGGCGCCTTTTATGGATTCATGCAAGGAAACTACCCATAATACAAGAAAAGCCCGTCACGGGCTTCTAGGGCGTTTTATGGCGGGTCTGCTATGTGGTGCTCTGTTGACTTTTTGCTGTTCAGCAGTTCCTGCCCTCTGATTTTCCAGTCTGACCACTTCGGATTATCCCGTGACAGGTCATTCAGACTGGCTAATG
+
46-,,-32..))(%''(*+->GDJEF:::?E8777AAAA@111136))-DC>>=<@@@AA-(<?<....'&&%%%%$$$%&'**+**993+++->==?EJHJGJIJJC?666JJIJJHJ111255110.**+222DA>?@CCC;777>(''(..('''-379<C::997787:::;;;9666CAB>???G<;;;?>9766DH;;;;HEEEBHJEHHJIJJJJHGJHJJIJJJIJIJFJED73)));:;JJHJFGJJJHJFEFJH...@JDE@GGA???J8889>?@D554;977---99888<6-;><1/0FE<??@FJJJDICCABCBGEECFJJ?99::;;:;;:?94/1479DCEB>?***1;;33CCJJ><741100****/,&&%%&&&''++,*/,,..+++***).@A==4+((7?:;8*'%&&$$&&$%'39:<@JJJFJJHIEGJJJJG///3;;8@@>CF@;7644&%$%&%&*478IEDCIDG;66<ADAH@@@?E>>??JHBDF><;99100-+,'''(990111CA@BIEBCAFJJIJCDA?=899778;@:4,,--4GJDCBAB>?;666//1)+79??@;:99<=99:;JJJJJIJHAAABJHJFHEJHJHEFEHGJJJJEJFJGGJJFJGJJJJGGJFDB@000211,+--6?@CHIFHJJJEFE?IJHEFJHJIJGIJJJJFJJFHJJJFEEGBAAAJJEHEGDGHJJED>=955>IEJEJDHGJECEEGJF;;;:F:ECCAEBFCC11112+((((2-,((%$$#$%$+**,0,,02225@===;5@BJ9988@,,,,,,-988;=FA8887;:/+//CC877DIFC53//056<@JJC;;;:>@@ECA>;:::JCFEC?0000633388589:@@BHEGHFHJJFFJJFB;100))>===>?C?*)))3,89::HJGJJHEFACDFDJEFHGEJIG==@AHFJJ555B@::::@5..AAAAE@GDB>?==HJ?>==FAAEJJIJJJJGJFJJJGJEGJGIJFDD:?FH544559=:8*,6<;22233333?@AJJHJJJIDA@@D>C@?>;;?AB<;----//?DBC@@@DA@DDFJJJJJJJHEAAA,,,1C@>=>;<<<*)))<;988-::AEFED9999111''',)()089<FCGEJJGJJJJHJIJJJJJJEJJJIIJJJJJFJHGC@BCDCD;::<HE:9>9:<%%%(''.9;AD9999DDCJIGJHABC@BJEIJ97762''&%((+-((,,349553--34*))).-..==@ADJJJ@???AA>>CBDCJJJJJJJJJIJGJJHJJGGJFJDFJE@A>==<<<4**,.'''(/0424++///20,--.6677IJFJC@>43247668:@GJIHJFIGIFGE@B>=877+'&&&((*./3359<=AA><=?@JIDC?>>=8001::;A@///+,,-4?ABHJJJJIGJHFEECDGJIFEDFJCFJJJJIJJGJJJ;4,,,,9ADFDAB@@JEBA>8556;88:EBBBBJJJJHJJJJJJJJHGJEJIJJJJJJJGIEJJJGJIIGGGGJJJJFFGHEGJHJFCCHJ?211////DGJJHEJEEFJJFJJJJJGEJEGDABG>1001458=DJ?A???=@DEFCIDE?>GEEGFH;=9:DFFBC30..22630..,**+('(),,5;@EHJ?@@>::=BJGJJECFGCHDC,,,,ACHJH7768///1663=?BGEHGHA@AAA@C99:999,,+/+,;;@-*FJB>@?GJFFJJA@@>B?<;91@@BBGCDCBA@B<75/;74445;==8976;93365623,(''(8//++--.>@AC:;<BIDIB:988A:9993001((''*&&&(,-00336?>??@8898J>;;...59223@CFFFDDEJGJJIJJ?;;)()(&(('''%&&(7A@@@A<:9:JJJJJJJJJJFDDGJJAHJJ@JHIJJFC?7789<:::86434456B8@333120/-*&&''--,.()''.,,*((*+34:2:<;;>>>FJJCB@ABJJGEB===?=>=?AA:CAAECED</*()&&))+/&&&$$$%%&+,.68<HD=9:;GFEJGIJJJGDG>====*'''(==><<<<GIIFI<;:41-+++,'''&362-.27.,,-;=??@<@?;=<541.30)%%&)+((((,+,,.'&&*-40,+,+*+0=22228578'&&&''&%%&(**))*'()+/11=>>;87767<?JJHIJJIJJFJHJFFJHHJ<;333:;?CHFJGJJHF32002788?@DJJCJDDIDIGJJHIJJIBIJGHJJJJJJGJJJJJJGJHFJJJJJIJJECBAAG??0/+++++.BJEDDBBCCAB@@JGFHDGGFHGFG;5556C;:==><<=<<@GJHJJJHJJJJIJJJJ11100&%$%'))-31-''&(023599;CJJF442>=<89?=+++&&%'+,+--66EJGHJDBHHJJCA?C@?ABBA><56<77=A?C==9?77776?:>>?C...;J1///0::7444;CCBC@>.-''''''&&((,1./<>@CJJHJJJHDEC?>>GHJ><=7733GFJ<;>>FFBCDE:71.0//1/1222@BFHJJFFEFGEJGHB@@BD>1+,++87/***7944458534486555788755@ADECFJDBEEFJJ>>=0.&&+)*)('('%&&&@DCF?>?;<6655B?>:-*,*<:70((((**288:EGHGFGGD-,,,B5BAABBDD6C5''''EDFIFCDDDJIDEGGJJJHGIJJJJGJFECDJIIFJA>>=7778CA=<<=52/&&$%%&%%%',0?;;::J<:;>BIEDA?>2/?@?CBB@.*'@@:998;==GGDD>+*)+'%%%%$##$%&)*--001;;AFHFHJJJJHJG9....25&(-.3323=;;AEDFJBC@>@??><?>>CFGJIGCJGJJJIJJFHJGJEGGJJJJDJJFDJEGJJGJJFEFFFJJJJJJJJGHJHFDEHICEDDGFGHJFD6556F@@2<999=CCH@<22./009:<?987;<;JJJJGIJHJJIFJJIGJJDFDF>===BJFE;666853/001=?9887;<DDJJIGI?>>?;;111***+))))+*)&%$$''%&&&'%&&(/./;>DFFA@DHEE???ACHHHFEF111DC?;;<GJ@B>?@66346667---,--1)(((0877:;=@EHJGHEHCGIHJHFDHGIJHI21...AHJHJCDBC@AJHJJJIHIJJJ875.,-8=?@B???HIJIIIJJHHJJEGCIFEJGJHGJGJFIJFIHGIJJF424?JJECCDFEJJFBAAABABCEBA;:99===AEBC6''&&.//73242012'&%&%&&%%%#%'')6889FH>>HJJJJJJHJIJJDCJJJHGDJHJJJJJJJJJHJJJIE==<=EBEGDFCA>=>?CIJEHHEJJJJGJ@?A@FEDCAAFJJJJCA@EJJJFFJJJJJGJJJJF>>GJHHFHJJGJEJJHJFJGJJGEEIHHIJHHGJJJJJJ<<<<JJEFDFJJJJJJJIJGEJJJHJGHJJIJJIJJJHJCFDEGI566:9<7--,,'%(+0>BECJJJHJGJGFHJJJHEHJJJJHIHIHJEJJJJGJJIJJJJJJJJJ,,,))))AD>>>?EJJDBJCA)))('00/,101)(()+,,,?@@@JJJHFJIIJJ=?@:5,)'(+22,,,,,--40>844>ABAED=:92..<;88?@<<<=;::6666;BCBDD71112HDECBCJJHIIJJ><<@@AGHJJJJJJJJJJJJGHJ<<<>;::;EHJHHIJJJJJJJJJDABACFCCJIJIJJJFJJJJBJFJJJJJJJGJGJJJH;;:<CJA@DJFJGJGBHJJGIJED@<<5557=>=<:989;JECBABFF11195?@DEA@CD@EFJJEHEFJGB@<<=?JJIJJF@@><?---.<BB@<<<JJJDEIHHEGIGJEA555(''(J>86)++89C>;;1.BBJD?<;;@FI>>;;99<4EEHIFJHJIBBCDJJEHEFDJJFFJJJJEGJJGJFJGJFD4444445JJJJJJJGJH:99:66320(((*1,-279@@EJJJJIG/...::2122?FFDJGEIG9.../@AAC<<<===4223*'%&&,***,/444857;JGHCCDECBIIJJJCBGFJJFHGGJDFJJJJFFFA==<=BJEHJJBBCFFFIH===?<<<BBB@@FJJHEEIIFJIIJJJJHGFFEJJJGJIJGJFIIJGEEJJJJAA??B@<;<=A73478:99735622/-'%'++*+12>@CJJJDB66675:=--++)(()*.+'(,.//32)(('')8ACGIJIJABCC8887>==<>?9:9<:7::@@CEB====B00/-.0110234A??@ACFCDC==<>JF;9884.JJHJJJJGJJBABJJJFJJA?=<A@?CJFEFJJGJJJFJJFHHJJJHJIIFGCJECBBBADEDA;::;;A<;A0-+-,450*))+*-./,+++1:98<78<<<A@BEDEGJJGJJJJJGJJJGJJJJJEIJHHG<CGJEJEBAA1112:;96622''''7667<30,(((),/333=FJHJJGFCCBBFJGGJJJJJGEJJJJ>1000:97/-,,-189D????HGGGJJJGJJHJEGJJFJHEFGGJIJIJJJGHJHJGGEGEED744332''','<<3445DDDDGFECDCDGBEI?ABGF<;;;IEEEGEEFGJHDJJJFEJJEE1001???BFIJGJGGHJJJEEJBEHGJHFFDJFHIHDJGFDJJHFJIIJGFIGJ0000)=A3223==BA?G4-A@FHHHFJJFJHIHJJEFJGJGGGJJJGGJJJFEFDJJJDAA?DGCGCFJIHFDG@@>?@::'$'()9:@CB?ACGD;,,33<=>EDJCFHJDFHGEIJJICDHGJJJJHDJEEJGJEIJEJEFJJJEIJIJJJJGJIJH9445;BJGDCBBECEGJI<<;;>9?@??66135;BA@>?<66BEJGEHHCHJFIJJEDDDD=<;AFEHJEJCGDHEBECEEGDGJJJJJJJJDFHHJIJEHJJHJJFFJJCEDA6////1DGFJJIJHFCJJJGEJJFJIHHIJFABBCIH????B@@AB?A@978-,,,-,+)&&&&')++++355;46(A;::EJIJIJJIE????B@@?@;8775358=??@IDGIGGDFDJHJGACCA@<<DCJJGJJFJGCB@?2.+,679:;;:=@BCEGEEFCGEDCCGJHEHFFGFFEDDFE4333***0123134:1../::99<<CBABDDCCHIGGGCFG-++*,,-/0/.*'&'))&''&&&(+%$##%&/0..)(((.,+++*(%%&&%%,-3****,(1++23<:*)()%%&.4(*)(*38:@536B4///;CJJJIH@..**+77+/,,,-7?BBC>=?GIEEEJGJ??>>BBIBBJJ?CA@AA,>6:CIIJJDJGFEGDECDFHFDJEGGFGEDJJJJECDDJEHEJJJGJJHDDEGJJJJI86243111)'&%$$&''((&,-04458HDCCFEGHIJHGFJHJJJJHJEHGJFJ@HJHD??@/-'&';=>?@>><55*(()+)('((*,.19;77://.444=HFC?>;;:>78EEDJFHGIIIJJFIJHJIEHGEDCBFA=?<22222;=?DHEFIJEGD634>B7777?IGGFHC<;<CBGDEJEFDEIEHEHGIDDB><=>D@?@BEIB,++&'''3*%%(%%%&&''()())6<<---?ECDDDEA@BJEE==>?CIE=<<=@AAECEDCCJJIIC1112@?DED====FDEJEEDCFEJDDDCBJDFDDHDJGEIEDCEEC***@DC@A<<>GJJJFDHDAA@C>>>?AD?;:1111400,,)'&'')&&'(011333..25((()<>CBFFJECJDJDCBC@?@CED>;989:@DJ6667:;ABDDCCBC@???ADCCFEFDFGFB>==>?D?84-**
@Glass_T7V_26_D3_14_11_16
CGGCAGCAGATCGCGTTCTGAACAAATCCAGATGGAGTTCTGAGGTCATTACTGGATCTATCAACAGAGATTGCAAGCGAGCTCGTAAACTTGGTCTGACAGTTACCAATGCTTAATCAGTGAGGCACCTATCTCAGCGATCTGTCTATTTCGTTCATCCATAGTTGCCTGACTCCCCGTCGTGTAGATAACTACGATACGGGAGGGCTTACCATCTGGCCCCAGTGCTGCAATGATACCGCGAGACCCACGCTCACCGGCTCCAGATTTGTTCCAGCAATAAACCAGCCAGCCGGAAGGGCCGAGCGCAGAAGTGGTCCTGCAACTTTATCCGCCTCCATCCAGTCTATTAATTGTTGCCGGGAAGCTAACGAGTAAGTAGTTCGCCAGTTAATAGTTTGCGCAACGTTGTTGCCATTGCTACAGGCATCGTGGTGTCACGCTCGTCGTTTGGTATGGCTTCATTCAGCTCCGGTTCCCAACGATCAAGGCGAGTTACATGATCCCCCATGTTGTGCAAAAAAGCGGTTAGCTCCTTCGGTCCTCCGATCGTTGTCAGAAGTAAGTTGGCCGCAGTGTTATCACTCATGGTTATGGCAGCACTGCATAATTCTCTTACTGTCATGCCATCCGTAAGATGCTTCTGTGACTGGTGAGTACTCAACCAAGTCATTCTGAGAATAGTGTATGCGGCGACCGAGTTGCTCTTGCCCGGCGTCAATACGGGATAATACCGCGCCACATAGCAGAACTTTAAAAGTGCTCATCATTGGAAAACGTTCTTCGGGGCGAAAACTCTCAAGGATCTTACCGCTGTTGAGATCCAGTTCGATGTAACCCACTCGTGCACCCAACTGATCTTTCAGCATCTTTTACTTTCACCAGCGTTTCTGGGTGAGCAAAAACAGGAAGGCAAAATGCCGCAAAAAAGGGAATAAGGGCGACACGGAAATGTTGAATCTCGCTGTTCCTTTTTTCAATATTATTGAAGCATTTATCAGGGTTATTGTCTCATGAGCGGATACATATTTGAATGTATTTAGAAAAATAAACAAATCAGGGTTTCCGCGCACATTTCCCATGGTGCCACCTGACGTCTAAGAAACCATTATTATCATGACATTAACCTATAAAAATAGGCGTATCACGAGGCAGAATTACCAATAAAAAAAATCCTTAGCTTTCGCTAAGGATGATTTCTGGAATTCGCGGCCGCTGTTTCTTCGAATTCGCGGCCGCTTCTAGAGTTATGACAACTTGACGGCTACATCATTCACTTTTTCTTCACAACCGGCACGGAACTCGCTCGGGCTGGCCCCGGTGCATTTTTTAAATACCCGCGAGAAATAGAGTTGATCGTCAAAACCAACATTGCGACCGACGGTGGCGATAGGCATCCGGGTGGTGCTCAAAAGCAGCTTCGCCTGGCTGATACGTTGGTCCTAGCGCGGGCCGGCTTAAGACGCTAATCCCTAACTGCTGGCGGAAAAGATGTGACAGACGCGACGGCGACAAGCAAACATGCTGTGCGACGCTGGCGATATCAAAATTGCTGTCTGCCAGGTGATCGCTGATGTACTGACAAGCCTCGCGTACCCGATTATCCATCGGTGGATGGAGCGACGTTAATCGCTTCCATGCGCCGCAGTAACAATTGCTCAAGCAGATTTATCGCCAGCAGCTCCGAATAGCGCCCTTCCCCTTGCCCGGCGTTAATGATTTGCCCAAACGGTCGCTGAAATGCGGCTGGTGCGCTTCATCCGGGCGAAAGAACCCCGTATTGGCAAATATTGACGGCCAGTTAAGCCATTCATGCCAGTAGGCGCGCGGACGAAAGTAAACCCACTGGTGATACCAGTTCGCGAGCCTCCGGATGACGACCGTAGTGATGAATCTCTCCTGGCGGGAACAGCAAAATATCACCCGGTCGGCAAACAAATTCTCGTCCCTGATTTTTCACCACCCCCTGACCGCGAATGGTGAGATTGAGAATATAACCTTCATTTCCCAGCGGTCGGTCGATAAAAAAATCGAGATAACCGTTGGCCTCAATCGGCGTTAAACCCGCCACCAGATGGGCATTAAACGAGTATCCCGGCAGCAGGGGATCATTTTGCGCTTCAGCCATACTTTTCATACTCCCGCCATTCAGAGAAGAAACCAATTGTCCATATTGCATCAGACATTGCCGTCACTGCGTCTTTTACTGGCTCTTCTCGCTAACCAAACCGGTAACCCCGCTTATTAAAAGCATTCTGTAACAAAGCGGGACCAAAGCCATGACAAAAACGCGTAACAAA
+
5.-,**)((&&('''+>BBDEJJIDCBDJJJJJJJJJJJJJIFJJJGJJFCA>---1;;662+++()''+((&&&'0=9888CBB@ACJEDCBBHIJJGHGGDJDEFABCEGGGJEJJFEHJJJHH@@@@AABA?787-**+:995599JFFIJHFGEJIJJJIIJJHIJJJHJCBCBAJCFFHJJGJJJHGJHEGFJHF<;:<76417:78??BEFEFEIJJJJEFJJHJFDFIFJFID:<666795<7@?@83@JJDE=>>>HJ::9<0+(&(()*+-..115=::;@@BAEGEFJJJF?B9767:<98<<JJDGDJFGI@<<=@JJJFHJJJJIIJJJJJJJJJJFJJJJJJIGIFF@;>BC?<;4*%$%%%&&&'(())*5;;<9DDBACE????JGIJJEGJJJJJJJJJJJJJJJFIEEABDJIHJJHJJJHJJJJJJJJJ@?@@JFGJJEFDJEJJCGHGJDFJJJFFAF=BACDEBABBBA@AEEBB@@<<>@DBCA>JFEDCEEGCA==869JJEFHFGHIHEDGHJGD=?G@JGG87546>99::JEJJJJJHJDJJJGGIEJJJHJJFJJJHJJJDAEGGFGGJJGG???=<;<A<<:::=BDC>FHJFGHIGJHFJJFFHEJC=<>@94.-).*)((36?BF74447ABB@GJIGGFHEGEB;:77<<?@BDB@AABJJIJEGJJGBFEEJGJGIHJCJJAGJGIHJCCCCHJFJJJGJFJGEIJJEJEGIFHEJADHIJJE85GHJJJJGFGFJJJGJJJJJJJJEJIHJH7566AH3339A=>&&&'-/17:><:78;;<CAJA=:.-.CB43238C?A?CABDHJBAB@A@BJJGGF;;;=EFCAA<;/<FGFJHHCFFJJJJJCJHJDEGDJJFCE=>=G>>>=GDCDGJCCFHJHJEJJJJIJJIJJHJCJJJIJIJJJHFEGJIDBE@C>=FJJGDD:.*))$%##%&&%&%*03016<;778HCDCBHCCJEDDJIGIJJHJJJFGFJHHI5557HCBABCCJJJJFJJJIJFGIGGJGHJJJJHGJJJJJJGJ33335438;>@::623ADIHJJJJJJB:FGHECE?,,,,=><44335201@AIJHJJJJFGJJJJIHGJJJJJGJJJJFJEJGI4444:C>><++*+89;A115/0))('((*,/ABFHGEDJIJBBABCJEJGHIJJJJJ2111EBE>>9759112,,,.***4668>B@>?BDCJIJDA@@@A:;<57679:<>BGEIJJHFJIGJJHGJJIJJFJIIJJJJJJJJIFJDAJDEJFJJJHJIIJJJHG=::;<===FHJIIJJJJJDJJJJJGJJJGHEJJJF?6125256993222493>@A?>??CJJHFJHJJJJGJJJHGJGFJJHHIHHGJ>==?FJCC=JJJHEJFJICDBBIJJGGIFJHIJJHJJGJJHJDCBCF4446:9-,,&'%$%$%$&&')(127579A::<<JGJFGJJHJJJJJJFGHIJJJIJIHJGJJJJIJJJJJJJGJHDF@FFJJJEFJJJJEIGDJEJJJJJHJJJJHIEJIJJFJFJIEA?7.2,>?;11116660//1;44::AFFJJHGDA>?@EDEGD@HEHJJJI?JEJJJDHDD75445,+)''6:@HFDHEEJJ9FGDDDE@@@JJJJGJFGJJJIJJJJHJJJJJFHDEJJIJJJJFDJEJ9?>=EEF;;199,&'9@CA;>DECGFJFJJHG4222142.+%%%))))2227?FJJJJGIFIHJGIJJED@?:;::>BBA==;:DA7700344@ABFHEJGJJJJJJFJJIFJJEJJJHJDJJGJJDJHCJJDJJJJJJJEDEHGHJHJJJJJFFGJJJHHGIJJJJJHJ=5+*))./('((99;=EDJJJJJIGGJIJ5555JJDDGEDJHIFHJHJHJIHJJJHEJJJGIJJDJJJJDEJJEEFF,,,-***,/,./5;78873300?>@?@BHDFJHGJJJIJJIJIJGGJJJJB?>>?*))*+,++,-574/(+++*(:;3CFGJJHDCEA111089DEB@@BIIJJJGIJJDBB@CJJHJCFFCFJFGJHJJJJJJJHG@CJEJHE>@@A+***0//,)))/1**7(=????2111<>40//0:;;=@?BB><<<BCDJGIFIJHJJJJJJIJDCC;AB>??<AJJEHEJAEAAADAAA@=C:))))JGHJJJIJJJJJIHJGFJIJJECDCJECCDBDFJHGJJJJIIGJHJJIJJJJJHJGHHGHJJGF=>CCCCBFJJIEHJGJGHEGJ@AAAGJHGHCDFJJJJJIHJJJIIJJJJCB?>@@I64&
@Glass_T7V_26_D3_14_11_17
TACATCAGAGCTTTTTACGAGTTTTTGGTGCATTCAAAGCTGTTCACCATGAACAGATCGACAATGTAACCTCGAGATTACCGCCTTTGAGTGAGCTGATACCGCTCGCCGCAGCCGAACGACCGAGCGCAGCGAGTCGTGAGCGAGGAAGCCTGCATAACGCGAAGTAATCTTTTCGGTTTTAAAGAAAAAGGGCAGGGTGGTGACACCTTGCCCTTTTTGCCGGACTGCAGCGGCCGCTACTAGTATTAATATGCGCAGCGTCTGGAAAACCGAGGCCAAAAGACGTCGTCTTAATATTACCGGTTGCGACTCTACAGCAGAATTAAATCAAGTCAGGCGCAGCCGGTTTGTGCCGCTTCCACGCAGTTATCTGCGCCTAAGCCCCCCGCCAGCAGAACGTTGCCAAGCGATTGACCATTTAATAGTGACCAGTCAAAACGTTCCGCTTCCACCCTGGCCGTTGTCTAAAACATATTTATCAACGTGCTGAAACTCGCGGGCGGGCAGGGTTTCACCCGACGCTTAATGCTTTCCAGATGGCAACATGTGCTGGCAGAGCTTAGCAGACGTATCGATATACAGCTGTTCTTCATTACCATGCAGTTGCACTGCCGCCAGCGATAACACCTTAGCTTTGTCCACCACATCGGCAATATCGTGATTGCGGAACACGCCAACATACTGCAACGGTACGCAGCCATCACTTCCTGCGCCTGTTCAACGTTGACGCAACGCGGTGATGTCGCAACAAAAATCAACCCACCGTAAATCGCGCCCGCGTCATAAGCTGCTTTAGCATCTTGCCCACGCGTCAGGCCACATACTTTATTCTCACCCAGCAACACCCGGCGCACGGCGGCGTGCAAATCGTCATGGGCCATCAACGCCGAACCAATCAGAAAACCGTTAGCGAAGTGGCTTAACTCGCGCACCTGAGCGTAAGTATTGATGCCGGATTCGCTGATTACCGTCACGTTGTGCCCCAGTTTCGGCGCAAGCTCGCGGGTACGGTTGAGATCAATCGACAAATCACGCAGATCGCAGTTGTGATTACCAACGACCTTTGCTCCCAATGCAATGGCGCGCTCCTGTTCCTCTTCATTACTGACTTCGGTCAGCACCCCCATCTCCAGACTGTGAGCAACAGCGGCAGGCTCAGCGATCTGGTCGTCATCCAGTACTGAAAGCATTAATAAGCAGGCATCGGCCTGGTAATGACGCGCCAGATAGATCTGGTAAGGGTCGATAATGAAGTCTTTACATAAAATCGGCTGCGGGGCGATTTGGCTGACGATGGGGAGGAAATTAAAGCTCCCTGAAAATATTTCTCATCAGTCAGCACCGAAATTGCCGAAGCGTAATGTTTATAAATGGCGGCAATGCGTGCTGGATCGAAATCATCACGGATCACGCCTTTTGACGGCGACGCTTTCTTGCACTGAATATAAACGCCGTGCACCACCCTGTAGCGCATCATAAAAATGTCGCCGTATTCGCTGAACCTCATTCTGAAAACTGGCCAGCGGTTGCTGCTGTTTGCGGGCTTCTACCCAAATCGCCTTGTCTGCGACGATTTTCGCTAAAACGGTTTGCATCATCTAGTATTTCTCCTCTTCTCTAGTAGCTAGCCCAAAAAACGGGTATGGAGAAACAGTAGAGAGTTGCGATAAAAAGCGTCAGGTAGGATCCGCTAATCTTATGGATAAAAATGCTATGGCATAGCAAAGTGTGACGCCGTGCAAATAATCAATGTGGACTTTTCTGCCGTGATTATAGACACTTTTGTTACGCGTTTTTGTCTATGGCTTTGGTCCCGCTTTGTTACAGAATGCTTTTAATAAGCGGGGTTACCGGTTTGGTTAGCGAGAAGAGCCAGTAAAAGACGCAGTGACGGCAATGTCTGATGCAATATGGACAATTGGTTTCTTCTCTGAATGGCGGGAGTATGAAAAGTATGGCTGAAGCGCAAAATGATCCCCTGCTGCCGGGATACTCGTTTAATGCCCATCTGGTGGCGGGTTTAACGCCGATTGAGGCCAACGGTTATCTCGATTTTTTTATCGACCGACCGCTGGGAATGAAAGGTTATATTCTCGATCTCACCATTCGCGGTCAGGGGGTGGTGAAAAATCAGGAACAAGAATTTGTTTGCCGACCGGGTGATATTTTGCTGTTCCCGCCAGGAGAGATTCATCACTTCGGTGCCGTCATCCGGAGGCTCGCGAATGGTATCACCAGTGGGTTTACTTTCGTCCGCGCGCCTACTGGCATGAATGGCTTAACTGGCCGTCAATATTTGCCATACAGGGGTTCTTTCGCCCGGATGAAGCGCACCAGCCGCATTTCAGCGACCTGTTTGGGCAAATCATTAACGCCGGGCAAGGGGAAGGGCGCTATTGGGGGGCTTGCTTTTGGCGATAAATCTGCTTGAGCAATTGTTACTGCGGCGCATGGAAGCGATTAACGAGTCGCTCCATCCACCGATGGATAATCGGGTACGCGAGGCTTGTCAGTACATCAGCGATCACCTGGCAGACAGCAATTTTGATATCGCCAGCGTCGCACAGCATGTTTGCTTGTCGCCGTCGCGTCTGTCACATCTTTTCCGCCAGCAGTTCAGGATTAGCGTTTAGCAAGGACCAACGTATCAGCCAGGCGAAGCTGCTTTTGAGCACCACCCGGATGCCTATCGCCACCGTCAGTAATGTTCTTGTGATGGACTTTCGCGGGTATTTAAAAAATCACGGGGCCAGCCGGAGCGAGTTCCGTGCCGGTTGTGAAGAAAAAGTGAATGATGTAGCCGTCAAGTTGTCATAACTCTAGAAGCGGCCGCGAATTCGAAGAAACAGCGGCCGCAACTCCCGGAACCATTCCTAGCGAAAGCTAAGGATTTTATCTGAAATTCTGCCTCGTGATACGCCTATTTTTATTGGTTAATGTCATGATAATAATGGTTTCTTAGACGTCAGGTGGCACCATGGGAAATGTGCGCGGAACCCCTATTTGTTTATTTTTCTAAATACATTCAAATATGTATCCGCTCATGAGACAATAACCCTGATAAATGCTTCAATAATATTGAAAAAGGAAGAGTATCAGTATTCAACATTTCCGTGTCGCCCTTATTCCCTTTTTTGCGGCATTTTGCCTTCCTGTTTTTGCTCACCCAGAAACGCTGGTGAAAGTAAAAGATGCTGAAGATCGGTTGGGTAGCAGTTGGGTTACATCGAACTGGATCTCAACAGCGGTAAGATCCTTGAGAGTTTTTCGCCCCGAAGAACGTTTTCCAATGATGAGCACTTTTAAACTTCTGCTATGTGGCGCGGTATTATCCCGTATTGACGCCGGGCAAGAGCAACTCGGTCGCCGCATACACTATTCTCAGAATGACTTGGTTGAGTACTCGCCGGTCACAGAAAAGCATCTTACGGATGGCATGACGGTAAGGAATTATGCAGTGCTGCCATAACCATGAGTGATAACACTGCGGCCAACTTACTTCTGACGACAATGCGGAAGACGAAGGAGCTAACCGCTTTTTTGCACAACGTGGGGATCATGTAACTCGCCTTGATCGTTGGGAACCGGAGCTGAATGAAGCCATACCAAACGACGAGCGTGACACCACGATGCCTGTAGCAATGGCAACAACGTTGCGCAAACTATTAACTGGCGAACTACTTACTCTAGCTTGCCAGGCGACATAATAGACTGGATGGAGGCGGATAAAGTTGCAGGACCACTTCTGCGCTCGGCCCTTCCGGCTGGCTGGTTTATTGCTGATAAATCTGGAGCCGGTGAGCGTGGGTCTCGCGGTATCATTGCAGCACTGGGGCCAGATGGTAAGCCCTCCCGTATCGTAGTTATCTACACGACGGGGAGTCAGGCAACTATGGATGAACGAAATAGACAGATCGCTGAGATAGGTGCCTCACTGATTAAGCATTGGTAACTGTCAGACCAAGTTTACGAGCTGGCTGGACTCCTGTTGATAGATCCAGTAATGACCTCAGAACTCCATCTGGATTTGTTAGAACACTCAGTTGCCGCCGGGCGTTTTTTATTGGTGAGAATCCAAGCACTAGGGACAGTAAGACGGGTAAGCCTGTTGATGATACCGCTGCCTTACTGGGTGCATTAGCCAGTCTGAATGACCTGTCACGGGATAATCCGAAGTGGTCAGACTGGAAAATCAAGAGGCAGGAACTGCTGAACAGCAAAAAGTCAGATAGCACCACATAGCAGACCCGCAGTAAAAAACGCCCTGAGAAGCCCGCATGGTAGGCTTTGCTTGTATTATGGGTAGTTTCCCTTGCATGAATCCATAAAAGGCGCCTGTAGTGCCATTTACCCCCATTCACTGCCAGAGCCGTGAGCGCAGCGAACTGAATGTCACGAAAAAGACAGCGACTCAGGTGCCTGATGGTCGGAGACAAAAGGAATATTCACGATTTGCCCGAGCTTGCGAGGGTGCTCTAAGCCTTTAGGGTTTTAGTATTTTGTGAGGCAGACAGCGTTTGCGACATCCTTTTGTAATACTGCGGAACTGACTAAAGTAGTGAGTTATACACAGGGCTGGGATCTATTCTTTTTATCTTTTTTTATTCTTTCTTTATTCTATAAATTATAACCACTTGAATATAAACAAAAAAAACACACAAAGGTCTAGCGGAATTTACAGAGGGTCTAGCAGAATTTACAAGTTTTCCAGCAAAGGTCTAGCAGAATTTACAGATACCCACAACTTAAAGGAAAAGGACATGTAATTATCATTGACTAGCCCATCTCAATTGGTATAGTGATTAAAATCACCTAGACCAATTGAGATGTATGTCTGAATTAGTTGTTTTCAAAGCAAATGAACTAGCGATTAGTCGCTATGACTTAACGGAGCATGAACCAAGCTAATTTTATGCTGTGTGGCACTACTCAACCCCACGATTGAAAACCCTCAAGGAAAGAACGGACGGTATCGTTCACTTATAACCAATACGCTCAGATGATGAACATAGATTGGGAAAATGGTTGTATAGCTAAAGCAACCAGAGAGCTGATGACGAGAACTGTGGAAATCAGGAATCCTTTGGTTAAAGGCTTTGAGATTTTCCAGTGGACAAACTATGCCAAGTTCTCAAGCGAAAAATTAGAATTAGTTTTTAGTGAAGAGATATTCCCCTTATCTTTTCCAGTTAAAAAAATTCATAAAATATAATCTGGAACATGTTAAGTCTTTTGAAAACAAATACTCTATGAGGATTTATGAGTGGTTATTAAAAGAACTAACACAAAAGAAAACTCACAAGGCAAATATAGAGATTAGCCTTGATGAATTTAAGTTCATGTTAATGCTTGAAAATAACTACCATGAGTTTAAAAGGCTTAACCAATGGGTTTTGAAACCAATAAGTAAAGATTTAAACACTTACAGCAATATGAAATTGGTGGTTGATAAGCGAGGCCGCCCGACTGATACGTTGATTTTCCAAGTTGAACTAGATAGACAAATGGATCTCGTAACCGAACTTGAGAACAACCAGATAAAAATGAATGGTGACAAAATACCAACAACCATTACATCAGATTCCTACCTACATAACGGACTAAGAAAAACACTACACGATGCTTTAACTGCAAAAATTCAGCTCACCAGTTTTGAGGCAAAATTTTTGAGTGACATGCAAAGTAAGTATGATCTCAATGGTTCGTTCTCATGGCTCACGCAAAAACAACGAACCACACTAGAGAACATACTGGCTAAATACGGAAGGATCTGAGGTTCTTATGGCTCTTGTATCTATCAGTGAAGCATCAAGACTAACAAACAAAAGTAGAACAACTGTTCACCGTTACATATCAAAGGGAAAACTGTCCATATGCACAGATGAAAAAGTGATG
+
@976776733223434**))))(.-115>?JAAABIFHJGJJJHFGGJJJHIJJC>===>;=<DDFJJFJJHB?==?CC?IDAA@@EG?BBC;<<<JFGJJHHIGFGBDCA>9660((((8898+++,;<>>DDEBBA;;<DGJJ?<DAHHJHJA?;;?@IJJHJJGGIJJJHJJJHGGHJGFAB<=::9;<??=?:99;GJIGJJJ8888<29B>CGDBA<<41154555BBFIIJGFFIIJJEEFIEHFFFJHGA7CBFC111144DHGJJFEJJIED??DFE@744'''...%&&')''(+)@AFFJFBDE><;;=>A5433.0.,,./0---))**+*)*)89<??A:8A=:;9;AFCCBDJGDGEJJHJHDDEAEBCBFD6J@BCA?;:BDEJHHD>@@+B@=;9:55558432111=777;9:=BEDHJGG766C<544%'&-0122)-..F;DIGDDCEA@@@CJJJJDFJFJFJ30009::<BDJJHIJ@<=<>GFEFHI@EGA+':65674.@BAIJHJJJJGHJJEJ=JJHCJJCABDJGJGDEFHJIJJFFD@(''&&&&)5=?B<<=>IEGJFHJHGGJJJJFDG;<<=G6B++9;EHJFJIFJHJGGIJEJGJEJGDGJGCGECAIJJJJJJFJJJHJJHFIJJIJA@?@AEJJGGHIJJGJCC755558--&'0,(((++*+++,,56=??6667>@CCAJFIFJJJJAAA@FDFJJJJHJIJJGGJHECG@;99111188;<>5++++,+,.13<>>?@<<<>IE@A>=;;EFGJIII888A9>=:955523<0/00134::?FJJJF@@@C@@6055451237438634414476@EFC@;4456CD@CABHBCA?<<679111=D331155111,,,,@?@DJJJJJJJJJJJJ6666??DD>==?F?=97-,,-=:9:::@?;;AFJIE@@@@GJJJJJJJJHIJJGJHJJJJJJJJJJIJIJFIGJBC:::?JCCEHJJJJJJIA@?ACGJBDBAABC>8884(''*888:////----7679B44)''*22%%'(%')(-23:=?GD?922,,93@EJJHIIIIJGCAABFDBBFB7:;IJJJIFHJHJEF;1.-,,,4200--./2754110/*(*''368751((()**)++('''+)'''(//.448AFFFCEGHJJFIJGJJHJJHIJFHJJJJFFGEIJJBB?<<<;89=@322(((((//-&++.+++67EBCJEDJJJG6556EEH@BDDIFJJFEE?@BBIJJCDCCEJJFECFHA;8.---==@@BA@A>@?IJBBB=<9;/,,-**&''(1<@?EDCD@0///5@CFCCAJIFJHIG>>BJF22,'&&3/02>?A@=>>@C5444AGEGHE1111<77-++)*)*2-*++=522///00:<EJGBBAAH;9../JGEFFFFCHDHCB=9:==;++-.26459=550--(&$$&%(,)(45(((((--,))))4>8=456340//,**)-)+7677DFDDJJHJJJIJJJGJJJHJJJCCED<777879:::;BCDEFJIIJHBCD=>>IGGFFFHDEGJFHJJJJEIDIB9535/0199::8;?980/'&&%%$$$&,--/C??B;32';;;2234?GE9999A@@=;?>:888=AACCEGIEJGEEJA?ACAB=<:F@FC>=DHJJJJJJJJJJJIGGGDA:ACABCCJJHJJFJJHFJJJJDEJJIJHJHJIJGJJJJGGGGJJJGGIIJJJHFJJDH5444:?8778==>>>CADJ@JIIGJJJCACC<9::BF?FCAFIJHJHJJJJJ84245>GHJJ?221121@FJJHJJIIC??<;<322>C::::::;/..530(''%)-4A98998111/1037:=<6555689GJECDCJJGJJJJHGGIJJJEDBEGIFBDBEJDEFH00006555GJJJ@IJHJGJJIJGJJJJHJIJFHCFJHDG=<<AGHDEDJJJEFEJJ==<;>@CD>>>>FJEJEIJJJH;;;;JGHHJJJJJJHJIJJJJGHGJJGJDCDCE>9879<ABFCFIJJGJJFFJJIFBEBBJHHGE@@>>@@BFEDJJIJHJJIIJHIJFJJFJHHJGJA@,''')>==JEJJG>>>>FH=5///IIJFJJJJJ@?553321'/(())),7>CCIJDEJA>?@A<<93ECEEGJ<<<<JFIG:FA>C>>A>:50..../22**12*%%&+)))()''''/,++,,++++-.@ADJJJGJJJEJADI>>>>JF@A>?>=AAHD@AB>FJJJHEJHGJBCBCIJJJJJJJFJIJJJBAAAJJJFJJJA>2*((0'&&&JJJBB@?-,,,63956200B>99:;ABJJJHJHHJHHJJJJGJIJFFJJ@BEJ?:::<CECFJJGHD=ADIJ@<FJJJJAJIB::9554.//4551'''(+(&'',AEJEIAA@AJEJJJJEJGJJJGJHGFIHEFJGEBDCCGEJJJ>:9:9<>FJJHJHGIFDJJJDEFJCBDEGIHHCBC:99>@9888:-,,-::8=::=@BAJJJEEJ3111;<<<IJIJGEGAAA:,,,999??JEJJJJGJJHJJFEFEJDGGHIJIJHJJJHJJJEGEJIJJGFHFJJJFF77776733;8@JGJJAA@>/--1197333,,'%$$%&%%&498799ACJJGJIJJJFIJJJJHJGHB@B;88CDEDFJHJGJJJJJJJGJDDHEIJFJG::-(''&**)**&&'&(%%&&%$$%&(('(,8:BGHGC611.30/((('&(11/,-,*'*')---453..;=@F:9?<FJDJCEIBHJGJIFIJIGJJEIJJEJJJJJDFCGG4..-22365.-,-7:6C??>?A@>??@FHHJJJJJJJJHFBCCD33&&%$##&&())20..000012:;ADJJJE:888342.,*(&%()47@H=IDEHDJJGJEJJGCHCFHJJFDE73&%%'...53433DFJFJJJGCEEGEEJGDG333444>=>>DJJFJJJJHJEJIJJGGJIJCHFEHJHJJFJJJJJJFFJGJGIJJJ3))BEGJJGJDCBCCDD<;4++++6732643212--45=>?DIJJJHJJIEGJJGJHJJJFJFC@AEFJJJDEF@?7743('''9===??9?>>:A@7==<<888765,,779FJFGEJJJGGJJFHHJJFGIHHABDJ444DCC>@=2223:EJJJJIJIJJGJGJJJJJJJJJJFJJJFJE=444)))((((('$###%&%&.0956,,,)''',=;;;;:55===DEDJGG=;=>=??3..>>@<5;=CA?>;C;9<<=JJCFFJFJJFDGJIJJGJJEJDGGJJ:65**)(+))))39<@<;;ABFDHHHHHFEE?JJFJJJHJGGFJGAEEDABA=;<AEFJGIDCDEJCB::78:;>?:90067AG@GCGJECEDA><<;::.--.,-,455537@DJJJCBBDJIGHJJJBJJ9767<)))(.))((%%$%%&//<=GGEJI8999HJJ?;;=<JJIJGJJJJJJJJGJ44477)'''&&&()(()&&&%'%%%&&%%$&15>?CGJDJJGEHE877<@?C=<0//'(()9:::FGIGE==DGDAGEFJ::;;<;6233EFJJHFJFJEJHJEECJHJGJJIJJECEE1114448FEFIJ====HGCHDHDADBCFFJGIJGJJIE;;;=CEEDJJ<<<=B><<=>JJJIGJEI====JJB?@>><;;85&%%%*)&'''&)+,26668:>BAB?99;=<.,,,,?C@662233DHJGD?@>3333::<<>?BFFGHCBB><=A??@DJ?<;/''''><>DB7777>=;=BA@;;;34447:54142244>>CDGD?>>>A@@AC???<CCJIFCGFFHHFJIGJHJHBBC;CIE<;;9:7679A>88>?****DFJJ@?<8796///388<<?@CBBB<55=8,,,,0///0/,,'&&(*('')''''/0@EJGJJFJGJIIGIJJGJDFCB7667798//./122--.//*))*12:??@?CBB@=BJ?=<>?B=::7992222:757=CEDJJFJHJJJJJIJD=6//0<9***)'''(34634-))).,,,,1>C=??=CDE@>CFFEJBAA@////0002:2000//16334FHJIJIJJDCBAIAB?::?<=JIFFAB:;ACJJHJEJFE<;;;;FFDDJHFEFHEEIIJDAECFA>J<:98:869;;;;>63339==@DB???><:95222=>CBEBCC=><?CD?==:99EG<<888:>:77///044598:?ACCBCB@321.-.4:B?<=@?J@@@B>:876.)'$##$###$&).')&&(,7:<<@ABDJE?=>>>1.'805::;<DCJJIJ=<FHJIJEE><==A?@@JHDFEJF=:321..../?HHJJIJJGHJDJGDBEC@?@AAFFFGDHGJJD7664333JGGFCEEEGJEJGGJJJIEIJJGH;:952227:757<HCGCJICCB+'&''&)+/..,)8868975-*(*'&'''''(*88769<2@CACGFC(&&%$%'+)(%$$%'%%%&&'((((,&%%%25756?BDEFHEJEJFHJHDJFIHJJJJJGFIJJEGJ9999JEECC76'&+))**)(*('((()));?=CAB@B=EFJHD>=>7<=E?AACJJJJIEJJIJJJHGEHEHEFHJHJJFJJIFIFB;:JEEFJJICJHJJJJFGEGJGGBCCCGJGED:6677FGHFJJJJJJJEGEJJCFDFJJHG>3GCIEDJJGJJGJJHJFIFJGEHGCDEBBCB>?>=;<(&'(;=>CCDGFHDDDDBEGEHDF>>??JFFJIJFDEFHJFJJJGJJEEHJJJJGHGHHIJJGIBABCCIEEGDJ;B?==9:<67***=>ABFDJIIJIGJJGIGD@GFHFDGIEDDEDGFCBAACDGFHJDHHHJEB;98F@BAAB@?@<88+A7777<;>>FJG/--/63+))../,../2223;<?GJHJFJHGEHDJHIJFJ'''BFIJJIGJAADDEFJGGJAAAACIJJ:4IDEGE??>AJHDE;:98:422((()('&(%$''*.0)&%%$&''%$%&'(*+)*0:=?C?>=>HFJJJHFJJJJJBCAHIGHFJHJJJJH>::;<?<AC@8JADFEEGJJJJJJGBFDJJHJJD@:CEHEJJGJJJJGJHJJJJJJJJJJHJGIIFGJJJHJIJHJJJJIJFJJJJEIJJGGA>;7--,'''')?.:@@AGJEIBDECACHJJJJFEHGEJGJGEHHGGJIJHJIIJJJJJ@23DF6555>==FECD44BJ:65//180000?EFHFC899>DEDE=>==HJJJJHHEDEI<;::@JACDFG>=;;@?><=BJJFHGJ801;8EGIGJIJJJJGICEABD<JDEFGGEIJJJJHJJJIGCCHHGIJA@??JJJJJJHGJJJJJGJEFJGHIIJJJJGFJHFJJGJGJFGJGFJJJFJJJJJJJJJJJJFHJJJJJGJJGHJJJIHFGFFJGDGDJFJ30/0('')))'&'(/447A@>99679;78;>@HE<DJJJHGJHHFDFG@B@A30..*&&&&---9:BJHCBBEFIJIIDFFDBAEJGCB@BCJCJ3222>>A@@@<:8=>43329>@@@CJHDEDFDJIEEGFHJEJHJJJE7778B?@?@JJB?BHHIJEBBCCGD@?ACEC@AFBDE@?A777JHFHEJFJGDHFGDFDHJH;;;ABCCEHJFGJG?<==>D@?>=:99:EE766:33))))***77::::><<>?EABD?@;;;;B?@@@BC>>=?@;<==GEEFF=6.+BCBA<;;<>1001((()++**2693546688A@?A=>>;==>?BBBBBCBA@@AFEFDBBACBDCGBAA@BA@BAA@???>?@A?<<;:<;<<=@CCAB@@?===>C>>>?<434?A41@::5500008<A@?B@???@?93300/)'%$$$
@Glass_T7V_26_D3_14_11_18
TTTCTGAATCAGGCACCTGGTGTCGCTGTCTTTTTCGTGACATTCAGTTCGCTGCGCTCACGGCTCTGGCAGTGAATGGGGGTAAGTGGCTTACGGCACCTTTATGGATTCATGCAAGGAAACTACCCATAATACAAGAAAAGCCCGTCACGGGCTTCTCCATTATGGCGGGTCTGCTATGTGGTGCTATCTGACTTTTTGCTGTTCAGCAGTTCCTCCTCTGATTTTGCAGATTTTGACCACTTCGGATTATCCCGTGACAGGTCATTCAGACTGGCTAATGCACCCAGTAAGGCAGCGGTATCATCAACAGGCTTACCCGTCTTACTGTCCCTAGTGCTTGGATTCTCACCAATAAAAAACGCCCGGCGGCAACCGAGCGTTCTGAACAAATCCAGATGGAGTTCTGAGGTCATTACTGGATCTATCAACCAGGAGTCCAAGCGAGCTCGTAAACTTGGTCTGACAGTTACCAATGCTTAATCAGTGAGGCACCTATATCAGCAATGTGTCTATTTGGTTCATCCATCGTCCTGACTCCCGTCGTGTAGATCCCGATACGGGAGGGCTTACCATATGACCAGTGCTGCAATGATGCCGAGACCCACGCTCACCGGCTCCAGATTATCAGCAATAAACCAGCCAGCCGGAAGGGCCGAGCGCAGAAGTGGTCCTGCAACTTTATCCGCCTCCATCCAGTCTATTAATTGTTGCGGGAAGCCGGTGGATTTAGTTCGGCCAGTTAATAGTTTGCGCAACGTTGTTGCCATTGCTACAGGCATCGTGGTGTCACGCTCGTCGTTTGGTATGGCTTCATTCAGCTCCGGTTCCCAACGATCAAGGCGAGTTACATGATCCCCCATGTTGTGCAAAAAAGCGGTTAGCTCCTTCGGTCCTCCGATCGTTGTCAGAAGTAAGTTGGCCGCAGTGTTATCACTCATGGTTATGGCAGCACTGCATAATTCTCTTACTGTCATGCCATCCGTAAGATGCTTTTCTGTGACTGGTGAGTACTCGACCAAGTCATTCTGAGAATAGTGTATGCGGCGACCGAGTTGCTCTTGCCCGGCGTCAATACGGGATGATATCCGCGCCACGTGGCAGGAAACATGTAGTAGATTGGAAAACGTTCTTTGGGGCGAAAACTCTCAAGGATACCGCTGCTGAGAGGAATCCAGTTCAATGTAACCCACTCGTGCACCCGGCATAAATATTCAGCATCTTTACTTTCACCAGCGTTCTTCGTAGCAAACAGGAAGGCAAAATGCCGCAAAAAAGGGAATAAGGGCGACACGGAAATGTTGAATACTCATACTCTTCCTTTTTCAATATTATCGAAGCATTTATCAGGGTTATTGTCTCATGAGCGGATACATATTTGAATGTATTTAGAAAAATAAACGGATGAGGGGTTCGCGCACATTTTCCATGGTGCCACCTGACGTCTAAGAAACCATTATTATCATGACATTAACCTATAAAAATAGGCGTATCACGAGGCAGAATTTCAGATAAAAAAATCCTTAGCTTTCGCTAAGGATGATTTTATAAAACTCGCGGCCGCTGTTTCTTCGAATTCGCGGCCGCTTCTGGTTGTCGACAACTCAACGCTGGTGACCTTTCGCAACCAGCACGAACTGGTCGGTCGCCCCGGTGCCGTTTCTGGATCCCCGCCGAGATCCAGTTGATCGTCAAAACCAACATTGCGACCGACGGTGGCGATAGGCGTCCGGGTGGTGCTCAAAAGCAGCTTCGCCTGGCTGATACGTTGGTCCTCGCGCCAGCTTAAGACGCTAATCCCTAACTGCTGGCGAGGAAAAGATGTGACAGACGCGACGGCGACAAGCAAACATGCTGTGCGACGCTGGCGATATCAAAATTGCTGTCTGCCAGGTGATCGCTGATGTACTGACAAGCCTCGCGTACCCGATTATCCGTCGGTGGATGAAGCCAGTTCGTTAATCGCTTCCATGCGCCGCAGTAACAATTGCTCAAGCAGATTTATCGCCAGCAGCTCCGGATCACCTCCCTTGTACGGCGTTAATGATTTACCAAACAGGTCGCTGAAATGCGGCTGGTGCCTGGTCCGGAAGAAAATACCGTATTGGCAAATATTGACGGCCAGTTAAGCCATTCATGCCAGTAGGCGCACAAGGACGAAAGTAAAACCCACTGGTGATACCATTACGCAGACCTGCGGATGACGACCGTAGTGGATCTCTTCCTGGCGCGGGAACAGCAAAATATCACCCGGTCGGCAAACGAATTTCTCGTCCCTGATTTTTCACCACCCCCTGACCGCGAATGAGTAAGATGAGAATATAACCTTTCATTCCCAGCGGTCGGTCGATAAAAAATCGAGATAACCGTTGGCCTCAATCGGCGTTAAACCCGCCACCAGATGGGCATTAAACGAGTATCCCGGCAGCAGGGAATCATCTGCGCTTCAGCCATACTTTTCATACTCCCGCCATTCAGAGAAGAAACCAATTGTCCATATTGCATGAGACATTGCCGTCACTGCGTCTTTCTGGCTCTTCTCGCTAACCAAAACCGGTAACCCCGCTTATTAAAAGCATTCTGTAACAAAGCGGGACCAAAGCCAGTGACAAAAACGCATAACCAATATGTATATAATCACGGCAGAAAAGTCCACATTGATTATTTGCACGGCGTCACACTTTGCTATGCCATAGCATTTTTATCCATAAGATTAGCGGATCCTACCTGACGCTTTTTATCGCAACTCTCTACTGTTCTCCCATACCCGTTTTTTCGGTCACTACTGAGAAAGAGGAGAAATACTAGATGATGCAAACCGTTTTAGCGAAAATCGTCGCAGACAAGGCGATTTGGGTAGAAGCCCGCAAACAGCAGCAACCGCTGGCCAGTTTTCAGAATGAGGTTCAGCCGCCAGGACACGCCGGACATTTTTATGATGCGCTACAGGGTGCGCGCACGGCGTTTATTCTGGAGTGCAAGAAAGCGTCACCGTCATGAAAAGGCGTGATCCGTGATGATTTCAATCCAGCACGCATTGCCGCCATTTATAAACATTACGCTTCGGCAATTTCGGTGCTGACTGATGAGAAATATTTTAGGGGAGGCTGGTTGACCCATCGTCAGCCAGATCACCCGCAGCGGTTGCTATAAAGACTTCATTATCGACCCTTACCAGATCTATCTGGCGCGCTATTACCAGGCCGATGCCTGCTTATTAATGCTTTCAGTACTGGATGACGACCAATATCGCCGCTTCCGCATCACTCACAGTCTGGAGATGGCGGTGCTGGAGACCTCGAGTAATGAAGAGGAACAGGAGCGCGCCATTGCATTGGGAGCAAAGGTCGTTGGCATCAACAACCGCGATCTGCGTGATTTGTCGATTGATCTCAACCGTACCCGCGAGCTTGCGCCGAAACTGGGGCACAACGTGACGGTAATCAGCGAATCCGGCATCAATCTTTACGCTCAGGTGCGCGAGTTAAGCCACTTCGCTAACGGTTTTCTGATTGGTTCGGCGTTGATGGCCCATGACGATTTGCACGCCGCCGTGCGCCGGGTGTTGCTGGGTGAGAATAAAGTATGTGGCCTGACGCGTGGGCAAGATGCTAAAGCAGCTTATGACGCGGGCGCGATTTACGGTGGGTTGATTTTTGTTGCGACATCACCGCGTTGCGTCAACGTTGAACAGGCGCAGGAAGTGATGGCTGCGGCACCGTTGCAGTATGTTGGCGTGTTCCGCAATCACGATATTGCCGATGTGGTGGACAAAGCTTAAGGTGTTATCGCTGGCGGCAGTGCAACTGCATGGTAATGAAGGACAGTTATATGGATGAGCTAGTGAGTGAAGCTCTGCCAGCACATGTTGCCATCTGGAAAGCATTAAGCGTCGGTGAAACCCTGCCCGCCCGCGAGTTTCAGCACATTAAATAATGTCTTTTAGACAACGGCCAGGGTGGAAGCGGGCAACGTTTTGACTGGTCACTATTAAATGGTCAATCGCTTGGCAACGTTATTTTGCTGGCGGGGGGCTTAGGCGCAGATAACTGCGTGGAAGCGGCACAAACCGGCTGCGCCGGACTTGATTTTAATTCTGCTGTAGAGTCGCAACCGGGCATCAAAGACGCACGTCTTTTGGCCTCGGTTTTCCAGACGCTGCGCGCATATTAATGCTGCGTAGCGGCCACTGCAGTCCGGCAAAAAAGGGCAAGGTGTCACCACCCTGCCCTTTTTCTTTAAAACCGAAAAGATTACTTCGCGTTATGCAGGCTTCCTCGCTCACTGACTCGCTGCGCTCGGTCGTTCGGCTGCGGCGAGCGGTATCACTCACACTCAAAGGCGGTAATCTCGAGGTTACATTGTCAATCTGTTCATGGTGAACAGCTTTGAATGCACCAAAAACTCGTAAAAGCTCTGATGTATCTATCTTTTTTACACCGTTTTCATCTGTGCATATTGGACGCATCTTCCCTTTGATATGTAACGGTGAACAGTTGTTCTCTTATTTGTAGTTGTTGATGCTTCACTGATAGATACAAGAGCCATAAGAACCTCAAATCCTTCCGTATTTCACCAGTATGTTCTCTAGTGTGGTTCGTTGTTTTTGCGTGAGCCATGAAAACGAACCATTGAGATCATACTTACTTTGCATGTCACTCAAAAATTTTGCCTCAAAACTGGTGAGCTGAATTTTTGCAGTTAAAGCATCGTGTAGTGTTTTTTCTTAGTCCGTTATGTAGGTAGGAATCTGATGTAATGGTTGTTGGTATTTTGTCACCATTTAGTTTTTATCTGGTTGTTCTGAGGTTGGGTTCGAATCCATTTGTCTATCTAGTTCAACTTTGGAAAATCAACGTATCAGTCGGGCGGCCTCGCTTATCAACCACCAAGCATATTGCTGTAAGTGTTTAAATCTTTACTTATTGGTTTCAAAACCCATTGGTTAAGCCTTTTAAACTCATGGTAGTTATTTTGTAGAGTTAACATCAATTTGAATTAATAAAGGCTAATCTCTATATTTGCCTTGTGAGTTTTCTTTTGTGTAGTTCTTTTAATAACCACTCATAAATCCTCATAGAGTATTTGTTTTCAAAAGACTTAACATGTTCCAGATTATATTTTATATGAATTTTTTTAACTGGAAAAGATAAGGCAATATCTCTTCACTAAAAACTAATTCTAATTTTTCGCTTGAGAACTTGGCATAGTTTGTCCACTGGAAAATCTCAAAGCCTTTAACCAAAGGATTCCTGATTTCCACAGTTCTCGTCATAGAGCTCTCTGGTTGCTTTAGCTAATACACCGTCAACATTTCCCTACTGATGTTCATCATCTGAGCGTATTGGTTATAAGTGAACGATACCGTCCGTTCTTTCCTTGTAGGGTTTTCAATCGTGGGGTTGAGTAGTGCCACACAGCATAAAATTAGCTTGGTTTCATGCTCCGTTAAGTCATAGCGACTAATAGTCTGAGTTCATTTGCTTTGAAAACAACTAATTCAGACATACATCTCAATTGGTCTAGGTGATTTTAATCACTATACCAATTGAGATGGGCTAGTCAATGATAATTACATGTCCTTTTCCTTTGAGTTGTGGGTATCTGTAAATCTTCTAGACCTTGCTGGAAAACTTGTAAATTCTGCCTGAGACCCTCTGTAAATTCCGCTAGACCTTTGTGTGTTTTTGTTGTATTGAAGTGGTTATAATTTATAGAATAAAGAAAGAATAAAAAAAGATAAAAAGAATAAATCCCAGCCCTGTGTATAACTCACTACTTTAGTCAGTTCCGCAGTATTACAAAAGGATGTCGCAAACGCTGTTTGCTCCTCTACAAAACAGACCTTAAAACCCTAAAGGCTTAAGTAGTCACCTCGCAAGCTCGGGCAAATCGCTGAATATTCCTTTG
+
.-.-0-..())).*+++,0**''''*+-5//58:?99:?ECGCA+++,6/::::6+***)**8ADIEJFJ;;;<??>775973-+&&&%%%%####$%&''./,10//16355=@CCDGDHJJJ??@=11////2225;<=@@@@=7AAAGDGE?><881,($$#$%&1<=>JGEGIJCGDGGJIEBA>>76558DDBBC@DHFFJ@AAB///1--.'&'(&&)))+2*)&%&%&&&$%&&&%%))*003:7899G@GGGJJFIF9778.---256655113,+&&+-&6=AEGGJJJJDEEBJGHF====JJJIJJGJIIHFIGJJFIEJ>?CDBCIFGEB@@@BC00/0<6&&&*/1>@A;8785124BGIGEFDABCDJFJHIIGEH8889?DDDHHEDEAC@==;;=AB8777<;;;=<<<:--+((((),87896538CFGABDC4344DD;:::BECJJHJGJJFGJF444<BBCCIJ<<<=IHFJG>?=:97/1+,-*%%%')*)--/076+++,566/*''+)+*****+,+,94B?>>?CC@63'%$$',-3338=402/2,)'%&)((++++)**)*)()&%%&)+%&)&%%%23:<>88=9:CCDJJGJJIJ@?=0C>444.--,,,06111==@@FFHFDB>C>=;<<>?>--..89644369:>=>@DJHCI4444@?AC@JEJJCA@@<884<<ECFG61))273--&%$$$$$##$#$&(('()-///78;=EEGGJJJIGCEECFDCJD=JJJHIJJJDA>=>?DGFFGJJJJJJFHHFJGEJFDJEGJDJJJ@@AAA?88989777>?=B=E7779>=0000=:;=EFEDCFHIDD>>@><8=?>==BF@><=AAAJFHGHDEDFG<;<<C@@:=A>DHD97.-/02233-2333:HFJEJJJFJFEEJEJGDBA)))((((,,-/0<33:9@@C>;99:;GHFHEFIJFFDGGIJJ21112D>>=>@?4=BEAAJ;GFJB@?AFHJEGFH865678<6////789::566585-*3466666DDFGIEFD@??7,+*+/,55))('''*%&&&'&%&&*+**./5,,,+./33<>=645))(''%(&&'()'''',,--,-/013>HJJD>CB2>=+&&&>=00078.+'&%%&&('(*')&(())'%&(**23444;888:5)(()5-,,-2/8:///086576+&%%%%&&'(''&*7=A@@*(6-+++1/78,**,0./&)'###$$&$$(6>@DEBEIFJHFGJCA<9978:IFDGCAFEA:96556<::9867:=EEBCF@CDFFDGGEEEHFFJIFBGHCGF621099723,++,FJFDDHJJE??@@HGJJGEC1///:45=<@@EJIEECBDG0///<JJFEDJJHJGJJJJ<<<<-'''&&&'*%%%%%&%&%%1112;;5->DEFFJH???:33@;;778:@>=D=E5454443333>=@@@ADEFJJJJHGFEFJJ?>?@GFEJ:7775334FDDC@BA@?>>?32225882,++-+...-)''.289::@>2000/*%%%%(..+%$%'()**)*-0368;=7:::AEDBA9:4=?=<:4/'%%+*)'&&'+,/+'%%$$$&&&&%%%%%()%$%$$%%$$$%&$#&%%$$$$%&&&%&),.++**''%%%(**'&%%%%%)'''',0///,)*+7578CAA:999JJ@???FFJHJJGJHEGJIJHJHFJFJ33348999ACB;0///2+++33AAB9777879:<?EIG?>?AB@@@GEJHGHDJBCBE6006699<GHJIJJJJJJIIJIIJJHGJIFE:)'''.556:10.-11DDHHGJJJJGIJGJJ?<<<DGJJJJJGJJIJJJGJJIIJIICDBA>;888?HJ?JGGFGFHEGCEII8888@@@=>=>@;0///?0145@B==ABBHEJHFDGGAE9.&((())./--(&%%%%%)+-,/-/00=;8887554?GJJJJJJHJFIGJIGEID::''&&('*((./,///76-=A>@@@DD6-++-&&&(0178@72*)**,@D@877/+('&%&'%24AEEHECA@AJJJGH=<20///--,,'&$$%%)))+-.1.(''%%&&<BDJGIJJFJFCHC@ACDEEB>><82325619:3BDFIJJJJJJHJ;5''&&'')(&&&320,,/3000'''(@@8878==+**&'(.+*)))+((&&<>>>><==<96)&&$$%$%''')()+*)')(',-2/--.10/.22((('++---.1554.--.'(('/,'1--1>?A@EIGFJJFJJHJ=<<:?IC>@BDBA<;0,-.'()*(')'(,-/0//-/7666853581;<8BDBCE=444-**++/71,*+0>??IFHGJJJJIGEFFF:0/00999>==<CDD@@>?DHJJIJJHGJJHIIJCDDB-(((()*,2/:??AA---+43&'((&&%&55;<CGJFJJJHE=>AHDFE64469@9;;22298:8;CFEBB@:/---<3DHFHGBAA@C?J----@?AB=AJDIGGGJFH?>555)'&&/<=ABEDFE===45555***+?<?@CJJHJGGJDH@DCB@DJGGGC9111122ABBCDDHFIJEI>;<86:20,,-3)))196+*&&&&*$%&&'&'*()*,7:<==<88:=BACFJIJHIIIJJJJIIHIJGIHJFIA@@AIHJJFDGEFDED98'''&88,,;=@@@IGEJJIJJJJCEFGIJEEBC::956>>==?JJ>=GDEBB:899??AA?=><;<<@904341+7112/(/.+(),(''&%$%&'(+*%%268;@DDBEGHIJJID=<>DDGJIJJHJJJJIJGICDBBDIJIG32/.++,-.**79:>2121:9;-,,,,,)ACGCE@@CEJJIGFGGJJJHDI+++311112..,--20******(''&&&$%%'(%$$(&&/++**(()**:6556>C=:9943)(.+,)((()*)),,,>AA@??@?@EFBDGEC::=@CEC;;;5+))(,(((%%&'4//05777FDB=>>?JGFJCA=****H<;;::;<DHJGJJGJGDFJJIHGGGF;<;9999B?:;@E66666633B98888IA@AA@CCHHIJFGDEE300142)'&&&'(*%$$$'&)'%%&&%%'%&&&'%%&'(+++,%$&&%&'&'''*++&&')+1239:DDFF<FB;DI??@@E@88;;=>IJJHJJIIACHE>EDDHFHFFEJJFDB>854++++----++,,14438AIJHJBCBA2--&&'&)('&',')'1***('''))(**'())0,++)(%'''&&%%'*+((%%&&)*+5>CDDFJJCFDJGJHJJFEGDAE9988<=BC=;>DHJGGEEJJHGBBB<<;--,++++55645...-1//01****2+6*))*257?GDAAGDIEJDHHJBE??>;8845>@>9:;@?@9:9AA=?8779?@BF===8:::?=@7777GG?>?=A@;88)))-+3.///-,,.6700++'&&%'2677AEJF@@@@EJGHIFJI=;;5;B9BJFCFEJJJIHJIIJJJJGJHJJEJEDIGIJFJJJJJIIJJHFHFIIIJJDHFDJEJIDB;;@@B>>?==<<HHGGHJJDJJGJJIDBBBDBABBCHJJGHJJFHHHEEJJHHFIDDJDCA300687:;;CJJJJIJIJJJIJHJGECADF4443445=<>?=;<=AEIFJJGIFJJJJJJIJFFIDBIJIJJJIIHGIJJJHFCABHHJHJJJIJJJFFJHJJGDBEJJ4444HGJJJFJIBGCAIEIJJJFE<;:4461-))&*8DJJHEEDHGIHIJGJHJJDDA@888><>3301+,**+**'(&&&&&'()'(&&('%$%%)**++-16>AIHFFFFJJJHIGJGJHFGJJJIIFHJJGIJJJFGIJIJHIJJIJIJJJJJJIHJFJEEDCEEDGCB>>?GH@@@==,,,'&&&%%%%***,,2...14>>=BBABJIJEF=44A>887/@<A@C@EE?>>CGFJJJJHFEGGIGFFJGH9999FGIB@ACEFF888)((((&'2277CEDJJGFC?,,,25>;<=@DDEGDCBCIDCFFJCDFFJHGJJFHJJFJHJJHCB:6750475322>@<:=;<CD?><:8=88DCDDFJJHE??==@=<@<<=@DBB>=@CEIFEHJFJJJIJJGJCEGHJEGIFJJBB56)))))0&&&&(&&'((*0140000666224=>@@BBEHF<@BFIJFGJJHF===6558366=1-@<:<322@;HIJHJDCDJJJGHJB@??>CIFJFHJJJEGIIFJJJEHIGJIHFF@@@@@@EEFJHJHGJIJJIJFIJHHFHIFGFJFJEECDJJE:11/3-))//ACDFJEJJD;::;EBAEBFJHFEFFJGG7((((FJEFEDHIJGGJGE.....?8888J@@@@CCFJJJJDDIGGIHHDECAA??AE@@>>?@CAC57BCCDFHJFEHJJHFD=>>AGDBFA?.)&%$$##(((''-?;>95BEA@?;6543335560,*++***),'&'%))+,.,,2/+('''4:BDCDFEGHGEFCCCFJHC@@AAACC=84795@@/+++-..<94414((**()***3233==635<;<<>>HDDDEFCBCHJJEIJJFFJDIHIHCC//)**+)&&'@:;;<1110076679::;==@>>>@DFGBBBBCCDEEFCEJFEGEDGJHJHE>?>=10/0/.328898)('(('$%0,0//.//256>@?CDDEJJA@@;EEEEDDCEHCE;<==DFJGIHCBBBHEJEEEGJFJIJJJGJFCEEIGFC5533571)))))/:9;873355>;:10'&''%)'(((($%'&'(=9CFEHGFGEDBD>>?>@;999:?0BBDIHDFCCFCBDD@4445641+.,,,/*'&&))***--0.1/((%$$$'(418:99ADEIIGFDFEHFHEEFFDBBCEJCJHFGDJGJJJIGJJJGFEGDDCCA@BBB@CDJJFCGEEGFIIJJH<>8.,(&%%$%%&((*'&&&)-%$$%&##$&'''-*)'&((---0011-2/***4122+*)*77798866<93-.44231333CJJJJIGHDEDJJDEFCEFDHJHDDDJEEFD@CBBB;<?GGJECDB?BBFEBA:49;9534442220+&%%&&&/0@DEEFGJIJFFGIGEHEEFCECHIGEF====4/0.33336>CFB@111=1EDD>GHJJ1///>=<<882011BCEBGGJIJIHJEBHGDEHJEIJEEEEIFJGJHHF@??=?CDJE??@>A:=>11=4556@B?@BCB::333++++-1++66::ADEBDCFFECCDDDCCBBB*)))0005666<DBBBCBBBDCGDCJ?;:880///,,,,6,,@BA?@>?AADGG;;;;@=-/'',++,,,-;AEJBHB::@;BBC;:777799>DECDGBBBBACDGBAAAAA@DCCCCAABC@ABCG@EFFJ?>==>G?@@@D73125465591122323&%$$$$%%%03=@BBCEBCHCCCDEE@?7555=A?@;9999:::;:::;=<>>=?>?@?@@??>=:7)((''''')()66><><9888;<;:>=::532237;;<<@===<==>=<ADFE9<B?;::>>=?+*)(((&()*'&''%%(&&)049653,<?=<<<;;:::993277:65//..,,,/1213.-34558::::887789:656500//60,/.-)('$$$(*''**667999988:>;99988::889::9:922254:>???>86678@A>;:84333899786667:;=997788;;;<;::;;?>=86669:9999888768:;==>?<;9;:930014<;876779:;:;:9<:;;8.,-7810/1214059:9:::777976773322/))&%%'')&''(+,,**..366764445777;310'''&%$
@Glass_T7V_26_D3_14_11_19
AACAGCTTCATCAAAGGCGTGATCCGTGATGATTTCGATCCAGCACGCATTGCCGCCATTTATAAACATTACGCTTCGGCAATTTCGGTGCTGACTGATGAGAAATATTTTTCAGGGGAGCTTTAATTTCCTCCCCATCGTAGCCAAATCGCCCCGCAGCCGATTATGTAAAGACTTCATTATCGACCCTTACCAGATACTCTGGCACATTACAGGCAAATACCTGCTTCTAATGCTTTCAGTACTGGATGACGACCAATATCGCCAGCTTGCCGCCGTCGCTCACAGTCTGGAGATGGGGGTGCTGACCAAAGTCGTGATCGAGGGAGCGGAGCGCGCCATTGCATTGGGAGCAAAGGTCGTTGGCATCAACAACCGCGATCTGCGTGATTTGTCGATTGATCTCAACCGTACCCGCGAGCTTGCGCCGAAACTGGGGCACAACGTGACGGTGATCAGCAAATCCGCATCAATCTTTCGCTCAGGTGCGCGAGTTCAGCCACTTCGCTAACGGTTTTCTGATTGGTTCGCGTTGATGGCCCATGACGATTTGCACGCCGCCGTGCGCCGGGTGTTGCTGGGTGAGAATAAAGTATGTGGCCTGACGCGTGGGCAAGATGCTAAAGCAGCTTATGACGCGGGCGAAGTTTAAAGTCAGGTCCATTTTTGTTGCGACATCACCGCGTTGCGTCAACGTTGAACAGGCGCAGGAAGTGATGGCTGCGGCACCGTTGCAGTATGTTGGCGTGTTCCGCAATCACGATATTGCCGATGTGGTGGACAAAGCTAAGGTGTTATCGCTGGCGGCCGTGCAACTGCATGGTAATGAAGAACAGCTGTATATCGATACGCTGCGTGAAGCTCTGCCAGCACATGTTGCCATCTGGAAAGCATTAAGCGTCGGTGAAACCCTGCCCGCCCGCGAGTTTCAGCACGTTGATAAATATGTTTTAGACAACGGCCAGGGTGGAAGCGGGCAACGTTTTGACTGGTCACTATTAAATGGTCAATCGCTTGGCAACGTTCTGCTGGCGGGGGGCTCAGGCGACCTGCGTGGAAGCGGCGCAAACAGGCTGCGCCAGTTCGGTCAATTCTGCTGTAGAGTCGCAACCGGGCATCGGGACCGCATGCTTTTGGCCTCGGTTTTCCAGACGCTGGCGCGCATATTAATACTAGTAGCGGCCGCTGCAGTCCGGCAAGAAGGGCAAGGTGTCACCACCCTGCCCTTTTTCTTTAAAACCGAAAAGATTACTTCGCGTTATGCAGGCTTCCTCGCTCACTGACTCGCTGCGCTCGTCGGCTGCGGCGAGCGGTATCAGCTCACTCAAAGGCGGTGATCTTCGAGGTTACATTGGAATATCTTCATGGTGAACAGCTTTGAATGCACCAAAAACTCGTAAAAGCTCTGATGTATCTATCTTTTTTACACCGTTTTCATCTGTGCATATGGACAGTTTTTGCTTTTGATATGTAACGGTGAACAGTTGTTCTACTTTTTGCTTGTTGCATCTTGATGCTTCACTGATAGATACAAGAGCCATAAGAACCTCAGATCCTTCGTATTTAGCCAGTATGTTCTCTAGTGTGGTTCGTTGTTTTTGCGTGGCCCATGAGAACGAACCATTGCAATCATACTTACTTTGCATGTCACTCAAAAACTTTGCCTCAGAAACTGGTGAGCTGAATTTTTGCAGTTAAAGCATCGTGTAGTGTTTTTCTTCTAGTCCGTTATGTAGGTCAGAATCTGATGTAATGGTTGTTGGTATTTTGTCGCCGTTAGACTTTTATCTGGTTGTTCTCAAGTTCGGTTACGAGATCCATTTGTCTATCTAGTTCAACTTGGAAAATCAACGTATTCAGTCGGGCGGCCTCGCTTATCAACCACCAATTTCATATTGCTGTAAGTGTTTAAATCTTTACTTATTGGTTTCAAAACCCATTGGTTAAGCCTTTTAAACTCATGGTAGTTATTTTAGAGCATTAACATGAACTTAAATTCATCAAGGCTAATCTCTATATTTGCCTTGTGAGTTTTCTTTTGTGTTAGTTCTTTTAATAACCACTCATAAATCCTGATAAGAGTATTTCTTTTCAAAAGACTTAACATGTTCCAGATTATATTTTATGAATTTTTTTAACTGGAAAAGATAAGGCAATATCTCTTCACTAAAAACTAATTCTAATTTTTCGCTTGAGAACTTGGCATAGTTTGTCCACTGGAAAATCTCAAAGCCTTTAACCAAAGGATTCCTGATTTCCACGAGTCTCGTCATCAGCTCTCTGGTTGCTTTAGCTAATACACCATAAGCATTCCCTGCTGATCTAGTGCATACATCGTATTGGTTATAAGTGAACGATACATAGTTCTTTCCTTGTAGGGTTTTCAATCGTGGGGTTGAGTAGTGCCACACAGCATGAACCAGCTTTAGCTTTTAGTGCTTAGTTAAGTCATAGCGACTAATCACTAGTACATTGCTTTGAAAACAATTAATTCAGACATACATCTCAATTGGTCTAGGTGATTTTAATCACTCTGCCCAATTGAGATGGGCTAGTCAATGATAATTACATGTCCTTTTCCTTTGATTATGGGTGCTCTGTAAATTCTGCTAGACCTTTGCTGGAAAACTTGTGGTTCTAGACCCTCTGTAAATTCCATTAAGACCTTTGTGTGTTTTTTCTTTTTATATTCAAGTGGTTATAATTTATAGAATAAAGAAAGAATAAAAAAAGATAAAAAGAATAAATCCCAGCCCTGTGTATAACTCACCTCTTGAGTCAGTTCCGCAGTATTACAAAAGGATGTCGCAAACGCTGTTTGCTCCTCTAGAAAACAGACCTTAAAACCCTAAAGGCTTAAGTAGCACCCTCGCAAGCTCGGGCAAATCGCTCAATATTCCTTTTGTCTCCGACCATCAGGCACCTGAGTCGCTGTCTTTTTAGTGACATTCAGTTCGCTGCGCTCACGGCTCTGGCAGTGAATGGGGGTAAATGGCACTACAGGCGCCTTTTATGGATTCATGCAAGGAAACTACCCATAATACAAGAAAAGCCCGTCACGGGCTACGCAGGCGTTTTATGGCGGGTCTGCTATGTGGTGCTATCTGACTTTTTGCTGTTCAGCAGTTCCTCCCCTCTGATTTTCCAGTCTGACCACTTCGGATTATCCCGTGACAGGTCATTCAGACTGGCTAATGCCACCAGTAAGGCAGCGGTATCATCAACAGGCTTACCCGTCTTACTGTCCCTAGTGCTTGGATTCTCACCAATAAAAAACGCCCGGCGGCAACCAGTGACTCTGAACAAATCCAGATGGAGTTCTGAGGTCATTACTGGATCTATCAACAGGAGTCCAAGCGAGCTCGTAAACTTGGTCTGACAGTTACCAATGCTTAGATCAGTGAGGCACCTATCTCAGCGATCTGTCTATTTCGTTCATCCATAGTTGCCTGACTCCCCATCGTGTAGATGACTACAAATCTGGGAAGACCATCTGGCCCCAGTGCTGCAATGATACCGCGAGACCCACGCTCACCGGCTCCAGATTTATCAGCAATAAACCAGCCAGCCGGAAGGGCCGAGCGCAGAAGTGGTCCTGCAACTTTATCGCGCTGTAATCCACTAATTGTTGCCGGGAAGCTAGAGTAAGTAGTTCGCCAGTTAATAGTTTGCGCAACGTTGTTGCCATTGCTACAGACATGGTGACGTGTCACGCTAGTAGTTTGGTATGGCTTCATTCAGCTCCGGTTCCCAACGATCAAGGCAAGTTACGTCGCTGTTCTGCAGAAAAAGACGGTCGCTCCTTTCTCGGTCCTCCGATCGTTGTCAGAAGTAAGTTGGCCGCAGTGTTATCACTCATGGTTATGGCAGCACTGCATAATTCTCTTACTGTCATGCCATCCGTAAGATGTTCTGTGACTGGTGAGTACTCAACCAAGTCATTCTGAGAATAGTGTATGCGGCGACCGAGTTGCTCTTGCCCGGCGTCAATACGGGATAATACCGCGCCACATAGCAGAACTTTAAAAGTGCTCATCATTGGAAAACGTTCTTCGGGGCGAAAATTGTCAAGGATCTTACCGCTGTTGAGATCAGGTTCGATGTAAACCACTCGTGCACCCAACTGATCTTCAGCATCTTTACTTTCACAGCGTTTCTGGGTGAGCAAAAACAGGAAGGCAAAATGCCGCAAAAAAGGGAATAAGGGCGACACGGAAATGTTGAATACTCATACTCTTCCTTTTTCAATATTATTGAGACGTTTATTCGGGTTATTGTCTCATGAGCGGATACATATTTAAATATATTTAGAAAAATAAACAAATAGGGGTTCCGCGCACATTTTCCATGGTGCCACCTGACGTCTAAAGAAACCATTATTATCATGACATTAACCTATAAAAATAGGCGTATCACGAGGCAGAATTTCAGATAAAAAAAATCCTTAGCTTTCGCTAAGGATGATTTCTGGAATTCGCGGCCGCTGTTTCTTCGAATTCGCGGCCAGCTTGGAGCTATGACAACTTGACGGCTACATCATTCACTTTTTCTTCACAACCGGCACGGAACTCGCTCGGGCTGGCCCCGGTGCATTTCTTAAATACCCGCGAGAAATCGAGTTTCAATAGTCAAAACCAAACATTGCAACCGACGGTGGCGATAGGCATCCGGGTGGTGCTCAAAAGCAGCTTCGCCTGGCTGATACGTTGGTCCTCGCGCCAGCTTAAGACGCTAATCCCTAACTGCTGGCGGAAAAGATGTGACAGACGCGACGGCGACAAGCAAACATGCTGTGCGACGCTGGCGATATCAAAATTGCTGTCTGCCAGGTAATGGCTGATGTACTGACAAGCCTCGCGTACCCGATTATCCATCGGTGGATGGAGCGACTCGTTAATCGCTGATGCGCCGCAGTAACAATTGCTCAAGCAGATTTATCGCCAGCAGCTCCGAATAGCGCCCTTCCCCTTGCCCGGCGTTAATGATTTGCCCAAACAGGTCGCTGAAATGCGGCTGGTGCGCTTCATCCGGGCGAAAGAACCCCGTATTGGCAAATATTGACGGCCAGTTAAGCCATTCATGCCAGTAGGCGCGCGGACGAAAGTAAACCCACTGGTGATACAGTTCGCGAGCCTCCGGATGACCAGCGTAGTGATGAATCTCTCCTGGCGGGAACAGCAGATCACCCGGTCGGCAAACAAATTCTCGTCCCTGATTTTTCACCACCCCCTGACCGCGAATGGTGAGATTGAGAATATAACCTTTCATTCCCAGCGGTCGGTCGATAAAAAAATCGAGATAACCGTTGGCCTCAATCGGCGTTAAACCGACACCGATGGGCATTAAACGAGTATCCCGGCAGCAGGGGATCATCTTGCGCTTCAGCCATACTTTTCATATTCCAGCCATTCAAGAAACCAATTGTCCATATTGCATCAGACATTGCCGTCGCTGCGTTCTTTACTGGCTCTTCTTTCGCTAACCAAACCGGTAACCCCGCTTATTAAAAGCATTCTGTAACAAAGCGGGACCAAAGCCATGACAAAAACGCGTAACAAAAGTGTCTATAATCACGGCAGAAACTCCACATTGATTATTTGCACGGCGTCACACTTTGCTATGCCATAGCATTTTTATCCACTGGGTAAAGCGGATCCTACCTGACGCTTTTTATCGCAACTCTCTACTCTTTATCATACCCGTTTTTTTGGGCTAGCTACTAGAGAAAGAGGAGAAATACTAGATGATGCAAACCGTTTTAGCGAAAATCGTCACAGACAAGGCGATTTGGGTAGAAGCCCGCAAACAGCAGCAACCGCTGGCCAGTTTTCAGAATCGTCAGCCGAGCACGCGACATTTTTATGATGCGCTACAGGGTGCGCGCACGGCGTTTTTCCTTCCT
+
&'%%'%%(%%))*)%%%&(,0345767BBFAA@>:)''(2D>BD3334DEGDHHA?6445=<:89<JEEFCEJJJE?::::::;JJJJJJJHJJJF>=A.,,,0=893//16598=GJD?><81--)***7701/018***(++1A???@BBCCFEG=>>>;651-<**)*-6887/))886751223392*.)%&#$&%%$%&%%#$##&$$#$)('&&&&%$(*)((''((469?>?81.++,+&&&&%%%%%&&$'(;>=>CBBEC@DHJE999675333*)))299=?;=BBC;:8:998766431+++-6*''&&&%$$%('&'&&%&&'**-4-,,,6894-+,5?>988BGJGIEIJEJEHJIHEG??@?>F6766JJFIIJIJJJJHBBCBFCDGHB99>?BBFIEGHEJDDFEJJIJJFHDJHJJFHIJJJJGIGHCB?@G;;;0//////-,,-,,*(),.-,*%%''&()8:9555ACB@97220,,.-++**/.011;?CFFEGED6643/1'''()+&'')24JIJFGGIHJJJIGJJJJHJHHJJJIJJGJJJDB@CIGIDEIFGJJJJHGIJIGHJJJFIHFHJJJJJJJJDCCDIJJFBAABFDCB@ADHJECCEJE@3325?2111210...($$##$%$$$+%$$$'1;:00101-,.0375445:<<CAA9710**+88/7A@FJEFEG>?A>?F554A9889973347?>:::655678889;9>DGJJFJHGFJJHHJ????JCABAFJJHFHJDCDCGA@0//0?@;=GGCFII@A2***,2-***)))+-556788??=>@@JGFJIFHJGHHJJJJJHJIIJHIJJJJHFEAA@@A=;;9999C2111100//2098793446@CIIGB@BBJGDHJGFIEIJJJJHIJAC8@@CGEJJCEFHJJGJJGIEIIHCCBB=====<=JJC@;555BFGJIIFJHGJGB::IGJDDEJJGGFIJJGDCIHJFJJJJJJD877:6554*)**;::;9:?JGFIJFJJIHEECA<=?<('&,*(''''&&&&()/06::=B>94*,-+*.1+*,+0@7,)'#$$&%%%%&%&%))*****,('&&''''(+,.9;320/+'%%&%%$$%'('''.50011D@A@ABJJDA9/(((997../61712/+*&&()))&&&'..2;;;:::;<11--,--//.+)&'+))&%%&)0866688FHEHHHD1;=GDI?>=;:>>B=.('')FEDD=;::=>?@?@BBG@?22>66</+*((,-*(((+3:<988:530/2/(()..0AFE?>=>?>=---/6)(&%(*)*++.-/164455,+**/-()66=GHCF654/''')((''((..1248CCFEEDEJE<@AIGJFJECA@BJHFFFGFGJJIFFAAFJGHJJ@;::=EFFHHJJIIJJHJJJJJJJIDDFF1111AB??@B0/.*989)'$%445?@DJJGHHJGFHGJHGJHIJJJJFE=:<7==?4()))ID;:::<<B7787>>:30.+()176668=A>?@CB><1/---.),+)('&()05.($%'(-+'((+,>?@JJIIBJ?<77779787<<;<<?@ACGJA<((%%'(,)/////277778?5221((()-99:<<<:<??CAFGHJJD@?@'&%%,,(((00/1164.,-24777EA@AAC<>@ADGJJJJ>===CED@CBDJEDHJGFJGJJJEE<<;+*)*8:?2+))3>4--,'&%$%(*+***24:33=DDFB@;;<=J@BCA@<30//6789/....-234=8555IFBIGAC@BEGDE=:998-,+*'&',6566=>?>:77BC9:::@5556FDHHJJJJ1000AA74-)),,,,,-.''''1-,+*+(=@;;;;HJJF<:;<<;:98999>:86534:;=;:<>9=?;;999::;<;::;>A@>>>;::;<>>=<;;;<::;=FED?=<;<:;<:;;::;;<?@B&&&'(8997:;======<>=<::;;:;:::;<;;;:988:<<:889?>===C==,,,.8:=776766=96<29::99:>@=<997678;::89888:441,+,,**))+,.42-,,-97778A;:9:;;;9788:=<@?=>==<:99:@F?=9877=ABDCB?>;:;;@AC@=:8::;>?///..))(()(,1556<>><:;88=9=<:9<<>B?11//0988989;<<<;8777;<:989:<;86.30/.--''((764567866569:;;::::<=77430///:*))*('''++4<99779<>>A?;8889>;<:9:9965556688764453/*&))'.,+)((()%%%&'+++*(&$$%'*..16655/-+,**--(((&&%'&')*-/0/-4333435579;<@>8330/00489777655557767897743444'''&%$$%),/''%$%'-(((((71,,++%(&'%%%&&(''(+//2*'&&&''$%$(*%2678211.---,&&%&)*8953223455556777575687776565677;=:532---(())**'414543345788998776787643337454455669=?A@743.))'''),,,..**)*./65=AA;;99;:;<>88;;37445<;;;;<;0/(#$$%&'&'()37*)*,,+.,410*&&&&(('()7-*11./01-*/:*((()2-.;9:;<===>9999;;:;?AAB6542++48687<:64.-0,,-21/06..3B;>974451(;<=;@>>BDBA?<;910/.**+&%&')*4558666:<;::9<=<;;52/./=<;<<<;:7788@:765200038889=31'%%&'99989;9:>79=?>>?>;::<<<:20.+.0112455;0//-++,,)&&'6;<;<:1)'''/0445469:8776778>5444988689999:;<86543356-(('(''&%%$&((*-((..006688;:81'(1248:==>>?;:85557::9;:877789890(''(1133<=;,:::7765666778::;;:<::::87840-+))*+.,'')333358933)((&&''*%$$$%'*%,*+'&&''(7777;::977211277778665478<?55<;:9:><;701235445;==43366:::;:99<<=:;6666987789;;;54334477*')*((,*+,(''))*/0136776444766566+731115689865454444556867666679;<887798788999>;753455833447781125)(((),,398///0,+139:4444*))(((((08:CG7667=HJIJHJJFGJJJJIHJFJ?766344430--,)),0335==<EB@?.GJGB=<<=*((')*)((%),-//35////////==>?>=.+&&'<==FJJJHJHJFGGFGB@CD''''DFGGGIGGG><=?A@ADBAA0000CBEDBA=<7453)&%%(.003211223((&%$$#####&'(.&'(25667@ABAAFCGEHJFJJJHJJJJJCC<=A?>ECDGJHJCJJGGJHJGIIGJJGGFIECEGAABD@??@A@>@85334DBBJJICD<<:89:.,++/***+;<<=?777<AA32)%$$$$$%$%(''&(0//5@?ABBJF@ECIJFJ?8767;5446552244@JEEGHJHJJHJJB:83236:9;<:75*,,===:=<66('%##&%%('%%%&,567?>@?('''(((?BHDJH9888*%%%&('('/%&6767,,,-33533;0000;(''*0)(%%$##$%&&%%%&&%&&(())'%$&&$$$&%%&&('-//88DJJA<7778<<=?JA=:::@:50*-:6:?FFEGFEFJJIDB/..*'(48?@@@DJJGJH;:::FJGJGJJJHDAC@?@@JJJJHJEIHHF9910/.-)%$$%%&((((..CD???=>?'&&&1,,+,)((''&&,8;@>=?@@FFHHG999:88=3444A@@=-,-,7C@<=>BEA323:EHJHIJGJJJEC@A?<?555644313788;=B=JJJJGHJJFHFJJJIJEGFJJEFCGA@=6333=>1006=('%%$$+.0333,('(('---1.++++,0('.'),**+)'$$%&&%(,,,,147788@A??<;9873---,**)(+737799243,,.((*+)../<CCBBC@BFJJEHJJHJJJGJJFJJGDHFJEHGJJJIJJJJIJJJGIJGIHIJFGGIJJJJJHJJHJJHJFJCBBACGBDJGJDJB;9.40.++*&'&%$$%')*(($%((?GJEFFD>:89>1112653-,(&'&&'($$%+''&&./***9<JGHBBBA86663223@?>:>:;>?986789699,:<778>>==>?DB@332444,*4<BBGEHJJJIJJJJJJJJJHJJJJJGJHFCGEIJJIIJJHHJJJFEGJJJJIGFCFJCBADA0)*=CJGEJJFFJC>AJFGFGFJD@AAFA@>>@J>@@AJJJIIJJB@@B@A@?@E=>B@::9:?B<;<9;;;-,,-2(%$&&&&+/1011=<==FJFHCFFJJIFDDEBECDGDEJ76788<<AGJHIJHFFJIGJJEDEHEDEECIIHIHHJHGBFJBDD>@))+9DAFJJE:9313=9993222465367;,,,,788DC600)*+,,((%%%&(((,-;CJEGHJ====DJBB>FFAJDHAB@-+))EFJFCJBC:;;;EGJJHFFGJJHFE>FEEJIA@@===;>;0+())***,34597767;:DEIJIHGIJJJJIJJJJJCDFGJJJJJJ<<;;@?@FGEB@BDJJJGJJHJIJJFJJIJJJAABJJHJFDHABFIG?HFEDHJEFJFIJD977,,,-+**+.//657:CECFJGFEIGEJIHEEJHIJJJJHJIJJE,,,,6....6544)(((&&%%'(()))).//,*+,23366;<<CCCGFJECDDC@<=:8=>FDFJFJIGIB=><7777777;CAFE=?EJJI:FJJHJJJJJJJJJJJIJFC<;8<EEDEDEGFGEBGFJD<850*,--/00)())***<BCEDFJGGJJJJCCJJHGJJJJJJJHJJIJGHFJJIEHCBBB+++-4**+'&&&&&&.>@ABDBA@BDJJHBDDFDCDAJJJE>>;<EJFDDA9%%%%&(((23467/.-*))'%%%##&%&'012<HEDFCHJJ::;5=EEJJJJIH8770&%%&-224444+++-;;<?8=;8707:;>BFJGGJJJHFJIDHEJHHJ?JJFDFFJJIFFJHIF=5579;97777<>@?CIGHHIDDJJJJEFGJJJJJJGDDB@>435@C;;;BEHHHJJJGJ?=='''*9(&&&++++&&&&,0.,(&&%%'%'(048@GCBABEH=::<GJCCA=JB<<<7752442487*''&;8888<<?AJEHC?==>,,&'(%%%&55786663.((.4==;BBCFJGFJJJJHJFDDCDCEFI999374231)((*+))((-/43;CFFFDA?@84:(((;>CHJDCFJJHCGECCJCEH?>99*00*()EGJGIC=<>@<<I>=<>JIDCCG@>?DBCGABGDHGJFHJHEHBCDHHDJHJJEF=4334+*)''&&'+,3/14)(((7JGHJJJJJJGJIHJJJFJJJJHFJGJIJHJJ?JJGJJHJJGJ;<<505)'&%$$%$%%'&&&&&&'(*,,--.01247HFFBJJJDB322,--33399210001.)'&$((*:?=?<?9JDDABBEHFFDJF>@;65669:8;?=3CC>=<;63,,-558:78;;=FGDHJJI::;833<961(('')))01--.:<=@BB>++++2++++840/225<DJGEGGIGGIJJIGGFJFGED8HJG<:886(&&%)*266<<<:989GGHJJJGJJEJJFJHJJJIFICBFBG@??>BC?=223---++/'$#$$%$
@Glass_T7V_26_D3_14_11_20
GCTACTGTTTTCCATCCCGTTTTTTCGGCTCCTTTAGAGAAGAAATACTAGATGATGCAAACCGTTTTAGCGAAAATCGTCGCAGACAAGGCGATTTGGGTACAAGCCCCCGCAAACAGCAGCAACCGCTGGCCAGTTTTCAGAATGAGGTTCAGCCGAGCACGCGACATTTTTATGATGCGCTACAGGGTGCGCGCACAGCGTTTGTTCGAAGTACAAGAAAGCGTCGCGATTCAAAAGGCGGCATCCGTGATCCTGGATCAGGCACGGTTGCCGCCGTTATTAAACATTACGCTTCGGCAATTTCGGTGCTGACTGATGAGAAATATTTTCAGGGGAGCTTTAATTTCCTCCCCATCGTCAGCCCAAATCGCCCCGCAGCCGATTTTATGTAAAGACTTCATTATCGACCCCTACCAGATCTATCTGGCACGCTATTACCAGGCCGATGCCTGCTTATTAATGCTTTCAGTACTGGATGACGACCAATATCGCCAGCTTGCCGCCGTCGCTCACAGTCTGGAGATGGGGGTGCTGACCGAAGTCAGTATAATGAAGAGGAACAGGAGCGCGCCATTGCATTGGGAGGCAAAGGTTTATTGGCATCAACAACCACAATCTGCGTGATTTGTCGATTGATCTCAACCGTACCGCAGCTTTGCGCCGAAACTGGGGCACAACGTGACGGTAATCAGCAAATACGGCATCAATACTTACGCTCAGGTGCGCGAGTTAAGCCACTTCGCTAACGGTTTTCTGATTGGTTCAGCGTTGATGGCCCATGACGATTTGCACGCCGCCGTGCGCCGGGTGTTGCTGGGTGAGAATAAAGTATGTGGCCTGACGCGTGGCAAGATGCTGGGCTTATAAACGCGGGCACGATCTACGGTGGGTTGATTTTTGTTGCGACATCACCGCGTTGCGTCAACGTTGAACAGGCGCAGGAAGTGATGGCTGGGCACGAGTAGTATGTTCGTGTTCATGATGTTGATGTGGTAGAAAAGCTAAGGTGTTATCGCTGGCAACTGGCCATCGTGCATGGTAATGAAGAACAGCTATTGATACGCTGCGTGAAGCTCTGCCGGCACATATTACCATGGAAAGCATTAAGCGTCGGTGAAACCCTGCCCGCCCGCGAGTTTCAGCACGTTGATGGATCTCTTTGACCAACGCGCAAGGGTGGAAGCGGGCAACGTTTTGACTGGTAACTCTAAATGGTCAATCGCTTGGCAACGTTCTGCTGGCGGGGCTTCCAGCGCAGGATAAACTGGTGGAAGCGGCACCAAACCGGCTGCGCCGGACTTGATTGATTCTTCCTGTCGAGTCGCAACCGGCCATCAAAGACGCACGTCTTTGGCCTCGGTTTTCCAGACGCTCCGCATCTAATACTAGTAGCGGCCGCTGCAGTCCGGCAAAAAAGGGCAAGGTGTGCACCACCCTGCCCTTTTCTTTAAAACCGAAAAGATTACTTCGCGTTATGCCCGGCTTCCTCGCTCACTGACTCGCTGCGCTCGGTCGTTCGGCTGCGGCGAGCAGGATATGCACTCAAAGGCGGTAATCTCGAGGTTACATTGTGAATCTGTTCATGGTGAACAGCTTTGAAATCACCAAAAACTCGTAAAAGCTCTGATGTCTGTTTTTTTACACCGTTTTCATCTGTGCATATGGACAGTTTTCCCTTTGATATGTAACGGTGAACAGTTGTTCTCTTTTCCTTTGTAGTTCTTGATGCTTCACTGATAGATACAGAGCCATAAGAACCTGGGAATTCCTTCGTATTTAGCCAGTATGTTACCTTGTCATTTTTAGTTGTTTTTGCGTGAGCCATGAGAACGAACCATTGAGATGATTTCTCCTTTGCATGTCACTCGAAGGCTTCCTCAAAACTGGTCGCTGAATTTTTGCAGTTAAAGCATCGTGTAGTGTTTTTCTTAGTCCGTTATGTAGGTAGGAATCTGATGTAATGGTTGTTGGTATTTTGTCACCATTCATTTTTATCTGGTTGTATCAAGTTCGGTTCAAGGAATCCATTTGTCTATCTTCGTTCAACTTGGAAAATCAACGTATCAGTCGGGCGGCCTCGCTTATCAACCACCGATTTCATATTGCTGTAAGTGTTTAAATCTTTACTTTGGCTTAACAAAACCCATTGGTTAAGCCTTTTAAACTCATGGTAGTTATTTTCAAGCATTAACATGAACTTAAATTCATCAAGGCTAATATATTGCCTTGTGAGTTTTCTTTTGTGTTGGTTACTTTGATGAACAGCTTCATAAATCCTCATAGAGTATTTTGTTTTCAAAAAGACTTAACATGTTCCAGATTATATTTTATGAATTTTTTTAACTGGAAAAGATAAGGCAATATCTCTTCATTAAAAACTAATTCTAATTTTTCGCTTGAGAACTTGGCATAGTTTGTCCACTGGAAAATCTCAAAGCCTTTAACCAAAGGATTCCTGATTTCCACATTTATCGTCATCAGCTCTCTGGTTGCTTTAGCTAATACACCATAAGCATTTTCCCTACTGATGTTCATCATAGACGTATTGGTTATAAGTGAACGATACCGTCCGTTCTTTCCTTGTAGGGTTTTCAATCGTGGGGTTGAGTAGTGCCACACAGCATAAAATTTCGCTTGGTTTCATGCTCCGTTAAGTCATAGCGACTAATCGCTAGTTCATTTGCTTTGAAAACAACTAATTCAGACATACATCTCAATTGGTCTAGGTGATTTTAATCACTATACCAATTGAGATGGGCTAGTCAATGATAATTACATGTCCTTTTCCTTTGAGTTGTGGGTATCTGTAAATTCTGCTGACCTTATGAAAACTTGTAAATTCTATCATCCCTCTGTAAATTCCGCTAAGACCTTTGTGTGTTTTTTTTGTTTATATTCAAGTGGTTATAATTTATAGAATAAAGAAAGAATAAAAAAAGATAAAAAGAATAGATCCCAGCCCTGTGTATAACTCACTACTTTAGTGGGTTCCGCAGTCTACAAAAGGATGTCGCAAACGCTGTTTGCTCCTCTACGAAACAGATTCTAAACCCTAAAGGCTTAAGTAGCACCCTCGCAAGCTCGGGCAAATCCTCAAATATCCCTTTTGTCTCCGACCATCAGGCACCTGAGTCGCTGTCTTTTTCGGTG
+
'))'&%$$$'(()''%%&)++49@E)&&&*(&%&*$$%%&('%(&%$%&$##$%&)),*))()))5:?=@AEJJJGHA@?>ABFJJIB@BCJBBACC>@>A:.-,+,*('))..=@DABC@A?@BCJDDG00019997JJ>;;FJJ??998899::;<CDCEFFIJGJJJHJJJGD>>>:<?ADAC????EGCED@B?=*)((-(((),)1677621&%%&&&%%&'%$&&&(&%&').54-1((')077')660.-**,,,&%($&&$###$#%%%%&%%$,)&''3000././2/)-238;;;@8778A@@;96,))*--)'(/0,,+-2/.234750))*2*489?=>=11040-,+,-)(()(+;==>ECDJFEGIFJJGJJJJJ?<<<DEJJJ@?=;7777BC3333767)+3..322://02988++****+007CCJIJFEEEJJGEJJJJHJFFIJFEGEE210023236;<JJH@?>?@CDHJIHJHJJIJJJJJHJJJJJGHJGJJAA@@EECCJGFE?=>@?GFHJ<;:7736/*&&%$'&'('&')+*-+0.-,-/1++.334/....++*%%%'**'&''(.,+&$%'&)*())'''(/.-**&&&$$$%&%&(((5583355:111170//./*,)(&$$$#$&&''0111++1<:8778=;:;=??999:><<<((((,,*&'()))))<@HGB??)((0(<ADGCABBD><<<CC>?>=>?ABACB3.++-/60::;BGDCC?>=5))))72//.1-&%&&')+..247=5553111BHIJJJJDBCCFHFGCHJJEAAA@A))*/'''0-(-/0.++,=?;;<<D884(('(())---/3--.+(%&'('))))(---.0.&&%'*'(((007////@:9;;DEGJJHHJJJHJGJJJJJJEJCDIFJ8777BJG2222<9;933366007333@:9873**+11.,**('&')''($#%)*/'%$#$%''(%%%&'&&,&%&&*0003...04../.64*++)*)&%$%%%&&**(%%%(++128000054411+((()''&%%&*)*+0-+**27876658;==9:::=11.*)&%'''((?BJJG?@??HFIJJ<989=JJJGJGJ?JBFADCHFJCCDDJJHJJGHFBBBB?:)'%%&(%%&('&&&%%'')''('()6@BA>@GJBCHICDFEJF==6557444+,,*'&$%(*234(''')---,*+/100.00,++,0--,))(*''&$%%%))/++,)'%%%%%%.140.(((((0/0302@C?>@=AJJBA4-,++-*&&*)&'('&&'&(/03.--.2300(''%%&'*+++*)))'%&'&'&&*+/1-..15?<<:=??86)(+%$&&&%$*---,++.,,,'&&&(++.,,)))*,&')*,/55777JHFHCJD<;;<;8-()$$(')),442300,---2682=?IEC:CCDHHGGFDAAECEFEEHBA;5/(&&),1.09>?EDJJGJJJGIJEFGFJJGDH>>>-++,667:@640//)(((.+*&'*+*))).+,<<AC@FEEBBD==9655:=AAD=<:76+++,3;<=CAGJHJJIFFJFGDFGFC998743487:;?:92)(('()::21++,-86)&&&%&'(+.1159<IDDEEJHFFGHIJJHGJGJGIBD+***11//-*63+7>>BCCDADBECFHDD@@?A=97/.'(')-&&&(*1;1101++,00>????@>;;67B:545..+''*(,18**.-.--+''''..1-.3-'&()(,))*,,-2../654('%$%&,'''(,04-((1010/./(''')(((854/'''((.--.8-,,,'&%%$$$$($$$(()-''&&,,++-.(&'')-('(&((..---)'&&12101,,,-GGIIDA888:<;>=JDB6666FBBBIDEBDJJB8328@AGGJJIIHHHGGIJGIHEGHIHJIJGDJIJJIIFJIJJJJIDGJJGDGJJJJ933312524--&&'&'(%$$%%%&((%%$&'('&'((*.::;ABEF1000+*)&%%&&-,*//*+9@?>?+***0/./-,,,&&&'.--+++(*0,)(54476:888('''>79923335F@?<625;:743202--,('&%'))****&&&$$)965599>8BBDDFCCABHDHDDCA@=<==ADFDA@>@E::976533470/08>@@EDF>877;C:BCCBCECC?'''$%%%+*/-*,*-,+,//12**)))*633,'&&','''*(((&%%&+****//68:=>>==5444459;>====:666>6310DAA=8887?ABC@A@4<87433<?<;==H>>223266<FJGEFJFGFHHJIIEG@>;??3/+)()+&&((1*+++BGB?=<<?DGEFGBHEJ@5000010014/01.68?B=88;6)(((//1''=?A@;::*(();ABAAC>=>;?EJJHIEFGGDGJDJJGIGC9555443/016?>@?@JCD?@?>@@<867=8::<;;=>=3222789A@92(,1132(1/-,,,,-,)*+(&&%(-.//1+,++BIFEEGEFEJFJ<:8331/004797/8;86F@H9JHCFFJJJIFEFD@??@BJFJJGDCDDDHFFIFJFI32222,,,-.0,'''(51EIGDFDFGDJJGFFFGAADEDDEDICGJEGFEDCACFJJHGJJGJJDGHJJEGJHJEGBABBEGJGEBAABCFDBCCDDHDHEEJJJEEFJEDEIHI886=@>>@BDCEEG>GD:;::<;<=>=77@@???BBBCCCFFGHGGIJAHGHH=AFGFA=?>::/./8632222--,,/,,('(%&&%&'%&&'1<B/..-.//23:79,%&&)*+/-/012<<<:@AB;<<<0++00050-@CADB=C;JDDB??A@@EBGCEEEJJJCBBACBBBEIJIH>>GCDEJCJFJIAB=9;:==@@@76-/138:****))&&888DJHGJEB=;A@ACDIH=<;31110&%%%'''&%&$%%&*'&&'56>JJIDJBB=9:9:><411/&&')7889;/.*(&%&0/*(&%%$$%(,2343,,/1322)$##$$$#%#$,-++96679A;567:=:-7+)+$$$$'()&&*&,@BBDCDFDBDBEEJJHHJJGCBBCBDBC999:E@?CB@D9+*)*
@Glass_T7V_26_D3_14_11_21
ACTAGATAGACAAATGGATCTCGTAACCGAACTTGAGAACAACCAGATAAAAATGAATGGTGACAAAATACCAACAACCATTTCATCAATGCCTACCTACATAACGGACTAAGAAAAACGCTACACAATGATGCTTTTAACTGCAAAAATTCAGCTCACCAGTTTTGAGGCAAAATTTTTGAGTGACATGCAAAGTAAGTATGATCTCAATGGTTCGTTCTCATGGCTCACGCAAAAACAACGAACCACACTAGAGAACATACTGGCTGAATACAGAAGATCAAGGTTCTTATGGCTCTTGTATCTATCAGTGAAGCATCAAGACTAACAAACAAAAGTAGAACAACTGTGTTCACCGTTACATATCAAAGGGAAAACTGTCCATATGCGCAGATGGAAGCAGTTGGCGGAAAAAAAGATAGATACATCAGAGCTTTTACGAGTTTTTGGTGTCATTCAAAGCTGTTCACCATGAACAGATCGACAATGTAACCTCGAGATTACCACCTTCGTGAGCTGATACCGCTCGCCGCAGCCGAACGACCGAGCGCAGCGAGTCAGTGAGCGAGGAAGCCTGCATAACGCGAAGTAATCTTTTCGGTTTTAAAGAAAAAGGGCAGGGTGGTGACACCTTGCCCTTTTTTGCCGGACTGCAGCAGCCGCACTTTCTACGTATTAATATGCGCGCAGCGTCTGGAAAACCGAGGCCAAAAGACGTGCGTCTTTGATGCCCGGTTGCGACGTCTACAGCAGAATTAAAATCAGTCCGGCGCAGCCGGTTTGTGCCGCTTCCACGCAGTTATCTGCGCCTAAGCCCCCCGCCACAGAACGTTGCCAAGCGATTGACCATTTGATAGTTGACAAGTAAAACGTTGCCCGCTTCCACCCTGGCCGTTGTCTAAAACATATTTATCAACGTGCTGAAACTCGCGGGCGGGCAGGGTTTCACCGACGCTTAATGCTTTCCAGATGGCAACATGTGCTGGCAGAGCTTCACGCAGCGTATCGATATACAGCTGTTCTTCATTACCATGCAGTTGCACTGCCGCCAGCGATAACACCTTAGCTTTGTCCACCACATCGGCAATATCGTGATTGCGGAACACGCAACATACTGCAACGGTGCCGCAGCCATCACTTCCTGCGCCTGTTCAACGTTGACGCAACGCGGTGATGTCGCAACAAAAATCAACCCACCGTAAATCGCGCCCGCGTTAGATAAGCTGCTTTAGCATCTTGCCCACGCGTCAGGCCACATACTTTATTCTTCAGCCAGCAACACCCGGCGCACGGCGGCGTGCTGCAAATCGTCATGGGCCATCAACACCAGAACCAATCAGAAAACCGTTAGCGAAGTGGCTTAGACTGGCGCACCTCGTTAGTATTTGATGCCGGATTCGCTGATTACCGTCACGTTGTGCCCCAGTTTCGGCGCAAGCTCGCGGGTACGGTTCAGATCAATCAACAGATCACCCGCAGATCGCGGTTGTTGATGCCGACGACCTTTGCTCCCAATGCAATGGCGCGCTCCTGTTCCTCTTCATTACTGACTTCGGTCAGCACCCCCATCTCCAGACTGTGAGCGACGGCGGCAAGCTGGCGATATTGGTCGTCATCCAGTACTGAAAGCATTAATAAGCAGGCATGCGCCTGGTAATAGCGCGCCAGATAGATCTGGTAAGGGTCGATAATGAAGTCTTTACATAAAATCGGCTGCGGGGCGATTTGGCTGACGATGGCAACGTAAAGCTCCCTGAAAATATTTCTCATCAGTCAGCACCGAAATTGCCGAAGCGTAATGTTTATAAATGGCGGCAATGCGTGCTGGATCGAAATCATCACGGATCACGCCTTTTGACGGCGACGCTTTCTTGCACATCCAGAATAAACGCCGTGCGCGCACCCTGTAGCGCATCATAAAATGTCGCGTGTTCGGCTGAACCTCATTCTGGAACCTGGCCAGCGGTTGCTGCTGTTTGCGGGCTTGTACCCAAATCGCCTTGTCTGCGACGATTTTGGCTAAAACGGTTTCGTCATTACGTATCTTCTCCTCTTCTAGTAGCTAGCCCGAAAAAAACGGGTATGGAGAAACAGTAGAGAGTTGGAATAAAAGCGTCAAGTAGAGATCCGCTAATCTTATGGATAAAAATGCTATGGCATAGCAAAGTGTGACGCCGTGCAAATAATCAATGTGGACTTTTCTGCCGTGATTATAGACACTTTTGTTACGCGTTTTTGTCATGGCTTTGAGCCGCTTTGTTACAGAATGCTTTTAATAAGCCGGGTTACCGGTTTGGTTAGCGAGAAGAGCCAGTAAAAGACGCAGTGACGGCAATGTCTGATGCAATATGGACAATTGGTTTCTTCTCTGAATGGCGGGAGTATGAAAAGTATGGCTGAAGCGCAAAATGATCCCCTGCTGCAGATACGTTTAATGCCCATCTGGTGGCGGGTTTAACGCCGATTGAGGCCAACGGTTATCTCGATTTTTTTATCAACCGAGCCGCTGGGAATGAAAAT
+
--21111189:;989,,,,::::JHJJHDJJJJB4449FCHHJJJHJHJJJJJJHGHGIJJFJE@?CGHAAF>JIJJHE=:7,*./.*''&%)*3:>>778<C@3CCCCHF>;1/?<A8('''111)('%&&*-//344?JJJIJIJJJJJIFDBDIFH@=><?FD?@@HJGEEIJA@@I<<<@DIGHHIHJDDEFAA=<;;4455977HGGCCFH??@?B767=>EEC@??A???JJJJEFCBCBJJJJHGCCBBBHGDHFJGCDDF1111@D643.***(&$$$%'&''&489EJJFIFJIJJJJFIHHJJJIJIBAA@9::=:336+++-,04@=9(''*++*,0100/547<>CGJJF??==/('*,:57;10**'(**+.//11*))'*++*(((%$%#$$((&%%&*.3425/.01110+++45456554444911013('))..'&&)-,))+-844481,,;ABD7778=<<88>=>>IJFFJJJEFEEDCBDD?;:&&&()%%&'3''<>@AAFDBCE;51<ADFJJIEFJGEEEB333/000;=?E?=3111,--.:>=AJJJDEEEGEJHJJJJEGFJJ@945444=+))&*@@@ABDB@JHJJEHH?IJHIDCCBFEDICBH<AG@B?B@EC987799::4/--/&&&'(&'''(.,0)))+55788=A@<<;<7+///121199ACHJJIIIEJJJJJIBA8688<<==<;;;7:;7889:;53/-++/,,,-67BAIBCBEA?6////-,''('&'2;@CEFGGGCI<:>99:87/)(30>BFEEHGFDBA::797132679=;<>897,)((1/),,00/001:;>===ABAFCDB@,,,'''('$$#$#$##%,.***%$$%'++,//),)(''(,2+++*-'&&'57544301316FEEHEHJEFFIJJIGDCCDFHJCEGJIGHHGHHICFGDJJJDJFEJJGJJHFEGFJJJJJEHJJFDHFJHHHIHIJJJIJJHJJIJGHGHJJGFJIJHJIJFDJHJJJJJH?8>><>=<>>>8654344,***=9:98FFBJJHJFJJGIJEGIGJJHJFHFJEGGJGFFJDHJJJEFFIBEA@AAAABDG'''(&&'))((()4==?BDFCDA11018;CA@FEBEFDJJJHJGGJJJJGDCBECCJJDD>>??JDEHEHHE8778>GJDJJJJJGJIFJJFJJJIJJIHJJJECFB<;11*'()--;:@B@CDFH@B?10//.,-7<3444@@?>>>CFBA;:9:==.&'''++((--/.54/00/2231/./..430-'''',,+-()5***+>>DHJDJIGHECC000(((&%&'36-,,,::BHIFJIHJJIHJJJHEFA@@A5,+()-../26+))*/--*&(*'&%%&'(((((/6@F@?DDB@<:66>=DCDDEJGEGA@<:8;>>>EHEBEJE@64444:?@CCF@BAB@>)('',00//.///'&&&/))()*-22334ECBCCBBBJ<<<>@6''')+())83-8BBDHEIFIJJHJJGJJJJGJJHJHEIHFIFJGCJGJJJJJJEIIIGJJJJHJCA;>CD=<::334:IFJJJJHFJ8888HJEDE;655534@@A@>;;::IJGJG@AA@>?BCFJJGJHJJIJG666655610//.,&%%&(*.485557663422978882-,-.//0C?@@DHECBBADGEJJJGGJIJJIJJJJ:99:.---..*&&'89<;;554488?:7.-.-.$$$#$%$%&/11++98:;B@@A:88/,1/08:B@B=>>?5553EHIJJJHFFGEHJJJIJJJJGJJFJJJJHFJJFJECC==331&%$'**7989AH@4444E;<<=FEJ@BACI>>=>GEJH8888@<::65(%%$$$$$%&&%%(,358ADFEJJIJJBDJEJGFHE88<;9.++(((*3.2'''(.884))))JJEAABBAB8555577311=<<<AGHIHJDHHIIJFGFJ?=60*)&$$%'*'(''0/+ABGJJFJJJJJJJIIJJIFDE;=='''(0//0++))))%$$'(.+&'&'*-+***1((1,10+-34<;<>>EEECA,,,-IJEGEFEDCJGIIGHHFHJFJHDAAABCC82,)*)++4566.-((%$$%&%%'*-0/8:;@:0///7<<<<CDDJFEBCJJJJJJJJHJJHIJJIJGJJJJJJJEJJGFJJGEJ@@@AJJJHFIGJJJJIFFGEHIJHJHJJHJJJEGJJJJJJJJFJJJJJJJJJFDCCD==<@+(##$%&)8940/-.--03<GDADGJ>>>=;87/-164/)'--.:BEBCHDECFFJFJJFJJJJFIEEJJJJIGIHIHJJHJFHDHJGJJ:999?ADABEBBCBJGBDEDIJJJJJJHJHJHIJJGJJD@;AICBABBB@EFFDGEDDGHFJJJEJEDHFJJ??>?>8CE><<:7..,.,'&&)**<@<;:=8<:ABAJJJJJJJHJHJJJGGC::550,+++,//08;763355100166::?F;;*''')&&%%&%**,28;85..,+(&
@Glass_T7V_26_D3_14_11_22
CTGATGGTCGGAGACAAAAGGAATATTCAGCGATTTGCCCGAGCTTGCAGAAGTTATCTAAGCCTTTAGGGTTTTAAGGTCTGTTTTGTGAGCAAACAGCGTTTGCGACATCCTTTTGTAATACTGCGGAACTGACTAAAGTAGTGAGTTATACACAGGGCTGGGATCTATTCTTTTTATCTTTTTTTATTCTTTCTTTATTCTATAAATTATAACCACTTGAATATAAACAAACGCACAAAGGTCTAGCGGAATTTACAGAGGGTCTAGCAGAATTTACAAGTTTCCAGCAAAGGTCTAGCAGAATTTACAGATACCCACAACTCAAAGGAAAAGGACATGTAATTATCATTGACTAGCCCATCTCAATTGGTATAGTGATTAAAATCACCTAGACCAATTGAGATGTTGTGTCCTGAATTAGTTGTTTTCAAAGCAAATGAACTAGCGATTAGTCGCTATGGCTTAACGGAGCATGAAACCAAGCTAATTTTGCTGCTGTGTGGCACTACTCAACCCCACCGATCTGAAAACCCTACAAGGAAAGAACGGACGGTATCGTTCACTTATAACCAATACGCTCAGATGATGAACATAGGTAGGAGAGAGAGGGAAAATGCTTATGGTGTATTAGCTAAAGCAACCAGAGAGCTGATGACGAGAACTGTGGAAATCAGGAATCCTTTTTGGTTAAAGGCTTTGAGATTTTCCAGTGGACAAACTATGCCAAGTTCTCAAGCGAAAAATTAGAATTAGTTTTTAGTGAAGAGATATTGCCTTATCTTTTCCAGTTAAAAAAATTCATAAAATATAATCTGGAACATGTTAAGTCTTTTGAAAACAAATACTCTATGAGGTATTCGTGGTTATTAAAAGAACTAACACAAAAGAAAACTCACAAGGCAAATATAGAGATTAGCCTTGATGAATTTAAGTTCATGTTAATGCTTGAAAATAACTACCATGAGTTTAAAAGGCTTAACCAATGGGTTTTGAAACCAATAAGTAAAGATTTAAACACTTACAGCAATATGAAATTAGTAGTAGATAAGCGAGGCCGCCCGACTGATACGTTGATTTTCCAAGTTGAACTAGATAGACAAATGAATACGTAACCGAACTTGAGAACAACCAGATAAAAATGAATGGTGACAAAATACCAACAACCATTACATCGGATTTTCCTCCTTTTACATAACGGACTAAGAAAAACACTACACGATGCTTTAACTGCAAAAATTGGGCTACACCAAGCTTTTTGAGGCAAAATTTTTGAGTGACATGCAAAGTAAGTCTAATCTCAATGGTTCGTTCTCATGGCTCACGCAAAAACAACGAACCACACTAGAACATACTGGCTAAATACAGAAGGATCGTTATTATGGCTCTTGTCTGTTGAGGTGAACGTAAGACTAACAAACAAAAGTAGAACAACTGTTCACCGTTACATATCAAAGGGAAAACTTACCATATGCACAGATGAAAACGGTGTAGAAAATTGATGCATGAGAGCTTTTACGAGTTTTTGGTGCATTCAAAGCTGTTCACCATGAACAGATCGACGATGTAACCTCGAGATTACCGCCTTTGAGTGAGCTGATACCGCTCACCGCAGCCGAACGACCGAGCGCAGCGAGTCAGTGAGCGAGAAAGTATCATAACGCGAAGTAATCTTTTCGGTTTTAAAGAAAAAGGGCAGGGTGGTGACACCTTATTTGCCGGACTGCCAGCGGCCGCTACTAGTATTAATATGCGCGCAGCGTCTGGAAAACCGAGGCCAAAAGACGTGCGTCTTTGATGCCCGGTTGCGACTCTACAGCAGAATTAAAATCAAGTCCGGCGCAGCCGGTTTGTGCCGCTTTCCACGCCGGTATTGTCGCCTCAGCCCCGCCAGCAGAACGTTTCTAAGCGATTGACCATTTAATAGTGACCAGTCAAAACGTTGCCCGCTTCCACCCTGGCCGTTGTCTGGAACATTTATCTTATCAACGTGCTGAAACTCGCGGGCGGGCAGGGTTTCACCGACGCTTAATGCTTTCCAGATGGCAACATGTGCTGGCAGAGCTTCACGCAGCGTTGTGGATCTACAGCTGTACTTCATTACCATGCAGTTGCACTGCCGCCAGCGATAACACCTTAGCTTTGTCCACCACATCGGCAATATCGTGATTGCGGAACACGCCAACATACTGCAACGGTGCCGCAGCCATCACTTTTTCCTGCGCCTGTTCAACGTTGACGCAACGCAGTATCGCGACGATCAACCCACCGTAATGGCGCGCGTCATAAGCTGCTTTAGCATCTTGCCCACGCGTCAGGCCACATACTTTATTCTCACCCAGCAACACCCGGCGCACGGCGGCGTGCAAATCGTCATGGGCCATCAACGCCAGAACAATCAGAAAACCGTTAGCGAAGTGGCTTAACTTCGCGCACCTGAGCGTAAGTATTGATGCCGGATTCGCTGATTACCGTCACGTTGTGCCCCAGTTTCGGCGCAAGCTCGCGGGTACGGTTGGATCAATCAACCGCAGATCGCGGTTGTTGATGCCAACGACCTTTGCTGCCAATGCAATGGCGCGCTCCTGTTCCTCTTCATTACTGCGGCGCTTCGGTCAGCACCCCCATCTCCAGACTGTGAGCGACGGCGGCGAGCTCGCGATCTGGTCGTCATCCAGTACTGAAAGCATTAATAAGCAGGCATCGGCCTGGTGATGGCGCGCAGATAAGATCTGGTAAGGGTCGATAATGAAGTCTTTACATAAAATCGGCTGCGGGGCGATTTGACGATGGGGAGGAAATTAAAGCTCCTGAAAATATTTCTCATCAGTCAGCACCGAAATTGCCGAAGCGTAATGTTTATAAATGGCGGCGATGGTTCTGGATCGAAAATCATCACGGATCACGCCTTTTGACGGCGACGCTTTCTTGCACTCCAGAATAAACGCCGTGCGCGCACCCTGTAGCGCAGCACGTGAATTCGCCATCTCCGCTAACCTCATTCTGAAAACTGGCCAGCGGTTGCTGCTGTTTGCGGGCTTCTACCCAAATCGCCTTGTCTGCGACGATTTTCGCTAAAACGGTTTGCATTAAGATCTAGTATTTCTCCTCTTTCTCTAGTAGCTAGCCCAAAAAAACGGGTATGGAGAAACAGTAGAGAGTTGCGATAAAAAGCGTCAGGTAGGATCCGCTAATCTTATGGATAAAAATGCTATGGCATAGCAAAGTGTAAATTGTTAGTGCAGTAAAAAATAGATGTGAACTTTATTCTCATAATGACGCTTTTGTTAGTTGTAATCATTATGATTGGCTTGTTACAGAATGCTTTTAATAAGCAGGGTACTCGGTTTGGTTAGCGAGAAGAGCCAGTAAAAGACGCAGTGACGGCAATGTCTGATGCAATATGGACAATTGGTTTCTTCTCTGAATGGCGGGAGTATGAAAAGTATGGCTGAAGCGCAAAATGATCCCCTGCTGCCGGGATACTCGTTTAATGCCCATACTGGTGGCGGGTTTAACGCCATTGAGGCCAACGGTTATCTCGATTTTTTTATCGACCGGCACTCTGGAGATGAAAGGTTATATTCTTTCAGGAATATCACCATTCGCGGTAAGGGGGTGGTGAAAAATTAGGGACGAGAGAATTTGTTTGCCGACCGGGTGATCTGTGCTGCTGCCCGCAGGAAGATTCATCACTACGGTCGTCATCCGGAGGCTCGCGAATGGTATCACCAGTGGGTTTACTTTCGTCCGCGCGCCTACTGGCGTGAATGGCTTAACTGGCCGTGAATGTTGCCGGATCCCGGTTGTTTCGCCGGATGAAGCGCACCAGCCGCATTTCAGCGACCTGTTCGGGCAAATCATTAACGCCCGGGCAAGGGGAAGGGCGCTCTCGGAGCTGCTGGCGATAAATCTGCTTGAGCAATTGTTACTGCGGCGCATGGAAGCGATTAACGAGTCGCTCCATCCACCGATGGATAATCGGGTACGCGAGGCTTGTTGGGTGCATCAGCGATCACCTGGCAGACAGCAATTTTGATATCGCCAGCGTTCGCGCGGCGTGTTTGCTTTACGCCGTCGCGTCTGTCACGTCTTTCCGCCAGCGGGTCAGGATGCCGCGTCTTAAGCTGGCGCGAGGACCAACGTATCAGCCAGGCGAAGCTGCTCGAGCACCAGCCGGATGCCTATCGCCACCGTCGGTCGCGATGTTTGGTTTTGACGATCAACTCTATTTATCGCGGTTATTAAAAAATGCACCGGGGCCAGCCCGAGCGAGTTCCGTGCCGGTTGTGAAGGAAGAATTGGAAGTAATGTAGCCGTCAAGTTGTCATAACTCTAGAAGCGGCCGCGAATTCGAAGAAACAGCGGCCGCGAATTCCAGAAATCATCCTTAGCGAAAGCTAAGGATTTTATCTGAAATTCTGCCTCATGAGATACGCCTATTTTTATAGGTTAATGTCATGATAATAATGGTTTCTTAGACGTCAGGTGGCACCATGGGAAATGTGCGCGGAACCCCTATTTGTTTATTTTTCTAAATACATTCAAATATGTATCCGCTCATGAGACAATAACCCTGATAAATGCTTCAATAATATTGAAAAAGGAAGAGTATGAGTATTCAGACATTTTTCCATGTAGCCCTTATTCCCTTTTTGCGGCATTTTGCCTTCCTGTTTTTGCTCACCCAGAAACGCTGGTGAAAGTAAAAGATGCTGAAGATCAGTTTTGGGTTACATCGAACTGGATCTCAACAGCGGTAAGATCCTTGAGAGTTTTCGCCCCGAAGAACGTTTTCCAATGATGAGCACTTTAAAGTTCTGCTATGTGGCGCGGTATTATCCGTATTGACGCGGCAAGAGCAACTCGGTCGCCGCATACACTATTCTCAGAATGACTTGGTTGAGTACTCACCAGTCACAGAAAAGCATCTTACGGATGGCATGACAGTAAGAGAATTGTGCTGATGCTGCCATAACCATCAGTGATAACACTGCGGCCAACTTACTTCTGACGACGATCGGAAAACGAAGGACTAACCGCTTTTTTGCACAACATGGGGATCATATGTGACTTCGCCTTGAATAGTTGGGAACCGGAGCTGACATAAAGCATACAGAACGACCAGCGTGAGCACCGCGATGCTGGCGATGGCAACAACATCACGATACTGGCCTGCAACTGTTCTGCTTCACGGTAGATTTGATGAGCTGAATGGTCGGAGTAAGTTCCAGGACAGCTCTGCGCTGGGCCTTCAACTGGCTGGTTTATCCTTGTGATGGAGCAAGTGTCCAACTCTCCATTGGCTGGTGGGTATAAGCGGTAGCTGCAGCACTGGGGCGGGATTGGTAAGCCCTCCGTATGGTGACGTGCACGACAGGGGAGTCAGGCAACTATGGATGAACGAAATGGACGATCGCTGGAGATGAGTTCACTGATTCCAGCATTGGTAACTGTCGACCAAGTTTCCCAGGCTCGCTTCGATCCTGTTGATATCAATTAATAACATAGAATTCCATCTGGATTTGTTCAGAACGCTTCATTATGCTAACCAGCATTTTTGTGGCATTCCAAGCATCAGGACAGTAAGAAACAGGGTAAGCCTGTTAATGAATGTCACTACCTTACTGGATGGTCAGATTTGAATAAGGGCCTCACAGGATGGTCAATCTAACTGGAAAATCAGAGGGCAGGAACTGCTGAACAAGCGAACCGCAGTGGCAGGCGCTCAAGCAGACCCGCCATGGGTAGGTCGGAAGCCCGTGACGGGCTTTTCTTGTATTATGGGTAGTTTTCCTGCATGAATCCATAAAAGGCGCCTGTAGTCCGTCCCGTGAGCCCGGAGCCAGTGAGCGCAGCGAACTGAATGTCACGAAAAAGACAGTT
+
FJGIJJJG@BAAHEDAAJJDDEJJJJJJEGEABABG?==6*++.2-'&$%()**,*)&&&&7667;D=JFJJJJJIDCCB@?<<<:63/&&,0<<@EFGH@==<>BDBABBACDJHGGDCCJGJGJJFIJJFIHHJJGGJIJJJIJJIJJFJDDDEBCDCB?;3242+***11<=HCEC@?2.?;FIJE@AAGGHDB?B>FA32222299867:?BFEJIF><=<GF><==.-+-'''),,.2..*))*::;EFJHHEJF56CCJJJG=,-><<;67BBFCB<:8;42->@BIJJJCBB/()11128677>HHEHHJIJJJIJJJ,+++<<BEFJIJJHFFIJ///////26:@@AAA<<=>>F997:CGFAHGDD,,,,,FFJJJHHHJIJG@?@AA??>?@<<:830.&&&&'//--..=??GIJHEFIC>856344GH???A<:+*)&'.+,,--7755+(((*/;?FEFJJFDCAAJBC6666A975311*('((--0;<BAB777322'&&'-0856*(*1****8CIFGJFC;8899=@BA????@A@BBBBE@>>??DDDDAC==>>((((ECCFEJIJJDFD766754((()(+)(('('**+/56;<;;<6666:<<=?@ABBCCEE>:?JH999:GD@>?@EHGEFJJEBCAAAFEFJJGJHEEEFC:875))'-('45=ABBCGHHGGJJFDFFEGGJGIEDD5555)(()-,-23:/<EFJDBDDGJJD@ADJHJJGEDFDFAB???@A2112?CB;99:87766965,,,,+033?;D@=::?HFGHCD76655:<;0/+.00222?DCBA<=2)//43345@?AEGJJ::895''&%%&&%%%$#$%$$$%,02654348IA988BCEDCEBCJJAACIJCHDCEEHHFFBCAA64'%%''%%%&((+3+,0/32/0005==>>EJH@@?@GJIJHJJGJJJIJJFGIGJH8877BABEEHEJGIEDHID==<78<63354;<BFFBDJ:54446DJJJJJJJJGJJGJHHA@B4334>,)+0,-)*,+,-++)''*8:AABBDHJEJJDCDEFJJFJEDFEHH?:?;8/0EGJIJJIJDCDDF@AG===>/---56567;AB>>=?FIJHGEGGHJHHGJIHHIJJHFIFGEJGHJHJJEJJJFFC@666>?B6667://.('%%**))./&&(31114::@A@8888FF?>?BAAID:8612@AAAAAC>DEDJCEA?=@@D><9-,++.(&&&++/22235@>999;>?GEFBD@A9)))13FDFEGEJGFIH8322,)((,,///;:>=>>A;;<:=//6=@EGEBDCC@AFGHAFDJDFEFJJI>==-)),(*,)).,,34'&&&%%%$'(+/'()(()&''(6;;=>?>822'&&%&%&()('()''&&%%(&'&'*)*,,)((,.&%%%-*+11<=>E@@A=;;<@DEDA=222CFJCFH???7-+,-.113760288<>>??@?>0//16)('&((((&&&&%&&&&&'(%&',./3///8;@AA>?EFJBBD?443311-,-*-@AADACD>2&&%%&&'///08777<?>>EDJJJGFIFJJJJJJJJJIJJHGIHJCCB512*)$$%),./0:>>@DFJD<::9;<;;<>B?C:3229:88,''*,.,,'''(,1352322<<DGFHEDDCJ@>>8>ABAC?<>238A@AEG?EJJFJJJFFFBFCA>((&2*)(&(,+,,+-)*8?IGEFJDHFG==CGJJJIJHJIJBB@DGJJFIEJJIIJJIJFIEJJJJJEIHFDE6545<=>AA==>?BB<==BAJIJFHDHIJGGIJGJJJJJJGJGGJDEJGGJJJGIHJHJJE::9:4(''(42334727*A=<*&&$%&%$&''().**++/2>;=<<CEG>>A<651.(%%&*:9888=<>?@<:8.//+++**++,//.035??565211115567::ABBD@?>@===<>220**1*+'''&(*()(556@@BAA@D@ADD>:600./2<CEJGB<<<:@;75,,,>>?HCDFFJJGJFJJIFJJGGGJ888676534546===<8752-,...-,,)%&$$$%((('%&%%*.76...07;?ACJJIJGJ6589;;C??<<>=BDDFJFJHIIJJFHJB>@EHFIHEGJHHFGI==6000&''(/*((''&''''../67944,)(..76+(((@ADHJHCCCBC543-'''(())((119:?C?>?>GDAABEFEFJDJFJJ8888?+++++)(++..,+))*)'-,'))*0-,()***.--1110323>@EHBBCB>FCIHFGHCEGDAEGJHFAAACJJHJFJJEGFFHHFEIFGDJAABAHJEIJJJJIJHGJJFDDCGGFJEA1*)*''(00778;;J@CC:99--,(&$%'%%%%'+-23:<:9:A;>>ABFEJJGGFJJHHHC?=;88BCDC=?=5...;<<<@JDHJEEEEEIJJJDEDFHGJJJEJIJJIIJGEJ;:8888>?@JJAAADJ?>=;7100))/5224414,)''0-(()&&&&&')*,.323<>@ABDEADFHDJ9888>==@FB?>@..+')17A656677////800/13647?@?A<799333/,)(&('')&(++2100.//.-5..----9<BJJJJHJDDIJC111144+('')'%%'./****8A@@@@B??31113230296943334>;;;<001100/))))1000***'))*868<=:9520166666DFEEFJE?>>?GIIHFJJJJJJJJJJFJFIJJJHHFJIICEDDJ6555A1)('(,:JFJJJJCB545/.+,(&$&%1<FJJJHHD2166DJIHJJJGHJDJGCHGJJJEJFFJJIJJJHGJIJJJDDC?@AA;9899('''((&%&$%%%((''-==;999<B@BCJJHJJJJEIJJHJJEJGEEDDFJJJFEGEDFFFEJDJHFJJHHGDFIDBDJGFBEDEEEDD@++***&%%$%%&&%%&'$$%&%&&%%%&&(&%%',*+8;=BACA433432225557778BEFFIJEJ<82DJGJIHIEJJIE;9<<GGDHEJJHHJHJFFFIIJGFFIIFGDDGHIJ9988B<800*''''&&(''))'((-7BCEDFJGIJJJJGF::::6556A(()IFFHG???@JFFJDCEDHGEHJJFJJIJGGDFDACBEC@==>==;9998++**+-99:=>EFACA>>1+*3559AEA??@<=<=BDD==<1001=87//)+-'%%%$$$&(''(())''(''')+0+&&'/79.-,%&$$'())%%&)))(,,(('%$#$%*&%&%$$$$%%%('&&&'-)++**129;ACBBBEG211('''))((')'(''),.<5;=>=<=FEEGHHJJJCAAB>FJJGJCEEJJJJJJJIJJJIJGJJJJGJJJJJJJGJGJFIDDA@@AJIIH=GIEJIJJFDC'&&'5'')(((01334344?B?DFDFEB555@B0000??EBCDA@A>=@AFJJJJ7455@>JJ==:?;9*)((.//0/..,***(+/196/..2566*88:>IEJIHJGFFDEFHFHFFIJE62213,**(**'&&))5..,,,-787932&(&%)+*'())*+-('((,85:C@EFDEG?>=>DIIJFFDDCGDB64)$%&'/754333ABDHEFFHJFJJECF@898/***(('%&&.6'('&&&+/*+67'%&(0%''''7755/.//.+*),,,--.34))((()899:::8:3.4314>5557HC:78931---..7<:ACCDDECBID4444EHEEDHHFJJHEEB944*))),,-++,)0...,*)**/..-024681EDE=>>CFDDEIJDJGGGJIGJD71110323440-&(-1=,(((*,+*+.11250*;<=7656DHEE=EC:--,))()=CHGHJJHHJJJHJJJHHJJJEG?;=JJ2222=CC=;=<>DDIECEFFFHJJJJHJJGGJECBCFDGB.-*+>@BJ:89;9999ABAACCDEGFBD:633,-3.-(%$%&''%%&'('),-24569JJHIIIJJGJ9999JHBCAHJF<970458>;0-.(((((((((44342.'&'**478B;::;==<<BBJ11../0@?;;>:::&&%''&&&&(''('''&&'))+.131=A@C734=886311****.1//0BDEGBB@A@?=3*$$%'011125112FEIHEEEHDB==;-))'***--///()))=90&78DEGCDCAAA>0//141..0/)+**,,/.604=6?BJGEFBEDFDBCEJJID=<;:6334AB?=<25'FFJEDDGGB:(&&+)'&'$%%&&'**/&&%&(6//56=D=<<=BJIJJHIGJIH=<889=>J6665550111:4455JDCE@@??>@AFGJGEFJJE@==@>>>>IJHJJGDJFGDCEGFJB<DHF@EHJ1-,-3569B<11110-)''&&('()(((23-,*+4B66;<=<E;3576116@CIEIGIJIIEHGFHD?233327)))1*;<;7779?CBBGJJJJHHI::;<JJJJIJJE@AA@JJJJJJJJJJJFJHJJJJJIJHJJHJJEFBD@<52.**-+*+**'&&')),7888?DCA?<;;-&%%&'''()0)3<?JJJJGIGFGJ<:101144-)),(*+***,7550//00///0/-&%&&-2//,*//>DBJIGEEHJFFJJAGJ@DCCCA>4?+,4445CAADGEJGJCCADCGGF=:<JEFEEGJD66325.))*2-,+/1?BAB>?61112>3/-.000/667EFCCCBD@AA?>;?9BEFJGGGJC<;;<:897<8:<>@@AD982356:<899=.-+,=9;<733)>>AAABJHFEGJDCCBAE@87,(&'',.&%&%&%&(*+++-.057<4333GBBD@HCDA@100,+++177CIIJAB??A4442&&&*('((34;6767@@@@ACGJJF7777F?@;:;?64446>=C<<;843/)'.-+'&&&('%%%,0+*)'0>@@@:84334533***(''+/5444,+,-987776??@E000+++'(((+($$%&(*+.,,-0372667=;?:0.../121310/00++,/,&',''((,&'332/))22-,,,.+,00/10/..,,*&%$$$$$$%$%$$%$%&('&%%%&(++**)'%&(')(())(&&'1)((%%$$%%##$$%$#$#$$#$&$$$##$$$%&'%$%$$$$%($$$########%%''%$%$%%%%&(%%%%%%)&%&%)*%''*+*+%$$$%%&''''%%%%'(*&$#$$$%%%$$$$&&((())%%$$&%%$$%$####%$$%&'(%$$$&&'$$$$$###%%$$&%%%&'%%$$$%$%'('()*&&'((''''(+&&0/01688920(+*(%%(%%%$%%'&&&&,(((+45)&%%)762224>=::;<DFJF@0/22)'&'''&&'%&,(%%%%%$$$$$%((''&'%%%'*'''%'--....-)$$&*(&''',+*/253//)&''))&&''*+)))'&'+*(&''%$$$$$$###$'''*'.,-7755==<><>=.-(*,()('&%%%%%&$$%&())(($$%&(,0&%%%$##$#$%%%$$$%$%,&7**)))'&'(*/...0100121.--&''&)***)'&(*))((2000))))++*'&%&&(''&&'&%%%&'()*+1('((.'&&%$$#%%$$'('''0,,(&$#$'''&&&&%)*)((*'%&4,(&&'''$(''&(&&&(%%$%'%#$$$$'((()11-73))&&('&&&&&%$$%5544468774559<;;:2/,((&&&&(335;311/--,-.%$$$%$###%$%%&*7779****20+)*)&%&%%*'&###$&''(()*+.,-.89<99:;=0000@>@>9>9*****02>>;22*)'$
@Glass_T7V_26_D3_14_11_23
ATATGGACAATTGGTTTCTTCTGAATGGCGGGAGTATGAAAAGTATGGCTGAAGCGCAAAATGATCCCCTGCTGCCGGATACTCGTTTAATGCCCATCTGGTGGCGGGTTTAACGCCGATTGAGGCCAACGGTTATCTCGATTTTTTTATCGACCGACCGCTGGGAATGAAAGGTTATATTCTCAATCTCGCACCATTCGCGGTCAGGGGGTGGTGAAAAATCGGGACGAGAATTTGTTTGCCGACCGGGTGATATTTTGCTGTTCCGCCAGGAGAGATTCATCACTACGGTCGTCATCCGGAGGCTCACGATGATCCAGTGCATTACTTCGTCCGCGCGCCTACTGGCATGAATGGCTTAACTGGCCGTCAAATATGCCCAATACGGGGTTCTTTCGCCCGGATGAAGCGCACCAGCCGCATTTCAGCGACCTGTTTGGGCAAATCATTAACGCCGGGCAAGGGGAAGGGCGCTATTCGGAGCTGCTGGCGATAAATCTGCTGAGCAATTGTTACTGCGGCGCATGAAGCGATTAACGAGTCGCTCATCCACCGATGGATAATCGGGTACGCGAGGCTTGTCAGTACATCAGCGATCACCTGGCAGACAGCAATTTTGGTGTGAGCGTTCGCACAGCATGTTTGCTTGTCGCCGTCGCGTCTGTCACATCTTTCACCAGCGGTTGGGGACTAGCGTCTTAGCTCAGCACGAGAGGACCAACGTATCAGCCAGGCGAAGCTGCTTTAGACGCACCCCGGATGCCTATCGCCACCGTCGGTCGCGATGTTGGTTTTGACAATCAACTCTATTTCTCGGTATTAAAAAATGCACGGGGCCAGCCCGAGCGAGTTCCCGTGCCGGTTGTGAAGAAAAAGTGAATGATGTAGCCGTCAAGTTGTCATAACTCTAGAAGCGGCCGCGAATTCGAAGAAACAGCGGCCGCGAATTCCAGGAATCATTCCTCAAAAACTAAGGATTTTTTTTATCTGAAATTCTGCCTCGTGATACGCCTATTTTTATAGGTTAATGTCATGATAATAATGGTTTCTTAGACGTCAGGTGGCACCATGGGAAATGTGCGCGGAACCCCTATTTGTTTATTTTTCTAAATACATTCAAATATGTATCCGCTCATCGAGACAATGACCCCTGATGTTGGAATTGCTTCAATAATATTGAAAAAGGAAGAGTATGAGTATTCAACATTTCCGTGTCGCCCTTATTCCCTTTTTTGCGGCATTTTGCCTTCCTGTTTTTGCTCGCCGGAAACGCTGGTGAAAGTAAAAGATGCTGAAGATGGATTTTTAGTGTACGAGTAGGTTACATCGAACTGGATCTCAACAGCGGTAAGATCCTTGAGAGTTTTCGCCCCGAAGAACGTTTTCCAATGATGAGCACTTTTAAAGTTCTGCTATGTGGCGCGGTATTATCCCCGTTGACGCCGGGCAAGAGCAACTCGGTCGCCGCATACACTATTCTCAGAATGACTTGGTTGAGTACTCACCAGTCACAGAAAAGCATCTTACGGATGGCATGACAGTAAGAGAATTATGCAGTGCTGCCATAACCATGAGTGATAACACTGCGGCCAACTTACTTCTGACAACGATCGGAGGACCGAAGGAGCTAACCGCTTTTTTGCACAACATGGGGGATGATGCCGCATTCGCCTTGATCGTTGGGAACCGGAGCTGAATGAAGCCATACCAAACGACGAGCGTGACACCACGATGCCTGTAGCAATGGCAACAACGTTGCGCAAACTATTAACTGGCGAACTACTTACTCTAGCTTCCCGGCAACAAATAATAGACTGGATGGAGGCGGATAAAGTTGCAGGACCACTTCTGCGCTCGGCCCTTCCGGCTGGCTGGTTTATTGCTGATAAATCTGGAGCCGTAGAACATGCGTATCGCGATTCGTCACGCTGGGCCGGATCCTCACTTCCTCCCGTATCGTAGTTATCTACACGACGGGGAGTCAGGCAACTATGGATGAACGAAATAGACAGATCGCTGAGATAGGTGCCTCACTGATTAAGCATTGGTAACTGTAGGACCATTTAGGACCAGCTGGACTCCTGTGATAGATCCAGTAATGACCTGAGAACTCCATCTGGATTTGTTCAGAACGCTCGGTTGCCGCCGGGCGTTTTTTCCTGGTAAATCCAAGCACTAGGGACAGTAAGACGGGTAAGCCTGTTGATGATACCGCTGCCTTACTGGGTGCATTAGCCAGTCTGAATGACCTGTCACAGGAACATGCGAAGTGGTCAGACTGGAAAATCCAGAAGGGCAGGAACTGCTTAAACCTTTAAAAAGTCAGATAGCACCACATAGCAGACCCGCCATAAAACGCCCTGAGAAGCCCGTGACGGGCTTTTCTTGTATTATGGGTAGTTTCCTTGCATGAATCCATAAAAGGCGCCTGTAGTCATTTACCATTCACTGCCAGAGCCGTGAGCGCAGCGAACTGAATGTCACGAAAAAGACAGCAACTACGGTGCCTGATAGTAGAGACCAAAAGGAATATTCAGCGATTTGCCCGAGCTTGCGAGGGTGTCTAAGCCTTTAGGGTTTTAAGGTCTGTTTTGTAGAGGAGCAAACAGCGTTTGCGACATCCTTTGTAATACTGCGGAACTGACTAAAGTAGTGAGTTATACACAGGGCTGGGATCTATTCTTTTTATCTTTTTTTATTCTTTCTTTATTCTATAAATTATAACCACTTGAATATAAACAAAAAAAACACACAAAGGTCTAGCGGAATTTACAGAGGGTCTAGCAGAATTTACAAGTTTTCCAGCAAAGGTCTAGCAGAATTTACAGATACCCACAACTCAAAGGAAAAGGACATGTAATTATCATTGACTAGCCCATCTAGAATTGGTATAGTGATTAAAATCACCTAGACCAATTGAGATGTATGTCTGAATTAGTTGTTTTCAAAGCAAATGAACTAGCGATTAGTCGCTATGACTTAACGGAGCATGAAACCAAGCTAATTTTATGCTGTGTGGCACTACTCAACCCCACGATTGAAAACCCTAAGAGGAAAGAACGGACGGTATCGTTCACTTATAACCAATACGCTCAGATGATGAACATCAGTAGGGAAAATGCTTATGGTGTATTAGCTAAAGCAACCAGAGAGCTGATGACGAGAACTGTGGAAATAGGAATCCTTTGGTTAAAGGCTTTGAGATTTTCCAGTGGACAAACTATGCCAAGTTCTCAAGCGAAAAATTAGAATTAGTTTTTAGTGAAGAGATATTGCCTTATCTTTTCCAGTTAAAAAAATTCATAAAATATAATCTGGAACATGTTAAGTCTTTTGAAAACAAATACTCTATGAGGATTTATGAGTGGTTATTAAAAGAACTAACACAAAAGAAAACTCACAAGGCAATCTATCGATTTAGCCTTGATGAATTTAGTTTCATGTTAATGCTTGAAAATAACTACCATGAGTTTAAAAGGCTTAACCAATGGGTTTTGAAACCAATAAGTAAAGATTTAAACACTTACAGCAATATGAAATTGGTGGTTGATAAGCGAGGCCGCCCGACTGATACGTTGATTTTCCAAGTTGAACTAGATAGACAAATAAATACGTAACCGAACTTGAGAACAACCAGATAAAAATGAATGGTGACAAAAATACCAACAACCATTACATCAGATTCCTACCTACATAACGGACTAAGAAAACACTACACGATGCTTTTGACTCCAAAAATTCAGCTCACCAGTTTTGAGGCAAAATTTTTGAGTGACATGCAAAGTAAGTATGATCTCAATGGTTCAAGTTCTCATGGCTCACGCAAAAACAACGAACCACACTAGAGAACATACTGGCTAAATACGAAGGATCTGAGGTTCTATGGCTCTTGTATCTATCAGTGAAGCATAGAGACTAACAAACAAAAGTAGAACAACTGTTCACCGTTACATATCAAAGGGAAAACTGTCCATATGCACAGATGAAAACGGTGTAAAAATAATCATCAGAGCTTTTACGAGTTTTTGGTGCATTCAAAGCTGTTCACCATGAACGAATCGACAATGTAACCTCGAGATTACCGCCTTTGAGTGAGCTGATACCGCTCGCCGCAGCCGAACGACCGAGCGCAGCGAGTCAGTGAGCGAGGAAGCCTGCATAACGCGAAGTAATCTTTTTCGGTTTTAAAGAAAAAGGGCAGGGTGGTGAATTATTGCCCTTTTTTTGCAAAGCAGCGGCCGCTACTAGTATTAATATGCGCGCAGCGTCTGGAAAACCGAGGCCAAAAGACGTGCGTCTTTGATGCCCGGTTGCGACTCTACAGCAGAATTAGAATCAAGTCCGGCGCAGCCGGTTTGTGCCGCTTCCACGCAGTTATCTGCGCCTAAGCCCCCCGCCAGCAGAACGTTGCCAAGCGATTGACCATTTAATAGTGACCAGTCAAAACATTACCGCTTCCACCCTCGGCCATTATTAAAACATATTTATCAACGTGCTGAAACTCGCGGGCGGGCAGGGTTTCACCGACGCTTAATGCTTTCCAGATGGCAACATGTGCTGGCGGAGCTTCACGCAGCGTATCGATATACAGCTGTTCTTCATTACCATGCAGTTGCACTGCCGCCAGCGATAACACCTTAGCTTTGTCCACCACATCGGCAATATCGTGATTGCGGAACACGCCAACATACTGCAACGGTGCCGCAGCCATCACTTCCTGCGCCTGTTCAACGTTGACGCAACGCGGTGATGCCGCAACGAAAAATCAACCCACCGTAAATCGCGCCCGCGTCATAAGCTCTTTAGCATCTTGCCCACGCGTCAGGCCACATACTTTATTCTCACCCAGCAACACCCGGCGCACGGCGGCGTGCAAATCGTCATGGGCCATCAACGCCGAACCAATCAGAAAACCGTTAGCGAAGTGGCTTAACTTCGCGCACCTGAGCGTAAGTATTGATGCCGGATTCGCTGATTACCGTCACGTTGTCTGCCGGTTTTTGGCGCAAGCTCGCGGGTACGGTTAGATCGATCGACAAATCACGCAGATCGCGGTTGTTGATGCCGACGACCTTTGCTCCCAATGCAATGGCGCGCTCCTGTTCCTCTTCATTACTGACTTCGGTCAGCACCCCCATCTCCAGACTGTGAGCAACAGCAGCAAGCTGGCGATATTGGTCGTCATCCAGTACTGAAAGCATTAATAAGCAGGCATCCACCTGGTAATAGCGCGCCAGATAAATCTGGTAAGGGTCGATAATGAAGTCTTCATAAAATCAGCTGCGGGGCGATTTGGCTGACGATGGAGAAGATGAACTTTCCCTGAAAATATTTCTCATCAGTCAGCACCGAAATTGCCGAAGCGTAATGTTTATAAATGGCGGCAATGCGTGCTGGATCGAAATCATCACGATCACGCCTTTTGACGGCGACGCTTTTCTTGCACTCCAGAATAAACGCCGTGCGCGCGCAGCCTAGCGCGCGTTACCATAAAAATGTCGCGTGCTCGGCTGAACCTCATTCTGAAAACTGGCCAGCGGTTGCTGCTGTTTGCGGGCTTCTACCCAAATCGCCTTGTCTGCGACGATTTTCGCTAAAACGGTTTGCATCATCTAGTATTTCTCCTCTTTCTCTAGTAGCTAGCCCAAAAAAACGGGTATGGAGAAACAGTAGAGAGTTGCGATAAAAAGCGTCAGGTAGATCCGCTAATCTTATGGATAAAAATGCTATGGCATAGCAAAGTGTGACGCCGTGCAAATAATAGATGTGAACTTTCTGCCGTGATTATAGACACTTTTGTTACGCGTTTTTGTCATGGCTTTGGTCCCGCTTTGTTACAGAATGCTTTTAATAAGCGGGGTTACCAGGACTGGTTAGCGAGAAGAGCCAGTAAAAGACGCAGTGACGGCAT
+
((4444?H;:9:4444C;97,.11:;5444741*)(()()(,,-**)&(56679<3343<@@89B0035?559;>=1/-,++(()29FEJHFEA4344?@AGJHIJGJJJIJJIDCCCFEDCA@CCA====>?>==;;<<><:523:=:=411249999=@:566JJGEFDGIJGFCEB?E?=3*))).,)''(104478866734347JJF>==20010++(''(---,,,-03AB3333ACBC@CFGFI@??>A@?A9511/../.>::=853//))')*/03==---.8<:50011675+20..%$%$$&&$$%$%((+*+,,-,-.,--8<?JB?DCIFFGCFJJGJJJJGHJJJJEEEEHGCC>=;,++*&&$$'0,0025337JFDB??@::;:A@B@C:78:=00)()(,+,<AA@ABCEEGGJJGJHJJB@FFE<;;;HJHEDJF2226;D@GC@DJJJGGFJFCCCACA<;;=@6666HHJJJJF10028>8/)''45=>??A?=0(((*333.((,)%&*))))78;;44244424****DBDJGHI>AAFGEB/..=BDDACEGBB>>?=??AIEGICA@<;:45553334CBHHJDE?>>2112?;-****)()'''*''(()-./020.//1;==BEABBA@BBFEDDJGIJ?<;76662,(((((--)('(%%%+(%%%%.011/.))*3,'''&&&&+**--+++//01//0/++-788:*)))31,,00-(%&'(,**,-34E?JECII@AA<==>JH@B0---443+***<9668>>@89@-,,-2239///0>75;0'(&*(-+.070/.,+(&%%%%%&%'*+3.5423365523/(6/0-.10653-+,;JFHJJJJIJJJIJJJHJFJJDBB@?;;HG?<<<@A8.''''AJIJJEJDAA@9989@BDBJJGJJEJGEJEJ88754220-))(%)'(''&'''(&&&))''$$$%%%%'+,2387555=FIGEEIGDDD=BFIJJJJFHHDEFJJJJJJEEJFJJJJHJJGDHEDJDDDDDI1000DDA900112A54469<AB@BDBJJJJJJGJJJJGHEDJIHJJJJIJJJJJJJJHJGJJJGD;;IHJJGHFJJJJJJJJFJB74012***()))24)))'**+2-/+,2)(%$$()(,()990...-,-//0/1<=JJJHDF>;:837,,,,4<<78991000240046632254733<=AD@CECJJFJFFGJJFDJDCABB==<A8577;932+'&'(((5HEEECGFJJFFJIJD>?@?FE===7/.-+-(''(***+&%%%'%$$$$&%%&&,'$##$%&&(3+*******88:GC:99977<77BDFCGCGDEIIJ?=>>DDDJIJJJJCBAFJJD@BHJJJBCDGJFJJIJ@>=<B>///233==>0/000010011011271*(%&,--1/))-*,++++*+0162299BAA?@EFJGJ<;;88:8::<ACGJIGFJEEFJEHB<<<=JDCJGEFECGDC@BJIJJJECDEC6324<CCBEEJDFJ;;;64/0/./......112223((('2<EJHJJEIJJEJJGGE@?=;<=>EDGFCGGEDDHDE><<0775667@?@DB@@A>>?GFEHHJJJJJFFFHEBG:78=?;;<99569;31-'&&%%%$$%%&&%***,&&**345=A@JD=@999=JJIGHDGJJFJHDFJHA66CA21122210;<HJBCA?EFIJEJJJJIIIB7779EJEDD===?DDFEJGHIJJ@;999;=>BDHAA?>AC?;72>AACAABDD653*---3300-0-.3.''-.1128?979>>FJJJEFJDFF46,-AJFFFGJHBIJG<HGD>==?HJI=@AFJIJEJJFDEGJ;:989@?>AC<879:7555998410000((&'))'''')))%%$$&%%%%&*&''''$%$##$$$&)-.--3443.998)))'&&'./*(''+,*))134II>==>BBC88799:43446667:::@D++*+)(&&&+++-+)**++,-7776<=JFBCCJJJJJGJJJJJHIJIJJ:8622<(%%)*&%$%&&'&%%+---'''73,,951100@99;;IJ5555?-,,,1,---9><<666>BJGC@>@CCFF<;:2)))..,,*,+(((+****0>8'''')/'&%%'%%$&&%%%&&'(4AA@AEB@?>>>CDEFFJEGFJFDFIJFHJJFJJEEE??>5DIJJJFHIJGJ?A@?DDFDDCAA?2669=A>>>A766(*'&'&''')+-,,,*+++./01:D=<:.+&&&'&-42,+++0.3---+)*,.+**('(*-/*,(())98886788://+****+//51:999:>FJEEEE??GA@<<:99@FJJJGGDGFCEDA54400//1169=?BD>==@DJD?;;33*+++*)));>CJFGGGB3335655+,,)''&&&-/ABCIGJJ>=<<AHJJEJDCEECCE;;?>A887765*)(&&&'B@B@@766(''(+(''(?EDDCB?...(&&'/2-((4A@?>A6856,+,,==><;9:<3+930037;:887-.'&''((1/0171/567?@AJA@>::776778<=C>=>BJGIHHHJJFJH?>>>FE87746-*)*-7A@?C5440011?J<===IJJGHJJGJEIJEJFEE=85588?<8,)&&'(('&''$.033?=>98:CJJFIFFJCGJJ>FJA8776678<<69?@ADCAC33337766?>=>BC>==AJGEJJHFHECDFJJJJGHJJA>>?:<7000/4?BDDA@;;<>@G?=@GJDECJCHFEA;2><8988542210150)))=>;@***-2221->?BBEGCCCHJFJJGGHJJFJEDJGJE:6/++.,-8998:96)((*%%%%'76=BA@A@C9885-**24933313/15749811-,,++345::8777CADEEJGJJIHFE?>?;<2223>=@?JDGECDDE?>>=>CCBC000/+'*;HDEJIJEEBC?CC@CCCCCDDHJJ?>=>@>>@>GJJJJGBAA>@??@FGAB..99DGEGJIIIH.&&'');@EJ@@@JJJJJJJIIDBABBC?J>8JHHJJFGDEJEHG;:JFHIGJJFJJJIA>=>?@B>CIGIJGIJJEJ?>?AJFGEBCB@778EGJFDFHJJJFJHJEHEB44++06739<;;;AA7;$$$$)00257;3445@DFJHJIGJFJJJJJJGIJ8?GECEBFHABJJGDFEDJIHJCB==:8999:BJICC333<;=<=IEJJIF@AIHJJIDIHE@?<?HJHFEIJBAEIF8GEF?ABHJJJFHHFJJJIFJIJECCBECCIJEDJGC400?CGDGIFGJIJJJDJJIJJFFEAB?=@C;?AJDF2222BJJGJJJHGJJHEHEJJJH<;97?:;<FFJFA<<<?@ACC66&($$$&$$%'*'***7>=>@554481)%%-+)--/=?6?JDJJHIIIJJJFIGJGGHHJHEGEFCACEJJIJGJJGHJJJJJGGFJJGIDCJIDBBBJJJJJJHJHGJJCJHJHJGFDEJIJJIFEEEJJIJGJJJJJJJHJFF?=<1.-1+,001:;;;<JJJJJJGJEJJFIIJIEEBEJJJJJJGJI>33335>@@'&&)*'%%(../---((('2?AA@BCGB>==;1..>99*))*/++++++++042240+>>?FJIGEEGEJJJJJIFJHJFJJJFJJEJEJJD@?>;61,*,5B@@BBGHJI;:;;FC?>;)))*)('(.<85535:9ABAA82,*,.447568BIJJJHJFJ====HJGGJGIJGJJJ<54611&&''1017978862)'''+&(&&43333*'&&'229=FJ@@ABJDDG@@>>B0(&27?=::9:>??CFGBAC:7*'(-+(()+(()+++(&&'-.6>===<>90//4811018;:/,**&&%%'()./8==>@ABEIHBDBJJFHGJJJHJJJJJFJJGJJHDA@DDDFHCGIEHBB0-('()EJIJJJGDDJEAABFE43020($$$%%'$$&&&'&((59:7989<>>=>1645'&&%&&03('((<===?DAEFFDB----'&&'15558789JDCDCFJGGGFFJGGE@B?@CD@BHHCDCFJEEC<9968:8665246;;;====<;;=<<<;9:9;<761-('%&&224335?;D?>?@;:11/...:>>FJJJHFJJD>===CGDIJIJJGJH:7EJGEGHJHIFD000-+*)(('((+/39:657?=1/*&%%'''.56:A@??@A@62239:9:FDEHHJJEIHJJHIFHEJGJJJFGGHEGJC>=C?=78:=7787HEIFFEFBBBCFFAJFDA?BB<;987673))-()&$$%&0.00557ABDCJFFFE977777B>>C>???CG@@>=+++++*++992223AA@@5=7?BCFG=;=>@BE@DEF;;;8888/...DGJEJHJHDGE87779FA655.+*+..+**),/.11313/0/+)((()/('''''''+;@443+,,,BCFDGJJJHJJJJJHJJJIJJJIFJJG=CC?BFDCBBB?AAGBCBBFJJBCBJAF:BA@@CDABB??>:('((+5+++*('(&59::FFJGFED><<=B@@BGCHJHJJ??>3=BJFJJIJJGIGIJJJJFJFJJJHJHJIEGGEJIA@AAJ=;41/EFDJGJJFGJGJHJJJGJJJJD?@9::9*))*+>G9988:/00(((*/,-/67AJG<::99<=@@GJJJJJJGFGJEGEB:AB>177@AJJJFFJJJJGJHGEF8888)(((89;*))-6/-,--,/,&&'(+6:?BDAB;;?314:;@>BCBC4>(((7166JJFFJFJGGGJJJJJJFJIJJGFFEGDDBD====@??==>:D@<<<=JFIJHIJEIJ>>B<<<<D;7,,/31224;<///:DBEGFJJ?>>9889D<=<;=>?JJJIHJJB><=BEJHJ::9:><;22.)-6345456;:89566<====;;@A;:92.(%'%&'*2222422/663477874)))((&*((((-('(2>?>=>=::>;<?E@B?@BC+&'()'''(3359,+++>=>=@??@@FDJHEDDCFHFJJEJ..-.<=>==7/9:661(99FEGJGJIDIDDCIB;5>BB<><@A?/../@EFCCCJG1001GIJJB@7<::00+,**,-*++6;:997))))))(((()))300;;;;76655;@??=?@;<3222-,,-58781/-,-.-.)*/00133+&$&'(7:1*))(''(-..0-121/&&%*@?BB774A:4821138;??>>:677%$%(--344-,,.C0++.550..-222<:998+*+,.+-+('&&&')&'''&'/1;<FJJIGEJ9788BD8777<@?@===9BAEBD<=<;>>=JFJCHJBA@?;=>@EE333GGEBEFJJJJDJJ@:7541008;6---5;.'*44422009988BIJJHCDD@A??@;)'&&,34;:;<<IJJFHFJBDA@@AB:9/0'%#$$%&&&+,..0++*&%%$%&'0:@?>?8777:=6655;;@@;::760...11....777>@GBAAA@@??<;<<7/+)).6754/,;=''''<6,CEDFEGBCEJJ?==>ABB:::;EF<:89ADJJJJFFJJHJJJFFDEEB=<?AFDJGEEDI5262733+***--.:9;;5,,-FIBCB?A@CDBABBH>>BB??:545448;=8<=<<<==BA??==:8898-,'+030145=JIHIFDFCFCECFJJFCBDFEJHJHGIDJDCDHFJJHJEJGHFIJGGCCDBCC)((((85467AB=44..-+---ABBB@AEHE@?GJHIDEDBDEBGJJJJJIDDC@@@???%%%%%%%&4?C?@=;>BAGGEJJHJJJJIFB@;;*)())'$$$#$&'(++,12-,-,,,,,,0--1/00//0@?8///443****/(%%
@Glass_T7V_26_D3_14_11_24
ATGATTGCCCAAACAGGTCGCTGAAATGCGGCTGGTGCGCTTCATCCGGGCGAAAGAACCCCGTATTCGGCAAATATTGACGGCCAGTTAAGCCATTCATGCCAGTAGGCGCGCGCGGACGAAAGTAAACCCACTGGTGATACCATTCGCGAGCCTCCGGATGACGACCGTAGTGATGAATCTCTCCTGGCGGGAACAGCAAAATATCACCCGGTCGGCAAACAAATTCTCGTCCCTGATTTTTCACCACCCCCTGACCGCGAATGGTGAGATTGAGAATATAACCTTCATTCCCCAGCGGTCGGTCGATAAAAAAATCGAGATAACCGTTGGCCTCAATCGGCGTTAAACCCACCACCGATGGGCATTAAACCAGTATCCCGGCAGCAGGGGATCATTTTGCGCTTCAGCCATACTTTTCATACTCCCGCCATTCAGAGAAGAAACCGATTGTCCATATTGCATCAGACATTGCCGTCACTGCGTCTTTTACTGGCTCTTCTCGCTAACCAAACCGGTAACCCCGCTTATTAAAAGCATTCTGTAACAAAGCGGGACCAAAGACCGTGAGCAAAACGCGTAACAAAAGTGTCTATAATCACGGCAGAAACCCCACATTGATTATTTGCACGGCGTCACACTTTGCTATGCCATAGCATTTTTATCCATAAGATTAGCGGATCCTGCCCTTGACGCTTTTTATCGCAACTCTCTACTGTTTCTCCATACCCGTTTTTTTGGGCTAGCTACTAAGAAAAGGAGAAATACTAGATGATGCAAACCGTTTTAGCGAAAATCGTCGCAGACAAGGCGATTTGGGTAGAAGCCCGCAAACAGCAGCAACCGCTGGCCAGTTTTCAGAATGAGGTTCAGCCGAGCACGCGACATTTTTATGATGCGCTACAGGGTGCGCGCACGGCGTTTATTCTGGAGTCAGAAAGCGTCGCCGTCAAAAGGCGTGATCCGTGATGATTTCAATCCAGCACGCATTGCCGCCATTTATAAACATTACGCTTGGGCAAATTAGGTGCTGACTGATGAGAAATATTTTCAGGGGAGCTTTAATTTCCTCCCCATCGTCAGCCAAATCGCCCCGCAGCCGATTTATGTAAAGACTTCATTATCGACCCTTACCAGATCTATCTGGCGCGCTATTACCAGGCCGATGCCTGCTTCTTAATGCTTTCAGTACTGGATGACGACCAATATCGCCAGCTTGCCGCCGTCGCTCACAGTCTGGAGATGGGGGTGCTGACCGAAGTCAGTAATGAAGAGGAACAGGAGCGCGCCATTGCATTGGGAGCAAAGGTCGTTGGCATCAACAACCGCGATCTGCGTGATTTGTCGATTGATCTCAACCGTACCCGCGAGCTTGCGCCGAAACTGGGGCACAACGTGACGGTAATCAGCGAATCCGGCATCAATACTTACGCTCAGGTGCGCGAGTTAAGCCACTTCGCTAACGGTTTTACTGATTGGTTCGGCGTTGATGGCCCATGACGATTTGCACGCCGCCGTGCGCCGGGTGTTGCTGGGTGAGAATAAAGTATGTGGCCTGACGCGTGGGCAAGATGCTAAAGCAGCTTATGACGCGGGCGCGATTTACGGTGGGTTGATTTTTGTTGCGACATCACCGCGTTGCGTCAACGTTGAACAGGCGCAGGAAGTGATGGCTGCGGCACCGTTGCAGTATGTTGGCGTGTTCCGCAATCACGATATTGCCGATGTGGTGGACAAAGCTAAGGTGTTATCGCTGGCGGCAGTGCAACTGCATGGTAATGAAGAACAGCTGTATATCGATACGCTGCGTGAAGCTCTGCCAGCACATGTTGCCATCTGGAAAGCATTAAGCGTCGGTGAAACCCTGCCCGCCCGCGAGTTTCAGCACGTTGATAAATATGTTTTAGACAACGGCCAGGGTGGAAGCGGGCAACGTTTTGACTGGTCACTATTAAATGGTCAATCGCTTGGCAACGTTCTGCTGGCGGGGGGCTTAGGCGCAGGATCAACTGCGTGGAAGCGGCACAAACCGGCTGCGCCGGACTTGATTTTAATTCTGCTGTAGAGTCGCAACCGGGCATCGAAAGCGCACGTCTTTTGGCCTCGGTTTTCCAGACGCTGCGCGCATATTAATACTAGTAGCGGCCGCTGCAGTCCGGCAAAAAAGGGCAAGGTGTCACCACCCTGCCCTTTTTCTTTAAAAACCGAAAGATACTTCGCGTTATGCAGGCTTCCTCGCTCACTGACTCGCTGCGCTCGGTCGATTCGGCTGCGGCGAGCGGTATTAGCTCACTCAAAGGCGGTAATCTCGAGGTTACATTGTCGATCTGTTCATGGTGAACAGCTTTGAATGCACCAAAAACTCGTAAAAGCTCTGATGTCTGTACTCTTTTTTACACCGTTTTCATCTGTGCATATGGACAGTTTTCCCTTTGATATGTAACGGTCAACAGTTGTTCTACTTTTGTTTGTTAGTCTTGATGCTTCACTGATAGATACAAGAGCCATAAGAACCTCAAATCCTTCCGTATTTAGCCAGTATGTTCTCTAGTGTGGTTCGTTGTTTTTGCGTGAGCCATGAGAACGAACCATTGAGATCATACTTACTTTGCATGTCACTCAAAAATTTTCCTCAAAACTGGTGAGCTGAATTTTTGCAGTTAAAGCATCGTGTAGTGTTTTTCTTAGTCCGTTATGTAGGTAGGAATCTGATGTAATGGTTGTTGGTATTTTGTCACCATTCATTTTTTATCTGGTTGTTCTCAAGTTCGGTTACGAGATCCATTTGTCTATCTAGTTCAACTTGGAAAATCAACGTATCATTGAGCAGCCTCGCTTATCAACCACCAATTTCATATTGCTGTAAGTGTTTAAATCTTTACTTATTGGTTTCAAAACCCATTGGTTAAGCCTTTTAAACTCATGGTAGTTATTTTCAAGCATTAACATGAACTTAAATTCATAGAGGCTAATCTCTATATTTGCCTTGTGAGTTTTCTTTTGTGTTTAGTTCTTTTAATAACCACTCATAAATCCTCATAGAGTATTTGTTTTCAAAAAGTTTAACATGTTCCAGATTATATTTTATGAATTTTTTTAACTGGAAAAGATAAGGCAATATCTCTCACTAAAAACTAATTCTAATTTTTCGCTTGAGAACTTGGCATAGTTTGTCCACTGGAAAATCTCAAAGCCTTTAACCAAAGGATTCCTGATTTCCACAGTTCTCGTCATCAGCTCTCTGGTTGCTTTAGCTAATACACCATAAGCATTTTCCCTACTGATGTTCATCATCTGAGCGTATTGGTTATAAGTGAACGATACCGTCCGTTCTTTCCTTGTAGGGTTTTCAATCGTGGGGTTGAGTAGTGCCACACAGCATAAAATTAGCTTGGTTTCATGCTCCGTTAAGTCATAGCGACTAATCGCTAGTTCATTTGCTTTGAAAACAACTAATTCAGACATACATCTCAATTGGTACCTCTAGGTGATTTTAATCACTATACCAATTGAGATGGGCTAGTAAATAATGATAATGTCCTTTTTCTTTGAGTTGTGGGTATCTGTAAATTCTGCTAGACCTTTGCTGGAAAACTTGTAAATTCTGCTGATCCCTCTGTAAATTCCGCTAGACCTTTGTGTGTTTTTTTTGTTTATATTCAAGTGGTTATAATTTATAGAATAAAGAATAAAAAAAGATAAAAAGAATGAATCCCAGCCCTGTGTATAACTCACTACTTTAGTCAGTTCCGCAGTATTACAAAGGATGTCGCAAACGCTGTTTGCTCCTCTACAAAACGAACCTTAAAACCCTAAAGGCTTAAGTAGCACCCTCGCAAGCTCGGGCAAATCGCTGAATATTCCTTTTGTCTCCGACCGTGGGCCTGAATCATATATTTCGTAATTCAGTTCGCTGCGCTCACGGCTCTGGCAGTGGATGGGGATCGTGCACTAGGCGCCTTTTATGGATTCATGCAAGGAAACTACCCATAATACAAGAAAAGCCCGTCACGGGCTTCTCAGGGCGTTTTATGGCGGGTCTGCTATGTGGTGCTATCTGACTTTTTGCTGTTCAGCAGTTCCTGCCCTCTGATTTTCCAGTCTGACCACTTCGGATTATCCCGTGACAGGTCATTCCAACTGGCTAATGCACCCAGTAAGGCAGCGGTATCATCAACAGGCTTACCCGTCTTACTGTCCCTCATGTTGATCACCAATAAAAAACGCCCAGCAGCAACCGAGCGTTCTGAACAAATCCAGATGGAGTTCTGAGGTCATTACTGGATCTATCGACAGAATGCAAGCAAGCTGGTAAAACTGATCTAACAGTTACCAATGCTTAATCAGTGAGGCACCTATCTCAGCGATCTGTCTATTTCGTTCATCCATAGTTGCCTGACTCCCCGTCGTGTAGATAACTACGATACGGGAGGGCTTACCATCTGGCCCCAGTGCTGCAATGATACCGCGAGACCCACGCTCACCGGCTCCAGATTTATCAGCAATAAACCAGCCAGCCGGAAGGGCCGAGCGCAGAAGTGGTCCTGCAACTTTATCCGCCTCCATCCAGTCTATTAATTGTTGCCGGGAAGCTAGCGTAAGTAGTTCGCCAGTTAATAGTTTGCGCAACGTTGTTGCCATTGCTACAGGCATCGTGGTGTCACGCTCGTCGTTTTGGTATGGCTTCATTCAGCTCCGGTTCCCAACGATCCAGGCGAGTTTGTTAAGTAATCCCCATGTTGTGCAAAAAGCGGTTAGCTGCCTTCGGTCCTCCGATCGTTGTCAGAAGTAAGTTGGCCGCAGTGTTATCACTCATGGTTATGGCAGCACTGCATAATTCTCTTACTGTCATGCCATCCGTAAGATGCTTTTCTGTGACTGGTGAGTACTCAACCAAGTCATTCTGAGAATAGTGTATGCGGCGACCGAGTTGCTCTTGCCCGGCGTCAATACGGGATAATACCGCGCCACATAGCAGAACTTTAAAAGTGCTCATCATTGGAAAACGTTCTTCGGGGTTACTGTTCAAGGATCTTACCGCTGTTGAGATCCAGTTCGATGTAACCCACTCGTGCACCCAACTGATCTTTCAGCATCTTTTACTTTCACCAGCGTTTCTGGGTGAGCAAAAACAGGAAGGCAAAATGCCGCAAAAAAGGGAATAAGGGCGACGCGGAAATGTTGAATACTCATACTCTTCCTTTTTCAATATTATTGAAGCATTTATCAGGGTTATTGTCTCATGAGCGGATACATATTTGAATGTATAAAAATAAACAAATGGTCCGCGCACATTTCCCATGGTGCCACCTGACGTCTAAGAAACCATTATTATCATGACATTAACCTATAAAAATAGGCGTATCACGAGGCAGAATTTCAGATAAAATCCTTAGCTTTCGCTAAGGATGATTTCTGGAATTCGCGGCCGCTGTTTCTTCGAATTCGCGGCCGCTTCAGTTATGACAACTTGACGGCTACATCATTCACTTTTTCTTCACAACCGGCACGGAACTCGCTCGGGCTGGCCCCGGGTGCATTTTTTAAATACCCGCGAGATCAGTCGATCGTCAAAACCAACATTGCGACCGACGGTGGCGATAGGCATCCGGGTGGTGCTCAAAAGCAGCTTCGCCTGGCTGATACGTTGGTCCTCGCGCCAGCTGAAGCGCTAATCCCTAACTGCTGGCGGAAAAGATGTGACAGACGCGACGGCGACAAGCAAACATGCTGTGCGACGCTGGCGATATCAAAATTGCTGTCTGCCAGGTGATCGCTGATGTACTGACAAGCCTCGCGTACCCGATTATCCATCGGTGGATGGAGCGACTTTTTGGTTAATCGCTTGCAGTTCGCCGCAGTAACAATTGCTCAAGCAGATTTATCGCCAGCAGCTCCGAATAGCGCCCTTCCCCTTC
+
''%$$'&)+48==BJFJIGBCDFHEEGFDDEDBB>><=944441100,==<GJFJJE@87773435=+'''=EJGJJEGIJBCB?821.*.025366456CBGGIE999;;7499:=HFJGIEGJGGJJJJJJJJEJJJFJHIJGIJCBBBCFHJJJJJFJJJJJJJJJJJGJJGJGJFCDCHC@??HGHGJJGIJFJJIIIECAEBABIC90FFECCEGGJJIFG@?0/..9=@D@FEDDEJIGCDCFJJD?GHFFJIJJGGGHJJJG@5334<3110--3./:9:4,/26.6688>?;::40//,)((),*-1-,1,''''//1<ACDHHDJHJGB@@?9999991112::''')++'**422344439A@.***,,,,5131*+*'''(=>?EHJGEJJJFIGDGAAD@BIDE8<JE:::@FGFDDBJGDCA736101<@@BFE@-,,,,6'&&&''*((23999:AD?@@@GCFD?@A?>550/03??AEC@HF@@>8988<A>AH?=?@A>==<=<B@@?@B@@;GFEHJJDB==<<=BAJDGCCBCFJJJJJD==<70((%'%%'%'(3EEFFGEFHHFGFJFAAB7778BCJ@@>8882.,49,****?ABIGJHGFIDHC<=>IGJHGJJJJGDBDC?=<>BJFEFFHFAFFFJJJF;:3879<:=>756.----,+((.*.3(0EHJJEJJJJJJEGGFJJJJJJHJHJGJJIJ@@DB@?B71><=3A>=43311,**+(&%#$%&'%%&''((*(''('%&*/567:BCBDGJIJEIA@DBEJJJFJA665221256'%$$(,12220255::985459:77786B@A@DBEEJJJGG>>>C6666IG2111<9;BCDIGA@@@JBACCDDCCIJJFJIIJJJIJJJJHJGJJJIHJHJJGJFFHHDFGJHJJJJGHJHC@=>=4''(1BF??@<<ADCC@@AAFJGDGIDBHHJAJHJGC>>4>0&&&'JJFFJIDFHFGJJJFH@???HJHCCFJ@A@@DCBA8(())76*1,&&&'A;:99CCDAB0/..13-.--.9*))*,DEDBCDD@FIFAEA?;=@>>JJGEDBFJIIIJJJEFHFJJJJFHB>;??<;9999'+2,))+)8:>?JDDDGF@JF;=A:30+%%%&'(+,.,.++,+---.02==>A<??>=<9;,))%)*&)<?HGJJFCBBBI?@ADJJJJJGJGIGJJJJGJCDA@BCEEJJIJIJHFJHJJJ????JGBCIJJHJJJJJC4222JHDFHJJCCDBFGHJJJHJJIJJJJIHJJGJJJFJJJJJJHHJJJJIJEJJJJJJHJJIHIFFJJJJIJJFGCJBCA:>>>HJJHIJJJH?>=5555CEJ??EFGHF<>>9574444541366@6CDJJJHGEJI@?<<>>FJJJJJJ=<<=FHEFJJEIGJJJGFJJFGJJEJHJJGFJ;888JFFE??:::BEHJJ??>?@GEDIJJJGGGJJ/..((.....C=::;@AA@EIJFJJGJJFJJHFGGJJJJJJJJJFA?@ADFFD?A@:87623424588669?GEJF?>>>EEFFGIIJJJJEJJ11JFJFHEJIJJGGJJFHGHDGCJJJGJHIJJJHJB@BBCBFCDIJJHJJGFFJHHJGGJHJFHJGFJFIGHJGJJJGFCBADCJJJJJJJGIGJCD6677DHABAJJHFGJJJGJJJJJJFHJJJJJFIJJBBFACBAF41**+,0(&''*-((+*254@FGEBEDDFDD:::;GE=<JJGIJJHIFJJJJHHJJJEEJJJHHHIHJEDGDJIGJJJJJJIIJJHJIC;:9;@GJHHJGDJB?889;FFA@>=@E7555EHEFJJE>GEFJHIHJJJJHJJGGJHJHFJCDEEHJHEIBCB=<@<7<>B?JGDCCEH@JJJCCBEGJJGJJJJHHFEEBC;8..-11FIEJDJJJJJIDHGJHJJJJJJJJJJJHJJJJJJJJIJJIJIJJIDDDCA?@@FHEGJJJJGHJJJHJJHDA@HCHHC@>=>70//48:0/-''+'((,1166A?<=JJJJJJJJJJJJJHGJIJJJJIJAC>=:=;9:9223BCEDDFIJJJEJJJEEGCHCB9?3CB:-,,2>0++-.33)()*.)(()/<<?@DFJJJ>HJJJJFECCBBE7777JDCIJHD?:;;GJJHGJJHGJJJJIJJJJJEIJJJJEGJIIJJFJJJHFIJGJJCEI@@=@<32C3202-2/75+)*'',)''&$$$$'++/44:6666?<<=<GDDA?>;<HJJEJIJGIFGIJHJF:99*''&))455BJFJFE??>>0,,2-+*+.5,,333777@FJJJJDDEEFIDFEEJGDI////.+++,,777B<:;IHHIJJJHEHIJD0000AACD7235JJHGGFFGGHFGGC87011/,%$$&''&$$*::<>=A@FIIHFFJD==99:JJJJJGHEJHD:998GEEHA@GIGJFIDFJJIH;<2*)))49ABDEFEEAADEJJDIJGGAA==??@@@JFFJHFGFHJIJJJFHFFJHGDJJJH=<;<=;=<@F<;6667CJA??ABJJJJHGJJGJJJHGJECA>:9;EGGIGJJIHFJGEGGEIGJJH@AJEI11-.07<<****5(((*12,,2.,,,-0-3::83?@?GJFGJJFEHHJD?>?C(((=>BGJICGJJEEEFJHGGHJHJJIG?>>>?@B@<775678D==>>==>EJFCA9JIJHIGHJJJH?>>CDDJJJJHJJFIJJFIGIIHJJJJJGJDEDEHGI::;:9:;71///77800....20).*''++//1:421-2/..*))));8788<@:769;A>=>?975559+++47;>*)))9986)'%$$##$$&**-++,,*)677ABEEIIECBBEICAA----DGJHFJJJJJIGHJGJJIGJC?=<>B<<<<HIJIJJJHIIHFFD::::HJEDJIJGGHGJ;::9:=985544446699BCDFEGGHJEJFJJJJ<:::<=@G22222BBB?7;:7777>@BCFIDJJ;:,**+,01+))0228678+(.03'''277=DFHFCG@>/-,,-73103****.*)*...04;>CJ2('(.('&*'%$%&(4453540/22278>?FFHIABCGJJIJJFCDAA@AHJJIIG;;JEJJCBB?><;89((<==JIJJHFEEFJGD<;;@HJJ5334,)((()(***099=:9:=;;::;4CC<888>==9:::CEJJJJJJEFECDJJIGJJJJJJHIFHJJJFFJDDCBC;:;88942*-4,,79>?CGCGHIE<<=EHJJJFHFJIJJJJHDDEGJIHHJFGIBBBAB8666333-,+,500073323<=EJB8888EFCA@@BIGJJGHDDCCJIJGHFGFJIIEHFIJJEAAB7777@AGE?8889AABA@A@EDDEDCDCCEDJGEA@A@>166<F?==?BEBA9=A.-*+:;>>@D==@BBCFDBACEHFGGJJHJHDDDI;==>EGABCBBDDJGEECDBAA@AADDEEE9C::9+*))+,-.02584457688AABAAC?>B@DA>==:<<97633&%$#%%('''(,+(()')))3-+(*+''8:;;<CGGFEFEEJEEGF;:;?AAB>==>FHFDCHEBHJAB>A?A?AA9987;:A:943/,-*++/528@@??8?;58..''8;<;=EJDFEBEB;A7CDFJCGFHFFECEBCBBEHFIEEDDDBB>=985556.)*8**,569BCEED==:<=??3'((('''<67789EJFDHJHCBAAFHGFFED@B@:778>F@@@?A==>?D8765567;>BBCDAB??@@FJDBDDDBEDGEAA@5445545<=210007:69@DDA@@@ECAA2211;<?@>?>?A@CCDFBACEFA===?CDCEFDBBBABBC;;;<CGHGFEBCCA:::;//)(''))*'&&&'('(&%$.2*)('%',,1010;@EDGBCGBCAABDEFEIJJ4332+**))).20-,,,32,,,,26BCB<FFJBA?=>>@A@@>?@??:::30//1899;==?=>=<>ABDJGCID@@AAC@@@?AAAC>88<>C@A?<>==>?>@?@BDDFBBAAACBB@B??>>BBC@@??DJGDJCFCE@?@@AB@?ABCA???D2/0<AC@=A>2A???@CGFA@@=3,,+,,-2--4-55<?@@AC?>>?BE@>*+CFC?654687420-4IDFEFFJJJJJGEJIJH<<<<JJJJIJIJIJFHHHGEFGF@>=7<,++*+,'&%%.28....5/234+**..&''&&&&--0---->@B==788=:0000EHGIJIJFJDJJJDDFEGJIJIGIF3/////,,,()*(('('%&&&)(((/0<...-36>76,(('(%%&%&&''(.0115669;:;6556IFEIF;:::544455=<,,,,;::ABEFGJF7A@?FJCCAICCCD9:9:GEDC3226-%%''&-*((*(+*-//../34225@FFHDEEGJEFJDCCHDEGFEFDFGJJJIJGJJDFHHGJEED?@CD//-,+((*,*,04::8CIEJGGJ=;;;<==:::;B:8768:984B?BHCB<C(''''''(78:HHEIFFECC?842-+(('&$%))-.4ADCHGJDEECIDJCJJHJIJGJIJCJB?=--)'''<<A<;;<IJJHFJHJHJJJJJJJJGGGFHJJGIGJJIJJIGHJJHJGGHHJJJHEEEIJHJJFIHGJI?>755573+*)),-2679<<>?DDDDD??2E@JFFGB@?)))(%$&',+'''(()(''''(%$%&),:9:78843--))*35,&%'&'('%%$#&&((++(555-,&'(-4447@=>=?CIJ:99:DBEFFJJHJGJJHIJFJJGJJJJIJJFJFJJHJJJJHJJJJIJJJJJJEFDJJJJHGGJJJJJJJJGCFJJHJHJJJJJJJHJGJFIBB<112.)(((667;98765778@ABGJGEGJJJJGJHJJJFCCDE,(()67----018:<9GFFJC7667JFCJJJJJIHJJFDC>A=>DGDFCCEIDBBAJGHJJGEDFJDHDFCFEA>?GJHJCCC><7.((&##$$%%%$%$%%%*-.6650.-++++3-**,,-.=::::3---.*))*:;---*+++C==>=4344FCCBB66/47;?BCBBEBA<>=JFJJI@EC>>><65.--.,,,-2125@?::::DBCDBFGIJ@???DEBB?BD?<987641/++),/,+,,/3>>>><<322284701B???>AA?DEHGGJDCFDJJJHFJDJJHGAC;74555556@BAAC>=0/..6//2-..CBD@==;:91...09873('+33733341(((%%&%&%(=?AA;;::5410::<<<;;::?@???887756<?FGJIGIEC@?=@BJEJJJIHJJJJHJE>78EDCB68891111:;<667<=???9011*)'&'%%*./---../457C>?@BGFJDFD+***@A77JJEJJFJDDDDD;;:9;<GBBD7668885/.-./0000.'%'&),-,,---,---6FEHGDFEJJJJJJCGJFGJJJCEG>FHIJHJIJJHJJIFJGJE:::;>=>>IHJFJJJC?7.-*((+,*(''))))))7**(&&%%')))*'')....FJJHJJGFIGJGDDCJFIBDGFIJGJJJJJBBAAAJCA@AEGDCBDJEB999HFJBB@>:,---@GJJJHFJGJJHJCFJIJGFBBAH@?;::'''),,,94555ABDJGIJJJGJJJJGHJJHJJJJHJIHJJJGIJJJGEFDJJJDECDJHJJJFGJJHJJHJJEIGJIJJJJJEGA---;4444CDEFEGJJHJJFHJF@>=>;77CJFFJJJJJJHIJJ@>>?I<<JJFJJJJJE;74,(((+4.+((**++++-,011&&&'000/0001))&&)(&&(1--)***CD??>@C<;<;BEIG@63321@??@CBHE3323,,)//-....14../.2;96)&
@Glass_T7V_26_D3_14_11_25
GCTGTTGATGGATTCGAATGTAACCCACTCGTGCACCCAACTGATATTTCAGCATCTTTACTTTCACCAGCGTTTCTGGGTGAGCAAAAACAGGAAGGCAAAATGCCGCAAAAAAGGGAATCAGGGCGACACGGAAATGTTGGACTGCTCATACTCTTCCTTTTTCAAATATATGAAGCATTTATCAGGGTTATTGTCTCATGAGCGGATACATATTTGAATGTATTTAGAAAAATAAAAACAATGGTCAGGCAGCCCTGGTGCCACCTGACGTCTAAGAAACCATTATTATCATGACATTAACCTATAAAAATAGGCGTATAGCGAGGGCAGAATTTCAGATAAAAAAAATCCTTAGCTTTCGCTAAGGATGATTTTCTGGAATTCGCGGCCGCTGTTTCTTCGAATTCGCGGCCGCTTCTAGAGTTATGACAACTTGACGGCTACATCATTCACTTTTTCTTCACAACCGGCACGGAACTCACTGCGGGCTGGCTGCCGGTGCATTTTTTAAATACCCGCGAGAAATAGAGTTGATCGTCAAAACCAACATTGCGACCGACGGTGGCGATAGGCATCCGGGTGGTATAAAAAGCAGCTTCGCCTGGCTGATACGTTGGTCCTCGCGCCAGCTTAAGCGCTAATCCCTAACTGCTGGCGGAAGGGATGCGACAGACGCGACGGCGACAAGCAAACATGCTGTGCGACGCTGGCGATATCAAAATTGCTGTCTGCCAGGTGATCGCTGATGTACTGACAAGCCTCGCGTACCCGATTATCCATCGGTGGATGGAGCGACTCGTTAATCGCTTCCATGCGCCGCAGTAACTCAAGATTGCTCAAGCCGATTTATCGCCAGCAGCTCCGAATAGCGCCCTTCCCCTTTGCCCGGCGTTAATGATTTGCCCAAACAGGTCGCTGAAATGCGGCTGGTCGCTTCATACCGGGCGAAAGAACCCCGTATTGGCAAATATTGACGGCCAGTTAAGCCATTCATGCCAGTAGGCGCGCAGACAGAAAGTAAACCCACTGGTGATACCATTCGCGAGCCTCCGGATGACGACCGTAGTGATGAATCTCTCCTGGCGGGAACAGCAAAATATCACCCGGTCGGCAAACAAATTCTCGTCCCTGATTTTTCACCACCCCCTGACCGCGAATGGTGAGATTGAGAATATAACCTTTCCCATTCCCCAGCGGTCGGTCGATAAAAAATCGAGATAACCGTTGGCCTCAATCGGCGTTAAACCCGCCACCAGATGGGCATTAAACGAGTATCCCGGCAGCAGGGGATCATTTTGCGCTTCAGCCATACTTTTCATACTCCCGCCATTCAGAGAAGAAACCAATTGTCCATATTGCATCAGACATTGCCGTCACTGCGTCTTTTACTGGCTCTTCTCGCTAACCAAACCGGTAACCCCGCTTATTAAAAGCATTCTGTAACAAAGCGGGACCCAAGCCATGACAAAAACGCGTAACAAAAGTGTCTATAATCACGGCAGAAAAGTCCACATTGATTATTTGCACGGCGTCACACTTTGCTATGCCATAGCATTTTTATCCATACAAATTTAGCCGATCCTACCTGACGCTTTTTATCGCAACTCTCTTCTCTCCATACCATTTCATCCCTTGCTGAAAAAGAAGATGCTACGAGATGATGCAAACCGTTTTAGCGAAAATCGTCGCAGACAAGGCGATTTGGGTAGAAGCCCGCAAACAGCAGCAACCGCTGGCCAGTTTTCAGAATGAGGTTCAGCCGAGCACGCGACATTTTTATGATGCGCTACAGGGTGCGCGCACGGCGTTTATTCTGGAGTGCAAGAAAGCGTCGCCGTCAAAAGGCGTGATCCGTGATGGCTGGAATCCAGCACGCATTGCCGCCATTTATAAACATTACGCTTCGGCAATTTCGGTGCTGACTGATGGGAGAATATTTTGCAGGGGAGCTTTAATTTCCTCCCCATCGTCAGCCAAATCGCCCCGCAGCCGATTTTATGTAAAGACTTCATTATCGACCCTTACCAGATCTATCTGGCGCGCTATTACCAAGCAATCACGCCTGCTTCTAATGCTTTTCAGTACTGGATGACGGACCAATATCGCCAGCTTGCCGCCGAGTCGCTCACAGTCTGGAGATGGGGGTGCTGACCGAAGTCGTAATGAAGGGAACAGAGACGCGCCATTGCATTGGGAGCAAAGGTCGTTGGCATCAACAACCGCGATCTGCGTGATTTGTGGATTGATCTCAACCGTACCCGCGAGCTTGCGCCAAAAGTGGGCACAACGTGACGGTAATCAGCGAATCCGGCATCAATACTTACGCTCAGTCGCGAGTTAAGCCACTTCGCTAACGGTTTTCTGATTGGTTCGGCGTTGATGGCCCATGGCGATTTGCACGCCGCCGTGCGCCGGGTGTTGCTGGGTGAGAATAAAGTATGTGGCCTGACGCGTGGGCAAGATGCTAAAGCAGCTTATGACGCGGGCGCGATTTACGGTGGGTTGATTTTTGTTGCGACATCACCGCGTTGCGTCAACGTTGAACAGGCGCAGGAAGTGATGGCTGCGGCACCGTTGCAGTATGTTGGCGTGTTCCGCGATCACGATATTGCCGATGTGGTCGACAAAGCTAAGGTGTTATCGCTGGCGGCAGTGCAACTGCATGGTAATGAAGAACAGCTGTATATCGATACGCTGCGTGAAGCTCTGCCAGCACATGTTGCCATCTGGAAAGCATTAAGCGTCGGTGAAACACTGCCCGCCCGCGAGTTTCAGCACGTTGATAAATATGTTTTAGACAACGGCCAGGGTGGAAGCGGGCAACGTTTTGACTGGTCACTATTAAATGGTCAATCGCTTGGCAACGTTCTGCTGGCGGGGGGCTTAGGCGCAGATAACTGCGTGGAAGCGGCACAAACCGGCTGCGCCGGACTTGATTTTAATTCTGCTGTAGAGTCGCAACCGGGCATCAAAGAACGCAGTTCTTTGGCCTCGGTTTTCCAGACGCTGCGCGCATATTAATACTAGTAGCGGCCGCTGCAGTCCGGCAAAAGACGACGGTCAGCCACCCTGCCCTTTTTCTTTAAAACCGAAAAGATTACTTCGCGTTATGCAGGCTTCCTCGCTCACTGACTCGCTGCGCTCGGTCGTTCGGCTGCGGCGAGCGGTATCGCTCACTCAAAGGCGGTAATCTCGAGGTTACATTGTCGATCTGTTCATGGTGAACAGCTTTGAATGCACCAAAAACTCGTAAAAGCTCTGATGTATCTATCTTTTACACCGTTTTCATCTGTACCTGCATATCGAACAGATTGCCTTTGATATGTAACGGTGAACAGTTGTTCTACTTTTGTTTGTTAGTCTTGATGCTTCACTGATAGATACAAGAGCCATAAGAACCTCAGATCCTTCGTATTTAGCCAGTATGTTCTCTAGTGTGGTTCGTTGTTTTTGCGTGAGCCATGAGAACGAACCATTGAGATCATACTTACTTTGCATGTCACTCAAAAATTTTGCCTCAAAACTGGTGAGCTGAATTTTTGCAGTTAAAGCGTGGTGGCCATGTTCTTTCTTAGTCCGTTATGTAGGTAGGAATCTGATGTAATGGTTGTTGGTATTTTGTCACCATTCATTTTTATCTGGTTGTTCTGAGTTGGGTACGGAATCCATTTGTCTATCTAGTTCAACTTGGAAAATCAACGTATCAGTCGGGCGGCCTCGCTTATCAACCACCAATTTCATATTGCTGTAAGTGTTTAAATCTTTCTTTATTGGTTTCAAAACCCATTGGTTAAGCCTTTTAAACTCATGGTAGTTATTTTCAAGCATTAACATGAACTTAAATTCATCAAGGCTAATCTCTATATTTGCCTTGTGAGTTTTCTTTTGTGTTAGTTCTTTTAATAACCACTCATAAATCCTCATAAGAGTATTTGTTTTCAAAAGACTTAACATGTTCCAGATTATATTTTATGAATTTTTTTAACTGGAAAAGATAAGGCAATATCTATTCACTAAAAACTAATTCTAATTTTTCGCTTGAGAACTTGGCATAGTTTGTCCACTGGAAAATCTCAAAGCCTTTAACCAAAGGATTCCTGATTTCCACAGTTCTCGTCATCAGCTCTCTGGTTGCTTTAGCTAATACACCATAAGCATTTTCCCTACTGATGTTCATCATCTGAGCGTATTGGTTATAAGTGAACGATACCGTCCGTTCTTTCCTTGTAGGGTTTTCAATCGTGGGGTTGAGTAGTGCCACACAGCATAAAATTAGCTTGGTTTCATGCTCCGTTAAGTCATAGCGACTAATCGCTAGTTCATTTGCTTTGAAAACAACTAATTCAGACATACATCTCAATTGGTATTTACAGGTGAGATTTAATCACTATACCCGGTGATGAGCTAGTCAATGATAATTACATGTCCTTTTCCTTTGAGTTGTGGGTATCTGTAAATTCTGCTAGACCTTTGCTTGAAAGTTGCTCATTCTTACTAAGTTCCTTGTAAATTCCGCTAGACCTTTGTGTGTTTTTTTTGTTTATATTCAAGTGGTTATAATTTATCGAATAAAGAAAGAATAAAAAAAGATAAAAAGAATAAATCCCAGCCCTGTGTATAACTCACTACTTTAGTCAGTTCCGCAGTATTACAAAAGGATGTCGCAAACGCTGTTTGCTCCTCTACAAAAACAGACCTTAAAACCCTAAAGGCTTGAGTGGCGCCCTTCGCAAGCTCGGGCAAATCGCTGAATATTCCTTTTGTCTCCGACCATCAGGCACCTGAGTCGCTGTCTTCGTGACATTCAGTTCGCTGCGCTCACGGCTCTGGCAGTGAATGCGGGTAAATGGCACTACAGGCGCCTTTTATGGATTCATGCAAGGAAACTACCCATAATACAAGAAAAGCCCGTCACGGGCTTCTCGCGGCGTTTATGGCGGGTCTGCTATGTGGTGCTATCTGACTTTTTGCTGTTCAGCAGTTCCTGCCCTCTGATTTCCAGTCTGACCACTTCGGATTATCCCGTGACAGGTCATTCAGACTGGCTAATGCATGCCGGTAAGGCAGCGGTATGATCAACAGGCTTACCCGTCTTACTGTCCCTAGTGCTTGGATTCTCACCAATAAAAACACCCAGCGGCGACCGAGCGTTCTGAACAAATCCAGATGGAGTTCTGAGGTCATTACTGGATCTATCAACAGGAGTCCAAGCGAGCTCGTAAACTTGTCTGACAGTTACCAATGCTTAATGAGTGAGGCACCTATCTGGGCGATTTGTATTTATTCGTTCATCCATAGTTGCCTGACTCCCGTCGTGTAGATAACTTCAGATACGGGAGGGCTTCCATCTGGCCCCAGTGCTGCAATGATACCGCGAGACCCACGCTCACCGGCTCCAGATTTATCAGCAATAAACCAGCCAGCCGGAAGGGCCGAGCGCCAAGTGGTCCTGCAACTTTATCCGCCTCCATCCAGTCTATTAATTGTTGCCGGGAAGCTACGCGTCAGTAAGTTCGCCAGTTAATAGTTTGCGCAACGTTGTTGCCATTGCTACAGGCATCGTGGTGTCACGCTCGTCGTTTGGTATGGCTTCATTCAGCTCCGGTTCCCAACGATCAAGGCGAGTTACATGATCCCCCATGTTGTGCAAAAAAGCGGTTAGCTCCTTCGGTCCTCCGATCGTTGTCAGAAGTAAGTTGGCCGCAGTGTTATCACTCATGGTTATGGCAGCACTGCATAATTCTCTTACTGTCATGCCATCCGTAAGATGCTTTTCTGTGACTGGTGAGTACTCAACCAAGTCATTCTGAGAATAGTGTATGCGGCGACCAGTTTGCTCTTACCAGCGAGTCAATACGGGATAATACCGCGCCACATAGCAGAACTTTAAAAGTGCTCATCATTGGAAAACGTTCTTTGGGGCGAAAACTCTG
+
//6:55-((&%%&*((&&&/6229;=////789;66<3/..0-.,*&'('''('03454/,+,96<>BBEJJJJIJJ>>>@////,,,=FGGGFGJGGJB@@HJEIDCE=;6;HJG=8B>4(''(4.4331.(*8<;;883)'%$$%&))+/////7>;DFFJGFBCHBDJE::99@JGBFDGEGJEDGIJHJJJIJFCDEJFJGEA?>>?:7778A-(/.-.-(''(2@@A;<;;1/-*-('''&&&))),--///68:<@@CB@@AA<==7767653/-02<;;>?DCBGJIJFGGHJJGIJJJHJCHEJGF===>@F@A'%%%)//0/<>>;88999:9348:4AJC>==>9;5220..--5530-,,,'&&(-6++,*())*((./09;<;;@?@B?@?5>?@CJIHJ?>;<66.+'113@B99998998777FFJJFGEJGCCBHBFDB>>>?FFFDBB=BCGGHJGEEGICDJJJJF...,+'&')+&%%%$$&%((*,--05681/...--./15++00----%%%&/))*+***.89::65556HE??HFFG@@@@HHIJGJFIGFGIJJJHJHJC888640./6ABIJFFGGJ@?@@JJIGJJJ@/+++.///@CC?A@@63-(()366'''A;;;<HFD222478<543432,&):874'''(4556--,,67<=BEB::8:AGJGJJJFJHHJJIGJJJJJJJIJJFDBA=<<?>897510016>>CJE73369:;9999ECGGCEEJCGCA@?>@BJGJJJJJEJJJIIJGIJJJJJEF;;;;A98887>EEEGIF@@?@EC=>GFFDE=;:;;100-((((*)+/110011:****563?BBFGB?@***,++%556777344355/0?9882-<AEFFDHJ624GB><<<2//0-0019;:;;657><=<;66/+**)&&$$&&)'*+(('')+0;;;<C>94111045=H<?@ABACIJJJFGJJFJGJHHJJJGJJJIJHIJJIGDEEDEG?>;;200/11289:8216:;9889:==JGJJEGEJHFJFIGFEJHHJGJJJIJJDDGGJIJIJHGJ;:::>JJGIFDFIJIHIEJHHJFGEDIJJGG<<<;>>>.../ABBAA@>@A.-++/13216<=:6264,,,.72)';;78DIEGA@AACDJA@?>@@7556:>;:99>>?B@92(&'*+,445:>>@;6555)'''(%&)-/.++005EIJIIJJIEDBCGFEEDCFJJGEIHFJJJHFEEAACCJFJCDEIJHJFJJG7556AAGJE@HHJJJ;;IDDF@@AJB7778GJJFHGHJJJJJHJJJJB??65567?<FHHJH765*,;:88<=;:222AFFHJGGEJHJJJJHHHJJHJJCEJBCAJFGEFIJA>?JJGDD@CDF:8:78<<GGIFJJ8889B<<=>FJBBBBJE:2HJHJJJGH----111..1.-,,/***)))(').<>>GCDCCCCBJJ==<=CDF:::JB>>>DCCB<<<<;;;;EEDABGJIIHGHJHJFCDEJFJIJJJJJDCDDJJEHJGFJIFDCDCJIJFC<22'%&'*22894(/(&&%'&(-),,+*)-3=<9::<FEJJJHEJEJFJ77731120-+.*$%%%&''(((*%%%)'$###&%(&&*&&&)*+*''&%$$&&#$%%%&/,-+-.))/9HCCBCE////B@A@B6440/-.123110179;9853568A;;;.((8:@BEFJHJGDFJEJJJEDEFJFJ=<<;BBA8777>>DFEJHJFJJJGIJGHJJGDFFHJHJJJGJJFJJJGGIIH:9??DG@?>:<=>ECJFFJHHEBED?<;<G>;::<AEHJD:888=>@BGJFEJIHJCEC@ED?;7,,,+*((&&')()FFEHFHGGJIIFIIJJJHJJJJJIGJJFJJJJJJJFBCDFJHEJJHJIJJJFJHJI@?=,++/((**)),.6))((04>?:7663)?CFGJFD99BCEJCDA;;;;D@::::JJCEDDJJIFJB@@?BECEEA=?=C>74-*)+348>7778:A4-.11FDCDFA?CCCEFFFBCFEB<**)'&%&('''&&%&****++('')7((((-,-,+,-670000100.*&'67<=@JIEJEDHDJIEDA210*&%%)*.358<8999JJJHJJJGHCCDB766578/,,,=?:10/552201+5+DB><))4)))77<;>=5455A?ABIGFDCDCFHJHIHJJJHJGJJJIHHIAB8899JGFDCJDIHJHF))))>>DEJD?@EF>=<>@EE8:++-284//)))&(*<)))4CC::.--.69;>:993335?@ECEEFJJHECGJJDFDA=>GGJJJJH=<<:9975.-.12;>GJJFJJJJJJJJJJJJJJJIEDGE;;;<I@@@FDI===432((''((*+((()/135?@A@D?;;;ACF1../>E?>?>D>?GFCCBBGCJJJJFFJJJCBBCCCEF;<55667>CDFIGIII::::HA@AAJDF434AHJIFJHJ@@?@CDFJJJIGIJGGHJJDE===EGGGEDEJI=>=<C9888FBF=<<=FCB<=ABJJHJJHGJFJJJHJJJHJJJJIEJFJJJJJHJJC8777:;<66FDEEED8933)))*990011=62339DIJJJGE+((*83002@?@EJJGJFJEJJJJGJJJIJJFJHJJJJJJFDFBCB@C@AHJFHJJJJJHJJJIFHFFHJHJHJJJJJJFIJFEHEA>?924???EIJFJGJG=<<=@ABAIDBBADDJGFDB<--,///12&&&'4553<;ABE@@??BCGJIIDBCBB?@?GGIGHHGJGJGJHJJFJJHHJIJJJJIHGBGJJHJJJFHGGJIJJIJGJJHJJJJJFJEFJIJIJJJ6666JJIJIIFJJFEHJJHEIEGIFJJEJJ@>;;,22;EJFFCC<;:=::5577;<97634::334@B@@@DJIEBC@CCGJB9:7556100677769993-,,.4344<<;;?>:11*(''(('&')-.()(*.8578;HEEECFIJDA9;JDCJIIJJHEJEIJJIEDC?>:'%%$%&',,121114*)(''''&&&)+-'&%%%%&&''&%')133388>..>=<B656;6?JJJJCECEJJDBA?>@=)DE<<;;>78++6*+:7>@:9?EAAEJJFJJGHGJIJHJEJGHFFBBABGGJJJJJJIFGFI=:87/-'''(((((9:::EHFHFC@A?A@===;>>0/.23.2(''')11165=CJJHJJJJ6655JDDACJJJFJHABBJGCD:9::CFEEIJBBFFJFC22///01.-377JGJBCFCJJF??6653(&$#$&$$$$%%%%')('%%$$%%.,%@CIJGDDCJGGFGJJIJJGJIJIJDEGJJJJGDA=<JHBCJCJGHGGJIGJJIDIHEJFJEJHFHDDDJJHGJH733E@:8413776;72-((1<@B:=<<<JGJJHJJFHFDDCJFF999:?@@@FFJJJJJJJGGFJJJJJFEDFJJ;;;;JBC@<222229889DDABEBJFJJHJEFCJCFECCJCDEFI8112<ADJEFH4330000:4344HJJGEEEHA?---.1//&&&%&$$'(.,-++11+,,*+=EHJIJFGJJJHFIFEIJJJJHHJGJIGJJJJJHJFJHJFIEFCEDIDCJFGJG54545DD@?@@JJJFEFJFE++++2')),(((&&519ABACGEJGJIEJD;;;;:>?5776<C=:;;>6666@A@?555+&&&+221/3;<@GJHFJGEGFIJFJGDJFIFJJJJIJJFHJJJFJEGECC3=444:55571..,,/2<;=ADGEJIEJJHHJJHGJFCBDJGCA?@A32224<GCDC?ADDGFEEJIHGJIJIJJGJJJJFB:976445555568:5555>9:<<A>;82=77;5,*'&&'55***345=DE====D8;:@ABB;CCJIGHJHJJHJHFJFJJHIG+))FBDFIJGJJJJ;746GJ@@@HCFEJFJFJ?JIGJJJJJIIHJJJIFIFIJHJJJIJJJJGJJJJFEAD9877?1113@65*(((&&&&59CHGDDDDJHHFIEJFJJ2.--.'(,196699ACDHDHFFJHJDFDGIA@=C=:.--''++C?>>?J???>>8>HFJGJFCB?=<=B<<::?>>?BD@>?10.'&&&*/+'(,,BCEJHJHJJJJJJJJJFIEHJJJHJEEFFHCJEABBFJJFJJG?>><==:9889,,,@@IJHJFGH;4334571--0.//*++.2=@667@8FGEBJ>>>?@A@B33337333<@JJJGICFJJJJFJHJJJGFEBA<::EJJIEHJJ?BCEJFFCCECCBGJG@733CABAJGHGGFJFJGFEIHGHIIFHJJJEEEJHDHJJGJJGGHGJHJJIJJHFJHEJC@7./,8/..**('&&'(-/+++*,/9466?@AA75333(&('%%%%(((+))((,-28FGHJJFJIJFDGJJCJFJJJFJJDIDEJJJDEBCJFDBB?<<=HJGFHGFH;<;;;D:666,'((-.))''%$%&&)++&'&%'&&'''')'*55:=?>?<=DAAEJECI<6JIBHC1JGFJJJJCGJHFCABEEJJJEJEDGJHEGDE==,(''+-,-.5653.-+,1/-6:9<1//238580.-***,1(((*/0CDCEFJGGJHHJJJJFIHJGIDGH@@B@IGJBHDCJEFE<;99@GIEJFGGB???AGHCFE;31/....18:820/.,*/)(((*,24'1?GDHFHFDIFIJJH....2//((((.)$%(''/3313;=@DFBGG@@@4-0:<:;8<>GIFFJHJGFHGJIJJIJJGJCCEDIDFJJJFDHJC><;AAAFBDFFC?>=>=????@@??/../0275588;??>88880,()493335:::6666:99DBDFA?@DJC>4455FGCCBEJDJIEJIHJGD?@7?=>=<8,)((/.112,+++1>>CDFJG?00&$$%''..-,,.008AHHFJGJD>54440//./.('%%%$&----00388>>.--.=>>=<==A@@BC@?ACEE=DI:;<=8778DB@<<89:8<JFHDE;3<<HC888980003@CA3333FFE<=;<,'&&')*))179<111.//-/'''(011>@@<=>:<=2-=991((-.73253(''%'**+.0125111EA988820>3211011664885545,+++:;JAEECBDA1111GGJJIJJFJGJ763-'''<CBBAEB211155432122..28://0233233CDF:889CD@B://---5643346665778853,,,&&&&+-,.''))*+*+,+)(('((%&%',,964:=<@DDIHHHEJJGGCDHHHJHEIG@>-+..99:?E866211*)&%%%&)*/1AHCDE@A@..,//00+***++456AB??5447887798?77<=@JEDCDCHIGJHHIJJJJIEBBED3<7777////112A<=>CEEDB@?BCEDC=I7666>>-,,13GEGGHJJHJHDGFI?=,)',03?A>AEHJGJ==<=EADD@>>>:94//@JJCCC10/../-++++++&%%'*,4D@@?@D@===JHJGJEJFJEJJEFDCIIJHJIJIJ8888JHJJJJJJJJJJJJIEJJGJGJJJJJHIGECDCIJ@A@BD>;;;ACEJIJJJHGF<;;97435<CCBADADEG?A@?@@AB?==:5,/,.444=<655??BCCEJFFJ@@==CACA@>8323256:=@D@AAFJF=;<=CBDFA>=<@?ACA?BJ8888DGDEEEFDHEGJJFHGJJGHJJGJJGHFCIGEJGGIJGJJJHFJJJHEFHJJJJJGIHIFIFGGFFJJJJDFJFDJ0000=888:><>=9966=>ADEIFHGIJJJ@?>))))-)(&%$%&&')*23-,,+'''''015988BIJJJJJEFGHHDJBBABJEGGDGJHHJGHJJJGJGGJCAA;;;;B==@JJJ@?@@GE*'''A@666==++''%
@Glass_T7V_26_D3_14_11_26
GACGACGTGATGTAATCACTAATTTCAAAAGCACCAGGCGATACATCATTTCTGGTAAATGGTGTAACCATTTTGCTTAATCGTTATCTGGGCATTGCTTTTGGCAATACCACGCACCACAGGCGCAAACCCTTTCAGGCTGTCTGGCAGCATGTTGTCATCTGACGCCAGCTGCACACCACGAAAGCTGACACTCTGAAAAAATCGCCTGCAGTCTGGTCGCCGCCTTACGGTCAGTTCGCCTTTCAGAGGAATAACCACCCGTCCAAATAGCTGCTGAGATTCTTCCATTCTGCGGTTTGGCCACTACTACGACTTCCGTGGATTTCTCGCAATCTCCATGGGCCTAAATTAACGCCACTGTTTCGAGATTCAGAAAATAGGCTCTCTGGCCCAGAATCACTGTCTGCGCTGCTATCGATCTGTAGCCCCCGCTAAACCAATATCCCAGTAATAGCGCGTTGATCCCTTCATCCCAACGTTCAGGGGGGACATAACCACGGGCATTACTTTTTGATGGCGATTTGCGGTACTGAAACCGCAGCAGAATTATTAGCCATTGGCTGGCTGGCTCGGCATGCGGAATAATTCCCGCCAATGGCACACACGCTTGTTTGTCCAGTTGTTTAAAAGCCGGAAACGCATCAGTATTAACACCCATTGCATCCAGGCTTTCAGTCGTCAAACAGGCGGCAATCCCCTTTATCTGGCGTTATCTCAACAAAATTGACGTTGCGCGTATCTACAATTGTCTGATTCCGAACAATATCGACACGATGAACCCCTGGCGTTATTTTTTTCTGTCCTTTTTCGAAACGAGACAAATCGGCCACCATTGAGGGATCATCTTTGAAAAAAGCAGGATCGAACCAGGTTTAACTTGTGCATTGAACGCTGCCGACACAAACACCACCAGCCCACCAATAAACGATGGCACTCCACCAGAGCTTAACAGGCTGTGTTGTCGATGAGTTCTATACATCTCGCTCTCTTAACTGAAGACGGCTTACGATTTACAGTTGAGTTGCTGACGCTCCGCCCCGTAGTCATTGATGGTTCGATACGTTACGCTGCTATTTTTGGCCCCCTTTGGCAGAGAAAATTGGTATTTATCAAAGGGGAAATCGCTTGATTTTTAACTACTTTTGCCACTCTTTCGTCAGGGTAATGAAGTGGCGTTGGGTTGTTAGTAACCATGTCAGCTGACGAAGTGCAACGCAGTTTCGCCGAAGCGCTAAGGGATACGCTAAACCTTTTGGTCGCCAGAAAAGTTTGATGACGCTTTGTGTGGCAATCTTTCAGGGTATTTCCCTCTTTCCGCTTCCATTATTGAAGGGACTGCCGTTGCTCGTGAAGAAAAGGGTTTCTCTGTCTTTCGCCAACGGCACTCCAATGTACATAATGCGTAACAGATTCTCATTTGCCGGATTCAGCACAAATAGCGGTGGTGTAATAATAAAGTCTGCTGATTTTTATTATCTCGGTGATCACCGTAGCTGGATAATCCGGTATCCGGCCTTATCCTGCCGATGAAGTTTCCTCTCCACCTTCTGAATAAACAAGACGTGTTGCTGCAAGTCCAATCCCGCCTTTACCTGCCGCCCATGCGGATGAGCAGCTGAGTAATATTGCCGTTAAACTTACGGTCACAATTTCCTTTGTTATGCAAGTTTTCATAAATAGTCACTCTTAAAAAATGGATGTCCCTCAGAACACTGGAGGGGTACTAATTAATAAAACAATTAATGAGTTTATTAATAATAGTTAATATGGAAATTTCTCGCATTCACATTACCTGAAGTCGCTTTCCCCGTAGCAATTGCATTCAACTTTAAAAGTCAACGTCTAATCTCCATCCTGCAACAAAATGTTCCCGGTTTCTGTGTCTTGGCGTGATGGCATGTGTACCATCATTCATATACATTTGCAGGGCCACGTTTGTAGCAGCATCAGATAAAGCATTAAACGCTGTAATCTGAGTAGTATCCGCAGTGCCATTAAAGGTGAACGTTGCATTTTTTGTTACGGTAGTATCGCCAATCTTTTAATTCAATTGGCACATCAATTTGCACGCCAGAAACCTGACCATTGGTTTGCAACTTAGTGGCACTAACATCTGGCAAAGTCACCACGGAATCTTCGTCGCAGCTACCAGGGTACAAGCTGGAGCAATAACTTTTACCATTAAATGTTACTGAGCCATCCGTGATAGCATTATCATCAGCAGCCATAACGCTGGACGTTGCACATACCACAGTTATAAACGCCGTCAATACACTTTTTTTCATCGTTATCATCCTGATCTCTTCGTAAATATGATAATGCCTTTAAATGACATTAGACTTAATAATAACAATAATTGTCCGCCATTTAAATCAAGCATACTAAATCCAATAAGTGACAAATCTTTAATTTATAGATTTCATGAATATTTAACTGAACGAGTAATTCATTGATTCAACATCTAATGACTATCCAATAAATAAATATGCGTGATATATAAAGCCCTTTCTTTAGTTTATTTTCAGAAAAAGATACACAAAATTTATATTTGGAATTTTATATTTTATCCGACAGACTGACCGAATTGTTATCAATGTTAACAAAAAAAGAACAATTGGTTATAAGGAGAGAGTATGCGTGTCATCACCCTGGCGGGTGGTCGCCGCTTTCCTTCTCGCTCCAGCTCCTTGCTGGAATATGCGCGCGGGAAAAACTAAATGGCCTGGATGTAGAGGTTTATCACTGGAATCTGCGAAAACTTCGCCCCGGAAGATCTATTTTATGCTCGTTTCGATGATCCGGCACTCAAGACCTTCACCGAACAGCTAAGACGCAGATGGGCTGATTGTCGCCACGCCTGTGTATAAAGCCGCCTGTTCCGGTGCGTGAACGTTGCTCTGATACTACGAAGAAACGCGCTTTGCAAGGCAAAGTGGTGCTACCGCTGGCGACGGGCGGTACCGTGGCCCATCTGCTGGCGGTCGATTATGCCCTTAAACCAGTTTTAAGCGCACTGAAAGCTCGGGAATCCTGCACGGCGTGTTTGCCGATGACTCACAAGTAATTGATTACCATCACAGACCCCAGTTCACGCCAAATCTGCAAACCCGTCTTGATACCGCGCTAGAAACTTTCTGGCAGGCATTGCACCGCCGCGATGTTCAGGTTCCTGACCTTCTGTCTGCAAGGTAATGCCCATGCGTAACATGG
+
(55599:=;:;@D,,,,+++++29GIDBCJJJFJEGJJJFEHFJFE*))()1('(20113))))<<AAHGAA?H4444122489:;BBCEEJGJJJFJJ82212:////55.--,-,,.=----GJHGJIHFFH?4--CEDJDA@?@C;;:999:?9:23BBCCDJHIFDEDFGHBB****BBAEFHJ@;;<...()&&&)1)'(&%$%'..**+)++*+&%%%%&'(+).66JFCDCJB6664@:/>?DJGJJJFEHF-,,/32,*$#$&%%%$%%%&'(()*1388700:=AD<6667A?>>?>441146<74451))'&%%&%%%$$##%/1116)))*IEJJEHGFJJJHJJJDHGJJJJF0*'''--.+))*+**,((()544,,-*)***=<;56JEFDC?>?<;9::8811*&$%$$######%)0***(+,..))//02292FE===9888;??<,,,,2.13/33@CF>>??@@<558BIGGE<8821113;=>CDHJFEDDCBDEEFJGFC<;;;J74--,*+*)))-+*$$%&%%%%&&&&%%$$$##$&$%%$$$%%%%%')(()/1((()+4/0113/350AECJJJGJEIFEEEGDIFJJAJ@=::6=9997998=DGGHJ<FIIHDFJJFICGEJJJJJJHJJJEGDEGECEGIIJDCFI=422''+,324:4344?>>3332865---,-*+,-:@7655>>5466>.+++99<@A??@ABB;:7754/,&%&,,,,-014/'&&&(+((()22245898;@=>==AAJFJJFD@A7762/03-(((-))3?=>E>655?@655785578:///00/.)'''*++-1DGFJ?@==5>BEGJ?;:***'*+&&&')*++%(-(*))&&%%'2562344...,,+)))*5+*,,86700002115;A@7667<;;''''@@7777A@IJGHJJFDFDJJDEEDIECGJFCEGFFJJJHIGDDEEDBBDJJJGFGHHGJJCCEJGHJJJJHJDJJGFFEH=J<;5456-*(''(*+*+,.//+,.12498:-))'%$$'(0<?@BFAA@BF@GIGFGGHJDIFJHEHJ<<<DJJEF=:9;:0/.201/76300226:855/-+*+25<<+**)'&&&',;==>>?EGFC:/-84-+&%%%&*++''(')()*2/..*'&%$$$$$$$$#$%((&&#$%&()78@>>89@@@BD@@?@EIJJ8888@=<>;3*&&'&%%&$##',1>CCGJJGJHJ;;GGA@C@A@=>>CEC;::GJJBJJJGJIJJJJJJHJIJIEJGJ878.//,+001;A?===?DC?009216)))**+(()(((%'''-+()('%%$&%#%*()),1:;<>?EGJEJG9E;54CC=ADBA>>=3333=9)(((65699999@BEIJJHJGEFGDCC????EEHIJJGJBCB@GJGJJJJEIGFHIJGJH::::GEJJGHJJJHJJAA@>=;2--.06*((&'&&%$#$(''$$$%$&$##$#$#$%%&&%#$$&''$#$%'(*%%$#%$$$$%&&&'&%%''''''&(&'8:>55JJHJGGJFEEFDJEGJC?9BD>B>;<<==0000=928,'-0*29855459:@AJ>>==DE<;:;BCBE))))=JJJJJGJJJFJHJGDAA?A656=A@++++)*,+7;5B=8<CIJJIHJJJGJEJGJHFJJGGJGGGB:889+)*(&&&%$$'-,1/0BD@>>>;;5=::99.---5=;:;=AHGJGJGJEDJJB@@856557455-,,++**+13534=DHJGD0%%$$%'/3<@ECEECBG<FHGJJJFFHGH@ADCAC777&&&%%%%%(%&'&''(&+.8++**//::,*((%''&)(7FJJGFIGGJJJJGJEJCCCAIFGC873221)('%'++,++.)&&%%%&'+))**/*,*+*+/00:BADEHFJEFFIJA00034,))&&'''(''&'(&&'%%&'&'//04BBEDGIGJIJFGFGFDBDBHJJHJHJIJGJGJJJJIJJJIJJHJJJIHJFJFJJJEBB%(&&+)**+-,))(&'...-/22:BHEJEJJFJFJFJH7666FGDICCJJJJJGJHFJEIJJJJDH9888JECA??>4*),,?G>==;=><=,,+++EDEDD?:998;87897/..'-1369:;<=;:649><1?>ACDHJB@BAB>>>1000//.----.101FEJGCEBF><;9:9:42-2239110/0127>BAGEJJJJJHJJJEGFHEA=>=;871000:B:999E6666>JFFIDGFHJJJJJHJHIDC965?FEDDCBAAADH22223D::979659)''%%&)++**:<>GDFECGJFHHEDC@=<<899993//17@FEEBBCJHJJJJJGDGDIEEGJHJHI?>==>6667:98:;++,,,'''&&&+40123?@ADIJJJHI;:::=8<99::;;HBGJIJEI....@??@IHJJJGHJJJGJJJJIIJJJJJGDDBGFFJJ<<<::::....-''().@FEGI?AJGHEHE?EI?::::=@@AC<<;<<66302@JGJCDA==;66:HCABAJCAH30.*+.127.-&&%$&')%%((*(''').--,,,,2==?A>B.---/81'()/03:BB@@331010++++<A?444466312-0)*01338:7****2238870+*++-..020+))=A@A9=C3EBBJGGJCIJJIDC845>=BA<<;<<8**&&&+26**)*)**'&&&&&(145CHJJ<<><<=CBDCH@@?A><<;7755)''(8784.899856D<B87752)&&&++,-.3/.-.0+'&'$$$#%&'*'&&&**+4004710320,++))()%#######&&&)344?....==9:?FHEIJJJJIHHII?===A?30)%&%%%()&%%%$%##$%)(('&&&'%$%''().,,-)((.+,++-23;4;9:@ADIJIJJJJFJDB==>:<<522<421468;;;9<;77310034B>???JGGJJJGIIJFJFJEHE=>C*AJJJJHJJJJJJHFJJJJFBIEJGD>1..)7)()@@8+'(449@G>>>75640..JJEEGHJEJFHHJJGEFEFJJJEHEJGC551119;AEEFJJFECB=<<<@==>?HFGDECFFDEHIIJIJJHHJFEEJIJIIF=HEEG@@A@JGGGF=;;9;;<FHGJHJJJJJGIJD@677787646:9+(31(()*3;=;>??=8BAAAA.--))%$
@Glass_T7V_26_D3_14_11_27
GCGAAACTTCTCAAGGATCTTACCGCTGTTGAGATCCAGTTCGATGTAACCCACTCGTGCACCCAACTGATCTTCAGCATCTTTTACTTTCACCAGCGTTTCTGGGTGAGCAAAAACAGGAAGGCAAAATGCCGCAAAAAAGGGAATAAGGGCGACACGGAAATGTTGAATACTCATCTCTTCCTTTTTCAATATTATTGAAGCATTTATCAGGGTTATTGTCTCATGAGCGGATACATATTTGAATGTATTTAGAAAAATAAACAAATTCGGGTTCGCCGCGCACATTTCCATGGTGCCACCTGACGTCTAAGAAACCATTATTATCATGACATTAACCTATAAAAATAGGCGTATCACGAGGCAGAATTTCAGATAAAAAAATCCTTAGCTTTCGCTAAGGATGATTTCTGGAATTCGCGGCCGCTGTTTCTTCGAATTCGCGGCCGCTTCTAGAGTTATGACAACTTGACGGCTACATCATTCACTTTTTCTTCACAACCGGCACGGAACTCGCTCGGGCTGGCCCCGGTGCATTTTTTAAATACCCGCGAGAAATAAGTAATCGTCAAAACCAACATTGCGACCAACGGTGGCGATAGGCATCCGGGTGGTGCTCAAAAGCAGCTTCGCCTGGCTGATACGTTGGTCCTCGCGCCAGCTTAAGCGCTAATCCCTAACTGCTGGCGGAAAAGATGTTGACAGACGCGACGGCGACAAGCAAACATGCTGTGCGACGCTGGCGATATCAAAATTGCTGTCTGCCAGGTGATCGCTGATGTACTGACAAGCCTGGCGTACCCGATTATCCATCGGTCAATGGTTGATAGCTTCCATGCGCCGCGGTGACCGATTGCTTCAGCCAGGATTATCGCCAGCAGCTCCGAGGATGGCGCCTTTGCCTTGCCCGGCGTTAATGATTTGCCCAAACAGGTCGCTGAAATGCGGCTGGTGCGCTTGATCCCGGGCGAAAACCTGATTGGCAAATATTGACGGCCAGTTAAGCCATTCATGCCAGTAGGCGCGCGACAAAGTAAACCCACTGGTGATACCATTCGCGAGCCTCCGGATGACGACCGTAGTGATGAATCTCTCCTGGCGGGAACAGCAAAATATCACCCGGTCGGCAAACAAATTCTCGTCCCTGATTTTTCACCACCCCCTGACCGCGAATGGCGGCGCCATTATCGAGATCTAACCTTTCATTCCCAGCGGTCGGTCGATAAAAAAATCGAGATAACCGTTGGCCTCAATCGGCGTTAAACCCGCCACCAGATGGGCATTAAACAGTATCCCGGCAGCAGGGAGTCATTTTGCGCTTCAGCCATACTTTTCATACTCCCGCCATTCAGAGAAGAAACCAATTGTCCATCTGCATAGACATTGCCGTCACTGCGTCTTTTACTGGCTCTTCTCGCTAACCAAACCGGTAACCCCGCTTATTAAAAGCATTCTGTAACAAAGCGGGACCAAAGCCATGACAAAAACGCGTAACAAAAGTGTCTATAATCACGGCAGAAAAGTCCACATTGATTATTTGCACGGCGTCACACTTTGCTATGCCATAGCATTTTTATCCATAAGATTAGCGGATCCTACCTGACGCTTTTATCGCAACTCTCTACTGTTCTCCATACCCGTTTTTTTGGGCTAACTATAGAGAAAGAGGAGAAATACTCATCGATGCAAACCGTTTTAGCGAAAATCATCACAGACCAGGCGATTTGGGTAGAAGCCCGCAAACAGCAGCAACCGCTGGCCAGTTTTCAGAATGAGGTTCAGCCGAGCACGCGACATTTTTATGATGCGCAGGGTGCGCGCGCGGCGTTTATTCTGGAGTGCAAGAAAGCGTCGCCGTCAAAAGGCGTGATCCGTGATGATCTGGATCCAGCACGCATTGCCGCCATTTATAAACATTACGCTTCGGCAATTTCGGTGCTGACTGATGAGAAATATTTTCAGGGGAGCTTAATTTCCTGCCATCGTCAGCCAAATCGCCCCGCAGCCGATTTTATGTAAAGACTTCCATTATCGACCCTTACCAGATCTATCTGGCGCGCTATTACCAGGCCGATGCCTGCTTATTAATGCTTTCAGTACTGGATGACGACCAATATCGCCAGCTTGCCGCCGTCGCTCACAGTCTGGAGATGGGGGGTTGTGACCAGAAGTCAGTAATGAAGAGGAACAGGAGCGCGCCATTGCATTGGGAGCAAAGGTCGTTGGCATCAACAACCACAATGTCGTGATTTGTCGATTGATCTCAACCGTACCCGCGACTACGCGAAGAAACTGGGGCACAACGTGACGGTAATCAGCGAATCCGGCATCAATACTTACACTCAGGTGCGCGAGTTAAGCCACTTCGCTAACGGTTTTCTGATTGGTTCGGCGTTGATGGCCCATGACGATTTGCACGCCGCCGTGCGCCGGGTGTTGCTGGGTGAGAATAAAGTATGTGGCCTGACGCGTGGGCAAGATGCTAAAGCAGCTTATGACTTAAGCATCAATATTACGGTGGGTTGATTTTTGTTGCGACATCACCGCGTTGCGTCAACGTTGAACAGGCGCAGGAAGTGATGGCTGCGGCACCGTTGCAGTATGTTGGCGTGTTCCGCAATCACGATATTGCCGATGTGGTGGACAAAGCTAAGGTGTTATCGCTGGCGGCAGTGCAACTGCATGGTAATGAAGAACAGCTGTATATCGATACGCTGCGTGAAGCTCTGCCAGCACATGTTGCCATCTGGAAAGCATTAAGCGTCGGTGAAACCCTGCCCGCCCGCGAGTTTCAGCACGTTGATAAATATGTTTTAGACAACGGCCAGGGTGGAAGCGGGCAACGTTTTGACTGGTCACTATTAAATGGTAATCGCTTGGCAACGTTCTGCTGGCGGGGGGCTTAGGCGCAGATAACTGCGTGGAAGCGGCACAAACCGGCTGCGCCGGACTTGATTTTAATTCTGCTGTAGAGTCGCAACCGGGCATCAAAGACGCACGTCTTTGGCCTCGGTTTTCCAGACGCTGCGCGCATATTAATACTAGTAGCGGCCGCTGCAGTCCGGCAAAAAACGGCTGGTCACCACCCTGCCCTTTTTCTTTAAAACCGAAAAGATTACTTCGCGTTATGCAGGCTTCCTCGCTCACTGACTCGCTGCGCTCGGTCGTTCGGCTGCGGCGAGCGGTATCAGCTCACTCAAAGGCGGTAATCTCGAGGTTACATTGTCAATCTGTTCATGGTGAACAGCTTTGAATGCACCAAAAACTCATTTAAAGCTTCTGATGTATCTATCTTTTTTACACCGTTTTCATCTGTGCATATGGACAGTTTTCCCTTTGATATGTAACGGTGAACAGTTGTTCTACTTTTGTTTGTTAGTCTTGATGCTTCACTGATAGATACAAGAGCCATAAGAACCTAAATCCTTCCGTATTTAGCCAGTATGTTCTCTAGTGTGGTTCGTTGTTTTTGCATAAGGCCATCAGTCAACCATTGCAATCATACTTACTTTGCATGTCACTCAAAAATTTTGCCTCAAAACTGGTGAGCTGAATTTTTCCAGTAGAAAGCGTAGTTGCAGTGTTTTTCTTAGTCCGTTATGTAGGTAGGAATCTGATGTAATGGTTGTTGGTATTTTGTCACCATTACATTTTTATCTGGTTGTTCTCAAGTTCGGTTACGAGAATCCATTTGTCTATCTCCTTCAACTTGGAAAATCAACGTATCAGTCGGGCGGCCTCGCTTATCAACCACCAATTTCATATTGCTGTAAGTGTTTAAATCTTTACTTATTGGTTTCAAAACCCATTGGTTAAGCCTTTTAAACTCATGGTAGTTATTTTCAAGCATTAACATGAACTTAAATTCATCAAGGCTAATCTCTATATTTGCCTTGTGAGTTTTCTTTTGTGTTAGTTCTTTTAATAACCACTCATAAATCCTCATAGAGTATTTGTTTTCAAAAGACTTAACATGTTTCAGATTATATTTTTCTATAATTTTTTTAACTGGAAAAGATAAGGCAATATCTCTTCACTAAAAACTAATTCTAATTTTTCGCTTGAGAACTTGGCATAGTTTGTCCACTGGAAAATCTCAAAGCCTTTAACCAAAGGATTCCTGATTTCCACAGTTCTCGTCATCAGCTCTCTGGTTGCTTTAGCTAATACACCATAAGCATTTTCCCTACTGATGTTCATCATCTGAGCGTATTGGTTATAAGTGAACGATACCGTCCGTTCTTTCCTTGTAGGGTTTTCAATCGTGGGGTTGAGTAGTGCCACACAGCATAAAATTAGCTTCGTTTTTATATGCTCCGTTAAGTCATAGCGACTAATCGCTAGTTCATTTGCTTTGAAAACAACTAATTCAGACATACATCTCAATTGGTCTAGGTGATTTTAATCACTATACCAATTGAGATGGGCTAGTCAATGATAATTACATGTCCTTTTCCTTTGAGTTGTGGGTATCTGTAAATTCTGCTAGACCTTTGTCGAAAACTTGTAAATTCTGCTAGACCCTCTGTAAATTCCGCTAGACCTTTGTGTGTTTTTTTGTTTATATTCAAGTGGTTATAATTTATAGAATAAAGAAAGAATAAAAAAGATAAAAAGAATAAATCCCAGCCCTGTGTATAACTCACTACTTTAGTCAGTTCCGCAGTATTACAAAAGGATGTCGCAAACGCTGTTTGCTCCTCTACAAAACAGACCTTAAAACCCTAAAGGCTTAAGTAGCACCCTCGCAAGCTCGGGCAAATCGCTGAATATTCCTTTTGTCTCCGACCATCAGGCACCTGAGTCGCTGTCTTTTTCGTGACATTCAGTTCGCTGCGCTCACGGCTCTGGCAGTGAATGGGGGTAAATGGCACTACAGGCGCCTTTTATGGATTCATGCAAGGAAACTACCCATAATACAAGAAAAGCCCGTCACGGGCTTCTCAGGGCGTTTTATGGCGGGTCTGCTATGTGGTGCTATCTGACTTTTTGCTGTTCAGCAGTTCCTGCCCTCTGATTTTCCAGTCTGACCACTTCAAGTCCGTGACAGGTCATTCAGATTGGCTAATGCACCCAGTAAGGCAGCGGTATCATCAACAGGCTTTTTCTCCGTTGCTTACTGTCCCTAGTGCTTGGATTCTCACCAATAAAAAACGCCCGGCGGCAACCGAGCGTTCTGAACAAATCCAGATGGAGTTCTGAGGTCATTACTGGATCTATCAACAGGAGTCCAAGCGAGCTCGTAAACTTGGTCTGACAGTTACCAATGCTTAATCAGTGAGGCACCTATCTCAGCGATCTGTCTATTTCGTTCATCCATAGTTGCCTGACTCCCCGTCATGTAGATAAGCTTCGATACGGGAGGACTCATCTGGCCCCAGTGCTGCAATGATACCGCCGAGACCCACGCTCACCGGCTCCAGATTTATCAGCAATAAACCAGCCAGCCGGAAGGGCCGAGCGCAGAAGTGGTCCTGCAACTTTATCCGCCTCCATCCAGTCTATTAATTGTTGCCGGGAAGCTACGAGTAAGTAGTTCGCCAGTTAATAGTCGCAGACGTTGCCATTGCTACAGGCATCGTGGTGTCACGCTCGTCGTTTGGTATGGCTTCATTCAGCTCCGGTTCCCAACGATCAAGGCGAGTTACATGATCCCCATGTTGTGCAAAAAAGCGGTTAGCTCCTTCGGTCCTCCGATCGTTGTCAGAAGTAAGTTGGCCGCAGTGTTATCACTCATGGTTATGGCAGCACTGCATAATTCTCTTACTGTCATGCCATCCGTAAGATGCTTTTCTGTGACTGGTGAGTACTCAACCAAGTCATTCTGAGAATAGTGTATGCGGCGACCGAGTTGCTCTTGCCCGGCGTCAATACGGGATAATACCGCGCCACATAGCAGAACTTTAAAAGTGCTCATCATTGGAGGA
+
,,+*-320/*+;5432=;::<;EGFJEGJD<;:;>EE---,3002,,((.>??FFDIHIJJJJJA@@ADBFJJJ@<>CBA;:998889:@=ED=:;<DDJ><==>AC::::DDHJJFFDJJJGJJJJJJJJJJJJJJJJEFE@9AD:A=;>HGFED?A@?FIJJBF=3321.,+&&7''(.63;<>A><<<AJJGJEIHGIJJJJGEJJJIEFJJIFFEGIDGJFEJEFHIIIFJJGDCCDJIJJJEJJHBH?4446;JHHDDCC/.-,,(((++,'''''(/455021264(<778;=7,,,,<=>>A?@BCJGHJJJIJIJJJJJJJJHJJJJJJFHHGFJCEFJGG8000;JJEJJJFFFFJJGJFHFJJ@AAB;4BFJGEGFJJJGFCDEGIGGGJFJHJF?==<9-;<@IJJHHIGGEEDDCD@D@D=:85B@ABEIJJIFHJHF@=;<))***?>@6662333;9;=;;;>DCABA@FEJDCGDJJJHC;923==AJACBCG333;372((('%''.DCCBBFH@@A<<8898773/0294343-/,-)((--,++/,,,+,,2=>>JJB3224::896567)((*556JCBCD65557JHGJEGB;99:::.))):;>:6546////4A@B>.--*+++49@DEHHHBDCCJ?=9:.,.4567=>>?AHIGAAB7??<2./@A?HHHJEH@A<),GDFJFGJGEEEJJJHFB>=>DGFIGGHGJJJIGJJJFJJJJJ;;;;DJJJFHJHGJJIECCEHC@GJJHIJFGHFBBC>A@?EBDC9889=;+*))-.0355421114<872/12'%$$%$%%&%'&&&')(*')&''(,)+&&&&&&%$&$%&%&&*%%&)%$&%')&''&*,+221422+)&%%((*&%%&''%+*'('%*%)441<BIIIHJJJIFJJJFJGFDEGIJJJJJJEJJJJJJJJJJJJJJFG::84)*,,2618976552+)%%$$$$-0;;<9:64**+2FDJGJJGJAABCHIHJJGJIJGGJJEJGF<;95989---/.(()>EE@?34JJJJJHJJIGDEIJFJJEFJJJJIJJGJHBABB:;++++,C@EAADFJJJJJCJJDFBHGB%%%%&&)+**)*895(A<>999/0-5++-)((*&&8BFJEGHJJFGJHFEJ@A@@@EGJHJJJJ><;;50,((()&$$%%%%$$%%%('''.10553000014C?IJDDC6---)'''++-99<=>@?>?CICB@?555/./1:,***+-.;>>>>HJHEDAAB?=>?IEDCEFH=<==GAA%%&)5448243***(''')'#$$'()(()4467;=>?DJHJGCBIJIHH?-+++B:CCFGJFHDBJJJGJJJJHGEGJFEDB<B&&&&,.2**2330-182>>BAJJJID===GFCGJABCJGHJ@BECJEJJIJJJHJJBCBFJGEGJJJ??BBJHJJJJJJJJIJIJJJJEHIJHJJJHJD:764/.,08=@==>JIJJDDEEFJGFJJJJEGJFGJFIEJJFDDJHFFHEHEB@?;3+'&&&0;?;AI?==>EFJJJJIJJJJJJJJJJJFD@///++?>;;;A?=86,1288887***89>BCB@(''';>>//..?>=F?@@@FHC@=4333AADB0E..@HFEFDC???9>>?54446.('(*)**./7>B=EDEGFEDGC@><,,,+-.06@>@?CE@ABED)))+*+*(((++++-****)(+,:9999>>?==;33347689=CEJGJJEFJGJFJJJJGJJJJJJFFHIHHJJJJJJJJJJJJJJJJJJH<<<>IGJJHIJJJDC644)'%%$%(+5'&&(-2.,'')-0-*(*0(:AEEEEFHEJJJJHJJGJJJJHGGGHJHGJGJ====JB4,..43-+)''&&&&*666=::89>?IHJJJJJIIIJJHFEFJHGHGGGGJIFBEC2222JGEJJB@<<<G@@@BBDHIJJJFEFHJ<3456DE=999(3-,**,+)'((7322332245CDIGJFJEJJGHJJFIJJIGHJEJJBBDJ>210..))78?JDHDFCHD568.+*(')(()*1;?AB@?A>>?=A312120./0.0013*))*??>BIGJIJJ7224IEEBBGHABB>89@AACEJGGGEHJGJJIJJFFJFJDHIJEGJEFDFIIJJ??@7879=+)().,-.//,,-CD40//3DJJHHJJJJJJJJJJJGJECCCJACA;;::=789AGGGEGFJH=;;;>=>341/00,+*(%$#$&((''(7BDEAFE;999<:;?A=;=BJI????@?-,))**,,**((*(&&1/127;IJFIJIJJGJJGIGJGJJGFGEJHGHHJHJGIJHJHGIEJJGF0/)*888:DDCF@@?@><JFGGFEEHEGJJJIJJIJJGJDDBCJEGJJFJJJIJGHHJJ@A@JHJJFCDBFDBCCBIJJJJJJJIGJJEFDBCCIJDHDEJCCJJBACBIHIJGJJJJJGJCIGJBFJBCEEEFFGFGJHJJJJHJJJJ>>=>JCJ=&&&&&((*,,+((().0-5:;@5555IJHHFJJJGEEDJJGIFIJ@??:;;;D@@77777AAJGCFFFJJIJGJHJJJHFEDBBFFFCJB==BIHJJJJ=J;;;;;;;<9:JJJJFJEG:JCBCBHJJJJJEJJEJEEEAC3)('&%&'*)'*,))??@@CCAJF6665<JGEJEEHJJGJHGJJJHJFJJJJJJJJJJJJJGJEGHEEJHFIJIJJJJJJGIH444;945AE@;;DBA::9:<@EHAA=<==HJJJFABAAHEEFG<::9?JGEJJGJFB@=:B@J875687;<<?BFGHJJJFJJIJJHHDEFDFDDDFGFJJHJJJJJJJJHFDHJGIJJJFFGCDFGJEJEFJJJIGJJIJG...0//1**()*+2845BJIJHJGJJEJGDBJIHJJJJGIC@@?FEJEIJGJGJJJEJJC966JJEIIJJ<;<<JGFGJDDBEG:CFDDEGDJGIJJJJJJJJFJHJA@@AJHHDJGJIGECB33--,*+,&')((')),45/367BA?A?@BD992?D@@JJJGHIFIHFDCE;:9'''&%%&568AACHEEGD@>,,-:95133<5.(('('&'(())));;;9;4:24=<<D88872CEJJJAEEFJJHEDCCB?<>@FJJGGHGFDIJJJIGIEGIJIHHJJF===<DJGJHGFCDFCEBBCHFGGFJJFJJCDCCBCCFGB@=<=>7677BBABJJJJG5555FEGFJJJGEH=<<;3'%%&1444;79>EEHJJHJBBCBA;41-)2*''((./,0(($$'*/08?B?<5/0=>FJJJGECABFD4==JJGCEJIFJGJJEHJJJJHJGFIHHJJGJ4442EA94@AJJEJFFFHIGGGJGI?=>8...09.,++/5;;EECAA@>IJ>FDEGHBBEJGJJJGHJJIJJJJJJHEFGEDBDGFA@@?@?@@*))(/=@C@>::IEJJJJFJJJJJJGJHIIDJ74456@??@DBB=755:@E:9//..000-)*)&$$%$%&*)))))%%&,:::=@A?GHGJJJJIJHJGJJJJJJIEIJJJ<777FJIJJGHHJJA@ABJ@@:6>DH=66++**(&(,,,&%%%*(%%%%'6555AFECF9?JJJGIJJHHJEEDDFFJFJJHEJEFJJEGF4445?:5,)*)*++,,.(&'+**+&%''../43:<AEJIIFJJJFJDA@@J:886=30-*('*,8?;;;<AE@>;;BC<;<;2>CEDECFGFJJIDJHIBBA@A?>?DEBCFBDFGJJEHJJFJHEEEJFJIJIJJJHJFJEJGEECFIGFCEFFDDJHGGFJJJJJIFJJFFCHJIIJJJFFEJIJDJHGJJHHIFHJJHGGEDCA@>991112643.-*)47;AAA=<JFHHCCBCA<;?>A?BJFECCGEEHJIFFEFJGFFGHJEJGJDJ<8897:97889<<<977556:5=>BB@CCJJJGJGFJJJGGJFJHDEFJJA@JJJJJJHJJJIEJDIJEF99923400...*'**++)%((($$&7.+*+762?GJEEJHGGJFJJJJJJIJJJGJJIJCAC<<3364=>?>BDJJJGFDDJIIJJJJJGJ/.,,0/244544723GFCGJIIJJFJHCEDCDHFEFCEDB@BCJHHJJGGJ@A>@BEJJJFJC@ACBAHIJEJGJJGHJIJJJGJHBC?999CCFFFIIIJHIHDCDCGIJJJJFJJFHJGFFEEGIJJJJJGJJJJJJFGHCBDCJJIIFDCCGJEIJJHHHHJHIJJC:::;J44434+77/000133C5G===@JJJJGIHG<<<<JDDGE><:62002575=5556@@A>?>?AF98985,,,++)-)&'((/1+++8;7745@@JIJFGJEEHGJHCEE@A@@FIJJJJGFJJFIIJJFIIGFHEJJHFJJJGFCA3D@>>>IJJCBBAGHDCD>==?HJJIJHFHJJJCEJC@<;:1113/-./3:6642229;<DHDDGJIGJJIJGJFJJBBEFFBA====JJEFFJFGJFDDFGJFHJ??;8885880,($$&&0E,,,-@ADDFE?>>>DBAHJFHJFGJJJJDFA>A:AA@IJJIEJJBJJDJI@CGHJJEGHJJGEFGIGFIIJFDEGFIHCDJGCF===@JHJEJJGIAAB:211C=A99522999,++***499;9@BJJGFHJHFGEEJEFAADCDJDC>>F@87779965492110-,((*@AJFJEJF@B999;;52114539<66788890/04>>=>DCCF>@IHHJHJ<<CCD>>=9:9?:9:9;;<JH>>2223E;777;BCCFD8889<::>>>=>@@GEEJHJJFA@?@JJBCDFDEAABFEJJEJJHGC43/,---233EJJHJHJJIEIABEIJDA@21005AGJEHHAHFDFEHJEDFJJJJEDDFGE5555778CB?@?:>@E?@GDIHHJGJJGAACBJJHA@??CJ@GJIJJJA@CDIJJJJHJEJGJIJJJHHFHJ///2GJJGGJJA@99:3333011.**,:=DFGJEJGHFEEHJ@DJJJJJFFJJ6//2JGJIHJGJGJIJDADJGEEB>=:2006/0=>-+++/-'&&'**4:BCBIJJ@<;;:;85'''(?BIEG;//0BD@JFFJJGGJJJDEGFJJEFBBGBEDGBG?>=</.%%&-)%%%&*+BCDFEBC@@AA=<=344?FGFJGJJ<<<;CIJGIF;;;:4EEEEHJHJC@@ABFJJ>?,,,,5344:=EJJJJIJJJJJHJHGIHJHJJJJJ5544//,,00;;=AAAJJHIDJIJ???>GDDHIFJIJGJJJFFJJJAAABJJFCABCA::::A:999CBCJGDEECDEEAA?A@,***>=866@CCE=>?>AGJIHJJJJEIHJHJDGFI>;:9221(((()(()-+&//)$#&&'())*+('&%&$&)5679EGFJC=666=2-)67>CC@??9;1&'.6BDJFJA@?ACB=3325331)**47<IFEGJJJJIJJJH;;;9510/-?A?JEIDF=<<<?A66989===>CGJJIJJJJJJJJIJ@GJJJIHJFEEECCHCB>366+))**,,+-9<A===6/*)*.2>AECCEFJCAB@;BB*)))))')*))(&&(0'..--/1;>=<=;<?DJ>;<;@@<;;;?EAFCBJFJJIJ??>>B555553&&&&)))2-,+-7418?76522236557??>====>DB433678@??==?>=01:<=IFCBDCCHGJJJIIA<@<CGJJJHD>22227885C7779FGJE@BBH=:9532--..>A<AA@AD==EGJIGHC===877....5::<<>@BC>;?>BFEIDECBFJJJJIJJJGEIFJJIJJJCABAJG<==<JJJGFEGJ;666652/*))/.))('')'&$%%%%%*+:==A///03445;8==3364;D>;@?BF@+**+A<<<HIJJEJFDAEBGFHHBB8888@CCCEDJJJIJFFEEH99956669443-,
@Glass_T7V_26_D3_14_11_28
GCCGCTGAGTCCCTCGGCAAAAAAAGGGCAAGGTGTCACCACCCTGCCTTTTTCTTTAAAACCGAAAAGATTACTTCGCGTTATGCAGGCTTCCTCGCTCACTGACTCGCTGCGCTCGGTGGTTGCGGCGAGCGGTATCAGCTCACTCAAAGGCGGTAATCTGACGGTTACATTGTGAATCTGTTCATGGTGAACAGCTCTGAATGCACCAAAAACTCGTAAAAGCTCTGATGTTGTTTTACACCGTTTTCATCTGTGCATATGGACAGTTTTCCCTTTGATATGGTGAACAGTTGTTCTACTTTTGTTTGTTAGTCTTGATGCTTCACTGATAGATACAAGAGCCATAAGAACCTTCAATCCTTCCGTATTTAGCCAGTATGTTCTCTAGTGTGGTTCGTTGTTTTTGGTGGGCATTGGAACGAACCGTAATCATACTTACTTTGCATGTCACTCAAAAATTTTGCCTCAAAACTGGTTTCAATTTTTGCTAATCGTAAAGCATCGTGTAGTGTTTTTCTTAGTCCGTTATGTAGGTAGGAATCTGATGTAATGGTTGTTGGTATTTTGTCACCATTCATTTTTATCTGGTTGTTCTCAAGTTCGGTTACGAGAATCCATTTGTCTATCTAGTTCAACTTGGAAAATCGACGTATAGTCGGGCGGCCTCGCTTATCAACCACCAATTTCATATTGCTGTAAGTGTTTAAATCTTTACTTATTGGTTTCAAAACCCATTGGTACTGCTTTTAAACTCATGGTAGTTATTTTCAAGCATAACATGAACTTAAATTCATCAAGGCTAATCTCTATATTTGCCTTGTGAGTTTTCTTTTGTGTTAGTTCTTTTAATAACCACTCATAAATCCTCATAGAGTATTTGTTTGAAAAAACTAACATGTTCAGGATTATATTTTATGAATTTTTTTAACTGGAAAAGATAAGGCAATATCTCTTCACTAAAAACTAATTCTAATTTTTCGCTTGAGAACTTGGCATAGTTGCGCTTGGAAAATCTCAAAACCTTTTGACCCAAAAGGATCATTCACCATTATCGTCATCAGCTCTCTGGTTGCTTTAGCTAATACACCATGGTTTCCTATGATGTTCATCATCTGAGCGTATTGGTTATAAGTGAACGATACCGTCCGTTCTTTCCTTGTAGGGTTTTCAATCGTGGGGTTGAGTAGTGCCACACAGCATAAATTAGCTTGGTTTCATGCTCCGTTAAGTCATAGCGACTAATCGCTAGTTCATTTGCTTTGAAAACAACTAATCAGACATACATCTCAATTGGTCTAGGTGATTTTAATAGTACCAAATTGAGATGGGCTTATAAATGATAATTCTCATGTATTTTTCCCTTTGAGCTGTAATATGTAATTTTTATAGACGTTTGCTAGAAAATTTGTAAATTCTGCTAGACCCTCTGTAAATTCCGCTAGACCTTTGTGTGTTTTTTCTTGTAAGTGGTTATAATTTATAGAATAAAGAAAGAATAAAAAAAGATAAAAAGAATAAATCCCAGCCCTGTGTATAACTCGCTACTATCAGTCCGCAGTATTACAAAAGGATGTCGCAAACGCTGTTTGCTCCTCTACGAAACGATGAAACGCTAAAGGCTTAAGTAGCACCCTCGCAAGCTCGGGCAAATCACTGATCCTTTCTCCGACCATCAGGCACCTGAGTCGCTGTCTTCGTGACATTCAGTTCGCTGCGCTCACGGCTCTGGCAGTGAATGGGGGTAAATGGCACTACAGGCGCCTTTTATGGATTCATGCAAGGAAACTACCCATAATACAAGAAAAGCCCGTCACGGGCTTCTCAGGGCGTTCTGGCGGGTCTGCTATGTGGTGCTATCTGACGTTTGTTCAGCAGTATCCTGCCTGTGATTTCCCAGTCTGACCACTTCGAGTATCCCGTGACAGGTCATTCAGACTGGCTAATGCACGCGTAAGGCAGCGGTATCATCAACAGGCTTACCGTCTTACTGTCCCCTAGTGCTTGGATTCTCACCAATAAAAAACGCCCGGCGGCAACCGAGCGTTCTGAACAAATCCAGATGGAGTTCTGAGGTCATTACTGGATCTATCAACAGGAGTCCAAGCGAGCTCGTAAACTTGGTCTGACAGTTACCAATGCTTAATCAGTGAGGCACCTATCTTGAGCGATATCTATCTCGTTCATCCATAGTTGCCTGACTCCCGTCGTGTAGATAACTACGATACGGGAGGGCTTACCGTGGCCCCAGTGCTGCAATGATACCGCGAGACCCACGCTCACGCGTACCAGATTTATCAGCAATAAACCAGCCAGCCGGAAGGGCCGAGCGCAAGTGGTCCTGCAACTTTATCCGCCTCCATCCAGTCTATTAATTGTTGCCGGGAAGCTAGAGTAAGTAGTTCGCCAGTTAATAGTTTGCGCAACGTTGTTGCCATTGCTACAGGCATCGTGGTGTCACGCTCGTCGTTTGGTATGGCTTCATTCAGCTCCGGTTCCCAACGATCAAGGCGAGTTACATGATCCCCATGTTGTGCAAAAAAGCGGTTAGCTCCTTCGGTCCTCCGATCGTTGTCAGAAGTAAGTTGGCCGCAGTGTTATCACTCATGTTATGGCAGCACTGCATAATTCTCTTACTGTCATGCCATCCGTAAGATGCTTTTCTGTGACTGGTGAGTACTCAACCAAGTCATTCTGAGAATAGTGTATGCGGGGACCGAGTTGCTCTTGCCCGGCGTCAATACGGGATAATACCGCGCCACATAGCAGAACTTTAAAAGTGCTCATCATTGGAAAACGTTCTTCGGGGCGAAAACTCTCAAGGATCTTACCGCTGTTGAATCCAGTTCGATGTAACCCACTCGTGCACCCAACTGATCTTCAGCATCTTTACTTTCACCAGCGTTTCTGGGTGAGCAAAAACAGGAAGGCAAAATGCCGCAAAAAAGGGAATAAGGGCGACACGGAAATGTTGAATACTCATATTCTTCCTTTTTCAATATTATTGAAGCATTTATCAGGGTTATTGTCTCATAAGCGGATACATATTTGAATGTATTGATAAAAATAAACAAATAGGGGTTCCGCGCACATTTCCCATGGTGCCACCTGACATCTAAGAACCATTTATCATCATTGACTAAAATAGGCGTATCACGAGGCAGAATTTCAGATAAAAAAAATCCTTAGCTTTCGCTAAGGATCATTTATGATGGGCGCTCTTTATTCAACTCGCGGCCGCTTCTAGAGTTATGACAACTTGCAAGGCTACGTAACCTTTGACAACCAGCCAAATCGCCTGGGCTGGCCCCGGTACATTTTTAAATACCCGCGAGAAATAGAGTTGATCGTCAAAACCAACATTGCGACCGACGGTGGCGATAGGCATCCGGGTGGTGCTCAAAAGCAGCTTCGCGTCTGGCTGATACGTTGGTCCTCGCGCCAGCTTAAGACGCTAATCCCTAACTGCTGGCGGAAAAGATGTGACAGACGCGACGGCGACAAGCAAACATGCTTGTGCGACGCTGGCGATATCAAAATTGCTGTCTGCCAGGTGATCGCTGATGTACTGACAAGCCTCGCGTACCCGATTATCCATCGGTGGATGGAGCGACTCGTTAATCGCTTCCATGCGCCGCAGTAACAATTGCTCAAGCAGATTTATCGCCAGCAGCTCCGGATCGCGCCCTTCCCCTTGCCCGGCGTTAATGATTTGCCCAAACAGGTCGCTGAAATGCGGCTGGTGCGCTTCATCCGGGCGAAAACACCGTATCGCCAGATCTTCAGCAGCCAGTTCAGGCGTTGATCCCGGTAAGCCAGCAACGATTAATGGTGATGCCACTGGCGAGCCTCAATGACGTAGTGATGAATCTCTCCTGGCGGGAACAGCAAAATATTAGCCGGTCGGCAAACAAATTCTCGTCCCTGATTTCTCACCACCCCCTGACCGCGAATGGTGAGATTGAGAATATAACCTTTCATTCCCAGCGGTCGGTCGATAAAAAAATCGAGATAACCGTTGGCCTCAATCGGCGTTAAACCCGCCACCGGATCGGGCATTAAACGAGTATCCCGGCAGCAGGGGATCATTTACATATCAGCCATACTTTCATATTCCCGCCATTCAGAGAAGAAACCAATTGTCCATATTGCATCAGACATTGCCGTCACTGCGTCTTTTATCATCATTAACCAAAACGGTAACCCCGCTTATTAAAAGCATTCTGTAACAAAGCGGGACCGAAGCCATGACAAAAACGCGTAACAAAAGTGTCTATAATCACGGCAGAAAAGTCCACATTGATTATTTGCACGGCGTCACACTTTTTGCTATGCCATAGCATTTTTATCCATAAGATTAGCGGATCCTACCTGACGCTTTTATCGCAACTCTCTACTGTTTCTCCATACCCGTTTTTTTGGGCTAGCTACTAAGAGAGAAAGAGGAGAAATACTAGATGATGCAAACCGTTTTAGCGAAAATCGTCGCAGACAAGGCGATTTGGGTAGAAGCCCGCAAACAGCAGCAACCGCTGGCCAGTTTTTCAGAATGAGGTTCAGCCGAGCACGCGACATTTTTATGATGCGCTACAGGGTGCGCGCACGGCGTTTATTCTGGAGTGCAAGAACGTTCGCCGTCAAAAGGCGTAATGGTGATGATTTCGATCCAGCACGCATTGCCGCCATTTATAAACATTACGCTTCGGCAATTTCGGTGCTGACTGATGAGAAATATTTTCAGGGCTGTTAATTACCATCATAACAAAATGGCCAACCGGTTATTTCTGGTAAGACTTCATTATCGACCCTTACCAGATCTATGGCGTTGCGGGCGGTGCTGCTGATTGCTTTCGGTACTGGAATAATATCGCAGCTTCCGCATCGCTCACAGTCTGGAGATGGGGGTGCTGACCGAAGTAGTAATGAAGAGGAACAGGTACACCATGCCGTCGAGGAAACGACGACATTGACATCAACGACCAATGTGGTGGTTTTGTCGATCCAGTTCAACCGTACCCGCGAGCTTGCACCAATTCGCGGGGCGCCAACCTGACGGTGATCGAGCAGATCCGGCATCAATCTTTCCGCTGGTCTGCCGGTCAGCCGGCTTCACTGGTTTCTGATTGGTTCGGCGTTGATGGCCCATGACGATTTGCACGCCGCCGTGCGCCGGGTGTTGCTGGGTGAGAATAAAGTATGTGGCCTGACGCGTGGGCGAGATCCTTGGCTTTATGACGCGGGCGCGATTTTACGGTGGGTTGATTTTTGTTGCGACATCACCGCGTTGCGTCAACGTTGAACAGCGGCAGGAAGTGATGGCTGACGTTAGTGTGTTGGCGTGTTTGCAACAGCAATCGCGGTATTGCCGATGTGGTGAAGGCGGAGCCGGTGACGCTGGCGGCAGTGCAACTGCATGGTAATGAAGAACAGCTGTATATCGATACGCTGCGTGAAGCTCTGTGCGCATGTGCATGTGGAAAGCCTTCAGCGTCAGTGAATTCCTTGCCGCCCGCAAGTTCAGCGCGTTAATGATCTTGACGACAAGGTGAGCACGGCAGTAGCTAACTGACTATTTGAAGTAAACCGGGCGCTGACGCCAATGGTCTGCTGGCGGGTTGCAGCGCAAGTCAGGTCTCCATGGAAGCGGCGCGAACCGGCCTGCAAACTGATATTAATATTATATAGTCGCAACCGGGCATCAAAGACGCACGTCTTTTGGCCTCGGTTTTCCAGACGCTGCGCGCATATTAAA
+
%%%&&&&%$$$$%%))**,++.176---8888:=850....797-;7507:;=60.6.<>IJFCDDFJJGIIGDBA>>?;;FDEJB:;;:<:8:<DDJFFFJIFHJIJJHJJJCDC70,)+3++++<<@>ABCBCCCEJJJIJD///.1112?<653'&&&(%$%%''*)(%%%%%%%)/3112><>?===@AAB6667)()(-<D@B@A:::EBA?5555DEJHGGEEGEFG92,-/444:=CD@EFJJJ??GJHJJJIJIEJJJJBABAJGJG><<50A@@>5)+8==?BCFGHEHHEIFHJHJGD;74?@<>?AEGIJJGJHGHJJIJIJJGFHJJJHEBCBDGJ1/../-))(((65:GEC@D<DGIJFHIIFHEGHJIJJGJHFJJJJJ====644540,)))'))(***'''%%'+'(&&'.,/&&&289>A@A=AA@<8778GFJHJIDDIJJJJIIJEDDB@>A?@90'$###$$%%'*,+(('&('$$%&+06<<>ACIJJGJJHJG??I6/2'>CFGAJEFJHF///:EIHFJFJJJJHJJIJJJJHJIJJIGGE222HGIJEHJIJIF?CEIJJGFDBDDJJIJJHJIECCCJB??8999=:102-0BFFIJJJGJJJGHJHFFJHGFFJHHHHGHJ<,++)*('&&*((()AA?@?EHABABFFHJHIGGJJHJFIJJJJIJJJJJHGIJHFJJJJIHIJGGJHIEECBGJHGJJHB@8::///,--&((&''')**:=<=BEFBBJFFJFGJHJGGJJJIFJJIGJECDIGFDCDD:::>A>>=0.../@A=;:44.,*+01579=DBGBJ;5344:8110388?CAA;<@F=AACA36+22<?AAABFFGDJJFJHGFGFA?FEJFHD;;.6(&&,0.)(*((***&%&%''()(*())***++1556:EHJJJIJFIGGHJJJJFFHEHGJFHFJHJCACBJJHGHIHHHJGDCBHJFJHGJHIJJ=889<C@??>===87822,+**)&$$$%'*9=?<>11/./02('$'))&&&&'',-34+*)%#$%$%&%$$$#$$%,-//1>?AFEICCCCJJHHFGA7755(&&%%##&&+($$%&%&'()00335639DEGIEDCBDE@@@@FGEJFIJJHHJFHHEABCEJEGJCDEEJHJJFJJFHHHHGFJEIHJJHJGDGJEHFFIF998?54:944..04--6;=:::<@=>DJGDFIJJJJJIDFECFIFEDDCFEFGFH@@@@EFD8778BBAAFEEGIEBBA?7888@@899:+**61113++**)(''&&('==@BBAAADFB?:;D@,(&%%%$%'&,,()%(((()/,,)(&&&&'(&&&&'''%%$$&'&%%('&(''&&(+'%%$$$&&%%%%%%%%*(%%&$%$#%&%%&''''%'&(+;.--.;GIGFHEGJIJHJGIJHHIEEG:::IHJHHGDB;;@;?AA5HE@D=84176+('$%%%%)-35ABCEFGGJIHHFDC@80..6<>DHF?>EBIJJJJIEGIJJJJBB@?;::942.36>JFFGIJGJIHJJE)(()2/%#$''*&'01--,***('&'-FGIFJHGIEC==?DFGIFJJE9FJFHJFE><'&&/-)''$$$)(&%%%&68:;??=?BJGDBDDJDF@?A999:JA)(()+*)('%$$%%&%%&%*+-8=EEJGGJFCAABIJGJGHHGHJEECD@)'(88>::>CBDHGHGHHFJIJHHHIGCBBBC:963501115;9999BBBBEFHJHJJJFFEHEIHFHE@?HIA=7799AA===>CCGJJIJEEFDFIGIGFDEFHJBECEED@?>8EFEGBACCCB772+**161/.&&%'+1119@CCEH@??@HGJGGCCBDD765'%%''%'%%$%$$%$$$%('''&(*)')+++*-'0.05-+.8/.--('%$$%%%%4):<CJIEJIHFIGJEEDDEGJEJIEGB;42+&%%(9@FHFHCCCDEJHIEEFGJABA@F<851-,),.,.::=86<>@CA@<;;;;=FEEGJIEBD333178>@DA;<<<?DDFGJJIGDBBBD?>?>C=7,/579;FFJJHIFGDDFEFFBABEJHGGJGIJCICCDB@BB<;<>GDEBAABCHFIDDCAA-**+74354-4655578@>=>>AAC@?@?A@?BBEFIECACDD<=<>'''(&%')*'''%'%%$$&((,/1//1*+.>::::BDGIIGEB:0>7>==>?H??>?>AIJED;;<>H>?IJDAC=A=421('&&(01118;?EEJJHGJJIHJJHFJHGFIFJJHJD?>:4.)&%$&(+128:BE?E1111DEEFGJIF@@A@@@BCAEFGJJIDIB==;=E*&&9:<AFEJGGFDFFDHJHJH@=97,+)*0278<;@BDGGJJHHGHBJFAHJJHFGE<98:==:::6688FJHJIJHJJJJIHJGJIJJJJJJJJJJJFHJE7777CB;;///0EJJHGGGJJJJHIJIJJJFHIJJJJJJJJEEEEB@67EG@@?:9:6CCHEJH=<<8990-('(-4///007AC@ABBFGJJJJIJJHFEJFHJJJJJGGFGEFEHJJEJ@BDCJDCA@211.,+,/BEFHIGJGJFGJJJIIHIJHJJIFJJJJDDGCIJJJJIJIGJFIEDEA?>?@JJJJIHJFJGGJFJJGGGJIFHHEGFACGGGJJGIJJJJJHHHHHFJJJJJJJGFHCDF@ACBDFAEDIH9;9JJHEBEDFFHC>;6)))(-.13<A?DBA@@;ADCACBIFB8778ABBIJJJJIIJJDGFHJJJFE::::DHGCBCEE:BJFCFFJ?@@@FEJFHIHGFG<<<<@D/???JHHEDEIBB8765989><::90392<==@=/,++-EEFEGIA@AABA@?DEEIGHEEIFIGJI////.--)((*,:=ADGGGF@?<?;7>?BADFHJE99922235555:88=@@BCIHECGCDEEGHBCCAC>>8>CEB:CGFDFEBJJGFFEEJ@@@@JJJJJDCDCGGHDIJ>8878D>C:DCBA>(((===:=GDGFFIHJJHJJIJHFHEJFJE>9+(((.0ACDGJFHJIIGJEEB>HFJFJ42)&$$$&'**+./02...2988<GJIGGCHHGJJECAA@?5/>CCE?D;''''655,,,-71-,+'($$%%%&$#$#$$&(04445AFJFFFHJEJJJHGHJJHIJJJEDCFD@>><843;CFGJHIJJJJIGHJJJJIJGIGC=8(''(5**)()''(,111///.())%%&&***05>?<8652-.++,,9=DFEEB*))*4+&$##$'*)&$$#####$)&%$$%%%$%%%$#%$&&&'&'()1<9899??92.*)&)/14<<JHFIDHHCBA@:88EH><<<>A9=89==>HIJJJFHJJJJJJJGJGEEGHFJJJJJHEGEEEEGJJFEJJGHJIJFJGIJJIJG99756021)(((.6CHBABBA>==?JJEJJHJIGJ=:7<<=CFGGDJJJJIJJJHJIJJJJJJJJJJJFJ@?@:++;9:;0003;=ACDCEFGJIJJJFCEDDA?@@E66@?AFJEJFJJJJHIJIJJFDEGJJDFCBA>>EIJCIFJDFGCAA@A??DC9667CGIJHJJHA===?FEF;<?><:>;<8?ABBBCCBABDBDC==13''./>IIJJFEEDD?CCC@CA<<>?=/0146////;8888EIJIFJFGDJJGIHJJFGEA77788:=*)((,)+-),5851,2DCEIGJJJJGGCBCBFBC@C?DEJJFJHJJJFIFEJGIJFGJJJJJII??;955633/.,)('&&$$$$%%&&%%$%%&&&&'*)%&'(&&'&$$$$$%&'%$%'$$$$%&$&&$%$%&$%$$&&&''&$$%%(+'''&('$$#$$&'&&)**&#$%%%%$%$$$%'455657CDCFEFFGJJJEIDG==<96554.,*&%%()37---/8989;<=5323=;=@JHJEGE6@.+%&++('''1>???IJIJJJJJ77762146912111//77:??@CD=BFJGD@@CJHJJD>==3333>?FEFB@>;<<<IFHGJJJJJHHGIFD<<<=EHEGEGFJJJJJHCF0///8776559EBBABJJJ?A?AB@;:<7A@<<<331-,-)()((*'&$##$$$'''*,&&'(2'&&%$&%(0(?@BJIGHJJJJHJJJJIHJGJJGFJJBDAGE==<=HHEJJDFEEIHEDC=<=;;+)'%%%'&'%$$#####%'&%&(*+))*/119;=:7473BDCDJJJJIIIFJIIJGH==<=@72.--/'''(5555;<=>@FJJHGEJFJJGIGJHGFIJEEFJJJGJJHIJJJ@JIJJHDFHGDHEGDDJGHDGJHFEGEEFJI;)()*4112>=EJFHGFGIIJJJHJIJJJJJB@9DF>;=FH?@A844DJJJEFJJHGJJJFJJJJJJJHADABABJFJJJJGJJIIDDIGHJIIGFECCJJJDCJFHEA@B>><2)'')*267779<<@GJHJJHDB888HGJJIJJHJJD@AB?:22445CBEGFCCCCDBBCCAAAAEJIJGECIFEHGHFIJIFC>>IJJJIGJJJJJIJGJEJFCD0//0B@FB=;<<>:<<=EB::::A@ABCCBCEGJJJJJGJJIJHHJHHJJFHFC@BBGJEGGCJJJFEEDJGJ>=>>CFAA550.--,)('''-$&<=CFHIDFJJIFCD52*'''&&&%&'%&&%')296?A<:667;@=@?=@;000400/0?GHGIIJJJJFB?@?====DCDEJJJJJJJJJIJHJJHJIJGEEDG8.-,(%%%%%#%$$$%%%&&&(&''$$&()$$$#$#%%$%$%%&('&&'''')&,+,,,.000299==>?@8,,,))'(22)'&&)&%%$'%%'%)&%%%$$%%####$%&')&&&&%'&'&%(%###-.,,2++**413-6+'//00/,+)+-'(();@>:&&&5550//'''()'''($$#$#$$&%''&''))(((%###$&&''')%%$$&'(())'%#####$$&$%%$%**--'&&%#$$&,%$&''%%&,''%%%#%%%####&&&+(+))*,*5:;<<BA;6%%%$%$$$$$#$&''%$###%&'(()+,/(''&&%$$$&##$$$&&())(*)'''(%($%&$%&%%%&$$%%&%$$%%&&(*'$$%$%$'&$$%$')+.22-,,,?JDIFJJJJIJHJGJIJJGIHJFGJJJJJGIGJIIGFFDFEIJJHGIFAABJFBAEGJGJHIHFJFGGEDDDHEJ//./3235%%%%/(&&&%$$&('$%%%&&(*,0100.-..-)'''(3GEGHJFEGGFIJCAAAI>???GJCDBCHJJJIIJHA>>>:::,*)*+*****($%%)('&%&%%&'&%%$&'$$%$&+++%&&'***.,('$#$%&&&(''%%$$(&))&'**.-.1&$$$#$$%%%$$$%%$%$%%##$(-3@CEDABCBFJJJGGFIJHIIJJJGGHIIJHGJJJJJHJGGGIEIIJJJJJFHFIFIGEC@:4)&%$$#%%&''%&%%$&)-20'%%&%&%&()&$$$$%%#$#$'(%%&&())),&%%$$$&'(&'&'(%&&%$##%&$##%$%$#&&'&$$%$$#$(%%%$%&&%$$$$$$#$%''%%%%%$%&'*)('%&####%$&%$&'&%%%')*,+,,&%$#$$%$$(&&%$%$$$$%$#$$$%(&%%))('%%$%%%'')%%&&&%%####'&&(%&'%''%#$#$%%&&'.6??ABBDCD=44100/-*'&%%&??ACGEEB@CDEHEF::;GJF>DDD@A@<:895A00//-''$
@Glass_T7V_26_D3_14_11_29
CCTATAAAGAACTGGCGTGTTATCACGAGGCAGAATTTCAGATAAAAAAAATCCTTAGCTTTCGCTAAGGATGATTTATCTGGAATTCGCGGCCGCTTTGTTTCTTTTCGAATTGGCGGGCCACTTCTAGAGTTATGACAACTTGACGGCTACATCGTTGACTTTTTCTTCACAACCGGCACGGAACTCGTTCGGGCTGGCCCCGGTGCATTTTTTAAATACCCGCGAGAAATAGAGTTTGATCAGTCACGAAAACCAACATTGCGACCGACGGTGGCGATAGGCATCCGGGTGGTGCTCAAAAGCAGCTTCGCCTGGCTGATACGTTGGTCCTCGCGCCAGCTTAAGACGCTAATCCCTAACTGCTGGCGGAAAAGATGTGACAGACGCGACGGCGACAAGCAAACATGCTGTGCGACGCTGGCGATATCAAAATTGCTGTCTGCCAGGTGATCGCTGATGTACTGACAAGCCTCGCGTACCCGATTATCCATCGGTGGATGGAGCGACTCGTTAATCGCTTCCATGCGCCGCAGTAACAATTGCTCAAGCAGATTTATCGCCAGCAGCTCCGAATAGCGCCCTTCCCCTTGCCCGGCGTTAATGATTTGCCCAAACAGGTCGCTGAAATGCGGCTGGTGCGCTTCATCCGGGCGAAAGAACCCCGTATTGGCAAATATTGACGGCCAGTTAAGCCATTCATGCCAGTAGGCACGCAGACGAAGCATAAACCCACTGGTGATACCATTCGCGAGCCTCCGGATGACGACCGTCATGATGGAACTCTCCTGGCGGGAACAGCAAAATATCACCGGTCGGCAAACAAATTCTCGTCCCTGATTTTTCACCACCCCCTGACCGCGAATGGTGAGATTGAGAATATAACCTTTCATTCCCAGCGGTCGGTCGATAAAAAAATCGAGATAACCGTTGGCCTCAATCGGCGTTAAACCCGCCACCAGATGGGCATTAAACGAGTATCCCGGCAGCAGGGAATCATCTTACGCTCAGCCATACTTTTCATACTCCCGCCATTCAGAGAAGAAACCAATTGTCCATATTGCATCAGACATTGCCGTCACTGCGTCTTTTACTGGCTCTTCTCGCTAACCAAACCGGTAACCCCGCTTATTAAAAGCATTCTGTAACAAAGCGGGGACCAAAGCCATGACAAAAACGCGTAACAAAAGTGTCTATAATCACGGCAGAAAAAGTCCACATTGATTTTGCACGGCGTCACACTTTGCTATGCCATAGCATTTTTATCCATAAGATTAGCGGATCCTACCTGACGCTTTTTATCGCAACTCTCTACTGTTTCTCCATACCCGTTTTTTTGGGCTAGCTACTAGAGAAAGAGGAGAAATACTAGATGATGCAAACCGTTTTAGCGAAAATAGTCACAGACAAGGCGATTTGGTAGAAGCCGCAAACCAGCAACCGCTGGCCAGTTTTCAGAATGAGGTTCAGCCGAGCACGCGACATTTTTATGATGCGCTACAGGGTGCGCGCACGGCGTTTATTCTGGAGTAGAAAAAGCGTCAGCCGTCAAAAGGCGTGATCCGTGATGATTTGATCCAGCACGCATTGCCGCCATTTATAAACATTACGCTTCGGCAATTTCGGTGCTGACTGATGAGAAATATTTTCAGGGGAGCTTTAATTTCCTCCCCATCGTCAGCCAAATCGCCCCGCAGCCGATTTTATGTAAAGACTTCATTATCGACCCTTACCAGATCTATCTGGCGCGCTATTACCAGGCCGATGCCTGCTTATTAATGCTTTCAGTACTGGATGACGACCAATATCGCCAGCTTGCCGCCGTCGCTCACAGTCTGGAGATGGGGGTGCTGACCGAAGTCAGTAATGAAGAGGAACAGGAGCGCGCCATTGCATTGGGAGCAAAGGTCGTTGGCATCAACAACCGCGATCTGCGTGATTTGTCGATTGATCTCAACCGTTCCCCGCGAGCTTGCGCCGAAACTGGGGCACAACGTGACGGTAATCAGCGAATCCGGCATCAATACTTACGCTCAGGTGCGCGAGTTAAGCCACTTCGCTAACGGTTTTCTGATTGGTTCGGCGTTGATGGCCCATGACGATTTGCACGCCGCCGTGCGCCGGGTGTTGCTGGGTGAGAATAAAGTATGTGGCCTGACGCGTGGGCAAGATGCTAAAGCAGCTTATGACGCGGGCGCGATTTACGGTGGGTTGATTTTATTGCAACATCACCGCGTTGCGTCAACGTTGAACAGGCGCAGGAAGTGATGGCTGCGGCACCGTTGCAGTATGTTGGCGTGTTCCGCAATCACCGCGATATTGCCGATGTGGTGGACAAAGCTAAGGTGTTATCGCTGGCGGCAGTGCAACTGCATGGTAATGAAGAACAGCTGTATATCGATACGCTGCGTGAAGCTCTGCCAGCACATGTTGCCATCTGGAAAGCATTAAGCGTCGGTGAAACCCTGCCCGCCCGCGAGTTTCAGCACGTTGATAAATATGTTTTAGACAACGGCCAGGGTGGAAGCGGGCAACGTTTTGACTGGTCACTATTAAATGGTCGATCGCTGGCAACGTTCTGCTGGCGGGGGCTACGGCGCAGATAACTGCGTGGAAGCGGCACAAACCGGCTGCGCCGGACTTGATTTGATTATATAGTCGCAACCGGGCATCAAAGACGCACGTCTTTTGGCCTCGGTTTTCCAGACGCTGCGCGCATATTAATACTAGTAGCGGCCGCTGCAGTCCGGCAAAAAAGGGCAAGGTGTCACCACCCTGCCCTTTTTCTGAAACCCGAAAAGATTACTTCGCGTTATGCAGGCTTCACTCACTAACTCGCTGCACTGGGTAACTAGGCTGCGGCGAGCGGTATCAGCTCACTCAAAGGCGGTAATCTCGAGGTTACATTGTGAATCTGTTCATGGTGAACAGCTTTGAATGCACCAAAAACTCGTAAAAGCTCTGATGTATACTATCTTTTTTACACCGTTTTCATATCTGTGCATATGGACAGTTTTCCCTTTGATATGTAACGGTGAACAGTTGTTCTACTTTTGTTTGTTAGTCTGATGCTTCACTGATAGATACAAGAGCCATAAGAACCTCAAATCCTTCCGTATTTAGCCAGTATGTTCTCGTGTGGTTCGTTGTTTTTCGTGAGCCATGAGAACGAACCATTGAGATCATACTTACTTTGCATGTCACTCAAAAATTTTGCCTCAAAACTGGTGAGCTGAATTTTTGCAGTTAAAGCATCGTGTAGTGTTTTTCTTAGTCCGTTATGTAGGTAGGAATCTGATGTAATGGTTGTTGGTATTTTGTCACCATTCATTTTTATCTGGTTGTTCTCAAGTTCGGTTACGAGATCCATTTGTCTATCTAGTTCAACTTGGAAAATCAACGTATCAGTCGGGCGGCCTCGCTTATCAACCACCAATTTCATATTGCTGTAAGTGTTTAAATCTTTACTTATTGGTTTCAAAACCCATTGGTTAAGCCTTTTAAACTCATGGTAGTTATTTTCAAGCATTAACATGAACTTAAATTCATCAAGGCTAATCTCTATATTTGCCTTGTGGAGTTTTTGTTTGTGTAGTTCTTTTAATAACCACTCATAAATCCTCATAGAGTATTTGTTTTCAAAAGACTTAACATGTTCCAGGATTATTTATGAATTTTTTTAACTGGAAAAGATAAGGCAATATCTCTTCACTAAAAACTAATTCTAATTTTTCGCTTGAGAACTTGGCATAGTTTGTCCACTGGAAAATCTCAAAGCCTTTAACCAAAGGATTCCTGATTTCCACAGTTCTCGTCATCAGCTCTCTGGTTGCTTTAGCTAATACACCATAAGCATTTTCCCTACTGATGTTCATCATCTGAGCGTATTGGTTATAAGTGAACGATACCGTCCGTTTCTTTCCTTGTAGGGTTTTCAATCGTGGGGTTGAGTAGTGCCACACAGCATAAAATTAGCTTGGTTTCATGCTCCGTTAAGTCATAGCGACTAATCGCTAGTTCATTTGCTTTGAAAACAACTAATTCAGACATACATCTCAATTGGTTTAGGTGATTTTAATCACTATACCAATTGAGATGGGCCCTAATGATAATTACATGTCCTTTTCCTTTGAGTTGTGGGTATCTGTGGTACTTTTTCTAGACCTTTGCTGGAAAACTTGTAAATTCTGCTAGACCCTCTGTAAATTCCACTAAGACCTTTGTGTGTTTTTTGTTTATATTCAAGTGGTTATAATTTATAGATAAAGAAAGAATAAAAAAAGATAAAAAGAATAAATCCCAGCCCTGTGTATAACTCACTACTTTAGTCAGTTCCGCAGTATTACAAAAGGATGTCGCAAACGCTGTTTGCTCCTCTACAAAACAGACCTTAAAACCCTAAAGGCTTAAGTAGCACCCTCGCAAGCTAGGGCAAATCGCTGAATATTATTTGTCTCCGACCATCAGGCACCTGAGTCGCTGTCTTTTTCGTGACATTCAGTTCGCTGCGCTCACGGCTCTGGCAGTGAATGGGGGTAAATGACATCAGGCAGCTTTATGGATTCATGCAGAACTACCGCTGATACAAGAAAAGCCCGTCACGGGCTTCTCAGGGCGTTTTATGGCGGGTCTGCTATGTCGGTATATCTGACTTTTTGCTGTTCAGCAGTTCCTGCCCTCTGATTTTCCAGTCTGACCACTTCGGATTATCCCGTGACAGGTCGCATATGAACTGGCTAATGCACCCAGTAAGGCAGCGGTATCATCAACAGGCTTACCCGTCTTACTGTCCCTAGTGCTTGGATTCTCACCAATAAAAAACGCCCGGCGGCAACCGAGCGTTCTGAACAAATCCAGATGGAGTTCTGAGGTCATTACTGGATCTATCAACAGGAGTCCAAGCGAGCTCGTAAACTTGGTCTGACAGTTACCAATGCTTAATCAGTGAGGCACCTATCTCAGCGATCTGTCTATTTCGTTCATCCATAGTTGCCTGACTCCCCGTCGTGTAGATAACTACGATACGGGAGGGCTTACCATCTGGCCCCAGTGCTGCAATGATACCGCGAGACCCACGCTCACCGGCTCCAGATTTATCAGCAATAAACCAGCCAGCCGGAAGGGCCGAGCGCAGAAGTGGTCCTGCAACTTTATCCGCCTCCATCCAGTCTATTAATTGTTGCCGGGAAGCTAGAGTAAGTAGTTCGCCAGTTAATAGTTTGCGCAACGTTGTTGCCATTGCTACAGGCATCGTGGTGTCACGCTCGTCGTTTGGTATGGCTTCGTTCGCTCCCGGTTCCCAACGATCAAGGCGAGTTACATAATTGCCAGTGTTGCAAAAAGCGGTTAGCTCCTTTTCAGTCCGATCGTTGTCAGAAGTAAGTTGGCCGCAGTGTTATCACTCATGGTTATGGCAGCACTGCATAATTCTCTTACTGTCATGCCATCCGTAAGATGCTTTTCTGTGACTGGTGAGTACTCAACCAAGTCATTCTGAGAATAGTGTATGCGGCGACCGAGTTGCTCTTGCCCGGCGTCGATACGGGATAATACCGCGCCACATAGCAGAACTTTAAAAGTGCTCATCATTGGAAAACGTTCTTGGGGCGAAAACTCTCAAGGATCTTACCGCTGTTGAGGAATCCAGTTCGATGTAACCCACTCGTGCACCCAACTGATACTTCAGCATCTTTTACTTTCACCAGCGTTTTTCTGGGTGAGCAAAAACAGGAAGGCAAAATGCCGCGAGAAAAAGGGAATAAGGGCGACACGGAAATGTTGAATACTCATACTCTTCCTTTTTCAATATTATTGAAGCATTTATCAGGGTTATTGTCTCATGAGCGGATACATATTTGAATGTATTTAGAAAAATAAACAAATAGGGGTTCCGCGCACATTTTCCATGGTGCCACCTGACGTCTAAGAAACCATTATTCTCAC
+
;;;.-,.1.((',))&,45/-*,>FGBDDCJJGJCBCF9999>==66IEJDDEIJH7771-6*;@CHCGIIG9780,++))()667955;6665643.+),14224-)*97969***(''%''''(,9;=DCEJEJ>=<.../427><<=>FD<<,)))*++-29;??A=9<CDDJIJJHJGJJGIEG40'&%&(,.<965244367BBAJGJJJIEEJJJIIFBECB??>BA,,,,<@?3?A3/./-((''()<=@?ADFG@;;EFFJDHJAACBJD8881//3=JGFFJJJJFJJJJJDBCIHIJEJJFBEJJJJJJJJGJJJADBDIJGGJJFHHJ=AA@@CDJGJEGIICBBBJJJJJGJJJJIJGIJJJJJJJJIIIFDDDFDHJJJJEHFIJGIJHHJJJJJJHEJJHJC@>;:9757;;BBDEJGFJJGGCJHFB;<=@FDDGEEDGEFFCFECDE@?=<DDF>;==<99?HHJJHIEHDFFJFHIJGHGJJFGF>?>>>3210/01=DIHJ7778<811..///--.===AA65568775665:<;;:9:;HDECFCJJFJDC89FCEDCEBCGCAA@9>A;;4(?B@=DDJJJJIJ;;::A667;7==DE<<=FDBFDJFJJGJFJJJIJJJIJJJJJGEJJEA?;9,-1/-+'*+,,>CEIDFGGJJJJJJIJJFHHHJJJEBFEHGB><866;<?:;214443400/067+***.''&'.6663456EJJGFFGJA@A>BA554455<::;:?DBD3221/0&&&%()***&'&'''(47>@DD===::99899;<<;7443(=?===>DECFFEFDGDDDEHJIJFJEFJGGJFHJJGJIE:IJHIHJJHJJJFGFIG@3333''''2567:;A97=3,77<CF@:;<DEDHFIJEA@A::;GGHFCJJJIJJJJJIGJJJGJJJHJFJGJHFJHIJJJJJFDEFGHFJJIG888FGJJJFIH-,,-CG==EAJEBDC=<;8:5')11//*%%$$$$&>EEIHJJIJFEC@A7668D@=BC@BFBC@9FEJJJHJJE:::<>B<63677:89775//466CCCEHDJIJJJJJJGFEGJJHFJHJIGFDB7734<?@?<7-,*),*15AHEDEFCGHHAJFHJJJJJDCEDEFC@;;67731,*JJDJFHJHD;;;B999?CEJJJIJEFJGJJJHJJJJJJJJJIJJI==;;@?99/1/4/../197873232,+-.6:6666?986,*).A<@ECCJJJ??:2210+)(.--&&''81./C<9@A::::>98-,,,HEJC100?CGIIBBABFJHGJIJJIJHGJJJHBC;FIJJJJJJJCIEHJFIJIDDEFFFJ>=<>DGIGFGGEJGGDCC5322:EHDCAC//05@4@DIIJJJJFEBAD5553+(''),((89EEBBDFDD>44471'&%((,-)((),<>JGEEJBCBEFJD9JJBCBCEC:;:;JHBABBI8778CCAAGJHJHJIJJJJGJJIJJJJJJFDHJIJFEBEFIJIIJHIGJ><421111/.*)((('**&&&)*'')3356<<BCFIEHCEJGJ@A8885431*%%&-GBBB65554441443<:6BDHDE;:;=;;;<DEHHD=>DHIJHJJJIHIIJJJHGJJJJFD@@BCA?>=>J-,,/38;:566:8>FFIJJI<?FGEJ8778FBCDJ@@@BJJIJJGJJJIGJJJJEJEJJJJHJJJJFDCFGJIJFHJGJEJJBDB544457--56==><834400015>>EDFJDGHDB??>AB?31001=:::96'''(4:;((()(((%%%%''/=EHGFJIJIJJHJJIEIGJHJEJIJJA@AAJIJJJJJHEDJIGJJJIJFIJIHHJJGJJJJJJJHIJJGFGIAA==?><<:=DBDCC@??967AJJHFHGIIJIFGJJJHJJJJJHBBBAFJJJHEJIJDADDJIJJE<;;?>;>CIJ;9::<75,('',-989:;CCAB????CIHHGFJEHJEDBBB----6,++(++,--.8999IJGJJFJHFHECBECDEACDCBGJHJJJJ??CEHGFIIJJHJFHJJHJJJJIFGJJJHDFIGIJJJIJJGGIFHGJIHJJGIFIGEHJJGFHJJJHJJJJJJJJJCADDIHGJIGIJJIIIJJHEEDD@@@AB==>>DBJJJJGJ99''&&)),-....6<>DJJIIIHJJGGJJJJJJJHJJHCCCHE65559JJDIGCEB;42/,,*/-('(*56BGJJ::::B?>5788<EFEGJHIJJJJJJJJIGJJHIJDJBJ=9667;CBBEDHJHHJJJJJHIJHBB?AB8938-..7651,,-.556644?;<>>JHJJJJJJHJJHJGGFGJJIJJJJICACCJFJJGIJJJJJJJJJJJEDDHDJHHHIFEEHJJJJJJJIEJ@===;;;;@63004B>=::7657EAC?@FIJIJIJJIIJJJIHJJJJJCCCDHCDB@1112E==FGIIICIHJFB@=9@893122<>>=;855==>B87788888GHHJFEJHJGJJJJJJJJJJHAAHHJJJIGDFEHJDBBDJJJJHHJJJGJJIJJH>>=2''''-,,*+)))(''(&%$&&&-,+++,.,+)&&&*>????@?CDCDFFEIIJJJJIIJJJJJEJFEDDEJE.-+))+,0.().+-'&&')(.////07:BBF;;@G@FEEEJHJI@<=>><==?FED>=>?B+++)232**)9<@DHEJJIFEJ8777HCCGEA@??BDIJJEHJFHJJJJJJIJFHJBFHJGJHDD@999;B:8434434449<?=:>=;;C//&&(*()('123JD=:6445540.)***6,+''0*+1)%%%%%&&%&'('&&'''&&)&'(*('')''(()('&&'(((),++/00033;<4344JJJJJF4443;;0000@BDEJIJDCDDE,++++54444:<@A@AFJJIHJFJG<>=84223@ADGIFJC?@BABGHGFJ=80117:99''''499@A@HE8648819;EJ((('(-.//BDIEIF88897666;;;>>9@?9GFJJJGJJJDECFJHJB@?;::9**((**4466BB>HEEDFFJHJGFJJJJHJJJIJHJJJHJHDJJJFJJGJF<?507=+*))),322..*.-+***.08;AD>?>>>.-''()0)((''')),//09?323=CCBF99--.365///0A777651000001DCJGDJGGEJJJJGJJFHJIHIJICADJ=555<HJJJJFJJGJJJEIFIFBJJJHJHJFCDBFC=CABCEHJIA???CIJHJJJHDEFGICJFDDJJ87664546>=9777@;;>?FFJJIJFGIIJIJJFJIF@@EIIHJJBJIJJJJDJFHHJIHFIGGBCFEFJ5444FHC83////CCCEDEGIFGGFJIGDFC0000JFHJIIIJ((()GEHEJHFFDBB@ADBCDFDDDHBBABDEJHGJJJFGHGHJFJEEHEJGFFEJJGHHJHHJFCFDDDABBADDDCCFHGHGFIHEEC9644579964389;><>5543379;F@AA>,+)+,'%%&()).-19:AAFEBE@41000//4../6:DFDBGBB@ABDDCGJJEJHE::*'%%.)'()'((,.-))*((('(*,@@EIFJHGFDJHJJB==<=D@321./,)+*))*.;??BA??AIJIDFFBGJIECB7../12)&$$+023>6667DJHJJJGGFJGEIEJHFGDCFGIABB@???B@AJGBB@=;:<99<@@@B>@B??FFHJ6444733<>>>=@@?@?=<======@?8EFDDCCCCA;;;<CCD@?>EEA=<=:;=DI??75@5??::CC@=DAA@@BBA<<<=@B@@@@CECBB@???AC@A?>@>?>>>@@AA><<;<<=??AHFBB@>?>?==>;<<<?><<<=?>=<9898:;:<;:8878::=<8////87.--/1--*)*,4'><B>;;::>==>?1,,3211043344/1135556;;;<<:9349898;=;:87789789;=?=::9:;:9886423899:975567:9991222323.../9:<;:=777:;:9988999<=<85555677:889;>5;;;83323789888<=75589987779:<<5641/.*'('')''%%'389:98<8:889:;94<86678?@:;;:::;::9888,,''$$$$$$$$''&(*,,,,,=A>A@99;:;;;><7.,,,49:>99874345:>6555-***0--&&&%(&'10278+9<9=<9:;AC>9997965678:88877879778:@?=2'',-457<<=<874236:=><:53356JJFAAA6556<973:<CHHFFGEHEDCEGJFJEFBDCE<?@CFGFCBD@GCBJAD@:8,,-;<=8655989:=ABCEC<....>>>CB?=;;;;>IE8866578,;HJJJGHBBHGHDE=2000000./7892))''**-)(();B>==?>>?><=>433)'&&)01159AABBFJF<<@ADBDEECGCECABADA=8>:?9344=:7667;JIFDCEIHJFGJJGJFFIJCCEC?)))))>=ADEHFI?<<<:++**+&&+))))),1*-66=?GHDE@?3&&))/)((&(((())0*)68??CDA@=:EEGJEGGBDEDD@:;<;;65578('&&+/<=ACCEBF?>87*('((''*69:;DEGJIJGGFJIJFEGDHFGJJJJJGGJFHDDFEBFHGFFJJEHHIJJHEDEEHJHFEDEIG;6;;:>1+)))*''''%$$%%&''152-,,,(()*&&&-=EEEGEECBDGHFIJGFFJEJFGHJHFJHDHDBI???>JHJGEHJJFJJE<<<<CDD@332((()20/7CC88853==@ECAAB@,&&&*/4../798@>@<DHFJIGGDDDEIFJJJCGGGJEHDCFAB@CFJEFC>>?@GCCDBFDDDHGC?@?B=33<@ABBC=<;;6333988898644000<;:;>((()BFJHFHGDDDDDGD<==////?=<-,(*,,,,9>?FCJJJFFDHEIHJJJJJFDJIFDJIJJJJJGFGEIHD?=;9=CB8<?DABC;@CBGI><../BA>>=<?@@FJJJGIFJJJHJJHJIJFJGGJJJGEFIFHFDG??;;=>C<<<EJGGFE>==988:GEHHCAABC>><;;??9=,,,,,58<GJJGIJJGJJJJJJJJJJHHFEEJIEIGIJDHEGIJJIFGJIHJHIJFGJAJHEJ<;;99DEJ>==?@?AFFJJJGJJGGJIJHIJJGJJJHJJJIJJJJJJJJGJJHJIJJFJJJIJHFJJJJIIJFJFJGGJIIJJJJHFJH>=>>?;)(((%%&(''&337445:BAAABD8677GBA@BBBA++++),(()(2..05-.225A@B;;<FIHHJHJB@74/.&&&$%&+,/...3@?<<<@DB2879:;FJCFIDGJIJHGJIIGJHIGJGJJHHJJIJGJJJGJJHJIIJJIJJCIJJIGJHJJJGHJFDC8DCJJJEGFIGJJJDJIEICC@>><<<=ABJ3333:99<BA?BBAI)))@@DIIJJJJJJJGFJJJJJFHJJJJIJJGJIHIFFGJGD:,,,,B@AIIJJJJEDGDEDDJBBBB@AA===?ABB3,--:54335446.-----58AD?;;<:=>&((AA:99BG30//008:854441)&&%&('&%&*,****+-)((**)(((5//,++*&&'()*.229:///100,)(()-1;;@C?>=GF>===4*)**)*)*/-,+-*('',-++++=;>BGHEEFGJB?=&&&)+''&&*,+)((,8A@<CEJGJJJJHFGEEFE;;DFJJGJJ@@@AGHFDFIJJJJIGFFIHFJECAAAECG@DGDJJGIEJFDEFABIGJJJJJJJJDFEEJCFFIFFHIFFIGGEEGDJFFFFHGHIIJCJJJFFGFII5444::::FFG=E<<@A>==<:98<;.7FFEIIFECHGFGJAAACGIDJIFEEEFJCCC62((%
@Glass_T7V_26_D3_14_11_30
AAGGCAAATATAGATTAGCCTTGATGAATTTAAGTTCATGTTAATGCTTGAAAATAACTACCATGAGTTTAAAAGGCTTAACCAATGGGTTTTGAAACCAATAAGTAAAGATTTAAACACTTACAGCAATATGAAATTGGTGGTTGATAAGCGAGGCCGCCCGACTGATCAGTTGATTTTCCAAGTTGAACTAGATAGACAAATGGATCTCGTAACCGAACTTGAGAACAACCAGATAAAAATGAATGGTGACAAAATACCAACAACCATTACATCAGATTCCTACCTACATAACGGACTAAGAAAAACACTACACGATGCTTTAACTGCAGAAGGTAACTGGCGGCTTTGGCGAAACTTTTGAGTGACATGCAAAGTAAGTATGATCTCAATGGTTCGTTCTCATGGCTCACGCAAAAACAACGAACCACACTAGAACATACTGGCTAAATACGGAAGGATCTGAGGTTCTTATGGCTCTTGTATCTATCAGTGAAGCATCAAGACTAACAAACAAAAGTAGAACAACTGTTCACCGTTACATATCAAAGGGAAAACTGTCCATATGCACAGATGAAAACGGTGTAAAAAAGATAGATACATCAGAGCTTTTTACGAGTTTTTTTGGTGCATTCAAAGCTGTTCACCATGAACAAATGACAATGTAACCTCGAGATTACCGCCTTTGAGTCAGCTGATACCGCTCGCCGCAGCCGAACGACCGAGCGCAGCGAGTCAGTGAGCGAGGAAGCCTGCATAACGCGAAGTAATCTTTTCGGTTTTAAAGAAAAAGGGCAGGGTGGTGACACCTTGCCCTTTTTGCCGGACTGCAGCGGCCGCTACTAGTATTAATATGCGCGCAGCGTCTGGAAAACCGAGGCCAAAAGACGTGCGTCTTTGATGCCCGGTTGCGACTTCTACAGCAGAATTAAAATCAAGTCCGGCGCAGCCGGTTTGTGCCGCTTCCACGCAGTTATCTGCGCCTAAGCCCCCCGCCAGCAGAACGTTGCCAAGCGATTGACCATTTAATAGTGACCAGTCAAAACGTTGCCCGCTTCCACCCTGGCCGTTGTCTAAAACATATTTATCAACGTGCTGAAACTCGCGGGCGGGCAGGGTTTCACCGACGCTTAATGCTTTCCAGATGGCAACATGTGCTGGCAGAGCTTCACGCAGCGTATCGATATACAGCTGTTCTTCATTACCATGCAGTTGCACTGCCGCCAGCGATAACGCCTTAGCTTTGTCCACCACATCGGCAATATCGTGATGCGAACGCACAACATATCCCCAACGGTACCGCAGCCATCACTTCCTGCGCCTGTTCAACGTTAACGCAAAATTACCAGATAATGTCGCAACAAAAATCAACCCACCGTAAATCGCGCCCGCGTCATAAGCTGCTTAGCATCTTGCCCACGCGTCAGGCCACATACTTTATTCTCACCCAGCAACACCCGGCGCACGGCGGCGTGCAAATCGTCATGGGCCATCAACGCCGAACCAATCAGAAAACCGTTAGCGAAGTGGCTTAACTCGCGCACCTGGTAGCGGGCTGCTTTCATGCCGATTCGCTCCATTTACCGTCACGTTGTGCCCCAGTTTCGGCGCAAGCTCGCGGGTACGGTTAAATAGATCGACAGATCACGCAGATCGCGGTTGTTGATGCCAACGACCTTTGCTCCCAATGCAATGGCGCGCTCCTGTTCCTCTTCATTACTGGCTTCGGTCAGCACCCCCATCTCCAGACTGTGAGCGACGGCGGCAAGCTGGCGATATTGGTCGTCATCCAGTACTGAAAGCATTAATAAGCAGGCATCGGCCTGGTAATAGCGCGCCGGATAGATCTGGTAAGGGTCGATAATGAAGTCTTTACATAAAATCGGCTGCGGGGCGATTTGGCTGACGATGGGGAATTTAAAGCTCCCTGAAAATATTTCTCATCAGTCAGCACCGAAATTGCCGAAGCGTAATGTTTATAAATGGCGGCAATGCGTGCTGGATCGAAATCATCACGGATCACGCCTTGACGGCGACGCTTTCTTGCGCTCCAGAATAAACGCCGTGCGCGCACCCTGTAGCGCATCATAAAAATGTCGCGTGCTCGGCTGAACCTCATTCTGAAAACTGGCCAGCGGTTGCTGCTGTTTGCGGGCTTCTACCCAAATCGCCTTGTCTGCGACGATTTTCGCTAAAACGGTTTGCATCATCATATTTCTCCTCTTTCTCTAGTAGCTAGCCCAAAAAAACGGGTATGGAGAAACAGTAGAGAGTTGCGATAAAAAGCGTCAGGTAGGATCCGCCTAATCTTATGGATAAAAATGCTATGGCATAGCAAAGTGTGACGCCGTGCAAATAATCAATGTGGACTTTTCTGCCGTGATTATAGACACTTTTGTTACGCGTTTTTGTCATGGCTTTGGTCCCGCTTTGTTACAGAATGCTTTTAATAGCACGGTTTACGGTTTGGTTAGCGAGAAGAGCCAGTAAAAGACGCAGTGACGGCAATGTCTGATGCAATATGGACAATTGGTTTCTTCTCTGAATGGCGGGAGTATGAAAAGTATGGCTGAAGCGCAAAATGATCCCCTGCTGCCGGGATACTCGTTTAATGCCCATCTGGTGGCGGGTTTAACGCCGATTGAGGCCAACGGTTATCTCGATTTTTTTATCGACCGACCGCTGGGAATGAAAGGTTATGCTAATGATTACGGTCGTCATCCGGAGGCTCGCGAATGGTATCACCAAGTGGGTTTACTTTCGTCCGCGCCTACTGGCATGAATGGCTTAACTGGCCGTCAATATTTGCCAATACGGGGTTCTTTCGCCCGGATGAAGCGCACCGGCGGCCACTTCAGCGACCTGTTTGGGCAAATCATTAACGCCGGGCAAGGGGAAGGGCGCTATTCGGAGCTGCTGGCGATAAATCTGCTTGAGCAATTGTTACTGCGGCGCATGGAAGCGATTAACAGTACGCTCCATCCACCGATGGATAATCGGGTACGCGAGGCTTGTCAGTACATCAGCGATCACCTGGCAGACAGCAATTTTGATATCGCCAGCGTCGCACAGCATGTTTGCTTGTCGCCGTCGCGTCTGTCACATCTTTTCCGCCAGCAGTTAGGGATTAGCGTCTTAAGCTGGCGCGAGGACCAACGTATCAGCCAGGCGAAGCTGCTTTTGAGCACCACCCGGATGCCTATCGCCACCGTCGGTCGCAATGTTGGTTTTGACGATCAACTCTATTTCTCGCGGGTATTTAAAAAATGCACCGGGGCCAGCCCGAGCGAGTTCCGTGCCGGTTGTGAAGAAAAAGTGAATGATGTAGCCGTCAAGTTGTCATAACTCTTAGAAGCGGCCGCGAATTCGAAGAAACAGCGGCCGCGAATTCCAGAAATCATCCTTAGCGAAAGCTAAGGATTTTTTTATCTGAAATTCTGCCTCGTGATACGCCTATTTTTATAGGTTAATGTCATGATAATAATGGTTTCTTAGACGTCAGGTGGCACCATGGGAAATGTGCGCGGAACCCCTATTTGTTTATTTTTCTAAATACATTCAAATATGTATCCGCTCATGAGACGATAACCCTGATAAATGCTTCAATAATATTGAAAAAGGAAGAGTATCAGTATTCAACATTTCCGTGTCGCCCTTATTCCCTTTTTTGCGGCATTTTGCCTTCCTGTTTTTGCTCAGCCAGAAACGCTGGTGAAAGTAAAAGATGCTGAAGATCGGTTGGGTGCACGTGGGTTACATCAAACTGGATCTCAACAGCGGTAAGATCCTTGAGAGTTTTCGCCCCGAAGAACGTTTTCCAATGATGAGCACTTTTAAAGTTCTGCTATGTGGCGCGGTATTATCCCGTATTGACGCCGGGCGAGGGCAACTCGGTCGCCGCATACACTATTCTCAGAATGACTTGACGTACTCACCAGTCACAGAAAAGCATCTTACGGATGGCATGACAGTAAGAGAATTATGCAGTGCTGCCATAACCATGAGTGATAACACTGCGGCCAACTTACTTCTGACAACGATCAGAAGCCAGAGGACGAACCGCTTTTTTGCACAACGTGGGGGATCATGTAACTCGCCTTGATCGTTCAGAACGGAGCTGAATGAAGCCATACCAAACGACGAGCGTGACACCACGATGCCTGTAGCAATGGCAACAACGTTGCGCAAACTATTAACTGGCGAACTACTTACTCTAGCTTCCCGGCAACAATTAATAGACTGGATGGAGGCGGATAAAGTACAGCCACTTCTGCGCTCGGCCCTTCCGGCTGGCTGGTTTATTGCTGATAAATCTGGAGCCGGTGAGCGTGGGTCTCGCGGTATCATTCCAGCACTGAGCGGTAAGCCCTCCCGTATCGTAGTTATCTACACGACGGGGAGTCAGGCAACTATGGATGAACGAAATAGACAAATCGCTGAGATAGGTGCCTCACTGATTAAGCATTGGTAACTGTCAGACCAAGTTTACGGGCTGGCTGGACTCCTGTTGATAGATCCAGTAATGGACCTCAGAACTCCATCTGGATTTGTTCAGAACGCTCGGTTGCCGCCGGGCGTTTTTTTATTGGTGAGAATCCAAGCACTAGGGACAGTAAGACGGGTAAGCCTGTTGATGATACCGCTGCCTTACTGGGTGCATTAGCCAGTCTGAATGACCTGTAGGGATAATCCGAAGTGGTCAGACTGGAAAATCAAGGGCAGGAACTGCTGAACAGCAAAAAGTCAGATAGCACCACATAGCAGACCCGCCATAAAACGCCCTGAGAAGCCCGTGACGGGCTTTTCTTGTATTATGGGTAGTTTCCTTGCATGAATCCATAAAAGGCGCCTGTAGTGCCATTTACCCCCATTCACTGCCAGAGCCGTGAGCGCAGCGAACTGAATGTCACGAAAAAGACAGCGACTCAGGTGCCTGATGGTCGGAGACAAAAGGAATATTCAGCGATTTGCCCGAGCTTGCGAGGGTGCTTTAAGCCTTTAGGGTTTTAAGGTCTGTTTTGTACGAGCAAACAGCGTTTGCGACATCCTTTTGTAATACTGCGGAACTGACTAAAGTAGTGAGTTATACACAGGGCTGCAATATATTTTTATCTTTTTATTCTTTACTTATTCTATAAATTATAACCACTTGAATATAAACAAAAAAAACACACAAAGGTCTAGCGGAATTTACAGAGGGTCTAGCAGAATTTACAAGTTTTCCAGCAAAGGTCTAGCAGAATTTACAGATACCCACAACTAAAGGAAAAGGACATGTAATTATCATTGACTAGCCCATCTCAATTGGTATAGTGATTAAAATCACCTAGACCAATTGAGATGTATGTCTGAATTAGTTGTTTTCAAAGCAAATGAACTAGCGATTAGTCGCTATGACTTAACGGAGCATGAAACCAAGCTAATTTTATGCTGTGTGGCACTACTCAACCCCACGATTCTGAAAACCCTACAAGGAAAAAACAGACAGTATGAGTCCACTTATAACCAATACGCTCAGATGATGAACATCAGTAGGGAAAATGCTTATGGTGTATTAGCTAAAGCAACCAGAGAGCTGATGACGAGAACTGTGGAAATCAGGAATCCTTTGGTTAAAGGCTTTGAGATTTTCCAGTGGACAAACTATGCCAAGTTCTCAAGCGAAAAATTAGAATTAGTTTTTAGTGAAGAGATATTGCCTATCTTTTCCAGTTAAAAAAATTCATAAAATATAATCTGGAACATGTTAAGTCTTTTGAAAACAAATACTCTATGAGGATTTATGAGTGGTTATTAAAAGAACTAACACAAAGG
+
IEFIHDEEF?/,*(+-,.00DJEJHIIHJJJD=<=EGIJJJJJJJJJB;89>AJJJJGJHICEF>8888?;FJJHJJFIJJJJHHJJGJJJJJJEJIJJIJHJGJJJJJJJDFFDHD<554/+)&%&(()*0088777+++),)('')+-)*0::;BB???E:::::8:*'&&+33334?@D;AGCHCBA?@??BED>==;;<;=9889;99<<=JEBCBDHHBHFGJJJHHJCBBAC5E::<7678FCC?>?<=7>>::<:787899---++((('&%%.(((()+-45:::;?>>>?@?<6589JGH7778CED@A@?D?@C>AHCB7&%&''&%$$$$$$$$%$#&+'((''')*))9<2115CDCDDBBB@?@A2+')'&$$&&))*33@@72/..=<=<:<4444&&&&&'+1BEDBADHGJJGCB<<=---49BEDHJ;:;;111143,,EFJJJGGJGIHJIGJJJGFIJJJEDEDGJGJEFGI=;;BGFGE?><98667778B....EGGJIJJGFCCEABJJGJJIFJJGJJJJHJJJCCEGJJJHJJHJIIHEJJJJIJJFJGJJJGFJGJEGFJJGJGJJCDB>@DIHJJJJHJJJJJIDJJJJGHGGH>97@@DBBCJFCCDFJIEJFFFJJHJHJGJ?CC>2--,.0/...--%%%%(),./5763<B999:>86766,+++7BDJFGJADC?773344999..--2145>?@9786687:9810--/@CC?97GGJJJGGCDDHJHJFH??AAF??>>A@AD=3346JJJEGJI@CDGFDCGEHJIEJGJEHDFGCBB5@DD>=@=G;;:6D?555>9:;;=>=1112::4333443?HEDDDCB?BBDGAC?>EFHJGJFGFDDEJGE>==<:6323333212107700/.)+**)((((,)&&,/4841113441.-./1AJJJHJFJGFJJJIJJFGJJJJEBDCCHJGFAGJJJHIJJHHGJJIJJJJHJJEC=GIEGEABEJJJJICACCJJJJJJGFGGCDDEHJJJJGJEJJHHJJGGB;(((256560,,,+222132<>?AJJHJJGJJEIJJIJJJGFJEFFHG====JGJJJJIGJGIJ::99DEAB<:BCEFBC+**-/(00299978:=955=;=31../>>=BE@A><44=<>>100/.//-/>;<<<@>?>>75555667JEFJGGJJJJIAJJFJGHJJJ@@@@FGIEICJB;8+**&'23356''''729?CEJJJJHFEGEJGDFFEEE@??@9++))0'')'(+)+%%$%&&&$$%%&*''((,'&'&%'),./.7A??@A?=<=DBBA?>FC;;;;---*..)*'&&%$$#$'$%%$$%%%&%$&'*5:AEJECDJJJJIJJJJGIHJJJHFEGHHJFDDEDJIHGGJJ<88+6654*)))/33(?@BJJHJHHGJFGJJJJIE:5IJJJIFGIJJJJFHFIJJJJGJJJIGAAC/??::::D??>?GIGIJCDCCJDIFJJJGIJHHGJIJJIJHJJJIJJJHJJIJJJJIHJGIIGI?D@E633/12366/*)&&&$%$#$'&&&.()))+1*&$%%%&('&$$&'')+*9@IJJJJHIIFJJJJIJJ9855=GJIHIIJD;;679<9:>=29&%%&%$$%%578<.--.>===FEGFJGJEEJJJIJJJJHJJJJJHJGFF?<7=@88FDEGIGGGIJIIFDGEIIFFGJJ<G7@>=5*))((((-,,-'(89JGCA//..-<=B?DCDJJEFJJJHEGJIGJGEGJHHJJEJFFFJJJJJ6666JIFHGFHHIAJJJJFJHHGJJJJJJJJJJJJJIGJJJJJJJJJJJHCBE@AA::99,''*.+%%'---.<DFDEJGIHJFJIFGJJJJJJJJJJJJJJJJJJHJJJIIBBDHI7666B>>>?110+**+,,,(-)-1)981.../78AACBEF:960,/--00---540-,-1-;>EEI??:2DDFGJFGJJ@A@BHJJIJJJJGGDHGIJGGJJC@?<4237)))-794433631013.+*+11<6<FGJHDEDFGCE>76639....429DIGHJJJGEHECEJJHGGGHJB>JJHFJHJJJJJGGIJJIJJJIGCFFJJJHEEGGJIJGIJHHJJJHJJJJGFJGFJHFEFGFEIJJHJJJC?-@>@@@@?DEAC=;:99:>AEAB@@JBFJGJJIHJJGJJGJJHJDJJJJIHIJEJJJ==222('())236AFFF>;<JJIEJJJJDGFGCHEFD;;;IJJJJHEEHGJEFEHFEHJIEGHB>>>ABA>@==>@@>==<>62-,,/0&&%%%%%$%'&),.1555AAABEGEGGCE<<FHFHGHJJ434222=DGFFGGEJGDFGFJIJJJHEEJDEJEJJJEJJJJHA?@JIJGHIJHJJFGF@@B=HEGJF@@@@?FDEGFC@))((0---99;JEDJ8788JBJH7GHGGJFJA@?A<00.&$$$%%%%*-,-''/5;89<=EDF<89<<EHJIG@?<=DFJHF;;;EDJFGFFFGDJGBB;4&&%&+/010018?FJFFF@AABJIHDEEHJJHGGJJJGJJJJHIJ<<=DGHBDDCEEJIJFJJDC@A@FEBDC<:9;<CDHHE?9987=;76('''HGJIIHGJGJEFFJFJGJJJJGHJJJJFE9899F@?ADFFGJHFEJHGGJJJEFJIJJJJJJJGIGJJEHGIHFJEJCJ22033:=><=1.('+'%$$$$$,,,-7=9898=<<?<99=<<@>@??CDJJJBC=...)((+35533**,,-87888=6566@@<;;;AGJIECDD?=;;87873223HCBA@BA><:76;B<<<?C::FJIJ@@?A1,,,-,/-0**))*()'&%$%$$$#$%%%&%&)*4444=BEJG;;<HF8778JJJHJJHJHDGHJFEDFJJJCJJGGGJFJGJHJJJHEJJJJJIJJJIJEDFGJJIFHJJJEJJFFJJJEGJHJJJFJJIJFJHGJGJGJHHFJ.--////88745BCHJJIHJJJJJJHHI8788D@89**ABCIJGEA>==?@8889GGHHIFCABAJGJJFJJ???FJEFJIFHJJJI6666HA7668FJJGFJFFHJH;9>;;<JEFJHGHH@?>?DFEBEBDDJFHDDA?C7AGGJJ7778???AGJJJGHCCA?@>A?ADBEFHHEEDBD>==DFBDBA?>@?HFJJJJJHJIJJJACC@323788><=EDGJHJJGHGFIJDEA@99:?:112?><;?><=<8@FIJJJJJDEHEGFCF9655957;432123;=;<;7788><=::774./5??EEDCGA??>>>EJGD<D.DJGGFJJJJHGCEJEGJEJJHHJJIHJJHJGJJJEF1.-,.3,,&%$#$$'%%'%*.7;EEJJJDFDCHHJCBEBJEIJJEBEIJJHCA;;<<G52./.-.)-..-022237111:10.)*1988:94=>B@BDEIHJJIJJF=9817677IEHJFDIGJIJJJJJJGJJJJJFJFJIJIHJGJIJJIJJIJJJJJJ;;:;;?><==<8777=@@HJJJJJJJJGJJJC@DEDJJEC8,,EJGJJJJJJJJJIJJIIHJIJGJFIJJJJHGIBBFECCE5555:887+***0/03344EJJJIJJJJGFJGJJEGFG>??AGJJJGJGJFCEJ1000EHFECFI@>>>;:03/-,((*17;11223A?4109BAIDIHJFJJJEG)'(7;BBB@?>@=<>.-)'(&&%%'';?BCEFHJJGJJHEIJIIHFJGE@?745-,++/00/010,,('(,34@:;441.../3222>5433=@BJICHCDHIHEEIE8654B?55591.,-.*)-,26766777:9A<AADJGJJHJJFEGFJHDIIJHJJJJJHJGJJJEIIDHJFIJIHJC6)DA:99:E::86::;'''&+&,223.,--///6>AABDJGEHEBB@ADBEGJG@B@>0(&&%%'***+5::???FJ<:::CFED=;:;@@C''CGFFGJJJJJJJJJB?B>=ECEFFEFJJIJGGJJIIFJJEJJB==>>DJJHJBA??DFHJEJHJJJGEJJB>BDEG8531.04+-)*.-.,,+,/-)((**/.8:>??C;32,,++/'''(.8===CADA;889FA=>>=846@9.--+++*,,-0633334674445?:6113=AFJIIJGEFGGJJJJF<;;:@??BA20//78@@EIIHJG888222286,-,-8;CACCCDGEJJFJJ@@@@IIGGIFIFDBCCDDJJID?GGEGJHIHEDBED@?@@HFFIFCEJD@500.'')&%##$$'')+)*3=>><<AADEFIHJIEJAHCDJDJJIJJIJIHIHJJJJFJ<;;;GIJIJJJHFHJGDH''&&&&&&&&@@BCJG>===64123)))'&&&'&%%&'''(0;<@>JIJBAB?@?@AD<:88>@333002<B;;:;=CBAB@AGC>?????@?EDGHJ@>===/../AAFHJJIJIGFEHGIHHHJJJJJJIHGEFCEDIIJGGFJJJBAGJDDCBEHFF>/-*')'%%&$&%%'%%%29:8;?>88:;A:999=>7&**(*&',-//0459CHHGJFDCEAA@?CHED>...*+--0;88657>?@@??<>;AAC=<<;>F@A?AGGE=;?@???E8334GJJIEJGEIE>>>HGJFHJJJJDEDJJJIJIFDCHJJIJE4:<99=>JHHCGCCFGJJJGJECCC==:83;;(&&&AHCDDDDGJJFFJJE@BBBDEFEIB@@@87'''553646356AAIDGHGHJJGGHHHBB;899B>=>??DAA@AEFDJJJJIJACBCHJJJJIFBDDJHCJDA==:>=EFFJDCBDDDHJ<>;45***+5))6:64445>B@B=>AABCJJHJEJFFJJIJJJFHFGFBB@@JEGHC6533249:BDAAEJHJIIJJHJJJJJGIJDBBCJDBCEA6655>>;<C???BEFF@?777684400124EIGGJGJ545/...473134>=79=<==<4489???@C>=:5,555::87*))))((('%'((87434=2BBFGIEFHHFECGHIHGGC25)'$$%/1/0@BBCBC?DFFCBCBGGHJHEFCECCFGDEEECDCEDJFJDJEEDGIGJD6555;<>31135210231,'&''(&&$&(**100..06*))')('&&&)*685667=?DCJDFHJJIJEDJFJHIJGFIIJHJJJJJJJJEDBDEDGEJB>=311+)(**23*6237>?=?;;>=BCFGHJFFGFFJJJIJJJ?5EDAA?@6=----9:=DIEIEJHJJFCFDDGCD<81.'',AJJJIGGGFEHEFFJJFEHEHHJIJJGEGJJGIJJFCBBB>GGEJIJJIJEGDFFHGJFI8888(''''':4<??>?@BC@AC@?>>AEHJJGDHJJJGJJJIJJJJHHJJHJIJJJG?>>?9888?ABBEIHJEHBEFHJGFJJJFGDFEJEEDEHJIGJJGFICBDEJJGJFGJFDDBCA?@AACDDA55550)));=IFHIJGEEFGB?B44---.-,.*+**0-,,-,-/1?@<DEDEG@?DDA<<<:;;:?::9BDA=>>;<;>?CEBFJJHJGFECDJHJJJ@A@>??BBDBEFJJHGGJGHFCBBDFJJEEDBDBDHFGJGHDCJJDCFD;:99:AGJFHGJIDDEHHGEEGDFIJH>CEHFB77JFDGDJGECCDGEHDJHDGEGFHB@?;:9=?DDFCCDFDJJJIGHJJHEJIFCCDDFHDDC>=82((BA@DEGA6@FC535GGFHEEGJFHEFDCEECABDDHCDCBDEDFFDC@BBIJJFJFDHHJCBCFCDFDEFF112A@BAGCC;;;=FB??===578FB<<999:=>>:91.)
@Glass_T7V_26_D3_14_11_31
ACCCACGCTCACCGGCTCCAGATTTATCAGCAATAAACCAGCCAGCCGGAAGGGCGGAGCAGAAGTGGTCCTGCAACTTTATCCGCCTCCATCCAGTCTATTAATTGTTGCCGGGAAGCTAGAGTAAGTAGTTCGCCAGTTAATAGTTTGCGCAACGTTGTTGCCATTGCTACAGGCATCGTGGTGTCACGCTCGTCGTTTGGTATGGCTTCATTCAGCTCCGGTTCCCAACGATCAAGGCGAGTTACATCATCCCCATGTTGTGCAAAAAAGCGGTTAGCTCCTTCGGTCCTCCGATCGTTGTCAGAAGTAAGTTGGCCGCAGTGTTATCACTCATGGTTATGGCAGCACTGCATAATTCTCTTACTGTCATGCCATCCGTAAGATGCTTTTCTGTGACTGGTGAGTACTCAACCAAGTCATTCTGAGAATAGTGTATGCGGCGACCGAGTTGCTCTTGCCCGGCGTCAATACGGGATAATACCGCGCACATAGCAGAACTTTAAAAGTGCTCATCATTGGAAAACGTTCTTTGGGGCGAAAACTCTCAAGGATCTTACCGCTGTTGGAATCCGGTTTCAATGTAACCCACTGGTGCACCCAACTGATCTTCAGCATCTTTTACTTTCGCCAGCGTTTCTGGGTGAGCAAAAACAGGAAGGCAAAATGCCGCAAAAAAAGGGAATAAGGGCGACACGGAAATGTTGATACATATTACTTATTTTTCAATATTATTGAAGCATTCTCGGTTATTGTTGCATAAGACGAGGATACATATTTGAATGTATTTAGAAAAATAAACAAATAAGGGGTTCACGTCCATGGTGCCACCTAACATCTAAACCATTATTCTCATGACATTAACCTATAAAATAGGCGTATCGCCAAGGACGAAATTTCCAATAAAGAAACATCCCTTTCGCTAAGAAATTCATATTGAATTCAGGCCGCTGTTTCTTTCAATTCGCAGCAGCTTGAGCGTTATGACAACTCGACCAGCTACGTCGGCTCCACTTCTCGCAACCAGCACCAGGAACTCGCTGGCTGGCCCCGGTGCCGTTTAAATACCGGCGAGATATGAGTGATGACGCAAAACCAACATTGCGACCGACGGTGGCGATCGGCATCCGGGTGGTGTTCGAAGCAGCTTCGCCTGGCTGACGTTGGTCCTCGCGCCAGCTTAAGACGCTAATCCCTAACTGCTGGCGGAAAAGATGTGACAGACGCGACGGCGACAGACAAACATGCTGTGCGACGCTGGCGATATCAAAATTGCTGTCTGCCAGGTGATCGCTGATGTACTGACAAGCCTCGCGTACCCGATTATCCATCGGTGGATGGAGCGACCTCGTTAATCGCTTCCATGCGCCGCAGTAACAATTGCTCAAGCAGATTTATCGCCAGCAGCTCCGGATCGCGCCCTTCCCCTTGCCCGGCGTTAATGATTTGCCCAAACAGGTCGCTGAAATGCGGCTGGTGCGCTTCATCCGGGCGAAAGAACCCCGTATTGGCAAATATTGACGGCCAGTTAAGCCATTCATGCCAGTAGGCGCGCGGACGAAAGTAAACCCACTGGTGATACCATTCGCGAGCCTCCGGATGACGACCGTAGTGATGAATCTCTCCTTGGCGGGAACAGCAAAATATCACCCGGTCGGCAAACAAATTCTCGTCCCTGATTTTTCACCACCCCCTGACCGCGAATGGTGAGATTGAGAATATAACCTTTCATTCCCAGCGGTCGGTCGATAAAAAAATCGAGATAACCGTTGGCCTCGATCGGCGTTAAACCCGCCACCAGATGGGCATTAAACGAGTATCCCGGCAGCAGGGGATCATTTTGCGCTTCAGCCATACTTTTCATACTCCCGCCATTCAGAGAAGAAACCAATTGTCCATATTGCATCAGACATTGCCGTCACTGCGTCTTTTACTGGCTCTTCTCGCTAACCAAACCGGTAACCCCGCTTATTAAAAGCATTCTGTAACAAAGCGGGACCAAAGCCATGACAAAAACGCGTAACAAAAGTGTCTATAATCACGGCGGAAAAAGTCCACATTGATTATTTGCACGGCGTCACACTTTGCTATGCCATAGCATTTTTATCCATAAGATTAGCGGATCCTACCTGACGCTTTTTATCGCAACTCTCTACTGTTTCTCCATACCCGTTTTTTTGGGCTAGCTACTAGAGAAAGAGGAGAAATACTAGATGATGCAAACCGTTTTAGCGAAAATCGTCGCAGACAAGGCGATTTGGGTAGAAGCCCGCAAACAGCAGCAACCGCTGGCCAGTTTTTCAGAATGAGGTTCAGCCGAGCACGCGACATTTTTATGATGCGCTACAGGGTGCGCGCACGGCGTTTTATTCTGGAGTGCAAGAAAGCGTCGCCGTCAAAAGGCGTGATCCGTGATGATTTCGATCCAGCACGCATTGCCGCCATTTATAAACATTACGCTTCGGCAATTTCGGTGCTGACTGATGAGAAATATTTTCAGGGGAGCTTTAATTTCCTCCCCATCGTCAGCCAAATCGCCCCGCAGCCGATTTTATGTAAAGACTTCATTATCGACCTTTACCAGATCTATCTGGCGCGCTATTACCAGGCCGATGCCTGCTTATTAATGCTTTCAGTACTGGATGACGACCAATATCGCCAGCTTGCCGCCGTCGCTCACAGTCTGGAGATGGGGGTGCTGACCGAAGTCAGTAATGAAGAGGAACAGGAGCGCGCCATTGCATTGGGAGCAAAGGTCGTTGGCATCAACAACCGCGATCTGCGTGATTTGTCGATTGATCTCAACCGTACCCGCGAGCTTGCGCCGAAACTGGGGCACAACGTGACGGTGATCAGCAGATCCGGCATCAATACTTACGCTCAGGTGCGCGAGTTAAGCCACTTCGCTAACGGTTTTCTGATTGGTTCGGCGTTGATGGCCCATGACGATTTGCACGCCGCCGTGCGCCGGGTGTTGCTGGGTGAGAATAAAGTATGTGGCCTGACGCGTGGGCAAGATGCTACAACAACTATGACGCGGGCGCGATTTACGGTGGGTTGATTTTTGTTGCGACATCACCGCGTTGCGTCAACGTTGAACAGGCGCAGGAAGTGATGGCTGCGGCACCGTTAGTATGTTGGCGTGTTCCGCAATCACGATATTGCCGATGTGGTGGACAAAGCTAAGGTGTTATCGCTGGCGGCAGTGCAACTGCATGGTAATGAAGAACAGCTGTATATCGATACGCTGCGTGAAGCTCTGCCAGCACATGTTGCCATCTGGAAAGCATTAAGCGTCGGTGAAACCCTGCCCGCCCGCGAGTTTCAGCACGTTGATAAATATGTTTTAGACAACGGCCAGGGTGGACCGGGCAACGTTTTGACTGGTCACTATTAAATGGTCAATCGCTTGGCAACGTTCTGCTGGCGGGGGGCTTAGGCGCAGATAACTGCGTGGAAGCGGCACAAACCGGCTGCGCCGGACTTGATTTAATTCTGCTGTAGAGTCGCAACCGGGCATCAAAGACGCACGTCTTTTGGCCTCGGTTTTCCAGACGCTGCGCGCATATTAATACTAGTAGCGGCCGCTGCAGTCCGGCAAAAAAGGGCAAGGTGTCGCCACCCTGCCCCTTTTCTTTAAAACCGAAAAGATTACTTCGCGTTATGCAGGCTTCCTCGCTCACTGACTCGCTGCGCTCGGTCGTTCGGCTGCGGCGAGCGGTATCAGCTCACTCAAAGGCGGTAATCTCGAGGTTACATTGTCGATCTGTTCATGGTGAACAGCTTTGAATGCACCAAAAACTCGTAAAAGCTCTGATGTATCTATCTTTTTTACACCGTTTTCATCTGTGCATATGGACAGTTTTCCCTTTGATATGTAACGGTGAACAGTTGTTCTACTTTTGTTTGTTAGTCTTGATGCTTCACTGATAGATACAAGAGCCATAAGAACCTCAATCCTTCCGTATTTAGCCAGTATGTTCTCTAGTGTGGTTCGTTGTTTTTGCGTGAGCCATGAGAACGAACCATTGCAATCATACTTACTTTGCATGTCACTCAAAAATTTTGCTACGAAAACTGGTGAGCTGAATTTTTGCAGTTAAAGCATCGTGTAGTGTTTTTCTTAGTCCGTTATGTAGGTAGGAATCTGATGTAATGGTTGTTGGTATTTTGTCACCATTCATTTTTATCTGGTTGTTCTCAAGTTCGGTTACGAAATCCATTTGTCTATCTAGTTCAACTTGGAAAATCAACGTATACGTCGGGCGGCCTGGCTTCTCAACCACCAATTTCATATTGCTGTAAGTGTTTAAATCTTTACTTATTGGTTTCAAAACCCATTGGTTAAGCCTTTTAAACTCATGGTAGTTATTTTCAAGCATTAACATGAACTTAAATTCATCAAGGCTAATCTCTATATTTGCCTTGTGAGTTTTTTCTTTTGTGTTAGTTCTTTTAATAACCACTCATAAATCCTCATAGAGTATTTGTTTTCAAAAGACTTAACATGTTCCAGATTATATTTTATGAATTTTTTTTAACTGGAAAAGATAAGGCAATATCTCTTCACTAAAAACTAATTCTAATTTTTCGCTTGAGAAAGTTGGCATAGTTTGTCCACTGGAAAATCTCAAAGCCTTTAACCAAAGGATTCCTGATTTCCACAGTTCTCGTCATCAGCTCTCTGGTTGCTTTAGCTAATACACCATAAGCATTTTCCCTACTGATGTTCATCATCTGAGCGTATTGGTTATAAGTGAACGATACCGTCCGTTCTTTCCTTGTAGGGTTTTCAATCGTGGGGTTGAGTAGTGCCACACAGCATAAAATTAGCTTGGTTTCATGCTCCGTTAAGTCATAGCGACTAATCGCTAGTTCATTTGCTTTGAAAACAACTAATTTCGACATTAGTTCAATTGGTCTAGGTGATTTTAATCACTATACCAATTGAGATGGGCTAGTCAATGATAATTACATGTCCTTTTTCCTTTGAGTTGTGGGTATCTGTAAATTCTGCTAGACCTTTGCTGGAAAACTTGTAAATTCTGCTAGACCCTCTGTAAATTCCGCTAGACCTTTGTGTGTTTTTTTGTTTATATTCAAGTGGTTATAATTTATAGAATAAAGAAAGAATAAAAAAAGATAAAAAGAATAAATACCAGCCCTGTGTATAACTCACTACTTTAGTCAGTTCCGCAGTATTACAAAAGGATGTCGCAAACGCTGTTTGCTCCTCTACAAAACAGACCTTAAAACCCTAAAGGCTTAAGTAGCACCCTCGCAAGCTCGGGCAAATCGCTGAATATTCCTTTTGTCTCCGACCATCAGGCACCTGAGTCGCTGTCTTTTTCGTGACATTCAGTTCGCTGCGCTCACGGCTCTGGCAGTGAATGGGGGTAAATGGCACTACAGGCGCCTTTTATGGATTCATGCAAGGAAACTACCCATAATACAAGAAAAGCCCGTCACGGGCTTCTCAGGGCGTTTTATGGCGGGTCTGCTATGTGGTGCTATCTGACTTTTTGCTGTTCAGCAGTTCCTGCCCTCTGATTTTCCAGTCTGACCACTTCGGATTATCCCGTGACAGGTCATTCAGACTGGCTAATGCACCCAGTAAGGCAGCGGTATCATCAACAGGCTTACCCGTCTTACTGTCCCTAGTGCTTGGATTCTCACCAATAAAAAACGCCCGGCGGCAACCGAGCGTTCTGAACAAATCCAGATGGAGTTCTGAGGTCATTACTGGATCTATCAACAGGAGTCCAAGCGAGCTCGTAAACTTGGTCTGACAGTTACCAATGCTTAATCAGTGAGGCACCTATCTCAGCGATCTGTCTATTTCGTTCATCCATAGTTGCCTGACTCCCCGTCGTGTAGATGACTACAATACGGGAGGGCTTACCATCTGGCCCCAGTGCTGCAATG
+
*,8;<?CFJJGJJHIDDIDGJJJIJJJJJJJ@??=<<>A778:;B@@>A>DAB?;0,+,.-125=3?B+:99:A??@EJIHJFDACBCJHHJJJCBC=>==>9;8HDHGFJJDFDHGDCA4(&&&(((-***+;@@CGGJIJJFHEIJJJJGDEFJJJFJJJJJJJJJIJJFE?=<<DJJJJJJJHJJFGFGJ5335<=>CAAA?DCDHJJJGIJAABAJJHCJEJGFGBBABBFBBAAAGCBBBB;=<;434233JHIHIJHC=>?AGJJJJJDEFC3222/7<@'666:99664356....970008AB8789@;==@ADDFIIGJGJJ@@?@FJJIHJFJIIJJGIJJJFJGJHEFE?>%%&',;;F>>>>@CB@001FBEDIIFFJIJJJGJJJJJJJJJJJJIIJIJEIJHJJJJHEIJJJJGDEGJJJFIEGJGHHEDGHJIDCGDGJIIEIHJJJDEECGH@<;;=JCCIFJ9778><4442**+/++./98:867;4::GE>>>F3111486778HJID@??88861=<??9889E21((''++,+)'&'%&'%+++.-&%%&%'%$$%%&&%))*4-----'((())(-''(((++,)))'('&&''%%%'(27,++,62&&''48435;0/.057++++=?AIGDEFGH@CEFFHJFGGEDDE<;:<A<;:3133/./0033210++**03:;.,,'&%&&$&(+,'&'*((()14355/(('%'**376.,-/-/+''%1***(*+&%%%'''''*++,-<<=<@>>=@;<<<EDDDEED=:==C>>57;8,)(''$$$+++-&$&%%%&'83224942../&&&),((%#$&0.))(*,)&&&/0292110111821+,/01,,-.12111--,,.111/*)),+/1/(''''((*+-/+))&&$#%,',,,+-*%$%%&$$$$%)&&((%$$%'&-&&''())()-,(((')(('''()**)+&&)'(*4678990000.,021//4486%%%$&&'&&%''()/('))*.+''''''&&&%&%))%%'&('770015>0-,*('%&&+)+..--,&)&&&&&'(%$#$%%%(('&&&%%'AAEDCEGHJJHIEJEDHGIJJIJE877----(('%$%)).((('(&%%&)10/..,()<=@FEDD75%%')+))****+6=JGFFCADEJFJJJIJ?>??GIFHHJJJJJIJJJJGIEICD:9:=@@@ACD?@@?I766510(&(((),299<<=>DFADCEJJJJHJJJJJJJEGJHHJIIJFE<<:;=>BB<****++,(&&4AFFCDFFHGEFIIJGIJFHHJHIJIJHJJJFJIDFBD=<;9338339960.1;CGIJJHDFFGB=999>?5133222<96558@////77:=<;<<97==7887;<('''-.5((((''(0:78736GHE@8:0/-/0BFFCCDE@BDHHIHJ:9:IJJJGHFEEIJJJJJJJGJGJJJJGHHFIB@@JJGHJHJCEFHGFFCEGFJGJEJGJHJJJJJIJJJJGJHJJJJCBCEGCJIC=<<?CACCBBA?::89<85577:FIF=<=@EE=<66779999=;.---444878:>5539>DCD9777=:G>==<<C=@?>@CA<;95,''8<JBDGJJGEJJJGHHJFCDCBHJFCABDFDDBBA<@>:?A@C<<<=FHGJEEEA....//.5CCDJGIGHHJGHJJJJFEDEFIIDHFIIHJEFDIHJFBGHGJIJJJJJJDEDD:'''';8882./,---7AEE=CBGDCDEHJ;++++CEGJIJHJJJJDDJHDFEIJEHEIJIBDDCJIJ)(''-3)).):CJIJBEBBDE@6441344<@??>5666JJFEJ88::<BECBFCFHDH@:::;==>@@FIJJJJHJHJJJHJJJIDJFDEFJJJJJJIJJJIHJEJJGIJJJFFJIJJJDJGFHJEGG?EICDC=<:<6558E@??>AAAFF?;:7442./07989>A?@AABEJFECDJECAC??=@?:=<77***27>CJIFEJEJFJCJHJ2000@@ABEFDIED431&&&&259****<@<<<99@>88?CCDFJDCEDJDCD?>?>HFJDDEFIHJFJJDBCJGJJHGA>3CHJIIFJJJIHGJHEDA:::<HJJIJHJJJIFJJJJGJJJHJJHGEFDIJB=JGF?JHJIIHGDJDDEJDDCHFBCBCAA@*))*8887:@DCFGJJIIFGBAEJJIJIIHIJJHGEGGJCCCGIHGEE<9875566>96578C????GBBA=988>>>9878BBJJJIJGJIFJJJIHJFJFJ5445GEGH;:FIE978:997789==999=@AAJJJJJJJJJJJJJJJJJJHJIJJJJGGCDDHGB?)))DGIJJFFEGHHHJFJ=>;4335JC002??CGFGGJFJJIHIJG7777JFJIHJCCB543255;IEJDDJFEDJHEFHJDE>>>IEC:::D1111::;HJDGGJJIJJJIJJHJHJHHFA??@<===;>:9888B5446:GFGCGJJGHIIJJJJFEGGFDHJJEICJJIHJHJDFDGEFHJJJJJJJGGJGEJJEDJJH==;89;;;;;1111286/52**+().++>BDJJ>?>>IDJFCJ@>BB?>;98;?B@BCBCCGJEFCJEDFIABA@CFHHEFJJGJ:99;3339:1111565;C<=8344,=CAAEFFF---.000AEDC?>?JJGGEFEGGJEGJJJHJFDJHJJJJHJIJIJHJGJJJGJJJIJJHIJJJJGFHIJJHEGEGJJJJGFDJGHJJGFH44444>=?FGJJHJHFGEIDG>84212177<?9444DBDDJFIEHEGGIIJJGHFDCDDHJJHJJJHFHEEE<<<9:978,,,+***,---.878?@@=<<=<<:857>?AA?>>?CB=>,,,,.)**.1133413=?GJGJHJJJGD>>;<>878;7444GHHIJJGFJIJ????JHHFIJJJIEFIHJJFDFHFIJHIJJJJDCACHEIJJB@@BFEJJJIDCCFJIJJJIHJJ??=<<>><@6685478'&'(1/++,,,12:FJGDJJJJCDCCJHJJGGJJJGFJFJJJJJIJFJHJIJJGJJHJJGIHGGJ>>53347=<8=DHHEFJEFA@CAFEFDGEGGJFHGB<5<;)(+.((((((-8-:AADBACDGEJ@@@@JJGFEJJJHJFFGFJJEEE?>>>9555>A99FJJAJEBEHIFFJGJJJJJJGJJHJGGJJJIJHJJJJHJJHIJJJJFJJJEBABFDEJHFIJGJHHFJDJJJJJIJJGCDFCHAAEFF;JGEH<;;=JHHJJGJIJJJHJG<@B@HIJJHIFI@E.3(?AIHDCCGEHGBBDGJIIGJEGHJJJJHJEB?ED667@@EEJJHJGFH=8(%%%&%-/9---./..0/145B@JFDEDGJFJJJJJJJGDDGFGJHHFGJFFFEID;;;9667;;>AJJGEE?00024?=>@BEDECCCEEDFJIJJJDDFFGIJIHFJIIJJJIIFFFCBC:<40+***88;=<850((*1:23>?BCB>=<344-,,++-'()====>?B@?5555EEAAAAJJ;@.IJJHFJ:555?GFHCA?<<E?5555<?GHIIJFEDDCG>?>>E<JJDEJJJBCBEH=<;<@@?;1123@A?CH@=;5530.*++6->DHIEDEDEJJJFGIIJJJJJJJIHJJJGJFHHDCCC>?>>BCIJJGIJIJJFFJGJJA><8=<9::==>JJJFDCBAA@///0?8888=75667JIJEIJJJJJHGFJFDHJJJJJJJGFFCB::::GHDDCGEJJIFJJH0000<6458:B@@?DCDJJJIEFCD@?CD@90&&&'5;<==:868AB@A@FJEJGHIHHIJGJGGJJIGIJJJIJJJIFEJFHGJGBDCDI;JGIIJIJJJEFFJJJGJJJJIGJJGJJJJJJGBB@<D;---7<>=AAAEJHJIJJJJJJHFJJHJIJJJJHDB:7533-34.-+,089;9:9<HEFGGIGEJJIHJJJJJJJJIJFJJJJJHHFEHIIJJJJIJFJEDFEGFF=,(*,(,-..0('((11129CB<:::768;>?>;=>?@CCHBAFIHCC@?@/)('($$$%@??==AAFFEJIJJJJJJJGIJGEJFHHJJJJJJJIIJJJJGJFGJ9451BJGIHHHDHJJJFJDGGJJJJGJIJIIJIGJJGJJJJHJHHIGFJJJJHGGIJJJ<::7.../A@ABCGGFIGJJGDAACE?A@7@;;=6)+),9>=DCIGCCGIHJ<;;;I;;;;HDBEJEGE>>==DDFG+*))).-..--)).032233997777>=>4634;1++-****GEJHJFIG:998@BEDDEJIJEIJJJJIJHJIFDJJE????IIJHJGJJJJIIHHIGJFDECHGFHDHEEGDFJJHECEJJGJFIJHJJGJIFJJJFCHCEHHECDHGJHHFGFIFHHEFGJJIGJJEJC633,32>@>97<98=63.'&&'%%%)CADEJJIJJFEEAEDIDCEFEEBID==EFGJHJHJHGHFJJJJJFCDEBHGJHEIJ=DGJHJHEJJHHGJIJHFFCECJIJJJJHGGEFBDDHJGJD?@AA>=<7656*(5278BBDFGGA?@?CJGDDFIJEFJD::9:<68//3((((>ADFDFFJJJFJIGFFIGGJHEC65--?AFFGGEFFJCEFFJJJIHJHJEHFJHHFEBF?===<2++45:??BCDGGJGJFDCDEGJHJJGDFGEFGGDDCEBBABGFGGEJIJJDEGJFCGFFHJIGJGEDEGGJDABAACECEEEH<978=?EI8666=94644466)5842@BDCCCCDIJIJIFFJH;;;<BHIGDBBBGEDJHCCCBGDEGIEJGFCEGEFDEEHCIBBECCBABI>>=BDB=;</(('(0./01::A@>>>>@@CDECGGEJFGHBA@AB@?ACA777;62,,,,.,)**(()10:9;=<>==BCDCBCGIEBAAAABBBA@=---:?<;;;;988:<5511115:<;879575665/.--,-88?9A@<@@ACFHEEDEDBA@ACCB@BBADIFB<;;=>?AF5EDBA@AABACIDDBA@?B@@A9744699BE@@B?>>;BC>?===>;==;<=D9B@>DB:@>DEGCBDDDD@?@@???@@?=>>??>=B95A:987249778:=<9955899;ABA<877<;:;---,*+0''''>BEJJIJGIJJFFJJHIIGIHJH<:88510/'''&;=DJFDBCD@@AFJIJEJIHFEFJJJJJJCGADCGEEDDDDBA,,,:=((&&&.1..BJGJFGJJJJIFEHJEJIIJIJJIJGJIJIHJJJJEDDBGHJGGEFFEGJCEF@;<;>EFA>==@BJIHFJJHIJJJJJJJB@@AJFIGIH=9A<;<;77IJJJJIIJJFJEECHGJFHD?@@AGHJHJGJJJFD5556::<FIHJIFIHJJCCA@DBACDJIE7GEGJJEECFGJHGIJJHHJFIJJIJDHIJFGEJGJJJIJJEJFDE@<ADJJGDF====C:..==@>==<C???>C=JHHFFD0100BAJGHJHFGGIJCB?ACJJJGJEGEJ9656@?>?BGCA??DGGBBCCCCBE?4FDJJIJJGFCCA;,+*&&&-))8199?>DEIFC666=JJJJGFJJJJIJJHGAA=8>B::DHJFHDFDCEJJHJJJJJJEIHFJDJIFEJDDE=>==>----21124;<;=@CFDFGFDEDEEBCDJGB@>?A@@GEDFJHGEE=<<=CGDCB=<=>?999:IGGGDGCAAADJFJDFEDHFDEAA@@B@ECB;96555////74100669::;<E9787?A??>989:@@@@<=<=B@DA@A?>>?<<<=>??><<<=@><;<=?@BADB????DC@=<;;<?@8888>?>?B=;;:<?ABAD><;88@=;<;889:0000-../30+($$.025988;9:=;;<>@2222=>>B@?>=>=;8110.
@Glass_T7V_26_D3_14_11_32
ACGGGCCGCGTGCAAATGGCGCTGGGCCATCAACGCCGAACCAATCAGAAAACCGTTAGCGAAGTGGCTTAACTCGCGCACCTGAGCGTAAGTATTGATGCCGGATTCGCTGATTACCGTCACGTTGTGCCCCAGTTTCGGCGCAAGCTCGCCGGGTACGGTTGAGATCAGATCGACAAATCACGCAGATCGCGGCTGTTGATGCCAACGACCTTTGCTCCCAATGCAATGGCGCGCTCCTGTTTCCTCTTCTTCATTACTGACTTCGGTCAGCACCCCCATCTCCAGACTGTGAGCGACGGCGGCAAGCTGGCGATATTGGTCGTCATCCAGTACTGAAAGCATTAATAAGCAGGCATCGGCCTGGTAATAGCGCGCAGATAGATCTGGTAAGGGTCGATAATGAAGTCTTTACATAAAATCGGCTGCGGGGCGATTTGGCTGACGATGGGGAGGAAATTAAAGCTCCCCTGAAAATATTTCTCATCAGTCAGCACCGAAATTGCCGAAGCGTAATGTTTATAAATGGCGGCAATGCGTGCTGGATCGAAATCGTCACGGATCACGCCTTGACGGCGACGCTTTCTTGCACTCCAGAATAAACGCCGTGCGCGCACCCTGTAGCGCATCATAAAAATGTCGCGTGCTCGGCTGAACCTCATTCTGAAAACTGGCCAGCGGTTGCTGCTGTTTGCGGGCTTCTACCCAAATCGCCTTGTCTGCGACGATTTTCGCTAAAACGGTTTGCGTAGTTGCATCTTCTCCTCTTTCTCTAGTAGCTAGCCCAAAAAAACGGGTATGGAGAAACGGTCGAGAGTTGCGATAAAAAGCGTCAGGTAGGATCCGCTAATATTATGGATAAAAATGCTATGGCATAGCAAAGTGTGACGCCGTGCAAATAATCAATGTGGACTTTTCTGCCGTGATTATAGACACTTTTGTTACGCGTTTTTGTCATGGCTTTGGTCCCGCTTTGTTACAGAATGCTTTTAATAAGCGGGGTTACCGGTTTGGTTAGCGAGAAGAGCCAGTAAAAGACGCAGTGACGGCAATGTCTGATGCAATATGGACAATTGGTTTCTTCTCTGAATGGCGGGAGTATGAAAAGTATGGCTGAAGCACAAAATCATCCCCTGCTGTGCCGGGATACTCGTTTAATGCCCATCTGGTGGCGGGTTTAACGCCGATTGAGGCCAACGGTTATCTCGATTTTTTTATCGACCGACCGCTGGGAATGAAAGGTTATATTCTCAATCTCACCATCGCGGTCAGGGGGTGGTGAAAAATGAGGACGAGAATTTGTTTGCCGACCGGGTGATATTTTGCTGTTCCCGCCAGGAGAGATTCATCACTACGGTCGTCATCCGGAGGCTCGCGGAGAATGGTTGTCACCAGTGGGTTTACTTTCGTCCGCGCGCCTACTGGCATGAATGGCTTAACTGGCCGTCAATATTTGCCGAGATACGGGGTTCTTTCCACCCGGATGAGCACCACCGCCGCATTTGAGCGACCTGTTTGGGCAAATCATTAACGCCGGGCAAGGGGAAGGGCGCTATTCGGAGCTGCTGGCGATAAATCTGCTGAGCAATTGTTACTGCGGCGCATGGAAGCGATTAACGAGTCGCTCCATCCACCGATGGATAATCGGGTACGCGAGGCTTGTCAGTACATCAGCGATCACCTGGCAGACAGCAATTTTGATATCGCCAGCGTCGCACAGCATGTTTGCTTGTCGCCGTCGCGTCTGTCACATCTTTTCCGCCAGCAGTTAGGGATTAGCGTCTTAAGCTGGCGCGAGGACCAACGTATCAGCCAGGCGAAGCTGCTTTTGAGCACCACCCGGATGCCTATCGCCACCGTCGGTCGCAATGTTGGTTTTGACGATCAACTCTATTTCTCGCGGGTATTTAAAAAATGCACCGGGGCCAGCCCGAGCGAGTTCCGTGCCGGTTGTGAAGAAAAGTGAATGATGTAGCCGTCAGTCTCATAACTCTAGAAGCGGCCGCAAATTCGAAGAAACAGCGGCCGCGAATTCCAGAAATCATCCTTAGCGAAAGCTGGACTTTTTTATCTGAAATTCTGCCTCAGTGATACGCCTATTTTTATAGGTTAATGTCATGATAATAATGGTTTCTTCAACGTAGGTGGCACCATGGGAAATGTGCGCGGAACCCCTATTTGTTTATTTTTCTAAATACATTCAAATATGTATCCGCTCATGAGACAATAACCCTGATAAATGCTTCAATAATATTGAAAAAGGAAGAGTATGAGTATTCAACATTTCCGTGTCGCCCTTATTCCCTTTTTTGCGGCATTTTGCCTTCCTGTTTTTGCTCGCCCAAACGCTGGTGAAAGTAAAAGATGCTGAAATCAGTTGGGTGCACGAGTGGGTTACATCGAACTGGATCTCAACAGCGGTAAGATCCTTAGAGTTTTCGCCCCGAAGAACGTTTTCCAATGATGAGCACTTTTAAAGTTCTGCTATGTGGCGCGGTATTATCCCGTATTGACGCCGGGCAAGAGCAACTCGGTCGCCGCATACACTATTCTCAGAATGACTTGGTTGAGTACTCACCAGTCACAGAAAAGCATCTTACGGATGGCATGACAGTAAGAGAATTATGCAGTGCTGCCATAACCATGAGTGATAACACTGCGGCCAACTTACTTTCTGACAACGATCGGAGGACCGAAGGAGCTAACCGCTTTTTTGCACAACATGGGGGGATCATGTAACTCGCCTTGATCGTTGGGAACCGGAGCTGAATGAAGCCATACCAAACGACGAGCGTGACACCACGATGCCTGTAGCAATGGCAACAACGTTGCGCAAACTATTAACTGGCGAACTACTTACTCTAGCTCCGGCAACAATTAATAGACTGGATGGAGGCGGATAAAGTTGCAGGACCACTTCTGCGCTCGGCCTTCCGGCTGGCTGGTTTACTGCTGATAAATCTGGAGCCGGTGAGCGTGGGTCTCGCGGTATCATTGCAGCACTGGGGCCAGATGGTAAGCCCTCCCGTATCGTAGTTATCTACACGACGGGGAGTCAGGCAACTATGGATGAACGAAATAGACAGATCGCTGAGATAGGTGCCTCACTGATTAAGCATTGGTAACTGTCAGACCAAGTTTACGAGCTCGCTTGGACTCCTGTGGATGAATCCAGTAATGACCTCAGAACTCCATCTGGATTTGTTCAGAACGCTCGGTTGCCGGGCGTTTTTTATTGGTGAGAATCCAAGCACTAGGGACAGTAAGACGGGTAAGCCTGTTGATGATACCGCTGCCTTACTGGGTGCATTAGCCAGTCTGAATGACCTGTCACGGGATAATCCGAAGTGGTCAGACTGGAAAATCAGAGGGCAGGAACTGCTGAACAGCAAAAAGTCAGATAGCACCACATAGCAGACCCGCCATAAAACGCCCTGAGAAGCCCGTGACGGGCTTTTCTTGTATTATGGGTAGTTTCCTTGCATGAATCCATAAAAGGCGCCTGTAGTGCCATTTACCCCCATTCACTGCCAGAGCCGTGAGCGCAGCGAACTGAATGTACAAAAGACAACTGGAGTGCCGATGGTCGGAGACAAAAGGAATATTATGCGTTCCGAGCTTGCGAGGGTGCTACTATTAAGCCTTTAGGGTTTTAAGGTCTGTTTTGTAGAGGAGCAAACAGCGTTTGCGACATCCTTTTGTAATACTGCGGAACTGACTAAAGTAGTGAGTTATACACAGGGCTGGGATATTATTCTTTTTATCTTTTTTTATTCTTTCTTTATTCTATAAATTATAACCACTTGAATATAAACAAAAAAAACACACAAAGGTCTAGCGGAATTTACAGAGGGTCTAGCAGAATTTACAAGTTTTCCAGCAAAGGTCTAGCAGAATTTACAGATACCCACAACTCAAAGGAAAAGGACATGTAATTATCATTGACTAGCCCATCTCAATTGGTATAGTGATTAAAATCACCTAGACCAGATTGAGATGTATGTCTGAATTAGTTGTTTTCAAAGCAAATGAACTAGCGATTAGTCGCTATGACTTAACGGAGCATGAAACCAAGCTAATTTTATGCTGTGTGGCACTACTCAACCCCACGATTGAAAACCCTACAAGGAAAGAACGGACGGTATCGTTCACTTATAACCAATACGCTCAGATGATGAACATCAGTAGGGAAAATGCTTATGGTGTATTAGCTAAAGCAACCAGAGAGCTGATGACGAGAACTGTGGAAATGAGGAATCCTTTGGTTAAAGGCTTTGAGATTTTCCAGTGGACAAACTATGCCAAGTTCTCAAGCGAAAAATTAGAATTAGTTTTTAGTGAAGAGATATTGCCTTATCTTTTCCAGTTAAAAAAATTCATAAAATATAATCTGGAACATGTTAAGTCTTTTGAAAACAAATACTCTATGAGGATTTATGAGTGGTTATTAAAAGAACTAACACAAAAGAAAACTCACAAGGCAAATATAGAGATTAGCCTTGATGAATTTAAGTTCATGTTAATGCTTGAAAATAACTACAGATAGTTTAAAAGGCTTAACCAATGGGTTTTGAAACCGATTAGTAAAGATTTAAACACTTACAGCAATATGAAATTGGTGGTTGATAAGCGAGGCCGCCCGACTGATACGTTGATTTTCCAAGTTGAACTAGATAGACAAATGGATCTCGTAACCGAACTTGAGAACAACCAGATAAAAATGAATGGTGACAAAAATACCAACAACCATTACATCAGATTCCTACCTACATAACGGACTAAGAAAAACACTACACGATGCTTTAACTGCAAAAATTCAGCTCACCAGGTTTTTGAGGCAAAATTTTTCAGTGACATGCAAAGTAGTGTTAATCTAAATGACGCTACATGGCTCACGCAAAAACAACAAACCACGCTGAGAACATACTGGCTAAATACGGAAGAGATTCTGGTTCTTATGGCTCTTGTATCTATCAGTGAAGCATCAAGACTAACAAACAAAAGTAGAACAACTGTTCACCGTTACATATCAAAGGGAAAACTTGCCATATGCACAGATGAAAACGGTGTAAAAAGATAGAATCATCAGAGCTTTTACGAGTTTTTGGTGCATTCAAAGCTGTCACCATGAACAGATCGACAATGTAACCTCGAGTACCACCTTGAGTGAGCTGATACCGCTCGCCGCAGCCGAACGACCGAGCGCAGCGAGTCAGTGAGCGAGGAAGCCTGCATAACGCGAAGTAATCTTTTTGGTTTAAAGAAAAAGGGCAGGGTGGTGACACCTTGCCCTTTTGCCGGAGCTGCAGCGGCCGCTACTAGTATTAATATGCGCGCAGCGTCTGGAAAACCGAGGCCAAAAGACGTGCGTCTTTGATGCCCGGTTGCGACTCTACAGCAGAATTAAAATCAAGTCCGGCGCAGCCGGTTTGTGCCGCTTCCACGCAGTTATCTGCGCCTAAGCCCCCCGCCAGCAGAACGTTGCCAAGCAATTGACCATTTGATCAGTGACCAGTCAAAACGTTGCCCGCTTCCACCCTGGCCGTTGTCTAAAACATATTTATCAACGTGCTGAAACTCGCGGGCGGGCAGGGTTTCACCGACGCTTAATGCTTTCCAGATGGCAACATGTGCTGGCAGAGCTTCACGCAGCGTATCGATATACAGCTGTTCTTCATTACCATGCAGTTGCACTGCCGCCAGCGATAACACCTTAGCTTTGTCCACCACATCGGCAATATCGTGATTGCGGAACACGCCAACATACTGCAACGGTGCCGCAGCCATCACTTCCTGCGCCTGTTCAACGTTGACGCAACGCGGTGATGTCGCAACAAAAATCAACCCACCGTAAATCGCGCCCGCGTCATAAGCTGCTTTAGCATCTTGCCCACGCGTCAGGCCACATACTTTATTCTCACCCAGCGAA
+
'''('''$$$'&'%%%&'''((''(3?GBD=;;<666/..0?110)*..05@AGIFJIHJJHJJJJJJHJJJJJ;:::HDDD@87+(((=>?BECFCJJHIJJGJJIJDCDBDCIJJGJFJHHJJJJJHEDJEJEJJ:8111=EBBFDD511*&(*0541100.,))+-)(%&'2331&&&'*)),((57:)(&&&&''41259852//06688@<9>=;=JJJDFHJJIJJJ@???IJEJFE@=<A<94,()51))87<CFDGJIFEDDEJJJFEEJJJHJJJJHJJJJJIJJJJGJJHJIJIJHJDEGFFHJJGHEHFEIJHJJJJHIJJJHIGHGFJIJJBBBAIJJJGJCDDA::96647;<?B(''''''+)(+++))'*+0655@DBBCFDB???EGJ=GJJJEJJJIJJIJJGJIGEEDJJJJJGJHJJHIJFDEHJEJGFHDDFJIFF;;AA@><>B77432478::BIEA::::DBDIJHJJHJGJEGCEJJIGJIJFFIGGGJJBBB<))))<AGJEJJJJGIJJJIGJGJHJGDBBI?;777.&&&(;::::>''&'&;<<BFFFEJJJJJJGJIEFFIJEJJJJJJJJJJJJIHJJJIJJDCE7667B@??@@BFEE10016HGC@>>=>A>@IGJHHHJJIFJJJJJFIJJJJHJJJGJIJHJIIHJIJJIIJHGJJH3A:-,,,>FEBB??EEEJJJJFJIHJHJJJIGJJJEHFJJJJJEIJGJJIFHDEJC=44%%%%&'%%'(''-67CBB@JFJEH@??::2122@AG>?BHEFFFJIJD@><<9988@?31100//5=CC@8444622GJGHFJHFJJH32///799??999....JJJIJJGJJJJJHJJHHJIJJJIJJJJJJJGJJJJIGJJJIGJJJJJJJHJHJJIHFGJHJJJJIJGFJJJIIIIJJIEECBGJIJIFJGIIIJJIJJIHJJIJJJJGJJGJGGJEJHJJJGJJHJJJJJJJJJJJJJJJIJIJGGGHJJJJGJJJJJJJJIJIGIEGJEJIJJHJJJJJGFJGIJIJFIJJDEHFJJJJJJJIJGJGHGIJHJJJJJGJJJIJJJJJGJHEHGJJJHJJJJEA;9:2()/..//./0:<BCHAD'''*6.,(**)-79>,)').--84GDAGJJJCDDEJGJHHJJC@F@ACBHGJHDEECJJDE>?@77((BCDFJGJGFJGHGE;=445BEJGJHJJJJJJJJDEFGHJ??@=?>G@99@A>>CEBECDADBA;6778CA:;9..**/6=>>8444GFJ999443451.&&&(),.+*))59A@BA=8665>=@AEGFHJHCGE???>??=;)A7-??=CIEEFECDJJHJIIGHHJJIIJJJJJJIGJJEFCAA2,++,)''(*.-,'''(&'''542236FB@???:9778::;<6CGHFFFHIJJIIIIEDJJFJJFJJJJIJHGE20001444875,))''*(()7@AEDDD<62&&&'(0.2-+++))))..))*(/1489'''(EHFJJJHA<7:9:>+***ABCCHJEDC?GFH3223JJFHJJJJJJJHJJJDEEJJJJJGJJHGJJ;55558455--78@?AAJJJGJFJHJHB@>@CDEJJHJJIJHGHGFBCEFDDCA@;F::77:5666FCH7777?>?EJEFGHJIIFJJJJJEEJFJEHDDJHEID?3334JGJJGIJHHIDCCDEHDHHJJJDEDFHFBD33@6779FHGJJHEBDEHFFDAD>??CCAAAGIJJIBCDEEJDC>>=*DJJJJFEA?8555JHGCBCIJJJHEJJJFGJGJFHHCJIJHJJEJJIIJHHFJGEIJIGJJIJFJAA:74568...))))5GJFJJJJGFHGJHGJIJIHJJJJIGHDJJFH?<=>?GGHI21116667FEEBDEFH@<==@@@===8(((11-/*+00201:<;5/1//:1*+8753445>,IHJJCCCCF?&%&)..+++.((-.899:B99::76-,,*&((*55211..-.6>@@1///,+&&&%*+**,AEDFDDHHIHGJDDCCGJE7657ACBJJJJJJJJJJJJHHJH?;+)('&'+,.9:??DDDHGJJFDAA;5*(&&*6643567<><=>GJFFDGIJJJJJJC>>>?@JGEGDHIJJJJJFFD((((&&%+,97999HFCJ1101C@@?A=?>>?@BEHJJJJJJJJJIJJJFJJJJJDDDJJJHIGHHJGIJIJHJJIFHGFFFJIHHJJIEEDJJJJHHIJJJJJHJGCA?::;IJGJJ=56JJJJJJJHJIJJJHJGIFIJJEGJJ>>>=?@-;?DHAADBEB::HJJAAFGJJJJJIJJHDJJJJJDB>774,.+**/099-***.''(?BCEDEHJJGIJJJJIJJHJIJIJHJHJDBBAF@?>;1)(''+4:78BGHJIJJIAC<<:5(''''''?BFJJFFGEB?>=6441-/2013555:>=5,,JBCDB>CAAAJEG;<:---2455>=??DJJIFIIIJJJJHJJJHHGGJJFFIFJJIJJFJ<JGFJBBB@@@44DF>;;<A8210242555544;>3334;<CBDBGFEFJJJJIJJJ@=>DC><<<=;5359JDJFGFHFFJHHIJIEEDDEBCJJJFEIJJJHEHGJJEIGFJJJGGGIJJHJJIIJEJIHHJJJHGH====JJHJ;;:;<<?FIC@;65561/./.''&'''()))*5<;<A=>?@>??FGGGJJHGHIGJFEGHJJHIDC.--/51/..653..01231//2:6663512CEJD?<<<@JIGDEEEGEADDJFHFJJJIJJJHFJJJJJGGJJJJIJGGFGEEHIJJGGJFFJ1111DCHJJFECFJHJEJGEJJJGFIIDA??@JGGIJJJJJJJIGJCBA41'%()'(.DDIEFFFFFEJGJCCBDGFJJHJJJGHJJIJCA@=;7++**2++/((')6?DFA?@<0//(%%%&&35;5444JGFGJF3111HJIJJDBC<<889:;:=<@IIGFCD<<<<>=99;;DEDJFCCD;8325BCIDEDJEA10026738-----<55ECJJJJJJFCDCHGJEHGHFFEFDDDJJHJCDDFE0000;;4444EIGIEEEEJ;6676778=554*(&%',.6;554485666<>31231//129;5433,+++??@<ACDIFHJGCDHJJC77><3111240..0)((((('%'93323?J;9989.++-::>;::;JFJJHJJGIIG?:9AJDECGHAAA@A@<6::C?=<<?FEBCB@DDJIEGJGHDCCGGGIJJHGJJJJJJIJHJF=>==JJIJJGHGGDJJJHHJGJFJGC>653.@C@ABFF><<<;;<>=BC>>=>B@986674>..EGFIHJFDIFFJHGJHIJG88889EDHGHGIJJIJFGJFJCGHJIIIIJJDCEEIEJIFJHJJJFJJJJHIFJJJJGJGEFDFDGJGJABBBFJFJJFGHEFJJHJEJJJJFJGBCA@BDFJA@@?CE::42214222BB?>;:=;8@7@AA>@DAGJFC@@?BBEJFJHIJJ;:;<EG@A>9999:=@899EBCBBJHHIFFJFDECCJHCBBCJBBAAH<68:61)&%&)-.)&%%%%$$$$$$$%$&()**----1660..96<<A@987.-,)'(('(+,-2566HEGDFJJECB963,&&'*4345@A8DEFJJFJFGEIJJJFG@FJIDEGFDJJHHCBCEFIJCDBCGE@A@AFFID>=<<BDCEEDEFJEFCJJG=<4438EHDEDGGEDDBBCDDDDCDFE=>5++/)''&$%-*+,.9A<=<<;<CIJGCCDEIFGDDFDECBEEEHDJGEHEEJCBECEFDDCIFIJFIHJHFEFEFJIJDEDEGHDGCECEGIJ?<=A?A?<CB@>>===8555>?DDJHGCEE@><<BJCG?3=DDEEFFDDJ55544667ADBC@>><20023CDFBD?@?CDDCHHJJFBEEEDCDEFDBHCHFABAB@@@BAABAEGEEJFFGFFDCCDGDDCHCIJJH@::9900/020,++,743222:55??EFDIJJEGEEGIEGIJEGEJJGHGJJFFFDFHGDA@?A@AA????AFGHGFF>B::::HFEGDFDHHHEDDCDBBCGFHEGDDDBACBE@AAACCEEC8889HJHG<<<<@?@BJHJJJ;989<<=@CD>==BDCF??>?>=<;=>BJCE?A:99510))**.20012<=>AAEDDDB?999CCCGGFDHCDDCBBBEBDCA@??@BFECDCDCEDBDGBC@@@@CDHGDCB@@?DJJEFGEFFA@?((((8999CDGJFEBA@@ABBCBFCA@>@??GIJFDDB;+++*.+*...--21BBEFDDEBDFA===DFJDECBAAABDDBCBJG>==@D@>>8999>>>?B?B>>?>=AAAEAJGIEHFJJJJJD;99<?@IGGC@@A<:9:;BC=<=<;88CD>===CCJFFGGFJHJIDF65//98;D<@JGCC..../A@CCCE14B>>::8???JGJFGJJ@IIGJFJJFJJIFHIGHJJGHJGIGHJHGJJJGJJHDJJJJIJGEEHGHIJJIGHJHJEGA@AAFJJHEH95-&%&((,-/75;BJJIFHGJJGFDECBHJJJGJFDDFD@(((',,-5<HJHGJJJFJHHFD<::99;BEJIGEFIIBBDJJJJJJDGDIECC9999EGFCFD?EDDIJGJFGHJJJJA9@J=89GFJ<;;;JEIGDA78I88888-,,,433:>AJE@??@HJIIJJJIJGHJJJFJBDJJJJFJIJ;449><;;8?FJECD@A>=??IDDBEDCGJFBAAJCEHGDIH?ABCFJJGDDBA>*()435:<:)(((9:8887;6<GFDJFFFDBCIA761122:8555561++536678::@FEC@A>=221::EIDIJIIID?D?0///01'''')%#$&('&&&%%')*./356698976>=CBB@>((((:00----,,024<BEFF????ECHCE95567563362***).744213@@AFCEDCBA@98781112:@DGDHJDDCBDEIDFFIFIGGDFHGHJIFFJHFGJGJ<222FABBA@<;98.--.2@@BHEDA7(''&%&(*+,544/..*++,?>777661*+++,(&%''('(--55:EHEEEJIJFGEC968664688=222121/2,,+/)*=?AD??@@@;;;<BCEEFJIGAAABJ1///6<@=AGFDGDFIFFJFJJJHJHIJHIGCCJIFJFEDFDCEEJFDH===?EJDCDA73337110449:::>@JIJJJJJJJJJJJIJJJHJ<<<<DACC?&%&(129;>;=<FIFEGJJIJIGJJJJJJDDGCD?9<83-@;0.-)1/3++-7;=?CJJECDFB?52//0<=>>JJHJJGJJIGJJJJGIJJJIEHJAA@@DFA=>B@?=;7755668=@?CIHBACCJHJJJJGIHHIFJJJJJJJJJHJJJJJJJFGGJGJ=>>B@>=<3344<>>EFDCBBJJJJGGJGGJHHJJJJIJHEHEFEEBCB8IJ@B===@DDFFD???69-(&%&&&*+,/056779-,''&&(.78::DJA>==JJ@AB>9CFACEA=;5DEDJGJGJJJIHJGBBDHJJIFIFFIIJEFFEJEJJHIJJJHE9777=CDJJHFDJJGIJJJDJHEDJ65567EDFFDFGFI;HGGJHJIIJJJJDIHJEHJJFJJJJJHGJFGJJJGJIJIJIFJJIGJJHJJJJFEE@GJGJJJHIJJJJFJGJIJJHJJ@AA@DDCEEIGJEJ<<G0CIJFHEJJHFJJJJIJIHJJIJJJFHJJJHJGJJ>9//:/.00*)))>?;;://.-/,,,((((((3:><JIJJJJHJJIHHJJJJJHJIJJJJJGJHGJJJJJJHGJGJGJJJIHDDEAEJJJJGEEFBDCAJIJFGJJIIGDGECBCCFJJJJJEGGDBCFC=@ADG@@AAJGC?CCDDFEFJJJJHEDJFGBJFCHD<:(((('),+)'%
@Glass_T7V_26_D3_14_11_33
ATAGAATAAAGAAAAAAGATAAAAAGATGAAAAAGAATGAATCCCAGCCCTGTGTATAACTCACTACTTTAGTCAGTTCCGCAGTATTACAAAAGGATGTCGCAAACGCTGTTTGCTCCTCTACGAAACAGACCTTAAAACCCTAAAGGCTTAAGTAGCACCCTCGCAAGCTCGGGCAAATCGCTGAATATTCCTTTTGTCTCCGACCATCAGGCACCTGAGTCACTGTCTTTTTCGTGACATTCAGTTCGCTGCGCTCACGGCTCTGGCAGTGAATGGGGGTAAATGGCACTACAGGCGCCTTTTATGGATTCATGCAAGGAAACTACCGTAATTACAAGAAAAGCCCGTCGCGGGTTCTTCAGGGCGTTTTATGGCGGGTCTGCTATGTGGTGCTATCTGACTTTTTGCTGTTCAGCAGTTCCTGCCCTCTGATTTTCCAGTCTGACCACTTCGGTATCCAGTGACAGGTCATTCAGACTGGCTGATGCACCCGGTTAAGGCAGGCGTATGCAGATCAACAGGCTTCCGTCTTACTGTAGTTAGTGCTTGGATTCCACCAATAAAACACCAGCGGCGACCGAGCGTTTCTGAAAGCAAATTAGAATGGATTCAGGTCGATTACTGGATCTTATCGACAAATTAAGACAAGCTGGTAAACTTGGTCTGACAGATTTCCGGTACATCGTACAGCATCTCAGCAATATTGTTCTATTTCGTTCATCCATAGTTGCCTGATCCCCCGTCGTGTAGATAACTACGATACGGGAGGGCTTACCATCTGGCCCCAGTGCTGCAATGATACCGCGACCCACGCTGGCCAGCTTACAGATTTATCAGCAATAAACCAGCCAGCCCCGGAAGAGGCCAGCGCAGATAAGGTGTTCCAACTTTATCCGCCTCCATCCAGTCTATTAATTGTTGCCGGGAAGCTGAGTAAGTAGTTCGCCAGTTAATAGTTTGCGCAACGTTGTTGCCATTGCTACAGGCATCGTGGTGTCACGCTCGTGAGCGTTTTGGTATGGCTTCGTTCGCTCCGGTTCCCAACGATCAAGGCGAGTTACATGATCCCCTGTTGTGCAAAAAAGCGGTTAGCTCCTTCGGTCCTGAAATAGTTGTCAGAAGTAAGTTGGCCAGCGGTGTTATCACTCATGGTTATGGGCGCACTGCATAATTTGCTTACTGTCATGCCATCCCGTAAGATGCTTTTCTGTGACTGGTGAGTACTCAACCAAGTCATTCTGAATAGTGTATGCAGCAAATTACGAGTTGCTCTTGCCCAGCATCAATACGGGGATGCCGCACATAGCAGAACTTTAAAAGTGCTCATCATTGGAAAACGTTCTTCGGGGCGAAAACTCTCAAGGATCTTACCGCTGTTGAGAGATCCAGTTCGATGTAACCCACTCGTGCACCCAACTAATATTTCAGCATCTTTTACTTTCACCAGCGTTTCTCGGGTCGCAAAAACAGGAAGGCAAAATGCGCGCAAAAAAGGGAATAAGGGCGACACGGAAATGTTGAATACCATACTCTTCCTTTTTTCAATATTATTGAAGCATTTATCAGGGTTCTGTTCCATGAGCGGATACATATTTAATGTATTTAGAAAAATAAACAAATAGGGGTTCCGCGCACATTTCCCATGGTGCCACCTAACGTCTAAGAAAACCATTATTATAATAACATAACCTATAAAATACGGCGTTATCACGAGGCAGAATTTCAGATAAAAAAAATCCTTAGCTTTCGCTAAGGATGATTTCTGGAATTCGCGGCCGCTGTTTCTTCGAATTCGCGGCCGCTTCTAGAGTTATGACAACTTGACGGCTACATCATTCACTTTTTCTTCACAACCGGCACGGAACTCACTCAGCTAGCCATAATTTTAAATACCCGCGATTAAGTTGATCGTCAAAACCAACATTGCGACCGACGGTGGCGATAGGCATCCGGGTGGTGCTCGAACCATTCCGCCTGGCTGATACGTTGGTCCTCGCGCCAGCTTAAAGCGCTAATCCCTAACTGCTGGCGAGGATCAGCAAGCGCGAACAGCGACAAGCAAACATGCTGTGCGACGCTGGCGATATCAAAATTGCTGTACTGCCAGGTGATCGCTGATGTACTTGACAAGCCTCCACGTCATTATCCATCGGTGGATGGAGCGACTCGTTAATCGCTTCCATGCGCCGCAGTAACAATTGCTCAAGCAGATTTATCGCCAGCAGCTCCGAATAGCGCCCTTCCCCTTGCCCGGCGTTAATGATTTGCCCAAACAGGTCGCTGAAATGCGGCTGGTGCGCTTCATCCGGGCGAAAGAACCCCGTATTGGCAAATCTGACGGCCAATTTCGTCACCATTCATGCCAGTAGGCGCGCGGACGAAAGTAAACCCACTGGTGATACCATTGGCGAGCCTCCGGATGACGACCGTAGTGATGAATCTCTCCTGGCGGGAACAGCAAAATATCACCCGGTCGGCAAACAAATTCTCGTCCCTGATTCCACCACCCCCTGACCGCGAATGGTGAGATTGAGAATATAACCTTTCATTCCCAGCGGTCAGTAGAATCGAAAAAAATCGAGATAACCGTTGGCCTCGATCGGCGTTAAACCCGCCACCAGATCGGGCATTAAACCAGTATCCCGGCAGCAGGGGATCATCTTGCGCTTCAGCCATACTTTTCATACTCCCGCCATTCAGAGAAGAAACCAATTGTCCATATTGCATCAGACATTGCCGTCACTGCGTCTTTTTACTGGCTCTTCTCGCTAACCAAACCGGTAACCCCGCTTAAAAGCATTCTGTAACAAAGCGGGACCAAAGCTTCATGACAAAACGCATAACGAAGAGTGTATGATCAGGCAGAAAATTCCACATTGATTATTTCCGCGTCACACTTTTGCTATGCCATAACATTATCCATTAAGTTCCACGGATCCTACCTGACGCTTTTATCACAACTCTCTACTGTTTCTCCATACCCGTTTTTTTGGGCTAGCTACTAAAAAGGAGGAAAATACTAGAATAATGCAAACCGTTTTAGCGAAAATCGTCGCAGACAAGGCGATTTGGGTCAGACCCCGCAAACAGCAGCAACCGCTCACAGATTTCTTCAGAATGAGGTTCGCCCCAGCACGCGACATTTTTATGATGCGCTACGGGTGCGCGCACAGCAGCGTTTCTCTTCTGGAGTGCAAGAAAGCGTCGCCGTCGAAAAGGCGTGATCCGTGATGATTTCGATCCAGCACGCATTGCCGCCATTTATAACATTTACGCTGCGGCAATTTCGGTGCTGACTGATGGGGATACTTTCCGGGGAGCTTTAATTTCCTCCCCATCGTCAGCCAAATCGCCCGCAGCCGATTTTATGTAAAGACTTCATTATCGACCCTTACCAAATCTATCTGGCGCGCTATTGCCCCAGGCCGATGCCTGCTTATTAATGCTTTCAGTACTGGATGACGACCAATATCGCCAGCTTGCCGCCGTCGCTCACAGTCTGGAGATGGGGGTGCTGACCGAAGTCAGTAATGAAGAGGAAAACAGAGCGCCATTGCATTGGGAGCAAAGGTAGTTGGCATCAACAACCGCGATCTGCGTGAAGTTTGTCGATTGATCTCAACCGTACCCGCAGCTTGCGCCGAAACTCAGTCTGGACGGTAATCAGCGAATCCGGCATCAATACTTACGCTCAGGTGCGCGAGTTAAGCCACTTCGCTAACGGTTTTGATTGGTTCGGCGTTGATGGCCCATGACGATTTGCACGCCGCCGTGCGCCGGGTGTTGCGCGTGCAAGTAAAGTATGTGGCCTGACGCGTGGCAAGATGCTAAAGCAGCTTTATGACGCGGGCGCGATTTACGGTGAGTTGATTTGTGCAACATCACCGCGTTGCGTCAACGTTGAACAGGCGCGGAAGTGATGGCTGCGGCACCGTTGCAGTATGTTGGCGTGTTCCGCGATCACGATATTGCCGATGTGGTGGACAAAGCTGGCTATCGCTGGCGGCAGTGCCGACTGCAGTTGGTAATGGAAGGCAGGCTACTATCGATACGCTGCGTGAAGCTCTGCCAGCACGTGTTGATCTGGAAAGCATTAAGCGTCGGTGAAACCCTGCCCGCCCGAGTTTCAGCACGTTGATAAATATGTTTTAGACAACGGCCAGGGTCGACGGGCAACGTTTTGACTGGTCACTATTAAATGGTCAATCGCTTGGCAACGTTCTGCTGGCGGGGGGCTTAGGCGCAGATAACTGCGTGGAAGCGGCACAAACCGGCTGCGCCGGACTTGATTTTAATTCTGCTGTAGAGTCGCAACCGGGCATCAAAGACGCACGTCTTTGGCCTCGGTTTTCCAGACGCTGCGCGCATATTAATACTAGTAGCGGCCGCTGCAGTCCGGCAAAAAAGGGCAAGGTGTCACCACCCTGCCCTTTTTCTTAAAACCGAAAAGATTACTTCGCGTTATGCCAGGCTTCCTCGCTCACTGACTCGCTGCGCTCGGTCGTTCGGCTGCGGCGAGCGGTATCAGCTCACTCAAAGGCGGTAATCTCGAGGTTACATTGTCAATCTGTTCATGGTGAACAGCTTTGAATGCGCCAAAAAAAAGCGTAAAAGCTCTGATGTATCTATCTTTTTTACACCGTTTTAGTATCTGTGCATATGGACAGTTTTCCCTTTGATATGTAACGGTGAACAGTTGTTCTACTTTTGTTTGTTAGTCTTGATGCTTCACTGATAGATACAAGAGCCATAAGAACCTCAATCCTTCCGTATTTAGCCAGTATGTTCTCTAGTGTGGTTCGTTGTTTTTGCGTGAGCCATGAGAACAAACCGTCAATCATACTTACTTTGCATGTCACTCAAAAAGTACCTGCGAAGCTAAACGCTTTGAATTTTTGCGGTTAAAGCGACCCCCGCCACATGTTTTTCTTAGTCCGTTATGTAGGTAGGAATCTGATGTAATGGTTGTTGCATATTGTCACCATTCATTTTTATCTGGTTGTTCTAGAGTTAGGATTCAGATCCATTTGTCTATCTAGTTCAACTTGGAAAATCAACGTATCAGTCGGGCGGCCTCGCTTATCAACCACCAATTTCATATTGCTGTAAGTGTTTAAATCTCTTATTGGTTTCAAAAACCCATTGGTTAAGCCTTTTAAACCAGTGAGTTAGTATTTTCAAGCATTTTAGCATGAACTTAAATTCATCAAGGCTAATGTGCTTGTGAGTTTCTTTGTGTTAGTTCTTTTAAATAACGCTTCATAAATCCTCATAGAGTATTTGTTTTCAAAAGACTTAACATGTTCCAGATTATATTTTATGAATTTTTTTAACTGGAAAAGATAAGGCAATATCTCTCACTAAAAACTGATTTCTAATTTTTCGCTTGAGAACTTGGCATAGTTTGTCCACTGGAAAATCTCAAAGCCTTTAACCAAAGGATTCCTGATTTCCACAGTTCTCGTCATCAGCTCTCTGGTTGCTTTAGCTAATACACCATAAGCATTTTCTGCTGATCTTCATCATCTGAGCGTATTGGTTATAAGTGAACGAAGTTCGTCCGTTCTTTCCTTGTAGGGTTTTCAATAGTGGGGTTTAGTAGTGCCACACAGCATAAAGTTCCTTTAGTTTTCATATTAGTTAAGTCATAGCGACTAATCGCTAGTTGGTTGCTTTGAAAACAACTAATTCAGACATACATCTCAATTAATTTTCTAGGTGATTTTAATCACTATACCAATTGGGATGAGGAGTTATTCAATGATAATTACGTGTCCTTTCCTTTGAGTTGTGGGTATCTGTAAATTCTGCCAACCTTACTGGAAAACTTGTAAATTCTGCTAGACCCTCTGTAAATTCCGCTAGACCTTTGTGTGTTTTTTTTGTTTATATTAGAG
+
--+'&('&&'(+)'&*12)'%$+<<<43+**+>FF666++++@?==@@CEEF97633=BIEGJJFJJJFG?@?@EGJEJJFJHGJCD@<=;;?JGFJJJEH@@?@JIGFEIJEGEEHDD??>85*))4/2'',,-4((:BADCGA@CGJHJ>,++,++02355DA>>?@EJJEDA?;IIEFHCBB:987;99259BHJHCCCCHFEGDHFCBEHEGGGA651.*)))''&%''(00001?FB?>2111:8::;EJJJJHGCCBBBC..89;::;??>766;<:656620/*))))''+-:?=99996788@A@A@CHFGJIJGFBDE9;5'-,,.1-/../1<<DCBA>9;;%%%((''&(,%',-/988633+++,7:;;<<==8:9:FJHJGJEJJJ7:?AI@:EECEDFJD?*))+88DCFEFJFFC?JDFEDBC><92;61123@H;;:/+)()*,+,&(')135:98/&&&&&%%%&++11(''')((+*'&%%&&()))*)%&&%(&%&%%&'(('+))(0-'''**+5))))++*)),-56<=<2212722..0/10/*00-,*)*+++220111,++,.,,*&((-.2//./2280.//%()*'(%$$&*4211201101112/)%$%$''*(((*('''%$&'(+%&&$$%&''$&&&'&%%%%%$$%$%%$$#$$$$##$%''*(&%&%&47....0,('(&'()))&$$%%+,23--((((+))*..*)*...,-,112:<;;;><<<<<8998<33370/2-28-*++822349DIIFGDDJHC>555678;;7,+''&&'&+,+-(&&&'))&'&(88;;@DCJ><<<;9::>=81//0200001))0001,')))'''--))***)&&(.,,('%)18<E>@88///0101567<<90,,,.,,->=8888@?DCCHAA6---122311167:;;<9===******28----6555<======JJJJJJJFJGGJDAA1****.039:<<<@)((%%%&&&)38779;<++++51(())(((279BBG=EDEGA999:9889@?@>BB?DGG8776>BA@@BD@;32101;;:98****744510./)))(('&%%&((&%%%&))''4<>?=9;<JDFJC<98,,,.2112:88811GGEAB@?7-())(')*+0..,,,,+*'(*04857-+,67@=A''''9888888<?@BH====3222289,,,-53...8:<=:99201104)(();:;>ABDB@&&&&'&'*())*)*+776432026923200//10..)((,,&$))**&&')(())<FD;;;F?@@JJJEJH???>ABBI==BJHC;;;955.223JJFFDFJHF43''66678334---,---0.,120.<>>CBAAG?44440.-+...1@?>??EJJJFBDCC///-+++)16=@B@?>;;6555>857<<?B??>4-2**)))+*)),.=@?ACEGJFGJGEFEF=;*)*+.-/A>>>:/58,+)))/)****.//;BEH@B=6+,760'%%())()+'(,+357900011)'%&))11331010-,'',,0/1&&&&'&&&'./0/..0000,,()*)&''162/0+''',.DEFCGHJ1111=;=?EDA686:;933)(((141)90000>96556'&&$%$%%'-..///32,)&''&,&&&&((&'&'+**)('(**1((&&'43+&'=<<2248=HDB?;:@B=<>A=?BBFJE???EJFCA@:7JHHHIGJJJHJ@@??JJFCGFFJIB6666@E?>>=A?A::9/-,,-.-.00:=>;::=78534567>?GJGJJJJHGGGGEJJEJJJJCIIJJJIJJJJGGI@A@BCJJDHGJJ=9798640//*(($%&%%&(/.//2:<66577773./..-,*(((((*/7666<>>JF=77766659::<B=??ADJFDA:::12222?<<;FJEJJIHD@0&%&%()))(+'',.>BEC=67>=743222232,,-78G@?>;2+.*-.//6,,,-345669>@AE>:8'&&)&'%''(('((6765649;;:88520259A@64/3--3565556698;<:<;97/'''400--../''''5757@ADDEC===7659:322(&'+@@@@GA2,'&&&$$&&./238:90119889?CBGDBAA=9--@AFJJGJGC@A?BJJJGJA@:9:<AF@??@DHH974362225650<<<@FGJHFDDFDGB++++++15:;=<69HIJJ>AJJEGJJFJJGJ:999JJDHFBFHJJGJJJJIHJJIJJJJJJIDHFJCD?>=8)))24788064468:8,,,55BDEJCBCDDCC32000/0/-+&%%'%%%&(()*..,-./00-0BABCE>><=+++.%%%.<<=<<>EJ.../HCBA?=;;774.--+***-467?B>D?@?@ACEDI76667JJGJJIJJFJJGHGFIJJJGJIHFA?>=<<:6,--0321/+-2=HJIEFGEHDEDCECJJJJD@>,)%&8:??=6DDA?AJJJIFFJJJJJJEDCA8/021110//37??>88:;?@9<>?<<52..-*)()))*)*/@@<;;<>?@CJJIJCBBD>???F322598785444<DGJHBEB5445;;:8777ADDB@FJF****56;:=6:8455((+++*()&%)((%*((12./=>BGJFDBDEEBFE=2222D=CD@@A11/,,-../;A?A::;C=FDGBJJFHEIJJJJIHJJJGGGJFBH;;;=>;<9:<;9@><<778864-))).200457?CCB>656.//097-++)'-5JGJFHJJFJJGEI6556B<5443/+/21-,+'&&&)*++-6843(''(-,+)*,+,++++++,*(&''.214=9&$$$'+++95335455.+(%&')(*--.1134$576665867.+)())(0(''))'(('((*''()*)'*+%%&'446.../=;::911018:::=><==;775276=*<?@CF==;609=@777AECAAD==<2/+*))*,--,*311)((###$$$&''')*,-/-./-*+4578:889678:<<<@ID8899E:9982.-,,%%$'&&)//;>BJJGDGEGG====:1.,*+&&'&(''$%%+((+3)(()''&%&'*((668667ABC;<<<<H@>:7112124.+&&(1,++)*4.-))*),+'&%&&(''(&*/01>>;;C==AA>9656645-***))),./+++/4466C>CEGEDCG@;0''&'?=>>6545<=?>EC876+**+,,('&''''(,465'(0065556IHCBCDA>/-)(&'(')')&%$%&%*&'&(*JEC@@@B=A?@AAD?::555D;997822;8***+)))++,)*0127554338888:;7-,+--+,14<;776401/,6EG3333BA@<<==AFHJBC-+*)'))(((*-/0/069:;B=871CC?DJEDDDG?31/..55111//,+,+.-./4::<?A@@A?@?BJDJJBCBBDDA?B5555;::DCAD@@@GGB3333?EJEFGIJC?>>??@97521/06464421120*)*+<=?C>>>=@@CAA>=>A98+)(('%%%'8:=?=???3100:56))&%'+-)''&')&&'(+++--0/03;;<=9:94/0*))++*/363019@?<-)%$###&&,9895666CEB1000?EBDFBDGFJIJFGJFJJJJD6//0HJJGBB<<=@HIFJJJJHDBADCJJ:9::DD339:=:=:///2=65001.//,-,''(1,,,499;?@333((('+*+,,0.29<98763((&(')&&')%%%'''')*89?BEFFE=<98+,*2213622>>>CJJ988682(532345<>B@7733545/,,-0,('$$%%%&-++$%&''*044599ACBGHJEG<:999;;;?@6////;=,,,=GFFGJECB=65559?GC@EEFFA@A@=<=:55=FFJEHDEEJ::::;:/../;<=AA9867;6666999:95310)((&%$%$&&%&&)****)&''$##%'(%%%%$%(((('&%'),))((()(%$&+/057==BBDJICJJJHIHIJFEFA44210*+./3-,-09:;CJJJJAAABJFJHJEAACCCBDFBA@00000741**-0::1777898::7::98876733102////0>?DCJFIFJ96)'''''->A@?BFGFHCGDHJFJJFFDGJJIFIF9894,++,:::=ADHJJHGJHGJJIJGJJJEDCD@=<40//3DJECBC??DEHGDEJFFHHIGHDEJGHHGJJHJHJEJJIBJ@:>7*/221--.>@>??GHA?44/56689=@ACJJJGECDCFFD;556@?::89B2099;E?;;9:=A5424'''GF;7562;:;30-*)*)(($$%%-..22,*)(*,..004=>>8..1BJGHJJIJEFHIJ<<=<?@@>C>6<01668A943/8JJJEBECHJHIJJJJJGBEFGJHJHJC,('-()77<AA@CGCCBDCGIJJFIHDJAA9/'''+++.+47>IIJIJJCCBA===<<22.(()/11/000<DGEJEDDCCH@119>FFHB>==;;,((()@===:<=BJGJFDJGFEFDC5553:+&&''.+***221245=@BGGCJCAHHJHF<:))&%%&''..76<<>;::;BB&&&&&,19:@BBCAB>>?CBDABJJDBBAJC=HIIEJEDCC@@@EJFDDFCJIJJFGEBDEJJJ>>>=EHEDGEFEAEFIDCB@@BDCGJC@>>?BB><=?BEDJ7500658@-,,+278:7655;::::BEGEGGEEEGDBGHJ@?@AB6667<777:878=@@?CC<;;;C10//1+,3'''*-''&&',3??@BAA?@@@87=8832&%%%%&&'./*&''''((+,,30/**++*((''$$((3454+(%%%(&&'(('%$$%%%#$&'(()**113/+)*'/0494;<=B@A7653+++++5(''(<AD>=710015//.334)))).77AJDIHIEIDIJJB@1/./5778711)(''(.('''&&%$$&--=;CCDDF@?==442345<999<?6@>EIIJF@A@DFDGD@@?=<<=AA@@DJHAFCFJIB@@?CDFD?;;?====7777;GHFFDBBEE@9865/5.&&'&'(')(())())/5(%$$%%'&'&()*+-/17:***,)()+'''''$%&&&33=10001-+*)'&''''((*+5.))0-0116*****@B864/300..8<5.--,62661'611*$%$''()+2'&&&***$$%+)&&&',2'%%$))*::;JIFFGEIFJJJGGHHHEEDJCFFEJA@?0?7DECEBCCBFDGFCA@?@AFEJHFCFEJFGFJFJDEB?>?BJ876,**+++((...56>B;3))((1):980?EFHA76750145:78;4===@==>>BEBBA8DA@B>JEEA99--11BJ=98;3--.;>??=998022/0017(''(/.---.))+)**('))./++,-../14246556:98843''&%$$%)4221/0(%%&&&*/(''',.****+'(,***89>??B?>>85,,+*,*(('')'$%'(('(+---/697;7;98267788+***('(-.010/-&&&((,.69898953347422+$$$$$$*)*,+58(''%$%%'((-/-.229>@@:;@AB@@?211,&'.''''*((,3223564336777771)((((.00*(((*)**(%$'(''%''+-/*))))77>?80//0:-***-)*('''&'$$$$%$$((-,,/03221+'/&'%&)%%%**,-535A6::=CJIFCECDFCBGD986::54.-*()%%).$%&',9CJIA@@>BBBBCEEJEEFCEEGJGJ@@DFFDADDBE>>:9<=@>BB?9FGBCA:85;DGJE@AFAB7761))%
@Glass_T7V_26_D3_14_11_34
ATAGGTTAATGTCATGATAATAATGGTTTCTTAGACGTCAGGTGGCACATGCCTGGGAATGTTGCGAACCCCTGTATTTTTAAATACATCAGAATATATCGCCATGAGACAATAACCCTGATAAATGCTTCAATAATATTGAAAAAGGAAGAGTATCGGTCTGGAACATTTCCCGTGTCGCCCTTATTCCCTTTTTGCGGCATTTTGCCTTCCTGTTTTTTGCTCACCCAGAAACGCTGGTGAAAGTAAAAGATGCTGAAGATCAGTTCGGTGTACGAGTGGGTTACATCGAACTGGATCTCAACAGCGGTAAAATCCTTGAGAGTTTTCGCCCCGAAGAACGTTTTCCAATGATGAGCACTTTTAAAGTTCTGCTATGTCAGCGGTATTATCCCGTATTGACGCCGGGCAAGAGCAACTCAGTCAGCCGCATACACTATTCTCAGAATGACTTGGTTGAGTACTCACCAGTCACAGAAAAGCATCTTACGGATGGCATGACAGTAAGAGAATTATGCAGTGCTGCCATAACCATGAGTGATAACACTGCGGCCAACTTACTTCTGACAACGATCGGAGGACCGAAGGAGCTAACCGCTTTTTTGCACAACATGGGGGATCATGTAACTCGCCTTGATCGTTGGGAACCGGAGCTGAATGAAGCCATACCAAACGACGAGCGTGACACCACGATGCCTGTAGCAATCAAGACGTTCGCAAACTATTAACTGGCGAACTACTTACTCTAGCTTCCCGGCAACAATTAATAGACTGGATGGAGGCGGATAAAGTTGCAGGACCACTTCTGCGCTCGGCCCTTCCGGCTGGCTGGTTTATTGCTGATAAATCTGGAGCCGGTGAGCGTAGGTATCGCGGTATAGTTCCACTGGGGCCAGATGGTAAGCCCTCCCGTATCGTAGTTATCTACACGACGGGGAGTCAGGCAACTATGATGAACGAAATAGACGAATCGCTGAGATAGGTGCCTCACTGATTAAGCATTGCGTAGTACAACTACAAGTTACCGTCCTCCAACTATCTTGTCGTAATTGCTCGGTAATAACAAACTCCATTGGATTTGTTGCCGCACTTAAGATTGTCGCCGGGCGTTTTTTATTGGTAGAATCCAAGCACTAGGGACAGTAAGACGGGTAAGCCTGTTGATGATACCGCTGCCTTACTGGGTGCATTAGCCAGTATGAATGACCTGTCACGGGATAATCCGAAGTGGTAAGGATTTTGGAAAATAAAAGGCAATTGTGGACACGGAGGCCGGAATAGCCTAACCGCAAACCGCCCTGGACAGCTAAAAACCATGACGGCTGCTTCTATGGGTATTTTTGTTGGTGAAAGTGTAACCGAACTGTCCTGCATTTTTCCCCTAACTACCAGCCATAACTTGGCAACTCAATCCCCACAAAAGACAGCAACTTGCACTGTGGGGTGAGTCGGAGACAAAAGGAATATTCAGCGATTTGCCCGAGCTTGCGAGGGTGCTCTTAAGCCTTAGGGTTTTAAGGTCTGTTTTGTAGAGGAGCAAACAGCGTTTGCGACATCCTTTTGTAATACTGCGGAACTGACTAAAGTAGTGAGTTATACACAGGGCTGGGATATTATTCTTTTTATCTTTTTTTATTCTTTCTTTATTCTATAAATTATAACCACTTGAATATAAACAAAAAAAACACACAAAGGTCTAGCGGAATTTACAAGAAGTTATCACCAAATTTACAGTTTCCCAGCAAAGGTCTAGCAGAATTTACAGATACCCACAACTCAAAGGAAAAGGACATGTAATTATCATTGACTAGCCCATCTCAATTGGTATAGTGATTAAAATCACCTAGACCAATTGAGATGTATGTCTGAATTAGTTGTTTTCAAAGCAAATGAACTAGCAGTTAGTTCGCTACATTTTAACGGAGCATGAAACCAAGCTAATTTTATGCTGTGTGGCACTACTCAACCCCACGATTGAAAACCCTTACAAGGAAAGAACGGACGGTATCGTTCACTTATAACCAATACGCTCAGATAGATGATGAACATCAGTAGGGAAAATGCTTATGGTGTATTAGCTAAAGCAACCAGAGAGTTGATGACGAGAACTGTGGAAATGAGGAATCCTTTGGTTAAAGGCTTTGAGATTTTCCAGTGGACAAACTATGCCAAGTTCTCAAAGATTAGAATTAGTTTTTAGTGAAGAGATATTGCCTTATCTTTTTCCAGTTAAAAAAATTCATAAAATATAATCTGGAACATGTTAAGTCTTTTGAAAACAAATACTCTATGAGGATTTATGGTGGTTATTAAAAGAACTAACACAAAAGAAAACTCACAAGGCAAATATAGAGATTAGCCTTGATGAATTTAAGTTCATGTTAATGCTTGAAAATAACTACCATGAGTTTAAAAGGCTTAACCAATGGGTTTTGAAACCAATAAGTAAAGATTTAAACACTTACAGCAATATGAAATTGGTGGTTGATAAGCGAGGCCGCCCGACTGATACGTTGATTTTTGCAACTTGAACTAAAATAACGAAATCAATATGCGTAACACGAACTACGAGACAACCAATGAAAAATGAATAATGGTCGGAAATTACCAACAACCATTCATCAGAACTCCTACCTGCATCAAGCTAAGAAAACATCACAATATTAACTACAAAGTTCAGATTCACCAGTTTTGAGCAAAATTTTCAGTGACATGCAAAGTGAGCATGTTAATCTAAATAATTCATCTACGTGGCTAACACAAAAACAACAAACCACACTGAGAAACTCGTCTCGCTGAGATGCGAAGATTGAGGTTCTATGGCTCTTGTATCTATCAGTGAAGCATCAAGACTAACAAACAAAAGTAGAACAACTGTTCACCGTTACATATCAAAGGGAAAACTTTCCATATGCACAGATGAAAACGGTGTAAAAAAGATAGATACATCAGAGCTTTTTACGAGTTCGTGCATTCAAAGCTTTGTCTCACCGTCGAACAGATCGACAATGTAACCTCGAGATTACCACCTTCGTGAGCTGATACCGCTCGCCGCCGAACGACCGAGCGCAGCGAGTCAGTGAGCGAGGAAGCCTGCATAACGCGAAGTAATCTTTTCGGTTTTAAAGAAAAGGGCAGGGTGGTGACACCTTGCCCTTTTTTGCCGAGGAGCTGCAGCGGCCGCTACTGGTGTTTAATATGCGCGCAGCGTCTGGAAAACCGAGGCCAAAAGACGTGCGTCTTCGATGCCCAGTTGCGACTCTACAGCAGAATTAAAATCAAGTCCGGCGCAGCCGGTTTTATAGCTCCACGCAGTTATCTGCGCCTAAGCCCCCCGCCAGCAGAACGTTGCCAAGCGATTGACCATTTAATAGTGACCCATGAAAACATTCCCGCTTCCCCACCCTGGCCGTTGTCTAAAACATATTTATCAACGTGCTGAAACTCGCGGGCGGGCAGGGTTTCGGTTTCACCGACGCTTAATGCTTTCCAGATGGCAACATGTGCTGGCAGAGCTTCACGCAGCGTATCGATATACAGCTGTTCTTCATTACCATGCAGTTGCACTGCCGCCAGCGATAACACCTTAGCTTTGTCCACCACATCGGCAATATCGTGATTGAGAAGCGCAACATACTGCAACGGTGCCGCAGCCATCACTTTTACTGCGCTGTTCAACGTACAACGCGGTGATGTAACCGAATTGAACCACCGTAAATCGCACCACGTCATAAGCTGCTTCACGTCTTTGCCGCGCGTACAGCCTGTTCTTCTGCAGGCCGCAACGCCCGGCGCCGGCGGCGTGCAAATCGTCATGGGCCATCAACGCCGAACCAATCAGAAAACCGTTAGCGAAGTGGCTTAACTCGCGCACCTGAGCGTAAGTATTGATGCCCGGATTCGCTGATTACCGTCACGTTGTGCCCCAGTTTCGGCGCAAGCTCGCCAGGGGTTACAGGTCAGATCAATCGACAGATCACGCCGATCGCGGTTGTTGATGCCAACGACCTTTGCTCCCAATGCAATGGCGCGCTCCTGTTCCTCTTCATTACTGACTTCGATCGCCATCTCCAGTATAACGGTCGCAGCCAGCTGGACAATGGTCGTCGTCAGGTACTGAAAGCATTAATAAGCAGGCATCGGCCTGGTAATAGCGCGCCAGATAGAATCTGGTAAGGGTCGATAATGAAGTCTTTACATAAAATCGGCTGCGGGGCGGTTAACGCTGATGGGGAGGAAGATAAAGCTCCCCTGAAAATATTTCTCATCAGTCAGCACCGAAATTGCCGAAGCGTAATGTTTATAAATGGCGGCAATGCGTGCTGGATCGAGATCGTTAGCGGATCACGCCTTTTGACGGCGACGCTTTCTTGCACTCCAGAATAAACGCCGTGCGCGCACCCTGTAGCGCATCATAGAGAACGTATTGTCAGCTAACTGCGCTGTTGAACTGGCCAGCGGTTCTCTATTTAGGGCTTCTACCCAAATCGCCTTGTCTGCGACGATTTTCGCTAAAACGGTTTGCATCATCTAGTATTTCTCCTCTTTCTCTAGTAGCTAGCCCAAAAAAACGGGTATGGAGAAACAGTAGAGAGTTGCGATAAAGCGTGACGATCCGCTAATCTTATGGATAAAAATGCTATGGCATAGCAAAGTGTGACGCCGTGCAAATAATCAATGTGGACTTTTCTGCCGTGATTATAGACACTTTTGTTACGCGTTTTTGTCATGGCTTTGGTCGCTTTGTTACAGAATGCTTTTAATAAGCGGGGTTACCGGTTTGGTTAGCGAGAAGAGCCAGTAAAAGACGCAGTGACGGCAATGTCTGATGCAATATCGGACAATTGGTTTCTTCTCTGAATGGCGGGAGTATGAAAAGTATGGCTGAAGCGCAAAATAATACCCTGCTGCCGGGATACTGGTTTAATGCCCATCTGGTGGCGGGTTTAACGCCGATTGAGGCCAACGGTTATCTCGATTTTTTTATCGACCGACCGCTGGGAATGAAAGGTTATATTCTCAATCTCACCATTCGCAGTAGGGGTGGTGAAAAATCAGGGACGAGAATTTGTTTGCCGACCGGGTGATATTCTGCTGTTCCCGCCAGGGAGAGAATATCATCACTACGGTCGTCATCCGGAGGCTCGCGAATGGTATCACCAGTGGGTTTTCTTTCATCACGCCTACTGGCATGAATGGCTTAACTGGCCGTCAATATTTGCCAATACGGGGTTCTTTCGCCCCGGATGAAGCGCACCAGCCGCATTTCAGCGACCTGTTTGGGCAAATCATTAACGCCGGGCAAGGGGAAGGGCGCTATTCGGAGCTGCTGGCGATAAATCTGCTTGAGCAATTGTTGCTCTGCGGCATGGAAGCGATTAACGAGTCGCTCCATCCACCGATGGATAATCGGGTACGCGAGGCTTGTCAGTACATCAGCGATCACCTGGCAGGAAGACAGCAATTTTGATATCGCCAGCGTCGCACAGCATGTTTGCTTGTCGCCGTCGCGTCTGTCACATCTTTTCCGCCAGCAGTTAGGGATTAGCGTCTTAAGCTGGCGCGAGGACCAACGTATCAGCCAGGCGAAGCTGCTTTTGAGCACCACCCGGATGCCTATCGCCACCGTCGGTCGCAATGTTGGTTTTGACGATCAACTCTATTTCTCGCGGGTATTTAAAAAATGCACCGGGGCCAGCCCGAGCAGCCTTTTCCATGCCGGCTGTGAAGAAAAAGTGAATGATGTAGCCGTCAACTTGTGGTGGTAACTCAAGCAGCCACGAATTCGAAGACGCACCGCATTGAGAAATACTCCTAGCGAAAGCTAAGGATTTTTTTATCTGAAATTCTGCCTCGTGATC
+
BCCFHJJGJGJJEEJHJJDGB=JJ9999GJF=228:;EB=>;::0,*(&(%%$$&*0;6-41-((%$$%&(('%&$$&-0/'%%&''''&%%$$&(($%$#####%$%%')*/13:<@EGJHJJIJFIFJGCJJJGJJJ;...@JJJDCJD64447*%%%'(%%%&,/..-.4,(ABG@BEEDE@1001<6<,EAHDFHJJJJFJJEJC<B<===:5525666<8788;BCBAEA@@@99:<GHBGA=;>HGEHBCBCECBA?8/../+'&%&(((&%%&%'*-,),4=@>;;;=9878980-,,.<=6665/))))404//354...:89;=@88;<<CJJDBCDJ@A@DEIJIGJJJGBA?CIIJJJFJABA=<99CB10+&'44///2=;;C7CACDBEFJJ?=>BGHFFJJD?>>B2((((5(()/2;<99>FG553))''7<=99::>@@FJJJJGJJHEJFJJJJGFGJFA??@JDB55233142233<<??H?@?HJJEGDIEEFJJJFJJFJJJFJJGJJIJIFG@F3333JFJIJJJJFFDDE?JBA>@;-+**)++19889899BIEFFBBAD888JJJJFIGHJJJJJEIGGJGGJJCBCAH,++B>A('((('%$&'((01690236--/.13@@=?=CCIAA<<<@BBJGJEE@=<><>CB;;7,+++16411100.023=::9765'%%&+.&%%%(''(.''(//0255////CCFDG<<<<B<8775799;<=AB@>AA5JJJJJAA?>0//'&&&))*'(8:>@@AHHIGDEC@?>9?HFJJIJGJGGFCDADCHIJJFHCG@;;DJCFJEHEJJJHGJJJFJIEDCFJGJJFAAAGJJBDJ?<<<55('((,,++./2421&%%&((*,<::;JIGCHGJEJFBCFCIBC))5+DEDECF>?>?BEBA<<?=99;***CE<<876790002//*'&$$$'1((+1%%%&%%&),...//.2:==>@CB@>??GGHDEB@;76333,(%%(((&$###$#$$$&&(%&%%%%#$#$%%&'%$$%)(+&$$#$%&&%%#%'(%&'%%%$#%')((**)&&++-,+-/*)&$###$$#$$$##&%$%%+488876669=:///,6723377;=@@BC@BA;;;?GGEHFEAAAAAACBEDEGEEEEBAAFFFCDDCDDDFGEIGBBFDDDJB=*))))))+**)(''((2123:<>>>@ABCCECAAA;65640)('%%#$%##$./02121.(''*(&'%$$$######%&&&)))%&()''&'((&%$###$$$%&&)&%%'&*+20*)'&%$&*,++&&&'.+++,'%&&'(''(()*/.1232)''())*241,+$$$%%$$$$&)''$###%%%*++-+&'&$$%%&%%%$%%'###$%%%###''&)'&('(''('('(-11,+,+-++,-/,+*'&%%$&&%&&%$$%&&',0//48GEJCHJCC=<<>?FJEHIJIJA:@ADGGGFJJDC;<82/&&')*;;981,//FJJGJ?>>CFJJJGIJIJJA??@JJJHB<<?DJI4444=:111.0009;@AADD@B@BFEJIJJJJJIHIIJJJHJFJGHJJFJIJHJHJCCA>>?-)).(%('%&78<<FFHFEEE:JFJJIDDEEJHGJFFGGGJADDF;;A>?:;;<FJCCBB**)*),138:766EEEJJG--.-BADFJJDEA@A6433..-**'%&&&&%&#')&%%%()'89562*--84391EGEJGJJJFICCBB3***CB;EEEHFHGIHGJJGGGJIGJJE>JJHJFJJFGFJEEFIEJF??@@EIGCCDCE=<;;766,CBFEJJJHJJJJHJJHHF>,,,,21689.../10017894333*))),,>?CCDHJJJJJJFIIHJJFHC>>>BFDA2111+((.&%&(*&&'()1059DFIFFGEBBBE?BF11111DDDDJB>;;:63<=IDJEFE?>?=?CFEJGFJAADDHGHFHE@>?0++345569?ABB@EGGFFGJGJG?@@?ACCB;FJFJJGIJFC777''''2(''*)'****9<BB<<><>??JJHGFHCDDBJHFJJJIJIEDFF@BDECBBBA873233231259:B=>>?@=@CFIDCFCF****89:=GJJJGGFIEJJGJHGJJGJJIHDJHFFC@?@@E6200275534<0C@@J=9'&$'<++,;;;?BJIGJEJHJGFCEDACB@DCDCDIJHEJJJC@?;9><A<=8879>FJFHFEDAA@EFEF@@??CEJFIJHGDCGF@2>AEGHGFHCCDEJFCFJGEDJ5556112;9<EJCA2))*4()))878?DF<;9::8:55315656;:;998<=?>>?BBDFIEG??EEBJHGJHHDC@AHGGFGJJHFFBDDFJFDGDFJJAA?<=>@GGFJFJDDCCFDEEDD=6JIJDJDFICBDB>=>568?>>EAAABAE<<<666722;EDAADBBBF988534==@BAA@@BBBACBBDEB@@@CCI>3./6557:74333((()678//''')210++++(%&$%'%')+1'&&&%$$$$%&.2,))*..''&())*%$$#%')''$#%''&()'&&&%%%,244*))))(($$$$%$$%*'&%')'),))))'''%$%&&(&'''%%&')+)'((('%$####$%&(**+*'##%#%(&$$#$%&%$$%++((&&%%%$$%()&'%&).'%$#$'&''(*0)''')**()))**/0.&&&%&&%%&#$&%%##$)$$$$$$$###&$$)+--'%%%(''0355++/***+0++**,&&&)++(($#$##$%&(%$$$&$&%%(,/.+&%%)&'%%%'((/25564476777882,,,7HGJJEA@@@AB@@AD?>>;CBDJJJFACDEIJHJJFJJ@B:454...9890/33;JBJJJF9D8/*5-/573311/-///6:=ID>==<:767@@>=?=;;;?A>>?AFEJE=;>:9=<<55/,+*+++12222)((*-,*)((*&&&++())***,-*)))@@AABACF7667@....234..89;ABJ>=<<??999:EEGD@AB)('''&()))*0///.,+))(6;==CAB:+(((AA@BEA@;=9777;:88<=BAC@@ADF??=:;:=B,,-%,(;(((*-18;=CGA@>>@JJFJJJGGJGJI<;:0-514:>10.+)&'%0&&&756<BHFEGDFBCC332&%%%(5BDJGFJJDJHJGHJJJJJFGJIJA8888EF@>>>=<1,,,,--///''''4541,,((('%$&'%%&(::ACDCC??A<;;<<<<;;=<<<JDBA@CC542452)(((()./3AABDBHDFIGFB@JIJFCCJJGJIFIC=511>;89;5;;<6777JEGBCAB??@?>>76335545((((+()$$$(01*))'*+(2././-+*-,++//.CAABDEHJCADHEEDI@A@=FIJFJHJJJJCGCD3('''26BJBCJFEJDC?=1(''(-.-+---::<FDHGGJJJGJJ94+JJJDJGIGJGFIJJJIJJJG;:1+++4:?>@@AB::655477ABCBAABIJJD@DEFEGJIIIHJJJHJJJIIIJJJJJGIGHJJEJF<<<,,,,8))))*2.9GFHGHJJJJGFGIJFJEB,*))/**&&$%'''%'%&1<AACDCBB@B@B@::87:7789;=5-,,++)'&%&*'%%%&+'')0((&%&'*067;<78852+**(%%%%($#$$''(*(***.,212(''')()*)*&%&(-&%%&%%%$%&(0/**)$%%&&&&%$$$$&))*'(((+''%$&$&*((++('(*&%%%&%%++)((&'&'+(((,///35...5B>>----++)%'+-:889:JHJEJJJHHJHJHFJHJIJ@?=ABCFJGD@@?D7777>@@==?@??@987567430.)23:B?AJF>?EGDDD=><:<<<@>>887;>====GA<;;CF.*))*)*2*'(((.0.)*(((**))-273334766/,,,,00**('')*117788887223CHJJJHJGJEIJJ?//..?AGFJJ8882226<<<EA@ABBB6JHFFEA>=AACJA?>:7.+**'''/*+*+--/*'%%%'((&%$##$%&%$%%&$##$%%'''($$$#$$%$%()*-1/,,3)&%%,+,1,++)((((.0((((6:;;;6778889=9892JGJC*)2((GIHJJJJJJIEEHICJJJJDJGDFEFA@@AFGJJJJGJJJGJEDCF<*'''$%%%%&&%%%&.222400,)'&'()**''122231256777312/2CFEDIFAB?@C7,,,<><55(''+3;==FHJJJHE@JGHFJJEJIJJJJJJEJJ87842220//----+**+-126?FC>=982139::?DJJJJJIJJHJJ:9999;;;72+007./<>@@A?DBCEAB7<889768>22<=>>>6('%$#$$%$%&'(()252211+)((%&&&'''$#$%'578<7777110/&&$$$$$%$446CJJGED?D==BCGGGJDCHFJJJJJJJJJJJHJJJCDIHIJJJJJJJJJEJJGJFHJFEGCGHJJJ?=7(*,,*+*/,,,,,/2.---5../FCIHFBCCDFHD@ABIHJJJJDCAAADD?>/=---,.-*%$$&(('&'(11345=>3111<999;GJJJJJHGJJH7444DDCJ@?ADJJJJJFEGJIFGJJIJJJGEBBAEJJD;::@ADE0.++@?@@AEIII@:8C>:;<DGCDIBEDEFIIJJJJJGJJJJJJF?***%$%'*))*;45;CJGGJCCEHJAAB?><=;;;JFJE@>545FJHEJGGCECB@?B5GDD<999=JEJFIFJJGDJJGHEGEGJJJJJJHJJHJFEFD?4114D4334///1A>>;56..>@BEIEJJJJJFD@?59::;970/(()****,@CF@?AHE-,,,++@EBAGDJ@6GBCC0-,*,,/B>DBGCCCAJFEIJHJIGFGGEG1<506BC?>=>DFCJGJHJJJHIFHJFJGHEGFJJJJJGIEDEFHJHJFJFJEFJJJJECIJIGJEGDJEJGH4(''):,%%%%&'&''*)*())+77.*)%$$&*(&((()19=>>;;<DFJJGJIJJIHJJJHEJEJFJCBB.,,,FF??=>?7;-*+-+),+**/,.557:;<>AAGFJJJEFJHJDD<<==F?@((((1-**&&&./,,++,++.//3;3***.-**)''('**(''%%'''&&&+3446E@CCFHEHJ@@-,,-=DBCCFEJBC>>;;>JJI?==9;**2-,,?DJIGHIGJGJJHGGJJIIHFJJJJGIECIGHJJJF@CBIIBBBAC4333@CFHJJJIEB@DEJF?FDJJGFEJJJGEIJJJHJIJJFJJFGGJJJHEJJJFHHJFEHJC9??20-*)*/<<9/4;;CGHFCEDGJHJ????0399:::<74/71./7;AAF=<<;>>?EDBEJEDDFDBB/,&%&&&&/0746;;=<<''')>;9211/))+%%',,-,-33,,-:@@AC30186754532,.;;<7785/>@CACB?@:8990000BBAAA@@@A=<;333@;?C?EFBCDDCAACJJJIHJCCA>=12++9446<;1-.7=EGFGJJJIJJIIJHIEHJJJJJJJ@==1/--79A9892224;JEGFCEDFEHIFEEJJJJFDEBHHH@@@@ACAEJFJJIHE>>=>:99;54111/-176855553456123;54544)))(,0@@<999:;1..0))))2)'&&(((()3-,((++68>CEGAEJFGEDGDHFIHG>>=732(%&&''&'&&+)&&$$$%$$%&(**)(%$$$%$'&)...,&$%%&)''$%%%)'&(**'&&&)+)):<>BFFEHEFEJFB<J9CJ@983336<<;;781112>8960/&
@Glass_T7V_26_D3_14_11_35
TCTATAAATTATAACCACTTGAATATAAACAAAAAAAACACACAAAGGTCTAGCGGAATTTACAGAGGGTCTAACAAGAATTTACAAGTTTTCCAGCAAAGGTCTAGCAGAATTTACAGATACCCACAACTCAAAGGAAAAGGACATGTAATTATCATTGACTAGCCCATCTCAATTGGTATAATAATAAAATCACCTAGACCAATTGAGATGTATGTCTGAATTAGTTGTTTTCAAAGCAAATGAACTAGCGATTAGTCGCTATGACTTAACGGAGCATGAAACCAAGCTAATTTTATGCTGTGTGGGACCTACTCAACCCCACGATTGAAAACCCTACAAAGGAAAAAACGACGGTATGGTCACTTATAACGATACGCTCAGATGATGAACATCAGTAGGGAAAATGCTTATGGTGTATTAGCTAAAGCAACCAGAGAGCTGATGACGAGAACTGTGGAAATCAGGAATCCTTTGGTTAAAGGCTTTGAGATTTTCCAGTGGACAAACTATGCCAAGTTCTCAAGCGAAAAATTGGAGACCGTTTTTTTAGTGAAGAGATATTGCCTTATCTTTCCAGTTAAAAAAATTCATAAAATATAATTGGAACATGTTAAGCTCTTTGAAAACAAATACTCTATGAGGATTTATGAGTGGTTATTAAAAGAACTAACACAAAAGAAAACTACAAGGCAAATACTCAAGAGGTTCCGCCTTAATGAATTTAAGTTCATGTTAATGCTTGAAAATAACTACCATGAGTTTAAAAGGCTTAACCAATGGGTTTTGAAACCAATAAGTAAAGATTTAAACACTTACAGCAATATGAAATTGGTGGTTGATAAGCGAGGCCGCCCGACTGATACGTTGATTTTCCAAGTTGAACTAGATAGACAAATGAATACGTAACCGAACTTGAGAACAACCAGATAAAAATGAATGGTGACAAAATACCAACAACCATTACATCAGATTCCTACCTACATAACGGACTAAGAAAAACACTACACGATGCTTTAACTGCAAAAATTCAGCTCACCAGTTTTGAGGCAAAATTTTTGAGTGACATGCAAAGTAAGTATAATCTCGAATGGTTCGTTCTCATGGCTCACGCAAAAACAACGAACCACACTAAATATTTATAGAGCTAATACGGAAGGATGAAGACGTTATTATGGCTCTTGTATCTATCAGTGAAGCATTTCAGACTTAACAAACAAAAGTAGAACAACTGTTCACCGTTACATATCAAAGGGAAAACTGTCCATATGCACAGATGAAAACGGTGTAAAAAAGATAGATACATTAAAGACTTTTACGAGTTTTTGGTGCATTCAAAGCTGTTCACCATGAACAGATCGACAATGTAACCTCGAGATTACCGCCTTTGAGTGAGCTGATACCGCTCGCCGCAGCCGAACGACCGAGCGCAGCGAGTCAGTGAGCGAGGAAGCCTGCATAACGCGAAGTAATCTTTTCGGTTTTAAAGAAAAAGGGCAGGGTGGTGACACCTTGCCCTTTTTTGCCGGACTGCAGCGGCCGCTACTAGTATTAATATGCGCGCAGCGTCTGGAAAACCGAGGCCAAAAGAGCGTTGGTCTTTGATGCCGGTTGCGACTCTTCAGCAAATTAAAATAAGTCCGGCGCAGCCGGTTTGTGCCTTTACCACGCAGTTATATTGCGCCTAAGCCCCCCGCCAGCAGAACGTTGCCAAGCGATTGACCATTTAATAGTGACCAGTGGGAAAGCGTTGCCCGCTTCCACCCTGGCCGTTGTCTAAAACGTGTCAACATGCCCTGAAACTCGCCAGCAGGTTTCACCGACGCTTAATGCTTTCCAGATGGCAACATGTATCGCAAGCTTCACGCAGCGTATCGATATACAGCTGTTCTTCGTTCAGTGCCGGTAAGTACCACCAGCGATAACACCTTAGCTTTGTCCACCACATCGCAATATCGTGATTGCGGAACACGCCAACATACTGCAACGGTGCCGCAGCCATCACTTCCTGCGCCCCTGTTCAACGTTGACGCAACGCGGTGATGTCGCAACAAAAATCAACCCACCGTAAATCGCGCCGCGTCAGTAAGCTGCTTTAGCATCTTGCCAGCGCGTCAGGCCACATACTTTATTCTCACCCAGCAACACCCGGCGCACGGCGGCATGCAAATCGTCATGGGCCATCAACGCCGAACCAATCAGAAAACCGTTAGCGAAGTGGCTTAACTCGCGCACCTGAGCGTCATCTTCATGCCGGATCCGCTGATTACCGTCACGTTGTGCCCCAGTTTCGGCGCAAGCTCGCGGGTACGGTTGAGATCAATCGACAAATCACGCAGATCGCGGTTGTTGATGCCAACGACCTTTGCTCCCAATGCAATCGCGCTACCTGTTCCTCTTCATTACTGACTTCGGTCAGCACCCCCATATTAGACTGTGAGCGACGGCGGCAAGCTGGCGATATTGGTCGTCATCCAGTACTGAAAGCATTAATAAGCAGGCATCGGCCTGGTAATAGCGCGCCAGATAGATCTGGTAAGGGTCGATAATGAAGTCTTTACATAAAATCGGCTGCGGGGCGATTTGGCTGACGATGGGGAGGAAATTAAAGCCTCCCTGAAAATATTTCTCATCAGTCAGCACCGAAATTGCCGAAGCGTAATGTTTATAAATGGCGGCAATGCGTGCTGGATCGAAATCATCACGGATCACGCCTTTTGACGGCGACGCTTTCTTGCACTCCAGAATAAACGCCATGCTGTAGCGCATCATAAAAATGTCGCGTGCTCGGCTGAACCTCATTCTGAAAACTGGCCAGCGGTTGCTGCTGTTTACAGGCTTCTCCCGAAATCGCCTTGTCTGCGACGATTTTCGCTAAAACGGTTTGCACGTCAAGAAATTTACTTCTCCTCTTCTCTAGTAGCTAGCCAAAAAACGGGTATGGAGAAACGAGTAGAGAGTTGCGATAAAAAGCGTAGGGTCGGATCCGCTAATCTTATGGATAAAAATGCTATGGCATAGCAAAGTGTGACGCCATGCAACAATCAATGTGGACTTTTCTGCCGTGATTATAGACACTTTTGTTACGCGTTTTTGTCATGGCTTTGGTCCCGCTTTGTTACAGAATGCTTTTAATAAGCGGGGTTACCGGTTTGGTTAGCGAGAAGAGCCAGTAAAAGACGCAGTGACGGCAATCTCTAATGCAATATGGACAATTGGTTTCTTCTCTGAAATGGCGGGAGTATGAAAAGTATGGCTGAAGCGCAAAATGATCCCCTGCTGCCGGGATACTGGTTTAATGCCCATCTGGTGGCGGGTTTAACGCCGATTGAGGCCAACGGTTATCTCGATTTTTTATCGACCGACTGGGAATGAAAGGTTACTATACTTCAATCTCACCATTCGCGGTCAGGGGGTGGTGAAAAATCAGGGACGAGAGAATTTGTTTGCCGACCGGGTGATATTTTGCTGTTCCCCGCCAGGAGAGATTCATCACTACGGTCGTCATCCGGAGGCTCGCGAATGGTATCACCAGTGGGTTTACTTTCGTCCGCGCGCCTACTGGCATGAATGGCTTAACTGGCCGTCAATATTTGCCAATACGGGGTTCTTTCGCCCGGATCGACGCCACCAGCCGCATTTCAGCGACCTGTTTGGGCAAGTGACTAACGCCGGGCAAGGGGAAGGGCGCTATTCGGAGCTGCTGGCGATAAATCTGCTTGAGCAATTGTTACTGCGGCGCATGGAAGCGATTAACGAGTCAGCTCCATCCACCGATGGATAATCGGGTACGCGAGGCTTGTCAGTACCTGGCGATCACTTCGCCAACAGCAATTTTGATATCGCCAGCGTCGCGGCATTGTTCTTGTCGCCGTCGCGTCTGTCACATCTTTTCCGCCAGCAGTTAGGGATTAGCGTCTTAAGCTGGCGCGAGGACCAACGTATCAGCCAGGCGAAGCTGCTTTTGAGCACCACCCGGATGCCTATCGCCACCGTCGGTCAGCAATGTTGGTTTTGACAGTAATGCGTTCCTTTACTCCGGCTGTTCCGGAAACGCGGGCCTGCCAGCGAGTTCCGTGCCGGTTGTGAAGAAAAAAGTGAATGATGTAGCCGTCAAGTTGTCATAACTCTAGAAGCGGCCGCAAATTCGAAGAAACAGCGGCCGCGAATTGCAGAAATCATCCTTAGCGAAAGCTAAGGATTTTTTTATCTGAAATTCTACCTAGTGATACGCCTATTTTTATAGGTTAATGTCATGATAATAATGGTTTCTTAGACGTCAGGTGGCACCATGGGAAATGTGCACGGAACCCCTATTTGTTTATTTTTCTTAAATACATTCAAATATGTATCCACTTTTAAGTCGACAATAACCCTGATAAATGCTTCAATAATATTGAAAAAGGAAGAGTATTCAGATTGTCAACATTTGCGTGTCGCCCTTATTCCTTTTTCAGCATTTGCTGCCTGTTTTGCTCACCAGAAACGCTGGTGAAAGTAAAAGATGCTGAAGATCAGTGGGATTACAGTTGGTTACATCGAACTGGATCTCAACAGCGGTAACATTTAGAGTTTTGGCCCCACGAAGAACGTTTTCCAATGATGAGCACTTTTAAAGTTCTGCTATGTCGGCGCGGTATTATCCCGTATTGACGCCGGGCAGAAGGCAACTACGGTCGCCGCATACACTATTCTCAGAAACTAACTTAGTTAGTACTCACCAGTCACAGAAAAGCATCTTACGGATGGCATGACAGTAAGAGAATTATGCAGTGCTGCCCATAACCATGAGTGATAACACTGCGGCCAACTTACTTGTCCGACAACGATGGAAGGACCGAAGGAGCTAACCGCTTTTTTCACAACATGGGGGATCATGTAACTCGCCTTGATCGTTGGGAACCGGAGCTGAATGAAGCCATACCAAACGACGAGCGTGAAGCCACGATGCCTGTAGCAATGGCAACAACGTTGCGCAAATTATTAACTGGCGAACTACTTCTGCCGGCAACAATTAATGACTGGATGGGGGCGCATACGTTGCCAGGACCACTCTGCGCTCAGCCTCCAGCCTGGCTGGTTTCCTGATAAATCTGGAGCCGGTGAGCGTGCGTCTGGTATCATTGCAGCACTGGGGCCGGGACTGGTAAGCCTCCCGTATCGTAGTTATCTACACGACGGGGAGTCAGGCAACTATCGATAAACCAAATCAACAGATCGCTGAGGATGAGTACTCACTGATTAAGCATTGGTAACTGTACAACTTAAGTTTACGAGCTGCCGGCTTGGACTCCTGTTGATGATCCAGTAATGACCTCAGAACTCCATCTGGATTTGTTCCGCAAACACTGGTTCCACCGGGCGTTTTTTATTGGTCAGATCCAAGCACTACGGGACAGTAAACCGGGTAAGCCTGTTGATGATACCGCTGCCTTACTGGGTGCATTAGCCAGTCTGAATGACCTGTCACGGGATAATGCGAAGTGGTCAACTGGAAATTAAAGGGCCGGCAGGAACTGCTGAACAGCAAAAAGTCAGATAGCACCACATGGCCAACGCGCCATAAAACGCCCTCGAGAAGCCCGTGACGGGCTTTTCTCTTGTATGGGGTAGCTGCCTTGCATGAATCCATAAAAGGCGCCTGTAGTGCCCGAGTCCCCATTCACTGCCAGAGCCGTGAGCGTGGCGAAACTGAAATGTCACGGAAAAAGACAGCGAGTACGGTGCCTGATGGTCGGAGACAAAAGGAATATTCAGCGATTTACCGAGCTTGCGAGGGTGCTCTAAGCCTTTAGGGTTTTAAGGTCTGTTTTGTAGAGGAGCAAACAGCGTTTGCAACATGCCTTTGTAATACTGCGGAACTGACTAAAGTAGTGAGTTATACACAGATAGGAATATATTTTTTTTATCTTTTTTTATGA
+
9<<CEDDHFICB4444553333DHJJA??A?<<GGEJJJ<<<;(()835////5:<?CDEA87+),**,))&&&'%&'()(55/ACC?BCFJAA8:<988;9>00//08;>@=?D99--/211:;:FJGJGDEJIJJGIGHIJJJGFIJJGJJJFJJJJJGFJIJHHJIIJJIJJJHFJJE;321110-004544;8888<>@CECJJEGGHJJJFJJJDEFGJJFJEJIJJHHFJGGJJJFGHEAA@C9986688999>?=>@@***+86:@@@@JJHHFGFGDEEHHGEFJFJJGHIIJIFA=:54.)((()0767@@BHFEE9999333<JJJJC30///,//334))-+&&&%%$%$$$##'-,(./..&&&+.+++11=>CDEJHIHIJJJJJIDJGFJJJGJHDJIIJJJGJGGEIGJEHGFJHJHIJJHJIGEFHFJJJJCF/'''&%&&'+,AHJJHCEEEHFA>/*64GFIFFHHJIJFFBCC@ADGJGJFFJJHJEFFFACABGJJJHJIHJFJIJIJBCCFFGEE82131..(//0.3471''8<?:743884445DCD<8+(7723/''85=?JJFFJE;::9767:53115)''78<:;;=3..+))''(+4CCEGEJEDHJCB4323==?CEFJHJG////:DBDCCC@CEJJ@?<=???4444BJJFDDD=;,,,CBHF66250.-%%$%*+&$%%%%&&2400301//1100/'')///,---=@CJEEIJJJJB@=<,+&&'((())/-;<GGFJIICHBBACC;;<<CBEABBHDG@?@AJEJ===JJFEGCGJFEJJGIJJJHJFGJJFIJGJGBEDA@A?9?>=;;<::;<;B>>>@9889HGJFJJGJJGJHIGHE?4/0B?97785445,++***774+++,('&&&8>7777:96----;5445...4--BJJJFBCFIGJIEIJJJJGGJJJGGJHFJGEDBAAA<---.1-,,)((*'&&(56;521012;::87<DB>==;=BB1-.10/14252621117GHDC><<>JJFJJJHGIFJ42256:==JGEEGHDBDBGJFGFHJHDJEE@:*///110,-,*((*221/-**06:98<DFFIJIFIIJJHEHD:9:9;;;<43337.%%&)(('&+%$$$&),,&**('**,((%%%%%&%%%%''((077=@:9:8:BB=>BCFCAAGE@B832/...78==>;?JEDIE=EDJE?87653337??@JFJJJGJFJJHHJJ<'''(D:?=;:650//-)-3665676655FCIGJEEEEGH@;CGJ@C>>=<<>=;10)&'''-'''455>888<<ECJGJJHFJIFJHIJJIGHJFFEHFCHDCHG5...-1120001=44A>=(''(*-/.@FFGJJJICECD;;<<JIJJED9562259?=GDHFJA@@A:::CBBBJJJGJFHCB@0-,,-/011114..)'''.++,24?>==>>FDGJIJJHHIH??EJGJFJJIJJJJCDJJJJJGJJFJHED?////=6<?=@D@?HJ<===@A?CBEJCFIGGGJHIHJGA??AFJFJJJJJJJIDJFGGDCEDHJDHJFGE@@>=9:83311)((&%&%%%$'))28=:;<0:9;B=8636.-+&&'*.../6*&&&+*'&((((+12555::11/47.,*(&%'.),,,//.-,++,-'(&%&((**3221350:96++;97569:7122-../2.25577;<EGEBEDEHHBA@BCJ9@225557::7...821112<<;86.//0<663<3323+*))-016,+++%$%(('&&((*/7884<1..''(&&)*).1,*()*69***+38>CCCBEED?CAACJF8779<6/&&&&'++++/.&%$$&%&&++.--.?@HJIFJGIGJJHBB3/../&$$$%*-+-+(&&&'(-----?AAEBBAB1111:/,))-/,+&&'110<:9(('(66692000<<<AAC>=?A::::=66@>>>=?:75567;;>GA882399@JIBBDEFJ>CDFH>-**FA?3329:JIJJJIJJJJJFJIJHFJJC533****44H=>::;<BJ?@?@C:---,+*'('%&%&(').0235<>;9:B=@=+***548@-2''(:<JFGJJJJGJJDFIJF?JIGJ?;;;;BJGGEHDFHEJJGCCC@///.00+-,-0.001<<<=A999>A99++++.-,((()0(())655;BDEDCEDDJHFEGFJIFJJIJE@CGEDDEJFIJ81,*)+&$%%(.-12,13+988+***;=FGGDC@AJIGDHHHHJGJJGC65//4.*))*+(((01((11333//,,-.))(''('&&()))+*))*/+**/,,,-'&&&**,++++56>?)))&(((,082;:8;?///7<222.,,,.(',,.6(((782221110...-10032+**)))+.22235**&&&&&'/39;8876101////122555;----.-(('&&()))'&&67778889:@CGFJHFFHHJIHHGA?@AFJJHAJJJJJJ;;;9999DDCA8@9:62248B?AFDEJHHJHGFEJJHJJJJGHGJJGJJGJJJHFIFFHFJGJIJJJIJGJJFJDFJEJ;;:;HCFE=<5=76:'%%'%$$#&58BHJJJFGEG;:::DEJCEFJJJGA@=666@BA@AIEECCBBA:::;>=@EJJJJJJHHJJGEHGDJEA=<<:88896623325555:101@JHJICEFJ=>==ICDG?@@::;;GA??AIFEJIIJJJJJEFFJ;:.))$$$%024879665----GIJJDF<<>@CIEFEBCAHIJJJFFBCEEBJHJJJJF>JJH=<<<@AFHGGHHIF62/,'''&('*,&'%&()())JFFEAAHCJJIJHGJFJIJIJJHEDCGJHJE0000=3+'&$$%$$%)*'&'&%&%((8<=D<88)6FEDDJ@@CB821.+,07:97444564/)(*./.1*('(,./1357869;;<<GJJGGFCC(((7)4)'&&.56@IFEHJGF@@@BJHJIJJJJJIFHJFGJJJJA@ABDCHDC///01/,+''((&%&&.006=DJAABAGJJEA::J>??>JGJIEEJDCEDJIJEJJJJGJJJJFJJE?98888<<21+%%%&%%)68B=981001?DFJJEJJJIJEEDAA;:;JJHJGJJHEJJIJJJIGIICBFFFHFHGJDCFDJHJJCGJJCG;76345***(+')(&'(2)))-/'&''45563334C=<;56-,0532+4,,,-('&$%&''-09432266DJEDEFH8878@=9...-22786/++++(20&;800''''8895//..-,,,-/88IJJFEBA@@FJGCC<<<=85557966656.-**,,,&&&'539><932224331-.<<EGJ<<<@DFGB3))))++-,+)***;;<EEHEGDJHHJFG@=>?JJJDGECFBA@;;856:=:;97.-(<=DIJJHIJFEJFFGIJJJJJJJJJJJJIGJEIJ77>CAE@??B>HJBAACHJJHJJH8777IJJJJIIJHFJJFJJJGHFGGJHEJEHHEEJIEECACGJGJGHD>JIIEDJGJJGFJHJJJJJGJGH?><<BCDEGDHEJGHFJJJHGJJHJJH@?>32.3-,,,DDB@A;92,,-0.0/.&&%$%&+'*33;;<HGFEJJJIHJGJHJJ@4=B47894,&&&&%%%%74444CCFGEBDGJIEGJGHIGJJIGJIGFJJFJJJFJJ*))'))+/1..3447CB8888:330/129=;;::879:@BFE8775121'&&&''%%'()----8>>;;C@DDD<;;4../0:9999<BA@CFBD.'''')&%%&(&&&%$%#%$$%%&&()-77>??@;666AG>666/-&&&%%%%'&%&%$%&&))*/<<@BFJHDACAB@@@;;;:;@@?>==B<CJJJIEEJIGHFDAC=<;<BFG62,4DFF;;;<F0..==999=?BEJHEIIIFIJHJHJJJJJHJGD=9688DEDFFEEDGJJJJJJIA@5,,((((&)(%%%$%%%*224791-,,00'&&$$%&((&&%%&&&%&)%&&%$%'')&''$$$$$$'%#$$%&&&'%%%$&*:;;<C<=11174.../772235889;;>?A:854532/0(((((5=>>>@BAG:99::=84355;>>?<<<>98....70))*89;?GGJFHHJB10-//(2/122359>>>?=;;7*+4=<>?GJJDFEIEHDE@ADGA@=>;9:7<;33)))((-34@EEIDCA@@@GEJHJJFFEFJID?DFBD@988;?@CDF8777IB@?0*0+*56<@?B>5444654('&'),*''''+*++489<<??>?EJI>>>>EHJJD982/1?=E@=<0,1658::3222992220//,+)*))))***+,,.;>>?GDIJJFA@<;...0888><9:=;<8754542**)'&$%%%&&%%%%+**(()&%%%6766?@;>>9=>4,(*++/)%%%%&')+..(((*6(('**0621.-)=>AD@DCB@==>JJJGJDDDJFJHGFB>;41..)%$%$%'%''%&+,-*(/(8;<//,*))*0/*('&&&&)//:;443.'%%&%&&*256<BE((()2.'&%$'(''&&'-688>;GHJJJIFEGCGCDIIIJJIFF>>>>>4445,)(*-/39A@BA?@EC80<<=J0//.//--+(,/++0**)0../+,-1><<<>ABDFE@??875-.)))&(*&(''*+/**+(%%$%%&&(+--../::1-(()554222236AHFIGGJJGF9970*)*+-2558988989&&)()++**((),.3477-,,,/AEEHEBJFDJEDECDFFAA8651'&%&%&'*05***)+*&&%%$%**)&%((&(&')'&')**).2)((())+856:D?=:32228:;<AB@DCCHADJDFFGCGJJJJGJJEDED;>;9--,1444<=BA>@A@))))))*55)('%&$%)1374444;=9999<<BIJDBB666....0/*(*+)+**,,0<=::A=<:9<::::34+'&&/78<=.../&&&%%&(''&'*)(****(%$$###&$%&&))&(/+**''67....+**(+)*('&%&&(289673=+('')--3336999;=;97;7////''&%$$$&&&'024111-/**++,,+0/000(+()%%&&)-**)((%%&&055=;<;;;;JHECAACA---.66IFA?=<<;9(((*11)))*)))*./,,.+''''.--.-,,-)''%((&%&&&&&(4;444478;:==988:<989;@**%%%%((%%'(,*;,++,=,+'%&%(/,++,...17893:>'''4A?@AAGG84447-,,+-/4../1334<?::;88521-0''()'''%%%&&&%))*333,+++19A>>9656++**&&++*,,./0..,,/38320(&&%(*.**)(&%&''%%%&&&'&(+2/>DA?>>D??>?IEJGG=<<77788///789CIAA==>6542310),((('')),.11---*(%$&'())00/.//230/3,/-.66666CFJJDEDGGGH:::IGIIHJJJGFDEGIF<<65''''-,*%$%%**+*+./-,,023(&&&+(&'),/119<;:::>??=0/&&-''''.-.10-*%&&'((2..---/11//&((+4BCB@0000753*))./*'''''')//5567EGFEFEFJIEEGD=<9;2*)))**(&%''(*+,1-('(*))*/?<86301111*'&&$$-9989=?C@@?87744**)**@AACJGGJH8777:8885%%%%54224./)((,*)))'$###:;;:B:2>CBCFEF::BFGEJJFFJJJJ656<EDIFEJDFIFHCECDJFEDHDE87*',0-9;;?;888:=<:A9999@JHJJIJCAA=75564@;:++*)&&##$$($&'%&&),-,-/.356787>AA53*'
@Glass_T7V_26_D3_14_11_36
GTTAGTCATAGCGACTAATCGCTAGTTCATTTGCTTTGAAAACAACTAATTCAGACATACATCTCAATTGGTCTAGGTGATTTTAATCACTATACCAAATTGAGATAGGGCTAGTCAATGATAATTACATGTCCTTTCCTTTGAGTTGTGGGTATCTGTAAATTCTGCTAGACCTTTTCTGGAAAACTTGTAAATTCTGCTAGACCCTCTGTAAATTCCGCTAGACCTTGTGTGTTTTTTTTGTTTATATTCAAGTGGTTATAATTTATAGGAATAAAAGAATAAAAAAGATAAAAAGAATCAATCCCAGCCCTGTGTATAACTCACTACTTTAGTCAGTTCCGCAGTATTACAAAAGGATGTCGCAAACGCTGTTTGCTCCTCTACAAAACAGACCTTAAAACCCTAAAGGCTTAAGTAGCACCCTCGCAAGCTCGGGCAAATCGCTGAATATTCCTTTTGTCTCCGACCATCAGGCACCTGAGTCGCTGTCTTTTTCGTGACATTCAGTTCGCTGCGCTCACGGCTCTGGCAGTGAATGGGGGTAAATGGCACTACAGGCGCCTTTTATGGATTCATGCAAGGAAACTACCCATAATACAAGAAAAGCCCGTCACGGGCTTCTCAGGGCGTTTTATGGCGGGTCTGCTATGTGGTGCTATCTGACTTTTTGCTGTTCAGCAGTTCCTGCCCTCTGATTTTCCAGTCTGACCACTTCGGATTATCCCGTGACAGGTCATTCAGACTGGCTAATGCACCCAGTAAGGCAGCGGTATCATCAACAGGCTTACCCGTCTTACTGTCCCTAGTGCTTGGATTCTCACCAATAAAAAACGCCCGGCGGCAACCGAGCGTTCTGAACAAATCCAGATGGAGTTCTGAGGTCATTACTGGATCTATCAACAGGAGTCCAAGCGAGCTCGTAAACTTGGTCTGACAGTTACCAATGCTTAATCAGTGAGGCACCTATCTCAGCGATCTGTCTATTTCGTTCATCCATAGTTGCCTGACTCCCGTCGTGTAGATAACTACGATACGGGAGGGCTTACCATCTGGCCCCAGTGCTGCAATGATACCGCGAGACCCACGCTCACCGGCTCCAGATTTATCAGCAATAAACCAGCCAGCCGGAAGGGCCGGCGCAGAAAGTGGTCCTGCAACTTTATCCGCCTCCATCCAGTCTATTAATTGTTGCCGGGAAGCGTAAGTAGTTCGCCAGTTAATAGTTTGCGCAACGTTGTTGCCATTGCTACAGGCATCGTGGTGTCACGCTCGTCGTTTGGTATGGCTTCATTCAGCTCCGGTTGCCCGACAAAATCAGCATTACATGATCCCCCATGTTGTGCAAAAAAGCGGTTAGCTCCTCGGTCCTCCGATCGTTGTCAGAAGTAAGTTGGCCGCAGTGTTATCACTCATGGTTATGGCAGCACTGCATAATTCTCTTACTGTCATGCCATCCGTAAGATGCTTTTCTGTGACTGGTGAGTACTCAACCAAGTCATTCTGAGAATAGTGTATGCGGCGACCGAGTTGCTCTTGCCCGGCGCTGATGGGATAATACCGCGCCACATAGCAGAACTTTAAAAGTGCTCATCATTGGAAAACGTTCTTCAGGCGAAAACTCTAAGGGATCTTCCACTCTGAGATCCAGTGATAATTCACTCGTGCACCCAACTGATCTTTCAGCATCTTTTACTTTCACCAGCGTTTCTGGGTGAGCAAAAACAGGAAGGCAAAATGCCGCAAAAAAGGGAATAAGGCGACACGGAAATGTTGAATACTCATACTCTTCCTTTTTCAATCTATGAAGCATTTATCAGGGTTATCTTCTAGTAAGCGGATTTATTTGAATGTATGAATAAAACAAATAGGGGTTCCGCGCACGTTTCATGGTGCCACCTGACGTCTAAGAAACCATTATTATCATGACATTAACCTATAAAAAATCAGCGTATCACAGCAAAAATTCAGATAAAAAAAATCCTTAGCTTTCGCTAAGGATGATTTTCTGGAATTCGCGGCCGCTGTTTCTTCGAATTCGCGGCCGCTTCTTCGTTATGACAACTTGACGGCTACATCATTCACTTTTTCTTCACAACCGGCACGGAACTCGCTGGGCTGGCCCCGGTGCATTTTTAAATACCCCGCGAGAAATAGAGTTGATCGTCAAAACCAACATTGCGACCGACGGTGGCGATAGGCATCCGGGTGGTGCTCAAAAGCAGCTTCGCGCCTGGCTGATACGTTGGTCCTCGCGCCAGCTTAAGCGCTAATCCCTAACTGCTGGCGGAAAAGATGTGACAGACGCGACGGCAACAGCAAACATGCTGTGCGACGCTGGCGATATCAAAATTGCTGTTGTCCCAGGTCATGGCTGATGTACTGGCAAGCCTCGCGTACCCGATTATCCATGCGTGGATGGAGCGACTCGTTAATCGCTTCCATGCGCGGTAACAATTGCTCGAGCAACCTGACCAGCGGCTCCGAATAGCACTTGCCCTTTGCCCGGCGTTAATGATTTGCCCAAACAGGTCGCTGAAATTGCTGGGGCTGGTGCGCTTCATCCGGGCGAAAGAGACCGTATTGGCAAATATTGACGGCCAGTTAAGCCATTCATGCCGAGTAGGCGGACAAAGTGAAACCCGCTGGTGATACCCATTTTCCAGGCGAGCCTGCGGATGACGACCGTAGTGATGAATCTCTCCTGGCGGGAACAGCAAAATATCACCCGGTCGGCAAACAAATTCTCGTCCCTGATTTTTCACCACCCCCTGACCGCGAATGGTGAGATTGAGAATATAACCTTTCATTCCCAGCGGTCGGTCGATAAAAAAATCGAGATAACCGTTGGCCTCAGATCGGCGTTAAACCCGCCACCAGATGGGCATTAAACGAGTATCCGGGCGGCGGGAATAATTATGCCGCTTCAGCCATACTTTTCATACTCCCGCCATTCAGAGAAGAAACCAATTGTCCATATTGCATCAGACATTGCCGTCACTGCGTCTTTTACTGGCTCTTCTCGCTAACCAAACCGGTAACCCCGCTTATTAAAAGCATTCTGTAACAAAGCGGGACCAAAGCCATGACAAAAACGCGTAACAAAAGTGTCTATAATAGCGGCAGAAAAGTCCACATTGATTATTTGCACGGCGTCACACTTTGCTATGCCATAAGCTTTATCCATAAGATTAGCGGATACCTACCTGACGCTTTTTATCGCAACTCTCTACTGTTTCTCCATACCCGTTTTTTTGGGCTAGCTACTAGAGAAAGAGGAGAAATACTAGATGATGCAAACCGTTTTAGCGAAAATCGTCGCAGACAAGGCGATTTGGGTAGAAGCCCGCAAACAGCAGCAACCGCTGGCCAGTTTTCAGAATGAGGTTCAGCCGAGCACGCGACATTTTTATGATGCGCTACAGGGTGCGCGCACGGCGTTTATTCTGGAGTGCAAGAAAGCGCCGTCAAAAGGCGTGATCCGTGATGATTTCGATCCAGCACGCATTGCCGCCATTTATAAACATTACGCTTCGGCAATTTCGGTGCTGACTGATGAGAAATATTTTCAGGGGAGCTTTAATTTCCTCCCCATCGTCAGCCAAATCGCCCCGCAGCCGATTTTATGTAAAGACTTCATTATCAAGCCCTTACGATCTATCTGGCGCGCTATTACCAGGCCGATGCCTGCTTATTAATGCTTTCAGTACTGGATGACGACCAATATCGCCAGCTTGCCGCCGTCGCTCACAGTCTGGAGATGGGGGTGCTGACCGAAGTAGGTTGAATGAAGAGGAACAGGAGCGCGCCATTGCATTGGGAGCAAAGGTCGTTGACATCACCAACAACCGCAATATGCGTGATTTGTTGGTGCCGTTCAACAAGCTACCGCGAGCTACCACCAGAACTGGTAAACCTGACGGTGATCGAGCAAATACGGCATCAATACTTACGCTCAGGTGCGCGAGTTAAGCCACTTCGGCTAACGGTTTTCTGATTGGTTCGGCGTTGATGGCCCATGACGATTTGCACGCCGCCGTGCGCCGGGTGTTGCTGGGTGAGAATAAAGTATGTGGCCTGACGCGTGGGCAAGATGCTAAAGCAGCTTATGACGCGGGCGCGATTTACGGTGGGTTGATTTTTGTTGCGACATCACCGCGTTGCGTCAACGTTGAACAGGCGCAGGAAGTGATGGCTGCGGCACCGTTGCAGTATGTTGGCGTGTTCCGCAATCACGATATTGCCGATGTGATGACGGAGCCAAGGTGTTATCGCTGGCGGCAGTGCAACTGCATGGTAATGAAGAACAGTTGTATATCGATACGCTGCGTGAAGCTCTGCCGCGCATGTGTGCCATCTGGAAAGCATTAAGCGTAGGTGAAACCCTGCACCGCGAGTTTCAGCACGTTGATAAATATGTTTTAACAACGCGCCAGGGCAGGGGTGAACGGGCAACGTTTTGACTGGTCACTATTAAATGGTCAATCGCTTGGCAACGTTTGTTGCTGGCGGGGGGCTTCAGCGCAGATAAGCTGGTGAAAGTCGCACAAACCGGCTGCGCCGGACTTGATTTAATTCTGCTGTAGAGTCGCAACCGGGCATCAAAGACGCACGTCTTCGCCTCGGTTTTCCAGACGCTGGCGCATATTAATACTAGTAGCGGCCGCTGCAGTCCGGCAAAAAAGGGCAAGGTGTCACCACCCTGCCTTTTTTCTTAAAACCGAAAAGATTCTTCGCGTTATGCAGGCTTCCTCGCTCACTGACTCGCTGCGCTCGGTCGTTCGGCTGCGGCGAGCGGTATCACACTCAAAGGCGGTAATCTCGAGGTTACGGTCAACCTGTTCCATGGTGAACAGCTTTGAATGCACCAAAAACTCGTAAAAGCTCTGATGTATTCTTTTTTACACCGTTTTCATCTGTGCATATGGACAGTTTTCCCTTTGATATGTAACGGTGAACAGTTGTTCTACTTTTGTTTGTTAGTCTTGATGCTTCACTGATAGATACAAGAGCCATAAGAACCTCAAATCCTTCCGTATTTAGCCAGTATGTTCTCTAGTGTGGTTCGTTGTTTTTGCGTGAGCCATGAGAACGAACCATTGAGATCATACTTACTTTGCATGTCACTCAAAAATTTTGCCTCAAAACTGGTGAGCTGAATTTTTGCAGTTAAAGCGTCGTGAGTGTTTTTCTTAGTCCGTTATGTAGGTAGGAATCTGATGTAATGGTTGTTGGTATTTTGTCACCATTCATTTTTATCTGGTTGTTCTCAAGTTCGGTTACGAGAATCCATTTGTCTATCTAGTTCAACTTGGAAAATCAACGTATCAGTCGGGCGGCCTCGCTTATCAACCACCAATTTCATATTGCTGTAAGTGTTTAAATCTTTACTTATTGGTTTCAAAACCCATTGGTTAAGCCTTTTAAACTCATGGTAGATTTTCAAGCATTAACATGAACTTAAATTCATCAAGGCTAATCTCTATATTTGCCTTGTGAGTTTTCTTTGTGTTAGTTCTTTTAATAACCACTCATAAATCCTCATGAGGTCTTTTGTTTTCAAAAGACTTAACATGTTCCAGATTATATTTTATGAATTTTTTTAACTGGAAAAGATAAGGCAATATCTCTTCACTAAAAACTAATTCTAATTTTTCGCTTGAGAACTTGGCATAGTTTGTCCACTGGAAAATCTCAAAGCCTTTAACCAAAGGATTCCTGATTTCCACAGTTCTCGTCATCAGCTCTCTGGTTGCTTTAGCTAATACACCATAAGCATTTTCCCTACTGATGTTCATCATCTGAGCGTATTGGTTATAAGTGAACGATACCGTCCGTTCTTTCCTTGTAGGGTTTTCAATAGTAGGGTTGAGACATGCCACACAGCATAAAATTAGCTTGGC
+
--.,*+)*-/CDBCBBGFJGFEJHJJIJJJJJJJJFJGGJJJHJFHEJFIJHJGHJGEHGJJHFFDJGGIJJIJIJJJJJGFJJJIIJJFHJGGJE?<4)?=..-.3-..5==;:,,,,5HEHGJFJGJJFJE>=GFG=@BJ8HJEJJGJJJJFJJJJIGHIFJBA><<98862455/%%%7CEJICBA>?4449878;;>>=>DFJJHHJJJIJJJJJIJJJJJJ=??.DGAJ??8@FJJJECEGJJJEIJJEHJJJJJJJB@@AE;@&&&&*&&(/:;440001ACIHJD@DDIJI<;;''&'16:7DEJJJJFHJHJJJHEFFJGIGIJIJJHJJJJGJIFJJJJJJJGB112IFJJJIHIFHHEJJJHHAFAE@;8554>>7889GJJA@@F@>E:=IJJJJJFDJHJDHFGEJHIIJGDJJGHHJJIJJGJDECB====GJ21112GGGJGFJIGJFFCACDFDDEGHEGIJJHHFHCADDC@B5;;=>:8687??DCHCEFCBCCE:>>BF@AADEFJJGGF0000GIFJJJJJHJFJJFFEBBB>>***,-,,49AD@<CGFDC)))).))))--++.01...,-9;;>=@?AEC?>>@AEED?72EJJJHJJDDB?>1))/1GJDDDA@@ABFGGHGJJH?8438;@DDIEFDFIFHHEGJJHIJHJJJJGGFC>=;:9?;EEJFGJJIJJCC428/55AFHFHJ<<<>JJIJJJJJJH=;<<DFCFEJJHJIJJ<;;;;DFFJJGFC558858:CFCDE+++,55)('&&&&&&%%'&,,+/762CFCG;988:CAFEFDB?;<<=DCDIFBA@AA;;<6BCFHEA3224/@?DEIGJJF@AABDDC67---7@@A@DJJJJFIJGFE?::/,))):9862771000))(())11388/2/--,-/---117(''(335.-,,<AFFGIIEJEGJIFDCJIIJEGJFGJHFGFHJFJGJ=<::/...('''A?=8844433357DIJIHJIIFIHAD=954452264B@BBDFGBCDA@BB@>:9=A@2/7773424<6588B==<<BCGEEB@ADDFG;81567000/778@BJJJIHEGJJFJEJJFJJHCB:960/111??CDBEJFJGFIJEDDBB?=44.*/)'%,04942))*)11:;EDBBDAFJFEGEA443996>AACBDJEI>>>?JJJHIHIIEHJIIDDE?(&&&()<7677=EHGGIGHJJJIJJJJJGJGJJFIEIJJHJGJIJJJJIJJIJJJJJHJGJJJIGJDBCFJ??A-,,,I7777@;;<;;888;>9999=<:==<0***....>?@?2*),,)))*35778::;JGHJJHJJFCA:9;JIEJJICFFGABCA9:''???<769;:=99:AEFIDCDGJGJHIJJJJJGEFFJJJHJJHJJGJJJJJHGJIEGJJHJJDCI?C=@DCIHEJD@F('''.&&&<@AAD:99944?IJEJCFJJJCEIFD>><<A53333+++*44FADCFIFJJJIBDDJGG?>>>HIJJHDGGJJGHEJJJJHGJIJJBJJ<6554+$$%+))/ADIHGGGFIFICJJI@A>>AAJFFB@@DCEJIJGJGEHIJJJJJJHJJJJJFCD?=8,*))&(((-+'&%$$&&))''%%%$&$'((,+,..-.1-+*'())+))))+1558;BDDA?::::544+++/'3>@EEFJJFEDABBCA@BAAF??@B??B777<0/..'%'*23228:?A@ACEFHEBEF@G::;EJGDD=@;0..,&%&%$#%%(/799993///+))('(-/+*))++30/332,**+)++-**:==85506.,,10/01((%%%%'%&'%$%$&&%%()()+,+2:64321'&&'/0059,,-+0001J<:9:<?CA76/00..++42>DA:8778ADC::8999<<>>;=8882/1128:EDJJC@B?@JFJHHJHHF@>>,('')889)(*&&'''''&')&)))**1//7;=430225.//..:1446/...0+((((,>1006FFFIAAC>=>@<<;;@B??FD@ADDEE<<<8657/()0)))'%&'2:9;<::::A@CJAAABEE@@?<==3**)+769:/*'*;;?JGIFEJJDC@BA@0))*(%%%,5679<:7998900113:41-/000/,))''+*/;87.-22-)()+,,))*+8:A>>?ABCEBDABJEDDAFD656>A?0../.0/,++,2-,,+**))++>DDB@BBA:80*(;<?AGF=;;:80//,,,,,+++----+,--3.+**+)///66HAIAAHJGHGEEJ?;99>>?>;:621---;:99311115('(.()>?A@EGJGJJDJGGGGJJJDEJHJJEB720079:01101/,+((),<<<111'''(100/1/.-'%$$$&&%%%'+-167:///--.///84,,,,,222<;=>A;:94)(,-,9:8333422,,(()+*'''211139;9:,(&%%&)&%%$%%%&**)))*-+)&&&&&&$%%&$%&/35/*5=>>DHJJHJJE----D<<;=788@?>EJ>9998)(-,'$%%$$$%%'233110/0200332124254466/-,)('$*,/+-1CBCDB@?<?J@AAA===>66569322256444-(&('''*1857)))054.+2-23*)''7<3333776((((')*&),,-31123((''+-/.67:>CGIACBBCE87756>=<><945FHJJGJEJGJFDCEJDCDCEDC?GD>>>>CCCH--,21*1++57>FDGJB>JBIE9832@B@=BAA@FIGF:;>>HJJJJEHFJ@>CGHGJHJFIIBHH;EGDEJ>;EJJHJEDFC?;;;;BDIFBAADCDFCEDFJJJJI7777><4+&&'778A@?=<==78122***+/,,,35@??><=CC211142//.01.(&%$%'--((''((')(+))12/04:DCDGGDCJIBBCDJJIEGBJGGJJJIIFJGJGGGJJEGJJJJJJHJJHJIJG---.21310/+0;>BBFHIJJHGJGJJIJJIJJJHIIJGJFGEJHJJJJJJJGFDBGJJJJJ>>11);;<=?GA@>@@::::?>G7778DFDFJFEGHJIHJJFFJHEJJJJFEGDGJGJ>:;>:883*))*/..(((()/06157B==;;?CIFJJHFJJGJJIIHJFGEHJHGJIHGJGFIGHJEHJB64333412-6@D0G><;669///'%%&%$#%$%&'26EGJBCJIJGFFDGFHIIIEJHFFGHHJJJJDCAJIJHAABCEGJGF...BE@>>?77730125??>@AEIGGJGHIGF555HEIDEF?FJJFFJHGHCEJDBDDGGDDCDIJJGJJHJHJJIFFFFGJHIIEJGGJJFHJHEJJIJJGFFJJJJDJJ23GFHF>;JI6338978:;;EJ?AAAE@==<GJJIIFHFIGJJIJJIJHFHJIJHHDBCDIHEEGDJHIHEJHHJJIIIDJHEEBA8632200+)*+-++,2455EEGHJF2111GDIJJJJD?6FB9999JIJD@?ABGHGEJJBCCABCFHDCDDF@@?@FFFIC326CFGFJJJIJJHJJJJJJJJJ777@BC?>=<=A=:8<BJJFDCA=5JEEDFEE:::CDGJEGAA@?A?==DDJFEEFFJFHJIGJJJJJJJFEEEGJ;32/++4324-+'&%''*)'(%%%'0..00101(((()')'&&6:<BIIDEEJJJJJ@CC6FJFHJIJGJIHJIJGJJJJJHJJGEFDBGHHFJH;<<<@==81230220112@AAHJ6667JJEJJFJ>>>FJJEBC@>;840+2*'&&&...+&'()0.)9)@@?@<===CBECJHJJIJHJEDJHJJJ@@==GD54440('&)(%%$#$%%'('&&$$%%$#$%%%'''**)($$$$%)'''%(((&%%%%%&&%)%%&'-'''%'&$%$&%'%$###$&(()''&&'&%%%'&&''''())((7?B4445F@>:8344GHFJIJJGJJCEBBBFCEJJJJJHHIJJJJJJJJJJJJJJIJJJJJJGHGIIJJ;;;:CC@B?=DADGAA@AIJEFFFEHHJD@BCC>>5.55BJEDEFJJJGI7669:8;;<:889IFCBBCJDHDDHJJ8888EBAEBBJICCEEJJJGFJJJFHEHJJJJHIJGJJJJJJJJIJJJJJJIJHJJJJGHHFIJGGJJGEIDGDGGGHEH;:::AF@@CDEJJ?HJJBJGJJJJJJIJJJJJJFFJJIJJHJFJFEJDIFI7556<???>44060011>>44443312975534,)*(''&%%%&%%%%*150000-++-9:=@@>33222222334=?ABEADA20/')&$%%%%&&*14<>ABBJJJIH@789ACGC@>:60/+(&%&())('*((/('&&./39>A>''&%%%'-/+++,;DDED7664.*)(%+**(()2*9=?9877A@CJDA@AB@==<A>5))*21/,((')**)))))*12'&&&(,45>?>CB@HD9788)(('&&%%&/./32.-.((((.556644>;;:212-(%$%'//23:<757732,&%&(*+*++.+,..0/1375580,))((+,-:AEAFBJJEIGHCJE<C;*+**-(*)('(),34<999;AC??=>@@CCEC==2233:A434880///2+111687:<>GG.,)((/78>+(()+))((79:C>::0002JJJJFJIJFJEIJEDD>EB???JJJGJFEEJGEFJCB@AB==:5/1.21688;=863+17J;8067?<<421+*)(*++./,,,,,,4244127<AEEEHJGJJFID?@ACJ==<1,+)+211+)**BDCBBA<<;9''&(-*%$$&**+,,-FD@A@433,.('(*+++*'%%$%%%#$$$&('(&'9;<:;::;;;;:<8:974222<5;>BIDC3222;=@4(((())348,*%%*)).4:(+25323<@@+**34332236?C?@BH/..-A>0042:B9JJHJ=:<;9/////016311486237789?A77774<4))*)+.)*,-..*''(*)*+(*+28;ABFJIJJJIJCBDHDGJA976485;<67<AGGJJJJFJJIJJIJHJIFJIJJJJJJJJJJJGJJJJJJJJFHGJJHJIJJDDAFCA==>=:,,,-)''''5666685888?<ABEJJJJJJJJJJJJJFGF?=;6DFGJJJHHJIFJJFJFGGJHJJJJJ;;9878542-,,,.&&%%&&''8>>DD@GGJJJHIIJIJJHJJGFHJIFHJGJJJJJJJJJIJJJIHJJJJHJJJHJJJIJJJJ@DGJJJHJJHJJJJJHJJJIIIIJIFDD>A>7:2210..HFJIJJGJJJJHJBA@?@DCEFJGJIJJHFJJEEHJIJJHJJEJIEEIHGIJHEJHJFFJJJJJJJJDDCHFIGJJJJGJJHGJJJJFJJJJJJGFJJJJEDEDGF?@?@IAJJJJJIDIJGEFFJFJJIEHHCF11114****+(''&$%',++-.0/-.((**,))*(*)&'(,2'**((+*-/2229::7788HJIJIHJJJJJEB>A8F>///JBGGJGGIFHFDJJJHJJFFJHHJHJHGIIGJGEG:83+))1&)/../(*---+,-/HGHFHHFFGHGGJJJJJHGHDEGEDGGJEJ.../;==<?FDCDGFHIJIJJIJFEIFJJFIJICCCDFIJJIGFJJJDBBCCGIJIJGJJJJ-,,,B>IJJFHFIGJJJEFJIIJJFAA;FIGIEJFFJEEHHJJJFJHFC930001=CDDJFGDC@AA>DJJ:AAACA@B=:;=EFIHIGGIJDIGHECDDJEHCFFHHJIJGBA@9954.*))*+:<AEBFDIHEHIJIGFHIHDEFCDCEAA??ABFFIDFIECDEHHC9889@A)EAA@@@@DDHFFBDAB213;DFGG:7==+**))).-+&&&&&&(&&0-22288:;<<<BDCJ@?@?3,'%
@Glass_T7V_26_D3_14_11_37
TCAACATTTCCGTGTCGCCCTTATTCCCTTTTTTGCGGCATTTTGCCTTCCTGTTTTTGCTCAGCCAGAAACGCTGGTGAAAGTAAAAGATGCTGAAGATCAGTTGGGTGCACGAGTGGGTTACATCGAACTGGATCTCAACAGCGGTAAGATCCTTGAGAGTTTTCGCCCCGAAGAACGTTTTCCAATGATGAGCACTTTTAAAGTTCTGCTATGTGGCGCGGTATTATCCCGTATTGACGCCGGGCAAGAGCAACTCGGTCGCCGCATACACTATTCTCAGAATGACTTGGTTGAGTACTCACCAGTCACAGAAAAGCATCTTACGGATGGCATGACAGTAAGAGAATTATGCAGTGCTGCCATAACCATGAGTGATAACGCTGCGGCCAACTTACTTCTGACAACGATCGGAGCCAGAAGGAGCTAACCGCTTTTTTGCACAACATGGGGGATCATGTAACTCGCCTTGATCGTTGGGAACCGGAGCTGAATGAAGCCATACCAAACGACGAGCGTGACACCACGATGCCTGTAGCAATGGCAACAACGTTGCGCAAACTATTAACTGGCGAACTACTTACTCTAGCTTCCCGGCAACAATTAATAGACTGGATGGAGGCGGATGAAACTACCAGGACCACTTCTGCGCTCGGCCCTTCCGGCTGGCTGGTTTATTGCTGATAAATCTGGAGCCGGTGAGCGTGGGTCTCGCGGTATCATTGCAGCACTGGGGCCAGATGGTAAGCCCTCCCGTATCGTAGTTATCTACACGACGGGGAGTCAGGCAACTATGGATGAACGAAATAGACAGATCGCTGAGATAGGTGCCTCACTGATTAAGCATTGGTAACTGTCAGACCAAGTTTACGAGCTCGCTTGGACTCCTGTTGATAGATACGGATAATGACCTCAGAACTCCATCTGGATTTGTTCAGAACGCTCGGTTGCCGCCGGGCGTTTTTTATTGGTGAGAATCCAAGCACTAGGGACAGTAAGACGGGTAAGCCTGTTGATGATACCGCTGCCTTACTGGGTGCATTAGCCAGTCTGAATGACCTGTCACGGGATAATCCGAAGTGGTCAGACTGGATCAGAAAAGCCAACTGCTGAACAGCAAAAAGTCAGATAGCACCACATAGCAGACCCGCCATAAAACGCCCTGAGAAGCCCGTGACGGGCTTTTCTTGTATTATGGGTAGTTTCCTTGCATGAATCCATAAAAGGCGCCTGTAGTGCCATTTACCCCCATTCACTGCCAGAGCCGTGAGCGCAGCGAACTGAATGTCACGAAAAAGACAGCGACTCAGGTGCCTGATGGTCGGAGACAAAAGGAATATTCAGCGATTTGCCCGAGCTTGCGAGGGTGCTACTTAAGCCTTTAGGGTTTTAAGGTCTGTTTTGTAGAGGAGCAAACAGCGTTTGCGACATCCTTTTGTAATACTGCGGAACTGACTAAAGTAGTGAGTTATACACAGGGCTGCGGAATATATTCTTTTTATCTTTTTTTATTCTTTCTTTATTCTATAAATTATAACCACTTGAATATAAACAAAAAAAACACACAAAGGTCTAGCGGAATTTACAGAGGGTCTAGCAGAATTTACAAGTTTTCCAGCAAAGGTCTAGCAGAATTTACAGATACCCACAACTCAAAGGAAAAGGACATGTAATTATCATTGACTAGCCCATCTCAATTGGTATAGTGATTAAAATCACCTAGACCAATTGAGATGTATGTCTGAATTAGTTGTTTTCAAAGCAAATGAACTAGCGATTAGTCGCTATGACTTAACGGAGCATGAAACCAAGCTAATTTTATGCTGTGTGGCACTACTCAACCCCACGATTGAAAACCCTACAAGGAAAGAACGGACGGTATCGTTCACTTATAACCAATACGCTCAGATGATGAACATCAGTAGGGAAAATGCTTATGGTGTATTAGCTAAAGCAACCAGAGAGCTGATGACGAGAACTGTGGAAATCAGGAATCCTTTGGTTAAAGGCTTTGAGATTTTCCAGTGGACAAACTATGCCAAGTTCTAAACAAAAAGTAAATTAAGCTTTTAGTGAAGAGATATTGTCCTATCTTTTCCCAGTTAAAAAAATTCATAAAATATAATCTGGAACATGTTAAGTCTTTTGAAAACAAATACTCTATGAGGATTTATGAGTGGTTATTAAAAGAACTAACACAAAAGAAAACTCACAAGGCAAATATAGAGATTAGCCTTGATGAATTTAAGTTCATGTTAATGCTTGAAAATAACTACCATGAGTTTAAAAGGCTTAACCAATGGGTTTTGAAACCAATAAGTAAAGATTTAAACACTTACAGCAATATGAAATTGGTGGTTGATAAGCGAGGCCGCCCGACTGATACGTTGATTTTCCAAGTTGAACTAGATAGACAAATGGATCTCGTAACCGAACTTGAGAACAACCAGATAAAAATGAATGGTGACAAAATACCAACAACCATTACATCAGATTCCTACCTACATAACGGACTAAGAAAAACACTACACGATGCTTTAACTGCAAAAATTCAGCTCACCAGTTTTGAGGCAAAATTTTTGAGTGACATGCAAAGTAAGTATAATATTTCAATGGTTCGTTCTCATGGCTCACGCAAAAACAACGAACCACACTAGAGAACATACTCACTAATGCGAAGGATCTGAGGTTCTTATGGCTCTTGTATCTATCAGTGAAGCATCAAGACTAACAAACAAAAGTAGAACAACTGTTCACCGTTACATATCAAAGGGAAAACTGTCCATATGCACAGATGAAAACGGTGTAAAAAAGATAGATACATCAGAGCTTTTACGAGTTTTTGGTGCATTCAAAGCTGTTCACCATGAACAAATCGACAATGTAACCTCGAGATTACCGCCTTTGAGTGAGCTGATACCGCTCGCCGCAGCCGAACGACCGAGCGCAGCGAGTCAGTGAGCGAGGAAGCCTGCATAACGCGAAGTAATCTTTTCGGTTTTAAAGAAAAAGGGCAGGGTGGTGACACCTTGCCCTTTTTGCCGGACTGCAGCGGCCGCTACTAGTATTAATATGCGCGCAGCGTCTGGAAAACCGAGGCCAAAAGACGTGCGTCTTTGATGCCCGGTTGCGACTCTACAGCAGAATTAAAATCAAGTCCGGCGCAGCCGGTTTGTGCCGCTTCACGCAGTTATCTGCGCCTAGAGCCCCGCCAGCAGAACGTTGCCAAGCGATTGACCATTTAATAGTGACCAGTCAAAACGTTGCCCGCTTCCACCCTGGCCGTTGTCTAAAACATATTTATCAACGTGCTGAAACTGGCAGGGCGGGCAGGGTTTCACCGACGCTTAATGCTTTCCAGATGGCAACATGTGCTGGCAGAGCTTCACGCAGCGTATCGATATACAGCTGTTCTTCATTACCATGCAGTTGCACTGCCGCCAGCGATAACACCTTAGCTTTGTCCACCACATCGGCAATATCGTGATTGCGGAACACGCCAACATACTGCAACGGTGCCGCAGCCATCACTTCCTGCGCCTGTTCAACGTTGACGCAACGCGGTGATGTCGCAACAAAAATCAACCCACCGTAAATCGCGCCCGCGTCATAAGCTGCTTTAGCATCTTGCCCACGCGTCAGGCCACATACTTATTCTCACCCAGCAACACCCGGCGCACGGCGGCGTGCAAATCGTCATCGGCCATCAACGCCGAACCAATCAGAAAACCGTTAGCGAAGTGGCTTAACTCGCGCACCTGAGCGTAAGTATTGATGCCGGATTCGCTGATTACCGTCACGTTGTGCCCCAGTTTCGGCGCAAGCTCGCGGGTACGGTTGAGATCAATCGACAAATCACGCAGATCGCGGTTGTTGATGCCAACGACCTTTGCTCCCAATGCAATGGCGCGCTCCTGTTCCTCTTCATTACTGACTTCAGTAGCACCCCCATCTCCAGACTGTGAGCGACGGCGGCAAGCTGGCGATATTGGTCGTCATCCAGTACTGAAAGCATTAATAAGCAGGCATCGGCCTGGTAATAGCGCGCCAGATAGATCTGGTAAGGGTCGATAATGAAGTCTTTACATAAAATCGGCTGCGGGGCGATTTGGCTGACGATGGGAAGGAATTTAGAACTTCCCCTCAAAATCTCTAAGATGAGTCAGCACCGAAATTGCCGAAGCGTAATGTTTATAAATGGCGGCAATGCGTGCTGGATCAAAATCATCACGGATCACGCCTTTTGACGGCGACGCTTTCTTGCACTCCAGAATAAACGCCGTGCGCGCACCCTGTAGCGCATCATAAAAATGTCGCGTGCTCGGCTGAACCTCCCCGTTTCTGAACCTCGCCAGCAGTTGTTGCTCTTTGCGGGCTTCTACCCAAAATCCCCTTGTCTGCGACAGTTTTTCGCTAAAACGGTTTGCATCATCTAGTATTTCTCCTCTTTCTCTAGTAGCTAGCCCAAAAAAACGGGTATGGAGAAACAGTAGAGAGTTGCGATAAAAAGCGTCAGGTAGGATCCGCTAATCTTATGGATAAAAATGCTATGGCATAGCAAAGTGTGACGCCGTGCAAATAATCAATGTGGACTTTTCTGCCGTGATTATAGACACTTTTGTTACGCGTTTTTGTCATGGCTTTGGTCCCGCTTTGTTACAGAATGCTTTTAATAAGCGGGGTTACCGGTTTGGTTAGCGAGAAGAGCCAGTAAAAGACGCAGTGACGGCAATGTCTGATGCAATATGGACAATTGGTTTCTTCTCTGAATGGCGGGAGTATGAAAAGTATGGCTGAAGCGCAAAATGATCCCCTATTGCCGGATCTCGTTTAATGCCCATCTGGTGGCGGGTTTAACGCCGATTGAGGCCAACGGTTATCTCGATTTTTTTATCGACCGACCGCTGGGAATGAAAGGTTATATTCTCAATCTCACCATTCGCGGTCAGGGGGTGGTGAAAAATCAGGGACGAGAATTTGTTTGCCGACCGGGTGATCTGTGCTGTTCCCGCCAGGAGAGATTCATCACTACGGTCGTCATCCGGAGGCTCGCGAATGGTATCACCAGTGGGTTTCTTTTCATTGGCGCGCCTCTGGCATGAATGGCTTAACTGGCCGTCAATATTTGCCGATACCGGGGTTCTTTCGCCCGGATGAAGCGCACCAGCCGCATTTCAGCGACCTGTTGGGCAAATCATCGCCACGGGAAGGGCACTATCGGAGCTGCTGGCGATAAATCTGCTTGAGCAATTGTTACTGCGGCGCATGGAAGCGATTAACGAGTCGCTCCATCCACCGATGGATAATCGGGTACGCGAGGCTTGTCAGTACATCAGCGATCACCTGGCAGACAGCAATTTTGATATCGCCAGCGTCGCACAGCGTGTTCTTGTCGCCGTCGCGTCTGTCACATCTTTCCGCCAGCAGTTAGGGATTAGCGTCTTAAGCTGGCGCGAGGACCAACGTATCAGCCAGGCGAAGCTGCTTTTGAGCACCACCCGGATGCCTATCGCCACCGTCGGTCGCAATGTTGGTTTTGACAATCAACTCTATTTCTCGCGGTTATTAAAAAATGCACCGGGGCCAGCCCGAGCGAGTTCCGTGCCGGTTGTGAAGAAAAAGTGAATGATGTAGCCGTCAAGTTGTCATAACTCTAGAAGCGGCCGCGAATTCGAAGAAACAGCGGCCGCGAATTCCAGAAATCATCCTTAGCGAAAGCTAAGGATTTTTTTATCTGAAATTCTGCCTCGTGATACGCCTATTTTTATAGGTTAATGTCATGATAATAATGGTTTCTTAGACGTCAGGTGGCACCATGGGAAATGTGCACGGAACCCCTATTTGTTTATTTTTCTAAATACATTCAAATATGTATCGCTCGTGGACAATAACCCTGATAATCTTCAATAATATTTGAAAAAGGAACA
+
<<<AEHGGDGJ=FIJJJI?CED78@>?4(FHHFIFIEA@>000@>;413,,5=;99;8323'('',*AEDJHGGEGJJJJJJFFGEGJFFFEFDDGJJHAA6665++**'&&%&%&&(019BDJJGJABBCFJCFFJJHEHJJIJHJGJBA>=?971''''.19?A===;IECEJJJJIJJJJJIJFJJGJJJHFJFFDDE73..-,*)**+<67:@DEJJJHIHJJFDD:88-EBDD89556779<JHFEGJF////A?@@C@@645?BCDJDIGBFCBDEGJJJIHJHFGIHHJIEIJJHJEJJJJJIDBCDJJJJJHGFJJIFJJGJJJGIJFJJJHJJJFFJGJJHJJJJFIJJIHHJFJJJJJJJIJ2223FIJ?::,+++92233::;;C5*)**65320034443-,(+)))/34=>BIJGBCHDFD:9668AAACF4345;::?DJJGFEIIE=>JEE>???>99?@***122FDBFFJFGDC=/065211340<<?BDJFJFJFEFEJCCBCH>?>?HJJHHJJHJH??@HDJJFGJFIFFJJGHJGHJHHHGGI>>>?FJHHJGJJFJJGJJAFGCE@@CEH??6/IFFJJ5444DCC=-,,,@DGEDCDB?<5.+)''''%%#$&%)('&''7651878GJJJEJGIGJGAB92);2233BGHFIGJJJJGJJJJJGJGJEDDDEFEJHCECA?>;;;;@?<;<99::FCHJGDCA@CDHJHJJJJJIJJDDFFIJJJGHIFFJJIJHEJJIEEDJJHJHJGJ4222=<<?76689:;99:=>>=>FHGJGFFEEJJBABC433,,EDGJJHHFDDEJJF?=>>JIFEIDFJFGGFJHHIJJJJJJJJJHGGHGJJJJJJEJJHF7666=88<9999>;36+--,,,,*)&%%%&&),,,,276:HJFGEGHIJJJIJJHJICD@BFJIEHJHJIEHEHJJJFD;850,*))*?A)(((*2..77=>@??@II3335667H@>>A@AA=888BAIJHHGIIJJJJJHFJFJHIJGEJGCJGDIIIJJJJJJJFHJDDCCABAAIGJJJJHJJIHJJIJJJJFIGGFECJJJJJ@>=;:;3+('(''%%'&'%&'/23;:;<>?@HGJDDCJHJJGDBDB?>>BDDIJGGFJGGJJJHFJHJIJJGJJI>>><;.,,-;;;=?@FJHGGJHDGHFGCA?4433436222=EDFGHGE?G=HFJGGJFJIGJDJGJJJJJFHJJJDDCDJHJJJJFE>@@B?JHGEBDCFIBBCEJIJHJJJJJHDFC@A>;<----11003117;I;<:5356/.--11667@>7556DDDDCAAACJE;;;JHFBJJEFE@BACEFJIJJJGD@>?:;DC;987<3:0//0244-3111163+6:HJJJJGEBDFJJIEGFJBE9889A@HGAAADJHFCADCIF>==;>>;<86558::JFEDGDJJHIJIFFFGGJJHFBDDGGHGGGJGJHJCCC?;A6.('%&+,,+,-+-/87=0,,.-ABBDCBBFGJJJJJGJJJJJFJJJJJJJIJIJHHFJJJJJJJJGFJJJJEAGGJJJHJJFF?>>>D?)(&&,--9CFEDBGIDCJJJJJJDAAB9767IECJFHDFJJD@9689=ABJJHJIAABCBDICFBAFIHEC?<7546432244EFJDDAJJJFFJCDDD=;8;,+*)*,56AJHGJHHJJJJFCBAA?>>>GCCC@@??AAEGJD@??@A@AEJJJDDAAACDAJECHIFE::::FDJGFEIHHJIJHJJJFCDCEFJJJHJJJHDGJIJJGEHFIIJIJJGHJJHEGGFGDGJJJJJFGFHIJDHJJHGFIFAA@?JIHFEJEDDG@AABJFHJGFGJJHGJIFHJJGJIJJDEHJJJGCABC@CABHFCB@BDDE@@@AEIJGGJEEJ====IJIJJFJGJJGJHFIGF<;<AEJJJIDIHFDIBJJC?:9889BB?>DGJ@AACGEJDEIJJEABAB>31128;BFEJEGHJEFCFGDIJJJIJJEC>C=A>:DCHB>65FFIJJJJHEJJJIJJ?>?>JDJC@;/89:=*)%&&%&&))+*'%$%'*)'&&&(,44:<ACCDICCD@=8/*((+++;99:A>9-':0//0GJJJJGGGID?77673001A>>??DEFEEFFF:EHHB@ABICGGHGJIEIJGEDEFGH=;=FAIEJJJAAADGJFIFIJDHJJIJJGHJJF?@??JGHDEIJJ@<:<==BFGEFHFHCEEDGDEEEFJJGIDFFFECBGIJFDGJEJGJJJJGJJJIJJJJJJHIIJJEGFGJ3335F?<CCIJGFJJJGJJJJJHFIJIJIDDGJC7'&&)())112;4//018770///'(--3<==AA>BFDJJJIJIGJJFGEGA??8667<><<<>6506**JDJECD6666CEDF9CDEJJJJJGJJHJICEIJHGEH:::9<;:<>FJJDGFGJJJJCFIEDJDGHHD>>8532912BEJIJHJGGJIGGGHJEIIJIIJIIJJJEE>9;54+*,501;=BEGHFJGJIHJFHJGIIJJJJCECCJIJGJJGCGFGHJJIJJGJGJIJJGFJJJHIJJJJJJJJIGJHHEJGJJJHJJFHEEJJJJJFFHHHIJA11.+,*+',,,,--774444?89?<<;;BECCDEHEJHABEIJIHEGFJFFJFIEJJ5443441)'&(,%$$$&+)('&&'++0-.3--..871665ACFGJJJJJIJGGDIJFB@@CJI@BA@@??AEBA@AGIGHGEFFJJJJHFEA@=?BB@B?;;,+++;:::9;8@HEEJBHJJEFFHEFGIJJJJGIGJJJJIIGJHFHGFHFG??JGDCAABDBBDJJGGJFFHI34EC=;;:::=IFIDCBAB:::;CG=>9986632578JEEFI0***,=<>BGEIJFJDEJ<521CA?;:;<GGIFJ?????FJFB?>=>>?<>>=@B9789AAAACDB====?@@>??>@JAB@@<;::ADGFHFEGJJIJGFHEEEFJFHJFDIDJHCBGHJFJF=<@FFJGHG?F=@AEDEFE3344CJFDGJJJFJHD:?>493::C?>>=GDEIEJGJIJJHJJGJJIJDDFDJJIJJHJJJJJGJJJHJHHDFDBJJJGIBAA???=98541)).2245:@ECBFJGIHGHJJJIIHFDJJJGGJJJ@:57973234711/.///>BCEJGJGHFFJHDDJCBCD@@?3--77GJJFJGJEJHJFIG*)(*.*CJGJJGJHFHFJIJJIJJIJJJGEHJJEJFHJJJJJJJJJJJJJIJJJE;99IJADJ78988<<<CJFDJJJDJFIHGJHJIFHJJIJDFCACJHJDABCHJDEJ<77//0(((&'''9ADCE?=>><EA@??A@HJ?>=>DCEJJFGD;;3>>>AIHJIHHJJJIJJJJJJIJJHHJJJIJIJJJIJJGJJGJJJDIABGIJJA6664))86=<:<==::<<CDGEFEEHJFHD>=>CJJJJJJJHJGJJIJIJGJJIJJJJJJJHGIJGFJH<<<<JDA:892))>;:<>:9:;ADDFHJGJJJJIJJEJEDEACDGGJIJJJJJFJGJJJJJHJ@HECFJJHHJJHJJJFEJIJHGJFJBA?3334JJGHJDJFJJJJEFGJ>**,3)()).,,,;=GIHJFHFJJ111HBEA;::;=9:>B>>>=D@=9:A@=,,,-2///(012323FHHHEJ6668GJC?><<<77../0222533664:1+***,'''';55@<<=2335@@@FGEFFJJJJJJJJIJJFJEJJJJJJJIJHDJJJ;:;;E@@?AFGA99:JJGJEJHJJJJIJHJJGJIIJGEDJJFJEAI'''''324::;DE<66760..0@GFJFGECA@@EEJCB;;::+'''(('''&*,,-+,,-=>>><99;=00,,**))))-2:<@7554777273-465576GCFJJFJJJHJJJHIJHJJJJGJJJJHDJIHJAA>B>D;,%%%%%%(223?JDDCEDIEE>>IJA@@@FJIGIEHFIJDHBBBABGGGDC;;;<JJJDHEGHEFJGJJJIJJJJJJJJGJJIJJJHJFJGHD3338JIC=(((((((;>BJFGDE85345@??GIJFHJJJFHEHFJDEHJJECDEJJGJJJJJJHGHEHJHJJJJHJJJJJ@@?@J?C****200)&%&(&'&$&&('((*.133&%%%*+''$%%$$$%%''(7;?@?A@?DEIJIJJIEJEJJJJJJHJHJGIJJIGGHFGGJHHJJJJFBDBJ=2121)((002887766566;?>8766;>>=ACHIFCBBBJJ,,,,>>A9999A9GJGHJJJJIFIIJJGFFDHHFDJIJC>?IGJAABADDFHJJFCDJDCDEEFJCABAE311121(()/,,,.+*&%&&%$$$(''((,,,-*''&&'&'(+*-,,,)/201****)./0-*&&'(,))&&%%%%%--,-1;@7443145ID=;<ABCEGJJJJJEJFIJGIJJFHJJJHICCEA?@;;100009BDECBBHEEGEBBACJJFHFFJIJIDEFGDFFHDD@<D9887;GDGE<<<)((4(('&&&0789?CEJEEJGIDCIEC@HEEJAADHG5110?,,,,,7?@AB3337:87:GEDDHECAAAEDDFDC@==;3322=CCH??@DJJJJJHHEHB@CJGIFJCEGJCB@BDECDC??>=A?;<@?E>=B>DJJJJEEDHJFIJJIFJIJJJJJJJGFGHIEEJFJHGFEIJJFJFJGFHDHEJJJIJJEAB>AEJFGCBBHHCFJJEDFBDCDGGG=>GJJEDHDGDDJJDDBFCDCHJIEIEFDFHJJJHJDFH@>><;<89::EFFCA@ADI@JJAA32*''45,,,,5477)%%%&*&'&(&&%$$$,011278:6AJJIJGJGJJJJHJJDJJJJJJDAECCFFIJBBBCHCCECED=9989:BJFJHJDEFGCDGEJJJEHJJJJJJJEJJJJHHJ--,,/..,,,BAAEDEEJJJJHJIBB@CCFJJJJHHJGDF<<978783:3/.:9<@IH????JH;::;?@91...''&''(83331671CC?EGJJE=<<=>?@GACEDDGJIJJJJJJIJFFJJHJGDDECDEEHIJJJJJEIBGGJHFJI>'''386//101201//)(%%%5:BDACJFJJJGJJHJHJBH6661111620/-38,,*+:/++--+++,,-+799=CJJJJFGHGGIJFJJJJHE==EA35..>556=CHD2(:>E5223/.-'$$&%'$%(,-,20*)&%$&((-02..+.7:;AGEJDDECEG@=>73+*)''&')-,))223EFJJJGJFJHGIGJIJJJJHGJJJJCGEEF:975551--20444)(()ACBCJJIDEJIIIGIIJDBBBCJHJG>>=:;;<FEEFJJJJJJJJJHJJIGGJFDJJGIJFGJJHJJJJF8866>3333=/3314DBJIIJIEJJHEGDEICGEH?>5=9<::FEIJGFEF@>@CJJJJIHIHGDEDFECE@BG;<3/.0010,)()1))))==@?EEFEHJGJIGB?<62)))(,,33=AA>JIJJHJGJGJJGJJJJIJJFJBFEE??@BGHBIJJGJGJE---.ACBBDCDAGEA?,,,,3'+'01'109;6:4455412AJJGJDGEFGEEHFFDHJIGDIHJJEJGJJJJIJJIJJJJJJIEJJJIGJJHJJGJJGJHGJJJJJJJJJGJJJBAADEJHJIJEGFEJJH6666JAAH>EHB===>66)'''0-119?CCF>>?FC<D<=FIGGJHJJGJGJJJBJC@?G<=777;EHDF=>=?;23;;;?GFGJGJJJIJJJJJJJIJCIIJFEJHJGJJFJFJJJJJJJJJJJG<<<<;@==?AFFHFDGJJGFJIIAA@@F??77000<ACCJJIDDJGDDA@DEAB@95))+AB@9::0---.13.,(($##$&%&&%%%%$%')*,31))))*('''()*--21021)'++-=;:604*%
@Glass_T7V_26_D3_14_11_38
TGGGGGATCATGTAACTCGCCTTGATCGTTGGGAACCGGAGCTGGATCGAGCCCATACCAAACGACGAGCGTGACGCCACGATGCCTGTAGCAATGGCAACAACGTTGCGCAAACTATTAACTGGCGAACTACTTACTCTCAGCTTCCGGCAACAATTAATAGACTGGATGGAGGCGGATAAAGTTGCAGGACCACTTCTGCGCTCGGCCCTTCCGGCTGGCTGGTTTATTGCTGATAAATCTGGAGCCGGTGAGTTCGGGTCTCGCGGTATCATTGCAGCACTGGGGCCAGATGGTAAGCCCTCCCGTATCGTAGTTATCTACACGACGGGGAGTCAGGCAACTATGGATGAACGAAATAGACAGATCGCTGAGATAGGTGCCTCACTGATTAAGCATTGGTAACTGTCAGACCAAGTTTACGAGCTCGCTTGGACTCCTGTTGATAGATCCAGTAATGACCTCAGAACTCCATCTGGATTTGTTCAGAACGCTCGGTTGCCGCCGGGCGTTTTTTATTGGTGAGAATCCAAGCACTAGGGACAGTCAGACGGGTAAGCCTGTTGATGGATCCGCTGCCTTACTGGGTGCATTAGCCAGTCTGAATGACCTGTCACGGGATAATCCGAAGTGGTCAGACTGGAAAATCAGAGGGCAGGAACTGCTGAACAGCAAAAAGTCAGATAGCACCACATAGCAGACCCGCCATAAAAACGCCCTGAGAAGCCCGTGACGGGCTTTTCTTGTATTATGGGTAGTTTCCTTTGCATGAATCCATAAAAGGCACCTGTAGTGCCATTTACCCCCATTCACTGCCAGAGCCGTGAGCGCAGCGAACTGAATGTCACGAAAAAGACAGCGACTCAGGTGCCTGATGGTCGGAGACAAAAGGAATATTCAGCGATTTGCCCGAGCTTGCGAGGGTCTCTAAGCCTTTAGGGTTTTAAGGTCTGTTTTGTAGAGGAGCAAACAGCGTTTGACATCCTTTTGTAATACTGCGGAACTGACTAAAGTAGTGAGTTATACACAGGGCTGGGATCTATTCTTTTTATCTTTTTTTATTCTTTCTTTATTCTATAAATTATAACCACTTGAATATAAACAAAAAAAACACACAAAGGTCTAGCGGAATTTACAGAGGGTCTAGCAGAATTTACAAGTTTTCCAGCAAAGGTCTAGCAGAATTTACAGATACCCACAACTCAAAGGAAAAGGACATGTAATTATCATTGACTAGCCCATCTCAATTGGTATAGTGATTAAAATCACCTAGACCAATTGAGATGTACTGTCTGAATTAGTTGTTTTCAAAGCAAATGAACTAGCGATTAGTCGCTATGACTTAACGGAGCATGAAACCAAGCTAATTTTATGCTGTGTGGCACTACTCAACCCCACGATTGAAAACCCTACAAGGAAAGAACGGACGGTATCGTTCACTTATAACCAATACGCTCAGATGATGAACATCAGTAGGGAAAATGCTTATGGTGTATTAGCTAAAGCAACCAGAGAGCTGATGACGAGAACTGTGGAAATCAGGAATCCTTTGGTTAAAGGCTTTGAGATTTTCCAGTGGACAAACTATGCCAAGTTCTCAAGCGAAAAATTAGAATTAGTTTTTAGTGAAGAGATATTGCCTTATCTTTTCCAGTTAAAAAAATTCATAAAATATAATCTGGAACATGTTAAGTCTTTTGAAAACAAATACTCTATGAGGATTTATGAGTGGTTATTAAAAGAACTAACACAAAAGAAAACTCACAAGGCAAATATAGAGATTAGCCTTGATGAATTTAAGTTCATGTTAATGCTTGAAAATAACTACCATGAGTTTAAAAGGCTTAACCAATGGGTTTTGAAACCAATAAGTAAAGATTTAAACACTTACAGCAATATGAAATTGGTGGTTGATAAGCGAGGCCGCCCGACTGATACGTTGATTTTAGAGAACTGAATTAGATAGACGGAATTGGATCTCGTAACTGAAGCTGCGACCAACCAGATAAAAATGAATCGTAACGAATCCCAACAACCATTACATCAGATTCCTACCTACATAACGGACTAAGAAAAACACTACACGATGCTTTAACTGCAAAAATTCAGCTCACCAGTTTTGAGGCAAAATTTTTGAGTGACATGCAAAGTAAGTATAATCTCAATGGTTCGTTCTCATGGCTCACGCAAAAACAACGAACCACACTAGAACATATTGGCTAAATACGGAAGGATCTGAGGTTCTTATGGCTCTTGTATCTATCAGTGAAGCATCAAGACTAACAAACAAAAGTAGAACAACTGTTCACCGTTACATATCAAAGGGAAAACTGTCCATATGCACAGATGAAAACGGTGTAAAAAAGATAGATACATCAGAGCTTTTACGAGTTTTTGGTGCATTCAAAGCTGTTCACCATGAACAAATCGACAATGTAATTTTCGAGATTACCGCCTTTGAGTGAGCTGATACCGCTCGCCGCAGCCGAACGACCGAGCGCAGCGAGTCGTGAGCGAGGAAGCCTGCATAACGCGAAGTAATCTTTTCGGTTTTAAAGAAAAAGGGCAGGGTGGTGACACCTTGCCCCTTTTTTGCGACTGCAGCGGCCGCTACTAGTATTAATATGCGCGCAGCGTCTGGAAAACCGAGGCCAAAAGACGTGCGTCTTTGATGCCCGGTCGAGACTCTACAGCAGAATTAAAATCAAGTCCGGCGCAGCCAGGTTTTGTGCCGCTTCCACGCAGTTATCTGCGCCTAAGCCCCCCGCCAGCAGAACGTTGCCAAGCGATTGACCATTTAATAGTGACCAGTCAAAACGTTGCCCGCTTCCACCCTGGCCGTTGTCTAAAACATATTTATCAACGTGCTGAAACTCGCAGGGGCGGCAGGGTTTCACCGACGCTTAATGCTTTCCAGATGGCAACATGTGCTGGCAGAGCTTAGGCCATTATCGATATACAGCTGTTCTTCATTACCATGCAGTTGCACTGCCGCCAGCGATAACACCTTAGCTTTGTCCACCACATCGGCAATATCGTGATTGCGGAACACGCCAACATACTGCAACGGTGCCGCAGCCATCACTTCCTGCGCCTGTTCAACGTTGACGCAACGCGGTGATGTCGCAACAAAAATCAACCCACCGTAAATCGCGCCCGCGTCATAAGCTGTTTTAGCATCTTGCCCACGCGTCAGGCCACATACTTATTCTCACCCAGCAACACCCGGCGCACGGCGGCGTGCAAATCGTCATGGGCCATCAACGCCGAAACAATCAGAAAACCGTTAGCGAAGTGGCTTAACTCGCGCACCTGAGCGTAAGTATTGATGCCGGATTCACTAATTACCGTCACGTTGTGCCCCAGTTTCGGCGCAAGCTCGCGGGTACGGTTGAGATCAATCGACAAATCACGCAGATCGCGGTTGTTGATGCCAACGACCTTTGCTCCCAATGCAATGGCGCGCTCCTGTTCCTCTTCATTACTGACTTCGGTCAGCACCCCCATCTCCAGACTGTGAGCGACGGCGGCAAGCTCGCGATGTCGCTGGCGTCATCCAGTACTGAAAGCGTTGATCAGCAGGCATCGGCCTGGTAATAGCGCGCCAGATAGATCTGGTAAGGGTCGATAATGAAGTCTTTACATAAAATCGGCTGCCGGGGCGATTTGGCTGACGATGAGAAAGATAAAGCTTCCCCTGAAAATATTTCCTCATCAGTCAGCACCGAAATTGCCGAAGCGTAATGTTTATAAATGGCGGCAATGCGTGCTGGATCGAAATCATCACGGATCACGCCTTTTGACGGCGACGCTTTCTTGCACTCCAGAATAAACGCCGTGCGCGCACCCTGTAGCGCATCATAAAAATGTCGCGTGCTCGGCTGAACCTCATTCTGAAAACTGGCCAGCGGTTGCTGCTGTTTCAGGGCTTCTACCCAAATCGCCTTGTCTGCGACGATTTTCGCTAAAACGGTTTGCATCATCTAGTATTTCTCCTCTTTCTCTAGTAGCTAGCCCAAAAAAACGGGTATGGAGAAACAGTAGAGAGTTGCGATAAAAAGCGTCAGGTAGGGATACCGCTTAATCTTATGGATAAAAATGCTATGGCATAGCAAAGTGTGACGCCGTGCAAATAATCAATGTGGACTTTTCTGCCGTGATTATAGACACTTTTGTTACGCGTTTTTGTCATGGCTTTGGTTTCGCTTTGTTACAGAATGCTTTTAATAAGCGGGGTTACCGTTTTGGTTAGCGAGAAGAGCCAGTAAAAGACGCAGTGACGGCAATGTCTGATGCAATATGGACAATTGGTTTCTTCTCTGAATGGCAGATGGAGAGCGTTGAAGACGCGAAGTCATCCCCTGCTGCCGGGATACTCGTTTAATGCCCATCTGGTGGCGGGCTAACGCCGATTGAGGCCAACGGTTATCTCGATTTTTTTATCGACCGACCGCTGGGAATGAAAGGTTATATTCTCAATCTCACCATTCGCGGTCAGGGGGTGGTGAAAAATCAGGGACGAGAATTTGTTTGCCGACCGGGTGATATTTTGCTGTTCCCCGCCAGGAGAGATTCATCACTACGGTCGTCATCCGGAGGCTCGCGAATGGTATCACCAGTGGGTTTACTTTCGTCCGCGCGCCTACTGGCATGAATGGCTTAACTGGCCGTCAATATTTGCCGATACGGGGTTCTTTCGCCCGGATGAAGCGCACCAGCCGCATTTCAGCGACCTGTTTGGGCAAATCATTAACGCCGGGCAAGGGGAAGGGCGCTATTGGGGACTGCTGGCGATAAATCTGCTTGAGCAATTGTTACTGCGGCGCATGGAAGCGATTAACGAGTCGCTCCATCCACCGATGGATAATCGGGTACGCGTTTGTCAGTACGTCAGCGATCACCTGGCAGACAGCAATTTTGATATCGCCAGCGTCGCACAGCATGTTTGCTTGTCGCCGTCGCGTCTGTCACATCTTTTCCGCCAGCAGTTAGGGATTAGCGTCTTAAGCTGGCGCGAGGACCAACGTATCAGCCAGGCGAAGCTGCTTTTGAGCACCACCCGGATGCCTATCGCCACCGTCGGTCGCAATGTTGGTTTTGACGATCAACTCTATTTCTCGCGGGTATTTAAAAAATGCACCGGGGCCAGCCCGAGCGAGTTCCCCGTGCCGGTTGTGAAGAAAAAGTGAATGATGTAGCCGTCAAGTTGTCATAACTCTAGAAGCGGCCGCGAATTCGAAAAAATTAGCGGCCGGTTTAAACCCAGAAATCATCCTTAGCGAAAGCTAAGGATTTTTTTATCTGAAATTCTGCCTCGTGATACGCCTATTTTTATAGGTTAATGTCATGATAATAATGGTTTCTTAGACGTCAGGTGGCACCATGGGAAATGTGCGCGGAACCCCTATTTGTTTATTTTTCTAAATACATTCAAATATGTATCCGCTCATGAGACAATAACCCTGATAAATGCTTCAATAATATTGAAAAAGGAAGAGTATGAGTATTCAACATTTCCGTGTCGCCCTTATTCCCTTTTTTGCGGCATTTTGCCTTCCTGTTTTTGCTCACCCAGAAACGCTGGTGAAAGTAAAAGATGCTGAAGATCAGTTGGGTGCACGAGTGGGTTACATCAAACTGGATTCAGACAGCGGTAAAATCCTTTGAGAGTTTTCGCCCCGAAGAACGTTTTCCAATGATGAGCACTTTTAAAGTTCTGCTATGTGGCGCGGTATTTACCGTATTAACGCGGCAGAGCAACTCGGTCGCCGCATACACTATTCTCAGAATGACTTGGTTGAGTACTCACCAGTCACAGAAAAGCATCTTACGGATGGCATGACAGTAAGAGAATTATGCAGTGCTGCCATAACCATGAGTGATAACACTGCGGCCAACTTTCTTTTCTCAACGATCGGAGGACCGAAGGAGCTAACCGCTTT
+
[truncated: 17,570,500 more chars]
