# Supplementary material for: Preventing Multimer Formation in Commonly Used Synthetic Biology Plasmids
Source: ACS Synth Biol. 2025 Mar 18;14(4):1309–15. doi: 10.1021/acssynbio.4c00508 (PMC12012879; doi:10.1021/acssynbio.4c00508)
Supplement: Supplementary file 2 — sb4c00508_si_002.zip [file sb4c00508_si_002.zip › DataS1/data/fastqs/Glass_T7V_2_D3_11_5.fastq]

@Glass_T7V_2_D3_11_5_0
ACCGAAGTCATAATGAAGAGGAACAGGAGCGCGCCATTGCATTGGGAGCAAAGGTCGTTGGCATCAACAACCGCGATCTGCGTGATTTGTCGGATTTGATCTCAACCGTACCCGCGAGCTTGCGCCGAAACTGGGGCACAACGTGACGGTGATCAGCGAATCCGGCATCAATACTTACGCTCAGGTGCGCGAGTTAAGCCACTTCGCTAACGGTTTTCTGATTGGTTCGGCGTTGATGGCCCATGACGATTTGCACGCCGCCGTGCGCCGGGTGTTGCTGGGTGAGAATAAAGTATGTGGCCTGACGCGTGGGCAAGATGCTAAAGCAGCTTATGACGCGGGCGCGATTTACGGTGGGTTGATTTTTGTTGCGACATCACCGCGTTGCGTCAACGTTGAACAGGCGCAGGAAGTGATGGCTGCGGCACCGTTGCAGTATGTTGGCGTGTTCCGCAATCACGATATTGCCGATGTGGTGGACAAAGCTAAGGTGTATCGCTGGCGGCAGTGCAACTGCATGGTAATGAAGAACAGCTGTATATCGATACGCTGCGTGAAGCTCTGCCAGCACATGTTGCCATCTGGAAAGCATTAAGCGTCGGTGAAACCCTGCCCGCCCGCGAGTTTCAGCACGTTGATAAATATGTTTTAGACAACGGCCAGGGTAAAGCACCGGGCAACGTTATGCTGACTGGTCACTATTAAATGGTCAATCGCTTGGGCAACGTTCTGCTGGCGGGGGCTCAGGCGCAGATAACTGCGTGGAAGCGGCACAAACCGGCTGCGCCGGACTTGATTTTAATTCTGCTGTAGAGTCGCAACCGGGCATCAAAGACGCACGTCTTTTGGCCTCGGTTTTCCAGACGCTGCGCGCATATTAATACTAGTAGCGGCCGCTGCAGTCCGGCAAAAAAGGGCAAGGTGTCACCACCCTGCCCTTTTTCTTATTTAAAACCGAAAAAATTACTTCGCGTTATGCAGGCTTCCTCGCTCACTGACTCGCTGCGCTCGGTCGTTCGGCTGCGGCGAGCAGATATCAGCTCGCTCAAAGGCGGTAATCTCGAGGTTACATTGTCAATCTGTTCATGGTGAACAGCTTTGAATGCACCAAAAACTCGTAAAAGCTCTGATGTATCTATCTTTTTTACACCGTTTTCATCTGTGCATATGGACAGTTTTCCCTTTGATATGTAACGGTGAACAGTTGTTCTACTTTTGTTTGTTAGTCTTGATGCTTCACTGATAGATACAAGAGCCATAAGAACCTCGAATCCTTCCGTATTTAGCCAGTATGTTCTCTAGTGTGGTTCGTTGTTTTTGCGTGAGCCATGAGAACGAACCATTGAGATCATACTTACTTTGCATGTCACTCAAAAATTTTGCCTCAAAACTGGTGGCTGCTGAATTTTCATAACAAGTTGGTGGTCTTTTCTTCATCATAGTGTCATCAAGAATCATCTAATCGTTATTAGTTTGCACACCAATCATTTTTGTGTTGTCTATGGTTAGGTTCAATCCATTTGTTGTAGCTTCAGTTGGAAAATGAACGTATCAGTCGGGCGGCCTCGCTTATCAACCACCAATTTCATATTGCTGTAAGTGTTTAAATCTTTACTTATTGGTTTCAAAACCCATTGGTTAAGCCTTTTAAACTCATGGTAGTTATTTTCAAGCATTAACATGAACTTAAATTCATCAAGGCTAATCTCTATATTTGCCTTGTGAGTTTTCTTTTGTGTTAGTTCTTTTAATAACCACTCATAAATCCTCATAGAGTATTTGTTTTCAAAAGACTTAACATGTTCCAGATTATATTTTATGAATTTTTTTAACTGGAAAAGATAAGGCAATATCTCTTCACTAAAAACTAATTCTAATTTTTCGCTTGAGAACTTGGCATAGTTTGTCCACTGGAAAATCTCAAAGCCTTTAACCAAAGGATTCCTGATTTCCACAGTTCTCGTCATCAGCTCTCTGGTTGCTTTAGCTAATACACCATAAGCATTTTCCCTACTGATGTTCATCATCTGAGCGTATTGGTTATAAGTGAACGATACCGTCGTTCTTTCCTTGTAGGGTTTTCAATAGTGGGGTTGAGTAGTGCCACACAGCATAAAATTAGCTTGGTTTCATGCTCCGTTAAGTCATAGCGACTAATCGCTAGTTCATTTGCTTTGAAAACAACTAATTCAGACATACATCTCAATTGGTCTAGGTGATTTTAATCACTATACCAATTGAGATGGGCTAGTCAATGATAATTACATGTCCTTTTCCTTTGAGTTGTGGGTATCTGTAAATTCTGCTAGACCTTTGCTGGAAAACTTGTAAATTCTGCTAGACCCTCTGTAAATTCCGCTAGACCTTTGTGTGTTTTTTTTGTTTATATTCAAGTGGTTATAATTTATAGAATAAAGAAAGAATAAAAAAAGATAAAAAGAATAAATCCCAGCCCTGTGTATAACTCACTACTTTAGTCAGTTCCGCAGTATTACAAAAGGATGTCGCAAACGCTGTTTGCTCCTCTACAAAACAGACCTTAAAACCCTAAAGGCTTAAGTGACGCCCTTCGCAAGCTCGGGCAAATCGCTGAATATTCCTTTGTCTCCGACCATCAGGCACCTGAGTCGCTGTCTTTTTCAGTGACATTCAGTTCGCTGCGCTCACGGCTCTGGCAGTGAATGGGGGTAAATGGCTTTACCAGGCGCCTTTTATCTGGATCATGCAAGGAAACTACCCATAATACAAGAAAAGCCCGTCACGGGCTTCTCAGGGCGTTTTATGGCGGGTCTGCTATGTGGTGCTATCTGACTTTTTGCTGTTCTCAGCAGTTCCTGCCCTCTGATTTTCCAGTCTGACCACTTCGGTATCCCGTGACAGGTCATTCAGACTGGCTAATGCCACCAGTAAGGCAGCAGTATCATCAACAGGCTTACCCGTCTTACTGTCCCTAGTGCTTGGATTGCGCCAATAAAAAACGCCCGGCGGCAACCGAGCGTTCTGAACAAATCCAGATGGAGTTCTGAGGTCATTACTGGATCTATCAACAGGAGTCCAAGCGAGCTCGTAAACTTGGTCTGACAGTTACCAATGCTTAATCAGTGAGGCACCTATCTCAGCGATCTGTCTATTTCGTTCATCCATAGTTGCCTGACTCCCCGTCGTGTAGATAACTACGATACGGAGAGGCTTCCATCTGGCCCCAGTGCTGCAATGATACCGCGAGACCCACGCTCACCGGCTCCAGATTTATCAGCAATAAACCAGCCAGCCGGAAGGGCCGAGCGCAGAAGTGGTCCTGCAACTTTATCCGCCTCCATCCAGTCTATTAATTGTTGCCGGGAAGCTAGAGTAAGTAGTTCGCCAGTTAATAGTTTGCGCAACGTTGTTGCCATTGCTACAGGCATCGTGGTGTCACGCTCGTCGTTTGGTATGGCTTCATTCAGCTCCGGTTCCCAACGATCAAGGCGAGTTACATGATCCCCATGTTGTGCAAAAAAGCGGTTAGCTCCTTTCGGTCCTCCGATCGTTGTCAGAAGTAAGTTGGCCGCAGTGTTATCACTCATGGTTATGGCAGCACTGCATAATTCTCTTACTGTACCATGCCATCCGTAAGATGCTTTTCTGTGACTGGTGGCTGCTCAACCAAGTCATTCTGAGAATAGTGTATGCAGCGACGCAGCTGCTCTTGCCAGGCATCGATGCGGGATAATACCGCGCCACATAGCAGAACTTTAAAAGTGCTCATCATTGGAAAACGTTCTTGGGGCGAAAACTCTCAAGGATCTTACCGCTGTTGAGATCCAGTTCGATGTAACCCACTCGTGCACCCAACTGATCTTCAGCATCTTTTACTTTCACCAGCGTTTCTGGGTGAGCAAAAACAGGAAGGCAAATCCCCGCAAAAAAGGGAATAAGGGCGACACGGAAATGTTGAATACTCATACTCTTCCTTTTTCAATATTATTGAAGCATTTATCAGGGTTATTGTCTCATGAGCGGATACATATTTGAATGTATTTAGAAAAATAAACAAATAGGGGTTCCGCGCACATTTCCCATGGTGCCACCTGACGTCTAAGAAACCATTATTATCATGACATTAACCTATAAAAATAGGCGTATCACGAGGCAGAATTTCAGATAAAAAAAATCCTTAGCTTTCGCTAAGGATGATTTCTCTGGAATTCGCGGCCGCTGTTTCTTCGAATTCGCGGCCGCTTCTAGAGTTATGACAACTTGACGGCTACATCATTCACTTTTTCTTCACAACCGGCACGGAACTCGCTCGGGCTGGCCCCGGTGCATTTTTTAAATACCCGCGAGAAATAGAGTTGATCGTCAAAACCAACATTGCGACCGACGGTGGCGATAGGCATCCGGGTGGTGCTCAAAAGCAGCTTCGCCTGGCTGATACGTTGGTCCTCGCGCCAGCTTAAGACGCTAATCCCTAACTGCTGGCGGAAAAGATGTGACAGACGCGACGGCGACAAGCAAACATGCTGTGCGACGCTGGCGATATCAAAATTGCTGTCTGCCAGGTGATCGCTGATGTACTGACAAGCCTCGCGTACCCGATTATCCATCGGTGGATGGAGCGACTCGTTAATCGCTTCCATGCGCCGCAGTAACAATTGCTCAAGCAGATTTATCGCCAGCAGCTCCGAATAGCACCCTCCCCTTGCCCGGCGTTAATGATTTGCCCAAACAGGTCGCTGAAATGCGGCTGGTGCGCTTCATCCGGGCGAAAGAACCCCGTATTGGCAAATATTGACGGCCAGTTAAGCCATTCATGCCAGTAGGCACGCAGACAAAGATAAACCCACTGGTGATACCATTCGCGAGCCTCCGGATGACGACCGTAGTGATGAATCTCTCCTGGCGGGAACAGCAAAATATCACCCGGTCGGCAAACAAATTCTCGTCCCTGATTTTTCACCACCCCTGACCGCGAATGGTGAGATTGAGAATATAACCTTTCATTCCCAGCGGTCGGTCGATAAAAAAATCGAGATAACCGTTGGCCTCAATCGGCGTTAAACCCGCCACCAGATGGGCATTAAACGAGTATCCCGGCAGCAGGGGATCATTTTGCGCTTCAGCCATACTTTTCATACTCCCGCCATTCAGAGAAGAAACCAATTGTCCATATTGCATCAGACATTGCCGTCACTGCGTTCTTTTACTGGCTCTTCTCGCTAACCAAACCGGTAACCCCGCTTATTAAAAGCATTCTGTAACAAAGCGGGACCAAAGCCATGACAAAAACGCGTAACAAAAGTGTCTCTGATTGCACGGCAGAAAAAGTCCACATTGATTATTTGCACGGCGTCACACTTTGCTATGCCATAGCATTTTTATCCCATAAGATTAGCGGATCCTACCTGACGCTTTTTATCGCAACTCTCTACTGTTTCTCCATACCCGTTTTTTTGGGCTAGCTACTAAGAGAAAGAGGAGAAATACTGCGATCTAATGCGAACCGTTTTAGCGAAAATCGTCGCAGACAAGGCGATTTGGGTAGAAGCCCGCAAACAGCAGCAACCGCTGGCCAGTTTTCAGAATGAGGTTCAGCCGAGCACGCGACATTTTTATGATGCGCTACAGGGTGCGCGCACGGCGTTTATTCTGGAGTGCAAGAAAGCGTCACCATCAAAAGGCGTGATCCGTGATGATTTCAATCCAGCACGCATTGCCGCCATTTATAAACATTACGCTTCGGCAATTTCGGTGCTGACTGATGAGAAATATTTTCAGGGGAGCTTTAATTTCCTCCCCATCGTCAGCCAAATCGCCCCGCAGCCGATTTTATGTAAAGACTTCATTATCGACCCTTACCAGATCTATCTGGCGCGCTATTACCAGGCCGATGCCTGCTTATTAATGCTTTCAGTACTGGATGACGACCAATATCGCCAGCTTGCCGCCGTCGCTCACAGTAAAACC
+
98:89832*(%%&0044BJJHGJJHFGJJEIJHJEJJJJJIFDDBIJA<778BJIDBFJGGIIFJIEJ>==>@@@AEBJBABAJGEJGC@970+)*(()-4557JJIIGGJJHEJFIJJEHBB8666>EJIGIEFJHHIDHJ====H@@?'''(432***++0.0:HGJJJHJIJJJJJJJJDJJJFGIF<<:::@>@AJ777555:ABEJDIJIJGJJC@?B@@?AJJHJJJJJJFGJIJHIFJHJJHJGJJJJJHJJDE=;;;EGJI@CDJDIDEHJHJJJ:99554..,-1-,,-**++<FEECEEHJJHJJJGGJJJJJJJJHIJEGJHJJJIJJDDJJJJFJHIJJJHJJJJJEJIECE===:AB4CEGCJGGFHDJJJFJJJJJJJHJJJHJJJJJJJJIJJFJJJJJHHJJGIJJGIJJJGGHFEFIC?FJJGJC==@JJJEGEG=JJIHIJJJGJIHJJIGJJHJFJFHFJFHJHJJFJ<<AEJC@--B<<<<GD>?=)(()0,)))*+34778:HIJFJJIFJGJJJJHIJFIJEEEJGJJJGA??>BHGHGJEJJJGGDABCC>=73554876../?JJJGJJFGJJCA9666=DCFJFAD@?JGDCBCAHGIHJJDFGIFIGJJJJJGJJIJJJIIJJJIHHIGJJJJJJHJJ::%$$%)''('(08A@B:<<*)((''(+.5>JJJJEIJJGIJHJJGJ8888:992011)=??9999?B::::?56-,**--*))+47,+,,*--.0/00FEEGJD??=@A??JHDCABEJJJJE8FA<=;8:<?CEDJGIEJ@?::</.-.//3>;<<=EGFEGH@@===7((*68::.---3''');ABB@<==:878JHIHJIHIJFGIHHJJJJIIEG989;EIGJJJJJGJJJFJJJJJJFHJJJJJJJJFJJJFJJHJGJECG2/45E@>:=>F:82))(().6::=---.82**+,''('9FJIJEJGJEJHJJIGFJJGIJJJJJFGGJEJHGHEIEHGHFJJIJGJJJIGJIJJJGEDJ--,,,/233482./01BEGGJIFEGHEDCCB?@FHJFFJIGHJJ>////JFDEDJJJJIJJJJFHJDDA?<>?760011AHJJBB@@EHDJIGFGJEJJJJJJGIIDJJJHJHFJEDFHGBBBEJJDHHGJIHJFJJGGJJHBBD:HD984.;F=IJHJJJFEECGFJIJJGIJJIJJCBAAHIJJJJDJIJJIIJJJJJGJFFJGFFIHGJJJJGFEJHJHJJJJJD0-,,0++0/.688=>>F@A:?FFFIDEFCEGJHJJJJCCDAJJJFJHJFJJJEHGJHC>A0//1<>?@IDD<<<FCADEEIJFFE@43333870.//+'')/>EGDIIJDDEEGCGJJFDEJ0000987:<:7*((%%%&$$%%%&&,--'%%$%$%$#$$##%%$$##$%''))&'(&%%##$$&%$$#$%$%'&$###%%&(&$$$%((%%%&+('&&&&(&'%&''()-0(%$#$#$$&$$&%%&$###$$%%$'&&%'(+,&%&%%$$$$'&&()08=BB@)(()68444489AACBJDFJJJJGICEFCGFJFGHJF3322326D><<<?EJGHJJIJJJ=<JJJIGJJJJHJGHIJGFJDECBCDBABBBCBDBBABABGBD<<::@@?A?ECABCBAA@CCEJC=>AFCCBBABCFBCCCGHACBAABBDCAAAAEBCB@A@@B@A==?DFGCBJDJDCAB@BI>>?BEDAB=7667<,88;FFA?>==>?A@@>>=;;=<>?@ADDDEFCBBBA?BABJD@?BF@><>?<===AAA?:?ABA@?==<<=BFA>=<==ACFIGHCCB@??>JIDA43,('(1689BA@<77;2?A><<=DEB?>>>@?A@=9>?CJ80//15530/..328<?;:99<>><;<<DA>==@?@@=<3344<<<=?;11119<=<>?>=>=<:;56@@A:><;:::;85667;:9:;AB@??8888A2008;:;9988999:;<9977:9::;?>?@?+))*3257767:8;;8888:74444989999:83270054'''&''%%%%%&)**+./026=<<<=<<=C@876(''(9<@::866546899998::::;;9988:787788:98899;96779;63334766786652//029785111165579:9::==9:9798987666678;<<965444545558987:79888998:9899;?<:8889:75555775766777789:;<;;76666:66559787766679=@A@>;<?=986679;:;97768898858>5?=:98:<;::<513339899;:9996545799:<<9855668;9;<65446765111143446:?<;9889:9>A=<=:989:7655766555344344337754444545568778844233689::853347<9820,,**+****666;=::9542222558887788:853334444200025433/*'(6<;:98641,,--8623356667886668877:77ABGJIJJFIBJJJJJJJJIJJJGEA-,),'')))**45()==877C64434BA?@BFCBCCFFB=8044:;<<<766CDFGEJJEJGFJIJJJJFIJIGHIC?7;=<<:///7JJJJJ@;;;;47533567BABC=<@?8889EACC@ACCDEBFEEJIEC?=)((3/4.++@A=<<:C@?96+)&&&&$$%$$)()*,-+**&%'&'((())2335234?@A><9<<<;67:8>?993238AJJHJJJEDEGHGJHJBJJJIECCDFJGDCA<<<=@?D88?@A:8888/+**+67:??A>>?=>?><744AFDJFF<333;;667<...*%%%%%%011.5479=EDD??@@DCB@@CCFJFHFJ@A.-0/)------5,++'''&&$$%--34CCBDHECCEB?C6551220-(())****+,+))+,,&&%%(&'&--/9<><;=?;8AHHJJGIJHBAABEFHCGB?@HDFDHJGJJFJJJEHJJJJ@??BHGFJIIJD;;<<985576556;;<FA@@>ADEF:99;>AACJJFDBABEHA@>?776699@?AAEJJFIJJ>==>FGGJJDCCCGGID87:;0000?>@77=BFG?>AA>JIJJHJDCEDEDCEJJFJ?CGEEDHIJJJJGEI8768?=867:4*)'1((*-.-&&&8555GGJJJJJJJJJJGHJJJJFIIJGJIHJEDFHJFEJJJJJJHJGCJJ>;9<CA=@>@AA9:9:IFJJEDFCDEHJBFBJEGICE=<<<;;74125<AC?;999<,+,2683;447@CCJJEHGHFGJCBCDJAJJJJJHHHJEED=CA@A*'&&-33351113ABFFFJJJJJJJIJIHJJJGJJJJJJJJJJJJFGEHIHJJFFDFJJJFJGGJJJJJJJJIJJJJJIHJIGEDHDEFFHIDAC>7764111;EJIIIGGCECBFGEDEIBBABFDJ==///0:FD667FGJECGGFGJJJHEDBCGA???=<=;-)569HJJ?>>;<>===<=,+++8CBA>@DEJFJJHHJJJIJGEJGHFGJIJJJJJJFJFJJJJJJJBCCEGHIJJJFBFFIE<<322127,)(<??@ECFJIJGJJHJJJJJIIGFF=64-)&&&&&',34;DEDEIJJIHD=/.2--+,,+,,,,,(()&&&%'()(((),&&&(//'(('/22,,,+,++-)3333,++,?<;D??@@HIJDCBD@652/55H@@?@D?@@ACG;;DDJJJJABB@DB,,,GJ432?<.,))((***<?B@>.787<><>=3/+*+=A?=><144456333<<<CJ;99:EGDJC@@@BDEHHJD644;?@100:8322362:;;8=?FJJJJJ@A@E2222@CDEEE@AEDA?=;-,,-2///0?***JEHGJAFGCJJIJIJ8888C==ABJFGJJCABBJGEFDJJJIBEIBFJDJJJCABJJJGFJIIJJJJDJHGCJGFJFJJJHJHEJGHFIJGGHJJJIGHJIFEC@<8????>---.>?==?IEJCDEE(''*4446DCA?@<DDCDDJEGF==6/FIJIIGJJGFGEJJ@@<<00:<@@7HJJJEEGDEEDJGFJJJHECJJJIGJJJJIJHEDEHGEJGBEBABHJJFJJDFE50//12347BFHJJJJJGCCBBFA<>??FCFJHIC@>>5,,))-:HBABA@A.--033389?ABG<2111:C3333JJFA@AAIDA?@C777:<;;>==>JHJFEIEEHJJJIJJJJHGJGEHEJGE<<DDDGFDJHJFJHIFBBB@FIJ@@@AJJGJGJJDGHGJDFEABBFGGIGGHJFBE@B@>@B=??=<=>1110/..+,,551((()*)%(''''.04;@@BIJGFJA?=>?JFIEJJEJJIJFDFDEJJJJJJHIIEJJJJJIJJFJJHJIJJGJJIGHI6668D400024324335=3334JJJJJHEJHJHJIHHDJJJJJJJF<<HJJIJGJFCJ///1@>1114>?ADCCAEBBEFDCBBGJIJHEIHHFDC666BBC;>66;5568C<?>?DIJBB??@AC==>>DABCHDDJIIE??>??=@A?;=@AECD=966881111@BAAC>==;22;:;=<>AA@BJIHJJJIJJJJGJJJJJJJJJIJFGJGHFCCCDFGDJGGHDGHJGFJEGB30//8994331./1?CBC8CJIFJJJJJJJJ====JGGBJ>>>@JIJFJHIEGJIJJEJJJJJJGJIJFDB0**99:AAABDA;;8;@;;;><==BG@ABJJFECFGGJJJJJHJJFGJIJJJJHJJJIJGJJJJ?===////((&'%%&81(((;BCG<;;;JJJEFJHH8210///8:;:;9:AEHJHJJHDDFEE33334E9988=?<922AGDEIJGJIJHJFHDFJFJJEGJB?::;4333@@?B@BDA?<=,,-0:4400?@HJJJJHIED?JIJJJGJJGFGEJ?A?:++++;<>BCGGDDIFGBAJC522=@A=@JIEBA1/,,+++-((*@BECDEFEJJFIGIJJJJA?@?FD7778CECGJJEFIJIFIEIEHEB=::<IJGHDDCFJE3001;;;:<:BDDIF98=>JFFJIG<999FJJJJJJIJIIHJJJJJIJHJJGFJDHFFJAAA656548;65EJHCBDCGHGJJGFJHEEI>>1112=80000;783./..)%$%'(,0229:;?JJJJJAD66CIJJJJGJJJHIJIIHJJJJEH551AADJJGJJJHFHGGB;;A:3334:<EJ@C;;;;:::B33;9;=HJGHIDDJHJ;55ED@::98000/0.'&$$$$%%'&&/<D0---EEIJJJJJJIHHJGJJG''''),0@EIGFHHJJIGGJJEHFJF@ABABJF?::+(JFA@;<@:;=@AJJJIJ<::;JGGJJHJIJJHHHBDAECDCCDD?>CGEJHAJ?=6<,++,3>@@?JHFGGFEGA@?@@ED>.****:;?@@A>CFC@@/-.&&))-,,'(**1((((@=EIGGDJGJFF@A@433-.323/10/45;=@ABC55325+*++.../9?HDJJJFHJHFJJJEJFHJGJIED<JJB>=?JE=?==AA6333?0///<<?@FFEJJJGJJJEHIHEIGGJIFEDJHGHDED?DBA<==?<;7,+++@CBBED@@2.,//*&(((-'''''''45?<<933....<==JGJJGJJJJ???>GIJGJDJFEHEDHE<:-+++.....>JGFHIIIJJJIJIHDHEDJHGHGFHFDHDAA@DCBEHFJIJEJFJ87678HGIFJHJCBDEJIEE81EB?=;<<9;<@HEJJJJJIJFJFHIFJJFEDJJJJJJJJJJJIDG;:9:@@CB<<===JA++)&'&&)(&&)**-;///0610206949:B=5556JIJ@@?=/0/02EHCBED95445421246CFAEDCCEDAHJEIGIGJJJJGFH<CCCGA<<:73*''(())'$#
@Glass_T7V_2_D3_11_5_1
CGAGTGAAGCATCAAGACTAACAAACAAAAGTCAACAACTGTTCACCGTTACATATCGAGAGGAAAACTGTCCATATGCACAGATGAAAACGGTGTAAAAAAGATAGATACATCAGAAAGCTACAAGTTGGTGCATTCAAAGCTGTTCACCATGAACAAATCGACAATGTAACCTCGAGTCCGCCTTTGAGTGAGCTGATACCGCTCGCCGCAGCCGAACGACCGAGCGCAGCGAGTCAGTGAGCGAGGAAGCCTGCATAACACCAAAAGGAGGTAATACTTTCGGTTTTAAAGAAAAAGGGCAGGGTGGTGACACCTTGCCCTTTTTTGCCGTGCGGCGAGGCTGCCTGGTCTTTAATATGCGCGCAGCGTCTGGAAAACCGAGGCCAAAAGACGTGCGTCTTTGATGCCCGGTTGCGACTCTACAGCAGAATTAAAATCAAGTCCGGCGCAGCCGGTTTGTGCCGCTTCCACGCAGTTATCTGCACTCTAAGCCCCCCCGCCAGCAGAACGTTGCCAAGCGATTGACCATTTAATAGTGACCAGTCAAAACGTACCGCTTCCACCCTGGCCGTTGTCTAAAACATATTTATCAACGTGCTGAAACTCGCGGGCGGGCAGGGTTTCACCGACGCTTAATGCTTTCCAGATGGCAACATGTGCTGGCAGAGCTTCACGCAGCGTATCGATATACAGCTGTTCTTTCATTACCATGCAGTTGCACTGCCGCCAGCGATAACACCTTAGCTTTGTCCACCACATACGGCAATATCGTGATTGCGGAACACGCCAACATACTGCAACGTATAGCAGCCATCACTTCCTGCGCCTGTTCAACGTTGACGCAACGCGGTGATGTCGTGAACAAAAATCAACCCACCGTAAATCGCGCCCAGCATCATAAGCTGCTTTAGCATCTTGCCCACGCGTCAGGCCACATACTTTCTCTAGCCAGCAACACCCGGCGCACGGCGGCGTGCAAATCGTCATGGGCCATCAACGCCGAACCAATCAGAAAACCGTTAGGCGAAGCATTAACTCGCGCACCTGAGCGTAAGTATTGATGCCGGATTCGCTGATTACCGTCACGTTGTGCCCCAGTTTTTTCGCGCAGGCTGCGCGGGTACGGTTGAATCAATTGACAGATCACGCAGATCGCGAGTTGATGCCAACGACCTTTGCTCCCAATGCAATGGCGCGCTCCTGTTCCTCTTCATTACTGACTTCGGTCAGCACCCCCATCTCCAGACTGTGGCGTAGCGTGAGCTGGCGATCTGGTCGTCATCCAGTACTGAAAGCATTAATAAGCAGGCATCGGCCTGGTAATAGCGTGCCAGATAAATCTGGTAAGGGTCGATAATGAAGTCTTTACATAAAATCGGCTGGGGCGATTTGGCTGACGATGGGGAGGAAATTAAAGCTCCCCTGAAAGATGTCTCATCAGTAGTCGGCACCGAAATTGCCGAAGCGTAATGTTTATAAATGGCGGCAATGCGTGCTGGATCGAAATCATCACGGATCACGCCTTTTGACGGCGACGCTTTCTTGCACTCCAGAATAAACGCCGTGCGCGCACCCTGTAGCGCATCATAAAAATGTCGCGTGCTCGGCTGAACCTCATTCTGAAAACTGGCCAGCGGTTGCTGCTGTTTGCGGGCTTCTACCCAAATCGCCTTGTCTGCGACGATTTTCGCTAAAACGGTTTGCATCATCTAGTATTTCTCCTCTTTCTCTAGTAGCTAGCCCAAAAAAACGGGTATGGAGAAACAGTAGAGAGTTGCGATAAAAAGCGTCAGGTCGGATCCGCTAATCTTATGGATAAAAATGCTATGGCATAGCAAAGTGTGACGCCGTGCAAATAATCAATGTGGACTTTTCTGCCGTGATTATAGACACTTTTGTTACGCGTTTTTGTCATCTGGCTTGGTCCCGCTTTGTTACAGAATGCTTTTAATAAGCGGGATTCGGTTTGGTTAGCGAGAGAAGAGCCAGTAAAAGACGCAGTGACGGCAATGTCTGATGCAATATGGACAATTGGTTTCTTCTCTGAATGGCGGGAGTGTCAAAAGTATGGCTGAAGCGCAAAATGATCCCCTGCTGCCGGGATACTCGTTAATGCCCATATGGTGGCGGGTTAAACGCCAGTCCGAGGCCAACGGTTATCTCGATTTTTTTATCGACAAACCGCTGGGAATGAAAGGTTATATTCTCAATCTCACCATTCGCGGTCAGGGGGTGGTGAAAAATCGGGGACGAATTTGTTTGCCGACCGGGTGATCTGTTGCTGTTCCCGCCAGGAGAGATTCATCACTACGGTACCGATTAATGCAGGAGGCTCGCGAATGGTATCGCCAGTGGGTTTACTTTCGTCCGCGCGCCTACTGGCATGGATGGTTTAACTGGCCGTCAATATTTGCCAATACGGGGTTCTTTCGCCCGGATGAAGCGCACCAGCCGCATTTCAGCGACCTGTTTGGGCAAATCATTAACGCCAAAGATCACAGGAAGCGGCGCTATTCGGAGCTGCTGGCGATAAATCTGCTTGAGACGGAATACTTATGCGGCGCATGGAAGCGATTAACGAGTCGCTCCATCCACCGATGGATAATCGGGTACGCGAGGCTTGTCAGTACGTCGCGATCACCTGGCAGACAGCAATTTTGATATCGCCAGCGTCGCACAGCATGTTTGCTTTATCGCCGTCGCGTCTGTCACATCTTTTCCGCCAGCAGTTACAGATACGCGTCTTAAGCTGGCGCGAGGGTCCGAACGTATCAGCCAGGCGAAGCTGCTTTTGAGCACCACCCGGGATCCTCTCGCCACCGTCGGTCGCAATGTTGGTTTTGACGATCGACTTTCTCGCGGGTATTTAAAAAATGCACCGGGGCCAGCCCGAGCGAGTTCCGTGCCGGTTGTCGAAGAAAAAGTGAATGATGTAGCCGTCAAGTTGTCATAACTCTAGAAGCGGCCGCGAATTGAAGAAACAGCGGCCGCGAATTCCAGAAATCATCCTTAGCGAAAGCAACTTTGTTTTTGTTTTGAAATTCTGCCTCGTGATACGCCTATTTTTATAGGTTAATGTCATGATAATAATGGTTTCTTCAACGTAGGTGGGCACCATGGGAAACTTGCGCGGAACCCCTATTTGTTTATTTTTCTAAATACATTCAAATATGCCGCTCATGTCGACAATAACCCTGATAAATGCTTCGATCATATTAAAAAGGAAGAGTATGAGTATTCAACATTTCCGTGTCGCCCTTATTCCCTTTTTTGCGGCATTTTGCCTTCCTGTTTTTGCTAAGCCAGAAACGCTGGTGAAAGTAAAAGATGCTGAAGATCAGTTGGGTGCACGAGTGGGTTACATCGAACTGGATCTCAACAGCGGTAAGATCCTGAGAGTTGCGCCGAAGAACGTTTTCCCAATGATGAGCACTTTTAAAGTTCTGCTATGTGGCGCGGTATTATCCCGTATTGACGCCGGGCAAGAGCAACTCGGTCGCCGCATACACTATTCTCAGAATGACTTAGTTTACCATGCGCCAGTCAGCAGAAAAGCATTTTACCGATGGCATGACAGTAAGAAGAATATGCAGTGCTGGCGTGAGCAGCGTAATAACACTGCGGCCAACTTACTTTATTCGGCAGCGGTGCGGAAACCGGAGCTAACCGCTTTTTTGCACAACATGGGGGATCATGTAACTCGCCTTGATCGTTGGGAACCGGGGCTGAATGAAGCCATACCAAACGACGAGCGTGACACCACGATGCCTGTAGCAATGGCAACAACGTTGCGCAAACTATTAACTGGCGAACTACTTACTCTAGCTTCCCGGCAACAATTGATGGACTGAATAAAGAGAGGCAGAATAGTTGCCAGGACCACTTCTGCGCTCGGCCCTTCCGGCTGGCTGGTTTATTGCTGATAAATCTGAAGCCGTTGACATCAGTATCGCGGTATCATTGCAGCACTGGGGCCAGATGGTAAGCCCTCCCGTATCGTAGTTATCTACACGACGGGGAGTCAGGCAACTATCGATGAACGAAATAGACAGATCGCTGAGATAGGTGCCTCACTGATTAAGCATTGGTAACTGTAGGACCAATTTTACGAGCTCGCTTGGACTCCTGTTGATAGATCCAGTAATGACCTCAGAACTCCATCTGGATTTGTTCAGAACGCTCGGTTGCCGCCGGGCGTTTTTTACTCGTAAGTCCAAGCGCTCAGGACAGTCAAACGGGTCAGCCTGTAATGATGCCGCTGCCGCTTACTGGGTGCATTAGCCAGTCTGAATGACCTGTCACGGGATAATCCGAAGTGGTCAGACTGGAAAATCAGAGGGCAGGAACTGCTGAACAGCAAAAAGTCAGATAGCACCACATAGCAGACCCGCCATAGAAACGCCCTGAGAAGCCCGTGACGGGCTTTTCTTGTATTATGGGTAGTTTCCTTGCATGAATCCATAAAGGCACCTGTACGTCATCCCCATTCACTGCCAGAGCCGTGAGCGCAGCGAACTGAATGTCACGAAAAAGACAGCGACTCAGGTGCCTGATGGTCGGAGACAAAAGGAATATTCAGCGATTTGCCCGAGCTTGCGAGGGTGCTCTCTAAGCCTTAGGGTTTTAAGGTCTGTTTGTTGAGCAAACAGCGTTTGCGACATCCTTTTGTAATACTGCGGAACTGACTAAAGTAGTGAGTTATACACAGGGCTGGGATCTATTCTTTTTATCTTTTTTTATTTCTTTATTCTATAAAATTCTAACCACTTGAATATAAACAAAAAAAAACACAAAAACATTAATTTACAGAGGGTCTCACACAAGTTAAGTTTTCCAGCAAAGGTCTAGCGAATTTACAGATACCCACAACTCAAAGGAAAAGGACATGTAATTATCATTGACTAGCCCATCTCAATTGGTATAGTGATTAAATCCACCTAGACCAATTGGGATGTATGTCTGAATTAGTTGCTCAAAGCAAATGAACTAGCGATTAGTCGCTATAGACTTAACGGAGCATGAAACCAAGCTAATTTTATGCTGTGTGGCACTACTCAACCCCACGATTGAAAACCCTACAAGGAAAGAACGGACGGTATCGTTCACTTATAACCAATACGCTCAGATGATGAACATCAGTAGGGAAAATGCTTATGGTGTATTAGCTAAAGCAACCAGAGAGCTGATGACGAGAACTGTGGAAATCAGGAATCCTTTGGTTAAAGGCTTTGAGATTTTCCAGTGAACAACTATGCAGATTTCTCAAGCGAAAAATTAGAATTAGTTTTTAGTGAAGAGATATTGCCTTATCTTTTCCAGTTAAAAAAATTCATAAAATATAATCTGGAACATGTTAAGTCTTTTGAAAACAAATACTCTATAAAGAAGATTATTAGTGGTTATATAAAAGAACTAACACAAAAGAGAAACTCACAAGGCGAAATATAGATTAGCCTTGATGAATTTAAGTTCATGTTAATGCTTGAAAATAACTACCATGAGTTTAAAAGGCTTAACCAATGGGTTTTGAAACCAATAAGTAAAGATTTAAACACTTACAGCAATATGAAATTGGTGGTTGATAAGCGAGGCCGCCCGACTGATACGTTGATTTTCCAAGTTGAACTAGATACAGACAAATGGATCTCGTAAGCAAATTTGAGAACAACCAGATAAAAATGAATGGTGACAAATACAGACAACCATTACATCGAATTCCTACCTACATAACGGACTAAGAAAGCTACACGATGCTTTAACTGCAAAAATTCAGCTCACCAGTTTTGAGGCAAAATTTTTGAGTGACATGCAAAGTAAGTATGATCTGAATGGTTCATTTCTGCATGGCTCACGCAAAAACAACGAACCACACTAGAGAACATACTGGCTAAATACGGAAGGATATTTTAGAAGTTGTTGTGGGCT
+
0''(()5=;97767345>>==D???=(((440*))(.225734/5==AIJEH>?<<-'&%$%&(.2.''&&%&*478<?AB@@BBEHIIIJDEFEG?>?DE;922/////000,*('(''&'$%'&&&'&'*+B@??><<<=DFD>><;@BAIAAACCABBG;;:8;;=@7777=30///(('*++41+039;AAAHGIGFGHABA@@@GHEDEDFBAB>>>?BDCEDDFBEIECCA64,,-AA@@?@B<@<:30+)('%&)(((&())))('''%%%&&&'.0184>AB5253544:DBEIHJIIHIHGDFJI;;;;B?DD>;<4-7=/.)&)'()(('&%%&'&&%&%&''+,-)012221::<DJEFEJFEFGJHIJJIIHFHJJDHDHEIFCCFJGFB@A@@@A?@@;55583.,-3<;;==GBD@B?B@<5.,,-07:::>?100/0(&&%%'&*)*,,+//07:;==DJJJHHFJGCA?8'&&&,+,..010152+*(&&&%$%)'-3.''//3?D?>>?HJJJFGFJJHJCBDEDCJ>>>1002=8/-'')(...668GJGJEGJGJGJJHIIJJJJJHGHFHJJJJGJHJJJGJJHJJHH;++&%&(+)+*-/448>B<...,89;EGE@JJJFIJJJJIGJIJJJJHHJIJJJJJJJJIB@;:;<6578956*%%%%39:@JJHJBBIJJJI/..5,6<=;BDEEHJIJJHJEIJHGJ;776.-(''/57;7779:022JJJIGFECA?<=41'&&&;BEDGJFGIGJGHJJGIIJJIFIH=<;?@A??@00/.2/*)*((*+/24347--,,0996445AAFFG88899GHIIJJJJJJJJIIJJGJFH,+))))+:=AD?@>@@AEIEJJHJJ>99:886665***))''),/69AI;99@<=<5545709821011:;EJHJJJ@?>?CDH=*'((-$$$%%/09ABDFJEJJGJGGGBCEDJJJJHJF@@ABGJJIJHGFFJIJJHGF@C@>>>?CCCD><<>@??>A565,&&%&''$%$$%%(),-.27;BAFFDDEB?@<7774456?E=>=;===>=@BCCEJIGJJJGIIJJJJIHCEJJH=<94*(+5*('&'%%%%((('(+./0,++,8:))'&*111----E,+++44341..38--(%&'(',423;9223BEE?A6*?AAFGAHJIFJJGIJJEHIFJIDDJHGEJBJJFH>DC,***++6944CF==<=22112;::320010//04:'''''%$$%&$$$$''(&&'('''(4888/...FFHEFJJEEGIIJ1111CA6BBE>>?<CD;3322??;:&%%%'&%%$$&&''((&)*)'''(CFEFHFGFIJJJJFJJHJJJJJJF==;4201*(('*)((-&&%-'%%&::==889A@JGJJCB2D=8:9:@A::46=CA924,))(%%$$''''&''%$%%))**...8>CHHFJI<<<HFJJIEJJJFJJHJECBFIJGID????D??8775755=5222:2///0<667<555789;B7778JJJHJGHHJEJE@D>;<::::JJFFJJFJJJJIJJGJIJHEJEJJJHIC78DDJ88212224AB@<=<;;;>@:77688:=;;8@@2111189CC?@@?GHJJJIJIHGIJFFFGIJFE888666799///1B7=CDHJFJJEHIHGJHJCDJDFG?GJGCCJEJHHHAA@BJJJJJGJHCFBEGJFFABA44A971/,55468><=?EAAGDJFEEJJJHFBCDFIJGJJJFGJG3333333BHJJFH??>==?FJJA66'%%(&$$$$'./-7;<BC====E>==CHDCAAI;9:4489IGIJJHFJIJJIJJHIJJGIJJHJFIHHJJJIIJGJJGIEHJJJJHHJHEHEGJIJHG78;;@?CJJCF=0><;0//..41-'%&%$##$%&(,-**019=@JDDEDB>11>=>@>;DCAAB?=<;0.+'&$$&(*.:78964//11214>B?AEB?<?@@BJJIC@==433+)))*+)++(...346591000000>C@@@BIEEJHJJEJIFEGEJEHCD0.-)0+'(**/3GIHHJHDHJEJGJEJF?;;?@A@@9868843349:8A@??754+()*'(((*+048*)%%2998..,**&(()+)(%$$##$&'68@HGFFHJIFJJFE@BD?GCJI=-+(%%%$%&%()--,5>IJF?@@AHJDJFF9=8232,,,.:99><:::=DGAA@5445=??=322-...0.'%$%%'''(&&',('$$%8>>7876((((+*+(&&&)'/978:8<5+AB?CB=CC9989///.3335666:;>?<;:8689**''&%())(('((///<:<--,)++-.-,.1120'''*1+**,.(876>A?><;<>JJ990+*)%%&'.,,-056884411433223--+&((*)))41//+1.'&*//<2==>;;;;CAA@@@<=;;5544<<>@BBBEBC@77JDBEEGB=<=98888??+++((()&%$#$#$&%*(&&&+:::9==>EJGHJEHHJJDJ('''44578((''%((''&%%&&'$$$&(+,889<===GEEFB@1002>DC8665125533229:?JJEJJECBF)(()888?DDGEEDDDEEEGFIFGHFJBA<;:----=<<>JIJFJJE4445@D5555DFHEJEEJJIIGIEDE443379;:8942.--+%%&&10.-*'''(/123>>@EDD??EGEG?JHJJJ>>97/+%%%'()%$$&89;89=<=;:<+*'&&&'%$$%%%%0:::66>>@@IFBJHFGJJHA=>CD<<<>///(''(./,+)***'&&'-011227;@DDE?<<EGGC<884EDGAAC++++1000)+)+88BBDA@FGJEDDBIJHJHJBA734<HJJHHJHA<;;=??;::9?7FBA9788DCA)'''?GD<;BB;'&%&++++788:<BJJHEFJJIJBAEAB444488?GII@@ABCAA==<<))))(+156577=?E::98;;933++*,43345441513<:57A61(%$##%$%&&+/''''+*,99:;32)(((3445HGJFGFHGEDJJJJJJJHJFJJJJJJB@@>?BCB@==>.---0--.*++++7**+,*+*)((((),,258/.-,+,./014EFIJJJEFGJIJJJJJJJJJJCDCHJD?8885100/)('&&$$%%((((,0127=>BFGJJJIJJGJHJCGEB<4450+++45-..JHFHIJJFHJFB;;:<????CED=9967869;JJFJIHGHFIIFFA;AEA@=;:8896666>AB>=>EFEFCHCJC@97''')11<?@JD433*''(0/+,+**5CD?87>>?CD:997/./0.---+('&&''(,.5=>4BDFCECBFJD<<<<;8522239444000050*)%&&(&'($&&'+,100/2/2345657.':>@AB:::;///55545=765288:;;=CDABA?@?CGEFCADGDIDJJJIEFBBCA9:>;A<<?>=3223:23343226=@?JCEBD>==<<?>?@DB==<2/'&&'*.-,------/.21)***./3;ACCIA@=<=<@;9:::::5667>+++))(**'(&$$&)&&&&&'%$%'')&%%%%%#$%')*'''(.%%5<<>?;999>4532+''&$$$%%%$$###$&%%')'(%$%2011=BFDCGIGJFBB@DCEIE99669IC@>:22236689;:=>=A8899,,+*+,*&%%$%$&&((')/111134211<<6BHEJHJ@?@AEJFHJABD=>7677IEFDECCEBBCEJCCDD0001>>9964&%')+**/.0:=@CGABABJGEGF9AB@@:9:<@AI51IGCAD<;73*))''''(0/.+./..+&%%**''')()%%&&%&%+)&&'())*+-.-++-//66AEF<89@C'JFDFHJIHJJJFGFGJIID?999544&&&*-(*(&(((*.---2555EEGJHJGHJJJHHJJJJJDFFIGJBAACJJJ=>3AEDE432,555---9AAAJJJJFGJHHEDEDHHFGGJEJEJ5557>>0//09999?@?CA32224:<=>>?=688@AGFFECBA@BBA?99=8151110003=??==<;002/7=22022>>?888:J>:;;>;641222HJFGEJE@2244HCBEHFJJJJ@@55EHJABBBCDEFHJJFJEFHFDFIFECBACC@@?ACFHECDBJDD:999BB7-*(&'(&'')...--.'''%%%((,(('&%&&1665543335:2/%$%'&&'''$%%(+*)&&)25<=AECGDFHB55575777ACDJJHJFEEFEFG?;;==F....B@@@DGEGGIJFDDIDBCF<<<8:99:9:;2.3,1*0/*(((45222/02CCBBCEEB>===CBFDDB@?@@GBBB8755867+&'-2&99:<?BBACCEEJCBB?A@;<==CBAB@AC;=7776;///28:;<>@@?<::=???@A>=32('')87+++,86,**-0+++*+01D?>>>ECJEGJJEFCFCACA=998:@<==>H;74221//0/./0JDCA@?@@=<==<1**)..-'003:=;;<;;C<;:9@AA@AB?AA?;;>@;;::>=@AB210/0/,-,+,,220-*('&'&'88521(../7=?E1145778545400.%%'21111@CA9888;<;:5444676676-,,).)(()78:A@BCAB@???@>=>>>>==?@????C??>>=>80011,+**,,21..0,----,*5?=311*'((,&00(()*/..-.4)))(02.../.4546776:9(((798:<95--*''(.*&$$#&&0-&*)))+-/.--%%&&&(&&%%%&&'),/--,*)((*0--**&&&%&),0,+,))(-('***:>A@B==GJJEB?JJ@>:HECCD>==@=@CGIIJJJJHJHGFFDFJIGJJJJJJJJJHG>>?<56670//.'&'(.2445421*)*('(((*+//1469<3333-)'&&'+@DDEJJEGJJGGGJDEBEDGHD=<<=@+)))+,()?@@BCJGIJJJEJGEGGFJFHJJJJHGFEJJJJGFHBDCFJJGJGDCFJJJJHEEJJEFJGGJJJIJFIFJIJJJEFE***+'%%%&2234662110AGHGD;;;<@>=5,,0-..36<=??@A84448<@=DHJJEJGDEGIGHGHGDGFEJGEHEIJJGFJHFHEDBBEEHJHHFJA?===@@?AJGJJEJGFFCCEC?@?GDDJEIEGFDHJJHJHJEJHHEJG@/-,*&&%%'$''''''')))*)444BDDBA@FGIEEF@@?>B/////72((()8ABBBEDEEECDCBJ?B>=<?JC4,@AB@@CHEFGGEDCDCCDIEEDBAA=>>ADDC@A@?8+0194//.?::;=IJGGJJHBDAAD?4-'%&''+,,*))&%&)+0.++(,))9ECAAACEEJ87448:=4314<:899;=?>>>*&&.-)))'')+&1*%%&%7<899:=8555;>>HJF::::JJFHGGFFJIJIFGJCDEEFFJHDDJCDDJJGEEJEFHGIHJJJFHHJJJGFFJGCGDEEDJDHJFHJFFHIJFGIDEHIAAFGGJEJJEDIGJ=<=****,++*///,,,,/0.,-.+**+/,/....<?=:;F<CB<?ADEDDCDFCB@@.*))-079=?=<<<<<531*)'%$%&%''',..//(''(-*''(76::;)(()201)))(/)*'&,*,--.:CB@@?A<<.(&&''(7?::;<=>IJIIGBAB??8+*,/3.('%&'+)*:B>?@GBDA@?@===JJDDCCCEIIIFJJFCEHGCDACDCEEEJEGJF/../43///.0//9;965.---1133;''''+++++)(022<3222::9:=<>;<==AEEBA@@<<=>EGFDCAAADF@=<:;;<>--..433334,+--+-)(+)(&&%%%%'%&%&&%('')&%
@Glass_T7V_2_D3_11_5_2
TCGTCGTTTGGTATGGCTCGTTCAGCTCCGGTTCCCAACAATAAGGCGAGTTACATAATCCCCCATGTTGTGCAAAAAAGCGGTTAGCTCCTTCGGTCCTCCGATCGTTGTCAGAAGTAAGTTGGCCGCAGTGTTATCACTCATGGTTATGGCAGCACTGCCAGTTAATTCTCTTACTGTAGTGCATTGCGTGGGGTTGCTTTTCTGTGACTGGTGAGTGCTGGACCGATTGATTCTGAGAATAGTGTATGCGGCGACCGAGTTGCTCTTGCCCGGCGTCAATCCGGATGATGCCGCCACATAGCAGAACTTAAACATGCTCATCATTGGAAAACGTTCTTCGGGGCAAAAATTGAAGGATCTTACCGCTGTTGAGATCCAGTTCGATGTAACCCACTCGTGCACAAACTGATGCCTTCAGCATCTTTACTTTCACCAGCGTTTCTGGGTGAGCAGAAAACAGGAAGGCAAAATGCCGCAAAAAAGGGAATAAGGGCGACACGGAAATGTTGAATACTCATACTCTTCCTTTTTCAATATTATTGAAGCATTTATCAGGGTTATTGTCTCATCAGCGGATACATATTTGAATGTATTTAGAAAAATAAACAAATAGGGGTTTTTCGCACGTTTCCATGGTGCCACCTGACGTCTAAGAAACCATTATTATCATGACATTAACCTATAAAAATAGGCGTATCACGAGGCAGAATTTCAGATAAAAAAAATCCTTAGCTTTCGCTAAGGATGATTTCTGGAATTCGCGGCCGCTGTTTCTCGAATTCGCGGCCGCTTCTAGAGTTATGACAACTTGACGGCTACATCATTCACCACTTCTCCACAACCGGCACGGAAAATCACTCAGGCTGGCCCCAGTGCATTTTTTAAATACCCGCGAGATCAAGTAATCGATCAAAACCAACATTGCGACCGACGGTGGCGATCGGCATCCGGGTGGTGCTCAAAAGCAAGCTCGCCTGGCTGATACGTTGGTCCTCGCGCCAGCTTAAGACGCTAATCCCTAACTGCTGGCGGAAAAGATGTGACAGACGCGACGGCGACAAGCAAACATGCTGTGCGACGCTGGCGATATCAAAATTCCTCTGTCCAGGTAATGGCTTGATGTATTGACAGCCTGGTACCGATTGCTATCCGCGTCCGGTGATGAGCAGCATTAAACTGGCTAAACGCGGGTACAGCGATTGCTGACCAAGCAACTACGCCAGCAGCTCCGGAATAGCGCCCTTCCCCTTCCCCAGCAGCTGATCCATTGCCCAACAGGTGCGCTCGAAATGCGGCTGGTGCGCTTCATCCCGGGCAAAGAGACCGTATTGGCAAATATTGACGGCCAGTTAAGCCATTCATGCCAGTCGCGCGCGCAACAAGTAAAACCCACTGGTGATACCATTCGCGAGCCTCCGGATGACGACCGTAGTGATGAATCTCTCCTGGCGGGAACAGCAGAATCTTCGCCCGGTCGGCAAACAAATTCTCGTCCCTGATTTTTCACCACCCCCTGACCGCGAATGGTGAGATTGAGAATAACCTTTCATTCCCAGCGGTCGGTGGATCAAAAAAATCGAGATAACCGTTGGCCTCAATCGGCGTTAAACCACCACCAGATGGGTATGACCGGTATTCCCGGCAGCAGGAATAATTCTGCGCTTCAGCCATACTTTTCATACACCGCCATTCAGAGAAGAAACCAATTGTCCATCTGCATCAGACATTGCCGTCACTGCGTCTTTTACTCACTCTCGCTAACCAAACAGGTAACCCCGCTTATTAAAAGCATTCTGTAACAAAGCGGGACCAAAGCCATAAAAACGCGTAACAAAAGTGTCTATAATCACGGCAAAAACCCTCATTGATTATTGCAGCGTCACACTTTGCTATGCCATAGCATTTTTATCCATAAGATTGGCCGGATCCTACCTGACGCTTTTTATCGCAACTCTCTATCTTTATTCCATACCCGTTTTTTGGGCTAGCTACTAGAGAAAGAGGAGAAATACTAGATGATGCAAACCGTTTTAGCGAAAATCGTCGCAGACAGAGCAATATGGGTAGAAGCCCGCAAACAGCAGCAACCACTGGCCGGTTTTCAGAATGAGGTTCAGCCGAGCACGCGACATTTTTATGATGCGCTACCAGGGTGCGCGCACGGCGTTTATTCTGGAGTGCAGAGAAAGCGTCGCCGTCAAAAGGCGTGATCCGTGATGATTTCGATCCAGCACGCATTGCCGCCATTTATAAACATTACGCTTCGGCAATTTCGGTGCTGACTGATGAGAAATATTTTCAGGGGAGCTTAATTTCCTCCCCATCGTCAGCCAAATCGCCCCGCAGCCAGTTCTGTAAAGACTTCATTATCAACCTTACCCACAGATCTATCTGGCGCGCTATTACCAGGCCGATGCCTGCTTATTAATGCTTTCAGTACTCGATAACGACAACCAATATCGCCAGCTCCACCGTAGCCACAGGTCTGGAGATGGGGGTGCTAACGAAGTCCTCGGTACGGCGGTGGAAAGAAACGCAGCGCGTCACGCCAGTACGTTATCGGAGACGAAAGGTTGGTCGGCATCCAACAAGCGCGATACTGCATCAATTATCAATTTCAACCGTACCCGCGAGCTTACACCGGAACAAGTAACAACGTGGCGGTAATCAGCAAATCAGCATCAATTCTTCACTTCAGGTGCGCGTCAGCCAACTCACTAACGGCATTGCTATGGAACTGGTTGGTGGCTGGCCTGACAATAGCGCCCGCCATGGCGTTGCCTGGTGCAGATCGATGGTGGTGTATGGAGCAGCGCATCGCGCGGGGCTGACTGGTAGACAGCGATTTACGGTGGGTTGATTTTTGTTGCGACATCACGGCGTTGCGTCAACGTTGAACAGGCGCAGGAAGTGATGGCTGCGGCACCGTTAATATGTTGGCGTGTTCCGCAATCACGATATTGCCGATGTGGTGGACAAAGCTAAGGTGTTATCGCTGGCGGCAGTGCAACTGCATGGTAATGAAGAACAGCTGTATGGATACGCTGATGCTGAAGCTCTGCCAGCACATGTTGCCATCTGGAAAGCATTAAGCGTCGGTGAAACCCTGCCCGCCACCATTCAGCACGTTGATAAATATGTCTGACAACGGCCAGGTAAACCAGGCAACGCTTTGGCTGGCACACTATTAAATGGTCAATCGCTTGGCAACGTTCTGCTGGCGGGGGCTTAGGCGCAGATAACTGCGTGGAAGCGGCACAAACCGGCTGCGCCGGACTTGATTTTAATTCTGCTGTAGAGTCGCAACCGGGCATCAAAGACGCACGTCTTTCGGCCTCGGTTTTCCAGACGCTGCGCGCGTATTAATACTAGTAGCGGCCGCTGCAGTCCGGCAAAAAAGGGCAAGGTGTCACCACCCTGCCCTTTTTCTTTAAAACCGAAAAGATTACTTCGCGTTATGCAGGCTTCCTCGCTCACTGACTCGCTGCGCTGGATGATTCGGCTGCGGCGAGCGGTATCAGCTCACTCAAAGGCGGTAATCTCGAGGTTACATTGTCAAATCTGTTCATGGTGAACAGCTTTGAAATCACCAAAAACTCGTAAAAGCTCTGATGTATCTACTTTTTTACACCGTTTTCATCTGTGCATATGGACAGTTTTCCCTTTGATATGTAACGGTGAACAGTTGCTTGCTTTTTTGTTAGTCTTGATGCTTCACTGATAGATACAAGAGCCATAGAACCTCAAATCCTTGATTATTAGCCAGTATGTTCTCTAGTGTGGTTCGTTGTTTTTGCGTGAGCCATGTAGAACGAACCATTGAGATCATACTTACTTTGCATGTCACTCAAAAATTTTGCCTCAAAACTGGTGAGCTCTAAATTTTTGCAGTTAAAGCATCGTGTAGTGTTTTTTCTTAGTCCGTTATGTAGGTAGGAATCTGATGTAATGGTTGTTGGTATTTTGTCACCATTCATTTTTATCTGGTTGTTCTCAAGTTCGGTTCGATCCATTTGTCTATCTAGTTCAACTTGGAAAATCAACGTATCAGTCGGGCGGCCTCGCTTATCAACCACCAATTTCATATTGCTGTAAGTGTTTAAATCTTTACTTATTGGTTTCAAAACCCATTGGTTAAGCCTTTTAAACTCATGGTAGTTATTTCAAGCATTAACATGAACTTAAATTCATCAAGGCTAATCTCTATATTTGCCTTGTGAGAGTTTCTTGTGTTAGTTCTTTTAATAACCACTCATAAATCCTCATCGTATTTGTTTTCAAAAGACTTAACATGTTCCAGATTATATTTTATGAATTTTTTAACTGGAAAAGATAAGGCAATATCTCTTCACTAAAAACTAATTCTAATTTTTCGCTTTAACAAACTCTAATCATTGTCCACTGGAAAATCTCAAAGCCTTTAACAAAAGGATTCCTCATCCACCAGTTCTATAATCTCATGGCTCTCTGGTTACTTAGCTAATACACCATAAGCATTGCCCCTACTGATGTTCATCATCTGAGCGTATTGGTTATAAGTGAACGATACCGTGCGTTCTTTCCTTGTAGGGTTTTCAATCGTGGGGTTGAGTAGTGCCACACAGCATAAAATTCGCTTGGTTTCATGCTCCGTTAAGTCATAGCGACTAATCGCTAGTTCATTTGCTTTGAAACAACTAATTCAGACATACATCTCAATTGGTCTAGGTGATTTTAATCACTATACCAATTGAGATGGGCTAGTCAATGATAATTACATGTCCTTTTCCTTTGAGTTGTGGGTATCTGTAAATTCTGCTAGACCTTGCTGGAAAACTTGTAAATTCTGCTGAGCCCTTCTGTAAATTCCACTAAGACCTTGTGTTTTTTTTGTTTATATTCAAGTGGTTATAATTTATAGAATAAAGAAAGAATAAAAAAAGATAAAAAGAATAAATCCCAGCCCTGTGTATAACTCACTACTTTAGTCAGCTCCGCAGTATTACAAAAGGATGTCGCAAACGCTGTTTGCTCCTCTACAAAACAGACCTTAAAACCCTAAAGGCTTAAGTAGCACCCTCGCAAGCTCGGGCAAATCGCTGAATATTCCTTTGTCTCCGACCATCAGGCACCTGAGTCGCTGTCTTTTTCGTGACATTCAGTTCGCTGCGCTCACGGCTCTGGCAGTGAATGGGGGTAAATGGCACTACAGGCGCCTTTTATGGATTCATGCAAGGAAACTACCCATAATACAAGAAAAGCCCGTCACGGGCTTCTCAGGGCGTTTTATGGCGGGTCTGCTATGTGGTGCTATCTGACTTTTTGCTGTTCAGCAGTTCCTGCCCTCTGATTTTCCAGTCTGACCACTTCGGTATTCCCGTGACAGGTCATTCAGACTGGCTAATGCACCCATCCACAGCAGCGGTATCATCAACAGGCTTACCGTCTTACTGTCCCTAGTGCTTGGATTCTCACCAATAAAAAACGCCCGGCGGCAACCGAGCGTTCTGAACAAATCCAGATGGAGTTCTGAGGTCATTACTGGATCTATCAACAGGAGTCCAAGCGAGCTCGTAAACTTGGTCTGACAGTTACCAATGCTTAATCGGCTCAGCATCTATCAGCGGATGCTTTATTTCGTTCATCCATAGTTGCCTGACTCCCCGTCGTGTAGATAACTACGATACGGGAGGGCTTACCATCTGGCCCCAGTGCTCCCGATGGTACCGCGAGACCCACGCTCACCAACTACAGATTTATCAGCAATAAACCAGCCAGCCGGAAGGGCCGAGCACGAGAAGTGAGTATGCAACTTTATCCGCCTCCATCCAGTCTATTAATTGTTGCCGGGAAGCTAGGTTGGTGACACCATTAATAGTTTGCGCAACATTGTTGCCATTGCTACAGGCATGA
+
C;:98988<5;<<?&&&'(&'(.(('(--.145078,,,*,+)**-/&&&&37:@?////CAJJFJGHHDB???>>@;::;446789::<@AA==FJIJG6/)))*....9,,,,.//+**+1134678665355**6+++,<AJDED???>C=<<:;966'&*())*-667:;>////4'%%$%%%&%&$$&&&&&&&())*)&''),+/0.--*'&&%%&$%%%&$$$$%%&&(''(288BFJJGGIJJJJJHJJJJ?<<<=@BCDDHCGFD??>421,,*(%%&()&&&&'(&(*''&*$$%%&&'&-.-498111388:=@AGCDABJFE@4444><5444=;+++36.-'&)*+.///0./016::<<842126B:=<=:+++,44458;000&''(5''%%.).&&&%$$$%''46>?@=>F=9881-,,))++6:9<>B>??B....6-+*../1666<<>;9++++58:01./287444,52+*)))0*++(&'**-/>C542+)'&''(',12++()09?BGJJF:6678B?9:>8<ACECCECIG1111@AB:C?=>:9411,+++..04:0//-,--044;;94+++/9;>>JIIFDHE4335,,,/3/.*((&&&,5(((*17*@HIJJJJADBA76600../002885=7:700012<;@999452/1BAA83+((CEJ<;<;HEED@@?'''(;2..3..0'&%&&&,-*,19@B???@=??><G?<<FGCB>>>)((',)**-./694593444***+///--'(+--<<=?AFJG6555<>98;<>?;;8986777966@1104??>>3211/30.)*)),0'(''()0+((()/,+,,/1.,***)&%%%63222=</.-/23337=@AABGHFEF@2113211.,,+...1/(&&&'))*1/)*)***&(+--2,,,*,*00/**+&%%%&+**+8<8A?????00/0433,(()+)'(((?D30//001;;?GFEJJJJ<<=<A:0.+*).23:;<E<<<<JJFEDDDECDJHJ9666844231.'(1=>BAACA@@?BA1111.'(0-,+,1--,,9;<EFDBABBJG98821/.0267+(((('(+**)222.//,+**)%&)(+(&&%())'(($#####('%%%%$$$%''%&%###&%'(&&&&%&%$$$$%##$%&$#$%$$$#&&$#$$%%#$%$%%%&%&$######$%$$$$#$%//89100/,,+,*+''''&++*(/&'.//0&%&)((%$$##$$&$%$$'$((*('('()))(''(&&()01,++,247&&'+(%$''()((+&)*(''&'('&%'&&&&'%%'7789><,++,<=AEJJEFBDEHJJJE??>>?E?:7'''')(---)%%$%%%%&(1323///0?DGJGIJH@=<8::8::<2113?JGJHGJEJJJHJGGHJFJJGIEJJJDJJJJJIHJGEJE>>>6(')%')(&%$$'+45A@AB8888>>955,++,=?GDAJHFJ8898@A@AFECDIH?AABGIF?<;)))*''&&&&)()*-,/.++,-.111/34143576.,,-&&&&((():=:669EDFHJJJHJJJJDHFGG>))))((('''$%%%&%)*'((())((....-%%&&%%&%&*$)657/111,,,','(((*,-,,88::@?BCFDJ?=>444/.//2'''&//223330.3550,-/67-1134520011555HJIDHJJICFDFGJJFHIJFFCBBBACGD81**++20('()*+-05;;:2&&&9FEBACCJFFDGIFJJJJJFGJIEI<-.2----2321100*'('*221+*)8CB/...???=>?JFEC;6667000.110/20(*+)'((&&&&+4;<9644)(''))54462/006023367787<53212222;<@00*=665444'&&''(,-.43'&&&;<>1001=<C;;;;A?@@A@=672-,-1/(-,,,1222:92222555///0EACCFHHE9448AJHGEJHFJFJJH@<:78=BEGFJJGJJJHJJGJJ==<;66?B@2))()-(('&'&'''%&&((&&,,1--..0-))(),,--,,)))*8:=:;:0097,,,,?;-,++,-(''(+-*+,3440019:88=@ACG@BEG983231/..1321/01-*,,-.1442./022/-,-./7@EHDB;:.,*-,=?>88881112@BCEEFGDF88,((9:1777893324+**,3GDDG@@B@GGJJGJIJGHJJIFF666<>>>:<=?@<7456<JD??>=DEEJHFJJD/++)('()*/.---;'''(3;<447-''&%&$####+..6.--)***+61101,,,,1.)(-.*$$$%%''(35=C<887/299;>8*))-(0),.,)-(&&&&...2133<>?44431/+++,4320(('&(,-21112:;:<EB?86?8(&'',.'&&''''$$$$''(-.,+***.0.*((&&%')('%&'(('&&&&(+025667%$%--+*'&$$&%'*+-++-**+,*)%%#$$$#$$%'&&&(&'&$$$$$))('&%&'%$$$$$$$#$$##%''&%%#%&()'$##$$$$&'(&$$$)*('&&%$%%&##$##%$%$&%'&$$$'000312))))0.('%%(*.0),++,('&+'&$$%$$%%%*()(&'&&'(**.223''').**-.2.--..(((&%%%%&&&%%&'''$##%'(,***/*&&&$%%$$$$%%%%%%%%%%######$%%%$%$#$&&%$$%%#%'&%%$%''&&&%&%%&&&&$#$#%%$$$$%%$$$##$%%&$$$$##%%&''%$%%&%#$#$$%$%%'%%$##%&*($$$%'*.+++++<=<<EJJJJJEJEJHGEAA@=C>==990''&')+78//./69;;;BFBJJJJJJHEJ78EHHHDFED7---3---3243366''''((+/&''(+/33/50:7678AB@CEJJIJJHIJIJFJJJJJJJJJFGEJJIJJJGDHHIIFJJJHJHFF433000/0012=<>>?>DB<8+4397322494/,'%$$%$$%''$%%()),69??88<?CFECABAAGGGCJIJJHJJJJJJIJ43339.-,,//34=HEBC5555=;?54322%$###$%%&'')448:555536/.'%##$)*+*'''))+'&%%%'&)*)'&%%%%&&%%&&&$$###$%&%%%.11///0,,,-@@>=<<=FJEHJJHHDEDC@:4644C?F?><==HCDGEFHJHJJGECF74641116551124@@??DJGFEB>:8890),:=?FEHJJIIJJ@BB>99:;BBCACDGGJJBJJHFECHE989AB>=1113*))+035344ABJ0/&475588-,,,.5))))2.-.2442122=BBJFECDCFJ<<<>?CD==?AFJGDHJJHFDJJIDA9988:;;<A?A7:==?E::96455AC;5567@@==<3334')((2323)))):8<CEF??=>>BGGIIEFJC;;<=C55421..10125<@BJJJJGJAAA@FDCDJD@???;9:?ABBBCIICEG?@2''')36<>EHI==985-+*'(')('('+2>@CAJEGEJFEFA5++.+'').).1:65588=?CJJHF<--/<=>910////0/22688=BFJBABBH@:9766543669<;888---,DGCCA?E=7GJJIJH=><--,,..-('&''%$$$&&&),.--.0/177=?55CDADFJFEGIEJF@?@;:0)((,/334(''+)+971*))*10,((())*+%&'*+78:@<9901)(+'',9668:>88:=@@FGJBAAA?</,,+-'&%))-)5569C<;;7,**''445((((:=@JIJFDEDEGEI??CCJFC@@C>>=<,++,8,,,,>876560./138:<></(()++,258@BB===>FDDDE@?==GJCA@8ACBECEGFJ@A0000EJFCE@@EFFFHJJIEDGJJFDDBDJGCDBGJD@;<;;>9-++++,-,,-/008;=>?88/-+*.6-3358-*)&(66;>>ABABGIJJA@@AD8887<11AGJGEB@CBEJJICBCAGJDDG;:::B-+'&&&0.-..0+))(23:<:999CE:JGGFJGJJJJFIEGEGGJIJJHJJEJIJIHJJFDCDFE===>E>C@C?77879:??<::82..0)))',,,48:;0.--=>??CEFDD:::CF=:;DEHEHGJGIJJJJBBBBJHHEHIGEDBJHDE>=2/.,+,,,'()',2170=>>:;;>B=>?GFGG@>>84448<;<::-+*%$$',-00456BA??BJJH?@?>BJEGGJ<2?5EJJFGIGIHGJ900/77>9692***+++>FC@>98*)*.:///1:21006-,00079>@81**++,-13<.--;.+++-,%%%%&(&&##$$%%$$%%'()*2600@JJIJ@@??DEIFDDFF?<6%%1761..,'%%##%#$%&(%&$%$%%%####$#$)%$%''&%&$#$$$$$%&*+,,19100098<;712*&'$'''+,47::BDHFJJJFIEJFGCDD@@<:C?;;?@A?4112+,,,))('''%%%'((,+++,:<<><@DHJFJJFJJFDB73335=>98,*)(')+,3B@>;;<<>8851113/*0136388>JJJHJJJJIGJJA>;=@???JJFJGJHFJJFDJCECCE@@<<=>HE54998>//.3%%&)()''*2831113388AAHJJJJJGJFJ87778>7666,,-/3++,''''*)****,,+3,(('%&$333..0233/022..587:;;?DD?DFEJJF???E@@3124+++6:7:87941136;;2FJ8555==;;<93+++1<)''&&&))(++6/))+**))+849*+)())-..;9+-54001;?BCBCFJFJBC?@AJJJGIJHEGBA@AB<A+'(;;<>=44<B=9998GHJJJJIJFDHJJJJIJE,,,,9722<<<<=AB?=@B>>?A=;;<<1/0:-,,,+,''&&39=A@>?>43002674121,,,-+++,444./189-)(())))*%%%),(''''1*%%&6456=>>DDGEFECDIFHECCEE??BAD>>>@@4../8::9:=?>>:::AC;;6:9B=:'&&&.6778:<?=<<=GGGEHA@>>DEGBA<9<4444667EJEJFDBFA?:***+68:?GJJFIHGJJJHJ888++++++,CHB?===@@@3++,,++..DJH?JJHHG7>?@FJDDFGBCCJFFHFHGFDEEFCDADCFDJJJJHGFEEACC=>113?ECA?7++/.++***-*))*14<<>CBBBD;;;=AA?GBA520/...77:;??DEFCC889;9888.+(&%'),8::=EEEEDG?JHDGAAJDD'''''''-,-+.;6<33JABBC=879865357;CEG=;;42'''(/26667342278...-1*))%%%%<=@?FBBFEDB@=A@;<<<IJHEC@@AA@@@AFED@?90///=>?ABBA;933459=?@@A@@@@<;::7785555>?++*(?>>>ECA;99:524875532....00.//097*((%%%&2::@?=<88>=;655=54449ACDFCECEHEJJ??==@@A==<??<5()'*'&%%$$%$%&#$%$$$())(%&$##$+.25:<<<==DCDJHJEGCFJFJHGGF>::ACBFHCFECCCCDCCDF@?>>BEDBB@B><:6;@;:;=JFDDB@BAC:62231.,,+*+)(&%&)&(+--01789<:9<6222''&(+,+)))--/2+++,...+++,7.-'(66674:6=93925+(((()&%%'-:;(&&&&'''227879//.//:<;B@<=?B<:75533447;8655263--69;;;9+(%&'&%%%%$#$&(&&%.5////39;55100'''',,./><:86688;997622*&
@Glass_T7V_2_D3_11_5_3
TCGGAGACAAAAGGAAATATAAGCAATTTGCCCGAGCTTTCAGCTGTATTAAGCCTTTAGGGTTTTAAGGTCTGTTTGTCGAGCAAACAGCGTTTGCGACATCCTTGTAATATTGGGAACTGACTAAAGTAGTGAGTTATACACAGTGATACTACTTTTTTTATCTTTTTTCTTTTGATTAACCACTAAATAAACAAAAAAACACAAAAACTCCTTAAATTGCCAAGAGTATCACAAATTTACAAGTTTTCCAGCAAAGGTCTAGCAGAATTTGCAGAACCCCACAACTCAAAAGGAAAAGGACATGTAATTATCATTGACTAGCCCATCTCAATTGGTATAGTGATTAAATACACTAGACCAATTGAGATATGTATCAGAATTAGTTGTTTTCAAAGCAAATGAACTAGCGATTAGTCGCTATGACTTAACGGAGCATGAACCAAGCTAATTTTATGCTGTGTGGCCTTACTTCAACCCCACGATTGAAAACCCTAAGAAACAGACGGTGTGGTTCACTTATAACCAATACGCTCAGATGATGAACATCAGTAGGGAAAATGCTTATGGTGTGCTGACTAAAGCAACGGAAGACGATGACAGAGAACTGTGGAAATCGGGTCGCTTCTTGGTTAAAGGCTTTGAGATTTTCCAGTGGACAAACTATGTTAGAGTTCTCAAGCGAAAAATTAGAATTAGTTTTTCGTGAAGAGATATTGCCTTATCTCTCCAGTTAAAAAAATTCATAAATATAATCTGGAACATGTTAAGTCTTTTGAAAACAAATACTCTATGAGGATTTATGAGTGGTTATTAAAAGAACTAACACAAAAGAAAACTAGCAAATGTCAGAGATTAGCCTTGATGAATTTAAGTTCATGTTAATGCTTGAAAATAACTACCATGCGTTAAAAGGCTTAACCAATGGGTTTTGAAACCAATAGTTAAAGACAAACGCTTACAGCGATGTGAATTAAGAGGTGGTTGATAAGCGAGGCCGCCCGACTGATACGTTTCATTTTCCAAGTTGAACTAGATAGACAAATGGATCTCGTAACCGAACTTGAGAACAACCAGATAAAAATGAATGGTGACAAAATACCAACAACCATTGCATCAATTCCTACCTACATAACGGACTAAGAAAAACACTACACGATGCTTTAACTGCAAAACTCAGCTCACCAGTTTTGAGGCAAAATTTTTCGTGACCTGCAAAGTAAGTATGATCTCAATGGTTCGTTCTCATGGCTCACGCAAAAACAACGAACCACACTAGAGAACATACTGGCTAAATACGGAAGGATAAAGATATATGGCTCTTGTATCTATCAGTGAAGCATCAAGCAACAAACAAAAGTAGAACAACTGTTCACCGTTACATATCAAAGGGAAAACTGTCCATATGCACAGGATAAAACGGTGTAAAAAAGATAGATCATCAGAGCTTACGAGTTTTTGGTGCATTCGAAGCTACTTCTCACCATGAACAAATGGGCAATTATGCAACCTCGAGATTACCGCCTTCAGTGAGCTGATACCGCTCGCCGCAGCCGAACGACCGAGCGCAGCGAGTCAGTGAGCGAGGAAGCCTGCATAACGCGAAGTAATCTTTTCGGCTTTAAAGAAGAGGGTGGTGACCACTTGCCCTTTTGCCGGACTGCAGCGGCCGCTACTGGTGTTTAATATGCGCGCAGCGTCTTGGAAAACCGAGGCCAAAAGACGTGCGTCTTCAGTACCAGTTGCGACTCTACGGCGAATTCGATCCAAGTCCGGCGCAGCCGGTTTGTGCCGCTTCCACGCAGTTATCTGCGCCCTAAGCCCCCCGCCAGCAGAACGTTGCCAAGCGATTGACCATTTAATAGTGACCAGTCAAAACGTTGCCCGCTTCCACCCTGGCCGTTGTCTAAAACATATTTATCAACGTGCTGAAACTCGCGGGCGGGCAGGGTTTCACCGACGCTTAATGCTTTCCAGATGGCAACATGTGCTGGCAGAGCTTCACGCAGCGTATCGATATACAGCTGTTCTTCATTACCATGCAGTTGCACTGCCGCCAGCGATAACACCTTAGCTTTGTCCACCACATCGGCAATATCGTGATTGCGGAACACGCCAACATACTGCAACGGTGCCGCAGCCATCGCTTCCTGCGCCTGTTCAACGTTGACGCAACGCGGTGATGTCGCGACAAAAATCAACCCACCGTAAATTACGCGCCCGCGTCATAAGCTGCTTTAGCATCTTTTTGCCACGCGTCAGGCCACATACTTTATTCTCACCCAGCAACACCCGGCGCACGGCGGCGTGCAAATCGTCATGGGCCATCAACGCCGAACCAATCAGAAAACCGTTAGCGAAGTGGCTTAACTCGCGCACCTGAGCGTAAGTATTGATGCCGGATTCGCTGATTACCGTCACGTTGTGCCCCAGTTTCGGCGCAAGCTGGCCGGGTACGGTTGGATCAGATCGACAAATCACGCAGATCGCGGTTGTTGATGCCAACGACCTCTGCGATGCAATGGCGCGCTCCTGTTCCTCTTTCATTACTGACTTCGGTCAGCACCCCAGTTCTCCAGACTGTGAAGACGACAGCAGCGAACTGAATGGTCGTCATCCAGTACTGAAAGCATTAATAAGCAGGCATCGGCCTGGTAATAGCGCGCCAGATGATCTGGTAAGGGTCGATAATGAAGTCTTTACGTCGAATTCGGCTGGGGGCGATTTAGCTAAAGCGATCAGGGGAGGAAATTAAAGCTCCCCCTGAAAATATTTCTCCGTAACGACCGAAATTGCCGAAGCGTAATGTTTATAAATGGCGGCAATGCGTGCTGGATCGAAATCATCACCGGATCGCGCCTTTTTGACGGCGACGCTTTCTTGCACTCCAGAATAAACGCCGTGCGCACATTAACACATCATGAAAATCTCACGTGCTCGGCTGAACCTCATTCTGAAAACTGGCCAGCGGTTGCTGCTGTTTTTGCGGGCTTCTACCCAAATCGCCTTGTCTGCGACGATTTTCGCTAAAACGGTTTGCATCATCTAGTATTTCTCCTCTTTCTCTAGTAGCTAGCCCCAAAAAAACTCCGGTATGGAGAAACAGTAGAAGCTGAAGGAGATAAAAAGCGTCAGGTATGATCCGCTAATCTTATGGATAAAAATGCTATGGCATAGCAAAGTGTGACGCCGTGCAAATAATCAATGTGGACTTTTCTGCCGTGATTATAGACGCTTTTTTGTTACGCGTTTTTGTCATGGCTTTGGTTGCGCTTTGTTACAGAATGCTTTTAATCAGGGGTTACCGGTTTGGTTAGCGAGAAGAGCCAGTAAAAGACGCAGTGACGGCAATGTCTGATGCAATATGGACAATTGGTTTCTTCTCTGAATGGCGGAGTTGAAAAGTATGGCTGAAGCGCAAAATGATCCCCTGCTGCCGGAAGTATCCGCTTAATGCCCATCTGGTGGCGGGTTTAACACCGATTGAGGCCAACGGTTATCTCGGATTTTTTTATCGACCGAGCGCCTGGAAATGAAAGGCTATCTCTGCAATTTCACCATTCGCCAGAATGCGGGGGTGAAGAATCAGGACGAGAATTTGTTTGCCGACCAGGTGATGTTCCTGCTTACCACAGGACG
+
.))))51.,-/45-(*+*&&$#$#$%'&&%&*.-//00/-&$$%''**))%%$%(&'0).//8CBD=6533340,,/.-&%%%*'''*)&&%$$$$,>>???=53*'0,,,+'&$$&*2,,+,5=>?@AJBCA?=<<<;?;4.-*'&$$$&'%$#''+-29>,*)()((+0-&&'*%#%'%%&'&''$$%'((((,-,-/../+*''()'&&%$$##$%,,%&%%'&'(&%$$%(%%(-0113>CCFHJJEG8B==GAHAB9933*((-0..-%%%%('&'/44897995366>EC@EJEEJIDFJJJHHIFHGEBC<441101DJJGJFFGHJHJJJFIJEEH4333**))&$$(%%)155452;:1/2.&&)'&&%%%%'1=<ACABDJJJFIDJJJJJJHDCFCHFGFDDCFGEJGEHJJFFHFFA=CIEDBEJ;;00/)102:<@>@CBGIDDBDJ>=552/+(((%%***+--3AB66('((34573,,/6,(%'(/*)%$###$$%%%''))*,,*9>?DHEJIFHFGG44GIJGHJJJJGJJFGFJGGICJJJHHF:777E<::::2)'$$$$%&'16345221422,((-447*)))/8:;<<976321+&&&%%$$&(%%&*.3>AEEIH=;:;21/..2599=CCHFJGGBBBBJID<3,)('''.+-23?@ECDCJJIGF3320//+((&&&'&++,FJIFJGJFJB;>?BB33.-''%%3C=>>CFGDC;54*)*)*///0.020334GDDECGHE:EEGHJHJGGJJJJJHJJJH@A=<;<444446>B?=444?<==?EHGEHJJJEECJ;::6666BIG@=874/*&&)//1--*)((*/89;>HDG@;<EDCA9874-((12:BDDJIJIHEG?(((-//,,**))+,.+('')(*-DACFEJGJEHFFDHFIJJHJHJFFEF<<9&$$%%%.-(%%'(9++++--.,+(((%%'''&&&&&%$%%%%%&'(-01./(''(1/)((0<<;=GEJD?-,,2())*?C=<;<@AG>:::=AABB?=>C:976(&%%&%%%9;>EJFBABCDA@<::8,,,,./-.639?=:87:<GFJEFE;8::9('%&')'&&&$$$$%$$)(((*++,+*,.+,,,=?DIIEEGEECFDGGHJEBGEHJJ:999JBEG5330+,+.<A7666??DCDGFCBBBGH:::DDEJGJJJFJI4'''/.(&''1135:112544//0/61011=<=<<77:;B?>BBDEJ=6556>;::99567BBBCHA@A@C>32BFJJDCEIEHGJIJGJJFD866772./&%%&&%$$()--12310,,++++,,*&&&(../,('%%%&&$$(())(022D=:89;;::9;@ECC@AEJJJJIHJJIGJ=>>CG?FGJGFGA??@EEGJHC98((''+%%&*.((3221///.-,('%%&(&():998640.(((+,-,++0-../2221'%$&)%%%%&#%(&'<=?C=<<;2*))()((**++**.*))*4?4334:?A@A:+*('*&%%%&'))*+15669:<@55BFDEGEHF?>>=??>;::<=>>78;<GCA?9899ABBAA@@FHGFHJJFAA?8777DHJGJBBA=?>@E.&%&+-0('''%&&%'(-*('''%%$%')*+1:;9-95,***225667--?<===000077/00)(()),,+))++/2>ABDCJDEJIIFIGHJGGHJJJJCDHHD=445==::99:.&%%%%%%''&&'&&%&&%$$$$$$%&&((''&'***9;@E@BCCGCHGF??>A@=?>?A<=<724/9BJDDFIIJFFGJGBC/*33>@AA>EHEEDABECHJIEDDGJJGHJJJEBA?9;<<??@IIJGJJJJJJJJJGIJFHJJJIJJJJHBA>>;>4DFFIEJJFDJGBB55('(,/--++,,+,++//.21145BCGJGIFGABCEHJJJGHJIJJGJEFJ<<<<EIJJIEGJDGJ??>CHHJJFAAAAJBA;:;<DJ@1...4426?@@HJJGDIJFBAAADCC>=::?)'''*<??>DJJJJHJJJJJJJIHIJJJGEJCDHDGJHJJFIFFJ@FJDEJJJJJGJIJJJJJJHJJHJJJ;::8:::??:-()30....*+9;;=ADEHEHGHJIIJC9888JJJJ@11119;4>?JJJJJJFHGFHJEFGJIHJJIGIIJFGBBBA74440001BGJCD@???BJDEJ??830//&$#$'*/11=>@98989@BB@?A?:6AA;743-,,119C@CFGFG?:;GDCBBFJHF?BG?@?@BCJIJIJJJJJJJEJDCCBEFJJCABBFFJCFJ<<>IGJGFFJCCBDJFEJJJGDGE=>>>FJIFDEGGJJJJJJJJHJJJGGGGDB;@=878985612//22761,,0.-//,)&$%'))))578C>EJJGFFEEEJJJFGHHJHJJEEJEGFC@BGEABDAA::::B)))'%%'('())+*%$$$.*'&&'777=/../<;;<<<?CFEGGFCDEDE>BCCJDB??21104,+((''))9111.00))))879-653*<<<<67+<DCC:888FEE65562111/0.-,''%%%'-.<<99952'&%$$%%%'''*)*-'''&+'$$$&)*,--.568CCDA@A@>DEJJGEFHHHJJJFHFFEFJJJHEFJJJJFJJJJGIGFCDC@A=;*));===CBCEEJE>=<>BHHDJFGJHJJA>=//)'''(.'&()/,'&'..((''/'&&''&&%#$$%(&&&(CE>=>?GGD@B?:88540.==;;6533.--)),('$$#$###$%$&48AC??A?AAFFJJJIJAFDEDD=99:AFEFDG??@@C:81,)'&&&*,)%'%&((()**(())%$$$())1)(-*+008=<<;<CDCFBIC@@GJJGJJJJJFJJFE=<;9:981.(&%%&$$%%'')'&&%&((*+&&%$$%&146,*+.1--,1,,+,224656ADD>:1.-'&&(29----<=>JCA<1+><;77A<FJCGDDIGGIHFHIDEFJGGHFFFGJJHJJJEFGCEEFFJJFJJHHJJIHJIJJIGJEEFEJJJGJEFEDE?;?++))*&&&)&%%&,,(((3500('&&*+,+,,,9:>?DA66620/.)&&&&:7:5400145A??>763'',''*&&'1468=((()21-/('''**.DCC@BGDE?<=??100---10/0.../<656?A>==A///)((()JE@@<ABJGGDEJIFGJJJHAA1000((''((0559<4;DEIJFFJJHCJFFCB@@B?3--)'&%%)))().()**=EEGFEFGH<;:'&&&'<;=;@C7779BEEC>5320)))*'()).,))*68JIFFFF;;;=JGADCCFJDJ;:...***)*'&'+-8::@A2222EHDA:<.-0554576.+($$%$&+)))'&&)*=DEDGHJJJBDBJJ222166@@96400,)(''%##$&$$%&)),-><>@;D>><=?@CA9987:*++&&&'(*+,)(*+-388<@EJHDEA@730''0/>=>C0/*)))/++*(&%'&)43223&&&+04(((*''&&&$#$&'&%$%'&&'%())('&%$%&&'(,,+(%%%$&$$$$%(/.,**+89C@A@@==;6755/--((**)**&&&&&'(&&&&'**('&$
@Glass_T7V_2_D3_11_5_4
ATTCAACATTTCCGTGTCGCCCCTCTCCCTTTTTGCGGCATTTTGCCTTCCTGTTTTTGCTCACCCAGAAACGCTGGTGAAAGTAAAAGATGCTGAATGAGTTGGGTGTACGAGTGGGTTACATCGAACTGGATCTCAACAGCGGTAAGATCCTTGAGAGTTTTCGCCCCGAAGAACGTTTTCCAATGATGAGCACTTTTAAAGTTCTGCTATGTGGCGCGGTATTATCCGTATTGACGCCGGGCAAGAGCAACTCGGTCGCCGCATACACTATTCTCAGAATGACTTGGTTGAGTACTCACCAGTCACAGAAAAGCATCTTACGGATGGCATGACAGTAAAGAGGATTCTGCAGTGCTGCCATAACCATGAGTGATAACACTGCGGCCAACTTACTTCTGACAATTAATCGGAGGACCGAAGGAGCTAACCGCTTTTGCACAACGTGGGGATCATGTAACTCGCCTTGATATCGTTGGGAACCGGAGCTGAATGAAGCCATACCAAACGACGAGCGTGACGCCCGCCGATGCCTGTAGCAATGGCAACAACGTTGCGCAAACTATTAACTGGCGAACTACTTACTCTAGCTTCCCGGCAACAATTAATAGACTGGATGGAGGCGGATAAAGTTGCAGGACCACTTCTGTCACTGGCCCTTACGGGCTGGCTGGTTTATTGCTGATAAATCTGGAGCCGGACGTCGGTATCGCGGTATCGTCCAGCACTGGGGCCGGATTGGTACACTCCTGCCGTATCGTAGTTATCTACACGACGGGGAGTCCAGGCAACTATCGATGAACCAGATCGACGGATCGCTGAGATAGGTGCCTCACTGATAGGCGTTTGGTAACTGTCGACCAAGTTTACCGCCGGCTCGCTTGGACTCCTGTTGATGGATCCGGTCGATGACCTCAAACTCCATCTGGATTTGTTCAGAACGCTCGGTTGCCGCCGGGCGTTTTTTATTGGTGAGTCAAGCGCTGGGACGGTCAGACGGGTAAGCCTGTTGATGATACCGCTGCCTTACTGGGTGCATTAGCCAGTCGAATGACCTGTCACGGGATAATCCGAAGTGGTCAGACTGGAAAATCGAGAAGGGCGGAACTGCTGAACAGCAAAAAGTCAGATGATGCACCACATCGCCAACCCACCATGAAAACCGCCCTGAGAAGCCCGTGACGGGCTTTTCTGTGTTGTGGACGTCCTTGCATAAAATGCATAAAGGCACCTGTATAATTACCCCCATTAGCTGCCAGAGCCGTGAGCGCAGCGAACTGAATGTCACGAAAAAGACAGCGACTCAGGTGCCTGATGGTCGGAGACAAAAGGAATATTCAGCGATTTGCCCGAGCTTGCGAGGGTGCTCTTAAGCCTTTAGGGTTTTGAGGTTCTTATTTGTAGAGGAGCAAACAGCGTTGACATCCTTTTGTAATACTGCGGAACTGACTAAAGTAGTGAGTTATACACAGGGCTGGGATCTATTCTTTTTATCTTTTTTTATTCTTTCTTTATTCTATAAATTATAACCACTTGAATATAAACAAAAAAAAACACACAAAGGTCTAGCGGAATTTACAGAGGGTCTAGCAGAATTTACAAGTTTTCCAGCAAAGGTCTAGCAGAATTTACAGATACCCACAACTCAAAGGAAAAGGACATGTAATTATCATTGACTAGCCCATCTCAATTGGTATAGTGATTGAATTCGCTACAACCAATTGAGATGTATGTCTGAATTAGTTGTTTTCAAAGCAAATGAACTAGCGATTAGTCGCTATCAACTAACCTAGGACATAAAACCAACTTAATTTTATGCTGTGTGGCACTACTCAACCCCACGATTGAAAACCCTACAAGGAAAAAACGGACGGTATCGTTCACTTATAACCAATACGCTCAGATGATGAACATATGGGTCAGGAAAATGCTTATGGTGTATTAGCTAAAGCAACCAGAGAGCTGATGACGAGAACTGTGGAAATCCAGAATCCTTTAGTTCTCGGCTTTGAGATTTTCCAGTGGACGAACTATGCCAAGTTCTCAAGCGAAAAATTAGAATTAGTTTTTCGTGAAGAGATATTGCCTTATATTTTTCCAGTTAAAAAAATCATAAAATATAATTGGAACATGTTAAGTCTTTTAAAACTAAATATGTTATGAGGATTTATGAGTGGTTATTAAAAGAACTAACACAAAAGAAAACTCACAAGGCAAATATAGAGATTAGCCTTGATGAATTTAAGTTCATGTTAATGCTTGAAAATAACTACCATGAGTTTAAAAGGCTTAACCAATGGGTTTTGAAACCGATGAGTAAAGATTTAAACACTTACAGCAATATGAAATTGGTGGTTGATAAGCGAGGCCGCCCGACGATACGTTGATTTTCCAAGTTGAACTAGATAGACAAATCAATATCGTAACCAAACTGAGAACAGACCGGGATTAAAGTCAATGGTGACAAAATACCAACGACCATTACATCAGATTCCTACCTACATAACGGACTAAGAAAAACACTACACGATGCTTTAACTAAAAACTCAGCTCACCAGTTTTGAGGCAAAATTTTTGAGTGACATGCAGAGTAAGTATAATCTCAATGGTTCGTTCTCATGGCTCACGCAAAAACAACGAACCACGCTGAGAAAACACTCTGGCTGAATACAAAGATAAAGTATATAGCTGTATTATATTATCGTGAAGCATCAAGACTAACAAACAAAAGTAGAACAACTGTTCACCGTTACATATCAAAGGGAAAACTGTCCATATCCACAGATGAAAACGGTGTAAAAAGAATAAATCTTAACATCAGAGCTTTTACGAGTTTTTGGTGCATTCAAAGCTGTTCACCATGAACAGATCGACAATGTAACCTCGAGATTACCGCCTTTCAGTGAGCTGGTGCCACGCCAGCCGAACAACCAGCGAGCGCAGCGAGTCAGTGAGCGAGGAAGCCTGCATAACGCGAAGTAATCTTTTCGGTTTTAAAGAAAAAGGGCAGGGTGGTGACACCTTGCCCTTTTTTGGACTGCAGCGGCCGCTACTAGTATTAATATGCGCGCAGCGTCTGGAAAACCGAGGCCAAAAGACGTGCGTCTTTGATGCCCGGTTGCGACTCTACAGCAAATTAAAATCAAGTCCGGCGCAGCCAGTTGTGCCGCTTCACGCAGTTATCTTGCGCCTAAGCCCCCGCCAGCAGAACGTTGCCAAGCGATTGACCATTTAATAGTGACCAGTCAAAACGTTCCGCTTTTTCCACCCTGGCCGTTGTCTAAAACATATTTATCAACGTGCTGAAACTCGCGGGCGGGCAGGGTTTCACCGACGCTTAATGCTTTCCAGATGGCAACATGTGCTGGCAGAGGCTTACAGCACAGCATTAGATATCAGCTGTTCTTCATTACCATGCAGTTGCACTGCCGCCAGCGATAACACCTTAGCTTTGTCCACCACATCGGCAATATCGTGATTGCGGAACACGCCAACATACTGCAACGGTGCCGCAGCCATCACTTCCTGCGCCTGTGTTGAGACGTTAGACGCAGACGCGGTAATGTCGCAACAAAAATCAACCCACCGTAAATCGCGCCCGCGTCATAAGCTGCTTTAGCATCTTGCCCACGCGTCAGGCCACATACTTTTCTTCTAGCCCAGCAACACCCGGCGCACGGCGGCGTGCTAAATGGTCATGGGCCATCAACGCGAACCAATCAGAAAACCGTTAGCCAAGATGGCTTAACTCGCGCACCTGAGCGTAAGTATTGATGCCGGATTCGCTGATTACCGTCACGTTGTGCCCAGTTAAGCTGGCCGACTACGCGGGTACAGTTCCAGATCAATGGACCGATCACGCAGATCGCGGTTGTTGATGCCAACGACCTTTGCTCCCAATGCAATGGCGCGCTCCTGTTCCTCTTCATTACTGACTTCGGTTTAAGCACCCCCATCTGCCGCAACTGTGAGCGACGGCGGCAAGCTGGCGATATTGGTCGTCATCCAGTATGAAAGCATTAATAAGCAGGCATCGGCCTGGTAATAGCGCGCCAGATAGATCTGGTAAGGGTCGATAATGAAGTCTTTACATAAAATCGCCTGGGGCGATTTGGCTGACGATGGGGAGGAAATTAAAGCTCCCTGAAAATATTTCTCATCAGTCAGCACCAGAATGCCGAAGCGTAATGTTTATAAATGGCGGCAATGCGTGCTGGATCGAAATCATCACGGATCACGCTTTTTGACGGCGACGCTTTCTTGCACTCCAGAATAAACGCCGTGCGCGCACCCTGTAGCGCATGGTCTGGAATTGTCGCATATCGGCTAAACCCATTCTGAAAACTGGCCAGCGGTTGCTGCTGTTTTGCGGGCTTCTACCCAAATCGCCTTGCGACGATTTCGCTAAAACGGTTTGCATCATCTAGTATTTCTCCTCTTTCTCTAGTAGCTAGCCCAAAAAAACGGGTATGGAGAAACAGTAGAGAGTTGAATGGAGAAAAGCGTCAGGTCAGATCCGCTAATCTTATGGATAAAAATGCTATGGCATCACGAAGTGTAACGCCGTGCAGGAAAATAATCAATGTGAACTTTCTGCCGTGATTATAGACACTTTTGTTACGCGTTTTTGTCATGGCTTTGGTCCCGCTTTGTTACAGAATGCTTTTAATAAGCGGGGTTACCGGTTTGGTTAGCGAGAAGAGCCAGTAAAAGACGCAGTGACGGCAATGTCTGATGCAATATGGACAATTGGTTTCTTCTGAATGGCGGGAGTATGAAAAGTATGGCTGAAGCGCAAAATGATCCCCTGCTGCCGGGATACTCGTTTAATGCCCATCTGGTGGCGGGTTTAACGCCGATTGAGGCCAACGGTTATCTCGATTTTTTTTATCGACCGACCGCTGGAAATAAAGGTTATATTCTCAATCTCACCATTAGCAAAATCACGGGGTGGTGAAAAATCAGGGACGAGAATTTGTTTGCCGACCGGGTGATATTTTGCTGTTCCCGCCAGGAGAGATTCATCACTACGGTCGTCATCCGGAGGCTCGCGAATGGTATCACCAGTGGGTTTACTTTCGTCCGCGCCTACTGGCATGAATGGCTTAACTGGCCGTCAATATTTGCCAATACGGGGTTCTTTCGCCCGGATGAAGCGCACCAGCCGCATTTCAGCGACCTGTTTGGGCAAATCATTAACGCCGGGCAAGGGGAAGGGCGCTATTGGAGCTGCTGGCGATAAATCTGCTTGAGCAATTGTTACTGCGGCGCATGGAAGCGATTAACGAGTCGCTCCATCCACCGATGGATAATGGGTACGCGAGGCTTGTGAATTCATCAGCAATCACCTGGCAGACAGCAATTTTCAATATGGCCGCATCCTCACCAGCATGTTCTTGTCGCCGTCGCGTCTGTCACATCTTCCGCCAGCAGTTAGGGATTAGCGTCTTAAGCTGGCGCGAGGACCAACATATCAGCCAGGCGAAGCTGCTTTTCAAGAAGCACCCGCCGGATGCCTATCGCCACCGTCGGTCGCAATGTTGGTTTTGACAATCAACTCTATTTCTCGCGGGTATTTAAAAAATGCACCGGGGCCAGCCCGAGCGAGTTCCGTGCCGGTTGTGAAGAAAAGTGAATGATGTAGCCGTCAAGTTGCATAACTTTAGAAGCGGCCGCGAATTCGAAGAAACAGCGGCCGCGAATTCCGAAATCATCCTTAGCGAAAGCTAAGGATTTTTTATCTGAAATTCTGCCTCGTGATACGCCTATTTTTATATGGTTAATGTCATGATAATAATGGTTTCTTCAACGTACAGTAGCACATGGGAAATGTGCGCGGAACCCCTATTTGTTTATTTTTCTAAATACATTCAAATATGTATCCGCTCATGAGACAATAACCCTGATAAATGCTTCAATAATATTGAAAAAGAAA
+
;;HEHJJJFJFJFCAJJJGEHC-;**89/11.-89EJEJFJFJJHCEDJ:>1@?8656643,*..12111BGJJJJHDJJJJJGJEEDFJCCC@/'&'&%%%'%&&'*)'('(*,,:?BHFFHHJBABCE;;::9987;;;==>@>9,)*,()68/0GFGJ?HF6555922=>=?AG@@AAJ=A:CJJHJGJHJJDFEGJD;99;</...?====65;<>?@?@?51484-77;;775/...33421134411249777;''''/..3449:9:=:<<45J><=?>=213@J6667?::89=2///4663357BEEA54----6**=CFFIGJJHJGEHEJFJJD772222<=EIGDCCABA6568JJEJ;;;;FGF@A@?A;50,,,-))(,,,12411.)('&$$$%(&(-.6----,4459@@ACAAAA651122..9;-,,)++/>=:647743))7=<999=E,++))&)((./32620/.06679;;;76769;:<10,***.)))&&&(00004''''*****25<?;>B??CHGJFJFJJHDB@AEFBCCD>>::EA=;9:DBBDD??>=B@8887=>=?9888?<9.*JDFJGA@>=7774..-,*,-5@AEEIJIHJJGJHBB?53((2035,++,.--,('(/+***+:/''().,??DFJIJDJJIIGFEG=<<:8762.+*'')+++&$%&'(-./22/1(((((,%%%('()*++(**,,.()(&&%%&$%#$%&)-'''%*9:55501118C>?99:9433,++04,,1(&*5+***+661/012222)(''&'...'&&'95..--123522277610-,+)(*+*)*+,,,,9:9=;;89-&&%+++&%%'$%%%')('')('((53368?<:;/*''.10*(''()))/,,,,0/--+,/02<641//.16?@JJ96-&'((+*(+*&'//<;<<;??AJJI====BE?.+(&(*'&$#%%&(*,,0.//:C00003112122@FFIEEDFFD9DJJGIHJHJJHEFC@A9;>:;<>B@---,,,,***'%%&((***(/-,,167>?GIBBABAEEGJJJJBAAADFGEIHEHB0*********)**+//57@@??BJIF???IJJE80000*&%%#$&((-'()(./05563''''(%%&*/.+'+,0*46667CHEA?>?FB>>==A:980-'%('0,.,+'('&%%&+(()*.,,+.+**+//28;:,,**-'&%%%(('*,.25/++(('(',2-++,=IHJJJJHDFBCEBCCDH::99;A9883245JGHGIJJJJJJJAA;AJGIJEGJJCDD9988@=8122=>??EBIEG98880//04-**++./4DD==;867,0+*)&%%',/0132,'((-0<?@.-..42**+'*159?77:BGHHF==>?GFE@6-+))88779;===90))*7735579A=<;:;;;=?AB8777>>>JCECDBC64458C777:;3333=;>?DJH??;;<=?CED=<=-=;9/9:=788775521+**&'(*/01565'(((**((())*/5?@CC@?<<;<324@EA8866::9:;78744.'&01666666:<99:5;=73//1349988157999BDCAB99998655;:9;;<AB;9:74D@A@@G>>@GIGIJFJJJEEHEJIJJHHJIJJJFHEJJHGFJFIDCAAGBFCAB=:('&%$%&$%%%'%%(''-+,,-:;::4444669325699;?C>E::::56769(%%%@B@?BF9999CFCF---->>?;:;;==(%##%%%$$%%%$&'((%$$((,'%$$&&&'9;EECCCJJEA>ACCA@?644*()))EG77++83335?JGFJIEEAECA>@B?***1000/.-&&&',+)&(,,****9999:<A::966211())+244441.&&%%'&))(*6=?=:;;;EBCC@:97799@A99IFGGHJFAA?@?@>@>>>6632258@>?@BBBHEEC0&&'&)'*((&'$$$$$%$###'''%'((*++++-23;@=<<++++;;;871,,>?C>@66?JD@@?CFIA?999:IH.-...;7)'')05222/.'&(&+)()%*&&&(6@?>8<@@A?AE=;4/''248A><10*('%%(.2667;=957:=0000=((*42+%$&+++))*&(..;B?ACC76,,,23HJFJIC?BDJDDCEIJJJJDAAIHGJIJJGJCCECFAEEHJ?B>><;@D@AA:>?<;>89F8877:===<;=<<?>>G=EG;8879<AHGEJGHJDJBBD=4445FJJGJIJFIGIGJHJJGJJFDFEGFAA@A<(((''''68<GAHDDFJEEHIFC=?B@CEFEJJJIJGJHGIJEJJHJJC<1*,/023?@((().+&022.-+*+&&&&00152;>@C7774643576//1<=A>00001/.-../42&&'(0''++/.++)((+'&%&)$'**&%$%&6;<:9910065124222&%%%&&&$%%%&%%%&//0/-/>>;=FJJJIHJGEEJB?B@?JJJB@@@FCAA@D;1)(/%$$$##$,4'&&&+,11..1188>AG778;CJHEJGFIEG+++,HJJGGB@<)(((,,,:9:3223?><?>;<:4/((0,(&&)))/021123646>AA8894466:..''(&&&''(('()'$$'(*+)))&)+($%(&'%%%$&())*,,,.&&$$%%%''('+++,,22*(%)%%%'*1222@44469::JJJB@@>?BDJJJJGCDGC>>>,*&''(&&228D?FJIHDD;9310017.+')::>?ABBBGC3223:754211)'%&%&&$$&%*./2442/.-00678=BCCEJJEC??BIIJGCJIFFJJJJFD?CJJJIHJGF7''''@??=BA?=6.../C<;<FEHJJJEEDBE=/,+,+,.172****-+**,.*-567<;;,,,,(&&$$',-.35:;FDD><;<7768887:57*&&'(''(:?@CIHJJJJHEJ10078-())<AA7766666CIEJJGJGEFGFJFHHJJ@=9735B:?953;=.**+./7;;AFIJDA??>>=20/.***9:<>@@ABCJFEIFJFGHIJJJJJHHFFHEA20/..*,*/&&''*''(2:<8::6487?<;;;?E==:8--0+)((.0033844:=B@G>DCDGCFE@543.''''''''-(&%&(&&*+*)()'%'))./2233985@5431=<=DGHGHJEGEJGEDI5444A?@JEJDJHFJIJJHJJJJJIJEABHD00/(,*30-((((3((((@EEJCA>5*(9777BGHGFGCDJGH1111EGGJHHFGJIJGJHIJIHFEGJIJEIFJA6)))'--3GDDECJJJJJJGJDHCDCDJ111110/**.,-/,,,0,&&('(&&''(((*$$###%(+(()*-2664((&$%$$$&)*+/844?>=?JDFJJEJJEJJJGJJJJGGJJJG=DDGGJJIFIFJIJJJGDHEDEGE?9999==>DDEDDBBIA@>=9557>BACJJE>>BEFEJJ@999:DJ@@A;;;;-++++441*42+*0)***0011&%%%(*''())>>@;+**-11117<<899J???BCFJJJFFJJJGJGJJJHHJJIJIH>===<EJGHDFJJIEHAAA@JEFH:4ABCJHIIJJDHB?<=>>>==922/+*((()*-336898952238:::90014632661,''(.+))())*:<>CAB:***+8+++,-.../CGFJIIGJEB92/-)&$%&%%&*57...022:;C?=<9)$$$$%$%%'%%%%+358>8DCJJIHIJIEJCIJCBH>>==>HGB<<>+()')%&'%%$$&%&%%(((()()*.''--,,++'''*+53,.+++-('('%%&&)*+-.))&''&))*'')./2129;BCB@BB;>@>?@222411148770/0/9898?@E?@9B@>;<EHCDF@;::8(''&(&%%%%(()((*),*+(('&(''))65668?BDEEGEFJJBAAAFCCC;;;898.--+++++--..-+)(((BDJHDFDGJEJDDB?@@?IJHDDEIJJJIFEC76646,,,*--.*))*.888JJHAC<;<<<>CHHEGJIIIGHHGGJJB?>==2(%%$%&.565443677=>@AC+)))2*)+)+-+('%$$$.00/089FFJIFJHEB=2?<=CB:::/'''()('%%%)&&''''?AJJJJGJDFFHJHJJJJHGDFEEJJJFIFC>:80/00/,../*&&&'(((+-<=<:832//==GEBAB8776644:1///8<==>BGEJJJDJJF>EBBFCFFE=>IEDDBJ?-----33'''&'$##&%('((''%&$$%%'(-*))*(((,0037>JHIJHJFJJJJHEHDGGGGDDC2,++*(&$%&5;<4522==;ABBECDB:B)&))++/-+*)+02'''GFEFCGGEFFIJCB@:44;<@JEIJFHJACC@;DED8888:;;///06567GICA@:;;<EDCJEEFEGJ>=557645321((((+*))(*+**)&&')'())+++1,**))+++-44,,,,:<GJFJIGJJEBD94436'&&%%))*)(&'&&%$#%&&((,-.4;;+**+;::783,,+()+'***,*2/...-1++--3:;>II@64+BBCCGFDJJGHIIJJHHJFJJFJJGIEHGJIFEFBEF=>HEFHFGJJJJFFDAA776;98::;778:C87770/-)%%%)()()-,-124>IJJCDCDEGJJGDJEJJGJJ.,,,<;?7667::9:;////,**..++,+*45A?CJJJJJHJJJJGBB@A35////79:>F>>8868:=A45@;:67799:89*')-./.-,+-1<@@JHFJJHIJ4689:11..0---.-0?>>82113FDBBDEFEGJJFHBB@A?00006679===@C888:66661111B(76*''(ACACCACFCDD:4445DA===311((('''+)&$%$$-??:::,,+.2))*2234:B:7456CACFFGEGDJBDEAACD>654487.../?@;=39;4:))*A<?B?>=<4311266354597443241238;553355:9=??BFJFGD<<<9;;6666D:++*,:1,+)'&'68C@A@DDJHGIB@B@<9((((13?8884222011*****,8234:<889JJJEGF=7,,10,:>B;=ABF9999JAAADFIJJJJJHHJJJEJJJEA8344=D5445==<<?A<;6012<<;99<FJCAIJJ@???@@***4:9:<E<<EDHFJ>>>=JFJC:67AEFEFFJJJJJJJFJJJJFHJIJJJFJJJGHJGG;:9:;99988;CBC4JFAA@>??@532)('''%%%&&&)$$&&)&%%%&$$%%&)++112??@@GJHHJIJGDGGFIF?:'&&&*0'(*(&%%%%%$%%'('(()-%%%$%&&134986720.-,,,,-...))''&%3,AEA@=<=HCBBBEFIEGBAAD<;:6EFJJFEDFE:99720*(((((((+-1148?C><;;;GF@>@?;5&%%)*,))++..'0//GEJJJJJJJI@?>>ADDJ7777ACB0001@8329::EEFE*))*EEBFDEG@B9:;5466<8:=<><:ABJJIJFFCE?=>>HFJJGJ?A<9863344B=@7GHJIGJJIJJA=5-*1556;<>BBCAAAD22;;--+*))*.+(&&&'*(&%%&)-1:=>BDDC>:::;=>??GJJGJFJIEGCGGB::::H//''(+;>>>?>EJCHEDCBCGCCB@BFAADIBGFDA9888JFJJJJJJHIHJIJJGJJ:9**('''(3..-/001=<<==@:9>?AJ>>>BJG@@A<8775)'&$$%$##%)''''*'(88::A???A:921./29>@AEDFJGHEGIEFHJJJJEF501;7766>>@CECFEJFJHGGFJC99DECB@C1112333;67870,+*((&%##$&'((((((*;9976)('
@Glass_T7V_2_D3_11_5_5
ATGAGATTCTTTAGCCTTGATGAATTTAAGTTCATGTTAATGCTTAAAATAACTACCATGAGTTTAAAAGGCTTAACCAATCGGTTTTGAAAACGAATAAGTAAAAATTTAAACATTACAGCAATATGAAATTGGTGGTTGATAAGCAAGGCCGCCCGACTGATACGTTGATTTTCCAAGTTGAACTAGATAAGACGAATGGATCTCGTAACCGAACTTGAGAACAACCAGATAAAAATGAATGGTGACAAAATACCAACAACCATTACATCAGATTCCTACCTACATAACGGACTAAGAAAAACACTACACGATGCTTTAACTGCAAAAATTCAGCTCACCAGTTTTGAGGCAAAATTTTTGAGTGACATGCAAAGTAAGTATGATCTCAATGGTTCGTTCTCATGGCTCACGCAAAACAACAGACCACGCTGCCGAACATACTGGCTAAATACGGAAGGATCTGAGGTTCTTATGGCTCTTGTATCTATCAGTGAAGCATCAAGACTAACAAACAAAAGTAGAACAACTGTTCACCGTTACATATCAAAGGGAAAACTGTCCATATGCACAGATGAAAACGGTGTAAAAAAGATACGATACATCAGAGCTTTTACGAGTTTTTGGTGCATTCAAAGCTGTTCACCATGAACAAATCGACAATGTAACCTCGAGATTACCGCCTTTGAGTGAGCTGATACCGCTCGCCGCAGCCGAACGACCGAGCGCAGCGAGTCAGTGAGCGAGGAAGCCTGCATAACGCGAAGTAATCTTTTCGGTTTTAAAGAAAAAGGGCAGGGTGGTGACACCTTGCCCTTTTGCCGGACTGCAGCGGCCGCTACTAGTATTAATATGCGCGCAGCGTCTGGAAAACCGAGGCCAAAGAACATAGTCTTGATTGCCGGTTCGACTCTACAGCAGAATTAAAATCAAGTCCGGCGCAGCCGGTTTGTGCCGCTTCCACGCAGTTATCTGCGCCTAAGCCCCGCCAGCAGAACGTTGCCAAGCGATTGACCATTTAATAGTGACCAGTCAAAACGTTGCCCGCTTCCACCCTGGCCGTTGTCTAAAACATATTTATCAACGTGCTGAAACTCGCGGGCGGGCAGGGTTTCACCGACGCTTAATGCTTTCCAGATGGCAACATGTGCTGGCAGAGCTTCACGCAGCGTATCGATATACAGCTGTTCTTCATTACCATGCAGTTGCACTGCCGCCAGCGATAACACCTTAGCTTTGTCCACCACATCGGCAATATCGTGATTGCGGAACACGCCAACATACTGCAACGGTGCCGCAGCCATCACTTCCTGCGCCTGTTCAACGTTGACGCAACGCGGTGATGTCGCGACAGAAAATCAACCCACCGTAAATCGCGCCCGCGTCATAAGCTGCTTTAGCATCTTGCCCACGCGTCAGGCCACATACTTTATTCTCACCCAGCAACACCCGGCGCACGGCGGCGTGCAAATCGTCATGGGCCATCAACGCCGAACCAATCAGAAAACCGTTAGCGAAGTGGCTTAACTCGCGCACCTGAGCGTAAGTATTGATGCCGGATTCGCTGATTACCGTCACGTTGTGCCCCAGTTTCGGCGCAAGCTCGCGGGTACGGTTGGATCAATCGACAGATCACGCAGATCGCGGTTGTTGATGCCAACGACCTTTGCTCCCCCGATGCAATGGCGCGCTCCTGTTCCTCTTCATTACTGACTTCGGTCAGCACCCCCATCTCCAGACTGTGAGCGACGGCGGCAAGCTGGCGATATTGGTCGTCATCCAGTACTGAAAGCATTAATAAGCAGGCATCGGCCTGGTAATAGCGCGCCAGATAGATCTGGTAAGGGTCGATAATGAAGTCTTTACATAAAATCGGCTGCAGGGGCGATTTGGCTGACGATGGGGAGGAAATTAAAGCTCCCTGAAAATATTTCTCATCAGTCAGCACCGAAATTGCCGAAGCGTAATGTTTATAAATGGCGGCAATGCGTGCTGGATCGAAATCATCACGGATCACGCCTTTTGACGGCGACGCTTTCTTGCACTCCAGAATAAACGCCGTGCGCGCACCCTGTAGCGCATCATAAAAATGTCGCGTGCTCGGCTCAACCTCATTCTGAAAACTGGCCAGCGGTTGCTGCTGTTTGCGGGCTTCTACCCAAATCGCCTTGTCTGCGACGATTTTCGCTAAAACGGTTTGCATCATCTAGTATTTCTCCTCTTTCTCTCATAGCTAGCCCAAAAAAACGGGTATGGAGAAACAGTAGAGAGTTGCGATAAAAAGCGTCAGGTAGGATCCGCTAATCTTATGGATAAAAATGCTATGGCATAGCAAAGTGTGACGCCGTGCAAATAATCAATGTGGACTTTTCTGCCGTGATTATAGACACTTTTGTTACGCGTTGATGGCTTTGGTCCCGCTTTGTTACAGAATGCTTTTAATAAGCGGGGTTACCGGTTTGGTTAGCGAGAAGAGCCAGTAAAAGACGCAGTGACGGCAATGTCTGATGCAATATGGACAATTGGTTTCTTCTCTGAATGGCGGGAGTATGAAAAGTATGGCTGAAGCGCAAAATGATCCCCTGCTGCCGGGATACTCGTTTAATGCCCATCTGGTGGCGGGTTTAACGCCGATTGAGGCCAACGGTTATCTCGATTTTTTTTATCGACCGACCGCTGGGAATGAAAGGTTATATTCTCAATCTCACCGTTGCGGTCAGGGGGTGGTGAAAAATAAGGGGACGAGAATTTGTTTGCCGACCGGGTGATATTTTATCTTCCCGCCAGGAGAGATTCATCACTACGGTCGTCATCCGGAGGCTCGCGAATGGTATCACCAGTGGGTTTACTTTCGTCCGCGCGCCTACTGGCATGAATGGCTTAACTGGCCGTCAATATTTGCCAATCAGGGGTTCTTTCGCCCGGATGAAGCGCACCAGCCGCATTTCAGCGACCTGTTTGGGCAAATCATTAACGCCGGGCAAGGGGAAGGGCGCTATTCGGAGCTGCTGGCGATAAATCTGCTTGAGCAATTGTTACTGCGGCGCATGGAAGCGATTAACGAGTCGCTCCATCCACCGATGGATAATCGGGTACGCGAGGCTTGTCAGTACATCAGCGATCACCTGGCAGACAGCAATTTTGATATCGCCAGCGTCGCACAGCATGCTTGCTTGTCGCCGTCGCGTCTGTCACATCTTTTCCGCCAGCAGTTAGGGATTAGCGTCTTAAGCTGGCGCGAGGACCAACGTATCAGCCAGGCGAAGCTGCTTTTGAGCACCACCCGGATGCCTATCGCCACCGTCGGTCGCAATGTTGGTTTTGACGATCAACTCTATTTCTCGCGGTTATTAAAAAATGCACCGGGGCCAGCCAACATTGCGTGCCGGTTGTGAAGAAAAAGTGAATGATGTAGCCGTCAAGTTGTCATAACTCTAGAAGCGGCCGCGAATTCGAAGAAACAGCGGCCGCGAATTCCAGAAATCATCCTTAGCGAAAGCTAAGGATTTTTTTATCTGAAATTCTGCCTCGTGATACGCCTATTTTTATAGGTTAATGTCATGATAATAATGGTTTCTTAGACGTCAGGTGGCACCATGGGAAATGTGCGCGGAACCCCTATTTGTTTATTTTTCTAAATACATTCAAATATGTATCCGCTCATGAGACAATAACCCTGATAAATGCTTCAATAATATTGAAAAAGGAAGAGTATGAGTATTCAACATTTCCGTGTCGCCCTTATTCCCTTTTTTGCGGCATTTTGCCTTCCTGTTTTTGCTCACCCAGAAACGCTGGTGAAAGTAAAAGATGCTGAAGATCAGTTGGGTGCACGGTTGGGGTTACATCGAACTGGATCTCAACAGCGGTAAGATAACCGAGAGTTTTCGCCCCGAAGAACGTTTTCCAATGATCGAGCACTTTTAAAGTTCTGCTATGTGGCGCGGTATTATCCCGTATTGACGCCGGGCAAGAGCAACTCGGTCGCCGCATACACTATTCTCAGAATGACTTGGTTGAGTACTCACCAGTCACAGAAAAGCATCTTACGGATGGCATGACAGTAAGAGAATTATGCAGTGCTGCCATAACCATGAGTGATAACACTGCGGCCAACTTACTTCTGACAACGATCGGAGGACCGAAGGAGCTAACCGCTTTTTTGCACGACATGGGGGATCATGTAACTCGCCTTGATCGTTGGGAACCGGAGCTGAATGAAGCCATACCAAACGACGAGCGTGACACCACGATGCCTGTAGCAATGGCAACAACGTTGCGCAAACTATTAACTGGCGAACTACTTACTCTAGCTTCCCGGCAACAATTAATAGACTGGATGGAGGCGGATAAAGTTGCAGGACCACTTCTGCGCTCGGCCCTTCCGGCTGGCTGGTTTATTGCTGATAAATCTGGAGCCGGTGAGCGTGGGTCTCGCGGTATCATTGCAGCACTGGGGCCAGATGGTAAGCCCTCCCGTATCGTAGTTATCTACACGACGGGGAGTCAGGCAACTATGGATGAACGAAATAGACAGATCGCTGAGATAGGTGCCTCACTGATTAAGCATTGGTAACTGTCAGACCAAGTTTACGAGCTCGCTTGGACTCCTGTCTGATGAATCCAGTAATGACCTCAGAACTCCATCTGGATTTGTCAGAACGCTCGGTTGCCGCCGGGCGTTTTTTATTGGTGAGAATCCAAGCACTAGGGACAGTAAGACGGGTAAGCCTGTTGATGATACCGCTGCCTTACTGGGTGCATTAGCCAGTCTGAATGACCTGTCACGGGATAATCCGAAGTGGTCAGACTGGAAAATCAGAGGGCAGGAACTGCTGAACAGCAAAAAGTCAGATAGCACCACATAGCAGACCCGCCATAAAACGCCCTGAGAGCCCGTGACGGGCTTTTCTTGTATTATGGGTAGTTTCCTTGCATGAATCCATAAAAGGCGCCTGTAGTGCCATTTACCATTCACTGCCAGAGCCGTGAGCGCAGCGAACTGAATGTCACGAAAAAGACAGCGACTCAGGTGCCTGATGGTCGGAGACAAAAGGAATATTCAGCGATTTGCCCGAGCTTGCGAGGGTGCTACTTAAGCCTTTAGGGTTTTAAGGTCTGTTTTGTAGAGGAGCAAACAGCGTTTGCGACATCCTTTTGTAATACTGCGGAACTGACTAAAGTAGTGAGTTATACGCAGGGGCTGGGATCTATTCTTTTTATCTTTTTTTATTCTTTCTTTATTCTATAAATTATAACCACTTGAATATATAAACAAAAAAAACACACAAAGGTCTAGCGGAATTTACAGAGGGTCTAGCAGAATTTACAAGTTTTCCAGCAAAGGTCTGAGCGAATTTTACAGATACCCACAACTCAAAGGAAAAGGACATGTAATTATCATTGACTAGCCCATCTCAATTGGTATAGTGATTAAAATCACCTAGACCAATTGAGATGTATGTCTGAATTAGTTGTTTTCAAAGCAAATGAACTAGCGATTAGTCGCTATGACTTAACGGAGCATGAAACCAAGCTAATTTTATGCTGTGTGGCACTACTCAACCCCACGATTGAAAACCCTACAAGGAAAGAACGGACGGTATCGTTCACTTATAACCAATACGCTCAGATGATGAACATCAGTAGGGAAAATGCTTATGGTGTATTAGCTAAAGCAACCAGAGAGCTAATCAAGCTGGAAATCAGGAATCCTTTGGTTAAAGGCTTTTGAGATTTTCCAGTGGACAAACTATGCCAAGTTCTCAAGCGAAAAATTAGAATTAGTTTTTAGTGAAGAGATATTGCCTTATCTTTTCCAGTAAAAAATTCATAAAATATAATCTGGAACATGTTAAGTCTTTTGAAAACAAATACTCTATGAGGATTTATGAGTGGTTATTAAAAGAACTAACACAAAAGAAACTGT
+
/+&%&$&'%%&''++**//>DJFHJHGJIHFEEBCB@B=DEB961&''BH@@CHJDFGJ:6567:7FJJFFAC?31/-+,*+***45710,++,%%'%)))+)(())'(((*+,)'&$'+.19AA>?@@DFCC7764555667;<89((((<;86842,,57<<5555<<<<=EJIHACJJJJJJJIGEC<@0))<*'&%((()))))@ACJJ@AA@J><99:?AFJJJJHJIFEGFJJIJHGJIJJIH??@==98.-/.****++*((''(''''0..-448;::GFGGJJJIJGHC?EJJJJJIJHHEJJJGJIFJHJJJJJJJ<<<JJJJJHIGEHJGJJJJJJGJJGIIJGEEGIGJJ****BJJJFHGHEFEF:1119?;;;;E?>??JIIJGABA@B78ICA@B'''&(,,-47111,***,)(%%'%$###$2:ABGHFCBCHJJJEHBCDEBE@AJE??DJJJJJJDDCEJJHJJIEGJJJJJIHJJJJJJJJHCC??@?>=ACJGJFJJFIJJJJFIJJJJIJJJIJJIJJJJGJJJJHGJGJHAGJGJJHIGHIGHJJJJJJIJJJHHJJJHDDDCJ/..5?33//0-(((47<>CCIEJE;8EJJJDIFCJJJJGIJJJJHJFGJHJHGJJGHHHJJJHIHJ+&&&*?>??DGFFEJHJJJGJJJJHJJIEFGHI@999<,,,,?ADFJJJIJJD@@CAC9998666577:<;<<BDF?>FEJJF@<883555A@AB=JFIGHGJJFJJJJHHJFGG8886666JD::8;FJDCCA?>GEFHJJF@JJJJJJJJJJFJFIJA?9425511547::<>>DEDFDIHGIJJGJJIJJFHIIJJJJJJEEDGGIJHJHJJJJHEGEED;:312'&&''(&%&$$$&+5(34-*01*2120((((67<?GHDJGIJJHJFJGHC@?@AGDCCB@C?>?@;1+9/)(%$''9:>78=@HJGJJJIFJJHJ@A<7../0CEI.....=;?GDJJJJIJJJJJJFJJJHJJHIJJJJGHJJIJJJHJJJJIJJJJCEHCJEE8888DJGHIFJJIJGGJJHJFF433JHFEE@AFJJJHJGJJIJIJHJJJJGECEEIECCCEA@DDEGJHFJJGJGEJIJJHJJGGJHCA6GFEDCD///1655..026>+++*(('%%%%&---((()<CDDFDCB@@DJGJJBC?7<=52877933/000543333:<7777>;;=EFHG9999>00,**C=BCGFJJJHGJJFJHJJJJFJHGJJGHJGHJEDJ)((*10117771---DDHJJHJJIIHBCBIJJG;;;<JJJJJIJJJJJJFJGGJJHJIJGHGIFGJIFIJJIGDB66((''411/00.001))((..@88>?@BECDJIGEEEJDFJGCEJEEBJ@7FGGJJJJJGIJHECCFDB@@@AE6669///+*'+--.9:GJ@??@FFDIJJJHJJIHHD568:HEFHGI@44434411112;BD@BEADB<<<9;AEB>>?BHGJJJJHJJJGJFHEEEJJJJIIJEJEJGJHIJGEGEFDGGJJGFEFJHFHGJGHGEDEJJJIJJECDDIHGJJJJGJJJJJJIJJJJ@J?IB779GJJGJIHHHJFJJJJJ<;::+''&/**+/9::;((((4445FDCEC::985422227:=CG?BFCEJD96656<770/@,,,,G3332998:88=**+<;<974EAEAHHJHJJFDDG=.---0*)))).05@@FIEFDFHJJJIJJIEGGJJHJJIJIA5333B@A:::443-..1333?C@BABBCCJFIHFJE;;53349;;?FJEHJIJJJJJJJJHJJHHFEGDADJCC?A91100533GGIHHJGHJHFJJGJJJJJEIJJIJDDA==>>7444:71&%&&JJIGJDEFCHJJJIGBCCGHIJJJAD>;3-,.166--CDJDHCBD3:.--/..CEFIJF>??<<<;EDJJJJJFJJIGFFHCIEAFBC==945-AABDGFGIGJEECBCJ?>@AE:767;;BA@ACCCCIC<<8:8778<<DEFGHHJJJJJGHJHFACJIJJIJJJHJJJJGJGEEFDD?C?AIGGGFEG77FIJJJ76669IHJEFC@==--GJGB4444)())10&%((((((::DDBGJGJJJGFHFGC<=<CF<?@@CJJJFJHHJFGGJIFFJEECGCGJHIJJGJJJHGJGFJHIABCFJJHFEGEEGGEJHHGJHG<;<=<BAAE@@C?>?=8=77(''&&*+*../7999CHHGHBEBDJJJJHJFHHF+++++*.6;CBBIBA@ACIJJIJJEFECFBB=?<@BA<AA?AB?@@BJFIJJIJJJJGJJJGGIHGJHJJFJJGJFEGIJJJGIJGJDJJJJEGIJJHJJJJGHJJJJJJC==JBAEDIJJJ:982111=@@;8:6=@B;:;/+++9=<::-+)'&('-9=A?>@@A>?ADDJJFGIJHJJJJJIHJIJJJJJJJIJJJJJGJIJFHJIGIJGJJJJJJJIJJJJJJJCBGDJIDCA877670...69?AACBCBBJGEBDEHGJJJGEEDIEDEDDGECD8=:;:5210//..+*))--??;;;;IGHIFJFF....D?AC9420264EEJJJJJIJJHHIJJJIJFGDFJHJJIJHGJJJJIJJGEG=99:<GGGBCJ@BB;:;D887776:;=JHFJJJJH?>?@GFIGHIJEAGJIJF>BIHJJ4444FEJHGF:::;@>==;((('&&+/:::?AJJJJJJJGEB?55)((())**0+('(66555<=<JJCDDDDEJC@??:;:82&&&&&&29/BCA=><>=1/./04544::<===DJJHAB@@C>A@?>?@DBCEIFJJGFJFJAAAAG@:::DEG?;;;FBHJFGDFECGJJJFGJFJG????IJJJIJJJJJJHJGIDHFDJIFJFEEB<+**''')*A=80//0?CBBBEHJJHHJJJJJHEIBCBBHJJJJJJJJJJFDH@GB;1+,,IGA@@@EJHEJJCB?83:<;;:=JJJFEFJEJIGGGIIDFJGJFGGJEIJJJJJDE<<IJJHGIJJHJGJJFGHJJJJJJGFFFGJJJHJJGJJJJGJJ??>>CBBA<;-989<JHHEJJGJJHFJ>:85430/.+**,*,303=>CJHJA@??B@4333:::<JJJGJJJJFJBABAEHFIDJIJJJHEIE888550.,,0121-***331.255?A@AB2222EFFDF===?BG5///=7:B?@FBCCCDDJFJJECCEJJFDGDHJJJJGGJJCAAEIJJIGJGDDGJJJJJJHJJGJJJJJJJEGEC111366=:<@><JJJJIJGIJIJGF??=772222===?FJJJJJFJJJJJJ?===?4333--((*))-))+*+*)&(,')-2*'+''''/,,3;90/+*)((()..'+*+/2+'''1///087?DFGJJJC@AA7765*(((,01BHIFJDHB@AACFJIBB@AABFJDJJJJJHJEJF;3320--/-*+,-32223498::8878:EHGBA@99:;8:GJFIHJHFFBA@?867:DCFDCCFBDJJJJIJIID@@JFJJIGJGJJJJJIJJJJFJIFJJJJJDEDDGJGJGHIJJJECDDJJGE0//-*1'(/09CG=BABCJIJIJJIJJJJJHJEFJHFBBEEIEJJJJJJJJHJJJHJ@?@CG>=>>9@EFHHJIJJHB?;;<9994555>>@CGJJJHJJHJIIJFHFIGJJJFJHJJJJHIIJJJJJIJJHHJJJ8888JJHIBCA?A@A@<:9885467AC?77FGHJJJJJJJGFGDJFJCEJEEGFDFJHJFJJJIFJJ@3111CGHJJJJEJEJIJIHJJJBABJJJJGEJABA0******+,,,3*)&'('&&''.-;;8;=>;4445B=411;::5667JF><;)''''%%%$&''**+4=A6.//1''=>ADCJEJHHJJI@JFBBC)'''CDCDCJJJHJIFJJJJJJEJJGJJJIJHJGIGJGEHE2)JC;;6788::7BCDC??@CCDDGJJGFIJJJJJHJJJFJFFIJGJIJBEJHFIGDCCABJG3333JJGIFJIHIJHIHJECBCHJJ9988<;??GCAABC>=::<<<=<@=<<<?AA>>==00>>?E9999BFJJJJJBBBAJJJIJJDBBGJJEED333376211/<=@>=<=*))*===CB@ABBHFJJIGJIEIJJJJJJCAGGGD>=322,+++:@=;;=GJIHECJIHFJJA635:5++++88BDHGFJ@@>>?AEHDJDJDGIEIJJJJJJJJJJJIHJGJJJIGIJJJIIJIJJJJFFH1111<<><<;<?8763323.()+41((((::866-+++21+*(')++-22557798.JJJGJJJJJJJJJGDGDIIJDGEFJJGJHJFJDDEBC:8//12@@ADFFHJFJ<<<2//./(*)(,246688:=ACF>>>>EGIIFJIJJ<F<<<;DDC?>?>98868@;;;<ACC@BABGJJHHIJGIJJHJJIEGIJJHEJJIEJJJJJJJDE986/IGJAAB@@@AJHHEIJIIGEEJFHJJ@@?@ACEEFJIHEFJJFGCII90046('''.0155>@A6666CIBCGHGHGGFJGA?AAFGHJHDFIJJDBCBA>,+(&,-12148876))))349BCD?@HEJFDC:4&(,-.&%%'2AABEHJJHFEDHGDFJGJJJGHJFFBCHEHJA8((.<@;9:=<=@@GHGGBBEDJIH?>:>BEB>>>?DC8888BDDIJHJGIFJGJIFIIDJEDD@A?>>EJIJJJHJFEC?AJJIJEJJEJGJJJGHEJJIJHHJJDEBFFEGBBBDFHJIJGHIEJFDDFEEB@?B=;;1-,,.=@>?A;;;;=?GDCHGCFIJHGECIFIDGGIFGIJJIIJJJFGEDEJHEJGIIHEBCBHJFBAB@@@?CACJEJCGCCJCBEJD00008+)+/0/3<<<=FG@??AIHEIFJF>=;;<:<775*==<<BCFJGDEJJFJFJJJBBCDGJFHFDCDEGJ;;::EA333220--31/06679BAEGFJJFGCCDCA?@BCABACJIIHJD<9:9BACIFFJGIEDGDEDHJJJEFABCCEDG@@@???@GCA:::EBCAECCBBEDEDABBBEFFGB=>??AABF<74;98:43222-)*<::;E93EJJFGEFGA@@HIGEBAAJFCCDBCBDFEFDCCEGCAAAGJFA?@?DDB?9666822;=:::;A@>E>>>>DFDDFJH>===?@ABCA75*)''''-,-'%$'&%%%'0,+(7;>>FCC@FGHEGCA@>:3:8<<H=AA8889DEFDDACBBBBCCJJDBBCBC@6;;;?@@AEJFDECAA?A957;<=41,((''';(29(::7:AABDEBDBEEDGECCDCDCDJJIJJFF;>>;<>=?<88''&'('()3<==EFFEADACFDC@@@?<;;<CABDFJFCAA=::9<<<@>?;;;;9333321///2---.=9GACA??@BCCBBCACIFGGBBB@>=?@A=<72****+4855<<>;:;;AC????EBCDGGA@BDCDBACAAAB?>=<;<;=>>?@>=>?@>>>?@?C?===?ACDBA<AAA@ABAAABCGEEBABBFHGEA@@@BDBCCBBACCAFDDC988899:>JFFJHHFAACACCCB>>;444?;;;<A@ABEFFEDC?EA@@BBD@?=;==@DJFJECCABBB@A/-,,,--/;DEBBA@AA??>?@@@AA<0.--**+,1/,**)),13666...('%$##$$8<?;511;>?<==>BECA>B?@AAA@?76658:<=9BCBA;:=B@DA??ABC??>>ACCCBBAD?===;2118JD87669<=BBBDCHIFE@@DHA@?AC@@>>>?@>A<<:85:?75022239BFDBAAABAAADCED@@A?BAA@@>??@@BAABB@BCGJFCCCECDDBC?<<<<@>537<9;<@<=778:@ADBBAA>>FFCBA@@>>>?A=;=:;43'$%$$
@Glass_T7V_2_D3_11_5_6
AGGTGCCTCACTGATTAAGCATTGGTAACTGTCAGACCAAGTTTACGAGCTCGCTTCTGGACTCCTGTTGATAAATCCAGTAATGACCTCAGAACTCCATCTGGATTTGTTAGGAAAACATGCCGCCGGGCGTTTTTTATTGGTGAGAATCCAAGCACTAGGGACAGTAAGACGGGTAAGCCTGTTGATGATACCGCTGCCTTACTGGGTGCATTAGCCAGTCTGAATGACCTGTCACGGGATAATCCGAAGTGGTCAGACTGGAAAATCAGAGGGCAGGAACTGCTGAACAGCAAAAAGTCAGATAGCACCACATAGCAGACCCGCCATAAAACGCCCTGAGAAGCCCGTGACGGGCTTTTCTTGTATTATGGGTAGTTTCCTTGCATGAATCCATAAAAGGCGCCTGTAGTGCCATTTACCCCCATTCACTGCCCAGAGCCGTGAGCGCAGCGAACTGAATGTCACGAAAAAGACAGCGACTCAGGTGCCTGATAGTAGGAGACAAAAGGAATATTCAGCGATTTGCCCGAGCTTTACAAGTATCTAAGCCTTAGGGTTTTAAGGTCTGTTTTGTAGAGGAGCAAACAGCGTTTGCGACATCCTTTTGTAATACTGCGGAACTGACTAAAGTAGTGGGTTGCGCAGGACTGATATGTGTTTGTTTTGTGTTATTTATATGGTGTAGCACTTTGAATAACAAAAAAACGGCAGAAAGGTCTAGCGGAATTTACAGAGGGTCTGCACAATTACAAGTTTTCCAGCAAAGGTCTAGCAGAATTTACAGATACCCACAACTCAAAGGAAAAGGACATGTAATTATCATTGACTAGCCCATATCTCAATTGGTATAGTGATTAAAATCACCTAGACCAATTGAGATGTATGTCTGAATTAGTTGTTTTCAAAGCAAATGAACTAGCGATTAGTCGCTATGACTTAAGACGACATGAAACCAAGCTAATTTTATGCTGTGTGGCACTACTCAACCCCACGATTGAAAACCCTACAAGGAAAGAACGGACGGTATCGTTCACTTATAACCAATACGCTCAGATGATGAACATCAGTAGGGAAAATGCTTATGGTGTATTAGCTAAAGCAACCAGAGAGCTGATGAGAACTGTGGAAATCAGGAATCCTTTGGTTAAAGGCTTTGAGAGATTTTCCAGTGGACAAACTATGCCAAGTTCTCAAGCGAAAAATTAGAATTAGTTTTTAGTGAAGAGATATTGCCTTATCTTTTCCAGTTAAAAAAATTCATAAAATATAATCTGGAACATGTTAAGTCTTTTGAAAACAAATACTCTATGAGGATTTATGAGTGGTTATTAAAAGAATTAACACAAAAGAAAACTCACAAGGCAAATATAGAGATTAGCCTTGATGAATTTAAGTTCATGTTAATGCTTGAAAATAACTACCATGAGTTTAAAAGGCTTAACCAATGGGTTTTGAAACCAATAAGTAAAGATTTAAACACTTACAGCAATATGAAATTGGTGGTTGATAAGCGAGGCCGCCCGACTGATACGTTGATTTTCCAAGTTGAACTAGATAGACAAATGGATCTCGTAACCGAACTTGAGAACAACCAGATAAAAATGAATGGTGACAAAATACCAACAACCATTACATCAGATTCCTACCTACATAACGGACTAAGAAAAACACTACACGATGCTTTAACTGCAAAAATTCAGCTCACCAGTTTTGAGGCAAAATTTTTCAAGTGACATGCAAAGTAAGTATGATATCTCAATGGTTCGTTCTCATGGCTCACGCAAAAACAACGAACCACACTAGAGAACATACTCACTCTAATACAGAAGATATTGAGGTTCTTATGGCTCTTGTATCTATCAGTGAAGCATCAAGACTAACAAACAAAAGTAGAACAACTGTTCACCGTTACATATCAAAGGGAAAACTGTCCATATGCACAGATGAAAACGGTGTAAAAAGATAGATACATCAGAGCTTTTACGAGTTTTTGGTGCATTCAAAGCTGTTCACCATGAACAAATCGACAATGTAACCTCGAGATTACCGCCTTTGAGTGAGCTGATACCGCTCGCCGCAGCCGAACGACCGAGCGCAGCGAGTCGTGAGCGAGGAAGCCTGCATAACGCGAAGTAAATATTTTTCGGTTTTAAAGAAAAAGGGCAGGGTGGTGACACCTTGCCCTTTTTGCCGGACTGCAGCGGCCGCTACTAGTATTAATATGCGCGCAGCGTCTGGAAAACCGAGGCCAAAAGACGTGCGTCTTTGATGCCCGGTTGCGACTCTACAGCAGAATTAAAATCAAGTCCGGCGCAGCCGGTTGTACAGCTTCCACGCAGTTATCTGCGCCTAAGCCCCCCGCCAGCAGAACGTTGCCAAGCGATTGACCATTTGATCGTGACCAGTCAAAACGTTGCCCGCTTCCACCCTGGCCGTTGTCTAAAACATATTTATCAACGTGCTGAAACTCGCGGCAGGGTTTCACCGACGCTTAATGCTTTCCAGATGGCAACATGTGCTGGCAGAGCTTTTTTCACGCAGCGTATCGATATACAGCTGTTCTTCATTACCATGCAGTTGCACTGCCGCCAGCGATAACACCTTAGCTTTGTCCACCACATCGGCAATATCGTGATTGCGGAACACGCCAACATACTGCAACTGGTACGCAGCCATCACTTCCTGCGCCTGTTCAACGTTGACGCAACGCGGTGATGTCGCAACAAAAATCAACCCACCGTAAATCGCGCCCGCGTCATAAGCTGCTTTAGCATCTTGCCCACGCGTCAGGCCACATACTTTATTCTCACCCAGCAACACCCGGCGCACGGCGGCGTGCAAATCGTCATGGGCCATCAACGCCGAACCAATCAGAAAACCGTTAGCGAAGTGGCTTAACTCGCGCACCTGAGCGTAAGTATTGATGCCGGATTCGCTGATTACCGTCACGTTGTGCCCAGTTTCGGCGCAAGCTCGCGGGTACGGTTCAGATCGATCGACAGATCGCGCAGATCGCGGTTGTTGATGCCAACGACCTTTGCTCCCAATGCAATGGCGCGCTCCTGTTCCTCTTCATTACTGACTTCGGTCAGCACCCCCATCTCCAGACTGTGAGCGACGGCGGCAAGCTGGCGATATTGGTCGTCATCCAGTACTGAAAGCATTAATAAGCAGGCATCGGCCTGGTGATCGCGCGCCAGATAGATCTGGTAAGGGTCGATAATGAAGTCTTTACATAAAATCGGCTGCGGGGCGATTTGGCTGACGATGGGGGAAGGAAGATAAAACTTGCTGAAAATATTTCTCATCAGTCAGCACCGAAATTGCCGAAGCGTAATGTTTATAAATGGCGGCAATGCGTGCTCAATCAAAATCATCACGGATCACGCCTTTTGACGGCGACGCTTTCTTGCACTCCAGAATAAACGCCGTGCGCGCACCCTGTAGCGCATCATAAAAATGTCGCGTGCTCGGCTGAACCTCATTCTGAAAACTGGCCAGCGGTTGCTGCTGTTTGCGGGCTTCTACCCAAATCGCCTTGTCTGCGACGATTTTCGCTAAAACGGTTTGCATCATCTAGTATTTCTCCTCTTTCTCTAGTAGCTAGCCCAAAAAAACGGGTATGGAGAAACAGTAGAGAGTTGCGATAAAAAGCGTCAGGTAGGATCCGCTAATCTTATGGATAAAAATGCTATGGCATAGCAAAGTGTGACGCCGTGCAAATAATCAATGTGGACTTTTCTGCCGTGATTATAGACACTTTTGTTACGCGTTTTTGTCATGGCTTTGGTCCCGCTTTGTTACAGAATGCTTTTAATAAGCGGGGTTACCGGTTTGGTTAGCGAGAAGAGCCAGTAAAAGACGCAGTGACGGCAATGTCTGATGCAATATGGACAATTGGTTTCTTCTCTGAATGGCGGGAGTATGAAAAGTATGGCTGAAGCGCAAAATGATCCCCTGCTGCCGGGATACTCGTTTAATGCCCATCTGGTGGCGGGTTTAACGCCAATTGAGGCCAACGGTTATCTCGATTTTTTTATCGACCGACCGCTGGGAATGAAAGGTTATATTCTCAATCTCACCATTCGCGGTCAGGGGGTGGTGAAAAATCAGGGACGAGAATTTGTTTGCCGACCGGTAATCTGCTGTTCCGCCAGGAGAGATTCATCACTTCGGTCGTCATCCGGAGGCTCGCGAATGGTATCACCAGTGGGTTTACTTTCGTCCGCGCGCCTACTGGCATGAATGGCTTAACTGGCCGTCAATATTTGCCAATACGGGGTTCTTTCGCCCGGATGAAGCGCACCAGCCGCATTTCAGCGACCTGTTTGGGCAAATCATTAACGCCGGGCAAGGGGAAGGGCGCTATTCGGAGCTGCTGGCGATAAATCTGCTTGAGCAATTGTTACTGCGGCGCATGGAAGCGATTAACGAGTCGCTCCATCCACCGATGGATAATCGGGTACGCGAGGCTTGTCAGTACATCAGCGATCACCTGGCAGACAGCAATTTTGATATCGCCAGCGTCACAGCATGTTTGCTTGTCGCCGTCGCGTCTGTCACATCTTTTCCGCCAGCAGTTAGGGATTAGCGTCTTAAGCTGGCGCGAGGACCAACGTATCAGCCAGGCGAAGCTGCTTTTGAGCACCACCCGGATGCCTATCGCCACCGTCGGTCGCAATGTTGGTTTTGACGATCAACTCTATTTCTCGCGGGTATTTAAAAAATGCACCGGGGCCAGCCCGAGCGAGTTCCCGTGCCGGTTGTGAAGAAAAAGTGAATGATGTAGCCGTCAAGTTGTCATAACTCTAGAAGCGGCCGCGAATTCGAAGAAACAGCGGCCGCGACTTGCAAATCATCCTTAGCGAAAGCTAAGGATTTTTTTTATCTGAAATTCTGCCTCGTGATACGCCTATTTTTATAGGTTAATGTCATGATAATAATGGTTTCTTAGACGTCAGGTGGCACCATGGGAAATGTGCGCGGAACCCCTATTTGTTTATTTTTCTAAATACATTCAAATATGTATCCGCTCATGAGACAATAACCCTGATAAATGCTTCAATAATATTGAAAAAGGAAGAGTATGAGTATTCAACATTTCCGTGTATAACCTATCCCTTTTTTGCGGCATTTTGCCTTCCTGTTTTTGCTCACCCAGAAACGCTGGTGAAAGTAAAAGATGCTGAAGATCGGTTGGGTAAGAATTCAGGGTTACATCGAACTGGATCTCAACAGCGGTAAGATCCTTGAGAGTTTTCGCCCGAAGAACGTTTCCAATGATGAGCACTTTTAAAGTTCTGCTATGTGGCGCGGTATTATCCCGTATTGACGCCGGGCAAGAGCAACTCGGTCGCCGCATACACTATTCTCTCAGAATGACTTGGTTGAGTACTCACCAGTCACAGAAAAGCATCTTACGGATGGCATGACAGTAAGAGAATTATGCAGTGCTGCCATAACCATGAGTGATAACACTGCGGCCAACTTGCTTTCTGACAACAATGGGAAAACTTACGAAGGAGCTAACCGCTTTTTTGCACAACATGGGGGATCGTGTAACTCGCCTTAATCGTGGGAACCGGAGCTGAATGAAGCCATACCAAACGACGAGCGTGACACCACGATGCCTGTAGCAATGGCAACAACGTTGCGCAAACTATTAACTGGCGAACTACTTACTCTAGCTTCCCGGCAACAATTAATAGACTGGATGGAGGCGGATAAAGTTGCAGGACCAGCTTCTGCGCTCGGCCCTTCCGGCTGGCTGGTTTATTGCTGATAAATCTGGAGCCGGTGAGCGTGGGTCTCGCGGTATCATTGCAGCACTGGGCCCAGATGGTAAGCCCTTCCGTATCGTAGTTATCTACACGACGGGGAGTCAGGCAACTATGGATGAACGAAATCGACAAG
+
..0<****33<<:;;<ECCFGCCADIEGE>?A6689EAEHFIIJJJDEFEI5445DEA<;<DHFIHHBB@AB7''(+3)(&''*)**,-''//7454400/00222DH=</))*++1.*%%'')'(+++69?>;?BEE<;4335DCBA@@><<=CB?@A?CCHHJDGHFHCEEFGIJJJGGHJF=96793333FJEDIJIJJJEGJJGJJHJFJE??>?BDEEJJFJJDJGCDDFDCJAABJJJIFG@??@EJEGJF@<=DA;;JEECDFGJGEDJEBJIFFGIGEFEJJJEGGFHIJJJJHHGFJHHIHIEEJHJFDBEIGFGECDCEGJEIID9999??BBBBEFJCCFBEJBAEAEB@A@A@>????>@?>>ACBABDDECIIJHFHDEDFJIHA@EJCEE;:::A@0000@?<;::8453355;:9:<;132.(444=IECDIJHDBACGABBFGJJFBB;111/...JDGEJCFBCGFC8.++,;<;<A??&&&&'''????@CB@@ACBCAB<;;<=>=>FA>@A>@83340&'''&$$$%%&(0**/0&557AEFJFCABJJJIIJJJJJGBCEEGJFFFFEIHJFGEHJFJEC9987;::==BDCEEBECCFIGJJJEFFHFHJJIC>:/)('&%&&'&&&&##$$%$$%&&&'-**+*-&%$%'$'''&&%%$#$#%&$%%&('$##%&$&&%(+-.*)(&%%%&%&'-4421226:9:;9;7..*),/141./))((&&&%)6>>E@HJHJJ;FHEJJJJJJJB@?;8651221:4555=?A?;DCDBFGCJJJIJJJFJCD;:9:?@CEIHJEFDJJFJG87761+-+*)((*20F>JFFHJIJIJFGC@??BECCCDEBEFCDFBD@:9;81/'&/0+**+66GDFJJHEHJJJFIIHHJFJJIIIJEFGGCCAAFEJIGHFFJ==<;8.0-(((((&&&%&*+3,'''''+@CIJIHJIEJJIDJJJJJJEDFDBFGEJJFC221100;EHHJJGJJJHJA@CGGBCCEFEEECBEGFEJGJJJFGGGJHJHFIJIHFCB8747==DD?=<>GJ>>>>>?EBGJJJFGDDDGFEFJHJGJ93234<:@ABB@BAECCA<=<6---)&%*+./35567CBABJEEDEHEBBDJABACDJJFJFDHG31*-(-.09:;?7@CIJFF><<=E:977;12112**'),,,2346DAAADBEF@AA=@C@>D>17FJDID?>>><=@BCDEFDGEEGEHJFHFIJFJIJJJFJIJFJFHJDJFJJJGDEFHGJJJFIF=?@F@?>>B>@?@JJJEJGJIHGFHJJJJIJJJJJH;;;=CGJJIJHCBJJJBB10//32221=F<GJJJJJGJGJJHFJ998:<92<==9774<=?DG?GG<??@HA??>AIFIHJJGJIHJGJJJGJJJJJJJJHJIJJ>5545B=IIJGJJHJIJDJHHGJJFGJJJJIJIJJDFJCB<?334=E:;:;HJEIDCGJJGFI8888JDFFFJFCBJGHFIJJJFJJF@@@@JFHC;B888:CBJBA>?@CJJEIIJIDCJJJHGJJJJGHJJJFG@@@@54447766;;IF=8888972255>BDDGGHEJGEJJIEF8878@EEHJCFJFJJJGGAJJHJGGJEJDJGIJJGHJGJJGJGJFHHHJHJFJHFDG:**,+4BFE<<<>CBBABFJIJJIJJGGJCGFFJIGHIJJCBCDF@??>BDA@BBDEDFDFD@@BH:8533>HCEDEJGJIFE622/-,%%&&()22299:@?7544967113112<32336<=AJFDCEECCCCIFIEDJE@?BAB@***+1.,--(''--)(&&$'/&%)'''(?@GD@@?:>??CFCBABCJIEBDIJJJGJJGJJ((()'''))&&'7?AADBFIHEG@@@@EDJJJIJJIJFJJJJJJFJC>=45BC=HGCB@@>=995EHJJJJJIJFJJJJJIJJDFA=4,,-13()%%%%$%$$,157A@??JJJGJHFIIFJEDEJJHHJJJJGHJFEGGJGJEJDB==>>4---.66699;97668=B?A@@AEIBJGJJJJHGB@?@1111IDFFHJEEDCA=>?>EFEEH===:....,++,1844447221003<<==>>>CE?=7334569999JB@A@C)'&'&&&)3;:<<3<IJ84358136;>A=<86248417;<;55553,-467111:34-((*)))677;EJJJGFFJJJ>>>FJJGJGJJJHJB@A>>@9:99??D:::;AA@=;:832520.('(('(+.047<GJHIJIJGJJHJJJJJJJGJ>78?;8:92002578=>@DCGBCDEJJIJB8440*2,+*+)('&)(=BB::9:7999:;2111''''8/+AB@?=>CIGDIHEBHC9::=A?@.--/+//4686*(())%&%&'./0--.66GFBA@;778=@@A>=>JJDFJIC;:9820009:GJJ<<;;ACJJJDDGDFDCDAA=>95/----+-,++-.4022/)))*))+*8CEA==B?JAHJJJJJJJDIGIGJJGGEJ65521/,++2534456655000038BCIJIJHEHJJJJHHIHJGJIJIJGJJIJHJJGFJDHGJHJHJJFEJJJJJ:::;J:BDCA@>>DCFGJCDIEABCBGHECC;;;:88>;?CEFFF2111/(((12001//*('%$%''())('''/5?:;;:@@B?<8AIAIHJHFJIJFJHIJJJGJJJJJJFJJIJ?=<<.-.-11ABB@BCBHJJJJJJHFEGDGEIGHD@?<;---.16<>?JEFHJHIJJJJJJJJJFEIJJJJHHGJH333577=>?;CBCFDEJJG====HGJFJJJIGGIHJHFHHJJGJJJJCCEEIEEJJJHJJFIJJJJJJJJHIHJJGIJJFJIJJJJJJIJJJJIJJHJJJJJIJJJJAABAJIHJGJJJFIGJFJJJFGJIJJJJJGJJHJJJJA?@JJJFAJJFJJJJJFGE@D????JCAAAIHD98776998><?99&&&(%%'(1.''&-98<;*))****0BAAAEBBCBFFJFJJJJHJF9999?@;:987;B??FAGFIJHJJJJJEEDDDEE=EJFJJJJIGJCJJJFEBAAD8-,,,:@@>10001447+++3CBJJJJJBBAAJJJJJIJGG70003;=G////00..4799:>?AEJJJJJJJIJJJJBBB@CDCJDEDCDDJFA666<GJH?,,,,,,,@>A@?JCE0..06@@AJJJJJJJIJFHFJJEHDGA@@BC?JHHJJIJHA@?@IJGJJIJJJE>93,++,+)&%&(144:::.../.)&%%(./((')))+<>>GJCFE52:7:JJJJHJJJHIIFGGJJJJHHJHJJJGHJIJJJJHEIHJHHHEEHEFB.......;::.)''((((:<:3223?:999=:760/./AJJJHJJIEEJFJHJIIJJFJED><967:=A@@BBDIFHDHJBA?BDFJ:.CA<=AGJ:;-,,,,6@DC9989:22BHA<:9;EFCEEEFCDCCGJHJJIGG=:9;=<?ACHHJHJJHJJJJJJHJHJJJJJJJJHJJGIIJHEJHJHIJJJJJIJJJJJ@IJCA@BEEJGJJJJJHJJHJDB@=<<;BGFGJGIFFEGDCFBDDA===>>JF@;;>A557IHEJJDABBDDA;?A=>GDDDJGGGGFJHGHJGGJGBDIJIJJHJGIFD/.+*++./=EEGHHJJGJGJJIJJDJJJJJJIEFFJIHHFFEEGJIJJHJJGI>>>HJJJJIIJEAABAJJJFDCFJJJJJEFIGGJFHJIJEGFBB?<<JF@@822JJHHJFJJJJJHJJJGJHJIHHJJIHDJIJHJJJJJJJJIIJFIJHDG<JEFGDDIJFIDCF644;>:<465//++-,.,-134:>??BIGEHJHJHJIJJJEFGGJJJJJEIFJJFHJHJJJJJD>>??JFGJIJJJJJFFJIJJIHD;4:@;9886789EDEECHDGI?DGEJHEBAFBC:9;=DEFJDCEGGF>JJJJIEJDHJJJJJJJJJJJGIHEIFJJF<<<<@?944376---3:99>?F@CDC:>?8:663334CJJJJJIGF@@@HGIJHIJHHJIHJJGJJGFFCD66))('421558?==IC?A?<<<88710//2JIJIDG>>>=?213;;;96:3/,+,/3:99:=>JF@=<=67'*%%%(**-.0112.?>=@B;<<640/+*++,10)%$$&,**'&''/013566;<<?@DFHEDFDHGJHHCCEFJJFIJ74330.45CBDFIGJHFJGHHHJGJJAAA@777HJJJJHGJJJJIJJJHHJGFHFJJFGIHBCHJJIDDEHGJJEEAJEFHIIJJJGJHIJIEFJJIGGHJJHJJJJJJJJIHFGIJDEDFIDDIFJIJJIFJH<<<;FIJJJFGJJGAAAAJJIIJGFJJJJGJJIIJHBBBBJEC??@BJHJJJJJJJJJJJJJHEJCIJHHIJHFJJJIJIJEJHFJGJHEHFJEJGJHIFJBJJJHJEEJFHIIGJEFFDDEFJJGJEDCJJJJJJJJFDID<;;;HGJJJJJ>=>1116JFDEJJIEHIE@?@;;755345?JEDFFEGGHJHJHJJIJJJJIHJJJJJJIJIFHF>9<E0JJIJJJJJJJJIIJJJHJJHGA>>3GJFJCEJJJBA@DGJD@>?0001ABBCJHJJJJJJJJGA95777788555<5''''JHJGJIEIFJHGJIHJJGJJJHJIJDCBDJJDCFIIJJJJ::::@>=>BC<<?;BBBAEEJJJIJGF88DJFJJFIIJD@CDIJ@A>=;:88888899:<A:3IIJJJGCCDEC@AEAGIDJEE@@@AJJJGJIGJJGGJJJGJFJHJJIJJGJIIEDCDDEJJIGJHCABEGJJJGJJJJJGFG@@@A652*'((&(*)*/1DAEEJJ?EFIIHJHJEHIGIED<>0@@AGHJJGIJJHJIJJJJGGEDDFJJJJJJHJFJHJJIJJJHIJJJJGJEIJIIJHJHJJJJEEFJFE<9246768845;<HCB<<==EIHFJIIIJJJJJGBEIJGJHJJGEJJIHJJJEHIJJHJGJJJJJIIFH888<FC9878EA?@HDEHBDAFE>>?DIJFJJJJJJIJJGJGAA666JJJJEIHJJIJJGJGJFJJJGD667==>5//..+)))+/-.01.-$$##'#%%'21-(((((@BCCJHIJJHFGJHEJJHBBDGGEJF;:::>DJGIGFHJGJGGJJJIJD<;<IJC>=CB@@?7774(''')**,*&$#$##$$$%&&(('%%&--0/13/**,+().9=BB6666:6672***-.5:9---214512(((,00+,.:;;<:9==ICGGHJFJD<<<<JJJJJJJFEDBB@@@AEHDCDEBJEHJGH>2IJJJJHJGE@76886001//.12=755577778B>>>FIFDHEG:96289;>=;;<;>@?DID9889;>===BHEHFGJFFB?AAJHJEDCDC>A3323++++@@AEJJJJHJJGJIIIJJGHJJHIHJHGIIHHIGIFGJJIJJJGJJJCCDEJBEF=00012(/..3+-+*.*))(((%('(()(((((*&'*7=CCDFDJJIDJFFIJC3/.++*,400//9B??<('&'.4389=11113%''(&&%)+896:<<=?DGDDFDFIJHJJJGJGJBCEB???///0HJJJG9999EJFHJEJJJJIHHHJJJHHGGJHGJJHJFJEJHJJJFC:878CDCFFJHJJFJJJIAFDHDIHGJJA@G@IHIFIFFGJFJJJBAA@GJJGIJJJJHEJHCJHGDC?++**/02221)))-,*)**8:;FFHJJHCJJIJJJJJIFEJEIJHHJFJJEIGGGIEDB>@>:88:83333('''(A=>BCGCDGDGIIHJJHHGJIII655951'&&&%&')((())1)&)+/<=EEEDDHEGHHEGIJJEFF;;;JJCA@@><84556EE6667AICA51152(&&(&&$
@Glass_T7V_2_D3_11_5_7
TAGGTAGGCTCCTGAGAAGAGGAGAAATACTGAGATGATGCAAACCGTTTTAGCGAAAATCGTCGCAGACAAGGCGATTTGGGTAGAAGCCCGCAAACAGCAGCAACCGCTGGCCAGTTTTCAGAATGAGGTTCAGCCGAGCACGCGACATTTTTATGATGCGCTACAGGGTGCGCGCACGGCGTTTATTCTGGAGTCAAGAACAGTCGCCGTCAAAAGGCGTGATCGGTCATCATCTGAATCCAGCACGCATTGCCGCCATTTATAAACATTACGCTTCGGCAATTTCGGTGCTGACTGATGAGAAATATTTTCAGGGAGGACTAATTTCCTCCCCATCGTCAGCCAAATCGCCCCGCAGCCGATTATGTAAAGACTTCATTATCAACCTTACCAGATCTATCTGGCGCGCTATTACCAGGCCGATGCCTGCTTATTAATGCTTTCAGTACTGGATGACGACCAATATCGCCAGCTTGCCGCCGTCGCTCACAGTCTGGAGATGGGGGTGCTGACCGAAGTCAGTAATGAAGAGGAACAGGAGCGCGCCATTGCATTGGGAGCAAAGGTCGTTGGCATCAACGACCGCGATCTGCGTGATTTGTTGATTGATCTCAACCGTACCCGCGAGCTTGCGCCGAAACTGGGGCACAACGTGACGGTAATCAGCGAATCCGGCATCAATACTTACGCTCAGGTGCGCGAGTTAAGCCACTTCGCTAACGGTTTTCTGATTGGTTCGGCGTTGATGGCCCATGACGATTTGCACGCCGCCGTGCGCCGGGTGTTGCTGGGTGAGAATAAAGTATGTGGCCTGACGCGTGGGCAAGATGCTAAAGCAGCTTATGACGCGGGCGCGATTTACGGTGGGTTGATTTTTGTTGCGACATCACCGCGTTGCGTCAACGTTGAACGGCGCGGAAGTGATGGCTGCGGCACCGTTGCAGTATGTTGGCGTGTTCCGCAATCACGATATTGCCGATGTGGTGGACAAAGCTAAGGTGTTATCGCTGGCGGCAGTGCAACTGCATGGTAATGAAGAACAGCTGTATATCGATACGCTGCGTGAAGCTCTGCCAGCACATGTTGCCATCTGGAAAGCATTAAGCGTCGGTGAAACCCTGCCCGCCCGCGAGTTTCAGCACGTTTTGATAAATATGTTTTAGACAACGGCCAGGGTGGAAGCGGGCAACGTTTTGACTGGTCACTATTAAATGGTCAATCGCTTGGCAACGTTCTGCTGGCGGGGGGCTTAGGCGCAGATAACTGCGTGGAAGCGGCACAAACCGGCTGCGCCGGACTTGATTTTAATTCTGCTGTAGTTCGCAACCGGGCATCAAAGACGCACGTCTTTTGGCCTCGGTTTTCCAGACGCTGCGCGCATATTAATACTGAGTAGCGGCCGCTGCAGTCCGGCAAAAAAGGGCAAGGTGTCGCCACCCTGCCTTTTTCTTGAACCAAAAGATTACTTCGCGTTATGCAGGCTTCCTCGCTCACTGACTCGCTGCGCTCGGTCGTTCGGCTGCGGCGAGCGGTATCACTTCACTCAAAGGCGGTAATATCGAGGTTACATTGTGGATCTCTGCATGGTGAACAGCTTTGAATGCACCAAAAACTCGTAAAAGCTCTGATGTATCTATCTTTTTTACACCGTTTTCATCTGTGCATATGGACAGTTTTTTCCCTTTGATATGTAACGGTGAACAGTTGTTCTACTTTTGTTTGTTAGTCTTGATGCTTCACTGATAGATACAAGAGCCGTGCCAGACCTCAATCCTTCCGTCTGCGCCAGTATGTTCTCTAGTGTGGTTCGTTGTTTTTGCGTGAGCCATGAGAACGAACCCATTGAGAATCATACTTCTTTGCATGTCGCTCAAAAATTTTGCCTCAAAACTGGTGAGCTGAATTTTTGCAGTTAAAGCATCGTGTAGTGTTTTAGGTCCCCGTTATGTAGGTAGGAATCTGATGTAATGGTTGTTGGTATTTTGTCGCCGTTTCATTTTTATCTGGTTGTTCTCAAGTTGGGGTTACGGAATCCATTTGTCTATCTAGTTCAACTTGGAAAATCAACGTATCAGTCGGGCGGCCTCGCTTATCAACCACCAATTTCATATTGCTGTAAGTGTTTAAATCTTTACTTACTGGTTTCAAAACCCATTGGTTAAGCTCTTTGAACTTCATCGTCGTATTTTCAAGCATTCACATGAACTTAAATTCATCAAGGCTAATCTCTATATTTGCCTTGTGGTTTTTCTTTTGTGTTAGTTTCTTTTAATAACCACTCATAAATCCTCATAGAGTATTTGTTTTCAAAAGACTTAACATGTTCCAGATTATATTTTATGAATTTTTTTAACTGGAAAAGATAAGGCAATATCTCTTCACTAAAAACTAATTCTAATTTTTCGCTTGAGAACTTGGCATAGTTTGTCCACTGGAAAATCTCAAAGCCTTTAACCAAAGGATTCCTGATTTCCACAGTTCTCGTCATCAGCTCTCTGGTTGCTTTAGCTAATACACCATAAGCATTTTCCCTACTGATGTTCATCATCTGAGCGTATTGGTTATAAGTGAACGATACCGTCCGTTCTTTCCTTGTAGGGTTTTCAATCGTGGGGTTGAGTAGTGCCACACAGCATAAAATTAGCTTGGTTTCATGCTCCGTTAAGTCATAGCGACTAATCGCTAGTTCATTTGCTTTGAAAACAACTAATTCGAGCATACATCTCAATTGGTCTAGGTGATTTTAATCACTATACCAATTGAGATGGGCTAGTTCAATGATAATTACATGTATTTTCCTTTGAGTTGTGGGTATCTGTAAATTCTGCTAGACCTTTGCTGGAAAACTTGTAAATTCTGCTGACCCTCTGTAAATTCCGCTAGACCTTTGTGTGTTTTTTTGTTTATATTCAAGTGGTTATAATTTATAGAATAAAGAAAGAATAAAAAAAGATAAAAAGAATAAATCCCAGCCCTGTGTATAACTCACTACTTTAGTCAGCCCCGCAGTATTACAAAAGGATGTCGCAAACGCTGTTTGCTCCTATTTCAAAACAGACCTTAAAACCCTAAAGGCTTAAGTAGCACCCTCGCAAGCTCGGGCAAATCGCTGAATATTCCTTTTGTCTCCGACCATCAGGCACCTGAGTCGCTGTCTTTTTCGTGACATTCAGTTCGCTGCGCTCACGGCTCTGGCAGTGAATGGGGGTAAATGGCACTACAGGCGCCTTTTATGGATTCATGCAAGGAAACTACCCATAATACAAGAAAAGCCCGTCACGGGCTTCTCAGGGCGTTTTATGGCGGGTCTGCTATGTGGTGCTATCTGACTTTTTGCTGTTCAGCAGTTACCTCCCTCTGATTTTCCAGTCTGACCACTTCGGATTATCCCGTGACCGGTCATTCAGACTGGCTAATGCACCCAGTAAGGCAGCGGTATCATCAACAGGCTTACCCGTCTTACTGTCCCTAGTGCTTGGATTCTCACCAATAAAAAACGCCCGGCGGCAACCGAGCGTTCTGAACAAATCCAGATGGAGTTCTGAGGTCATTACTGGATCTATCAACAGGAGTCCCAAGCGAGCTCGTAAACTTGGTCTGACAGTTACCAATGCTTAATCAGTGAGGCACCTATCTCAGCGATCTGTCTATTTCGTTCATCCATAGTTGCCTGACTCCCGTCGTGTAGATAACTACGATACAGGAAGCTTAGTCACCATGCTGCAATGATACCGCGAGACCCACGCTCACCGGCTCCAGATTTATCAGCAATAAACCAGCCAGCCGGAAGGGCCGAGCGCAAGTGGTCCTGCAACTTTATCCGCCTCCATCCAGTCTATTAATTGTCAGGGAAGCTAGAGTAAGTAGTTCGCCAGTTAATAGTTTGCGCAACGTTGTTGCCATTGCTACAGGCATCGTGGTGTCACGCTCGTCGTTTGGTATGGCTTCATTCAGCTCCGGTTCCCAACGATCCAGGCGGATTACATGATCCCCATGTTGTGCAAAAAAGCGGTTAGCTCCTTCGGTCCTCCGATCGTTGTCAGAAGTAAGTTGGCCGCAGTGTTATCACTCATGGTTCTGGCGGCACTCCATAATTCTCTTACTGTCATGCCATCCGTAAGATGCTTTTCTGTGACTGGTGAGTACTCAACCAAGTCATTCTGAGAATAGTGTATGCGGCGACCGAGTTGCTCTTGCCCGGCGTCAATACGGGATAATACCGCGCCACATGGCCAAACTTTAAAAGTGCTCATCATTGGAAAACGTTCTTCGGGCGAGAAGGTAAAGATATTACCGCTGTTGAGATCCAGTTCGATGTAACCCACTCGTGCACCCAACTGATCTTCAGCATCTTTTACTTTCACCAGCGTTTCTGGGTGAGCAAAACAGGAAGGCAAAATGCCGCAAAAAAGGGAATAAGGGCGACACGGAAATGTTGAATACTCATACTCTTCCTTTTTCAATATTATTGAAGCATTTATCAGGGTTATTGTCTCATGAGCGGATACATATTTGAATGTATTTCAAGAATAAACGAATCGGGGTTCCGCGCACATTTCCCATGGTGCCACCTGACGTCTAAGAAACCATTATTATCATGACATTAACCTATAAAAATAGGCGTATCACGAGGCAGAATTTCAGATAAAAAAAATCCTTAGCTTTCGCTAAGGATGATTTGGAATTCGCGGCCGCTGTTTCTTCGAATTCGCGGCCGCTTCTAGAGTTATGACAACTTGACGGCTACATCATTCACTTTTTCTTTCACAACCGGCACGGAACTCGCTCGGGCTGGCACCGGGGTTGATTTTTTTAAATACCCGCGAGAATGAGTTTGATCGTCAAAACCGACGTTGCGACCGACGGTGGCGATAGGCATCCGGGTGGTGCTCAAAAGCAGCTTCGCCTGGCTGATACGTTGGTCCTCGCGCCAGCTTAAGCGCTAATCCCTAACTGCTGGCGGAAAAGATGTGACAGACGCGACGGCGACAAGCAAACATGCTGTGCGACGCTGGCGATATGAAAATTGCTGTCTGCCAGGTGATCGCTGATGTACTGACAAGCCTCGCGTCATTATCCATCGGTGGATGCTGACGACTCGTTAATCGCTTCCATGCGCCGCAGTAACAATTGCTCAAGCAGATTTATCGCCAGCAGCTCCGAATAGCGCCCTTCCCTTGCCCGGCGTTAATGATTTGCCCAAACAGGTCGGCTGAAATGCGGCTGGTGCGCTTCATCCGGGCGAAAAGATTCCGTATTGGCAAATATTGACGGCCAGTTAAGCCATTCATGCCAGTAGGCGCGCGGACGAAAGTAAACCCACTGGTGATACCATTGGCGAGCCTCCGGATGACAGCGGCGTGATGAATATTCTCCTGGCGGGAACAGCAAAATATCACCCGGTCGGCAAACAAATTCTCGTCCCTGATTTTTCACCACCCCCTGACCGCGATAGGTCAGGTCGATATTAACCTTTACCATTCCCAGCGGTCGGTCAATAAAAAAATCGAGATAACCGTTGGCCTGATCGGCGTTAAACCCGCCACCAGATGGGCATTAAACGAGTATCCCGGCAGCAGGGGATCATTCTGCGCTTCAGCCATACTTTTCATACTCCCGCCATTCAGAGAAGAAACCAATTGTCCATATTGCATCAGACATTGCCGTCACTGCGTCTTTTACTGGCTCTTCTCGCTAACCAAACCGGTAACCCCACTATTAAAAGCATTCTGTAGACAAAGCGACCGACCGTCGACAAAAACGCGTAACAAAAGTGTCTATAATCACGGCAGAAAAGTCCACATTGATTATTTGCACGGCGTCACACTTTGCTATGCCATAGCATTTTTATCCATAAGATTAAGCAATTACCTACCTGACGCTTTTTATCGCAACCTCTACTGTTTCTCCAG
+
($$%%'$##&%%'%'&(-(--2-68444443&%%&-./-/:AEGJJJHJJJJJJHJJJGHG<;61.89FGIEHJJJHGIHAAADC==>>CEBBD=@EJFCEBCGEJJIGJJIJJJAA<4HF3///5;;<<<>=886662***9=BEGEJEDCCFJJJHGHJGHJJJJ????EFHEJ>AFA78;=JJD;;;8:3/-.,%%%''((&&&'//0=?9656CC?>88222+&&)&%%$%%%(%&&'(EDJF====IJJGDD;;;:??A??;;<A8888<;788()-/=?>>IC<=>GJJJFFFEFF>@==?I<9878D.***474.*(((+79DCDE87>??;,++)**))://./)))*845../01/+(&--.,,BDB??3/..1271,)()(*))----.64//2478=ACA@BB4323:;BBCF=<;89888778,655>FDCDFIH@@AJEGEIDCJJGHEDFJJJJJHIFDBC@=::JJFJD:::?DCEBD++++;7117669ICEHJHIJEJGJGGIJ?@<==>JJIFGF>:::=BBCABCBADAJGJJIHI@@??EFJGE9999C@732387955*)(('&&)*<7788GCCIFGFHJJJ0/..58BHEH?99:843377992CBDHFJIGGJJJEIEJJEHEJHJIJDFCCCFCJEDDDGFHJJJGJJGJHJJJIGF;;;=4333CJJIJFJJJJJJJED==<@JJJJGI?JIJFGJHHGJHJJJJHEJJJEGIDDCCJJIJDDF=<<=J998;D....EJJDGGHE@=2000CEEEGEJJJJFJJGCJGJBBBCJJJJGJGGFJJIJHIJJHJFJHDJFGJJIJGJJJJIJJIJCCACJEJGJJJJJJJJIHFFIF:<FEJEGEEFIE=;<<<<6997;DDGJJJJJJJJIJJJJ>>><>=<??9998*))+-)++0169:?DHEJFECBAGGIGJGJFJFJJJJJJJJGJJJFJIJEJDBDC??34434200;=DCJJHFGJIJHJJJEDI?>JJJJABABJIHGJGJJJIJHEGEGJEFJIGFFJJFFJJJIFJIHIGJJJFEB8:CBCEFEB@A3.++,220,,+***,)+++,*+))*)@DDJJGIGJJJEJIFFJJIJJJG@??BJIEJDFDCH>E@?@>7EGEGFIJJFIJJC==<999BCDIJHJDEEEFFEDBABJIJFGB=JH=7321120,,/?FBB=@EDB4334BBHHJJJIIGFDFF333/.---:::<7<BGJEBAABJCCE44+=FEHIJEB>999:CF@A??=<<<6.*)),,0,%%%',,++77>3323:711229:AA@>@BJJJFDBHHIIEDD@20,0..94446ADC=886455G7//0895589:97+**,0*('%&)9:A>HGGJJFGJJIDEGJGJJEEEA<<-,,-5DDEFJJFIIEH;;52278<ACCJJJJJJJFD====@>////600.---,.-,.+**%))*:9>AEFDCEFFEIFIJJJJGJGJJEDFJGJEAB>>?>::=:>>>;569:644413AACDEDJFDFDJJFJGCEDJ>>>>B,+&'&%&33-)(((?8;::'&&&''&'(,2400****,&%%%))%%%%'',-19::9;<<;;=;33:7766=;ACHGHJ@>??EEJIGHBCJJGJIJDDDBFDCCDEJGGJJJJGJJJJJHIFGJJJJHJJGCBDC4211.(/::==;?>;GHJJIGGHFBCDDJJGFJJJHJJJHJGEGJJHBABAJJ>@@CCJAGJEBCA>@6543511/15:=;;<:<9-,&&&&')&()%%&&*00.),%%$&%%&&&3?ACCCCEAC=<5555<3333622373698?@BEDABBEIJJA>;777,++*+/(**(((()''%%%%$%%0284<<=AAB&&&(,,,D>=7555<A?>>DGJFGDCC2222A.---?>@B=:544455B>:89::;<BAA@@@844-*))()'%&6600997799DCFAFB==<<AAGJHFIHJJJJJFGJFEGEC8/'%%&&&%&%(*+,,--21//0;;654//-+,,-8&%%'&&$$$#$$%,74;::?<0.+***))*534??BFAEEIJJJHIJGHJJJ<:..;667EDBBACDAHHJCGJEFEHGHIDHIHJJGGHJFJJGFEFJJJECDFJJJGFGJHFJJE2*(()269544;BBCEEDF54442,*(&&'+,''''*(&'-(''%%%%(-.3.....--/*+)$%,057A@543?>3=<8889IFJHGIEDEEJJC@6666CCG?E7*))438465<?9888:4467))))>>?BGHJJEFJJJJDGFJJJFHHGJ?==<=;<<:8=;=?8445DAA;;<=>?AF>@=4><=999BB:988HEFGEEGJHHJJIJIJIGHJJJJJJJEBJJGJFGJGGJJJHGJJJJJJJJGECCDJGEFIJJJFJA=<@C@CEJG===<FIFHHJJJEBA;8-,+,1=<>5+((,,;=IEHJJJA@?@ACFIJJJB=5533<@JJHCI@>>>>>>>DCCJBACDJ@?01/+++0045<9<?A?AJJJFJG>>==JJ?=>?IA@DG;778AJJFGDIGJIFHDHJIFCBCBHEGHGDGDCCGFDID==:9;<,77;899<?BBB=BE=F:7>AEE?A/++,((((8<><<98778899;;;<;::7863334:9;:999<<;:::=7776:;86555877877776544566663334;9:9:;:<<>==A==;:;:999766685&&&&')--1367899686677899899:<==@211788876667:;95544775200/)&%%##&'8876558797665689;??<:=:100257:<99876679::99;;7777987788;>?==><::;9988:998789999977(''115,,77880;;/;34400/0006:2<;;;;;96>A@:99;;875677977877766656;=<:*))*,()+(-03700.1127;=;:74456<=8667-,-/-+-,4569;8731014355568753-,3,(()((&&'--655432355778;::87763112387677899:8,+++:75555677?;8666558468:9::;87788774434431223568522225556///07893322544311013547786332240001533336688889653101346554112123358432345422134653224862122:9;:;:87655556798433355578864532322654:==75433334566000188:263//2531100123546678678853347223388888777652122<3222422236679533357666672111)))(-++30.,,-1/.----,+)***++,4@@@DC@I?E>0CJJEGIJJJJHC@BJJJJGJGB3,,)))&$'*--..::@CECDJGJGJJJJJJE@:GJJJJJJJJEIGJJJJIJJJHJJJHHHGBDFGHDDFFF??>>?AD>?>>?FJFDGJJJJJEDDA<;;8923?A?8887898885488:;<;888=::99=<@5435FFJIJGIGJGJJFGGFIHJHJJEEC,,+,((&&43334?@>D:331,335211162112455;9.---654336555:9779A@@B@@@7666@>>><****43000022345--)))),,,-45569?>?DHH?>??HJFHDG;C))42437:AI?>?@???CCD33338**00&&&'0)'&$##%&).0212-++())&&&&,((9;EJJJJJIIJIHJJJJJJJCC?@=:9;>EJJJHDGJJJJGHFIJJJG?D;CB?@<;((((.3,))..-.(&&&)''/09=9<@AAF@><<@JDEDJDCJ==86780-3%%%'.<JIH@;;<CIIHFJ@?@AC@@74112?@I4444GGIJH<<<5666@@<>F@==>==<<8667FFJHHJJHJIHEDHDJA?@5555F::;9:00017-'&)'''&)'''333368111/01/('(*2;310008<=<=A?9CCEABAA?77::20001165557878<88<<66@FIFEC;879556=DJ9666ABCHIJJJJGJEJJIJFJGJGJHIEJDDB6656''''=***(-,))),267;;@@=@:=?ACGHEFCCBBEB@DBAAACAABB@@<;;;AAAC??JFJIJIJHJABBAJJJJJJFGFJCDCDA?CJGGJJJJIJJJJJJG@@@@D<@@32337854658>??FEAAAAJIHJJGJHJGEDFE====>==;:6505595CJJJHHJEDCGCJJGFJGJEFC111054**)+*-)'&'%%$$%&((*))*(-0-238A?:6.--;9.//87,,,,:66=@?;<=:;<<@JIGA987944F;:98BEIGJJFJGJJJGGJE::::JJIJJJHJ;::<5556))*//++//9=??;<<JJACDED??@JJJHJHJJIFJFJGFDFC::9:?DJJE?9655CJIJEHJGJJ<544:=@JJGCGFHJJHJHJGJJJJJJJJJJFHJJJFFJJFA>31*(((.=@BEGEJFIJFEC9*))*773124***&&&'23::.+++*'''HF=6946<;66+***7;.(<=>EHJH;;;<+++*++,::EJJIJHA@@=@@?FJFJJHE988+');B=;99GF??6889CBBCGIJJEFGIIFDA;;86555::;:;DIJIFBEAA865<?FA>>DA=;;:<//+*'%%+,-.,.1/.,,)&&%%',/286;@@=<53326679876+/('''**5778974***(44343<;<==;...+++,1459566-):;BEHIEJEFDB??@==7,+**--/67666++++0&&&(&%%%'',9?>??@=>==331/0/(&()()(+&*+*---1++++5***))))0-,+,*-.09CFIBDBCGJJJJJJGJJJGEDJCJD4000JED;777:6:<=@FFGJJHJJDDDA>?JJJJIGJHJD9611/.1:'''</.,.000,,,,+))&''*)*..<=>99><<ECCGBACBCF@BAABC544410139;1111=>>BDBIJJHEI?=:30'(((?CDADJJEEEGJFCBFFDACDDCEBAD>?>?CABFC;9:@?2+)''$$+.2561-'&&(),,+*+)%$$%$%%&&&'6>@ACAABADJEJGIHFFHJFHJJJJ@@@@E;<;;>;=:77664,GCACA@@B///033.,++/--..1*)+/7BCB9>@=9=>IJGGJGFEEDC.--61111A54=+++(,FICCEDEIJJJIGJEEIFJIJFJICA@B@100//-.'&'''445556A=>>BFDBBBGJFJJIJJJEGHJJHJJJJFJHFHJJIHIGFGEJJFJHFJGIJEJFHDDJ?<33BCGEFJJF=<;***+/--+,((**22---'''&(&&&)11.,)('()(*..)246DJDJGCABB?<<==43/,,,.8BJFDEDGHJFBBBBC;988;@BD=FECBCJJA=?EJJGDBHJJDJJIEDD@7668)(((/+(((%&&%&,)')+%'((*/./41CC<<<40///'''(67;9224(((89=@DGJHEC..-..*'').-086668FEEJ>?=8889=7((66FIIJCBCA1,****'&'',--66--456855...,,,,@@AA;999=DJFCBCDD<:779>((((>?CBC>976>?:66@EC@:99;99*''''''$$$$))+++6443575668B97767778<;:;<9:::.++)),..//../6;?BA>>?332.//()(((3:=EGEC8888<<;0///,,-(.+&$$$###$)()++.6:<IF>=;;><>??GJGBBDAA??((()55337;97::9774457?CHBEJEIDGJJJJJFJEGFFJDJHFGJIGJFEGJGJJ?;:/.,++005('%&)..*+.+*&'))*))*--,++,23?AH=;==A<<400.--&&&'+-2277734((%$
@Glass_T7V_2_D3_11_5_8
ATTTGTGGAGCCTGGCGATAAATCTGCTTGAGCAATTGTTGCTGCGGCACATGGAAGCGATTAACGAGTCGCTCCATCCACCGATGGATAATCGGGTACGCGAGGCTTGTCAGTACATCAGCGATCACCTGGCAGACAGCAATTTTGATATCGCCAGCGTCGCACAGCGTGTTTGCTTGTCGCCGTCGCGTCTGTCACATCTTTTCCGCCAGCAGTTAGGATAGCATCTTCCTGGCGCGAGGACCAACGTATCAGCCAGGCGAAGCTGCTTTCTGAGCGCCGCCCGGATGCCTTATCGCCAGCCGTCGGTCGCAATGTTGGTTTTGACGATCAACTCTATTTCTCGCGGGTATTTAAAAAATGCACCGGGGCCAGCCCGAGCGAGTTCCGTGCCGGTTGTGAAGAAAAGTGAATGATGTAGCCGTCAAGTTGTCATAACTCTAGAAGCGGCCGCGAATTCGAAGAAACAGCGGCCGCGAACTGCAAATCATCCTTAGCGAAAGCTAAGGATTTTTTTTATCTGAAATTCTGCCTCGTGATACGCCTATTTTTATAGGTTAATGTCATGATAATAATGGTTTCTTCAACGTCAGGTGGCACCATGGGAAATGTGCGCGGAACCCCTATTTGTTTATTTTTCTAAATACATTCAAATATGTATCCGCTAATGAGACAATAACCCTGATAAATGCTTCGAATAATATTGAAAAAGGAAGAGTATGAGTATTCAACATTTACCATAGCCCTTATTCCCTTTTTTGCGGCATTTTGCCTTCCTGTTTTTGCTCACCCAGAAACGTCGTGAAGGTCTGGATTTTGCTGAAGATCGGTTGGGTACGAGTGGGTTACATCGAACTGGATACTCAACAGCGGTCGGTCGCGAGAGTTTTTCGCCCCGAAGAACGTTTTCCAATGATGAGCACTTTTAAAGTTCTGCTATGTAGCGGTATTATCCGTATTGACGCCGGGCAAGAGCAACTGGTCGCCGCATACACTATTCTCAGAATGACTTGGTTGAGTACTCACCAGTCACAGAAAAGCATCTTACGGATGGCATGACAGTAAGAGAATTATGCAGTGCTGCCATAACCATGAGTGATAACACTGCGGCCAACTTACTTCTGACGACGATAGGAAACCGGAGGCTAACCGCTTTTTTGCACAACATGGGGATCATGTAACTCGCCTTGATCGTTGGGAACCGGAGCTGAATGAAGCCATACCAAACGACGAGCGTGACACCACGATGCCTGTAGCAATGGCGACGACGTTGCGCCGAAGCTCTTAACTGGCGAACTACTTACTCTAGCTTCCGGCGACAAAAATTAATCAGCTGGATGGAGGCGGATAAAGTTGCAGGACCACTTCTGCGCTCGGCCCTTCCGGCTGGCTGGTTTATTGCTGATAAATCTGGAGCCGGTGAGCATGCTGGGTCTCGCGGTGTCGTTGAGCACTGGGGCCAGATGGTAAGCCCTCCCGTATCGTAGTTATCTACACGACGGGGGAATCACAGGCAACTATGGATGAACGAAATAGACAGATCGCTGAGATAGGTGCCTCACTGATTAAGCATTGGTAACTGTCAGACCAAGTTTACGAGCTCGCTTGGACTCCTGTTGATGAATCCAGTAATGACCTCAGAACTCCATCTGGATTTGTTCAGAACGCTCGGTTGCCGCCGGGCGTTTTTTATTGGTGAGAATCCAAGCACTAGGGACAGTAAGACGGGTAAGCCTGTTGATGATACCGCTGCCTTCTGGGTGCGTCGCCAGTCTGAATGACCTGTCACGGGATAATCCGAAGTGGTCAGACTGGAAAATCAGAGGGCAGGAACTGCTGAACAGCAAAAAGTCAGATAGCACCACATAGCAGACCCGCCATAAAACGCCCTGAGAAGCCCGTGACGGGCTTTTCTTGTATTATGGGTAGTGTCCTTGCATATAATCCATAAAAGGCGGGCTTGTGGTGAGGTTCCCCCATCACTGCCAGAGCCGTGAGCGCAGCGAACTGAATGTCACGAAAAAGACAGCGACTCAGGTGCCTGATGGTCGGAGACAAAAGGAATATTCAGCGATTTGCCCGAGCTTGCGAGGGTGCTACTCTTTAAGCCTTAGGGTTTTAAGGTCTGTTTTGTAGAGGAGCAAACAGCGTTTGCGACATCCTTTTGTAATACTGCGGAACTGACTAAAGTAGTGAGTTATACACAGGGCTGGGATATTATTCTTTTTATCTTTTTTTATTCTTTCTTTATTCTATAAATTATAACCACTTGAATATAAACAAAAAAAACACACGAAAGGTCTAGCGGAATTTACAGAGGGTCTAGCAGAATTTACAAGTTTTCCAGCAAAGGTCTAGCAGAATTTACAGAATACCACAACTCAAAGGAAAAGGACATGTAATTATCATTGACTAGCCCATCTCAATTGGTATAGTGATTAAAATCACCTGACAAATCGAGATGTATGTCTGAATTAGTTGTTTTCAAAGCAAATGAACTAGCGATTAGTCGCTATGACTTAACGGAGCATGAAACCAAGCTAATTTTATGCTGTGTGGCGCTGCTTCAACCCCACGATTGAAAACCCTACAAGGAAAAAACGGACGGTATCGTTCACTTATAACCAATACGCTCAGATGATGAACATCAGTAGGGAAAATGCTTATGGTGTATTAGCTAAAGCAACCAAGCTGATGACGAGAACTGTGGAAATACAGGAATCCTTTGGTTAAAGGCTTTGAGATTTTCCAGTGGACAGACTTGTGCCAAGTCTCAAGCGAAAAATTAGAATTAGTTAGTGAAGAGATATTGCCTTATCTTTTTCCAGTTAAAAAAATTCATAAAATATAATCTGGAACATGTTAAGTCTTTTGAAAACAAATACTCTATGAGGATTTATGAGTGGTTATTAAAAGAACTAACACAAAAGAAAACTCACAAGGCAAATATAGAGATTAGCCTTGATGAATTTAAGTTCATGTTAATGCTTGAAAATAACTACCATGAGTTTAAAAGGCTTAACCAATGGGTTTTGAAACCAATAAGTAAAGATTTAAACACTTACAGCAATATGAAATTGGTGGTTGATAAGCGAGGCCGCCCGACTGATACGTTGATTTTCCAAGTTGAACTAGATAGACAAATCAATACGTAACCGAACTTGAGAACAACCAGATAAAAATGAATGGTGACAAAATACCAACAACCATTACATCAGATTCCTACCTACATAACGGACTAAGAAACACTACACGATGCTTTAACTGCAAAAATTCAGCTCACCAGTTTTGAGGCAAAATTTTTGAGTGACATGCAAAGTAAGTATAATCTCAATGGTTCGTTCTCATGGCTCACGCAAAAACAACGAACCACACTAGAGAACATACTGGCTAAATACGGAAGGATCTGAGGTTCTTATGGCTCTTGTATCTATCAGTGAAGCATCAAGACTAACAAACAAAAGTAGAACAACTGTTCACCGTTACATATCAAAGGGAAAACTGTCCATATGCACAGATGAAAACGGTGTAAAAAAGATAGATACATCAGAGCTTTTACGAGTTTTTGGTGGATCAAAGCTGTTCACCATGAACGAATCGACAATGTAACCTCGGGGATTACCGCCTTTGAGTGAGCTGATACCGCTCGCCGCAGCCGAACGACCGAGCGCAGCGAGTCAGTGAGCGAGGAAGCCTGCATAACGCGAAGTAATCTTTTCGGTTTTAAAGAAAAAGGGCAGGGTGGTGACACCTTGCCCTTTTTTGCCGGACTGCAGCGGCCGCTACTAGTATTAATATGCGCGCAGCGTCTGGAAAACCGAGGCCAAAAGACGTGCGTCTTTGATGCCCGGTTGCGACTCTACAGCAGAATTAAAATCAAGTCCGGCGCAGCCGGTTTGTGCCGCTTCCACGCAGTTATGTGCGCCTAAGCCCCCCGCCAGCAGAACGTTGCCAAGCGATTGACCATTTAATAGTGACCAGTCAAAACGTTGCCCGCTTCCACCCTGGCCGTTGTCTAAAACATATTTATCAACGTGCTGAAACTCGCGGGCGGGCAGGGTTTCACCGACGCTTAATGCTTTCCAGATGGCAACATGTGCTGGCAGAGCTTCACGCAGCGTATCGATATACAGCTGTTCTTCATTACCATGCAGTTGCACTGCCGCCAGCGATAACACCTTAGCTTTGTCCACCACATCGGCAATATCGTGATTGCGGAACACGCCAACATACTGCAACGGTGCCGCAGCCATCACTTCCTGCGCCTGTTCAACGTTGACGCAACGCGGTGATGTCGCAACAAAGATCAACCCACCGTAAATCGCGCCCGCGTCATAAGCTGCTTTAGCATCTTGCCCACGCGTCAGGCCGCATACTTTTATTCTCACCCAGCAACACCCGGCGCACGGCGGCGTGCAAATCGTCATGGGCCATCAACGCCGAACCAATCAGAAAACCGTTAGCGAAGTGGCTTAACTCGCGCACCTGAGCGTAAGTATTGATGCCGGATTCGCTCATTACCGTCACGTTGTGCCCCAGTTTCGGCGCAAGCTCGCGGGTACGGTTGAGATCAATCGACAAATCACGCAGATCGCGGTTGTTGATGCCAACGACCTTTGCTCCCAATGCAATGGCGCGCTCCTGTTCCTCTTCATTACTGACTTCGGTCAGCACCCCCATCTCCAGACTGTGAGCGACGGCGGCAAGCTGGCGATATTGGTCGTCATCCAGTACTGAAAGCGTTCATCCACCAGGCATCAGCCGCTGGGTGATGGCGCGCCAGGATGAGATCTGGTAAGGGTGGATAATGAAGTCTTTACATAAAATCGGCTGCGGGGCGATTTGGCTGACGATGGGGAGGAAGTCTGAAGCTTCCCCTGAAAATATTCTTCATCAGTCAGCACCGAAATTGCCGAAGCGTAATGTTTATAAATGGCGGCAATGCGTGCTGGATCGAAATCATCACGGATCACGCCTTTTGACGGCGACGCTTCTTGCACTCCAGAATAAACGTGCGCAGGCTGTAGGCGCCGATGATGAAAATCTTCAGTGCTGGCTGAACCTCATCTGAAAACTGGCCAGCGGTTGCTGCTGTTTTGCGGGCTTCTTACCCAAATCGCCTTGTCTGCGACGATTTTCGCTAAAACGGTTTGCATCATCTAGTATTTCTCCTCTTTCTCTAGTGGCTCACCCAAAAAAACGGGTATGGAGAAACAGTAGAGAGTTGCGATAAAAAGCGTCAGGTAGGATCCGCTAATCTTATGGATAAAAATGCTATGGCATAGCAAAGTGTGACGCCGTGCAAATAATCAATGTGGACTTTTTTGCCGTGATTATGAGCACTTTTGTTACGCGTTTTTGTCATGGCTTTGGTCCCGCTTTGTTACAGAATGCTTTTAATAAGCAGGGTTACCGGTTTGGTTAGCCAAGGCCGGTAAAAAGACACAGTGACGGCAATGTCTGATGCAATATGGACAATTGGTTTCTTCTCTGAATGGCGGGAGTATGAAAAGTATGGCTGAAGCGCAAATGATCCCCTGCTGCCGGGATACTCGTTTAATGCCCATCTGGTGGCGGGTTTAACGCCGATTGAGGCCAACGGTTATCTCGATTTTTTTATCGACCGACCGCTGGGAATGAAAGGTTATATTTGTCGATCTCACCATTCGCGGTCAGGGGGTGGTGAAAGAGTGGGACGAGAATTTGTTTGCCGACCGGGTGATATTTTGCTGTTCCCGCCAGGAGAGATTCATCACTACGGTCATCATCCGGAGGCTCGCCAATCGTATCACCAGTGGGTTTACTTTCGTCCGCGCGCCTACTGGCATGAATGGCTTAACTGGCCGTCAATATTTGCCAATACGGGGTTCTTTCGCCCGGATGAAGCGCACCAGCCGCATTTCAGCGACCTGTTTGGGCAAATCATTAACGCCGGGCAAGGA
+
'&),('$%&&%%&(16;;:66684400.,++49995;230'&&&*-,,+-+-345;>=/-+++,.++24577;:?5B===CIJEGHHJJJFJC>>==-,,+-,-2.;<///,0014,**)**+5660001ACFAJHF???2228>J<<=IJEJFJGGDEGDB=76347****9-)**+2810/,-.333212246;<@>@44+)()8+8:<96****('')-,-/---.3(&%'),;?753/*+42579>9888?@FDJCD?9:AFEC><92-***38&&&%&&'-41332/.+&'((*,*,-.244588??@?JJJJJJJIJFGGIE2222&&&'%%)*../00/1030/545448EJJJJFJJJFJJJJJDAAB?:8777:85559E>@AJJJJJJIJIHB@8<8856***+>><?D=>DGEJJJGHDIHJBCBBCGJFJEIJJIJJJJHFHC?@@D:99:HJJJHJJJFDFA33323&%%'%%'.1:9::BG:;;99<DJHFFFJJ>=;;4668?7801433014/5:9712=?>JJIIFJHEJJJJJJJFGFFFIJHFDD+))()--334AA;:::A>?;0/,+,3))))CDFBBFJIEEC@EJGGEGBA<<7?CJIGGJJGGIJIJGJJIIJJJJJ44JIJDCDCJCCFJJF@@=<98344,))%&&%(((-39<>?EJGGJJIGEHF?:+))),,,,--(-01FDFDFJDGCBCC>===B886...'''''''),/1999>:45;,+,-3-,1;:>==>;:9:<4444>5F>?EEA@=<4444==>B@<:;:)&%%&',,.*(&&%$$#$%$%#$$-;765.+))*****''&++-.0:<D<9554-,,,1/***('%%&,.001+(%$$$&'((()*34<@=<B::<BJDCFIJJIJHDIFJFCCGJHJJJJJJJGGIHJJJJJJF-,++-%$%%'%%&/0/44..-*%&**.))86666:?B7445:;,,,-&&'4556=>>@DBCHHJJJBAACEJJH32129788>@CBB=?@<=?><<<CJI@>=?FJJJHJJFJGJ=;;<8666<;;B@CC7301326688756117==>=?B>ACGIJE@=<>?HBG====@A2222ACCBGAB?>><<<:;;+(''&&')('('&(*'&--')889:<?FGFIHFHGGGCAA::---@=112248,-:?>:;;7:68IC>>=<?AHJIDCDFJIJBCCFCDDEJJJJJJJHJHGJFF.---JEJEE<<;<JFECGGIGFE778111/.*&%$$&''%%%&%%&%%&///0365<CFJFE8773555??9<;;;878<6.+'12(''&)'')),+,.'%$$&&(**-+**+,,,,.12.0..,.5679986663335;;;>:445>ADD:@AE=GEDCIJJJJJGJJJJJJJJJGEFEIJHGJHGIJF3..3('&&&&'/>;;<43*+(%%''10.,,-;=>777>>D:7667DE::CFJJEA@A?HJGJGJ=>=>EHDC@ACJ>>>;0/007*&*+,,,/1?A@AABDEIGJGJGEEFGJCBBA633322115-***.++,0:8789JI?>><<889FDHGGJFIJJGGB22236=??=>;5E;;;AB1001+)))''%&&&''&)0&&&'0868DFJGGIJ?>:8778<???AAAD===>JGGJJIJJHJJEFBCDCA=;;::::788:44439B@510/0420/1434322388888888IJJJJJJDGDCCJHJJJJHJC?=8<A0)%%%&&,.+)))6---36;54''''''1000799?@FFFFIH;99<=DDEF==<..--469<<-7777=E==GGGFJFF=<@?A:?ACDEABB@EBGCDEIFBCDJJJIFEFFGJJEJJJJFGDF==IHEGHFHJIFJGHJIIFJFIJHFJJHIJJIJJHJH@@@AJFBBCCEAA433381103((&)*12>=9:;;::+*)02.-,,.1110,&%&&'&(*))()('((((((++0.-...;:568;@ABE989?<=:<>((((GJCDAD7...,,..FBAAD@AC?@?@534451111434+***)(()//025@@@CGIGCFGIGJHIFDFFGJCAABEJJGJF><:56201110*'&('+85583',,,CGDG@;977688888==CBBGGGHIJHEEFJJGJGHDEE??@>BCHD?>>>@@>??>AC==<<ABDCCBA@???=>>>4444?A@@?@A?A@AB:8,,,/13214=<>ABCEGCA@AGDJJE><<=@?B752=.---.:9=<=>??>><<<=??@?==<<;<<=?<=?==;>CB9898-,,-)+/)())5//6:?@??A><:9:;?><<<=B;::9AAA>;::=?BCB;1??>?A@=;('''6679:88:99+*)(&('-(<>>>>::BDCB>ABDDA>>;:::;=<=;;2111??@=<:;;=@<9879?4@?==<;:;;;<;=>55572**('$$%$',*&%%%,/--***+44---9<99:<<=<<<3113=@CABB?===:9:99::;::977779=;9788233//*/))+//:>AA988895/)))-((''('('((((&''&&&&&&69;<?>?3333./07???AB=;::;>=??@;<<<=<>99899;99::DA?><::9:<<=;;::<<>>>===<===>==<;;<====;AA==;:;<;:::9:95,+*))*-((138-,,+'%&),++,,--//0356789978:88)'$$%&&)-78=?@=;:99:;<<<=C====;:;CA@4710+**)&%&'''*-.300+)&&()++/+++/=.,,.+++)***)**23118510//.11-5<<=7778:987.-++))*137973-)((+45555665798:999:544587679989:@B=<::<;:99978899:9999889:=<7++++.65545648:><87788779888?D?:9;=:77789879877CDJF77776><89::AI@JHGJJGJGJJJJGJIGIGJJGJGHJFCEGIIJBCCEA@ACJ4337=4*;<JJJJJFGJJFDBD1--***/.;BJJD111274600>JCG?5.DFGFHJJJHFJJJJFJJHGGJJJEJJJJJJJJIJ<66A===AHJIDJIGJJJHGJHAE=9987:;A>8?FJJHCCCJ87792----777,***+(&')-6@AEBFJJFFFFJIJHJJHBA??EJJGJGJJJJJJFDD999>A89869FBDC<4-,,-340/00;:8ADDGHFEEJHHHGJJFEJDA:-+;4-,,+,,*,13<CCBJEJJIGJJIJJJGHHJJJJGJICC7:-JIDJGJJGGJJJJJJIBBCE4442666@AEDC;//./.,,/06....FFJIGCFFBA77ADDCB=:;7789CHHFDJGJJFIIJJHHHFJJDEHJEBCFEA?A@=;;:.+++/<@<::<=8899BFFHC>CEDEHJJJJFGJCB@BGFBDJGJIJJJGHEIEJGIDJ;;;=DDDGCD*)))-))*344=5>?ADJFJIIJHGD@BIIJEJJJFJJGGDEGIJJIJJGGJJGJIJJJJCCBEHGCDJJJFFJJFJGGJIHGJGHGF><JJCA>==;.--..55*''(((*/36645;44CDBJDDDE7777:B@A:::;J??>>A.+))+)''%%&&001?9289C?AAAJEFJJJFCEIHGHJEDAAAA@>>F::88,))*9988::;;>91''(?ACCCBEEJ=:8966:;@CIFJDCDDF999:JJFCD?>>>JJHJG?EIFJGEEEGGFJJJJJFJJJJDA@=644,-0057;5556:9799;77<>DFA@AAEHB4000==::;;;772278EDC@?644475...29?AJIJJJIJJJJHJFJCB@BJ@>@>999,*84?>7200@@ADHIJJJJIJJJG>=>?FJFJHJJIGGEFJFEJ31110-=9:;8889<=::;<55///6''')122222347??DC@BH;9456JJJJJFIJJJGJJJJJJGJJJJGHJHJHJJJJIDGIJFJJJJJJJJJJJJJEEJHHIFIJJJJJJJJJIJJJJJHJJJGIJGJIEJJJJJJJJJJCHJIIFEHFCFA?=:<>7344FGJGACH@@@AEDDFJJGFHJHEJFGHJJJJGJJIJHJFAA9:1;975*''&28::FJFJJJJHJJJJJDGCDCGIHJJFJDAGEEJIEIDB?>?@AEFJHHJHGGJGJI@?A@JA/,,+,.01@@JIJFJGJJJJJJFGHJJJHJ@:::;?CD;;:9:<<67210.14.--.7.,++,0669::3312566;BDEEHFJGIJEJJJJJJ:9998;;;BFHEDEEJJFJJJIIHJJJJ7773::?)))889;DCECFJJGJJB++++D=886897932114865482??>>==B<@?6/55553*++,-/+++-0/0134('''777IFGJJGJFJEEJJJJJJJIJEFDFJDJJIJEEGID=>=>D:99<GBA@>?>100240/3')))JJJIJJJIJJHJIJIJJFJJJJJJGJJJFBAABJFJJIJ=999GFJJJJJJJJDJC@=:::7///*&'/3540DDFCCEJEJFGEJHHJJJE7555FDC=;;;;@FCEFFGJDEEC865688<99:???A,,,,==>=JGHGHEDDFEGGDCEJJJJJEEICCB@??>=>?78;=BAHGJIJJHJ<<<;C=<-@B>;>@87:669;;<A;;;@6/..0-('&')('(*,8/0./11001JJFGDFHJJIJJJJGEBBBJ===DEF32212=-,,)**',,-246;2--<=;222&&&%%$$%%.1'('''***'&''))(//0-...*''*(+,(*&%%%.---.?=>>AEF,,,,DGDBJJJJJGJJHJ@@;::;=7457?GJDBDHJ?<;3212;;AA@6667JHDE;8+/'%%$%%&%(((%&+.0443546-+++22--88;><>@DECFCABABFFABABJGFJJIFJHFJJJEHJJHJJIJJGJGHJJJGDDGJ<<<<CC?64468878?>?EHJEJ8878=?>=@AECB,,+,85.'''%&&&*)*)*544++++'$%&%%&&('(((%$%$&('%%%$$$%')--)''(%$$$%)(%%%%$$$$&&%%%&*14=?HJGJJJHCBBJGHGJHJEDE?<8>;((((-2?:22,()999JGBJEDBCIBJJEEEJJJJJHJJJJFFFIGHIIJGHJHJFEJIEFB@<<<=BFGFJED>A76-()),(''%%%%(%%%((()=CABCAAACJJHJFFJDEJ99855589GJJ>EFHJF@AJHJHCCFJEFB77778CI==<<BCAEEBF7888JJJJFJFJJJGJDFHJGDB99:ECEFFEJFFFJJJHGFFJJIJJGEDGGG>>=<BF@9334)))()))+1('''''**565:?;<::9:JIIFFJFCEFDHJFJ43435A=@A@HEGJHEJEFIJJJJJJJDDJA877,++..'&&'%&&()''(((''&%$%'++31/.227490-+++056<<444+++/@2222<FEBAACDEHJJJJGFJJFJJFDEFF>>:899GGFJJJJGJEDDCBJJJJJJJJJJJJJJECB<:@DABBAA7>?A>;9:82=:5=:88755599979993):-..@FDFH@@>>58/-+,,,,578==>>FDDBJGJJJEDAA***-:778CE@@D??@@FFGGGEJFIGIJI@?@BFJJI=;+,++,-&%%(35&&5;>?BADDEJHB>::9HJH777212++)'&$$&+---,*+01446>@?F@<??A<<;5/..('''''5@EIHCJHFJEJJJFJI9::9<>>@CBB////>922&&&&98;9;968211'&&&.,,,A@<>==@>;;=ACC2112I@@ABEGJG?A@@CEDFJJJGJHFJJJIJIJJJJFJJJJFHFJIJIGJIHJJIGCFFHJGJHEBD:345670,BCFJJGJJBAA@855779555556>@DBDCFHHEG:7FHDBB@BDEBCBGF??=11197/-*%
@Glass_T7V_2_D3_11_5_9
TTATCGCAACTCTATGTTTTCTCCATACCCGTTTTTTCGGCTAGCTACTAAGAGAGAAATACTAGATGATGCAAACCGTTTTAGCGAAAATCGTCGCAGACGAGCAATTCAGTAGAAAACTTCCGCAAACAGCCGCAACCGCTCGCCAGTTTTCAGAATGAGGTTCAGCCGAGTGGCCGGACGTTTTATGATGCGCTACAGGGTGCGCGCACGGCGTTTATTCTGGAGTGCAGAGTGTCGCCGTCAAAGGCAGCGGTTTACCGTGATGATTTGAATCCAGCACGCATTGCCGCCATTTATAAACATTACGCTTTTCGGCAATTTCGGTGCTGACTGATGAGAAATATTTTGCGGGAGCTTTGATTTCCTCCCCCATCGTCAGCCAAATCGCCCCGCAGCCGATTTTATGTGAGAAGAGTTCATTATCAACCCTTACCAGATCTATCTGGCGCCGCTATTACCAGGCCGATGCCTGCTTTATTAATGTTTTCAGTACTGGATGACGACCAATATCCGCCAGCTTGCCGCCGTCGCTCACAGTCTGGAGATGGGGATCTGAGCCGAAGTCAGTAATGAAGAGGAACAGGAGCGCGCCCGTGCATAGGGAGCAAAGATCGTCGCATCAACAACCGCGATCTGCGTGATTTGTCGATTGATCTCAACCGTACCCGCGAGCTTGCGCGAAACTGGGGCGCAACCTGACGGTCATCAGCGAATCCGGCATCAATACTTACGCTCAGGTGCGCGAGTTAAGCCACTTCGGCTGACGGTTTTCTGATTGGTTCGGCGTTAAATCGCCCATGACGATTTGCACGCCGCCGTGCGCCGGGTGTTGCTGGGTGAGAATAAAGTATGTGGCCTGACGCGTGGGCAAGATGCTAAAGCAGCTTATGACGCGGGCGCGATTTACAGTGGGTTGATTTTTGTTGCGACATCACCGCGTTGCGTCAACGTTGAACAGGCGCAGGAAGTGATGGCTGCGGCACCGTTGCAGTATGTTGGCGTGTTCCGCCAGATCACGATATTGCCGATGTGGTGGACAAAGCTAAGGTGTTATCGCTGGCGGCAGTGCAACTGCATGGTAATGAAGAACAGCTGTATATCGATACGCTGCGTGAAGCTCTGCCAGCACATGTTGCCATCTGGAAAGCATTAAGCGTCGGTAAAACCCTGCCGCCCGCGAGTTTCAGCACGTTGATAAATATGTTTTTCCAACAACGGCCAGGGTAAAACCAGGCAACTGGTTGACTGGTGGCCGCTCTTAAATGGTCAATCGCTTGGCAACGTTCTGCTGGCGGGTTGCGGCGAGAATAACTGTCGTGGAAGCGGCACAAACCGGCTGCGCCCGGACTTTGATTTTAATTCTGCTGTAGAGTCGCAACCGGGCGTCAAAGACGCACGTCTTTTGGCCTCGGTTTTGCAGACGCTGCGCGCATATTAATACTCGTAGCGGCCGCTGCAGTCCGGCAAAAAAGGGCAAGGTGTCACCACCCTGCCCTTTTTCTTTAAAACCGAAAAGATTACTTCGCGTTATGCAGGCTTCCTCGCTCACTGACTCGCTGCGCTCAGTAGTTCGGCTGCGGCGAGCGGTATCAGCTCAAAGGCGGTAATCTAGAGGTTCAGTTGTCAATCTGTTCATGGTGAACAGCTTTGAAATGCACCAAAGTTCGTAAAAGCTCTGATGTATCTATCTTTTTACACCGTTTTCATCTGTGCATATAAACAGTCCCTTTTGATATGTAACGGTGAACAGTTGTTCTACTTTGTTTGTTAGTCTGATCCTTCACTGATAAATACAAGAGCCATAAGAACCTTCAAATCCTTCCGTATTTCACATATGTTGTAGTCTGTCGTTGGTTGCTTGCGTGAGCCATGAGAACATAGAAATAATACTTTGCATGTCACTCAAAAATTTTGCCTCAAGAAAACTGGTAGACTGAATTTTTGCAGTTAAAGCATCGTGTAGTGTTTTTCTTAGTCCGTTATGTCAGTAGGAATCTGATGTAATGGTTGTTGGTATTTTGTCACCATTCATTTTTATCTGGTTTATTCTCGGGTTCGATTAGATCCATTTGTCTATCTAGTTCAACTTGGAAAATCAACGTACGTCGGCGGCCTCACTTATCAACCACCATTTCATATTGCTGTAAGTGTTTAATCTTTTGTTGGTTTCAAAACCCATTGGTTAAGTTACTTTAAACTCATGGTAGTTATTTTCAAGCATTAACATGAACTTAAATTCATCAAGGCTAATCTCTATATTTGCCTTGTCGAGTTTCTTTTCTTTGTGTTTAGTTCTTTTAATAACCACTCATAAATCCTCATAGAGTATTTGTTTTCAAAAGACTTAACATGTTCCAGATTATATTTTATGAATTTTTTAACTGGAAAAGATAAGGCAATATCTCTCACTAAAAACTAATTCTAATTTTTCGCTTGAGAACTTGGCATGGTTTGTTCCACTGGAAAATTTCAAAGCCTTTAACCAAAGGATTCCTGATTTCCACAGTTCTCGTAGTCGGCTTATCTGGTTGCTTTAGCTAATCGCCGTAAGCATTACCTTACTGATGTTCATCATCTGAGCGTATTTGGTTATAAGTTGAACGATACCGTCCGTTCTTTCCTTGTAGGGTTTTACAATAGTGGGGTTGAGTAGTGCCACACAGCATAAAATCATTTGGTTTCATGCTCCGTTAAGTCATAGCGACTAATCGCCTAGTTGATTTGCTTTGAAAACAACTAATAAGAACATCATCTCAATTGGTCTAGGTCGATTTAATCACTATACCCGGTGATGGGCTAGTCAATGATAATTACATGTATTTTCCTTGAGTTGTGGGTATCTGTCGTTACCTAAGCCTTGCTGGAAAACTTGTAAATTCTCTGCGACCCTATGTAGGAATTTGCGCTAGACCTTTGTGTGTTTTTTTTGTTTATATTAGAGACGTTATGGTTCCTAGAATAAAGAAAAAAATAAAAAAAGATAAAAGAATAAATCCCAGCCCTGTGTATAACTCACTACTTTAGTCAGTTCCGCAGTATTCTCAAAAGGATGTCGCAAACGCTGTTTGCTCCTCTACCAAAGACGACCTTTAAAACCCTAAAGGCTTAAGTCACCACGCAGCTCGGGCAAATCGCTGAATATTCCTTTTGTCTCCGACCATCAGGCACCTGAGTCGCTGTCTTTTCGTGACATTCGAGTTCGCTGCGCTCACGGCTCTGGCAGTGAATGGGGGTAAATGGCGCTCCAGGCGCCCTTTGGATTCCCGTGCAAGGAAACTACCCCATAATACAAGAAGCCCGTCACGGGCTACTCAGGGCGTTTTATGGCGGGTCTGCTATGTGGTGCTATCTGACTTTTTGCTGTTAGCAGTTCCTGCCCTCTGATTTTCCCAGTCTGACCACTTCGGATTATCCGTGACAGGTCATTCAGACTGGCTAATGTCACCAGTAAGGCAGCGGTATCATCGAACAGGCTTACCCGTCTTACTGTCCCTAGTGCTTCGATCACCAGATAAAGAAGCGCCCAGCGGCGACCAGTTCGTTGAACAATGCGGATGGAGTATGAGGTCGATTACTGGATCTCGACCAGGAGTCCAAGCGAGCTCGTAAACTTGGTCTGACAGTTACCAATGCTTAATCAGTGAGGCACCTATCAGCGATCTGTCTGTATTTCGTTCATCCATAGTTGCCTGACTCCCGGTCGTGTAGAATAACTACAATACGAGGAAGAGCTTACCATCTTGGCCCCAGTGCTGCAATGATACCAAGTGCACGCTTAGCAAACTCCAGATTTATCAGCAATAAAACCAGCCAGCCAGAAGGCCAGCAGAAGTGGTATTGCAACTGGCCTCCATCCATCTATCTAATTGTCCGGGAAGCTCATAAGATAATTAGCCAGTTAATAGTTTGCGCAACGTTGTTGCCATTACTACAGGCATCGTGGTGTCACGCTCGTCGTTTGGTATGGCTTCCATTCAGCTCCGGTTCCCAACGATCAAGGCGAGTTACGTGAATCCCCATGTTGTAGAAAAAGCAGGTCGCTCCTTTCGGTCCTTCGATCGTTGTCAGAAGTAAGTTGGCCGCAGTGTTATCACTCATGGTTATGGCAGCACTGCATTAATTCTCTTACTGTTCATGCCATCCGTCGAGTACCTTGTGACTGGTGGTACTCATACCGTCTGTGGAGTGGTTTATAGCGGCGACCGAGTTGCTCTTTGCCGGCATCAATGCGGATAATACCGCGCCACATAGCAAAACTGAACCTCATGGTAAAACGTTCTTCGGGGCGAAAACTGTCAAGGATCTTTGCCGCTGAGGATCCAGTACGATGTAACCCACTCGTGCACCCAACTGATCTTCAGCATCTTTACTTTCACCACATTATTCGGTCAGCAAAAACAGGAAGGCAAAATGCCGCAAGAAAAAAGGGAATGAGGCAACACAGAAATGTTCAAATATCATACTCTTCCTTTTCAATATTATGAAGCGTTTGTCGGGTTATTTTCTCATGAGCGGATACATATTTGAATGTATTTAGAAAAATAAACAAATAGGGGTTCCGCGCACATTTCCCATGGTGCCACCTGACGTCTAAGAAACCATTATTATCATGACATTAACCTATAAAAATAGGCGTATCACGAGGCAGAATTTCAGTAGAAAAAAATCCCTTAGCTTTCGCTAAGGATCGATTTCTGGAATTCGCCGCCGCTGTTTCTTCGAATTCGCCGCCGCTTCTAGAGTTACTGACAACTTAACGGCTGCATCATTCACTTTTTCTTCACAACCGGCACGGAACTCACTCAGGCTGGCCCCAGTAACTTTTTAAATATTACCCACGAGATAGTATGATCGTCAAAACCAACGTTGCCGACCCGACGGTGGCGATAGGCATTCCGGTGGTGCTAAAAAGCAGCTCGCCTGGCTGATACGTTTCTGGTCCTGGCGCCAGCTTGAGCGCTAATCCCTAACTGCTGGCGGAAAGAAGTGACAGACGCGACGGCGACAAGCAGAACATGCTGCGAGACGCTGGCGATATCAAAATTGCTGTTGCCAGGTGATCGCTGATGTACTGACGAGCCTCGCGTACCCGATTATCCATCGGTGGATGGAGCGACTTCGTTAATCGCTTCCATGCGCCGCAGTAACAATTGCTCAAGCAGATTTATCGCCAGCAGCTCCGAATAGCACCCTCCCCTTGCCCGGCGTTAATGATTTGCCCAAACAGTTTCGCTGAAATGCGGCTGGTGCGCTTCATCCGGGCAAAAAATCATTAACTTCTCGGCAAATATTGACGGCCAGTTAAGCCATTCATGCCAGTAGGCGCGCCGGACGAAAGTAAACCCACTGGTGATACCATTAGCGAGCCTCCGGATGACGACCGTAGTGATGAATCTCTCCTGGCGGGAACAGCAAATATCACCCGGTCGGCAAACAAATTCTCGTCCCTGATTTTTCACCACCCCTGACCGCGAATGAGTGAGATTCGAGAATATAACCTTTCATTCCCAGCGGTCGCTGTAGATAAAAAAATAGAGATGACCGAACCGCCCCTCAATCAGGCGTTAAACCCGCAGCCAGATGGGCATTAAACCAGTGCTATTCCGGCAGCAGGGGATCATTTTGCGCTTCAGCCATACTTTTCATACTCCCGCCATTCAGAGAAGAAACCAATTGTCCATATTGCATCAGACATTGCCGTCACTGCATTTTACTGGCTCTTCTCGCTAACCAAACCGGTAACACCGCTTGTAAAGACGTGTTGTTAACAAAGCGGGACCAAAGCCAGTCAACAAAACAG
+
34;<:43('&&%$&'&&-36343312136:-,,-.5<((('?76770.,'&%$'')+))('&&%''/013/00/4;:889;@00004379;+(((**(()**))*'&&*%&%%&$$&+:110,0/17691)(())'%&')***&&&(-,++9768=?B?11126:2-,,/)&$$$%%(./48:::CG@???EIJJGJJI<;21+.++,79<;668DJIFCBC<<989;=1+'&'$$*/12279=2,**,602001221/..0(2((((2*,)&''%(F<<<993333:5888@@9BBD?A==>A887555452,*+)))0556C<;66421--.1,,2-,++*)((('')&'&&*02+,/0'***8566../3;:778>1100430020///??>CBADA=<<=854<21&&&&&&-'&&'/00//(&&&'-,*&'-.211:9,,))**,&&&%(-++++,1189=;8779@@AEC>:8,*)(('&$&&.%%%'(-6///02211347889;>9-+.2/@?@A>ACACC==7..*%%&&)*'***2755(((+,&$$%')'((:<FF=<<<EEIIJJJGIFGJJCE@??;66+,+'&%&',,''./664(''(&&$%)&&%%).-...//30/0234D@?BBGEJJFA@:887;7??@H75778:@>@BC?BB@@>>;9:6.'(,0+*((*,,((((+%$$$%%'(555579:1112>@@@JGJJJJJJJIB@>@BJDAAAADFDC43/10114665877/((&)'$%%&*477//236=8::=3223111,***)&&&**.++++.29;<>8878@;:85622///./02/.--//*))*(''',,3366???ABBBBII-+*&&%(((4<EBAEAACD@@IJHDJFGJEJ>>>?FCDDEJJEABA800***+,,,-./.167:211033/''=B@?<;<<?>+)))9;666BEFGJEJIJJJJJIFGJFHDBC333EJJIGIHGJHJJAFCDFCB;998>DEFDDC<=;8'&&'()//((+,++*,-,4377+++())(++&'&,-,-.02;;:>ABCCHEEIIIGEJ3334BCEHB@222298'''00==8889A<;;8:(&&&,(&%$%%%+.23577-().1-)'')*,.1/+6:4655;;:;AD@AAEEJIE;:70//*)(.--10121*:<@9G@@AAEJJFEE?=7663@C@<;;=>=;;;:?53/)(*=B@@AACBA8.'%%&%%$%%%()'&%##$$$%&(++)'&&&())++(,133240-,-6???3-.;=??88845500//4/-++,//++,(((',&&+),/)'''**(+6:989<@779BDABBDJG;==2(=30/.*),1124579==>BIFDB6555767<0001BEB<,+++3351/./**++/.0.0/346=8444820*(%%&/157788625--(((''.*))&&'(,+*00;<;==;5633465/-//AA?=>@?211123567:D@@B@CB;956:44<)))+245:<<:9:CFD>=<698878734423,,((*)-53671/'%%&23463554:<=C<;81,,,))((*10))>:866,,,-%%%%+&%%$%&(,((('&''&((),%%&&(42*('%&(-%%%&&&&),'.2677550.*(&&'(&'((*1/++,,141&&$%'((,0.)*%%'*<<>66667632+12>:;;=@???AA'&%%'*++,2359(''''&'%%%%''99??@@?>AADDEHGJIJ;98737655...2=8////=>///..$$&%&''3:?@99?9++++7003355;<A>=;;>;<=+&&(((((('%'&&&&,-&,)&')(&%%%&&&(&%%&$$$%%%%&(&%%%-,,..102,-***+,//0++%%,('''&&%%&7=<=??A=??@;8:2*))04,,,+,+)''''*''&'*(('''&()*346BAB@@::;@>@7456689E4444;:77>401(+++-.)('3--'&&&*./0015552?=;6(((0/12345554556ABE;<ADDEEEAEDCHH?>644376-((((.(''',)(''+1.+*((<;=====:9343311232/..05'(((/.1)'&%$%$$%&&)++)))),%$%%''(&$%%&$$%%%)/'&&&*-(-.----01457032)('&%'&',+)(((((/6:53212;+6650.+'&$$$&/&&&')%&*))*''''(***..28;<>??<===@<;9779325154454333233444;@@?BB><>@>=<;=55)%%%',0**'/.+,,,)1--,)'(()(,,-5015---/.//..6>AB=BBBABB4332231221:::=6447JD;778<==>@@DG=JHIGHGHGIGEHJED7777BDDG@.+++*-/23366)*6455//1,,--,-+*..-.57:774446(&&&03;=C=99;<677:2.1.'*++1+**+41('%*'675778;;;*)));=IGJJFE6334:::=:777243--./4599<9888;;423///.))(,0&%%&&%%%%&$$&%%&'%%'$%'(++*+'*(('&%&&2)*2-.45:6++,)**)***,*')(')((),<>>C=;;+**..('&%$%%&*,./423577;8;6?<=?>?A@@/+&'''**-37710-*+.0/2.//***+*'&%&&(-,-&%%%%%+,,,,,8:?D<<=AC@B@B@<<8889:CB>==821*%$%%%$*+,/0499<3334>;.--.***'%$#$##&%&''(('++879:8:9667,+*+,----5)(((*)*2/(&&&%&&&''/;9:=66669:)(((-+*))***22557:<+::<<@B3334==3200,'&&&'()**,&&'0-540024<<53327/,-.0''##$%$##$'&%%%&%%%&'(24'+)&%&%&&&7850;63116202;=ICBCEFGDAA/-,,+((()++&%%%$$$%&*-.13::64>>9667237=FFFICB@AJJJ>>><----/.-/++4422,'''11??@?CC?>>@>7679:>=;99,79<@764,*(().<=A@?=<743124<;;;5//644435?>:...($%%%$$%%**))%*;EDGGHDDGEGGF400/1-,+*'%&'&$%)&*--/(()+--3444:7866586=<<;932015544/,,+./.**,-336;::9:9;:::86433346.--,)%%%)'(----,,--,,,,5?=<;<>(''(1786557774321'&&%&&%&$&'(244,341*'%$%$%'&'%%$$%%&&,(-,,.-/.11243520,))(.0+'+,996677;.'$%&&(/7;;>>D<;:::888:=<;<<.++-++/>;::9:;=CECB@@545@<:9(((677543421999,,-.::>6@=4-8788:;>?9::850.((('&&&*.-,-+*)*)*+,34989989:<..-,(&&',(89:99<<;;;---*-***&%%%*289:>=<<<<7668<999;777?>1000+++'&&+$$**((%%&,*)((*&%%'-))(&)(.000*)))&%&)$%&'''&&&%%%')''(&$%$$&&6.*(()/55---.5.%%&%$$%('),/569@B@<<<>+***((&))%&'%&%&'9=??=>=;==;110***,930----+)))*'%%)+-((((,+,,,,,,-///0/.,57777700001001?@BA<:3/0,***'&$%%(%&(()))&&'&(&&&(+7;:8770+**&&%')%%%&'&%((+0104102,,,+,*%&&%%%)*,,/(%$%%&%&&%&,332249:7-((',,+/..&'&&&'***-**+.00,+'''%%%&')+*,&&&$%$$$%###$%&%%&'(((&&%%%$%%-+))(()+054//.'&&&'&&'&&&&&&&'58:::=DA???C<977)(().569877;/..'''(.4456EHFCB66557///.++))**333<7440/**,.54611=A@@?9<><ABB?AA=>>@AEC?=<=?;99;;45,,*('%('&''***511,''(++--.,+**))))++*41---((&&&&**-0///3:7344ACF84452111433+++,93-0;5544>@DCDG>=<<A@DJ::::DC62122<994451-(%%'&(8=?@;443,-%%''+-.*'%#'6677655+'&(()'%$$##$%%%'''&'('%$$$$$&$$$$)')))*,,***+15++++)2.(0-**'&&')++++0--000//44561000.,-*&%())''&'(,'')&$$###12,*)'(+,32213'(+,;76''&&)*,/1321*''&$')&%$&%$$$#%&%%%&(+0016;<333.//0411556::=??AJHI?>EB<;53153//0;6*&%'&%%''(('),01111731/1-++5434--***+.**))1--*()*12)*')&3)/,,/0,,,,8.012;;0000,++*'''(10/--,4,75686)(((01-'(//48B*))('&%%&&)-29+''')-.10011545553000146---,00/(&.)*+++225:;<<---.((')22203042300)))).0-)+-03*++,/24<<>9989<::8842+''''-.-.../33357777:@HBA?AJGHJEDDGJJIJHJDEDFJHHHJHIIJ@0*)('%&)*-0)((/-*8/>BEJJFCEF7411.*(')),<.44@C>JDB==(''(3321364+**()))./,,/-(())))-()('&'')%%%&4699872*))+112''''97=?;>?@CJJDE><6CEJGIGJHJ==))10/3,))((+'''<@>>>@7))(&##$%&'))++,+*)%%%(''&&&&&%%&&&$$&%%%%'79BB;(((',(&&&$$$%*&'%&'-)))(**)++-233257>45445?>+**1767-,&'&%&((9899>840.**+'&'&&(''&&&%&&'&.00422334/+**12ABD@AFFJJIABA:74..0..,,&%&&)&&'+04>=??BGG5445*('((*+++0-+-,+++4;1***476110)))-10+,*&')&'+'(-.+))1<<?EJGJIGJFC>?%%%%*,//<=>662+'+&&%%$')))&))+2227322420//,+-.6<FJE3333:739==@EDDEDED>A?=>=>=<BABBBFEBAAA0----6850/.011./.114444//././/<B@?4571(ADJJHAA=,,+-/0231'&&(++''&&'+-8:;FEBB8774,**).3376213689897&&&1)(&####%''''&(&%''1,,,++(&'7BDIFIJGGGJDDB98822333/*,0,,,+)-,-3)*=?100AFE>>BCAB75*,++'&''&&%$$$%((:::<A==<>=>0**)()145(((245<4444>6455;=>?>>5477577)()*.,.12;<=>>BEDCFDFF<::86--,+,,-*'-/+*,-81,--,11101//7977=>971-''&'')+-)('(*3330,354675167<88746411-(&%$$%%&&&-10.././((((33)))*0)%%$%&)((()))*,/*)&&&%$')')()**,-005451228)))).54)'()*((()-(,)20///...,1157=?<++++-.<>?FGJIHJHE46:87::788,+,*--,----..36;87=A9<++++77;;9A76667>>:<==@=9978978.'&''2)&%&,-75--.3?==<>BAEJHJIEADDA8564***&%&%/23,,$%&*+''&$#$$'(&'))*,-266IJGEFBC@>3('&&&&&%'(+,'&
@Glass_T7V_2_D3_11_5_10
GAATGTTCTCTAGTGTTGATTAGTTGTTTTTGCGTGAGCCATCAGGAACAAACCATTGAGATCATATTTACTTTGCATGTCGCTGCAAAAATTTTGCCTCAAAACTGGTCAGCTGAATTTTTACAGTAAAGCAGCGTGTAGTGTTTTTCTTTAGTCCGTTATGTAGGTAGGAATCTGATGTAATGGTTGTTGGTATTTTGTCACCATTCATTTTTATCTGGTTGTTCTCAGTTTGGGTACGGAATCCATTTGTCTATCTAGTTCAACTTGGAAAATCAACATATCAGTCGGGCGGCCTCGTTTCTATCAACCACCAATTTCATATTGCTGTAAGTGTTTAAATCTTTACTTATTGGTTTCAAAACCCATTGGTTAAGCCTTTTAAACTCATGGTAGTTATTTTCAAGCATTAACATGAACTTAAATTCATCAAGGCTAATCTCTATATTTGCCTTGTGAGTTTTGTTTGTATTAGCATTTTCTTTTAATAACCACTCATAAATCCTCATAGAGTATTTGTTTTCAAAAGACTTAACATGTTCCAGATTATATTTTATGAATTTTTTTAACTGGAAAAGATAAGGCAATATCTCTTCACTAAAAACTAATTCTAATTTTTTCGCTTGAGAACTTGGCATAGTTTGTCCACTGGAAAATCTCCAAAGCCTTTAACCAAAGGATTCCTGATTTCCACAGTTCTCGTCATCAGCTCTCTGGTTGCTTTAGCTAATACACCATAAGCATTTTCCCTACTGATGTTCATCATCTGAGCGTATTGGTTATAAGTGAACGATACCGTCCGTTCTTTCCTTTGTAGGGTTTTCAATCGTGGGGTTGAGTAGTGCCACACAGCATAAAATTAGCTTGGTTTCATGCTCCGTTAAGTCATAGCGACTAATCGCTAGTTCATTTGCTTTGAAAACAACTAATTCAGACATACATCTCAATTGGTCTAGGTGATTTTAATCACTATACCAATTGAGATGGGCTAGTCAATGATAATTACATGTCCTTTCCTTTGAGTTGTGGGTATCTGTAAATTCTGCTAGACCTTTGCTGGAAAACTTGTAAATTCTGCTAGACCCTCTGTAAATTCCGCTAGACCTTTGTGTGTTTTTTTGTTTATATTCAAGTGGTTATAATTTATAGAATAAAGAAAGAGATTAAGAAAAAAAGATAAAAAGAATAAATCCAGCCCTGTGTATAACTCACTACTTTAGTCAGTTCCGCAGTATTACAAAAGGATGTCGCAAACGCTGTTTGCTCCTCTTCAAAAACAGACCTTAAAACCCTAAAGGCTTAAGTAGCACCCTCGCAAGCTGGGCAAATCCTCAATATTCCTTTTGTCTCCGACCATCAGGCACCTGAGTCGCTGTCTTCGTGACATTAATTTCGCTGCGCTCACGGCTCTGGCAGTGAATGGGGGTAAATGGCGCTTGCAGGCGCCTTTTCGATTCATGCAAGGAAACTACCGTCATACAAGAAAAGCCGTCACGGGCTTCTCAGGGCGTTTTATGGCGGGTCTGCTATGTGGTGCTATCTGACTTTTTGCTGTTCGCAGCAGTTCCTGCCCTCTGATTTTCCAGTCTGACCACTTCGGATTATCCGTGACAGGTCATTCAGACTGGCTAATGCACCCAGTAAGGCAGCGGTATCATCAACAGGCTTACCCGTCTTACTGTTGCCCTAGTGCTTGGATTCTCACCAGATAAAAAAACACCCGGCGGCAACCGAGCGTTCTGAACGAATCTGCAATCAAGGAGTTGTCGGTCATTACTGGATCTATCAACCAGAGTCCAAGCGAGCTCGTAAAGTTGGTCTGACAGTTACCAATGCTTAATCAGTCAGGCACCTATCTCAGCAATGTGTCTATTTCGTTCATCCATCGTTGCCTGACTCCCCGTCGTGTAGATAACTACGATACAGGAAAGCTTTCATCTGGCCCCAGTGCTGCAATGATACCGCGAGACCCACGCTCACCGGCTCCAGATTTATCAGCAATAAACCAGCCAGCCGGAAGGGCCGAGCGCAGAAGTGATCTGCAACTTTATCCGCCTCCATCCGGTCTTTAATTGTTGCCGGGAAGCTTATGTAGAGTAAGTAGTTCGCCAGTTAATAGTTTGCGCAACGTTGTTGCCATTGCTACAGGCGCGTCGTGGTGTCACGCTCGTCGTTTGGTATGGCTTCATTCAGCTCCGGTTCCCAACGATCAAGGCGAGTTACATGATCCCCCATGTTGTGCAAAAAAGCGGTTAGCTCCTTCGGTCCTCCGATCGTTGTCAGAAGTAAGTTGGCCGCAGTGTTATCACTCATGGTTATGGCAGCACTGCATAATTCTCTTACTGTACCATGCCATCCGTAAGATGCTTTTCTGTAGCTGGTGAGTACTCAACCAAGTCATTCTGAGAATAGTGTATGCGGCGAGTACGAGTTGCTCTTGCCCGGCGTCAATACACGGGATAATACCGCGCCACATAGCAGAACTTTAAAAGTGCTCATCATTGGAAAACGTTCTTCGGGGCGAAAACTCTCAAGGATCTTTCACTATTGAGATCCAGTACGATGTAACCCACTCGTGCACCCAACTGATCTTCAGCATCTTTTACTTTCACCAGCGTTTCTGGGTGAGCAAAACGAGAAGGCAAAATGCCGCAAAAAAGGGAATAAGGGCGACACGGAAATGTTGAATACTCATACTCTTCCTTTTTCAATATTATTGAAGCATTTATCAGGGTTATTGTCTCATGAGCGGATAAGTATTGAATGTATTTAGAAAAATAAACAAATAGGGGTTCCGCGCACATTTCCCATGGTGCCACCTGACATCTTCACAGAACCATTATTATCATGACATTAACCTATAAAAATAGGCGTATCACGAGGCAGAATTTCAGATAAAAAAAATCCTTAGCTTTCACTAGGTAGTTTACTGCGGCATTCGCGGCCGCTGTTTCTTCGAATTCGCGGCCGCTTCTAGAGTTATGACAACTTGACGGCTACATCATTCACTTTTTCTTCACAACCGGCACGGAACTCGCTCGGGCTGGCCCCGGTGCATTTTTTAAATACCCGCGAGAAATAGAGTTTGAATCGTCAAAACCAACATTTAAACCGACGGTGGCGATAGGCGTCCGGGTGGTGCTCAAAAGCAGCTTCGCCTGGCTGATACGTTGGTCCTCGCGCCAGCTTAAGACGCTAATCCCTTAACTGCTGGCGGAAAAGATGTGACAGACGCGACGGCGACAAGCAAACATGCTGTGCGACGCTGGCGATATCAAAATTGCTGTCTGCCAGGTGATCGCTGATGTACTGACAAGCCTCGCGTACCCGATTATCCATCGGTGGATGGAGCGACTTCGTTAATCGCTTCATGCGCCGCAGTAACAATTGCTCAAGCAGATCGCCCAGCGGCTCCGGATCGCGCCCTTCCCCTTGCCCGGCGTTAATGATTTGCCCAAACAGGTCGCTGAAATGCGGCTGGTGCGCTTCATCCGGGCAAAAAATTCCGTATTGGCAAATATTGACGGCCAGTTAAGCCGTTCATTGCCAGTAGGCGCGCGGACGAAAGTAAACCCACTGGTGATACCATTCGCGAGCCTCCGGATGACGACCGTAGTGATGAATCTCTCCTGGCGGGAACAGCAAAATATCACCCGGTCGGCAAACAAATTCTCGTCCCTGATTTTTCACCACCCCCTGACCGCGAATGGTGAGATTGAGAATATAACCTTTCGTTCCAGCGGTCGGTCGATAAAAAAATCGAGATAACCGTTGGCCTCAATCGGCGTTAAACCCGCCACCAGATGGGCATTAAACAGTATCCGGCGGCCAGGGAATGATCTGCGCTTCGCATGCTTTCATACTCCCGCCATTCAGAGAAGAAACCAATTGTCCATATTGCATCAGACATTGCCGTCACTGCGTCTTTTACTGGCTCTTCTCGCTAACCAAACCGGTAACCCCGCTTATTAAAAGCATTCTGTAACAAAGCGGGACCAAAGCCATGACAAAAACGCGTAACAAAAGTGTCTATAATCACGGCAGAAAAGTCCACATTGATTATTTGCACGGCGTCACACTTTGCTATGCCATAGCTAACTTTATCCATAAGATTAGCGGATCCTACCTGACGCTTTTTATCGCAACTCTCTACTGTTTCTCCATACCCGTTTTTGGGCTAGCTACTAGAGAAAGAGGAGAAATACTAGATGAATGCAAACCGTTTTAGCGAAAATCGTCGCAGACAAGGCGATCCGGTGAGAAGCCACAACCAGCAGCAACCGCTGGCAACTTCGGTCAGGATCGCCAGACCGAGACATTTTTTATGATGATGCCAGGATCTGGCGGCGTTGCTTTTCTGGAGTGCAAGAAAGCGTCGCCGTCAAAAGGCGTGATCCGTAATGATTTGATCCAGCACGCATTGCCGCCATTTATAAACATTACGCTTCGGCAATTTCGGTGCTGGACTGATCGAGAAATATTTTCAGGGGAGCTTTAATTTCCTCCCCCATCGTCAGCCAAATCGCCCCGCAGCCGATTTTATGTAAAGACTTCATTATCGACCCTTTAGATCTATCTGGCGCGCTATTACCAGGCCGATGCCTGCTTATTAATGCTTTCAGTACTGGATGACGACCAATATCGCCAGCTTGCCGCCGTCGCTCACGGTCTGGAGATGGGGGTGCTGACCGAAGTCAGTAATGAAGAGGAACAGGAGCGCGCCATTGCATTGGGAGCAAAGGTCGTTGGCATCAACAACCGCGATCTGCGTGATTTGTCGATTGATCTCAACCGTACCCGCGAGCTTGCGCCGAAACTGGGGCACAACGTGACGGTAATCAGCGAATCCGGCATCAATACTTACGCTCAGGTGCGCCGTTAAGCCACTTCGCTAACGGTTTTCTCGATTGGTTCGGCGTTGATGGCCCATGACGATTTGCACGCCGCCGTGCGCCGGGTGTTGCTGGGTCAGATAAAGTATGTGGCCTGACGCGTGGGCAAGATGCTAAAGCAGCTTATGACGCGGGCGCGATTTACGGTGGGTTGATTTTTGTTGCGACATCACCGCGTTGCGTCAACGTTGAACAGGCGCAGGAAGTGATGGCTGCGGCACCGTTGCAGTATGTTGGCGTGTTCCGCAATCACGATATTGCCGATGTGGTGGACAAAGCTAAGGTGTTATCGCTGGCGGCAGTGCAACTGCATGGTAATGAAGAACAGCTGTATATCGATACGCTGCGTGAAGCTCTGCCAGCACATGTTGCCATCTGGAAAGCATTAAGCGTCGGTGAAACCCTGCCGCCCGCATTTCAGCACGTTGATAAATATGTTTTAGACAACGGCCAGGGTGGAAGCAGGGAAACGTTTTGACTGGTCACTATTAAATGGTCAATCGCTTGGCAACGTTCTGCTGGCGGGGGGCTTAGGCGCAGATAACTGCGTGGAAGCGGCACAAACCGGCTGCGCCGGACTTGATTTTAATTCTGCTGTAGAGTCGCAACCGGGCATAGAAAGCGCACGTCTTTGGCCTCGGTTTTCCAGACGCTGCGCGCATCCTGATTGCTGGTCGCGGCCGCTGCGGTCCGGGCGAAAAAGGGCAAGGTGTCACCACCCTGCCCTTTTTCTTTAAAACCGAAAAGATTACTTCGCGTTATGCAGGCTTCCTCGCTCACTGACTCGCTGCGCTCGGTCGTTCGGCTGCGGCGAGCGGTATCAGCTCACTCAAAGGCGGTAATCTCGAGGTTACATTGTCGATCTGTTCATGGTGAACAGCTTTGAATGCACCAAAAACTCGTAAAAGCTCTGATGTATCTTTTTTACACCGTTTTCATCTGTGCATATGGACAGTTTTCCCTTTGATATGTAACGGTGAACAGTTGTTCTTACTTTTGTTTGTTAGTCTTGATGCTTCACACTGATAGATACAAGAGCCATAAGAACCTTCAAATCCTAATG
+
'+)&0/*'('&'(+('&%&&)%%&()+,.9>::9:766=<,+%%%%',,-,,,4/''&%%$%&.-**,--,,.4):78773'''&''(.A8334:)&&&.-./446++,''&&-,/1*))-6,(''()+-.0.)(((19''''***165990+788;7GGEJID@?@@EJIDJHJJJFJJJHJJGEEDHDDBEFJJEEJJGJHJIJJJJCJJJJIEJA??AJHJHA==920039<<4420.((++/=<<>??JDJHFA?****.)))*A;CCEJEJF=<<((((:444<A?=@''''1+)%%&()*+<=BCDGIJ>;:;JAFCA<<<=JFDGDCEEIECEDIJCECDA9888ACJDJHJJD>@B@=><;>6FGJHGHFABJJJEEDEJJIDEEE@AAACJFGHJFFHJCHJCJJJJGGJA@@?JFBIEEIDCBDBJIDFD3301)('('*24>DFFJA>=?DFG948956101-,+('&&(&(*2::@DJJEJGFJABCDFJGFEIGIIB;:@@?8889CACGEFCGHJGEGHFHJJJJJGAGJJEGJEJDEFDJCB??ACJJIFFJGJJJFFJJFGJDD?/++AEEFCBBA9960042'&'<@?CAAJHEJEEDFIIJ@+)))::<@>@@@CCGGEHEDCFJJGDA:;???@A@?>0//)&(6>BA@?--++,7:;CGDGHJJB1111JGJFFDFEDDCGAA@BF@?<:;;<<>??@AJJJJ=888B=;;2///4011,*+=?@CJJJGHB>>>@@@?HDGGGHJFEDDEIBBBAGGIEHFBCAAJEGE@*))*;53448467(6893329*)8/66>GIHJA=<;&%%%(00,,+,,,,,,,051**,++../)))14;:<=?DA?@?ACADADDBC@?@<:69998??@?@?@ABE>989:HEHEJJJIJ><<C:@@AGD==@=:;8AFGFIFJJDIHE?A8572EGEFGHJJJHGJJJJJEJEJ?>>@F?@A@=9<:;<<A?@@?IHHE<;;;JJG>>>?C>871-(&,3+&((CA2???ACGHHFFGG=<;<::=BJCE8776;;=;;<0-)))111ADBBB;=0//5:+*)))')*+,/6-,-/0//+1-2,256<>GFGIIGJEAJJ9FEEEG844JCCABDBJJJJJJJJJJEFEDIFD?87520//021/2**(''&'&%%-<DF><24139999-+*,''(,4(?B>?>???>GDIIDGH;;;755:?''''+0,,)1/235;32212003JJJGJJHA<;88:<989899<9)('(*-.+%%%))//*((((34**2JHDDEBEDEGDC2(((*))))=??BB@A,,,.C+++,...5.''%&)*779;B8CDG?20//6:BDGFJJ@BCCFEDE?>@HEJFCBC621078000264*)))+,13468@GEIFJEHJFGJHHJCCA7777<<<CBA<;:;732*)&%$%%%'&()**+)(&'(((%%%%%3235=AFED@?836''''-348:<;;:::38566<@;>JE;6(%%%'&./.,)))((,EEFJHEJJGABCDDJGJJHCDCFB@A44A@@;82223/+'%&%&'%%%())--.3-,+,656015'115@ABCF:99856;;;87850,9114DDEDB@@@?=99888:AGGHFHGBA?@9EJJDEEDHJE;988;:;<=DCEGJEEJJJFHGACBDJDCC@@8-)))(7677CC@<<==@==4++)%&&*),**.1::(('(465556344.'''(.---///9<7766*,%%%&&&%%%&)*)*&(&%%&6655211''(6>80/..//*)1(,..-,-025567=*)),/00+*),//222<***+))))++,,00356,+++'&&'8899*....,(((((((('(.+,,>I<<<>BGFJJCB---->?=8@?6544>;:?8778>9666-+****))**,&%$$%%%'''(''(789;GCCCAIJDHFFI@@>9660,,,001/,,6729::JEFJGJJJHJJJJHHJ@>JFIHFIJEIHJJD888;8<;;9=;=<7<5>666=>@??CEA?5,++,+,+'&)/.'7:::;;>:4(''(365..00,:<<@:988838@D>;:8-)('&##$&&%&')(()-/4:>@EHJHFGIIJGHHJGHFJHJJFJGJHJFFJGGJJFD21/.*)')**++888=9:=323(&&&,,,067722/.234324@>><<=@@9BFJJJJHGD=<==F@@BDFGCCEAG::11BBFDBFDFDDD@A?>A>=>>83/..//0/00'(-.05><???61+**,((((2/-..421//12889HCEIJJHJJJFJJJJJGDFJHGIIFGJJDEB==;9788>??@CAC?G0*((*&&%$'))*'8(()****AA@@CEDB0001,+++,@E8557=BC@@FJJJGFGJFCE>=<9:@:8::<>?A@B><;9+*)),,+,,/2:>C??@7=<84757<733.456569:GI7666@?<@EJFFH::78>==<=9:<93DJJCBCBB(''(:::>>?GJHJ@@@ABB.***JJ>=<FJ=<0/..555760/)%&&)*))))-,++,5.,+&%%&((,()'//+)(&&&*33345.//13499@?2224AB?>ADJ7445E>?@A?JEGFJJIHHJED6666=5664.++,-4:<?ABJJ><854(((4<=?;8;:79944;D<<<<C=>@AIIHCA('')5310394,,,,?;<ADEBD<//0?>=878353.++,66577:??@FH@FIHDCBBBD?>?B<<;<<::;:/.%&'&)''+31(1278GHJ==<=))))'''-B<5241244?A=;;:893/?'''(4-'&&(,..'(((*%&%%$%)*589<DFFFJJGJFEE;;;89@CB;9687/9=67>@A@<9-,-22233JJFJ@AB0.-..02989;CGB?@;B8<<CGB<111-..1''''850**++++--.22359>877767:;++*&&&,;>=>A<<<=<70-),++--/1:B<<<1001BAAFDEJJEEBG<;;74447=FJHDCB=FJFJJJJHJFH=9,:+.+))*'&&(-;8999DF:99:;566<>>:9887822836686>42310/037/(--,0BBCFEHJDC@?@443-+-./1,+(().75645520/0((((1@@;?::988,,,0JJB@=1110<@ABJJJIEFJE<889?BDCJIF<<99300..03/,+''*6+*,)*+,+$&'(''-06721011233422//;=@A@ADDHC:::>BAC>8;<?JJFFJJIHFJJJEJIJJJFJJGIBB5'''+20'/008567;=:<A><=?==<=67769542%%$//44672---.00610...1676,1/../-(),1//0/+,,,;56;90//,+++-&%'/044637000/0.-..4568+***,''''%)+12'99*)))0/...--*))-657848???@6=?8;>?>>734;<AC@@>?DE888ABCEDIAA@@JJJJIJJJJGJJJIJ<<<8---,-./52)))2(&&&%%%,01426>AEDGJIIHJJIEEGJHHH@==<7)))'+-(%&))-,-.226777450=999;?B@BEJIJFHCBJJJJJJJJGEDDJGJJGJHDIH?>;=***7:<@HE8888@F84335HB:53569;<A28535==<>><=43/38>);D'<:;;IJJJAB:?;4=..?4445JJJ<323478=3<=:4:=)*JEFG5444BCE+**'((%%&'(-,,,-=>?@;87688<9AA3320../++++(((:<5460018>@=ACA<+)((*,4)''''...,+++7>FJGIFJHHJDAAB<=>BCAD<:98'&&-.())++&&&%&(,*+.)'&&&012:9:5.&%&(&&&+4.124766664@80//))(&&+,)0:@9:;;<DCJHJIJ?>=543499AAC<0000?AA<;<;=??=000:>>@@;;<=>=>:;==AC>;84---/60001CDBCC8876'&&&&CJJA6666<;33448888CCDD777:BDIBB?@?AIGIJJJJHGJJJJJJJJIJGGJIGFI?A@@AA<<?876654+**+1122A:::<3321,+*+**,.1./3+++,:3430133:20%%%%$$%)+33878'1000-/2,,,--.33550000799DCB>EAHBGCBJDJJIGFDFDEEJHJJDE>?*EGJJH>=<9:<,,-DGC@?CAGHA=:EGEE>GJHJJHJJJID@'''(453'(:ABFJJ@@@?CAAAFFGHEID<;9..5745*((*2)&&$$$&)%%%&)')($%$&(($%%%%%&&''%$%%%&%%#$##$%$$$$$$%$$$%$%%$%$&%%((((('.1('%%$$%%##$#&'%%&$%$$$%&((('%$$&(()*;99H=@;<AFIJJEAEA=??@A57::HGFC??44444+5,,,,./05357:JGGJJJDDEIJFIIJJJJEGBAA768AC?<98///03257///0:0.-+940.'&%''*-'&''14788787F97789IIDCCB@;>>@JFJB<=A@CCD++++@@BB@JFFJHFFJJJJJJJBCDCIFHBBCEGFEJD>>4015547.))*,532-)&&)-4,,0145E<<7787::9<?===:=;;8=@CB>1116A@4JGHJJJJJFEFEHJJHJJJJJ<::<@??AABEJGEJJFGCD30.-))(.16/.-'&&'///CEBC??@EC???>>?CA@BCCF:555:@B=@@>BACDIJJJJGJHBCBCIGJJEA@??<@;B4.--.<AA6225<@@DDB===-,,-<@7777A@@JJFJEIJJE7+*++/2339**CBHEJGCBJ@A::;99844//-())9'&%%->??>>>A??@?E=>=999:C@A9888CB@CGFFFGFJ===??JJJJJ;999A@:9+&&'..69998;5227:GHJHIJI@@.-'&&()+,692-,-36446:7778?8889JJEB@AAAJJA@?;;;2225>=<;<>FJBDBCJ2;<>*)()-,440//100/068DFJF?;672231+++.0+.=@ACIH3112DBC1111;44<<?@?EDEFGD??=EDEEI?@==DD@?@A>9999?JJGJJJGIJJGJJJCBCBBJFFJGIJJIJJGIJJJJJJHFJGEDI:42339A400;@CEJGEGHFHBEFFJFFFJJJE:::;?=54567534;78774((*41100682@A>?CHGJJGDEGFIGDEDGJGJIJHJHGGJIJIJFJJIJJJJJGJJJJGII25//.1888=?@@@FC@>>8884332234;01;;?FCBABBJC@@@AJJJJIJHFHIJJDECH=767986:8/---34+))4,-++,,/8:<;:5.,-?D@??>??>?FHJ:99:;BHDEAJFBA64:50-()&&&-1-,*)()-/,,0077JJJJIJJJIJHJEIEA4444@A?>=@BJJJHHJEDGDJGIJCJJHGJ?A=.--./000;=9889984443365410/13&&&+/'BADGFFDDCJDCA>;<A6544:<BGJJGGIJEEEEIHDEAABBEJ>A761111/.---6578:==3222@E=++++@=65.=JJIJJC@=>9<55*)''+.0..+'&&%%%&3-=66662--,-/694,.--7IEBBEJJJFEGFDH>===JJDEJIC<=A@BJ777:6:9;40/..9@=64/'%%&,>EDIJEHD<359/9935111DJJJIJJJDJGACEBHIJH-+++665579:;CA?;;:;999;<765-,,+-+,/32789DJGEJH5448>3344JFHJJJJFHH32237778;5BAFJFEFIG::99<:777/+**+6(()::77..003AH855..26:;>))(,866;><>@IJDDFFJHIJCBDDJFGJFGHDGGHGJHGJFGGFJIFGGFHIJJGGDDFHHHJGCE??98122((78@A53386BB788564011...-('&()/((5)(()(*+(&'/0<;9(('(+''13''./6665'''&
@Glass_T7V_2_D3_11_5_11
AACATACTGGCTGAATCCGGAAGGATCTGAGGTTCTTATGGCTCTTGTATCTATCAGGTTGAAGCATAGAGACTAACAAACAAAAGTAGAACAACTGTTCACCGTTACATATCAAAGGGAAAACTGTCCATATGCACAGATGAAAACGGTGTAAAAAGGATCGATAAGTCGAGCTTTACGAGTTTTTGGTGCATTCAAAGCTGTTCACCATGAACAAATCGACAATGTAACCTCGAGATTACCGCCTTTGAGTGAGCTGATACCGCTCGCCGCAGCCGAACGACCGAGCGCAGCGAGTGAGTGAGCGAGGACCTTTGCATAACGCGAAGTAATCTTTTCGGTTTTAAAGAAAAAGGGCAGGGTGGTAACCTTGCCCTTTTTGCCGGACTGTTCAGCGGCCGCTACTGGTCTTAATATGCGCGCAGCGTCTGGAAAACCGAGGCCAAAAGAGCGTTGCGTCTTTGATGCCCCAGTTGCGACTTGTGCAGGACGAAATTGGATATAGATCCAGGCGCAGCCGGTTTGTGCCGCTTCCACGCAGTTATCTGCGCCTAAGCCCCCCGCCGCAGAACGTTGCCAAGCGATTGACCATTTAATAGTGACCAGTCAAAACGTTTCCGCTTCCACCCTGGCCGTTGTCTAAAACATATTTATCAACGTGCTGAAACTCGCGGGCGGGCAGGGTTTCACCGACGCTTAATGCTTTCCAGATGGCAACATGTGCTGGCAGAGCTTCACGCAGCGTATCGATATACAGCTGTTCTTCGTTCCATGCAGTTGCACTGCCGCCAGCGATAACACCTTAGCTTTGTCCACCACATCGGCAATATCGTGATTGCGGAACGCGCCAACATACTGCAACGGTGCCGCAGCCATCACTTCCTGCGCCTGTTCAACGTTGACGCAACGCGGTGATGTCGCAACAAAATCAACCACCGTAAATCGCGCCCGCGTCATAAGCTGCTTTAGCATCTTGCCCACGCGTCAGGCCACATACTTATTCTCACCCAGCAACACCCGGCGCACGGCGGCGTGCAAATCGTCATGGGCCATCAACGCCGAACCAATCAGAAAACCGTTAGCGAAGTGGCTTAACTCGCGCACCTCGAGCGTAAGTATTGATGCGGATTCGCTGATTACCGTCACGTTGTGCCCCAGTTTCGGCGCAAGCTCGCGGGTACGGTTGAGATCGATCGACGAATCGCAGATCGCGGTTGTTGATGCCAACGACCTTTGCCAATGCAATCGCACGCTCCCTGTTTCCTCTTAGTTCTTGACTTCGGTCAGCACCCCCATCTCCAGACTGTGAGCGACGGCGGCAAGCTGGCGATATTGGTCGTCATCCAGTACTGAAAGCATTAATCAGCAGGCATCGGCCTGGTAATAGCGCGCCGGATCGATCTGGTAGAGGGTCGATAATGAAGTCTTTACATAAAATCGGCTGCGGGGCGATTTGGCTGACGATGGGGAGGAAATTAAAGCCCCTGAAATATTTCTTCATCAGTCAGCACCGAAATTGCCGAAGCGTAATGTTTATAAATGGCGGCAATGCGTCTGGATCGAAATCATCACGGATCACGCCTTTTGACGGCGACGCTTTCTTGCACTGCAGAATAAACGCCGTGCGCGCACCCTGTAGCGCATCATAAAAATGTCGCGTGCTGGCTGAACCTCATTCTGAAAACTGGCCAGCGGTTGCTGCTTGTTTCGGCTTCTACCCAAATCGCCTTGTCTGCGACGATTTTTCGCTAAAACGGTTTGCATCATCTAGTATTTCTCCTCTTTCTCTCATAGCTAGCCCAAAAAAACGGGTATGGAGAAACAGTAGAGAGTTGCGATAAAAAGCGTAGGGTGGCATCCGCTAATCTTATCGATAAATCGCTATGGCATAGCAAAGTGTAGCGCGTGCAAATAATCAATGTGGACTTTTCTGCCGTGATTATCGACGCTTTTTGTTTACGCGTTTTTGTCATGGCTTTCGTCGCTTTGTTACAGAATGCTTTTAATAAGCGGGGTTACCGGTTTGGTTAGCGAGAAAGACCAGTAAAAGACGCAGTGACGGCAATGTCTGATGCAATATGGACAATTGGTTTCTTCTCTGAATGGCAGGAGATAAAAGTATGGCTGAAGCGCAAAATGATCCCCTGCTGCCAGATCGTTTAATGCCATCTGATGGTTTAACGCCGATTGAGGCCAACGGTTATCTCGATTTTTTTTATCGACCGACCGCTGGGAATGAAAGGTTATATTTTTCAATCTCACCATTAGCGGTAGAGGGGGTAGTAAAGTGGGACAAGATCTTTTGCCGACCGGGTGATATTTTGCTGTTACCAGGAGAGATTATCATCACTACGGTAGATAATCCAGAGGCTGGCGAATCGTATCACCGTGGGTTTACTTTCGTCCGCGCGCCTACTGGCATGAATGGCTTAACTGGCCGTCAATATTACCGATGCGGGGTTCTTTCGCCCGGATGAAGCGCACCAGCCGCATTTCAGCGACCTGTTTTGGGCAAATCATTAACGCCGGGCAAGGGGAAGGGCGCTATTCGGAGCTGCTGGCGATAAATCTGCCTTGAGCAATTGTTACTGCGACATGGAAGCGATTAACGAGTCGGCTTCCCATCCACCGATGGATAATCGGGTACGCGAGGCTTGTCAGTACATCAGCGATCACCTGGCAGACAGCAATTTTGATATCGCCAGCGTCGCACAGCATGTTTGCTTGTCGCCGTCGCTAAGTCACATCTTTTCCGCCAGCGGTTGGGATTAGCGTCTTAAGCTGGCGCGAGGACCGACATTCTTCAGCCAGGCGAACTACTTTGAGCACCACCCGGATGCCTATCGCCACCGTCGGTCGCAATGTTGGTTTTGACGATCAACTCTATTTCTCGCGGGTATTTAAAATTATCACGGGGCAGGCCGACGAGTTTTGGTGCCGGTTGTGAGAGAAAAAAGTGAATGATGTAGCCGTCAGTTGTCATAACTCTAGAAGCGGCCGCGAATTCGAAGAAACAGCGGCCGCGAATTCCAGAATCATTCCTAGCGAACCAGTTTTTTTATCTGAAATTCTGCCTCGTGATACGCCTATTTTTATAGGTTAATGCGCATGATAATAATGGTTTCTCAACGTCAGGTGGCACCATGGGAAATGTGCGCGGAACCCCTATTTGTTTATTTTTCTAAATACATTCAAATATGTATCCGCTCATGAGACGATGACCCTGATAAATGCTTCGATCATCTTGAAAAAGGAAGAGTATGAGTATTCAACGTTCCGTGTCGCCCTTATTCCCTTTTTTTGCGGCACTTTGCCTTCCTGTTTTTGCTCACCCAGAAACGTCCTGTGGAAGCGTAAAAGATGCTGGAGAGGAATCAAGTTGGGTACGAGTAGGGTTACATCCAACTGGATCTCAACAGCGGTAAGATGCTGAGAGTTTCGCCGAAGAACGTTTTCCAATGATGAGCACTTTTAAAGTTCTGCTATGTGGCGCGGTATGTATCCCGTATTGACGCGGCAAGAGCAACTCGGTCGCCGCATACACTATTCTCAGAATGACTTGGTACAGTACTCACCAGTCACAGAAAAGCATCTTACGGATGGCATGACAGTAAGAGAATTATGCAGTGCTGCCATAACCATGAGTGATAACACTGCGGCCAACTTATTTCTGACAACGATGAGAAAACCAAGGAGCTAACCGCTTTTTTGCACAACATGGGGAGTCATGTAACTCGCCTTGAATATCGCGTCGGGAACCGGAGCTGAATAAAGCCATACCAAACGACGAGCGTGACACCACGATGCCTGTAGCAATGGCAACAACGTTGCGCAAACTATTAACTGGCGAACTACTTCTCTAGCTTCCCGGCAACAATTAATAGACTGGATGGAGGCGGATAAAGTTGCAGGACCGCTTCTGCGCTCGGCCCTTCCGGCTGGCTGGTTTATTGCTTCATAAATCTGGAGCCGGTGAGCGTGGGTCTCGCGGTATCAGTGCGGCACTGGGGCCAGATGGTAAGCCCTTTGCATTATCGTAGTTATCTACACGACGGGGAGTCAGGCAACTATGGATCAACGAAATCGACCAATCGCTGGATCGGTGCCTCACTGATTAAGCATTGGTAACTGTCAGACCAAGTTTACGAGCTCGCTTGGACTCCTGTTGATGATCCAGTAATGACCTCAGAACTCCATCTGGATTTGTTCAGAACGCTCGGTTGCCGGCCGCATTTTTATTGGTGAGAATCCAAGCACTAGGGACAGTAGACCGGGTAAGCCTGTTGATGATACCGCTGCCTTACTGGGTGCGTCGCCAGTCTGAATGACCTGTCACGGGATAATCCAAGTGGTAGAGACTTGGAAAATCAGAGGGCAGGAACTGCTCAGACCGCAAAAAGTCAGATAGCACCACATAGCAGACCCGCCATAAAACGCCCTGAGAAGCCCGTGACGGGCTTTTCTTGTATTATGGGTAGTTTCCTTGCATGAATCCATAAAAGGCACTGTAGTGCCATTTACCATTCACTGCCAGAGCCGTGAGCGCAGCGAACTGGAATGTAGCGAAAAAGACAGCGACAGTACCTGATGGTAGGAGACAAAAGGAATATTCAGCGATTTGCCCGAGCTTGCGAGGGTGCTACTTAAGCCTTTAGGGTTTTAAGGTCTGTTTTTGTAGAGCGAACAGCGTTTGCCCAACGTGTTTTGTAATACTGCGGAACTGACTGAGTGGCGTTGCGTTATACACAGGGCTGGGATCTATTCTTTTTTATCTTTTTTTATTCTTTCTTTATTCTATAAATTATAACCACTTGAATATAAACAAAAAAAACACACAAAGGTCTAGCGGAATTTACAGAGGGTCTAGCAAATTTGCAGAAGGTTTAGGAGCAAAGGTCTAGCAGAATTTACAGATACCACAACTCAAAAGGAAAAGGACATGTAATTATCATTGACTAGCCCATCTCAATTGGTATAGTGATTAAATCACCTAGACCAATTGAGATGTATGTATGAATTAGTTGTTTTCAAAGCAAATGAACTAGCGATTAGTCGCTATGACTTAACGGAGCATGAAACCAAGCTAATTTTATGCTGTGTGGCACTACTCAACCCCACCGATCGAAAACCCTACAAGGAAGAGGAACAGAACAGCGCTGCGTTCACTTATAACCGATACGCTAGATGATGAACATCAGTAGGGAAAATGCTTATGGTGTATTGGCTGAAGCAACCAGGAGACTCATGTGAGCAGAGAACTGTGGAAATCAGGAATCCTTTGGTTAAAGGCTTTGAGATTTTCCAGTGGACGAAGAAGCTTGCCAAGTTCTCAAGCGAAAAATTAGAATTCATTAGTGAAGAGATATTGCCTTATCTTTTCCAGTTAAAAAAATTCATAAAATATAATCTGGAACATGTTAAGTCTTTTGAAAACAAATACTCTATGAGGATTTATCAGTGGTTATTAAAAGAACTAACACAAAAGAAAACTCACAAGGCAAATATAGAGATTAGCCTTGATGAATTTAAGTTCATGTTAATGCTTGAAAATAACTACCATGAGTTTAAAAGGCTTAACCAATGGGTTTTGAAACCAATCAGTAAAGATTTAAACACTTACAGCAATATGAAATTGGTGGTTGATAAGCGAGGCCGCCCGACTGATACGTTGATTTTCCAAGTTGAACTAGATAGACAAATGGATGGGGCCCAAAACTGTAGAACAACCAGATAAAATGAATGGTGACAAAATACCAACAACCATTACATCAGATTCCTACCTACATAACGGACTCAAGAAAAACACTACACGATGCTTTAACTTGCCAAAAATTCAGCTCACCAGTTTTTTGAGGCAAAATTTTTGAGTGACATGCAAAGTAAGTATAATCTCAATGGTTCGTTCTCATGGCTCACGCAAAACCAACAAAC
+
?>@((('&%&%.((('+(');ACBA?C=7777<GBBB?ADDJECA@41***))*''((-301562,,'''()9=<?D20010.....****4:==D@@A:;;3201.0-...548:FJ?JIJFCB:3..,,6BEFJHA@ACFJIIJJ@BA@>816.,-,++&%%&%$$$$$'(0269/;<<=>;9570001:5542(((5+++:/**/44688@@3''()5562244@>?@BEBBBA?@FEJJHAABI9111578ACEHJJIJGFDC...--3///0178:...00000459;;=?>=&%%'(./0/.-,('')))(),,8:GDGDGJGJFGFEJGIFE=<BJJJJJDDE:6@?AJA@5447;==<.-,%''&'-/0225=1//+*(&')((&)-6....0//(((())(**);>CEAA>=@AIGIFJGEIGJHIHJHJHHEJF:8<@A:.'%%(''')((()'()''()-'(('(''&&()&))*,+***)**10*&&&'(&$#$&%%('(&)/0233<BB?2/>7774556=@@BDEHFEGGEJGED@A;944::<BAA?553---7666333*000033****21))'''(-00///07:;;@?>;<<GC?=>2110<>?EJGDFDJJGHDJJC;;86113D@B@<00009?ACIJJJJJJGIJJJ533257<EJIIE@ACAHHF=><///19;=?EHDA98@;C?DACGDCJHEGEHJFJJGHJ900'%%'(-7A@BBDJJJHCBBAGJF?111><>E==<9-----*.HHDCDDGEJEDFEFHDB<9::EIICFJFHFG>EEGJHIDB@FFGCD=>>=@@BEDAA:889=HJAB>?BAG)+)*5---799::66559;BE>=<776677679--,,/98..1133JFD==>>BDGAAFEFJEHFJIJDJJJFI222.00-++,.*)+++)(),3378<333158**313+*+*+0465*''+-228768:,494'678ADEBFCAI??<=;555*(((.()886,--0>?CDGFEDJJJHE444111,,+,/..//99:==****8331.00*++*++2E9989HJCDDFF@<<:54521174//01857789788==><90///:<>;7782**&')''&(36;8----885/03-GFEBDCC>?<<HGJ?<9:;2445::3+*++**,,.49++////-(&%'&&&&(///'&&&)(''(**2>>?G@@A??8888JJJFJFJJFJI=8)'%'&+-))*'(()224;-,+&<<;2,A2>=8))))*10)**30+**-+***+---0002-..19<FGGGIIJFGJHIHJFIGJ7669A::IGFFEBC@@CDBBADI7777@75444662/((((**(**+**++-.)''(6@B?=,+++**+3001-.00/,,-0@>=>,)(((-86447///0888BBAF;6ADFJCEFEEDHJ==9666IJ@A?8888BCGDE:99688HH33+;4*<7641.''*+/++33.--,),,)-/-,,,.,++**+*...743346??AEEF;::<AC5&%$$$((.56666668@44339;999.'''AB>=?@E32232//+***,112<=99966635413022++..9****ACCDFJF<<<<A?@@A99>9994JE<=CFHCB?>A@ADBD@442(''(.'''',78888CA9,,,-=;;>=A@BEFG=<<<>>8887::42,+,64,,,1;C++++E>;??FB??>AJ>=98/-)()-65653><9:>?BAHFEDCFJJJJGD=>>:5588:=<=>:9=:97,)//5)))((,,,---;.-,7:67:5668>=:::ACCJD9998878:@AB@C???==5<A@;6;'&&1(&%$%&&*+085669==;=2//0-,..++-10011456---*((+,*)*++,456:;444<43337787:::?=>CDB433/-144567))('))103355==>=1)<@?7773+65533344>>--&%%$%&'3666;9:B>?@JJJHHJJ7722113::<JJGFHI@BDDFHCBC944,)''()'/&&&79<JCJJIIFFGFJEFJ;;;;JDJJ;655555)))*,,,DIDDCC<<==GJD;*4/198;<988+(''(%$%&'5445455ABFBCA=4444;66((()35;;545563&'**'&&&--<8874,3,,*)+++4;A@?A?A@=;:=BEEJJCFGJJJJE??>??=?A?6/13BEAA:666755696447<@D=8556<AEABCB?A>.('''((*/.*,,&&&$$$&((*(((*,./(&%%&'*)'$$)0.+(%'('(((65<=9999<=?>7773333831--02,+)(.3//++(((()((**13311--,&&&'&(,+*((**321&&&&---'''(.+(((&&(,++,.+)(*3222699;B>JFJHJFGHJJGFIGIJJJIJJFGHA444*$$$$&&(**%''&---.+,2>>@11104348529<A@>=AB5566?89@@AAAAEDA55434401111+)),8>C9999?>==CHEJJBBCC6666FHJFAJECC?<;<?866*2**+;<;<A6331*'&%&&'&&(&3;@9::;A<3-++*,'&'()24?BFICABBDJD33332/.-.0*1/'(((//,'8>9878===<?>?B@9232.---3524426:<==>B>=<:==?1111@CI@@?<555,,,9FD9966?*(((211...******;<>ABGA8B@A?EA;;900*''(%$$$%'1//004101:8:979<///.(''(00)((..-+,+00//./23632.*)((()('%&$%'&'346BHEB6))((''),8588;7752--,+>?AGHA?<<:9;?96/..1544444144<><71*..0%%%+***1001<=>?EEDJ>>DHDJHFBF@:666+,'%##%%%)-.//0/12120011*)('**)-(%'&)0,)((*+*2.44320--.))('','&'''&'''&(')++2:<<?:966:?@GIFGDBA?>?@@51100()4>;;;=DBG9999<;<31/../.&&%&%''%%'-.*'('&&)+,--944///125DC27)(((0<@DGGIFBCBBEEJIJGGFDAD?70012)%%%)45>==<9:9)'&%*))&&((*1../02143353/1...-;>A<<5411769:<DDDGA<=<=@??>BBAJJB///EJFJEA=633368732334436:756.,(('&&%%&&&218:;FJGJHBE>3)(&$$$',3)(((?>=<>A9:6743.---112-///'''&)'/11<;==7>E57=;<12<759=GAC<<>0000D>FJEJGF@H@?@IBB<<<<A/311-.2,(%$$$$%&''*()&%&&(,-1/+,0.,,//++),))%$$$%%'')%$#'''+(((,210.''&#$+5+***))((++,783431*('&#$#$%*,0-,9977/,BACBFC6666FJB88?@GF777=A@AA>=<<DFGHEJIJIBC6-''&'(&'''+'&'(11/''''/-..03.++554111---0,+--////...20077;:;;:<?ACDFD::::6&&&%+&&&)565122/:8610++,/68/-)))+0'('',/6666CDDI...199BCC?>??@BDFHEJJJJFJADJJJIIJ....EFHIJJFEHDFJFJGJHJEJD----@AAE100.11*%$$%(%%'%%%*241213,,*449;:?855330/'7:668JC0/--110123=;//..82--+*+(''$$%'(+47688@@GFB7777((((898<?ADEDFF111////>?FDFJIC<=FEFGJIDAJAAADFFEHIDCBGCDDFC=?>>899<@94436?ACBF?>??EDCD/..&'((*+/*+1+>GJHG??>><;:7....??IGEFEEIJ@AADDCDC@@7644DACA****<ADFCEJH>>>JFJJDJIJCD><>BJJJDG=<;:<<+&%&&((,/8868;=?;::6555//('''&&&'2268570*%&%&&&').-)*231,%''(()+*))))))+)%'&&('',+-*++++111./12545466:81020223455799////,++.600=0/,+-&%&'((().+)),**+=?<7677768CCA@BABBB0C?CFBCFEA4336GDBBACDDDAAAD>+'''**),---./578(=>''&&-+(()7;////7.(((2498:.2469>BCFD=:2--@?E9==>=??@B>85-'%&%$$())+753312<6666CDBB>776556,,,,9<444/--36018<FGHJJJD<97:>8888AA@BD?<;:7,+++//065--,,--3338><96487545&%$&))),(545522,+-0011''&'((('&(244357422123/2477;:=655(&&&'''')06CD@?><>=?CDGECEABBJ:::::GEIJFCBIJD>???0//0;,,,6;<667;==@?;>?EEJJEDD><<<>??BCCBAC:889:>==7@AB?@BACE>?99:CDBA++))320..18++++*(&&11018BBCC@@@>@BCJ222333.-..0/.0,*)))&&%%++.00JDCBA==:::8++++...1//)((%%%'+--478EGACHDIHDBAAD?>@>G><:2.=>?@@=<6221-,--.-...+8??=?C;3?AFFJFJJEACC???>=86?74)'&'*)++++,+'(()200(&))'''&((//3((**&&&(((2=;;::>>.+**'&&&'('%&&&/3669;=>@@<=7'&&&&&&'/&&(.6<<,,,,,,.8@B=;<:;<=:==;/96*'''9:??FFDICJJFJDDBCDBA@77::<==DFBCC?<<<<?AA;AA:9857;<=>>A=332./556533''''&%%%&$&%%')'.02431166578;<2212(((('(+)122433,+../)33214''56DEJ@IJHFG@A@?==/..0--,,343?ACB<=FEGDDF?>B5IHHFJJJIGBA;<*<8;32664..012****(''().0,,****&&&'+)))**8;=><;;=GHJBDE32+**))))))*))*))+/23('&&&(04=ACEDDGFEDJIHHFJHJFGJIJJJHJGJJJHDDEADEH?@@6...0=910+((((()),BDDJFA1111034).&$%('(%%%%%''&'''&%%&(()<>>DCDDI6544767?32256CJJEJJDF60001457@JFIFC@@@BF7666D=;3+*+-(((%52220++)'+,((%%'''((((('&'(0-//1--:>DC@98@@JEJEJJJJHJHJFHHJEDGF??>HBCFGFD=;40/11+**+,//..-(+.+,:=<68111112238A>33'&&'''$##$#$%&)-46;>??>?=?GFJCHB?@BED@-321+ADGJCECCBCEEDBCA:9433-.-+*+/36>?;18:?4444@3333F9888D@==4358>>>B@DCFBE''''>GFGDCC?AEFJCFGFDCGBB@@CHJJHDE?>::??@?FG::;BFEB@?ABGDGEECAICHJCEAAB<10/3===>=>A8@DDDIEEJHFGJGEFIFJHHJCCBAGJJFJGDIIHHGJJJJGJJHIFEEHJFFJJI;;;..../1ABDCDA9BAC8777:<AAC0001921244779JEDEDHJGDBB@877966665;0000==?32+++)()+?HDG@ADFJHGDIGCAA@AC@=:;8<)(('%%&((((''+/36((&&&04996=6445****+((,0=>?DGBB997:6666>CFJEHJJIJJEGJJDDDIJJICHDEBB??BAGDAA@?3337:>?EDDCCCFEED@@AABB@>-,,-2)(((.6B<21/'''+,+,-().00/9>=<999=>=EEBFEH6555>J@?@>BA?>@@0(())(()-1:88CCHEGBA>=A@?..../66/-.((&%+12,)*,+++'
@Glass_T7V_2_D3_11_5_12
TTTGGTGCATTCAAAGCTGTTCACCATGAACAGATCGACAATGTAACCTCGAGATTACCGCCTTTGAGTGAGCTGATACCGCTCGCCGCAGCCGAACGACCGAGCGCAGCGAGTCAGTCAGCGAGGAAGCCTGCATAACGCGAAGTAATCTTTTCGGTTTTAAAGAAAAAGGGGCAGGGTGGTGACACCTTGCCCTTTTTTGCCGGACTGCAGCGGCCGCTACTAGTATTAATATGCGCGCAGCGTCTGGAAAACCGAGGCCAAAAGACGTGCGTCTTTGATGCCCGGTTGCGACTCTACAGCAGAATTAAAATCAAGTCCGGCGCAGCCGGTTTGTGCCGCTTCCACGCAGTTATCTGCGCCTAAGCCCCCCGCCAGCAGAACGTTGCCAAGCGATTGACCATTTAATAGTGACCAGTCAAAACGTTGCCCGCTTCCACCCTGGCCGTTGTCTAAAACATATTTATCAACGTGCTGAAACTCGCGGGCGGGCAGGGTTTCACCGACGCTTAATGCTTTCCAGATGGCAACATGTGCTGGCAGAGCTTCACGCAGCGTATCGATATACAGCTGTTCTTCATTACCATGCAGTTGCACTGCCGCCAGCGATAACACCTTAGCTTTGTCCACCACATCGGCAATATCGTGATTGCGAACACGCCAACATACTGCAACGGTGCCGCAGCCATCACTTCCTGCGCCTGTTCAACGTTGACGCAACGCGGTGATGTCGCAACAAAAATCAACCCACCGTCGTAAATCGCGCCCGCGTCATAAGCTGCTTAGCATCTTGCCCACGCGTCAGGCCACATACTTTATTCTCACCCAGCAACACCCGGCGCACGGCGGCGTGCAAATCGTCATGGGCCATCAACGCCGAACCAATCAGAAAACCGTTAGCGAAGTGGCTTAACTCGCGCACCTGAGCGTAAGTATTGATGCCGGATTCGCTGATTACCGTCACGTTGTGCCCCAGTTTCGGCGCAAGCTCGCGGGTACGGTTGAGATCAATCGACAAATCACGCAGATCGCGGTTGTTGATGCCAACGACCTTTGCTCCCGAGAATGCAATGGCGCGCTCCTGTTCCTCTTCATTACTGACTTCGGTCAGCACCCCCATCTCCAGACTGTGAGCGACGGCGGCAAGCTAGCAATGGTCGTCATCCAGTACTGAAAGCATTAATAAGCAGGCATCGGCCTGGTAATAGCGCGCCAGATAGATCTGGTAAGGGTCGATAATGAAGTCTTTACATAAAATCGGCTGCGGGGCGATTTGGCTGACGATGGGGAGGAAATTAAAGCTCCCCTGAAAATATTTCTCATCAGTCAGCACCGAAATTGCCGAAGCGTAATGTTTATAAATGGCGGCAATGCGTGCTGGATCGAAATCATCACGGATCACGCCTTTTGACGGCGACGCTTTCTTGCACTCCAGAATAAACGCCGTGCGCGCACCCTGTAGCGCATCATAAAAATGTCGCGTGCTCGGCTGAAGCCTTCATTCTGAAAACTGGCCAGCGGTTGCTGCTGTTTGCGGGCTTCTACCCAAATCGCCTTGTCTGCGACGATTTTCGCTAAAACGGTTTGCATCATCTAGTATTTCTCCTCTTTCTCTAGTAGCTAGCCCAAAAAAACGGGTATGGAGAAACGGTCGAGAGTTGCGATAAAAAGCGTCAGGTAGGATCCGCTAATCTTATGGATAAAAATGCTATGGCATAGCAAAGTGTGACGCCGTGCAAATAATAGATGTGGACTTTTCTGCCGTGATTATAGACACTTTTGTTACGCGTTTTTGTCATGGCTTTGGTCCCGCTTTGTTACAGAATGCTTTTAATAAGCGGGGTTACCGGTTTGGTTAGCGAGAAGAGCCAGTAAAAGACGCAGTGACGGCAATGTCTGATGCAATATGGACAATTGGTTTCTTCTCTGAATGGCGGGAGTATGAAAAGTATGGCTGAAGGCAGAAGATAAATCCCCTGCTGCCGGGATACTCGTTTAATGCCCATCTGGTGGCGGGTTTAACGCCGATTGAGGCCAACGGTTATCTCGATTTTTTTATCGACCGACCGCTGGGAATGAAAGGTTATATTCTCAATCTCACCATTCGCGGTCAGGGGGTGGTGAAAAATCAGGACGAATTTGTTTGCCGACCGGGTGATATTTTGCTGTTCCCGCCAGGAGAGATTCATCACTACGGTCGTCATCCGGAGGCTCGCGAATGGTATCACCAGTGGGTTTACTTTCGTCCGCGCGCCTACTGGCATGAATGGCTTAACTGGCCGTCAATATTTGCCAATACGGGGTTCTTTCGCCCGGATGAAGCGCACCAGCCGCATTTCAGCGACCTGTTTGGGCAAATCATTAACGCCGGGCAAGGGGAAGGGCGCTATTCGGAGCTGCTGGCGATAAATCTGCTTGAGCAATTGTTACTGCGGCGCATGGAAGCGATTAACGAGTCGCTCCATCCACCGATGGATAATCGGGTACGCGAGGCTTGTCAGTACATCAGCGATCACCTGGCAGACAGCAATTTTGATATCGCCAGCGTCGCACAGCATGTTTGCTTGTCGCCGTCGCGTCTGTCACATCTTTTCCGCCAGCAGTTAGGGATTAGCGTCTTAAGCTGGCGCGAGAGGACCAACGTATCAGCCAGGCGAAGCTGCTTTTGAGCACCACCCGGATGCCTATCGCCACCGTCGGTCGCAATGTTGGTTTTGACGATCAACTCTATTTCTCGCGGGTATTTAAAAAATGCACCGGGGCCAGCCCGAGCGAGTTCCCGTGCCGGTTGTGAAGAAAAAGTGAATGATGTAGCCGTCAAGTTGTCATAACTCTAGAAGCGGCCGCGAATTCGAAGAAACAGCGGCCGCGAATGCCAGAAATCATCCTTAGCGAAAGCTAAGGATTTTTTTATCTGAAATTCTGCCTCGTGATACGCCTATTTTTATAGGTTAATGTCATGATAATAATGGTTTCAGACGTCAGGTGGCACCATGGGAAATGTGCGCGGAACCCCTATTTGTTTATTTTTCTAAATACATTCAAATATGTATCCGCTCATGAGACAATAACCCTGATAAATGCTTCAATAATATTGAAAAAGGAAGAGTATGAGTATTCAACATTTCCGTGTCGCCCTTATTCCCTTTTTTGCGGCATTTTGCCTTCCTGTTTTTGCTCACCCAGAAACGCTGGTGAAAGTAAAAGATGCTGAAGATCAGTTGGGTGCACGAGTGGGTTACATCGAACTGGATCTCAACAGCGGTAAGATCCTTGAGAGTTTTCGCCCCGAAGAACGTTTTCCAATGATGAGCACTTTTAAAGTTCTGCTATGTGGCGCGGTATTATCCCGTATTGACGCCGGGCAAGAGCAACTCGGTCGCCGCATACACTATTCTCAGAATGACTTGGTTGAGTACTCACCAGTCACAGAAAAGCATCTTACGGATGGCATGACAGTAAGAGAATTATGCAGTGCTGCCATAACCATGAGTGATAACACTGCGGCCAACTTACTTCTGACAACGATCGGAGGACCGAAGGAGCTAACCGCTTTTTGCACAACATCAGGGGGATCATGTAACTCGCCTTGATCGTTGGGAACCGGAGCTGAATGAAGCCATACCAAACGACGAGCGTGACACCACGATGCCTGTAGCAATGGCAACAACGTTGCGCAAACTATTAACTGGCGAACTACTTACTCTAGCTTCCCGGCAACAATTAATAGACTGGATGGAGGCGGATAAAGTTGCAGGACCACTTCTGCGCTCGGCCCTTCCGGCTGGCTGGTTTATTGCTGATAAATCTGGAGCCGGTGAGCGTAGGTATCGCGGTATCATTGCAGCACTGGGGCCAGATGGTAAGCCCTCCCGTATCGTAGTTATCTACACGACGGGGAGTCAGGCAACTATGGATGAACAAAATGACAAGATCGCTGAGATAGGTGCCTCACTGATTAAGCATTGGTAACTGTCAGACCAAGTTTACGAGCTCGCTTGGACTCCTGTTGATAAATCCAGTAATGACCTCAGAACTCCATCTGGATTTGTTCAGAACGCTCGGTTGCCGCCGGGCGTTTTTTACCTGGTGAGAATCCAAGCACTAGGGACAGTAAGACGGGTAAGCCTGTTGATGATACCGCTGCCTTACTGGGTGCATTGGCCAGTCAGAATGACCTGTCACGGGATAATCCGAAGTGGTCAGACTGGAAAATCAGAGGGCAGGAACTGCTGAACAGCAAAAAGTCAGATAGCACCACATAGCAGACCCGCCATAAAACGCCCTGAGAAGCCCGTGACGGGCTTTTCTTGTATTATGGGTAGTTTCCTTGCATGAATCCATAAAAGGCGCCTGTAGTGCCATTTACCCCCATTCACTGCCAGAGCCGTGAGCGCAGCGAACTGAATGTCACGAAAAAGACAGCGACTCAGGTGCCTGATGGTCGGAGACAAAAGGAATATTCAGCGATTTGCCCGAGCTTGCGAGGGTGCTACTTAAGCCTTTAGGGTTTTAAGGTCTGTTTTGTAGAGGAGCAAACAGCGTTTGCGACATCCTTTTGTAATACTGCGGAACTGACTAAAGTAGTGAGTTATACACAGGGCTGGGATCTATTCTTTTTATCTTTTTTTATTCTTTCTTTATTCTATAAATTATAACCACTTGAATATAAACAAAAAAAACACACAAAGGTCTAGCGGAATTTACAGAGGGTCTAGCAGAATTTACAAGTTTTCCAGCAAAGGTCTAGCAGAATTTACAGATACCCACAACTCAAAGGAAAAGGACATGTAATTATCATTGACTAGCCCATCTCAATTGGTATAGTGATTAAAATCACCTAGACCAATTGAGATGTATGTCTGAATTAGTTGTTTTCAAAGCAAATGAACTAGCGATTAGTCGCTATAGCTTAACGGAGCATGAAACCAAGCTAATTTTATGCTGTGTGGCACTACTCAACCCCACGATTGAAAACCCTACAAGGAAAGAACGGACGGTATCGTTCACTTATAACCAATACGCTCAGATGATGAACATCAGTAGGGAAAATGCTTATGGTGTATTAGCTAAAGCAACCAGAGAGCTGATGACGAGAACTGTGGAAATCAGGAATCCTTTGGTTAAAGGCTTTGAGATTTTCCAGTGGACAAACTATGCCAAGTTCTCAAGCGAAAAATTAGAATTAGTTTTTAGTGAAGAGATATTCCTTATCTTTTCCAGTTAAAAAAATTCATAAAATATAATCTGGAACATGTTAAGTCTTTTGAAAACAAATACTCTATGAGGATTTATGAGTGGTTATTAAAAGAACTAACACAAAAGAAAACTCACAAGGCAAATATAGAGATTAGCCTTGATGAATTTAAGTTCATGTTAATGCTTGAAAATAACTACCATGAGTTTAAAAGGCTTAACCAATGGGTTTTGAAACCAATAAGTAAAGATTTAAACACTTACAGCAATATGAAATTGGTGGTTGATAAGCGAGGCCGCCCGACTGATACGTTGATTTTCCAAGTTGAACTAGATAGACAAATGGATCTCGTAACCGAACTTGAGAACAACCAGATAAAAATGAATGGTGACAAAATACCAACAACCATTACATCAGATTCCTACCTACATAACGGACTAAGAAAAACACTACACGATGCTTTAACTGCAAAAATTCAGCTCACCAGTTTTGAGGCAAAATTTTTGAGTGACATGCAAAGTAAGTATAATCTCAATGGTTCGTTCTCATGGCTCACGCAAAAACAACGAACCACACTAGAGAACATACTGGCTAAATACGGAAGGATCTGAGGTTCTTATGGCTCTTGTATCTATCAGTGAAGCATCAAGACTAACAAACAAAAGTAGAACAACTGTTCACCGTTACATATCAAAGGGAAAACTTGCCATATGCACAGATGAAAACGGTGTAAAAAAGATAGATACATGGAGATGA
+
452'''&-+**(*+*,++*1445JJIJHHJJE>>==9998?@@E?@@CJ;99>EHJGEJJJJJHGCEGCJHJJEJJJJHIJJJHJIIJJDFDFFHJIJJFJDCDCIHEGJJGHG<+++)))(*)*57J?>==CEDFGJJJJEFCDE;948;7777BDGJJJCF9;=0/-146711,-).+ACBEJJFJFHG<JJDJJGIHJ544465466311;AFEIFHDJJFJHJJJJJIIJIGJHEBDJGFJIJJJHIJJJIJJJJJJIJHHJJJGGJJDJIHFIJFHHJFJA>IGJIJJHJJJJIFJJFIJJJHJJGJJJGFJJJJJIJGJGEJJFDCDEJGGABBABEGFGFFJGJFJJJJJJJHJJJGHIJJIJIIGDCEGBA@@HJJDJFGDJJJHJJHGJJIHIJJJJJJJJJJJJIHGJGIJ=JIJJHJIDJJBABBGHAIGJGDJFF9999EHDDCJJHIJJJHJIIJJFFDIJHJJIJJJJBBA?BHECCDB@@ADIJBABBF===<>BBJJJJFJJJCG:JHJHFJ4448;86.,-((()5001266=HDFEJHDJGE7669<JJGGJIJIHJIGJJJJJGJJJGHJJHHJJGEEDGID3110.11AJEJIJJJHJEJGJJJHEBC>GJJJIFIIJJHJGJI=<<<DAA864,-5;=....:;;==<EFJJGJHJIJJGIIGJJJJGJFFEEJJJJJJJGIJJFJHGJGGJJIJGGJHJJJJJEJJJGJ???0000;:<332444>:00/00-,-.-./1=?:<<<DECCIJJJJJJJIE9:,;;GJJHJJGGIJGGGGGHJJIIJFJJIGHJJJJHJJJIHHGCCJGDCFCDJHJJGJHJJFCCFHJEJJE?>??A???JE8879DEF=8889=;::>?IJJJHJHJJJJJIJJJIFIGGGJIJJJJJHJJGHFEHDHFHIJJJFJGJJHJGJGIJJFJFCGJGJJIJHCBDDJJGFF//.----068CIJFGGDGF>>?HJJJFHFG?>>?BE==DDD50)))*,7557>>>95568???@<:=?GGECCDIDDJFGIJHJIJJJJJJIH8766343''''**432254550000?,,-:>9134?CB;<HIGEJJHJGFJDDJEJHFBAAAGJIEAJFCDEIEJHJJJJJGJJDEDFGF<8888)))'(()))AECEJJJJGJEHJJJJJHJJGJGFJIJJJJIJHJJHJDFJDJJID875,++,/./3+<=:6,,39A@@HHGDGFEEJIEFEJ?>=>JJGJJJJHIJJFJJGDJHJJJFJJJJJDHFJIGFFJJE)))*BCEDGBAEHFJ=<<=><34<;:787454434*(,+/2.,,,-0<</...7;BB@==?=GFFJIJJFIJDJJGJJIFJJJJHJJIJJHGJA<984556CA?<<=?JJFGJHHJFJIJHHGEGJHHJGIIJJJDGFCJJEEE@FGGEHIDJJJHJFIJJJJHHJJFHCHDCDDJFH;<EJJIJJGJHFJJJDIGJJHGIEJJF51*+988/'''2*,567<=>?@AA@JJGJHJJFJGJJJJIEJBJGFEFGJHDJHDFJGGDAHJJFJIFHJDIJHJGGDJJJHEJGJGJIJJJJGJGHJJJJGJJJJJFFFEGJGJJJIHJHGGHFJFJHHJBDGGDDDEFCBEJJJJIB@@?;5*((('(,+--.++00AFFJHJGIJJCEFJJJJJHHJGD?>>?GHG5556CDDFJEJEHHFJJJJJJFJFFGGJHJHGGJFHJJJJJGJJEGFEJFJHEEG??>.---/JHJDEJDGJJFJJHIJHJJJJJFFGH?<99JJIJJAFIJJJJJJJGJJJJIJJJJJJJJJJJJJJJJJJJEGF???=<434HHGJHCCBC000<:;78<<CEGJCDCIJJJCDDEECGJJHJCFJJJJGJGJJJJJJJFFFDFJJJJFGEHJGHGEEJJEDA=<<<EJJIJJJED@CJEGJJJJJFIJIJGDHGIJJJFHGED==>=510*%%$%$%%)*((**--2544333695=>?JIJIGHEFJHGEIJJIEIGIGJJHJJHGJFJGFJHFC=/...8;;?CCDFGEJFD::;:9888>>=AGDFHHGGGDIIIG====JJJJJGJJJFJHJJFIFJHE>))),ECDE@767DGGJJJED@ABGJH@?@//.010/)('('&(''9?ABFEFEHJFGJJGJJIFFJFCD67559898*?E?JC>AE6?877>>56;<BBFJHHGEJJEEJFF@<;:>ABDJEDEFIJJIJJJJHJGJJJJJJGJIA?<92,//.//DBBDIFCGJJFJJHEHGIHJJFJGJJJJIJJJFFJJJHJJJJHJJHGFIJBGCDCB565;;=CD@<JJHJHJJJFECCC>=>>IIEJJIJJGJHGFFEJJJ?666@3...0JDJHJJJFJHJJIFB@DHFGF@HJFJJGJHH????JJJJJJFGEGIJJJJJHJHHIB;AGIGECD=<<<@@@CFEDGJJGGEJJGJEGCGJJJJCDI@@@A>=9>99=BJJIJJJFJ1111GGFGGJFFE<89676541029@B4444EEEEGHFGFDJHGJJJJJJJIEJJJJJHJEJJJDJJJGIJGFGJFFEHJFJGJA@1..*<=<>?@JJHJJIJHGJJHJ77772---;.BGGJGHGGJJJJJJJFJJEJJJGJIGJHJJJIFDA>(('>JIE???@B7777CDDFJJIFJJIJIFAB9.*+=>@?BF==<>JJJFJJJHJJIJJJHJJBA3+++JJJFFJJJHJEGGHJJJG====IDDCFIIJEDFJFHIGJIGFJJJJJIJJJJJJGJJFEGIFJ?==99/,,,43111(((';<IIJJIIJIGJJGJGHHJJJFJJJGJJJJJEF?==10/0+,+,20112@@?>::<?DIIJJI9999BFFFDDCGJJGEGGGFJJE11+*++++-.1///13EC??AB;<@BCFJJGDHEIJDDCI?DDI>==IJJJJGJJJJJHDCHHHGJJJJGHFIJJJHGB@6677??>CDEGEFFIFJIHJJI22//31,&&'-71122DHJFJFIIJDJFFIGJJJJJDFEDJGHJJJFJGHJJJJJIJHJJJEC?AJIGGHJJIJJJJHJFJJEFICCD>76//0=ADECJIJJJJJJJJJHJJJJGC===IJJJIGFJIJGJJJJJIGIDCA=;::;<6..11799:BJ4ACAAAGJ>DB;@DJJHJJJJJJJJJJJJJJJJFJGEIHIJGA@?DECAA@=?EDAHIJIHJIJJIJJJIGJJJHJJHJJJGJHJFECCA;:96556?20001=CDDJJJJJIJJGA@@AB<;;;GFECHDFJFEIE>=<<@95.1,,/1EE?HFDD;A?22EECHFGCEDCJIFDJJJJJEGJI6667888DJJFFHJJJFJJJFGGHEJJFHFHJHGCBA*GEJJEGEDD@;==>JGFGIJ<<==JGIJJDCFIIIHHJIJIIJHB>:23BJJGIFJBBDJHHJHGHFEGIHJDCEBC@@AJGGJJIIGJFJHJHHIJJJIJJJHJJIJHIJHDEJJJJHGJEGJJFJJHJJIFJJJJJ5555IJJFIJHEJJIFIJIJIFJJGIHHIGJJFGHDDGD=876861))(11<@DJHJ===>542/**/++()()0((''(()DEGEGDFB@>>?G7555:633=:77767<?4339;4445;025,'''//++**9=@EGGDDBDDD?@>>DACBBJJIJHJJJJHJIGGGJGJJJIJJGFIJJJJJJJJJJJJ7777JGJJJJFJJJFJHIFDBCE88776363*>@GJJJIGEJJIJHGIFIJJJJJJIJG=;:=<::522''''88FFC@@@=@???>DBADDFJJG@AJIFJJEGJIHGJJJHJJJGJJJJ1000JJJJIIIA@@6002-,))*)))''))///33422++**13889DGJDIJGIIDIJJDJJJDF<8J=GIJEHGGDHEGIGGDDEBBAB?@@GJJFFDFFE===>@@7677;;;9)))..+)((''('&***3///DFDCEBF9666?FC>=<:=>?>>==?GHJEHIHIJJFJJFFJJFJGGFDGHJFDBBHGFFDI?=:??@:AH?5546DEBEGIFFGEDJICHJJJCFEJJJEIJFFJJIJFGDIJHJFEIJFHDDGEFJFJHFJJBD?ADFI:4++,,DAACFDF>=<=B@;;;<ACBJJJGJGEEDEAABEGEFJJJIEGFHEGJEHJJGGGEEJJJ211241.23))(%''(15101669<@?@AHA<<=HGJIIJEJDD><;<@JGGJ:755579FJFHGEGJHHDFC?EBCCHJJHCF<9:CC:;EDFFFIJGIHGGEDDHGFHJJEFFCJHHJGEDGGFFIIJJJBBBBJEBDFFGIIEDEHJC@?@?CCJEBB??A43339999FF???@C@:F7CHIDEIJJJFGDEFGHIJEJA?=@::;;EEDBDC@<;99>>EDEEHJIJJIJGHHGGFFFHDDDCJFBACDJAJGGID===3238JAB@>=A>?@AJJJJGJIHHGFGIFJEJFECDDD>>?IDDCGDJFEECGCAAACEIHJE????HEI@=<<CGJGEBBA@>:>:77:=9(GEJJJGJJBBDEDEHJHIIGDABADJFFDDCFEEJE???AFHAA?@DDF;EBCBCCBBBADBDFDFFEEGFDDBBBBBABCCADAAACA@BB??AA<?<4-,0/45...'6AABA>=<6HII?>=9::@@GFFDDAA@?==<;;<@?=<<<=>>??A@>=<<;::<=<??>>=@@>====>>>?=<<<???5446453.72248:DDA@@@BBBFB@B@??=<<=ABHCB6@AA>>?=;::9::<;<<::<9?==<;;;<>>@==<<=>>BDB>?ADB=::;<;:;<;=<<>==<<=<:::<=?@@>>?AC>?>=?><=<<=<;<<>?@??@??>=<<==?=8530///.++*+++++79;?=>????>?CC@@@B<<<=?>??<76564444222225687(''''2976669;<<<;<====><<:;99>?A><==?@?>==:::;9988:9;;;>AA@9999@?>?A?@@??A???=;;;<77667776556885567AA<;;:::;>>=;:97789@@>>=;;;;=<:999;<;;<=A>:;99:9:99:99:77767789<<=<944456;<<9999<<;9987777999:>><<==<;<;<=;988:>AA<98789:;<;:><<;988;AA@=<==99GEFFCGEJJJFGHIJJJJJGGFHFFDGJHJE=<=DHEECJIJIJJA@JJJIGHIJHDEIHBICJB@<GF@=:@@IB>>DJJJFGBCCBGEJGJJFGDJJHGFIGJGJJ736FJFFFFJFJIHHJHIJJJHJJGGJAACHGHJJJJ(((*JJGEIJHJJGJHJIIJHJJIJFGJHEJGGJGJJJIHIGJFJIJJJJF44HDGHJGFHGJJJI=<<<;6565=AAAEJFGGIJIJIJJJGHJIJJGGHEGJH....GJIEHJJDJJJDC@===>455422645:?>DADGEIIFIHJFHHHFJGJFHJGJFJIHJHFJJGGFGHHIIJJFEDFEJJJ@>9899CEGCEDE;;;=HJJDC9882222?AAC@AFJJDA@@GHJGJD===788872101545;;?EG@@B@DDBEHEFDDCCDIA??@CEGGDDBCBGDIGIEDEJIFIEA=<;<>EEFA@@A?@<6333:<;==EBDBDIIDFDCAAA@B>;<GFJJEDDCAFFECEDF@@?GFGIJJGIHFJIDEDFIDJIDFHHGEGJH<<<=EDEDGJHDJJJEEFIGJDADDFCBDB;00176++++...89EGDDF;;;<JFDECCEFBB@?@?AHGHD?>>8889B666586555?A??@430/1889666310047:73/06<<GFCD?@A@BAAABABBBD>94445=>>?CCBDBEBFGCABBACBD><<=?@@JJJECHC?>>>BCDGDCDA>??AFEFC@9445>G?BE??=8)%%%%)=@BACBCBABAFBBDA<<;==4''*735*)&&$'&&%&''(,''''
@Glass_T7V_2_D3_11_5_13
GTCGTAGAATGAAGCACTAGGGACAGTAAGACGGGTAAGCCTGTTGATGATACCGCTGCCTTACTGATGACGCCAGTCTGAATGACCTGTCACGGGATAATCCGAAGTGGTCAGACTGGAAAGTCAAGGGCAACGCTGAACAGCAAAAAGTCAGATAGCACCACATAGCAGACCCGCCATAAAACGCCCTGAGAAGCCCGTGACGGGCTTGTATTATGGGTAGTTTCCTCATGAATCCATAGAAAAAGGCGCCTGTCATGCCGCTTCCCCAGTTCACTCCCAGAGCCGTGAGCGCAGCGAACTGAATGTAGCAAAAAGACAGCGACTCAGGTGCCTGATGGTCGGAGACAAAAGGAATATTCAGCGATTTGCCCGAGCTTGCGAGGGTGCTCTCAAGCCTTTAGGGTTTTAAGGTCTGTTTTGTAGAGGAGCAAACAGCGTTTGCAACATCCTTTTGATTTCAGTACTTCGGAACTGACTAAAGTAGTGAGTTATACACAGGGCTGGGATCTATTTCTTTTATCTTTTTTATTCTTTCTTTATTCTATAAATTATAACCACTTGAATATAAACAAAAAAAACACACGAAGGTTAGCAGAACAGAGGGTCTAAGCAGAATTTACAAGTTTTCCAGCAAAGGTCTAGCAGAATTTACAGATACCCACAACTCAAAGGAAAAGGACATGTAATTATCATTGACTAGCCCATCTCAATTGGTATAGTGATTAAAATCACCTAGACCAATTGAGATGCTGTATCTAATTGAGTTGTTTTAAAGCAAATGAACTAGCGATTAGTCGTTATGACTTAACGGAGCATGAAACCAAGCTAATTTTATGCTGTGTGGCACTACTCAACCCCACAATCAAAACATCAAAGAACAGACATCGTTCACTTGCTAACAAATACACTCAGAATGATGAACATCAGTAGGGAAAATGCTTATGGTGTATTAGCTAAAGCAACCAGAGAGCTGATGACAGAGAACTGTGGAAATGAGGAGATCCTTGGGTTAAAGGCTTTGAGATTTTCCAGTGGACAGACTGCGCAAGTTCTAAGCGAAAAATTAGAATTAGTTTTTAGTGAAGAGATATTGTCCTTATCTAAGTTAAAAAAATTCATAAAATATAATCTGGAACATGTTAATTACTTTGAAAACAAACACTCTAGAAACTATTAAACAGTTATTGAAAAGAACTGACCCGAAAGAAAAATTCCACGAAATGTTAAAGATGCGCCTTTTAAATTGAGTTTGAGTTTCATGTTAAATGCTAGCAAAATGGCAAGCCCATGAGTTAAAAGGCTTAAGCCCAATAGGGTTTTGAAACCAATAAGTAAAGATTTAAACACTTACAGCAATATGAAATTGGTGGTTGATAAGCGAGGCCGCCCGACTGATACGTTGCGAATTTACGAGTTGAACTAGATAGACAAAATGAAAATAGTAACCGAACTTCAACCAACAGAATAAAAATAAATGGTGACAAAATACCAACAACCATTACATACAGATTCCTACCTACATAACGGACTAAGAAAAACACTACACGATGCTTTAACTGCAAAAATTAACTAGCAACTCACAGCAAAACTTTTGAGTGACATGCAAAGTAAGTATAATCTCAATGGTTCGTTCTCATGGCTCACGCAAAAACAACAACCACACTGAAGCATCTCACTAATGCGAAGATAAAGTATATGCTATTGTCAGTGAAGCATCAAGACTAACAAACAAAAGTAGAACAACTGTTCACCGTTACATATCAAAGGGAAAACTATTTCATATGCACAGATGAAAACGGTGTAAAAAAGATAGATAAGTAGAGCTTTATCCATTTAACTGGCCTGGAAAGCTGTTCACCATGAACAAATCGACAATGTGACCTTCAGGGATTTTACCGCCTTCAAGTCAGCTGATCCGCTCACCGCAAGCCGAACGACCGCAGACCAGCGGCGACAGTGAGCGAGGAAGCCTGCATAACGCGAAGTAATCTCGGACTTGGAGAAGGTGGTGGCGCCCTTTTTTTGCCGGACTGTACAGCGGCCGCTACTAGTATTAATACCGCCGAGCGTCTGGAAAACCGAGGCCAAAAGACGTGCGTCTTTGACCGATGCCGGTTGCGACTCTCAGCAACTGGATCAAGTCCGGCGCAGCCGGTTTGTGCCGCTTCCACGCAGTTGTGCGCTGACCCCGGCAAGGATCACTTCAAGGCAACGACCATTAATAGTGACCAGTCAAAACGTTCCGCTTCCACCCTGGCCGTTGTCTAAAACATATTTATCAACGTGCTGAACTCGCAGACAGCCAGTTTCACCGACGCTTAATGCTTTCCCAGATGGCAACATGTGCTGGCGGAGCTTCACAGCCTATCAATACCACTGTCTTCATTACCATGCAGTTGCACTGCCGCCAGCGATAACACCTTAGCTTTGTCCACCACATCGGCAATATCGTGATTGCGAACACGCCAACATACTGCAACGGTGCCGCAGCCATCACTTCCTGCGCCTGTTCAACGTTGACGCAACGCGGTGATGTCGCAACAAAAATCAACCCACCGTAAATCGCGCCCGCGTCATAAGCTGCTTTAGCATCTTGCCTACGCGTCAGGCCACATACTTATTCTCACCCAGCAACACCCGGCGCACGGCGGCGTGCAAATCGTCATGGGCCATCAACGCCGAACCAATCAGAAAACCGTTAGCGAAGTGGCTTAACTTCGCGCACCTAACATCACTGCTCATACCAACTGGCTGAATACCGTCACGTTGTGCCCCAGTTTAGGCGCAAGCTCACCAGTAGGTTAGATCAATCGACAGATCACCGCAGTACGCAGTTGTTCAATGCCAACGACCTTTGCTCCCCAATGCAATGGCGCGCTCCTGTTCCTCTTCATTACTGACTTTAGGTTCACGCCATCTCCGGCGTGTTAAGCGACGGCGGCAAGCTGGCGATATGCGTCCTGGTCACGACTACTGAAAGCATTAATAAGCAGGCATCGGCCTGGTAATAGCGCGCCAGATAGATCTGGTAAGGGTCGATAATGAAGTCTTTACATAAAATCGGCTGCGGGGCGATTTGGCTGAGATGGAGAGATTGAAAACTGCCCCTGAAAATATTTCTCATCAGTCAGCACAAAATACAAAGCGTAATGTTTATAAATGGCGGCAATGCGTCTGATCAAATCATCACGGATCACGCCTTTTGACGGCGACGCTTTCTTGCACTCCAGAATAAAACCTGCATACACACCTGTAGCGCATCATAAAAATGTCGCGTGCTCGGCTGAACCTCATTAAAACTGGCCAGCGGTTGCTGCTGTTTGCGGGCTTCTACCAAAATCGCCTTGTCTGCGACGATTTTCGCTAAAACGGTTTGCATCATCTAGTGTTCCTCTTCTCTGGTCGCTTTCCTACCAAAAAAGAACGGGTATGGAGAAACAGTAGAGAGTTGCGATCAAAGACGTACGGTAGGATCCGCTAATCTTATGGATAAAAATGCTTATGGCATCACAAAGTGTGACGCCGTGCAAATAATCAATGTGGACTTTTCTGCCGTGATTATAGACACTTTTGTTACGCGTTTTTGTCATGGCTTTGGTCCCGCTTTGTTACAGAATGCTTTTAATAAGCGGGGTTACCGGTTTGGTTAGCGAGAAGAGCCAGTAAAAGACGCAGTGACGGCAATGTCTGATGCAATATGGACAATTCGTTTCTTCTCTGAATGGCGGGAGTAAAAGTATGGCTGAAGAGCGCAAAATAATCCCCTGCTGCCGGGATACTCGTTTAATGCCCATCTGGTGGCGGGTTTAAGTTAATTGAGGCCAACGGTTATCTCAATTTTATGGACCGACCACTGGGAATGGGGAGCTGCAACGCACCGTCGCGGTCGGGGTGGTCAACGACGAATTTGTTTGCCGACCGGTAATATCTGCAGGAAAATATCATCACTACGGTCGCATGATCCGGAGGCTCGCGAATGGTATCACCAGTGGGTTTACTTTCGTCCGCGCGCCTACTGGCATGAATGGCTTAACTGGCCGTCAATATTTGCCAATCAGGGTTGTTTCGCCGGATGAAGCGCACCAGCCGCATTTCGGCGACCTGTTTGGGCAAATCATCAACGCCGGGCAAGGGGAAGGGCGCTATTCGGAGCTGCTGGCGATAAATCTGCTTGAGCAATTGTTACTGCGGCGCATGGAAGCGATTAACGAGTCGGCTAAGCCCACCGATGGATAATCGGGTACGCCAGGACTTGTCAGTACATCAGCGATCACCTGGCAGACAGCAATTTTGATATCGCCAGCGTCGCGGCGTGTTATTGTCGCCGTCGCGTCTGTCACATCTTTTCCCGCCAGCGGTTCAGGATCACGTCTTCATCGCGCGAGGACCAACATATTCGCCAGGCAAACTGTCTTCGTACGCCGCCCGGATGCCTATCGCCACCGTCCGTCGCAATGTTGGTTTTGACGATCAACTCTATTTCTCGCGGGTATTTAAAAATGCACCGGGGCCAGCCCGAGCAGCCAGTATCATGCCGGTTGTGAAAGAAAAAGTAAATAATGTGCGCATCAGTTGCATAACTTTCTGAAGCAGCGAATTAGAAAACAGCAGCCGATCCAGAAATCGTTTCCTAACAAAAACTAAGGATTTTTTTTATCTGAAATTCTGCCTCGTGATTCGCCTATTTTTATAGGTTAATGTCATGATAATAATGGTTTCTTAGACGTCAGGTGGCACCATGGGAAATGTCACCAAACCCTATTTGTTTATTTTTCTAAATACATTGGAATATATCACTAATGAGACAATAACCCTGATAAATGCTTCAATAATATTGAAAAGAAAGTTTAAGTTGTTGAACATTTCCGTGTCGCCCTTATTCCTTTTTGCGGCATTTTGCCTCCTGTTTTTGCTCACAGCCAGAAACGCTGGTGAAAGTATAAAGATACTGAAGATCAGTTCGGTGCACGAGTGGGTTACATCGAACTGGATCTCAACAGCCGTAGAATTCCTTCAAGTTTTGCGCCCGAAGAACGTTTTCCAATGATGAGCACTTTTTAAAGTTCTGCTATGTGGCGCGGTATTATCCGTATTGACGCCGGGCAAGAGCAACTCGGTCGCCGCATACACTATTACTAGAATGACTTGGTTGAGTACTCACCAGTCACAGAAAAGCATCTTACGGATGGCATGACAGTAAGAGAATTATGCAGTGCTGCCATAACCATGAGTGATAACACTGAGCCAACTTCCCTTTCAACGATCGGAGGACCGAAGGAGCTAACCGCTTTAGCAACCGGAGATGGTGCCATTCGCCTTGATCGTTGGGAACCGGAGCTGAATGAAGCCATACCAAACGACGAGCGTGACACCACGATGCCTGTAGCAATGGCAACAACGTTGCGCAAACTATTAACTGGCGAACTACTTCTCTAGCTTCCCCGGCAACAATTAATAGACTGGATGGAGGCGGATAAAGTTGCAGGACCACTTCTGCGCTCGGCCCTTTCCGGCTGGCTGGTTTATTGCTGAAATCTGGAGCCGGTGGCGGGTCCGGTATCGCGGTATCATTGCGGCGTTAAGACCAGCCTCACTCCTACCGTATCGTAGTTATCTACACGACGGGGAGTCAGGCAACTATGGATGAACGAAATCAACAATGCCTCAAATGGCGTCACCTAACAACACGTTGTGGCATTGCTCAAACAAAGTTTACCGAGCTGGCTGGACTTGTGAAGATGAACAGTGAGTCACCTTCAGAACTCCATCTGGATTTGTTCAGAACGCTCAGTTGCCGCCATC
+
%%%''&&&*))+./2,,,,--->C)))&&&.11474EABCBF>>=5<A:9711105;AA@FB<<=,)*'&$#%&*)*+799CDB>333=<;:;<>?FJCBA@:6578<<<;3)(((-+,'-*)''('()-++'''((,.0599:===CJA@;99:D<<>>>ECGGJFCC?@CCCHGFEGGIDJGECBDGFIIJHFDCFH**)(+**)(*)%&(),(+129=>:99:4/-&&*44447/,,&%$&,4:988---+.(%%'&''(-.+()+..,%%%'('&(,(+++492321/-+*+.0-..-3---->A787567DFC@ABBE=<=<8,'''AE@@@AFHGJJGJJFB@ADJJDBBHHIEH=<<=ABB>=;;;911149;;A:99::<7-+((&(,,2113+&())+,))((49;<=@@AADBC::::ACFHBDFEEJE?AA::9,,,%%$#$$&)'$%%&&$##$$(('&&(;=@==@ACDCBB/....0151>1001::::;30&&%&%%%%)''-26522..011388AAADJGIECD>C?++*+-.:6A;?@BCEEJG9878666568:9:;<;;::98887,,,,91+&'&%%#%'%%&%%*'%%$$'*/./0178299:989;;91)777799644577788985666:;;86556:;:8876678<<<9:=?=9777887766956556788=<:332211(&$%)'55465455566666679:6555675568773331231,&&%&$$'&'')(%$%%'&)))0&%%-//078543333340//0+*)%$$$$%)+/010563324743100,(21..))(()))544335653/323455333-(('%''')&&&%$$%+-''%%%&**)%&('(*+'%%&&'*+++++*)*()*'&%$%)%&(),)%%%%&%$%%%%'&')*,6999876775555553233-****268655788865//018891//)('((*+,,,&)1,('''((%('%$'(('(.+7555664457233789:<<<:DD,,,,+'''(%$$$%'++,')'&()//01F;7654477;+**+/55.-..15340/)()(%&%%&(&&%$$%&))()*:@ACBDAACA@BDIDDB@>=>?ABBCAA==1,/,,+*+-9:<@AEF=<<9311+*&$##''($$%$%$$###$$&(%%&(7500.1-,--1+++,+((,,,%$$$$%$#$'*'%$#$&($%$$$$$%&'*&&&%&$$%&'&$$%&*)%$%$$'%%'*)('%$$#%',+(&&&&'+-/4922227(67;:843*&&&)()))-++++<BBC@??C@@667652333;B@B@GFDJFHEECDD@A?4334>200800*+:9988110021334;<=AAAA1*33878811---,+%$%&*,''%%&'//0000+(()&'&&''+4/)%%&$%%%&&./8.---;6&%%%'%&)%%&&%&''.-,'&&(,-.-..((29=8987:@=@@@532*))*'''',./.0/46:<<>AC8=ECCCBHD?<<AAGJJHJIJJHIBBBDGFDIEDBCA?===D><<0)))&&&%%%%$$'%%%$%)/+''/1(''(,GFBBCCC@@AA.)'(**()**0/+,,6666<432/1=<>==??,+++-..<?>>:94+*)*&&'&(&%%%$$######$$%%#$$#%&&&$$$$$#$$%%%(')($%*&&&%&%$$%%&&'1689:<FAAAAEGGIJJHHFJGJJJGEJJHIIJHJJHJJFHI<64443...-+)*(&$$%&)268<BDJJJJJCDJGJCDDDIB<>D><=76+***)(&'%%%&%%$%%&&&%%%&&''%$##$$$%%&,('&%%%#$%'),.....,+,-/./***+8****2.&%&&+10144110./124(''',''''+,11'))+,+''%%(**/25599:.../441/-++&')())((&')/189:??@FJIIJFJCB>>?@D@@>=>>E654/.)'&$%&'$%$%&&&)('%%$$$#$$*),+)+04--,))(())'$&'(02;;=998330,+++33011-+*''(%%&&*+0166DJJJHHIHGJED877HEC>@CCC@BABD873/)))*131+659?=;;>@A>-*)+&&$$$#$$%$$'()-+<=@EBBCE=<<=:6;300//0102,-,.'''&%$%$$&&$%$$)4+'%$$$#$$%%$$%$#%$%#&$$#$%&''''*0.---0555=;/,,--***,)*+2330123338<=<:0//04)'%%(1455659==DGJIICC??<,+*)0(&&%%%%%&&%$%%%(&'&&$&'&'('&'+-,-)(''*'-,--7:6654411)()(*.+*))*++'&&%&,*-&%$#$$'%%$&'')&&)('''''((012**--;;<;<<D:78634<=EJIJJJHJJJ@@BJFJJGJJJHJHHIJFECD====64**)(+,),'&)4+**,.--15445;.+(''&(*10100458:@AF44449>,EGBA<:70/)023>C?::B>A9786:5694445+&&&/23456844----/99>CAFEDEGGDEACDB:@@B;;:;;CDJJJGJB==>7754646/&''(3@EFEEJHJ@?==@871(''&0&(BDB@FJJGJEHEHJJJHJJHCDJFFFEJDJJ0000CBEGJ8779D??6444))))&&4:989:DFFDFHJF??:89?@@CDA7667:1114/'''&%%$$%%%&$$$$%$%&'$#%&''$%%&%%%&&$$#'),+37:=??@>=98-++*../2'&&)66657662''&&'&''()*'''00)((('''''&)*(&&$&))&&&&'&%&&+++*(()*--)(())))550,+,))23((((=,,,+,-''('7223<GD9FAHEJ<EIIEDC@;:::-*'&'''(**+3++++66+)(%%%$%$$'&'&&&'.4662333A<;;9:964%$$$$%%$$%&()''(()+14:=DFJECDDHJJFHHJHHFIHHJHHHJJIJIIJGEEBCBAA;;:<5%$'()))-.5)--)'&&''''(0347711:2@ACDCDIHCAAAEGHBADDB:9,++('(((%%$%'+),,()))(''(50-$$&%''-125CC::92.//044755300003'(/,.((***)*,,-05AA@BBE<;<=HJHGGFCBBA>,,&&(*()''(;:8999A;;<==<:32245565::<=AACCDDEFJJGGBA???>A>95?55@@FC;;88.1'''(+++*&&$$&**,,--./=<EJG@=:5433879:;HFFIDB@:9)(((+++354128<DDFEFIFGFJGDJHGGDC><<;8FD8820,%'(,.,**,/8110/0111C@?@@GJ@>;;533JGCCBEFJJJJJJFE;+++,29153104,;..''''&&&&%$&'%&((.//112**)-/-../8:>ABCC>544788:=>>=50+*)(**,11*)*-,(()+1114766;=9:HJEEEH)(()111<?4323,*+-2227:::::CJDCFFECDA?>?AIFEEIJFIDFDEGJJJJFGJJJJ>>>IFHGIJJGJEC@A@>>@JJBEC=EDFFJJBBBBJGHIFJGIC?<::55545:<C?==6?A@CBAB?=;>4***)''(..5?==<=D<:::=743,&%%%).8@@EBBA=<=?AJJHFDEF2112=BAHB5555557''@@HBBBBJHEEFFJCI('''3310-.,-120+22201///-(&'44/*)'&()-.--+((*-,-012&%%%()(((()+-10<=>JJJFHDDJJHGJHJG=;D,,,;@EDE;;9+):0(&%'%&%'%%%%&&&')47674343-&%%%570/&%$$'%&%&&**'(',-&'%$$&%$$$$$$$%$$%($$$$(%%%%&$(50'''&%%%)(&&'((7;;@FCBJJDGA744-.++%%'(&%%%+&')''&&(())'((+4346530./-..)))*67<;<--,,../1--'(((//./.,...11)&%%*%*,4@ADFDBCCA20//33;;::==;<;;DFIEEFHJECB@>>@>??>??>42/.'')*)0))))-.09*;6775531116578DDC5544774)((('((&/245013IB1111;:('&&'-92;<FBD7<>GG?8CD;B=<<<@7445?=<>IFJJFGIEDFGECI66654675677?>?A7888B?>==<;>>==?B?<<<=GGG4323(&%$)%$##$%&33./04;;A::::<<>>??<</+)(('()%%%%*''',,-.369<=@7677IHHJJJGDFD?>>>EFBCGJEH*))+<933/''&&''*'')%&&&'((,-00.2223860//23=@99832,,)(-//10((())(()+-&&&%&+*)%$$$$'(+***+000*''%%#$&%'//2450&&&'*)*'')%%%%'(*3)))*+(%%)*(%%'&&,1/10.0,***,-./38;?=234=>><<????><;;=9899DFFFB?BABGIFJID0/0*)(&&'',&&6CIA@AA:8/,++++.&%(&$%%%'$$$$%%&%%$$()+*()(*)(%%%(&&&'-()''(((&%$''(''*+-,./('&&'(&&&'%'(),%$$%(.,%%%$&&$#%$$%%&(&'&%%%%('*-(*,)*054-,&*,-..../7:;@?B777CEJIJGJD@;5)((&'&$$$%*-('((7:012233CCCBDE87767;9<;<@?@??@EC?<*****2311412;;551-,,,729878:.,,0+,23-.,,+,.544757<?CJ;767;?<:663'%%%&+*(+*'((((()4579>?CDIEJEFGFF999@?:<1,'''*--'&&%&*03/&&'(&&(&&'&)'''$###&%%%%**,,,----9B?565()).8:8+*))+&&&&+'&%)%&764200210.''')/67>DEGEEECFGJFHJJJFB4/()/7671000781//02000((((,,**+,.2/1:?JFEDCD2222<*)))('%$''''&%$%%%$%%&&&**))))()*.*(((*0+88651/-,,-30128=@CGD@@B76560/2'$$&(''),-@?@GJJJGFFCDB@D>02/+(22-,&&*(((&')')*&'''(('((&&&''''''''4445=9:4301//8=?DJHD?<;>?64211+(()4:>GEFHFJJJJJJJJJFIGFHJJJGHJIJHJHJF??>;=<;88<?AAACBDCCJGGJDJJJIHJJGG;:::301210('&&%&%($%&'(%$&')*'%%((++*)(*,11/0/89BHIHJEJJJJ::9..&$$%''&%$%''(&$$$%'$$%$$'''*'*,+)(())+=ECGGGFHGGJEJHBAEEJE<;76435;:+*+/--.00../('&%&&'*,,;<FJ===9998;;<??<;<<?@:988:<BCGG;::;IEFJF7777@??<8(((1---:<5421155***''')(*).--./667?BBEB@==A;<:9:/..,,,,.-..-(')'(((''.-,..6C>7/(4*1**877765562..-)((%%'*,*++/==>>221...)'$&%&(,3385///0201++++()$#$$$$#$$$%%%$###$#$%%&&$#%&+,,1:<:;;;AHFEDCBA:99;=>JF7654440((''''''())(('*()+,)&&&&'&&&%&%$$')%$$$%%$&&'$$###$$$$$&%%##$%/1..0'&%&&((*,&&'(('%%%'+'&&%%##$%'$$$##%&&%$%$$$%$$%$%%(),.+,59?AEDEFGGJJJGJFJJE=621379..0+))))-,+(**()%
@Glass_T7V_2_D3_11_5_14
GGTAAAAATCGCAACCGGGCATCGACGCACGTCTTTTCGCCTCGGTTTTCCAGACGCTGCGCGCATATTAATACTAGTAGCGGCCGCTGCAGTCCGGCAAAAAAGGGCAAGGTGTCACCACCCTGCCCTTTTTCTTTAGAACCGAAAAGATTACTTCGCGTTATGCAGGCTTCCTCGCTCGCTGACTCATGCGCTCGGTCGTTCGGCTGCGGCGAGCAGTATCGCTCGCTGAAGGCGGTGATATCAGAGGTTACATTGTCAATCTGTTCATGGTGAACAGCTTTGAATGCACCAAAAACTCGTAAAAGCTCTGATGTATCTATCTTTTTTACACCGTTTTCCATCTGTGCATATGGACAGTTTTCCCTTTGATATGTAACGGTGAACAGTTGTTCTACTTTTGTTTGTTAGTCTTGATGCTTCACTGATAGATACAAGGCCCATAAGAACCTCGAATCCTTCCGTATTTAGCCAGTATGTTCTCTAGTGTGGTTCGTTGTTTTTGCGTGAGCCATGAGAACGAACCATTGAGATCATACTTACTTTGCATGTCACTCAAAGTTTTCCTCAAAACTGGTGAGCTGAATTTTTGCAGTTAAAGCATCGTGTAGTGTTTTTCTTAGCCCGTTATGTAGGTAGGAATCTGATGTAATGGTTGTTGGTATTTTGTCACCATTCATTTTTATCTGGTTGTTCTCAAGTTCGGTTACAATCCATTTGTCTATCTAGTTCAACTTGGAAAATCAACGTATCAGTGAGGACCTCCTTCCTATCAACCACCAATTTCATATTGCTGTAAGTGTTTAAATCTTTACTTATTGGTTTCAAAACCCATTGGTTAAGCCTTTTAAACTCATGGTAGTTATTTTCAAGCATTAACATGAACTTAAATTCATCAAGGCTAATCTCTATATTTGCCTTGTGAGTTTTCTTTTGTGTTAGTTCTTTTAATAACCACTCATAAATCCTCATAGAGTATTTGTTTTCAAAAGACTTAACATGTTCCAGATTATATTTTATGAATTTTTTTAACTGAAAAGATAAGGCAATATCTCTTCACTAAAAACTAATTCTAATTTTTCGCTTGAGAACTTGGCATAGTTTGTCCACTTGGAAAATATGAGAAGCCTTTAACCAAAATTATGATTACCACAGTTCTCGTCATCAGCTCTCTGGTTGCTTTATTAATCGCCGTAAGCATTTTCCCTACTGATGTTCATCATCTGAGCGTATTGGTTATAAGTCAACAATTTGGTAACTGCCTTGTAGGGTTTTCAATCGTGGGGTTGCATAGTGCCACACAGCATAAAATTAGCTTGAGTTCATGCTCCGTTAAGTCATAGCGACTAATCGCTAGTTCATTTGTTTTGAAAACAACTAATTCAGACATACATCTCAATTGGTCTAGGTGATTTTAATCACTATACCAATTGAGATGGGCTAGTCAATGATAATTACATGTCCTTTTCCTTTTGAGTTGTCGGTATGTGTTAATTCTACTAGACCTTTGCTGGAAAACTTGTAAATTCTGCTAGACCCTCTGTAAATTCCACTAGACCTTTGTGTGTTTTTTGTTTTATATTCAAGTGGTTATAATTTATAGAATAAAGAAAGAATAAAAAAAGATAAAAAGAATAGAATCCCAGCCCTGTGTATAACTCACTACTTTAGTCAGTTCCGCAGTATTACAAAAGGATGTCGCAAACGCTGTTTGTGCTCCTCTCAAAACAGACCTTAAAACCCTAAAGGCTTAAGTAGCGCCTCGCAAGCTCGGCAAATCCTGAATATTCTTTTGTCTCCGACCATCAGGCACCTGAGTCGCTGTCTTCGTGACATTGGTAAGCTGCGCTCACGGCTCTGGCAGTGAATGGGGGTAAATGGCACTACAGGCGCCTTTTATGGATTCATGCAAGGAAACTACCCATAATACAAAAGCCCGTCACGGGCTTCTCAGGGCGTTTTATCGGCGGGTCTTGCTGTGGTGCTGTCTGGCTTGCTGTCAGCAGTTACCTCCCCTCTGATTTCCCAGTCTGACCACTTCGGGATTATACATGGCATTCAGACTGGCTAATGCACCCAGTAAGGCAGCGGTATCATCAACAGGCTTACCCGTCTTACTGTCCCTAGTGCTTGGATTCTCACCAATAAAAAACGCCCGGCGGCAACCGAGCGTTCTGAACAAATCCAGATGGAGTTCTATGAGGTCATTACTGGATCTATCAACAGGAGTCCAAGCGAGCTCGTAAAGCTCGTCTGACAGTTACCAATGCTTAATCAGTGAGGCACCTATATTTCAGCGATCTGTCTATTTCGTTCATCCATAGTTGCCTGACTCCCCGTCGTGTAGATAACTACGATACGGGAGGGCTTACCATCTGGCCCCAGTGCTGCAATGATACCGCGAGACCCACGCTCACCGGCTCCAGATTTATCAGCAATAAACCAGCCAGCCGGAAGGGCCGAGCGCAGAAGTGGTCCTGCAACTTTATCACATCCGCATCCAGTATTAATTGTTGCCGGGAAGCTAGAGTAAGTAGTTCGCCAGTTAATAGTTTGCGCAACGTTGTTGCCATTGCTACAGGCATCGTGGTGTCACGCTCGTCGGTTTGGTATCGCTTCATTCAGCTCCGGTTCCCAACGATCAAGGCGAGTTACATGATCCCCCATGTTGTGCAAAAAAGCGGTTAGCTCCTTCGAGTATCCGATCGTTGTCAGAAGTAAGTTGGCCGCAGTGTTATCACTCATGGTTATGGCAGCACTGCATAATTCTCTTACTGTCATGCCATCCGTAAGATGCTTTTCTGTGACTGGTGAGTACTGAACCAAGTCATTGTCGGATGGTGTATACGAGCGTCAGGGTTTGCTGCCGGCGTGGATCACGGGATAATACCGCGCCACATCGCAGAACTTTCAAGGCTGATCATTGGAAAACGTTCTTCGGGGCGAAACTCTAAGGATCTTACCGCTGTTGAGATCCAGTTCGATGTTAACCCGCTGGTTCACCAACTGATCTTTGACATCTTTACTTTCACCAGCGTTTCTGGGGTGAGCAAAGCAGGAAGGCAAAATGCCACGGAGATAAGGCAACGGAAATGTTGAATACTTCATCTCTTCCTTTTTCAATATTATTGAAGCATTTATCAGGGTTATTCTGATCAGCAACATATTAAATGTATTTAGAAAATAAAACAATGGGGTTTGCGCACATTTCCATGGTGCCGCCTAACGTGTCAAGAAACCATTATTATCATGACATTAACCTATAAAATCAGGCGTATCACGAGGCAGAATTTCAGATAAAAAAAATCCTTAGCTTTCGCTAAGGATGATTTCTGGAATTCGCGGCCGCTGTTTCTTCGAATTCGCAGCCGCTTCTCTAGAGTTATGACAACTTGACGGCTACATCATTAGCTTCTTCACAACCGGCACGGAACTCGCTGGGCTGGCCCCCGGTGCATTTTTTAAATACCCGAGATCGGTTGATGATTGAAACCAGACATTGCGACCGACGGTGGCGATAGGCATCCGGGTGGTGCTCAAAAGCGGCTTTTCGCCTGGCTGATACGTTGGTCCTCGCGCCAGCTTAAGACGCTTAATCCCTAACTGCTGGCGGAAAAGATGTGACAGAGCACGACGGCGACAAGCAAACATGCTGTGCGACGCTGGCGATATCAAAATTGCTGTCTGCCAGGTGATCAGCTGATGCTGAACAAGCCTCGCGTACCCGATTATCCATCGGTGGATGGAGCGACTCGTACCATGGCTCCCATCGCCGCGGTGACAACATGAAGCAGTATCGCCAGCAGCTCCGGATCGCGCCCTTCCCTTCCCGGCGTTAATGATTTGCCCAAACAGGTCGCTGAAATGCGGCTGGTGCGCTTCATCCGGGCGAAAGAATGCCGTATTGGCAAATATGGCGGGCCAGTTAAGCCATTCATGCCAGTAGGCGCGCGGACGAAAGTGAAGAAACCCACTGGTGATACCATTCGCGAGCCTCCGGATGACGACCGTAGTGATGAATCTCTCCTGGCGGGAACAGCAAAATATCACCCGGTCGGCAAACAAATTCTCGTCCCTGATTTTTCACCACCCCCTGACCGCGAATGGTGAGATTAGAATATAACCTTTCAGTTCCAGCGATCAGTCAGATAAAAAAATCGAGATAACCCGTCGCCCTCAATCGGCGTTAAACCCGCCACCAGATGGGCATTAAACGGTACTTACGGCAGCAGGGGATCATTTTGCGCTTCAGCCATACTTTTCATACTCCCGCCATTCAGAGAAGAAACCAATTGTCCATATTGCATCAGACATTGTCGTCACTGCGTCTTTTACTGGCTCTTCTCGCTAACCAAACCGGTAACCCCGCTTATTAAAAGCATTCTGTAACAAAGCGGGACCGAAGACCATGACAAAAACGCGTAACAAAAGTGTCTATAATCACGGCAGAAAAGTCCACATTGATTATTTGCACGGCGTCACACTTTGCTATGCCATAGCATTTTTATCCATAAGATTAGCGGATCCTACCTGACGCTTTTATCGCAACTCTCTACTGTTTCTCCATACCCGTTTTTTTGGGCTAGCTACTAGAGAAAGAGGAGAAATACTAGATGATGCAAACCGTTTTAGCGAAAATCGTCGCAGACAAGGCGATTTGGGTAGAAGCCCGCAAACAGCAGCAACCGCTGGCCAGTTTTCAGAATGAGGTTCAGCCGAGCACGCGACATTTTTATGATGCGCTACAGGGTGCGCGCACGGCGTTTATTCTGGAGTGCAAGAAAGCGTCGCCGTCAAAAGGCGTGATCCGTGATGATTTCGATCCAGCACGCATTGCCGCCATTTATAAACATTACGCTTCGGCAATTTCGGTATGACTGATGAGAAATATTTTCAGGGGAGCTTTAATTTCCTCCCCATCGTCGCCCAATCGCCCCGCAGCCGATTTTATGCGTAAAGACTCATTATCAACTACCAGATCTATCTGGCGCGCTATTACCAGGCCGATGCCTGCTTATTAATGCTTTCAGTACTGGATGACGACCAATATCGCCAGCTTTAGCCGTCGCTCACGGTCTGGAGATGGGGGTGCTGACCGAAGTCAGTAATGAAGAGGAACGAGCGCGCCATTGCATTGGGAGCAAAGGTCGTTGGCATCAACAACCGCGATCTGCGTGATTTGTCGATTGATCTCAACCGTACCCGCGAGCTTGCGCCGAAACTGGGCCGCGTGACGGTAGTCAGCAAATCAGCATTAATACTTACGCTCAGGTGCGCGAGTTAAGCCACTTCGCTAACGGTTTTCTGATTGGTTCGGCGTTGATGGCCCATGACGATTGCGCGCCGCATGCACCGGGTGTTGCTGGGTGAGAATAAAGTATGTGGCCTGACGCGTGGGCAAGATGCTAAAGCAGCTTATGACGCGGGCGCGATTTACGGTGGGTTGATTTTTGTTGCGACATCACCGCGTTGCGTCAACGTTGAACAGGCGCAGGAAGTGATGGCTGCGGCACCGTTTGAGTGTGGCGTGTTCCGCAATCACGATATTGCCATGTGGTGGACAAAGCTTGGTGATCCGCTGGCGGCAGTGCAACTGCGTGGTAATGAAGAACAGCTGTATATCGATACGCTGCGTGAAGCTCTGCCAGCACATGTTGCCATCTGAAAGCGTCACGCTTGGTGAAACGCTGCACCACGAGTTTCTCAGCGCGTTGAATATCTTTAGACAACGGCCAGGGTGAAGCGGCAACGTTTGACTGGTCACTATTAAATGGTCAATCGCTTGGCAACGTTCTGCTGGCGGGGGGCTTAGGCGCGGATAACTGCGTGGAAGCGGCACAAACCGGCTGCGCAACTAATT
+
&&&%&$%&&'%&&(('%&*,('%%%%((,,5556:=;10.//56GEIJJJJJEJFGHIEA@A>JIFIGJIJJJFJGEEHJJHJFG?=>>?===;=<80112>920///3458=BDABHFGFJJGIDH8AC??B76773-,,,=AEGIHJHJGD@CB:IJIEGCCAC?A?11104./+,..&&&&(((%$###%%445@AHGFJHFGDEJJIJJ@>=>***,+&$%&*('((')'+***)&&&%&&'&&(77B999<>:8-**+,866B@JJHJHJJIHDJFEJFA;>?<999722285/0))))8>HJCCAB>>?GJJIGJIIJA?BBJEJCFEBAAADH9.'(::;<JJJHGFIIJF@A@AGIJJB?JDAJJHJGHGHFDDDFJIHGJJGHIHJJGEIJJJC@A@=CF<==:;82233441/-*)%%)&%%%&+***++./.:;7312.9;1(&&',=?C@?>>CBFEEEBBCEFEEF:@2<4467?@JJHFHIA@@A@<EBCDEBAACDBEJD4447:5.../>9432+)(((-4)))**,/1<<?(((+110/1&'(:112C**'/;;IHGBFEEGCFGEGFFIJJJJHJCBA@=BFJJGJHFJFJJJJHIJHFFH@?21+)()3;<;;;@@BCJHEDHHJJHGJJGGHIJFJIHJJFHHJCBBGJEFHJGIJID>?>???=B434FJHGFGGH75444:1//.000///6?CCEDEFJJGIGC=<:;::<;;==@ADDEI@@@?>?<6''''-('&$$%&&&'+)*,'(<>CFDEGFJGHHG???>?IFEJEEFCECCB=334490//3-5>AAGGDFFD=865:JCBABDDHFJIFJJFEEIJIHIHJDGIJIJJIJJIHJJFI?;;:=8=AACCEJDJJDFECGHEI33333833?EECBEEFHGHEFHJIGHJJJIJBA7.EA222?<;=745,34@333DIJFGJFIJFDHGHDFFDIEEJJBC@@?@EDJEBBA@DHEEJJJDDBEFDFJFJGDE8FFABCBEFDCFHHII::9;>C=?;3.-,-+''57764488:=ADC====<;<:>ACA?=>?;3112><<<<<DJIJ@;;<>CIFID@@A::;;GCCDCG8742,54,(+*-,+*&%&$$#%))(''&#$%%%&'$$&$$$'%+'(((0-,,,8?EAB@BD:;;ACDC@??99:>::95--%$%((''*****<AEJJFJJGJJGHIIHHJIFDEEFJDECEEJE==<<C??@@;:4+*+'&'')+*)&$#$#$$%$$&'.*+,+,,:DGJDCA@7666=666662+*)*+'''/3;=;;;7777>@AC;;;;5,('&(&)).15589?IEDCFFIHJC@::;=CBJD====DDB655598+**1156ADDDECEFCDGGHEDCBBEHEDFHIEHFJJJJHFIJGJFCEFGJ@??ACDDBC;;8-+*+.---*'&()6>8888@AHIGHFEJFHCBDEFFGJJJJ=?>JC?>>BJCF+**,*()(/0,+.,4/.--,,/--,'%=)(((279AA651...-/04,-&&$$(/124B/./0(''',&$$%)))+,01373987:871294-,0/0,,,-.(%%&&&+5715455:<;>>;;@?@@B>9654000123236<<==::;B@@5543,+-,/453:?@?FABA@@?>>@A@AAAAABEJB@??AAEBAB>?@@@=<=>:333HBAABA@>8899AA<==>@A:73++.,--(&#$%)49667886;47?>=??BA@>@?>?4///0-,,&&&&)'''&&%&%&'(,+,./.*(()((&&$%')-+(%%$%&&'))++*)))5:<;::<;:889::0'&&'())()**())&%%%%%&$%)+,0024BCCCDGAA??A@A?><>?=>>?@????><<;;<=>@@>=ADCA?9899=88889;<>>=?@><<;;??987685.(&237888=:::8778<?>>:2345A=<;;A22)'''(()(('''*,(('''(('%%%&&&'()%%%$)(()*++.././100<=><=>:89==95(877<==<=432+&%&'(''&'(('(&%'&&)''-200779;55559622/)999::;90/.''('=;<==ABDFFFBGFDJJJJJIEH@CB??5555899:=@@::<<?6555:911100337???BC?=@?GJGJIJJDBDCJJJHG?89?>?=;?=64430*)***()')**2287555???))))*+(''(115667<:97/-)+00222-,-662(&&%%(&((+89999<=:77;CFEDBCEDEGFJGJHGAA;743)/))))==;;;03+*'(,18:4445AHJFDGJ@@@AJGIJGJBB??D@>AA?CCC..+))*1112//22:-./HFJJHFEHIEGFGJHJICDCBDAA>?>@@@@ADJ7776C;<><=ABA@>?ECDGJDHEBHGEIFEF?;@:99;DIHCCECHIJJGBAB@<6):<;>:><<;77?---21545DBGCHEJD???A0'%%')&&%$$%'*(&&&%&(&'++,,101329::B;8842---,--.,**18=@@;1066JFFJCFJFJJGIHJFEEJJFJIJIJJIJJHJEE?>?EBDJEGHHFIJIIHG>??:;344521204('''623=?><<:;95-..5,236>=>78ADABIEBBABJJH;;;=DAA:JGGDFIGHJHJFHEI>:9:,+),*)*.+,-..*''&*+/0==>==>CAFJIJJJJJJJJJJJJJJJJHIJJJJFJJJJHJJJJJJJIFFJJJHJJHJGDEHDDDHDC?;B@FJJJJJIIJHHJJJHHFJHGGJJIJJGJJJJJJJFGDE0///0<;)(((-/...7454*)'%%$%%&(')(*)**(&&'+%%%%$%%'&()&(0-/./3*))((%%''.,59999?=4454:8966/''%%'((,+,'%%%(&%$###'***;>CJGEDGJF=;((((55-(',*,&&%&(357:<<:=?>?A?@=.-('(.6////:774:;0)*89<555341&&&)9/:::=<<:<--,,009234:5989?8EDHIEJIHIJJJCE;FG<<<<,,-.&&&6579)(&''..)**&&%%%%$&$%%%''&&'.368;87)&&&',(''&(+&&&*10436:=B=<9::@>885467HG=>>>DC@>>=<>>;>;&%%%&%$$%%&%%%%()%'',00'&&'))*/336-++**''''&&(()+.0///1./.09<16.,,,--'''(*)*+-++++.1=CD>J?@ABJJJJJJJJGJGJJFGFA@65566575.--+,./068A@8777JCCEFHJIGFJJFFJIJJJJJJJGJJJJHJIGJGIJGIHJJHCC@:*)'<@DJGFEEEDJFCAB?;@0/97'(''&&,,-()),+&$%)+1/-.?@@JJIFEEDDA???JJGHGJGFFH,+*(&&&)+&%''1688;8665;?<<?@@@:433*++1?==>>@EEBB@CE@?><9>;/...,+'&$%'))&%$%&&&'%$$$$%'+43--.////.2100123;DJFJJJ@AB?AAABAACCJJFFHEFHJA666DC;(''(,(('000CIGJJFJGJGABBB@@@FJGDFECB00/-'%5140038-'(AAJJHJEJJJJJJJJJIJJJFJGA@F=<=/*)+*))%%&')''(),,()5>BJHEFDJIJJDFJGJIJJJDHJG<<9889JJHDDCGC;<:<<<HHG333.,++/)&&*,)'''')+,1448:;9555DE@BCDBGAB@AHFDEIIHJC@??@3111.--**'&&$$&%$%(%+,-/26;444000/2.)'&&&&(&%%$$(()./48;<<<7695311*)*)<87962?;5-..'9<JJJJJJJJJIJFJE?///29=::50---?@AGGC<:::/,,,.(''(*-1/0021)1-+,),+'%%%-9==BBBG///1..%%%$%'%)'''(*,22411224444;:;<6556465552+11/.1,-)).//017;DCADEJFGGJJFJD>><>>9833231/0EBEIFIJGIJJJCBA@CD.---.@<<::<GJJJJJJJJHHGCFJHJIJIJJJBEJJFEHGJJJJJJIJD21//2*)))ADGC>=?=;<DEBC@>:E44JJHJJJJFJJJJF===;'&$(()*)*//0.-'++&&)-'-0.%%&%%%&'%%'../:9710165333....-++&&'',&+())('&')((()AEHJ==<77.+++.-.9@;::200/)(((%%%$(((3///.,**1=AFGFBBCBJHHJJJIFDHJIA@===F?>@A?@?@A<@65563-2')9955CGFC@@?BBCIGJJHJJGJJGJJJJG<;995.))*),,*****+1=@@DEGFFJIHHEFFEJIJJJJDJJJJJIIHHJIJJJHEGEGCCEJIJJHIJ=<:666=:;:4CEAA?;<111/1(().,,,*+.DJDDB;;;;J>DEJEGDFFJJEIJGIJJJJJJFJJJJ9889A>>>D?@JJIJJJJJJHEIJFJJJJJEJJIJIJJJJGJJJJJEA@?AFFGFHJDEI=<:<;44478;;998<>AAGJJJJ75A>89JJDJIJJJGJJ8777:;*&''',:<>@A;==?AFJIB@A@C;::;888('&',1./17;;@BBDC?=;)''56<@CDEEGJGBAAGI>>?IJJJJJDBCBCCGFGJHFJJFJFFJJJJHJIEFFDCCFCHEJJJGJJJIJJJHIJHIJJJJB@@;DC@?<BDA<;;:=:665CA>>>>ACBD?>@3222399AACIJJDCCA@6001FB?AADJJJJFJHJHJ;::;@CC>>?:9867<GIED<<94335::;;;JFFFGH4444=6>2222>=<?0...8JDCECB>?GEHHIGEC=887==?BBEJJJJHFJJJHGAAB??9=@1...**##$$%%&$$$%'++'&&(1***,---.1.....<====;313440.-/-)))...-***1212<;<<>4320,*,2.,++-/10)%'$%**,.-((&%$%&&('''100;=<;<;<=<>A@EGJBACDJGEHJGJJJ=<<@;EABDJHJDJ?0''''045<@JJJJEBBF<<;=DC==;42...*&'')----/0/06''''888;;:9546HIFG++++B766:AGE@@??FF=BAF=::45/&%%&&'*:CCEIFD>?>;>=EC?556?HFEFGIHJJDI=====ADFGGHEHHJCDJJJFJHJJF@@A?CFCJIJEDIJHFGHHFHEEHIJJJJHHIJHCDBHHD1003*&&(&$$$#&('&&''(&&&%%%#$$$(('(*47:7445>FJGJJIJJIFGFA@AFGJHJCCCDJGJJJJIGJJJJJJJHGDJJJJHJJJGJJGJHJIGIFJ77,+('(*+(*&&'',&'%%)*))('+-74----?@DCC?88542%%%&'%(**>ABCJIJJIHJJIIJJJJGJJJJJGIJJIECCCH7IHJJJHHJJJJJFFEIEEEGFJJJJJJJFJIJJJFCDCEAABBJGB?>>>IJIJFJH:9445CB8888BDBBJIJIEB>HGIGIIJHJIJJHJEJ>:<<+*&&'',((4357780103///'%%%)+++,,/0&((00058:::@A=732/)&'*'&&())-+--CJHCCDGHDAAB@@,+++72332322=CHJIIIJJJJJHGGJIHJJIJJJIJIJHJJHJFGH?:9::;44001---,.+))'*99622118732/))2>EDBG,,*)*&&/-2--,,0215)((('(&%$#$%$('&%'*5;<=>EE?@?:7/.3++('(*+,)//**)-4367:<>JHDJFCB@?BEEECF<<;<GDECCFJJJFJJHGFEJIHJJGIJJJFHEADACBDDE+++++++,66;<FJHJEICA;DD>>@AFEDBEJJ==%$%&$$%&
@Glass_T7V_2_D3_11_5_15
CAGCAGTTTGGATCACGTCTTAAGCTGGCGCGAGGACCAGCGTCTCGCCAGGCGAAGCTGCTTTTGAGCACCACCCGGATGCCTATCGCCACCGTCGGTCGCAATGTTGGTTTTGACGATCAACTATATTCTCGCGGGTATTTAAAAAATGCACCGGGGCCAGCCCGAAGCTCCGTGCCGGTTGTGAAGAAAAAGTGAATGATGTAGCCGTCGAAAAATTGTAGATAACTCTAGAAGCGGCCGCGAATTCGAACAAACAGCGGCCGCGAATTGCGGAATCATTCCTAGCGAAAGCTAAGGATTTTTTTTATCTGAAATTCTGCCTCGTGATACACCTATTTTTTATAGGACAGTGTCATAATCTAATGATGGCTCTCTAGACGTCAGGTCGGACACATGGGAAATGTGCGCGGAACCCCTATTTGTTTATTTTTCTAAATACATTCAAATATGTATCCGCTCGTCGACGATATGACCTGAGATAAATGCTTCAATAATATTGAAAAAGAGAAAGATAATTTTTCAACATTTCCGTGTCGCCCTTATTCCCTTTTTTGCGGCATTTTGCCTTCCTGTTTTTGCTAAGCCAGAAACGCTGGTGAAAGTAAAAGATGCTGAAGATCAGTTGGGTGCACATAGGATTACGTAACTGGATCTCAACAGCGGTAGAATCCTGAGAGTTTTCGCCCCGAAGAACCGTTTTCCGATCGATAAAAGCACTTTTTAAAGTTCTGCTATGTGGCGCGGTGTTCTCCCGTATTGACGCCGGGCAAGAGCAACTCGGTCGCCGCATACACTATTACTCAGAATGACTTGGTTGAGTACTCACCAGTCACAGAAAAGCATCTTACGGATCACATGACGGTAAGAGAATTATGCAGGTGTGCATAACCATGCATGATAACACTGCGGCAAACTTGCTTTTATTACGACAACGATCGGAAAAACCGCAAGGAGCTAACCGCTTTTTTGCACAACATGGGGGATCATCTTAACTCGCCTTGATCGTTGGGAACCGGAGCTGAATAAAACCAGATACCAAACAACAGACGTGACGCCACGAGATGCCTATTTAGCAATGGCAACAACGTTGCGGAAAGTATTAACTGGCGAACTACTTCTGGCTTACCGGCGACAATTAATCAACTGAATGAGAGAGACGGAGTCAACCCAGCCACTTCTGCGCTCGGCCCTTCCGGCTGGCTGGTTTCTGCTTCAATGAATCGGAGCCGGTGAGCGTGGGTCTCGCGGTATCATTGCAGCACTGGGGCCAGATGGTAAGCCCTCCCGTATCGTAGTTATCTACACGACGGGGAGTCAGGCCGAACTATGGATGAACGAAATAGACAAATCGCTCGATGGGTAACCGCTGATTAACATTGGTAACTGTCAGACCAAGTTTACGAGGTCAGTTCGATCCTGTTGATAAATCCAGTAATGACCTCAGAACTCCATCTGGATTTGTTCAGAACACTCGGTACCGCCGGGCGTTTTTTATTGGTGAGAATCCAAGCACTGGGACAGTAAGACGGGTGAGCCTGTTGATAAATACACTCCTTGCTGGGTGCAACTAGCCAGTCTGAATGACCTGTAGCGGATAATCCGAAGTGGTCAGACTGGAAAATCAGAGGGCAGGAACTGCTGAACAGCAAAAAGTCAGATAGCACCACATAGCAGACCCGCCATAAAACGCCCTGAGAAGCCCGTGACGGGCTTTTCTTGTATTATCGGGTAGATTTCCTTGCATGAAATTGCAGTAGAAAAGTTCAGGGCCCTCTAGTGCCATTTACCCCCATTCACTGCCAGAGCAGTGGCCGACGAACTGAATGTAGCGAAAAAGACAGCAACTGTCGGTCCCTGATGGTCGGAGACAAAAGGAATATTTGGCGATTCTGCCCGAGCTTGCGAGGATACTGTAAGCGCTTCTAGGGTTTTAAGGTCTGTTTTTGTAGAGGAGGAGCAAACAGCGTTTGCGACATCCTTTGTCCAATACTCCGGAACTGACTAAAGTAGTGAGTTATATACACAGGGCTGCAAATATGTTTTTATCTTTTTTCTATTCTTTCTTTATTCTATAAATTATAACCACTTGAATATAAACAAAAAAAACACACGAAAGGTCTAGCGGAATTTACAGAGGGTCTAGCAGAATTTACAAGTTTTCCAGCAAAGGTCTAGCAGAATTTACAGATCCACAACTCAAAGGAAAAGGACATGTAATTATCATTGACTAGCCCATCTCAATTGGTATAGTGACTAAAATCACCTAGACCAATTGCAATATATGTCTGAATTAGTTGTTTTGAAGCAAAATGAACTAGCGATTAGTCGCTATGACTTAACGGAGCATGAAACCAAGCTAATTTTATGCTGTGTGGCACTACTCAACCCCACGATTGAAAACCCTCAAGGAAAAAACAGACGGTATCGTTCACTTATAACCGATACGCTCAGATGATGAACATAGGTAAGGAAAATTCTTATGGTGTATTAGCTAAAGCAACCAGAGAGCTGATGACGAGAATATGAAGTGGAATCCTTTTGGTTAAAGGCTTTGAGATTTTCCAGTGGACAAACTATGCCAAGTTCTCAAGCGAAAAATTAGAATTAGTTTTTAGTGAAGAGATATTGCCTTATCTTTTCCAGTTAAAAAAATTCATAAAATATAATCTGGAACATGTTAACTGTTTTGAAAACAAATACTCTATGAGGATTTATGAGTGGTTATTAAAAGAACTAACACAAAAAAAAAGAGAACTTCACAAGGCAAATATAGAGATTAGCCTTGATGAATTTAAGTTCATGTTAATGCTTGAAAATAAGGACCATGGGTTAAAGGCTTAACAATGGGTTTTGAAACCAATAAGTAAAGATTTGAAAACACTTACAGCAATATGAAATTGGTGGTTGATAAGCGAGGCCGGAGCCCGACTGATACGTTGATTTTCCAAGTTGAACTAGATAGACAAATGGATCTCGTAACCGAACTTAGAACAACCAACTAAAAATGAATAGTAACAAATCTTGCCGACGACCATTACATCAGATTCCTACCTACATAACGGACTAAAAACACTACACGATTGCTTTAACTGCAAAAATTCAGCTGCACCAGTTTTGAGGCAAAATTTTTGAGTGACATGTGCAAAGTGAGTCTGATTCAATGGTTCGTTCTCATGGCTCACGCAAAAACAACGAACCACACTAGAGAACATACTGGCTAAATACGGAAGGATCTGAGGTTCTTATGGCTCTTGTATCTATCAGTGAAGCATCAAGACTAACAAACAAAAGTAGAACAACTGTTCACCGTTACATATCGAAAGGGAAAACTGTCCATATGCACAGATGAAACGGTGTAAAAAATGATTACGTAAAGTCTTTACGACTGGTGCGTTCAAAGCTGTTCACCATGAACAGATCGACAATGTAACCTCGAGATTACCGCCTTTGAGTCCAGCTGATACCGCTCGCCGCAGACCGAACGACCGAGCGCGAGCAGAGTCAGTCGACCGAGGAAAAGCTCATAACGCGAAGTGATCTTTTCGGTTTTAAAGAAAAAGGGCAGGGTGGTGACACCTTGCCCTTCTTACCGGACTGCAGACGACCGCTGGTATTAATATGCGCGCAGCGTCTGGAAAACCGGGAGCAAAAGACGTGCGTCTTTGATGCCCCAGTACGTTTGCAGCAGAATTAAATCAAGTCCGGCGCAGCCGGTTTGTGCCGCTTCCGCGCGGATTATCTGCACCTCACTGCCCCGCCAGCAACGTTTCCAGAACCGATTGACCATTTGATGAGTGACCAGTCAAAACGTTGCCCGCTTCCACCCTGGCCGTTGTCTGAAACATATTTATGAAGCGTACTGAAACTCGCGGGCGGGCAGGCCAGTTTTCACCGACGCTTAATGCTTTCCCAGATGGCAACATGTGCTGGCAGAGCTTCACGCAGCGTATCGATATACAGCTGTTCTTCATTACCATGCAGTTGCACTGCCGCCAGCAATAACACCTTAGCTTTGTCCACCGCATCGGCAATATCGTGATTGCGGAACACGCCAACATACTGCAACGGTGCCGCAGCCATCACTTCCTGCGCCTGTTCAACGTTGACGCAACGCGGTGATGTCGCAACAAAAATCAACCCACCGTAAATCGCGCCGCGTAATTCGCTGTTTTAACATATTTGCCCACGCGTCAGGCCACATACTTGTCTCACCCAGCAACACCCGGCGCACGGCGGCGTGCAAATCGTCATGGGCCATCAACACCAAACCAATCAGAAAACCGTTAGCGAAGTGGCTTAACTCGCGCACCTGAGCGTAAGTATTGATGCGGATTCGCTGATTACCGTAGCGTTGTGCCCAGTTTCGGCGCAAGCTGGCGGGTACGGTTAAATCGATCGACAAATCACGCAGATCGCGGTTGTTGATGCCAACGACCTTTGCTCCCAATGCAATGGCGCGCTCCTGTTTCCTCTTCATTACTGACTTCGGTCAGCACCCCCCGATCTCCAGACTGTGAGCGACAGCAGCCGCTGGCGATATCGTCGTCATCCAGTACTGAAAGCATTCATCAGCAGGCATCGGCCTGGTGATCGCGCGCCGATGATCTGGTAAGGGTCGATAATGAAGTCTTTACATAAAATCGGCTGCGGGGCGACGCTGACGATGGGGAGGGAATTTAAAGCTCCCCCTGAAAATATTCTCATCAGTCAGCGCCGAAATTGCCAAAACCGTAATGTTTATAAATGGCGGCAATGCGTGCTGGATCGAAATCATCACGGATCACGCCTTGACGGCGACGCTTTCTTGCACTCCAGAATAAACGCCGTGCGCACCCTGTAGCGCATCATAAAAATGTCGCGTGCTCGGCTGAACCTCGTTGAAAACTGGCCAGCGGTTGTTGCTGTTTCAGGGCTTCTACCCAAATCGCCCTGTCTGCGACGATTTTCGCTAAAACGGTTTGCATCATCTTATCTTCTCCTCTTTTTCTCTAGTAGCTAGCCCAAAAAAACGGGTATGGAGAAACAGTAGAGAGTTGCGATAAAAAGCGTCAGGTAGGAATCCGCTAATCTTATGGATAAAAAATGCTATGGCATAGCAAAGTGTGACGCCGTGCAAATAATAGATGTGGACTTTTCTGCCGTGATTATAGACACTTTTGTTACGCGTTTTTGTCATGGCTTTGGTCCCGCTTTGTTACAGAATGCTTTTAATAAGCAGGGTACCGGTTTGGTAGGCGAGAAGAGCCAGTAAAACGCAGTGACGGCAATGTCTGATGCAATATGACAATTGGTTTCTTCTCTGAATGGCCAGGAGGATATGAAGAGCTGGCTAAAAGCGCAAAAATGATCCCCTGCTGCCGGGATACTGGTTTAATGCCCATCTGGTGGCGGGTTTAACACCAAATTGAGGCCAACCGTTATCTCGATTTTTTTATCGACCGACCGCTGGGAATGAAAGGTTATATTCTCAATCTCACCATTCGCGGTCAGGGGGTGGTAAAAGTCAGGGGACGAATTTGTTTGCCGACCGGGTGATATTTTGCTGTTTCCCGCCAGGAGAGATTCATAGCTACGGTCGTCATCCGGAGGCTCGCGAATGGTATCACCAGTGGGTTTACTTTCGTCCGCGCGCCTACTGGCATGAATGGCTTAACTGGCCGTCAATATTTGCCAATCTGGTCTGCGCCGGATGAAGCGCACCAGCCGCATTTCAGCGACCTGTTTGGGCAAATCATTAACGCCGGCAAGGGGAAGGGCGCTATTCGGAGCTGCTGGCGATAAATCTGCTTGAGCAATTGTTACTGCGGCGCATGGAAGCGATTAACGAGTCGCTCCATCCACCGATGGATAATCGGGTACGCGAGGCTTGTCGAGTACATCAGCGATCACCTGGCAGACAGCAATTTTGATATCGCCAGCGTCGCACAGCATGTTTGCTTGTCGCCGTCGCGTCTGTCACTC
+
3,,,))&%$#&*/'&&&&*++'''%&%')*4-**/-,)(&$#$$$$$%&&&'*/3477;=7740-++-4***)))))B@JEEBDBBB@AFHJGJI64448:::CGCEH?=;8@4---+*)((((,&%%&*$/2110568==>=<==JEB@>?.../@@CFA6555/(*++)**+*1231/..455++,2;=@CEJC++++@ABCG7665//+'&%&&)))(+,+,,,46511//09@ICBCA@@?88894/,*&%%(,2469<=<996//.-&%$,,2.266*(2*,,45>?DDCB@?>AEBAD5AIHHA><<>?GFHEBCECDBD===>A==111112B@@AE@@0.-+)(&%&'+*,+*)''%&+***(&&'&'&&&&*./2('',)321134645;<=GJEJFEA6)('(6:>CEGHEFCF;=<62../36*)'(-9;:99;.***+.6-,--1-&%&&&'')**&''',%&&'23.+))<>??AEEEB777:?>;<60142212'&&',+**'&$%%&&%&')544446-9:=A@@;A@>01:=BC@598;@AJJJGJEJJJJIJGGDJJA8769;:5;(%%%&&.:;HGFIHIJJJJA@@>946<>?11==>@D@>?30004)))))(''%%%%%%$%%&%%$$%*)(('%$#$./199111/&&)%)2/**0;=<;>D.,,-0)())%''&*((*()(('()+,,,.*)**1,*****++5CIHHHJJ)(();;,,++.-./)))((''9.BACD;;8...,/5222--))/.0288:;JGEEBBBDJJHGDFI@,++,:AEJFJECC@>BGFJGHJJJJ==>FCGGJJGGJE?9898)(&%&'3,++,/++(()),''&&(&)((+***,,,,,,(+(()**114500,($$$%'-,,.4449421,,0,..&&&&,,))(&%&()45=87752++)((((..*(()9BA7666HHHFJB@@BJIFHJ....=333B><2243(''%,:B???@?D;:>5---,--07568966451011,+++,''((('))&(((&%''(())-8:::BD1110)''4555&%%$$%&()5@CB8889==11117/+(*-(&&&.,,++-/1++++888:3'(%&&&'+-0,.-'&&%&$$$$$$%%%'*))))'&('****)('&((%$#$'&((+(///..0...521108886.1=@?@7556;:8:6(((+3,'&,,((((&%'*777>BB.../66510112203299:IAAEBAG>>?;;:6,,--74444)))(--/8839996IFJBAB++++>B@@22?>43480001/,(''(+.+)(&())''+031110**-3(%%%&$%%%..1&$%'%%%&$####$%&&&&''&&(4.0::99:42.'',-8;A@@DF@;3.*)&$#####$%%%&()*,(.26'''(=3333EH=>>>A;68<@FECB@IGFJJIHJJDDA588886)))*''('((&)))+*&)%%&4:>;;;:=>;:::88777:<9888...>@76677553'''(%%%&*'')'%'1/00010,,-&&'*&')(+++..+*)))*./,)))4-...;:<=AA=---++)-*)(&&%%(*)&'),///8:==@@>>=?>>?>?@ADDBABB??>@0001,+,:;>CB=94+++.+&&))*'('(''''$$%%(&'('++/5;86677:1//051/,++-)))((*'245545701/))))-+++0441,,,5421/0334321++(((('$$$$&),&&%$$%&'/0-++**,,61,++,,--6<A>=;;;<@@E?43221&%$$'('&'&%')(+,,2110---)'((;><:5234)))*)))())++++***())))))644356A@6594100+&&&')('&&%%./'46<?@;;0...)&%&'')&&11*)((''$$'))7;=100045678<=?D@@3/--,)**%%&%&&'***)))**,++.,+'&&&&(+(%$$%&)**-.4:>@@43334<<>>>>?A>>>>?>5,//04./18772/+++.,,'%')5;,,,.*-7=?)(''*'*2.)237:>>;;;:33:8:77::=?BCDCDABBBCBABC:;;DBCB@@9933+))+/+)))))132364<86<;:;::<;::0///5777>><<;::7=GB@@3=89>@=@>:954577<;<?A??9661)*'>A@@@?>>BEB?@BC@?=@>>66//02..+++++,,310112;>21101/@=>?@@<;:1,,+'')*.**10/0/001::998,))))**+..//010/0&&&'(0008))*(6569DD<<;====@<<<<44444BBDFIFCDC?@?>@BCEJIJIJJJJJJJJJJGJJGJFEA00/.-+<>A<;;;<?+*,-.;;;=::;<79:@DDGEF:85427722,,-'''))**)334;;<4455)1-,,-'''(=65524448989....9;''''('''(*11,*(((+,66::;610--.-()7><:9;;@AAA>>?@JGJB@?43332+&%%$%&%%$$'%)&&&(77;??7AACA11150677@AFIDH>A;....3733522879,+'%%%***.12679:>843'''*'(/111022,,,,588744<::;9=>?<3/----9:?7;;<7ABFJHCB?*))))CGCA@?@C?>1--1,)(&&'&'%$$%%&))+-.:;;;<:755('((66555::@;;..-/,,,,-034;@JG@BCFCECA>?6C<BB@:303,+55788:<9855;..-/..-'''15610002=7;?66548201()628@BEE?@A<64+'')(&)+*'%$$&)0&&&&+))+--&%%%++))26DCFABA>??JGAB@C-,,-00/41143-,+..('&&&')8>FDDGIJJJFGFJJJJ=<<<JJJIJHE?>>=<31(''))/-,,,=>E====JEJEGIH>7-)))74589DE=>>:6667:;=.-,---++--457+***/)$$$')*))''&''''(0/0&&&(+*+++++.,-%%$$&&'))(''(,+++.13312223--:9:;<@?7677=310..)''+++*++,414/..*&&'(/3512014433333++++-*'&&)(+++,,,113.,+,98578?***,9DJ>>4,&(&&&),%%$$$$%&'&&&(+/../0-.411/03244;C::88888B::677@IEHJIHFEJFEEEGJEGJGJGJEGIEDHIGF:9;;?*)(,/-.1000////6779<:887;CD6555BCECJJJJJAC1189<=:2224553224A93223;JEHFJJJJJGIGJJJJIJHGJB.,,,2E@JJJGFFFC:;;<??GE=;-*('&&',+)%&%'$$&+,)(&&%&%&%%$$&''&&%(&%$#$%%&*,5000-++,AFEEJJHJEJIIIEEGC;999532&&&&+'&&'.77;<BEEAGG;JHEG=77660--.3::;=67=788)'),)+348770//+-+,,))((*+)'''&%&%(&%%%%%$$$$$$$$&.*&&&&();>CDD@@@@H((((>>?J>9978@>753.-12-123;?7799<JJFEEE<=<=F54020-(+,'''')*'''('&&&%%%,((('((&()&(('&%%$(&&4694455<<??21//.+('&&')0BCCCCHF@>>>?EG>?><4331,,-(((),)''((0,--.04+,,...&&&++*-8>FBA@?421/3069:?555455%%&&(''&&(/(('%$$'(*&&$#$%14111(&%$$$$$&'$&&'&&&&%$&)'/.014441;:11119?>=<??=---BE??@=>==,,,,:D8;<@BD<<<*)))555)))41,,***+01&&&&&&&10/07>?;D><;;>B@;<<;;4)'&%&&&+0055?;=>=AABDGJ<@4.*''((>@EHEG===?FGF?::::=3//.01447DCCCCGC?===?FJJC<;::EJEIJJJI>7777<=@AGJHGIIJGJDDCEJHJGIJJ+++-@@?CCEA,,,>?B@B??985....20/03778:5**)*432222259..,++**++,,-21220/.-.233349>BBCJJHDEJJJHJJFJJIJJIEFJJJFFDGFGJJJJJJJIIBDCCB@=><;==FFE999BCCEJGIHHIEDJH:441/.',**&&'%##$$%#$&))''&(''(),//1.---32/++/.5AA=>===6-0/157BE====EJFJJJDEDFGEGD==C??@?JHJ999DJDI<;;88::1++*)))&&&%'));5556DIIFJJJHGEFEGDJHHFJ87773*((/''.((**=;.00156668<986*)))*&&')+),346445=>@=@(((((10:21110678??99:<D>=>=A''''901--2323)''((&&&'++++((()?BAB???@AGJIHJHEGG@DEFJJ@=;0006,84/6<99JA?>?C:994''')227667>?>1+,,332,,878??;;;JD6666=.../6565=<+))(/-/42,,,:=7666533())&&&&$$&*-+0/../*))(+.15641-13333112>DC322(''')))55447=31117DFB>,,,+(((*)))&%&&((3;::JEJEJGIG>=>=CC=;<8;99=3,+*+122=>/,++/<3*((**(&$%')**//111018887)2:):9(?>A=>761167,,+++/.,+)1746.,))*)**)...215>939,&%&,''&&'&('(()2<@@ABDCCDDD>=>>IA@66530/.-,(+-35<<>?DEBAC@)(()'&)&8>==@:::8:::A;;<785566:755651114,+++::81)/..0:;;..A@B@ADAB@>=>---CB@CEEJJJI?@>?322230(%'&&%'(%%&/28=FFJCCBDB....>;557+'''++/,%$%&*++./=@=>=+0++>>?AFCIJFDBEE999<1/0?C<868:6102'%%%%)$%'&&'/3488::0,./5.-///.///////5<=@JFGEH0000A@=>AGECCB::8.,-79?><7C988523;:::4410243,()***+:4556:422333++,,,12>FEGCCIJEHHJJHFEJ?@?BJEC@BCEEJGEJGFJHJ655((().A8775:8DDB<;;HA@6666JJDFFDED;;FJEJJIJJJIJJJJJJGGJGJHIHJIJJJGJJFCEDECCE7AB=;<<><=@BG+++,.-.+++/2&'0*++-/./5''('-112@<=@@B4331/2-))*,,,,7;<>>?EHBC<;::?BD@@@@A;75/.,,)))+;-,+)3..---,,++''()+**('%&'(.(%%%%&(*+*())+.,-**+335''''2234;:678:594-7/+*())*=798:32-,1+++>D@A=322396)(('''&''$),,,002987)())435651122A@CCIBD8778A@A?>6//;CDH@<797::A==<;34213)))).<77886773+*32201002542.,)''(**)&%%(,6:4/,)*,+,--,-/2(>>><<@C:9:55537678645--46;<434@@>=1///'&&$##$$&,-.1/1./1;=;;;:<;</...10-766598444465...0:;333383;;=?::IBACBAA@BBJJJGJDIFHJHGJJHJG....??63334444333&%'''&&())(*./3478?E@@?>55+*+***.+AEJJGFFDFJJEJJEDB;00--1..,-,+,,;=:;9..(8>:@EFJFGJEC=999;D@BCGDJFJJIECJ988543336322348GFCDEHDJJIHIHGDGDBABFEFGEEIFGHJIEJ5426/,,-))++/169301:7778311+...:>><<=;<<69307/,++,89;<DBBB7775666;@BJHJHIGIJGDDEJICEDJHEFECCDDIFJ>?=>422;<<<A;7>>@?CDHC;9::4445****((++&
@Glass_T7V_2_D3_11_5_16
GAGAATACTAACTTTTTCATTTGCCAGCGGTCAGATAAAAAAATCGAGATAACCGTTGGCCTCAATCGGCGTTAAACCCGCCACCAGATGGGCATTAAACGAGTATCCCGGCGGCCAGGGGATCATTTTGCGCTTCAGCCATACTTTTCATACTCCCGCCATTCAGAGAAGAAACCAATTGTCCATATTGCATCAGACATTGCCGTCACTGCGTCTTTTACTGGCTTTCTCGCTAACCAAACCGGTAACCCCGCTTATTAAAAGCGTTCTGAGCAAAGACGGGACCAAAGCCATGACAAAAACGCGTAACAAAAGTGTCTATAATGCCGGCAGAAAAGTCCACATTGATTATTTGCACGGCGTCACACTTTGCTATGCCGTGCATTTTATCCATAAGATAACGGATGCCTCTGCTGGACGCTTTTTATCGCAACTCTCTACTGTTTCTCCATACCATTTCGGCTAGCTTCAGAAAAAGAGAGAAATACTAGATGTAATACAAACCGTTTTAGCAAAGTCGCGCAGACAAGGCGATTTGGGTAGAAGCTCACAAACAGCAGAGACGACCGCTGGCCAGTTACCGGAATTCAGCTCTAAGCCGAGCACACAACGTTCTGGATGCGTCAGGGTGCGCGCGCGGCGTTTATTCTGGAGTGCAAGAAAGCGTCGCCGTCAAAAGGCATGATCCGTGATGATTTCGATCCAGCACGCATTGTGCCCGCCTGCTGGGCGGCTACCGCTCGGCAATTTCGGTGCTGACTGATGAAATATTTTCAGGACTTTAATTTCCTCCCCATCGTCAGCCAGATCGCCCCGCAGCCGATTTTATGTAAAGACTTCATTATCGACCACCAATCTATCTGGCGCGCTATTACCCAGGCCGATGCCTCTTTATTAATGCTTTCAGTACTGGATGACGACCAATATCGCCAGCTTGCCGCCGTCGCTCACAGTCTGGAGATGAGGATGTCACCGGAGTGCGTAATGAAGAGGAACAGGAGCGCACCATACGGTTTTGGGAGCAAAGGTCGTTGGCATCAACAACCGCGATCTGCGTGATTTGTCGATTAATGTCAACCGTACCGCAAGCTGGCGAAAGTCGGGCGCGACGTGAGCGGTGATCAGCGACAGGGCGTCGATACTTACGCTCAGGTGCGCGAGTTAAGCCACTTCGCTAACGGTTTTCTGAATTCGGTCGGCATTTGATGCGCCCTGACGATTTGCGCGCATTGCGCCGGGTGTTGCTGGGTGAGAATAAAGTATGTGGCCTGACGCGTGGGCAAGATGCTAAAGCGGCTTGCTGCAAGCGCCAGCGCTAAATTTCCCGGTGGGTTTGATTTTGTGCGACATCACCGCGTTGCGTCAACGTTGAACAGGCGCAGGAAGTGATGGCTGCGGCACCGTTTGCAGTATGTTGGCGTGTTCCGCAATCACGATATTGCCGATGTGGTGGACAAAGCTAAGGTGTTATCGCTGGCGGCAGTGCAACTGCATGGTAATGAAGAACAGCTGTATATCGATACGCTGCGTGAAGCTCTGCCAGCGCATGTTGCCATCTGGAAAGCATTAGACGTCGGTGAAACCCTGCCCCGCCCGCGAGTTTCAGCACGTTGGTGCAATTGTCTTCAACAACGGCCAGGGTGGAAGCGGGCAACGTTTTGACTGGTCACTATTAAATGGTCGAATCGCTTGGCAACGTTCTGCTGGCGGGGGCTTAGGCGCAGATTAACTGCGTGGAAGCGGCACAAACCGGCTGCGCCGGACTTGATAATTCTGCTGTCGAGTCGCAACCGGGCATCAAAGCGCGTCTGTTTTGCGCGCGGTTTTCAGACGCTCGCGCATGATCTGCTCGTCACTGGCCCGCTGCAGTCCGGCAAAAAAGGGCAAGGTGCCGACCACCCTGCCCTTTTTCTTTAAAACCGAAAAGATTTCGCGTTATGCAGGCTTCCTCGCTCACTGACTCGCTGCGCTCGGTCGTTCGGCTGCGGCAGGAAGCGGTATCAGCTTCACTCAAAGGCGGTAATCTCGAGGTTAAGTTGTCAATATCTTCATGGTGAACAGCTTTGAATGCACCAAAAACTCGTGAAGGTTCTGCAAATTCTCTATCTTTTTTACACCGTTTTCATCTGTGCGTATGGACAGTTTTCCCTTTGATATGTAACGGGGTGAACAGTTGTTCTCCTTTGTTTGTTCGTCTTGATGCTTCACTGATAGATACAAGAGCCATAAGAACCTCAAATCCTCCCGTATTTAGCCAGTATGTTCTAGTGACGCGTTTGTTTGCGTGAGCCATAGAACGAACCATTGAGATCATACTTACTTTGCATGTCACTCAAAAATTTTGCCTCAAAACTGGTGAGCTAGAATTTTGCGGTTAAAACGAGCCGAGTGTAGTGTTTTTCTACAGTCCGTTATGTAGGTAGGAATCTGATGTAATAGTTGTGGTTTTTTGTCACCATTAGTTATCTGGAGCTACTCAGTTTGGGTACAATTCATTTGTCTATCTCGTTCAACTGGAAGATCAACATATCGGTGGCCTCGCTTATCAACCACCAATTTCATATTGCTGTAAGTGTTTAAATCTTTACTTATTGGTTTCAAAACCCATTGGTTAAGACCTTTTTAAACTCATGGTCATTATTTTTCAAGCATTAACATGAACTTAAATTCATCAAGGCTAATCTCTATATTTGCCTTTTCTAAAGTCTTTTGTGTTAGTTCTTTTATAATAACCACTCATAAATCCTCATAGAGTATTTGTTTTCAAAAGACTTAACATGTTCCAGATTATATTTTATGAATTTTTTTAAGTGGAAAAATAGCAATATCTCTTTCACTAAAAACTAATTCTAATTTTTGGCTTGAGAACTTGGCATAGTTTGTCCACTGAGGAAAATCTCAAAAGCCTTTAACCAAAGGATTCCTGATTTTCCACAGTTCTCGTCATCAGCTCTCTGGTTGCTTTAGCTAATACACCATAAGCATTTTCCCTACTGATGTTCATCATCTGAGCGTATTGGTTATCTAGTGAACGATTGCGTCCGTTCTTTCCTTTGTAGGGTTTTCAATCGTGGGGTTGAGTAGTGCCACACAGCATAAAATTAGCTTGGTTTCATGCTCCGTTAAGTCATAGCGACTAATCGCTAGTTCATTTGCTTTGAAAACAACTAATTCGAGCATCATCTCAATTGGTCTAGGTGATTTTAATCACTATACCAATTGAGATCAGCTAGTCAATGATAATTACATGTCCTTTTCCTTTGAGTTGTGGGTATCTGTAAATTATTGTAGACCTTTTGCTGGAAAACTTGTAAATTCTGCTAGACCCTCTGTAAATTCCGCTAGACCTTTGTGTGTTTTTTTGTTTATATTCAAGTGGTTATAATTTATAGAATAAAGAAAGAATAAAAAAAGATAAAAAATAAATCCCAGCCCTGTGTATAACTCACTACTTTAGTCAGTTCCGCAGTATTACAAAAGGATGTCGCAAACGCTGTTTGCTCCTCTCAAAACAGACCTTAAAAACCCTAAAGGCTTCCGTCACCCTCGCAAGCTCGGCAAATCCCTGAATATTCCTTTTGTCTCCGACCATCAGGCACCTGAGTCGCTGCTGCTTTTCGTGACATTCGGTCAGTTCGCTCACGGCTCTGGCAGTGAATGGGGGTAAACCGCACTGCACGGCGCCTTTTATGGATTCATGCAAGGAAACTACCCATAATACAGAGAAAAGCCCGTCACGGGCTTCTCAGGGCGTTTTATGGCGGGTCTGCTATGTGGTGCTATCTGACTTTTTGCTGTTCAGCAGTTCCTGCCCTCTGATTTTCCAGTCTGACCACTTCGGATTATCCCGTGACAGGTCATTCAGACTGGCTGATGCACCCAGTAAGGCAGCGGTATCATCAACAGGCTTACCCGTCTTACTGTCCCTAGTGCTTGGATTTTATTCACCAATAAAAAACGCCCCAGCGGCTGAAATTAGGCGTTCTGAACAAATCCAGATGAGAATTATGAGGTCATTACTGGATCTATCGACAGGAGTCCAAGCGAGCTCTGGTCAACTTCGTCTGACTGGGTGCCCAATCTGCTAATCAGTGAGGCACCTATCTCAGCGATCTGTCTATTTCGTTCATCCATAGTTGCCTGACTCCCCGTCGTGTAGATAACTACAATCAGGAAAAAGGCCGCTCTGACCAGTGCTGCAATGATACCGCGGAGGAACGCCACGCTCACCGGCTCCAGATAAGCGATGAACCGGCCCGCCGGAAGGCCAGCGCAGAAGTCGTCCTGCAACTTTATCCGCCTCCATCCAGTCTATTTAATTTGCGGGAAGCTGAGTAAGTAGTTCGCCAGTTAATAGTTTGCGCAACGTTGTTGCCATTGCTCAGGCATCGTGGTGTCACGCTTCGTCGTTTTGGTATGACTTCGTTCGCTCCGGTTGCCCAACGATCAAGGCGAGTTCCTGATCCCCATGTTGTGCAAAAAAGCGGTTAGCTCCTTTCGGTCCTCCGATCGTTGTCAGAAAAGTCATTAGCGGCAGTGTTCACTCATTGGTTATGGCGGCTCCTGCATAATTCTCTTACTGTCATGCCATCCGTAAGATGCTTTTCTGTGACTGGTGAGTACTCAACCAAGTCATTCTGAGAATAGTGTATGCGGCGACCAGTGCTTCTTGCCCGGCATCAATGCGGATAATACCGCGCCACATAGCAGAACTTTAAAAGTGCTCATCATTGGAAAACGTTCTTCGGGGCGAAAACTGTTCAAGGATCTTACCGCTGTTGAGATCCAGTTCGATGTTTAACCCACTCGTGCACCCAACTGATCTTCAGCATCTTTACTTCACGAGCGTTTCTCGGTCAGCAAAACAGGAAGAGCAAATGCCGCAAAAAAGGGAATGAGGCAACACAGAAAATGTTGAATACTCATACTGTTTAGCTTTTCAATACTATTTGAAGAGACGACTTATGATTATGTTAGTGAGCGGATAGTCTTTGAATGTATTTAGAAAAATAAACAAATAGGGGTTCCGCACACATTTCCCATGGTGCCACCTGACGTGTTAAGAAACCATTATTATCATGATTACATTAACCTATAAAAATGGGCGCGACATCACGAGGCAGAATTTCAGATAAAAAAATCCTTAGCTTTCGCTAAGATCATCTGGAATTCGCAGGCGGCTGTTTCTTGAATTCGCGGCCGCTTCTAGAGTTATGACAACTTTAGCGGCTACATCATTCGCTTTTCTCGCCAACCGGCACGGAACTCGCTCGGGCTGGCCCCGGTGCATTTTTTAAATACCCGCGAGAAATAGAGTTGATCGTCAAAACCAACATTGCGACCGACGGTGGCGATAAGCGGGCCCATGCCGGTAGTGCTCAAAAGCAGCTTCGCCCTGGCTGATACGTTGGTCCTCGCGCCAGCTTAAGACGCTGATCCCTAACTGCTGGCGGAAAGAGGTTGACAGACGCGACGGCGACAAGCAAACATGCTGCAACGCTGGCGATTGGGAATTTATATCTGCCAGGTGATCGCTGATGTACTGACAAGCCTCGCGTACCCGATTATCCATCAGAGTGGATGGAGCAACTGGTGAATCGCTTCCATGCGCCGCAGTAACAATTGCTCGAGCGGATTTTATCGCCAGCAGCTCCAGATAGCGCCCTTCCCCTTGCCCGGCGTTAATGATTTGCCCAAACAGGTCGCTGAAATGCGGCTGGTGCGCTTCATCCGGCAAAAAACCCCGTATTGGCAAATATACGACGGCCAGTTAAGCCATTCATGCCAGTCGCGCGCGGACGAAAGTAAACCCACTGGTCGTGCAGCTTCGCCAGCCTCCGGATAACAACTACGACGTGATAAAGTACCGCTGGCGGGAACAGCAAAATATCACCCGGTCGGCAAACAAATTCTCGTCCCTGATTTTTCGCCACCCCCTGACCGCGAAG
+
,+,,..+)&%%&%&*+/('*/.*+*((&%''%%$$''(/39@AB@A@ABJGHDGDFB>==>FA@@A7*))((()>@AB@:;<555688;99:DAEBAFFE;;;;EEAB6011)((&&*+,,,.19:9..-.::=;9//0B@B43236;99:;==;<@8?>=@A9541:@;8<DJE><<<=<=====8999??@;;;;C:999CIFCEDIDEJHI@88@AAGG@@B;30-.,-668BGE0000D?@AEGJECDHFD?02229<DB<***()(&)'&&())%%%,68667DEDEFJJHJJJIFJFBCABCBA@ABEDAAA4434-,)%%$&'610)*5@9634)...,+++<DFBFDDEFBCBCJJHFB@?=C@>:4544;-,,*&&%%&'.,,&&%$$$%$$$$%&&%%%%%$$%%%%$$4444:9?=?0//'''()*'(%%-.69;665568440..,))(((++)())%$%'+-1-.*++*31/-,,,)'()))&&''')*3;>=>?@E211(&&&+,-/../4559:BCHGEFFJ+*++5101..+%%%((451//+&&&&&%$$%'()*111*)()(&%%%$%'&#$(&&%%$%&).'&%%%%$$%&%'%%$%%%&&+.($##%*+98889;>('')//31.-/1))(&%%(++../56=@=9:::BAADHHHGIJFB//-/22732103&&&'..1229J4440/..00.,,**,(&&'&''&&&$#$$%%%$$$'*$%&*175838--;BFCC::81-.*))+++++,86-,*&$%&(&&'+0//0&&)00>4224669=80000111CFDJJHJE?=>>DD944466575,,/-058670+***)'(1334B::::==A74.,,*)++-.-*;94+)**)(')&&+-+.../8510-'''('(0=;<<=>@B===@A@A@AA?CC@IEEJFHJFIJGHGJJJJHJECEEJF99A<;4'&&%%&&'&&&)))/+(')+*//0@ACCCBCHJEE;:::99,++*+*-&'-887)**344.--.7;<<>CJFJFJGJIJCABADB4333?<<99<=FEGDA.--.0)*(%%$$%&),.))'&''&%'+(&%$&'*-,,,/1811.-.+,**)&&'1))))(&&%&%$&)*7443,,,,666679:CA7988<::;6679A:?EHIJFHJD@ABAGGGJJJJJ==8//.0)%%&%%&&'((''((%%$%'((*((&&%&)'%$&%%$%&$&%%)**5?=<==CD>@@A)))*AAADFHJDEFFJJJJJIGJDJGDDIDG=1061.//(%%&-(%$$&$%%%&%$$%'((%&%$('$#$&).,,,,2;CBAA71'0//=>-,+,GBDAA?5444ADFF><877689=ABADJJJJJJHHDF@DDB<---@ADJJC@@=EEC=AA1-CBJJIJJGJJJHJJJIIJGJJJJJJJHJJHJJJIJJBAAB7,+++,,('')*.5+,@DJFEGFEB77750011.**)()***//0--./>ADCBFFFJJJJJGJJJGIDJIGHEJJJJJJJJHJJJIHJGIGJ:22/((((--..3?;;:==>EDGJG444/***.36778=ACBJEFJA>5456>43.039>>??<@AA65336-)&&'$$$&&&%###%%'(./*))&&&'-*0/-053..34663----534489<??:;;;<;7766.,-)(&&)5555A@BHEBC@BB@CA@G<;;---,)().('()36+**+.+*&((',.ADDEDG?>><;(''1<9:9:@?6652289;=;:3%%&)*++*)(('&%&*((.4789BBBD11/-.-+'%%''%%&%&(,*,))''&%%&*-(%%&(+./&&(,,/,''))))*--.32251//01,*259CCDDDJFDBABCE?>=432%%&'''&&&&%'&4550<==>E?CDJA<<@AEFHJECDCFJE??.'*00//249;<888453*))&(1433@@ABCFECBCDDFCFFAAA@@@@D@@@@IE444,,,,0.-)))*,))((3,(&'((4446><;;521102.,(&&%'$$&&&',,,,-,,,,//4886:>@@@>===<9644+'&%%''(/3633**+*++,.*+'(&&&&''0+*(($$%%&5==><==A@8==@F866433467))))779;96208FFEFFF:544??>7*&%%&()*+++*-,,-/0212)'&'*.,,,-38*))*;2**19;<;:;ABCGGFGFFFEHGFGHJJJC>6113-9:9878@=>='(.(33.0/***)(++*+*'(%*'%''%%&'&$%''))0/.----,*((+%$$(*'((*1,&'&&''''::<<===@EFEFG?>=>;9999665?7335><==:<<<?B@@==@221282,((&+1000'&''3554-*)'&&'(**,3000..,))*((&'$%(-/67645;<55887778932433;:?000*))+**%%'&&&(///--13+66*%%%%%%%&%'&%%$#$%(&$$&$&&'&&$$$%#$$(++4))/151%%&'+**)+))00**&&'******'%%%%$$./017:;DCDBAABCB@2228>6665//..12<<<<<<:7779>@EJGFGCCDCEEECDEHFDEFD@>?<75(((++(''%&'/23;89555213-,,&%&&$&)),,,-13...>93225A@?>@@;6678***)*++,23337<=;<<<9836011./++&&%&$$%&&1223;87705687777B21--:;@ADCACBBC@=>>>CEDBBB@@B@GIEGGDCBA>@@FGJE554.??;::;B;?=>@AB;DBAGJHED?@@ACGIEFG)(&'((4664*(''''/0)(''))+5,=DEABFJFBA@>>?;<42.0,,-&&&&(*)))-,-.-/224989:>?=./354*(''*+//-,-1367:7656:9632223433555688.,,/4364+85544684000020011367+,*****)))*)*0032111135521//0/002678:5765534313434/..-./021)))(*))+,00&&$$&##'0++*'%$%%./.00276543393'4***+,014('''$$%',1657664111145668663333321132421212-.44465555:52///0222333321...02220.../534556676655932102.../.(((+)'%%&++,,.++**-2333422228877776800332233311002.111.-+*01469754433321100312224454679<:9786)4211235400,+*)(()(()*&%&%'(()),0+*))68799:44313234335644334311336:556320/121200210//03:?;;7766689>=;5469742211-,,./0233433355533334322453344//.235:=:760.,-1-'))(''&,.236989;88631000033553334675322233332////0/./10*)*11212220,,--32///0111111/00('$$%1666422235.46685*)*),-/3340,+'')&'(,3++8+**-8,,4'9889::9950249//.04?HFFBAABFGECDFJ@8778------,,)(((,)'''(*0:777'&'/74*''()('%&%),3122//:A;;40/&&%$%''')((&&%')'&&&('&%&&%$$$((('(,98;779;B<9:;;=:;9:<@:767=9665789;0*)+*59<=9;94>AIGDFFCFJDF0)*12DHJHJJHGFGJHGGJIJJJIA??FEHIG>>>>JEJIDJJJJJHJHGFE80/-''&'(('(*,12,''..4965607C8989JJBDDBDCCBCJGJIJJGJDGJGJHFA::;=B??@ACHGE)))).--*(&*45;;:<:9:89521.000677DBBBHIBCAA;=<<A@ABA@A?CC>>>==BC)))))0*&&'%)+101237435))(./07560+))(&%%+)($$$'(77,+++210++(,666;;3,)%%%&&%%%&&9AAA@>>?@HIGEA;:2('(*;??@@?@>;::96553)'')*%%%&/-&%%$&%&''%%$&%%&%$%&'*)*...8;???@@>>>@A>==?A@@AFE5555HCB>>>?BC@?@ADCDBBB?==<>@BBA>>8;::>==EFFCAJ@@CDCAA?.-&%&$%&&$&((')(&(%$$$%'((()222788?;;=<=>9:9785*()*)&'&)*'(')01//.+1,-('&''%##$$%')%&&&*'((/1)***+++/1/.*'&'(&%''/-++++.=;:(''(?DAE=<9<;:55,<<<::1.-*(('%&'(+&&$%).*((*$$$&+,,.,+,.3345699;DFJJFJFJJJJHIJJ@@AA>>?>F:652)('')//DJ>===BABC98<;;?.))/:11112(&%&&*(***+&&&,&&&,6.113+(((+8:/...10016****8))))))*1477??AC<:'''(,2;==94342)((((*21-*08=>E@3333560000>21/./3632'%$%$&&$%&&(&&')$$$%%%%%%&)*),*(((-..,,,-066<<=?CJA@B@CCDG>????EEEJA?@99;=A@?66DEA=>@EDHE100+*****)*/7<?AEAACBEHBB5132-*&&&&';<<>22223223<:8..--.117<=323++++,--1247EEJCAHEBHIJHDE;:::ABDDC>>??9=BD@B<;?6666ACCDDGJIJJ:::;BB5656IE657?@0.(&&%'(&'28?@D;AD@ECCC@:9444>B333432232.-((--45++++34,+**34-,,-**+*+)(&''>?=>A@8873+++''()/-././('*+))(),(0.-)))*31.-..08=55522.*)01245)2+%&%%&'%%%%'%$$%(-,**''%'.)(433510/&%%(('''+4=9111-'%#$%&&*)&(('&%$$$%$('%%'&(+,+%&'')+,.-+''''''((07::CB=<=<BCCIHJJJJJGE+**-)**078:23131121/..,*31/:?AGDDE7767000-0%$$#%'(*+-06;BAHEAB866221011164/0?AJ@?<<>=<9''&'''&(013//0,,56;;@ACABFB877;67:6=E==7777BHJFFB41122,,++'%%$%+-1,++*.1))+)))((3441,+*'(*/8454(''(&&&(-5,++-01%($&%%%%%&(&&%$%*;--,-<<+++(***1.))'&('&(.445410019<>C8555;666;<C@>****--.88;>:9;@<=??=885))''&&&7;>=<<=<555+**():BJF:8788?@;=?>>>555455455-+*)&&&%%%')*()*+,+.0/...152/-.6651/..8359:;6ACCJ??>3333JFJJJJJHFHFJF887897:;=;;<B,++,A:C3255BBC8/.-/./00-*&%%%*3++++++89:<??DHJJJHGECFF<<<<B<:3223>9878)''%$%%&(#%%$%$$$$')./;BA0001=>?>BA>863111CJIFGJC==??FJHJGJIIJJE=>03-,('($%%%%0-+,-)))*,++%%'&(-.01111;CIBB@;<EFCHJJ;;;;AEB&$$&)-+++.,,()().0<;<---1./(''*&%%%)224703J<=6+@E@>GGJJJDHC9833710001999>?AB><>GHHJJJJGHJEFECFBC=<73.00))(),'&)/))),-//89>J=>>++*-9,&&''*3;;>ADA@>@@EC988,***+7333.--.444003;667?A6..==@?=<9***&%%$&%%$$&'*&%*,..0223346***&&%%&&'(()****%%%$&$####')+,))&%'&'//,*''(&&%$$$%7A>A@AAE:98684/...33=>??>?7650/0+'&'),,*(*-**AC;;70-)
@Glass_T7V_2_D3_11_5_17
AAGTAAAGTTAAACACTTACAGCAATATGAAATTGGTGGTTGATAAGCGAGGCCGCCCGACTGATACGTTGATTTTCCAAGTTGAACTAGATAGACAAATGGATCTCGTAACCGAACTTGAGAACAACCAGATAAAAATGAATGGTGACAAAACACCAACAACCATTACATCAGATTCCTACCTACATAACGGACTAAGAAAAACACTACACGATGCTTTAACTGCAAAAATTCAGCTCACCAGTTTTGAGGCAAAATTTTTGAGTGACATGCAGAAGTAAGTATGATCTCAATGGTTCGTTCTCATAGCGTTAGCGCAAAAACAACAAACCACGCTAGAGAACATACTGGCTAAATACGGAAGGATCTGAGGTTCTTATGGCTCTTGTATCTATCAGTGAAGCATCAAGACTAACAAACAAAAGTAGAACAACTGTTCACCGTTACATATCAAAGGGAAAACTGTCCATATGCACAGATGAAAACGGTGTAAAAAAGATAGATACATCAGAGCTTTTACGAGTTTTTGGTGCATTCAAAGCTGTTCACCATGAACAGATCGACAATGTAACCTCGAGATTACCGCCTTTGAGTGAGCTGATACCGCTCGCCGCAGCCGAACGACCGAGCGCAGCGAGTCAGTGAGCGAGGAAGCCTGCATAACGCGAAGTAATCTTTTCGGTTTTAAAGAAAAAGGGCAGGGTGGTGACACCTTGCCCTTTTTTGCCGGACTGCAGCGGCCGCTACTAGTATTAATATGCGCGCAGCGTCTGGAAAACCGAGGCCAAAAGACGTGCGTCTTTGATGCCCGTTAGACTCTACAGCAGAATTAAAATCAAGTCCGGCGCAGCCGGTTTGTGCCGCTTCCACGCAGTTATCTGCGCCTGAGCCCCGCCAGCAGAACGTTGCCAAGCGATTGACCATTTGATCATTAAGCCAGTCAAAACGTTCCCGCTTCCACCCTGGCCGTTGTCTAAAACATATTTATCAACGTGCTGAAACTCGCGGGCGGGCAGGGTTTCACCGACGCTTAATGCTTTCCAGATGGCAACATGTGCTGGCAGAGCTTCACGCAGCGTATCGATATACAGCTGTTCTTCATTACCATGCAGTTGCACTGCCGCCAGCGATGACACCTTAGCTTTGTCCACCACATCGGCAATATCGTGATTGCGGAACACGCCAACATACTGCAACGGTGCCGCAGCCATCACTTCCTGCGCCTGTTCAACGTTGACGCAACGCGGTGATGTCGCAACAAAAATCAACCCACCGTAAATCGCGCCCGCGTCATAAGCTGCTTTAGCATCTTGCCCACGCGTCAGGCCACATACTTTATTCTCACCCAGCAACACCCGGCGCACGGCGGCGTGCAAATCGTCATGGGCCATCAACGCCGAACCAATCAGAAAACCGTTAGCGAAGTGGCTTAACTCGCGCACCTGAGCGTAAGTATTGATGCCGGATTCGCTGATTACCGTCACGTTGTGCCCCAGTTTCGGCGCAAGCTCGCGGGTACGGTTCAGATCAATCGACAAATCACGCAGATCGCGGTTGTTGATGCCAACGACCTTTGCTCCCAATGCAATGGCGCGCTCCCTGTTCCTCTTCATTACTGACTTCGGTCAGCACCCCCATCTCCAGACTGTGAGCGACGGCGGCAAGCTGGCGATATTGGTCGTCATCCAGTACTGAAAGCATTAATAAGCAGGCATCGGCCTGGTAATAGCGCGCCAGATAGATCTGGTAAGGGTCGATAATGAAGTCTTTACATAAAATCGGCTGCGGGGCGATTTGGCTGACGATGGGGAGGAAATTAAAGCTCCCCTGAAAATATTTCTCATCAGTCAGCACCGAAATTGCAAGCGTAATGTTTATAAATGGCGGCAATGCGTGCTGGATCGAAATCATCACGGATCACGCCTTTTGACGGCGACGCTTTCTTGCACTCCAGAATAAACGCCGTGCGCGCACCCTGTAGCGCATCATAAAAATGTCGCGTGCTCGGCTGAACCTCATTCTGAAAACTGGCCAGCGGTTGCTGCTGTTTGCGGGCTTCTACCCAAATCGCCTTGTCTGCGACGATTTTCGCTAAAACGGTTTGCGTCAGTACGTATTTCTCCTCTTTCTCATTGCTTAGCCCAAAAAAACGGGTATGGAGAAACAGTAGAGAGTTGCGATAAAAAGCGTCAGGTAGGATCCGCTAATCTTATGGATAAAAATGCTATGGCATAGCAAAGTGTGACGCCGTGCAAATAATCAATGTGGACTTTTCTGCCGTGATTATAGACACTTTTGTTACGCGTTTTTGTCATGGCTTTGGTCCCGCTTTGTTACAGAATGCTTTTAATAAGCGGGGTTACCGGTTTGGCAGGTTAGCGAGAAGAGCCAGTAAAAGACGCAGTGACGGCAATGTCTGATGCGAATATGGACAATTGGTTTCTTCTCTGAATGGCGGGAGTATGAAAAGTATGGCTGAAGCGCAAAATGATCCCCTGCTGCCGGAATGACTTAATGCCCATCTGGTGGCGGGTTTAACGCCGATTGAGGCCAACGGTTATCTCGATTTTTTTATCGACCGACCGCTGGGAATGAAAGGTTATATTCTCAATCTCACCATTCGCGGTCAGGGGGTGGTGAAAAATCAGGGACGAGAATTTGTTTGCCGACCGGGTGATATTTTGCTGTTCCCGCCAGGAGAGATTCATCACTACGGTCGTCATCCGGAGGCTCGCGAATGGTATCACCAGTGGGTTTACTTTCGTCCGCGCGCCTACTGGCATGAATGGCTTAACTGGCCGTCAATATTTGCCAATACGGGGTTCTTTCGCCCGGATGAAGCGCACCAGCCGCATTTCAGCGACCTGTTTGGGCAAATCATTAACGCCGGGCAAGGGGAAGGGCGCTATTCGGAGCTGCTGGCGATAAATCTGCTTGAGCAATTGTTTTGCGGCGCATGGAAGCGATTAACGAGTCGCTCCATCCACCGATGGATAATCGGGTACGCGAGGCTTGTCAGTACGTCGCGATCACCTGGCAGACAGCAATTTTGATATCGCCAGCGTCGCACAGCATGTTTGCTTGTCGCCGTCGCGTCTGTCACATCTTTTCCGCCAGCAGTTGAGGGATTAGCGTCTTAAGCTGGCGCGAGGACCAACGTATCAGCCAGGCGAAGCTGCTTTTGAGCACCACCCGGATGCCTATCGCCACCGTCGGTCGCAATGTTGGTTTTGACGATCAACTCTATTTCTCGCGGGTATTTAAAAAATGCACCGGGGCCAGCCCCGAGCGAGTTCCGTGCCGGTTGTGAAGAAAAAGTAAATAATGTAGCCGTCAAGTTGTCATAACTCTAGAAGCGGCCGCGAATTCGAAGAAACAGCGGCCGCGAATTCCGGAATCATCCTTAGCGAAAGCTAAGGATTTTTTTATCTGAAATTCTGCCTCGTGATACGCCTATTTTTATGGTTAATGTCATGATAATAATGGTTTCTTAGACGTCAGGTGGCACCATGGGAAATGTGCGCGGAACCCCTATTTGTTTATTTTTCTAAATACATTCAAATATGTATCCGCTCATCTGACAATAACCCTGATAAATGCTTCAATAATATTGAAAAAGGAAGAGTATCGTACTCAACATTTCCGTGTCGCCCTTATTCCCTTTTTGCGGCATTTTGCCTTCCTGTTTTTGCTCACCCAGAAACGCTGGTGAAAGTAAAAGATGCTGAAGATCAGTTGGGTGCACGTGGGTTACATCGAACTGGATCTCAACAGCGGTAAGATCCTTAGAGTTTTCGCCCCGAAGAACGTTTTCCAATGATGAGCACTTTTAAAGTTCTGCTATGTGGCGCGGTATTATCCCGTATTGACGCCGGGCAAGAGCAACTCGGTCGCCGCATACACTATTCTCAGAATGACTTGGTTGAGTACTCACCAGTCACAGAAAAGCATCTTACGGATGGCATGACAGTAAGAGAATTATGCAGTGCTGCCATAACCATGAGTGATAACACTGCGGCCAACTTACTTCTGACAACGATCGGAGGACCGAAGGAGCTAACCGCTTTTTTGCCGCAACATGGGGGATCATGTAACTCGCCTTGATCGTTGGGAACCGGAGCTGAATGGAGCCAATACCAAACGACGAGCGTGACACCACGATGCCTGTAGCAATGGCAACAACGTTGCGCAAACTATTAACTGGCGAGCTGCTTGTGGCTGCCCGGCAACAATTAATAGACTGGATGGAGGCGGATAAAGTTGCAGGACCACTTCTGCGCTCGGCCCTTCCGGCTGGCTGGTTTATTGCCTGGGCCTGAATATCTGGAGCCGGTGAGCGTGGGTCTCGCGGTATCATTGCGGCACTGGGGCCAGATGGTAAGCCCTCCGTATCGTAGTTATCTACACGACGGGGAGTCAGGCGACTGCTGGATGAACGAAATAGACAGATCGCTGAGATAGGTGCCTCACTGATTAAGCATTGGTAACTGTCGACCATACAGCTCGCTTGGACTCCTGTTGATCAATCCAGTAATGACCTCAGAACTCCATCTGGATTTGTTCAGAACACTAGGTTGCCGCCGGGCGTTTTTTATTGGTGAGAATCCAAGCACTAGGGACAGTAAGACGGGTAAGCCTGTTGATGATACCGCTGCCTTACTGGGTGCATTAGCCAGTCTGAATGACCTGTCACGGGATAATCCGAAGTGGTCAGACTGGAAGATCAAGGGCAGGAACTGCTGAACAGCAAAAGTCAGATAGCACCACATAGCAGACCCGCCATAAAACGCCCTGAGAAGCCCGTGACGGGCTTTTCTTGTATTATGGGTAGTTTCCTTGCATGAATCCATAAAAGGCGCCTGTAGTGCCATTTACCCCCATTCACTGCCAGAGCCGTGAGCGCAGCGAACTGAATGTCACGAAAAAGACAGCGACTCAGGTGCCTGATGGTCGGAGACAAAAGGAATATTCAGCGATTTGCCCGAGCTTGCAAGGATGCTCTTAAGCCTTTAGGGTTTTAAGGTCTGTTTTGTAGAGGAGCAAACAGCGTTTGCGACATCCTTTTGTAATACTGCGGAACTGACTAAAGTAGTGAGTTATACACAGGGCTGGGATCTATTCTTTTTATCTTTTTTATTCTTTCTTTATTCTATAAATTATAACCACTTGAATATAAAAAAAACACACAAAGGTCTAGCGGAATTTACAGAGGGTCTAGCAGAATTTACAAGTTTTCCAGCAAAGGTCTAGCAGAATTTACAGATACCCACAACTCAAAAGAAAAGGACATGTAATTATCATTGACTAGCCCATCTCAATTGGTATAGTGATTAAAATCACCTAGACCAATTGAGATGTTGTGTCTGAATTAGTTGTTTTCAAAGCAAATGAACTAGCGATTAGTCGCTATGACTTAACGGAGCATGAAACCAAGCTAATTTTATGCTGTGTGGCACTACTCAACCCCACGATTGAAAACCCTACAAGGAAAGAACGGACGGTATCGTTCACTTATAACCAATACGCTCAGATGATGAACATCAGTAGGGAAAATGCTTATGGTGTATTAGCTAAAGCAACCAGAGAGCTGATGACGAGAACTGTGGAAATCAGGAATCCTTTGGTTAAAGGCTTTGAGGAATTTTCCAGTGGACAAACTATGCCAAGTTCTCAAAAAGTAGAATTAGTTTTTAGTGAAGAGATATTGCCTTATCTTTTCCAGTTAAAAAAATTCATAAAATATAATCTGGAACATGTTAAGTCTTTTGAAAACAAATACTCTATGAGGATTTATGAGTGGTTATTAAAAGAACTAACACAAAAGAAAACTCACAAGGCAAATATAGAGATTAGCCTTGATGAATTTAAGTTCATGTTAATGCTTGAAAATAACTACCATCAGTTAAAAGGCTTAACCAATTAACAT
+
99:=8770*)()--,+**+-49>FJEFJJIJJGH>>>@GJFJIIIEDGDCJJFHHGDFEFFEJHGFJBCEJIJGJEGJ=GHFJJGJJJHEHGHIJIBDCB;:99.,))++58=DGCCC=555598;FEJCEEFHHJJJFJIFEHJE=<<*((*+../+239:;@IDCHIJJHEJHJG<FDDCHJIJJFJJJJDDB@ABAABBCHJ*)))++,8<??FFGJHJFJB=+**==42213CJE>>>>EFEJJEJJJIGFJJJGDEJBAABJJE@A22.,(((2,,,///;;=><77@C6778444561+-.,-..1111117<=DE;9445--,,322)))(+++/489BCBEGHJJGFGJJE77DJJJHGJE?>?DHJJJHDICFDDJDGFGGJJJJF>;::=JJIGJEFJJJJJJFHI?>==>@@IFEB??@BGHGHEGJJJJHJJJHJJJJJGFHJGJHJJJIJGID::::JHJJJJGJJJGJJJJFGHGJJJHJJJJFHC=<::::99=<DGFBBCJJGH@A@@IJIJ=>>?J77650/(,)))76*&&)))))589=<==FDHECEDJJEGJJJDJJJJJJJF4444<3..-.-00167FJEIJEJJCBJJCDIJJJDIEEIGJICBBGIG>?CBGEA1))))222.*,@AJGEFCBC7777GDFBBEHF...2<::?<88...==JI@IBIJJEJIJHJHJJJJDIJJFEJEIDJJGCC?;EJ@A@:>==EFFBCEFIJJJJJJJJJIJHEFBDFHDFIJHCBHJJDDGEFBAIIGJEGIJJJHCCCJIEJDHDJEFB@@AABABEA<<55&&'((''')((%%%&*'(%&),039:;=BCCFDCJFJJF<:9:B:C<<==<;;7;58>@889:;<877800/0%%%(*11.))*048>HJ?69:0;:53/1+'(.*0;<<<<=,++*))'$$$%''+&&()*660//'((,555=@89:;JGHIIGEE993355@JH>>=>BGIGJJJHJHIFDCB:=2GC?@<?CBECEE?@BCBG@@>?EAABAJJJJJFJJJJJIJHHJIJJH@A@>?>>;;A@HGJJJJDJJDDJJFGJHJFJJJFJJGFCDA@DJGJG@A?2,++(19:GJIJGEIJFJHJBGE@GDFJG>??('''0/*,+,49>JJFGGJJJJJGJGDJCJJJJHEJCGIJJJJJIGJJEGHHJEJJJHEGJCA720*+130/.-./899:ABFEHEFJJFHEJJJJHFJJJJIGJJJIJJJJJJJJJJJJJJJGHJJJJHJHJIFFHJJIJJJHEJFJJFHFIEJJ;;;;=::**)))*+3362<<8878;9<<534447998:@BJFFJJHIHJD@HIJEHHJFJJJJFJIIJJIFJJHJJE;::6667<<=333276558@888<FIHJFEDCGEGJJJJJJIJGJJJJJJJHJJJGJJFJJJJGHJJCFACBBABDDBCBAA?:::<<<EIJIJJJJJGHIIJJJJJJHJJJHJJJJ?>>>>JJJEDEC@B@>?CCBBEJJJJIFJJDBCEJG@?>=<;2223:9,,,,,,,.---.----D@AA@?>@DGEEDIJJJJJJGHJJJJIGJEDGB97819:;CDCFJFFCB?>?=<+*A@@6D>CBBJACJJB??@GIJE@AAAJJFBFCBEHC<<=BAABJIJIEJGJF@>>7777?=2...1446,,,)&&&&9B<<<=HJGGJEF6666HJJJFCFEJJIGJJJJJJIIJJJJHJIJJIFJJJJFJFJJIDBA+))+5=<=JDEEDJJFHHFEJJJJJJJJHJFFEDGDJJJJJIJJJJJJJJFH@>==GEDFFJJA===444JFCHJIJJJJJGGHGAAJ;A0/1<?@B9730<<BIJFHJF>>=433.-*,++%$$$$.00=BAFGCC>CA@BAJJJEGHIJHJGFGFDB76668778<A@DBADJEEDEJHEIIFGH:8111JJFDEGDJJHH?=711@GFJJIJJEBDJJJJGIFJHJFFDGJJJJGHJHFFJJJHJJJJJIIJGJJJJCGEJBBA@BEGEA>>=<22AA@DIEJHEIDJJJIJJJGJIJGFGJFJBBDJIGGJGHJJFEDGJGJCECDGJHJJIIJJHJJJJGJJJHJJDJIFJGHJ....30/..11/055----;64?>=??@G;79-&%&&++*)+--499:EJJJJBAACIJFJGJJJHI:997779HGFGEEFDD31>HJIJEIC=<<;20001CCAJJEFJJJJJEJEJFGJGJGIJJHIJJIJHJJGJEEJHJHFJJJIJFJJHJHFJJCBC5555IFGJHJIJJJJJHJIHJJIJJIJJFEFDCBIJJ@FJ3D>>?BB2/FCIFDJJJJJGIJIJJJJJJJJJJFFIJJGIJII>=>JJJIJIFFJFDEJIDCBF332+4'%%$$$#$$$%&'++.+,575445@IIJIJFJHHJJGHIGHHFJIC?41///.1))'&((''-.?BAF0000JJFA>??EJJJFJJJJIJJJJJJGDEGHGGADBDFGDHGEEGJ@<=<?<;<<>????@A>>;31*)++++,,,>D54455A@A<<>>JJEFJEECDEF?>8668?CECHIGJJJGJGHIJGJDDCEGEHJJIJE7555<???><===>BIJJ::99<A??ABCAB<;,))))766>>=DCEJJJJJCEAAIHHB=;;95643,*'&%&*/;;74)*,.*&&&(1++(*''7=?CJFJCB;899;DEDF<GD=BA@JJDCB===889BGFJJGHJGJIHJJJJJJJJHGEJGGJFFCFFGJJJJF@@@?FE>>>>JH=767@8<<=A@@DCFJJIEGJEHJJFJJFHJJJJJJJJJJIJJJEH>>?JJEJFGJ9993322;GHJ66668@IED=JJJIJHJFIFJJJEJJJJJJJJJJJJJJIJJJJJD>566JJ8888JJJFIJJJC:JJJ6556?><:66552222>>>>AFJGJJJHGJIJJJJDCFEIJJHE999:2212751+(()9:6;56CFJJIJJJHJGJIJJEEI<=FBC@8FGF;;:8;;<JJJABCBIHEJJFJJHHCEABEBB70---4+++(((7780001<=?GJJGCEFFFFGGJ<<<JJGJEDHIJJJJIIJJHJJJJJBGBCFEDFJJIHGHHJIEJFJGJHHGGJGEF?>;81+ADD>;,++*)&%&')/*(()EGCGDAFEEFJJEJE:55?FC@>@@GFGGIJJGJIJJJJJJJIJFJDEBAADEDHGJ@@@BHF>8889=>JJDFGFIIJJC544444+++.8/,/.6677?J****HHHGEFEJJJJJJJJJJJGJGJIEGJJJJJJJFJECJFJJJJIJJ>8<99:EFEGJFJHJJJJJJJJJGHGIGHCEEJFB(((*((((;::;@ADAABAJFGJJHIJJJJFFGEHJIJJJJHJJEDCFFJJJJJHGJEECDADCC55422,,%$#$'*'*,,(''('),,1:F=9-(()''&&&)+,23<7;;<JIJHGIJJJFGHJGJJJH>>>@EIHJJG>;'''278:<B4466:IIJJJJJJJJJJJIJ@@@ACFJHGHJIJGIJJJJIJJJIJJJJJD@A@CIJJJJGFJJHJJHFGJJFA@CA>>?JJJGDCFEEJEFJJJJGFDG7662./&%%%'000288<AGIJIJJGJJJFIHJJGJGJJJIEEDGJJJFDC?A;999?555644267ECF?EFBFJJHJGJGJICDFHG@AJ@=CGH44@BCFDIIEI64114C3339@>@BADFJEDEIHJFEGGJJJJJIJJD<9<JJJEGIJJEG9221(''(+*((&$##$&')19=;=?BCABBEJ5555453399;HJAB@>33:22<9,%%%>@@JJB==<>;;BAJCGGHDFHHJIEEJJJJEFHDD?>?JFFJJEDBDJJJJHJJEGGJIIEJEJJJJFFE?5CDHJFJJJJBBB@>2))++(('&&%$%%$''),/57((;<?>==<=<:=GJJFIEJJFJFJFJIHCB@?;<7788@>@?@JFJJJJFFJFHJGGJJJIJHFFHHJ/..077754>CFEDHJHJJJJJJFJEDJJIJJJGFGJJJJJGJJJJHJGGJHJJJGJGHIJHHJJGDDF9999;:;<9:88111CBDA:::<HJHEHGJDJC;;3//0/967557IGFJJGGJECBGJE@@@A@=>CB=>==CEIJJHEFJGJD@<:9.)(((2)()27649CE999+++,ECCCGEGJEJFEBFJJDJFHGGFDFJJJJJJGIEFCBBCFJJJHJII@?>@CE//.*''*)),3,(',+++..-./01AJJFDIEJJJJFJHHHJJFGHFIGFHHJJHJJJJIHJEJJJEHGJHGCIDDACE;56;FBGF@DBIEJIJJJJEJJCA@;21)('(%%$#%'()*('**,.588<>ADDDDFJA?>>>>=>GCJFEFB99941&&'')+(+/960/23..77@@ACH?>--'>>CIJHDDJJJFIJGEJHDEE767JJJFD<;98((()/+))-+,(('(../:6722388867>>?:32399ADFBFAAIDDBBA@JFJJEBJG@HFJJJIGD(&&'*&$#%##&(&(&&711;:;<<B<:40/2,+++1?@AA@BE444.4,+23=;<<=CFBCDFDCCC>>=4433<1)))))))ACFFDDGGFGGBA>@GDDB?;8;=EDDEEGHCACEC===<?@DDFGGJJJGFICEEDEDFEDJHCEABFFECCBBCCDDGHGHEIFGJIGJHGDGA@BBDHJGDIJJIEGDEDGJFGCCDEEFDBCEGFCGGDHHJ;9889@990/''&'1()):4@@ABDBBCCIEFEJ11100/001****:877=CCBDFBAABGCCDJIEDDCJFJDEE?>?@JHGJJJEGJHGD989557>=CDCBEB9:****8==>CDDCBBGEF?9?FDFHEEGIGHFFJIJDA?@@?DG7777JIGJFFFC@?@BADJFJEJJHGFDDCBHFHDCCB=>=>A?@@?FHCEEDBAAB@@BCGFJEBCDA6554)&&&>AA@ACCJDEFBECD><<<GFJFDEGCECE=<<<CB@@GEJFC=B=:::95*((()&$%&$$$&(9666<2.>BEBA6666ADGJIEDBADEJABBCBDJFGEEFDIB@@@BFJ<<==EFFJJDEDAEDCBDHHCBCBFGEDDGFABE@???D???@BDA@@@A?BCCAA/./66'(((*-0178<;;=:9=@???@@?ADGE@@A?BDCCABDBBDGEAA==>>EHEJEDA@?76,,..,++((%%$$&'52000/343365<7*)((+**-+))'%&+,455@@@BAAACAJA<;04=>CDIC;;@54345:>;=A:;;<BC@ABFFGFFD:5232/0((0+('&&'&'344>?CBGJEGDFJJJIHCDFCEGIJIDHHFFJFIHJIHJFJJHHJEA?@@CACCBA?<2(%(()5940011;;1007HJEDDGFFJJJFGJJFJGJHGJFJEEFABABDDEJEDBCCJJGDD@9;DEEIJEFC>>AEHJ9889JJJIFFJDBBBDHIGBIFDJBB><=;6777@@11--,,.8>CCEEEJDDBDBBBCFDFFA@@?@>===?>==>AICBBA@??@AAC@@?<==>:66//;>@@BDBBBABFAAAADJFGBAABB@BAAAB@@>>??A@???@A@@?AABC@=>=?A@>==<;;;<CCCCAA?@BC@@<<;;;;>BACEAECAA@BCDCDB=00/+''(*578;:;=6444'&&(.----<5768;59-(%&5-+**)++(0..0.-/0089;><;;:<<<==@AB?C???@AEFHG<;88567BAA@><<=A@@@BA><;::;;><<=;:::===;<<;==@CA??>?=<<;<;:;<;<<=;<:9;;@>>;::;<=>>>?@>>>A>::7777=>>>@DGDABDCBA?>=>=>?@B@AB@>=>=<;<<>?@?=C==>==<;82-+++-,.200/,/-,+++4689?>?><<<<>?A('%(3):@EEB?>?5542//.&%%%$%
@Glass_T7V_2_D3_11_5_18
CATGGTTAATGAAAGCGCTGTATATCGATCCGCTGCGTGAAGCTACTGCAGCAGTATTGTTTAGTGGAAAGCGTTGCAGCGTCAGTGAAAATTACTGCCCGCCCGCGAGTTTCAGCACGTTGATCAATTGTGTTAGACAACGGCCAGGGTGAACAGGGCAACGTTTTTGCAACTGGTGCCACTATTAAATGGTCGATCGCCTGGCAACATTTTCTGCTGGCGGGGGGCTTAGGCGCAGATAACTGCGTGGAAGGTTGAACGCAACCGGCTTGCGCCGGACTTGATTTTAATTCTGCTGTAGAGTCGCAACCCAGCATGTAGAACCGCACGTCTTTTGGCCTCGGTTTTCCAGACGCTGCGCGCATATTAATGCTGGTCGCGGCCGCTGCAGTCCGGCAAAAAAGGGCGAGGGTGCCGCCACCCTGCCCTTTTATTTAAAACCGAAAAGATTACTTCGCGTTATGCAGGCTTCCTCGCTCACTGACTCGCTGCGCTCGGATGATTCAGCTGCGGCAGACGATATAGCTCACTCAAAGGCGGTAATCTCGAGGTTACATTGTCGATCTGTTCATGGTGAACAGCTTTGAATGCACCAAAAACTCGTAAAAGCTCTGATGTATCTATTTTACACCGTTTTCATCTGTGCATATGGACAGTTTTCCCTTTGATATGTAACGGTGAACAGTTGTTCTACTTTTGTTTGTTAGTCTTGATGCTTCACTGATAGATACAAGAGCCATAAGAACCTCGGAATCCTTCCGTATTTTTCTCACCCATATGTCTGCTGGTGTATGATCATTGTTGCGTGGCCATTAGAACGAACCATTGAGATCATACTTACTTTGCATGTCACTCAAAAATTTTGCCTCAAAACTGGTTGAACTATAAATTTTGCCGTTAAAGCATCGTGTAGTGTTTTTCTTAGTCCGTTATGTAGGTAGGAATCTGATGTAAATGATCTTGATCTATTGTCACCATTCATTATCTGGTTGTTCTCGGACTAATTCAGATGTTTACGGATTTGTCTATCTCATTTTCTATTCAACTTGGAAAATCAACGTATCAGTCGGGCAAGGTTTCGCTTATCAACCACCAATTTCATATTGCTGTAAGTGTTTAAATCTTTACTTATTGGTTTCAAAACCCATTTGGTTAAGCCTTTTAAACTCATCGTAGTTATTTTCAAGCATTAACATGAACTTAAATTCATCAAAGCTAATCTCTATATTTGCCTTGTCGACTTGTTTTATATTAATTATTTTAATGACCACTCATAAATCCTCATAGAGTATTTGTTTTCAAAAGACTTAACATGTTCCAGATTATATTTTGTGGTTTTAAACTAAAAGATAAGGCAATACTGTCTTTCACTTCAAACTAATTCTAATTTTTGGCTGAACTTGGCATAGTTTGTCCACTTGAAAATCAAAAGCCTTTAACCAAAGGATTCCTGATTCCACAGTTCTCGTCATGAGCTCTCTGGTTGCTTTAGCTAATACACCATAAGCATTTTCCCTACTGATGTCATCATTTCAGCGTATTGGTTATAAGTAAACAATTCATGAGTTCTTCCTTGTAGGGTTTTCAATCGTGGGGTTGAGTAGTGCCACACAGCATAAAATTAGCTTGGTTTCATACTACAAGTTAGGAATTCATAGCGACTAATCGCTAGTTCATTTGCTTTGAAAACAACTAATTCAGACATCATCTCAATTGGTCTAGGTGATTTTTAATCACTATACCCAATTGAGATGGGCTAGTCAATGATAATTACATGTCCTTTTCCTTTGGTGGCTTGGGTATCTGTAGATTCTTGTAGACCTTTGCTGGAAAACTTGTAAATTCTGCTAGACCCTCTGTAAATTCCGCTAAGCCTTTGTGTGTTTTTTTTGTTTATATTCAAGTGGTTATAATTTATAGAATAAAGAAAGAATAAAAAAGATAAAAGATCAATCCCAGCCCTGTGTATAACTCACTCTCTTAGTCAGTTCCGCAGAATTTCTGTTCAAAAGGATACTCACAGAAACATGCTCCTCTACGAAACAGAGCCTAAAGTCCTAAAGACTAAACTGACACCCTCAGAGCTCGGCAAATCCCTGAATATTCCTTTTGTCTCCAACCATCAGGCACCTAGAATCATACTCCTCTTTTCGTGATTTTCATTCAGTTCACTGCGCTGGCGCCTGGCAGTGAATGGGGGTAAATGGCAGCCCGGCGCCTTTTATGGATTCATGCAAGGAAACTACCCATAATACAGAAAACACCGTCACGGGCTTCTCGCTGAGTTCTGGCGGGTCTGCCTATGTGGTGCTATCTGACTTTTTGCTGTTAGCAGTTCCTGCCCTCTGATTTTCCAGTCAACAGCTTCGGTATATCCCGTGACAGGTCGTTCAGACTGGCCAGTGCGCCCAGTAAGGCAGCAGATAAAATGAACAGGCTTACCCGTCTTACTGTCCCTAGTGTGCTTGGATTCTCACCAATAAAACGCCACAGCATACGAGCGTTCTGAAACAATCCAGATGGAGTTCTGGTCATTACTGGATCTATCAACAGGAGTCCAAGCGAGCTCGTAAACTTTGGTCTGACATTACCAATGCTTAATAAGTAGCACCTGTCTCAGCAATCTGTCTATTTCGTCATCCATAGTTGCCTGACTCCCCGTCGTGTAGATAACTACGATACGGGAGGGCTTCCCATCTGGCCCCAGTGCGCTGCAATGATACCGCGAGACCCACACTCACCGGCTCCCAGATTTATCAGCAATAAACCAGCCAGCCGGAAGGGCCGAGCGCAGAGTGACCTGCAACTTTATCCGCCTCCATCCAGTCTATTCCAATTGTTGCGGAAGCTGAGTTAGTGAGCGTTTCGCCAGTTAATAGTTTGCGCAACGTTGTTGCCGAATTATTCAGGCATCGTGGTGTAGCACTCATATCATTTGGTATCGCTTCATTCACTCCGGTACCAGACGATCAAGGCGAGTTACATGATCCCCCATGTTGCTAAAAAAGCCGTTGCCTTCCTTCGGTCCTCCAATGGTTGCTCGAGAAGTAAGTTGGCCGCAGTGTTATCACTCATGGTTATGGCAGCACTGCATAATTCTCTTACTGTCATGCCATCCGTAAGATGCTTTTCTGTGACTGGTGAGTTGCTCAACCAAGTCATTCTGAGAATAGTGTATGCGGCGACCGAGTTGCTCTTGCCCGGCGTCAATCCGGGATAATACCGCGCCACATAGCGGAAAGCGAAAGTGCTTCATCATTGGAAAACGTTCTTCGGGGCGAAAACTCTCAAAGATATTACCGCTGTTGAATCCAGTTCGATGTAACCCACTCGTGCACCCAACTTGATCTTCAGCGCATATCTTATTTTCACCAGCGTTTCTCGGTAAGCAAAAACAGGAAGGCAAAATGCCGCAGAAAAAGGGAATAAGGGCGACGCGGAAATCTGAATGCTTCATACTCTTCCTCTAAATATATTGAAGCATTTATCAGGTTATTCTCTCATGAGCGGATACATATTTGAAATGTATTTAGAAAAATAAACAAATAGGGGTTTTTACGCGCACATTTCCCATGGTGCCACCTAACATATTTAAGAAACCATTATTATCATGACATTAACCTATAAAAATAGGCGTATCACGGCAAAATTTCAGATAAAAAAAATCCTTAGCTTTCGCTAAGGATCATTTGTGAATTCGCGGCCGCTGTTTCTTCGAATTCGCGGCCGCTTCAAGTTATGACAACTTGACGGCTACATCATTCACTTTTTCTTCACAACCGGCACGGAACTCGCTCGGGCTGGCCCCGGTGCATTTTTTAAATACCCGCGAGAAATAAAGTTGATGCGTCAGAACCAACATTGCGACCGACGGTGGCAATAGGCGTCCGGGTAGTACTCAAAAGCAGCTTGGCCGCGCTAATATCAGTTGGTCCTCGCGCCAGCTCAAGACGCTAATCCCTAACTGCTGGCGGAAAAGATGTGACGAACGCAACGACAAAACGCACCCAAACATGCTGTGCGACGCTGGCGATATCAGAAAATTGCTGTCTGCCAGGTGATCGCTGATGTACTGACAAGCCTCGCGTGGGTAACGATGAATAGAGCGACTCATTAATCGCTTCCATGCGCCGCAGTAACAATTGCTGCGAGCAGATTTATCGCCAGCAGCTCCGAATAGCGCCCTTCCCTTGCCCGGCGTTAATGATTTTACCCAAACAGGTCGCTGAAATGCGGCTGGTGCGCTTCATCCGGGCGAAAAATTACGTATTGGCAAATATTGACGGCCAGTTAAGCCATTCATGCCAGTAGGCAGCCGCGGACGAAAGTAAACCCACTGGTGATACCATTCGCGAGCCTCCGGATGACAACCGTAGTGATGAATCTCTCCTGGCGGGAACAGCAAAATGTCGCCCGGTCGGCAAACAAATTCTGGTCCCTAATTTCACCACCCTGACCGCGATGGTGTCAGATCAGAATATAACCTTCATTCCCAGCGGTCGAGTCGATAAAAAAATCAAGATAACCGTTGGCCTCAATCAGCATTAAACCCGCCACCAGATGGGCATTAAACGAGTATCCCGGCAGCAGGGAATAATTTTGCGCTTCAGCCATTCTTTAATCTCCGCCATTCAGAGAAGAAACCAATTGTCCATATTGCGTCAGACATTGCCGTGCACTGCGTCTTTTACTGGCTCTTCTCGCTAACCAAACCGGTAACCCCGCTTATTAAAGTTCTAATAAAGCGGGACCAAAGCCATGACAAAAACGCGTAACAAAAGTGTGTTGATTCAGCAAAAGTTACATTGATTATTTGCACGGCGTCACACTTTGCTATGCCATAGCATTTTTATCCATAAGATTAGCGGATCCTACCTGACGCTTTTTATCGCAACTCTCTATCTCCATACCCATTTTGGGCTAGCTACTAGAGAAAGAAAATACTGAATGATGCAAACCGTTTTAGCGAAAATCGTCGCAGACAAGGCGATTTGGGTGAAGACCCCGCAAACAGCGGCAAACCGCTGGCCAGTTTTCCGAATGAGGTTCAGCCGAGCACGCGACATTTTTATGATGCGCTACAGGGTGCGCGCAGGCGTTTATTCTGGTGCAGAAAAAGCGTCGCCGTAAAAGGCCTGAGATCCGTAATGATCTAAATCCAGCACATTGCCGCCATTTATAAACATTACGCTTCGGCAATTTCGGTGCTGACTGGTGGAATATTTTGGGGAGCTTTAAACTCCTGCCCCATCGTCAGCCAAATGGCCCCAGCAGCCGATTTTATGTAAAGACTTCATTATCGACCCTTACGATCTATCTGGCGCGCTCTACCAGCCGATGCCTACTTATTAATGCTTTCAGTACTCAATAACAACCAATATCGCCAGCTTCTGCCGCCGTCGCTCACGGTCTGGAGATGGGGATCTGACCGAAGTCAGTAATGAAGAGGAACAGGAGCGCGCCATTGCATTGGGAGCAAAGGTGCGGATTGGCATCAACAACCGCGATACTCATCAATATCTGATCATCTCAACCGTGCAAGCTACACAAAGAACTGGGGCGCAACCTGACGGTGATCAGCGAATCCGGCATCAATCCGTCGCTCAGGTGCGCGAGTAAGCCACTTCGCTAACGGTTTTCTGGTGATTTAGGCGTTGATGGCCCATGACGATTTGCACGCCGCCGTGCGCACCAGGGATTGCTGGGTCAAGTGAACCCTGTGGCCTGACGCGTGGGCGAGATCCTTAAAGCAGCTTATGACGCGGGCGCGATTTACGGTGGGTTTGATTTTTGTTGCAACATCACCGCGTTGCGTCAACGTTGAACAGGCGCAGGAAGTGATGGCTGCGGCACCGTTGCGGGGCGCTGTTGGCCTGCTCCACAATCACGATATTGCCGATGTGGTGGACAAAGACTAAGGTGTTATCGCTGGCGGT
+
.-/))))&&(')(++&$$***++-.,++,)()*2.-++(('&%%$$#$&%%&&&$#$%#%%&%%$%-./392))))+''(&'&%&%%')/-+)&'%%''),468:C6778;?722222002,)($#$#'+/100*6788<<=ADDHJF94(%&'%%'&)7889=9877,+((*,'&''0///33332364(((&%%%%***,-./+*)&%%%**012;<=EBJJJFGEEE@DDDCJ66676667:8**))))(&$$$&&&+,))'(&&&&(%%,,0148898.22//1++,655>@?>>221120011189@444...-)'&(&112++**,+++5.///>7666>@C88558:88821121334344016)''()+++++778.348=;;98;665-,,5A=<;60+)('(%*))(((&)*+6BBB59>==&&&&169JHFADDGIFFFD@9998JJA@A@FDEDDJIJJCC;<=DHFJJHHHJJDA@BGD=<<,*)(+*)*+1/101;61.'+)('')++*)-/212AGGCEEGJJEDJ6666IDCEJHHIGJFJJJJ1,+,,@??JJGEJIJGIGEJJGHCDADICJFHJE@@?B324....<@DCB?//BGGJJEHD@<9398+*+0279<:9750008:443467117?//.,:;;=?A=92=JFJCDAABBCD@@@?3-&'())))**76:<54487??00000><>JJFCFCFB@889A?>>?H=<;=@A<<:6/---**,*))())'&',''&&')+)(*'&&'--,.--.1/((*+,''''-&&$$%##$$$$$#$##$%%$$%'#$&*)('((:778;<54448:755547:=5253334/*)))/88?642.,(%%%''/0?95((('&%%%(%%$%'('*23;53448?GGDBF9:99J@@@?>?@BJ112///0368-(99;111300000102*)))-&%%&&%$$%%$&)')'''',+((()75-*''&+))&%&&''&&'&#$&(*)))('%%%%%''&&''''()+-+&&&())&$$$%)'(&&+**/,,)%&)+26622446654)%##%$$%%&''''&&&',-869;<FGHDJ>===BEFFJIJIGJFFFDCEJEFJFFI@IDEAC>=???BC;99:;<88:?<;;10/,+25;?@8559:DB7668<)((&&)*1116689D@?=>@9:74:9:<;;10065:99<7772---.-.-.-,+**)*>?@@A@A@D:9(&$$%%%(('(&'&''%%%&&'')-*,(''''(((&(('++-56767A>===A>=<;;?>@DC;;;IB-+,.)''(+('('*+2/03--,,,**'%$$$&)/'&'),'%&(/(('&%',++'(&$%'))*--///.''')+.,,.-,,-07898:(''('&%%%$###$$((),--/01699-'%%-.&$&,-1,%##&)%'&&()+699:;>?A0000-2010//013200+++((((//0544/0096557456700006-,(''')*+69;>FEDCC5330/.%%%$%''(')''((02335+++,33.(&)$$%&++++'&&$%%$&$'(')21&<:87=;F<@-,,+-,,,3575-%&&'/1<<=>===<8899;;::<;<;;;==211154/-&%%%&'&$%&%&$$$'(%&355:,***<<<9,,,),-.231135>==>=>===<:984&&&,&&&&*'''*-,-))+*<:;;7788=?6666>9>**)(&&&%'(**+(,*+2-(((%%%%(''&&&,,568999<898899;898<;:;7=2.,,'&&&'%%%%$$#$%'%$%$$00.&&&&4667;8377,,5;<<:;;00//5894788:745569;:<=::9:==>>++**(&%&'++&&&&(''&+.0&&&',--423211576655977777;=;:9666589;=86;91101210554*'&-.56&&%%&&*577<<<@B?=<88767993***''&')$&&&*''/**%%%%))'**&'%%%%+,/151,,('%%'--,..831--,.,.*/.-..-,00(&%'$$$&&0,+)(()*(*%%&'(,,-*()(**+,,'%%%%%%&')000130,-)()*,)*(+.36:98875722346;;::<;8776.''''(%%$$%%&%%'*+/+'&&&$%&&%$$$%&'&&&))))+''(%&'&&&&(,.6875544320111,*((&'(&$$$&%&'&((&')**-./2268789:::==<<5552223***++'&&%(*/11...-1013/./05;21,)(%$$$%&%'()30002***))&&'''++/077//..025337:><?>;:4/./2776566553854355/.6656-)'$#$$)***.1,'&%)((+,7+333;21//(('((*)'''%%&%$$$%&('((%&&&&&'*/00&&&(&&'&')+,-79::<;999:8666999:::::=;''&'*+,,,*+,-/,+,-44((()+)++('&&&&&(()))'''&&&()***.1-67,4<;;;;:84301**'''-122444''''((((&&&&'=>>889:@?>86699?<8843511-&''(%''')'''$%,).34789:AJ76686553210+*)(++.../..4334488881-,&%&&((58;==9888654777?=<JFFHIGHFEB=<<=<<42123++++-*('(,(()'2+++-2465***+0-(*.4003;>@BHH@JJEFDFDJ;;((((588,744::+'@@AFFJHA>>??@@;::;'''(<899:>CD?BA@;?4444890*'%%'('**-0<<EEHHCJAB?>>CAA<IBD=>>;===>+)''),('&%('('0322)'&''&')'&&%%%'(%'''+,(((+8889:AJIHGHIHBCCDCB>>8)&%%*$$$#&%%&8;7--&&&'2.--(''&',&%%%((,+---0+'&&.-,,-+'%%%('((''*(,%%%**,4444?C?>>>;>??6667<CIJI<<>A;-+%$&/*()-+((((&%&&&'(''(.-/1443000///14/.-.337>HID?BDDJDHJGJJJJJJIJHHJDIHIJHHJJGFFJG8888:::@CFEIDD77...--,-41//13B?@53-325:>BIFIJFJEDDDA@@C>=3.((('%%%%&&&(+%%',+,,,74345201348<@@>@?@G@AA@DBCBJHIIA?A?AC;788110.1/((()6:=7779A>;@A>>2216&'*(***-'%##%'''%$$$%&(*)+449:@?A>2331555567A@877CD85'&%%+*,+-(((%%&%%&'+)'')+37669<:6666;7608:3443550//0::>=37-%%%%''$$$$$%&()&(.0,***00444330005/,2(&&&*,,-9876>?55<:AA@?766<<7788:-)''2@@?9067.....0,/))&&&%&'20'%$%*))(()&&+-++((*)*)$$#$%(''%%*),561++,-,-+*+*&),0($#%%&&9889:@@ABCCFGEA@/*))**9:/&&&).../C?@::<=-,,,*('(5///23.&$$(023''''*3-*8))))/*)*-/)((''%%%$##$*,-<>==EFEEFC?==111...--=<>:979=:24,+0/,,++)((('*,((((,.(((),))*?BJ@?@33361192/4...1/18755/---2&%%%'*-)*-((((,00/001:;9+))%$$##$%%&*)(((&$&''+),,,,**),,,7<<<<<ABBFHEHJJJJJGIGGCA@33333JJBCCBC0/01350/8;<;<;:EECDBCFCECJFEHJEE@<,,-=B@BC;7,,9;=DH@96867233,+++-0('''512:;::99@?ADCCBAABAD?7771111000-+,,+-,,,-/-***,,,,,,,3((((&%#$'&')()&(''(+-/76589@:;31223)''(0446>:;;66742267568;<===87;::70/0((0,)('&'((*&&&&'(++,(%%%,+-/0;;;=HEEDA866=A@22285534/,*&&(7-*'(''0004498;CC999:CECDHJJJFD?>?A>6556.&'-,-%%&%$$######%$$$$$.66779''''233211293((7:<?=:;8999@J:989<0,*+..1367>;<92FEJJJHJJJGJHJJJGGCHJE??2>=826;A2,.A@99:AJG8@@////<=.--/3<<@BCFEHEEDEJGJJ=:877600011(''(,,1+++))%)((0-)%%$$%&*+,'-::>?AHIIJJJJJFJIIJIHJJJJJJHABC:::876.+)&&%$$$&(.5;<<<AFC888;;<;6557AEEJEEG@B@8::,)(+,,885?BBGJI-,,,:;54444>*)))/A>>??DAFJJGJHHH555456-*$%&&&'/3@<5445=>=>1111665,+)+,-,&&&'+)*+)())+*/343(&&%%$%%$%$$$$&&'&%)*)**,0...'-.12254<@AB@5/-,,'(()21103-('('''(//7>B:999DGEEGBDF83345555@BC@@==@=;<8999678HGJEBEIF0/./6810++54///-.-+0.&%%%&*-..77::+***018,&&'.',.-.,--24222*((')-.015>?C?@@CEF@:6435<:=/.,,*)((.,()(%&&'('(&())*)*-/)(((../022//,,-?;=AB...0=,../BCCEB<;994:5--,(&'%$$%&&&(43345AC@ADGA<=87689=@@B?>=A@?A>7989A;666+++*+)'$#$&'''31.-'()./.099@?>>>>==679<FEGJGEDEFIC<;;??B??222,+++,./65545445./42003588666;=?@JJIJFEBGDJ@?86668987723/.(&$%((+,?<&&&:A>DDEGDCBCCCD9888=ED:=8?AD><<,,,+-655999?C:::@EF:;<?CD@@@95557<33330..7=<A@?=++++'&'%+'&')*22111+++'''(*,*+++9<>AA==<3C9/)&&&&'.//232268B?<<<+**+''''//0>B@BBDHGEB@B73-,--0-,%%&&%%'&'&&&&''&'&%%%(&%&*)(-.)'')(**,/(%%)+*('%$$$%%&&&&('((*))*&&'(*2*(()('(325B?C>333HFJHEIJJJJJFJIJH<7666657=932256611//)..))))*)('&+)),:<9667:--,*)((/10/9@?>>=@@@CEGB@=9.--./.-,-*,8:<@@BJJDFA:(((67,,+*/5AAAIHIFFFJHB@21114..0100001003++***))&+.233332.---+++''46>EFGE@@?BED2&&&&&&&+.//////.((((*$$%'%'(<>ABADG:::9::0//,,,,/3--,,+++&&&)*,,,11::6'''&'')3136=;<==98435000?C7655320-,++//0/+*+++-%$#$&)++12++*'''&((''(**,('&%%&%$%%$$%%&&'%$%$$$%&%((+&&%%$%&$%%%$%'**+-/123;<*)))2))'(-323****211)&'&'856812-,,,&$####&,*)''&+,*(%%%&++4=>3222@;;;9;<978896,*)(*'%%%'''(,?CBAEE;;;=>;<---78<:999;;66645/****&%$$&%))+-((()0-../%$$$'&&02344456677<:;8((((8884''''3'%%%&&2:J;::;E=@34457**.;EG.,,,?****1=><::2-/..//0)(()4&&')8**+-77:?@87/00098)))()*3-***4<:<DDCBBJEFBBBFDECBDJJHB@@::/,)('&%%&'('*+***)'%$$)))+,332240/0/5@9BDCHEFE222365552--))-/40/.)+4****//-*&
@Glass_T7V_2_D3_11_5_19
TATGGTGTATTAGCTAAAGCAACCAGAGAGCTGATGACGAGAACTGTGGAAATCAGGAATCCTTTGGTTAAAGGCTTTGAGATTTTCCAGTGGACAAACTATGCCAAGTTCTCAAGCGAAAAATTAGAATTAGTTTTTAGTGAAGAGATATTGCCTTATCTTTTCCAGTTAAAAAAATTCATAAAATATAATCTGGAACATGTTAAGTCTTTTGAAAACAAATACTCTATGAGGATTTATGAGTGGTTATTAAAAGAACTAACACAAAAGAAAACTCACAAGGCAAATATAGAGATTAGCCTTGATGAATTTAAGTTCATGTTAATGCTTGAAAATAACTACCATGAGTTTAAAAGGCTTAACCAATGGGTTTTGAAACCAATAAGTAAAGATTTAAACACTTACAGCAATATGAAATTGGTGGTTGATAAGCGAGGCCGCCCGACTGATACGTTGATTTTCCAAGTTGAACTAGATAGACAAATGGATCTCGTAACCGAACTTGAGAACAACCAGATAAAAATGAATGGTGACAAAATACCAACAACCATTACATCAGATTCCTACCTACATAACGGACTAAGAAAAACACTACACGATGCTTTAACTGCAAAAATTCAGCTCACCAGTTTTGAGGCAAAATTTTTGAGTGACATGCAAAGTAAGTATGATCTTTGAATGGTTCGTTCTCATGGCTCACGCAAAAACAACGAACCACACTAGAGAACATACTGGCTAAATACGGAAGGATCTGAGGTTCTTATGGCTCTTGTATCTATCAGTGAAGCATCAAGACTAACAAACAAAAGTAGAACAACTGTTCACCGTTACATATCAAAGGGAAAACTGTCCATATGCACAGATGAAAACGGTGTAAAAAAGATGATTGCATCAGAGCTTTTACGAGTTTTTGGTGCATTCAAAGCTGTTCACCATGAACAAATCGACAATGTAACCTCGAGATTACCGCCTTTGAGTGAGCTGATACCGCTCGCCGCAGCCGAACGACCGAGCGCAGCGAGTCAGTGAGCGAGGAAGCCTGCATAACGCGAAGTAATCTTTTCGGTTTTAAAGAAAAAGGGCAGGGTGGTGACACCTTGCCCTTTTTTGCCGGACTGCAGCGGCCGCTACTAGTATTAATATGCGCGCAGCGTCTGGAAAACCGAGGCCAAAAGACGTGCGTCTTTGATGCCCGGTTGCGACTCTACAGCAGAATTAAAATCAAGTCCGGCGCAGCCGGTTTGTGCCGCTTCCACGCAGTTATCTGCGCCTAAGCCCCCCGCCAGCAGAACGTTGCCAAGCGATTGACCATTTAATAGTGACCAGTCAAAACGTTGCCCGCTTCCACCCTGGCCGTTGTCTAAAACATATTTATCAACGTGCTGAAACTCGCGGGCGGGCAGGGTTTCACCGACGCTTAATGCTTTCCAGATGGCAACATGTGCTGGCAGAGCTTCACGCAGCGTATCGATATACAGCTGTTCTTCATTACCATGCAGTTGCACTGCCGCCAGCGATAACACCTTAGCTTTGTCCACCACATCGGCAATATCGTGATTGCGGAACACGCCAACATACTGCAACGGTGCCGCAGCCATCACTTCCTGCGCCTGTTCAACGTTGACGCAACGCGGTGATGTCGCAACAAAAATCAACCCACCGTAAATCGCGCCCGCGTCATAAGCTGCTTTAGCATCTTGCCCACGCGTCAGGCCACATACTTTATTCTCACCCAGCAACACCCGGCGCACGGCGGCGTGCAAATCGTCATGGGCCATCAACGCCAAACCAATCAGAAAACCGTTAGCGAAGTGGCTTAACTCGCGCACCTGAGCGTAAGTATTGATGCCGGATTCGCTGATTACCGTCACGTTGTGCCCCAGTTTCGGCGCAAGCTCGCGGGTACGGTTGAGATCAATCGACAAATCACGCAGATCGCGGTTGTTAATGCCGACCTTTGCTCCCAATGCAATGGCGCGCTCCTGTTCCTCTTCATTACTGACTTCGGTCAGCACCCCCATCTCCAGACTGTGAGCGACGGCGGCAAGCTGGCGATATTGGTGGTTCATCCAGTACTGAAAGCATTAATAAGCAGGCATCGGCCTGGTAATAGCGCGCCAGATAGATCTGGTAAGGGTCGATAATGAAGTCTTTACATAAAATCGGCTGCGGGGCGATTTGGTCGCGATGGGGAGGAAATTAAAGCTCCCCTGAAAATCTTCATCAGTCAGCACCGAAATTGCCGAAGCGTAATGTTTATAAATGGCGGCAATGCGTGCTGGATCGAAATCATCACGGATCACGCCTTTTGACGGCGACGCTTTCTTGCACTCCAGAATAAACGCCGTGCGCGCACCCTGTAGCGCATCATAAAAATGTCGCGTGCTCGCTGAACCTCATTCTGAAAACTGGCCAGCGGTTGCTGCTGTTTGCGGGCTTCTACCCAAATCGCCTTGTCTGCGACGATTTTCGCTAAAACA
+
JJJIJJJJJFGJIJJIJJJJJJJHJJJGDDDGFEH2222889=;;<<CBCAAA:999<==EGIIJJJDJJGFDBC<33.5?@BEFCDJIJJ>>>?FHGJIHJJJFCEIJJGGJJJJFECFFIJJJJJIJFHHIJJJJJJJFJEJJJFJHIHHJFJJJJJ:99=FC>9889:GIJJJJJHJJGJHJJJJHJHHHEJJJJFJGJJJHJJIJGJJJGHHJJHJGJGJGHHJJHJJJJJJJJHHJGJHJEIJJJJJJHJJJJEGFFJJJGFJJEEGJIJHIHJEIDDJBCA@=<56300>>?EJFCJAEJ<@@BCACFEEJJJFIHGJHJJFGJFFJJGGJJJJJHJJJHJJJIJJJJJJJGFJDJFEFHJJJEJJJHGHFJJH@AACGFFJGJJGJHJJIJECBCEIGJJJHJJIJJJJJJJJJGJJGHHJJA2//233>IFECDDBAABGFJJFJJIHJJJJJJHFJJJJIHFFGGHHFEDJH>?>>0)))()((++1249:;:=<422468BIJJGJJJJJJJJJHJJJJJJJJJJJFGHGJGJJHJJJJJJIJHJIJJHJGJIJIHJGIHJJJJJJIHEIIJ@;>?EJJJGBDCFJFJJJJJFJJHJJIJJJJJJJJJIJIGHJJJJIDFIJJJJJHJIJJJHIJJJABBBJHIIJIIHJHJJFAAA==98954,)&)..FDGEC32>?A=>GJHEJDDECHFA@@HJJHJIEJIIJHFDJ?<777G@::;=ICCBD;99:??=;<>:31103116?=?=??9>ABCDFDJBEJGDEHGFJJJJJJIIJHJJJIJIJIJJHIJJJJHJJGGDDDAFHJJJJJFJJJJJHIJJJJHDJJJHJ@JHEE>=;:9:?FIGGIJJJJJGGCBE>75688877AA>;94434483345DBFDF>>=BABC@@ABBJJI4444J=<=::88;CDB8878EEFJHIFI@///1@@B>AABG;:9:79889:?DCJJJFJJJHGJIIDEHJJJJJJJEJJIJGJJJHJJHIFJGGAA@>333468==>8730-+,,/,****+25CA>>>FEDEFEJJJHGDGJGJIFJHFGICDEIJHJJIJFCCDEEIJEFGFGJJIHFJJAB@@C?@D9@@A>EC8764?>999<=>EJGFFGFGHGJGJIIJDDEHJEJFEDCEGJEFEFFHJCIJJEIDECFGEICEDCA<.-,++-++00+67((((00,-*()).11255//..+*+,223;???A@@AGJ>IFJG<<<=7647?7<93334@?HHEJEJFGGFHFJI??JJDC;;@?>JJAA=:746:BDJEIJJJFJJIFFIHHEGFJIEEDJ5((((((1@DGIJGHIJJIJIJJEC?B//..0A<@EHIIHHJIJGFD32(((:;8877997;70//+,,,0236;;96568:;=;:::4223FJIGBDB=@C@@@A???<+++5/.'41400100023/.))-.256-,,-14.08BDIGHFJJJIFJJHIJJJJJJJJJJHJGHJFHFJIHJJCDFDHIJHJJJJHGGGJFJGJJHGJJEG?1DHJJIJJJFFJJJFJJJJJJGIJJFJDEDEIJHJFF>GJ???@7666JHJJJHJHJGJJHJJJJHJJJJJGJIJJJJJJGHJJHHHJJDFBCEJJHJJGGJJJJJJJJJJEJJHBB.../JFJ>A<=GJJJJIJGIFJJJJJJJJGFJJFJJJJJJIJJJGJI@999CGGHIIJIJFJJJJHJHJJJIJJJJJJHHA<EDAC@?@BC?>9:=>=ECCHFGJIJJDDFDJGHJEJ@8887999AGEFEJJFJB???>CC)))+91113IJJJJJHHJJIJEBACCGJJJJJJJHJJJFJGJFDEEFEJJJJJFFIJGJJJGJIJIJJHIHHJJIJHJJJJFJJGJJFHFB@?A@FEAA<@9B@BGGHHJJFDCAADGGJFGIHE6544:9,*-/6667((()?=>>AAGFJCDAA>=<97--./21,*&%)852:><>GAEGJJIJHIJJJJHJJFF=HJJJJFIJJJJJJJEIHJJJFBHJJGJFD;:5;AFIJCBEJJJJJJJJJJJHJJJJJIJJJIIDIGEJGJIJE>=...)))%&&&>EGJJGJGFHJHGGJJJGHJJJGJFJGJJJJDJJJJJJJJJJIGJGJFGIJHHHG5555FDCJGFEJIEIHDGFJJJGJJJJJJJJJGJJJJJJHCFJJJJJHJJGCBEBJ0.%$$$%'(.,0DEEB>@JJJEEEC??88IEI7/..--%'''4CIGJGEJJJJHJJJHJJJIJJFIGJJJGHJJHJGJJJHHJIGJJIHJJJJJJFIDGJ//./?8556<87766<;<AFJJJJHJGJIA888EJGCBCAC?>I?==7JCFFDGIJIJHIJHJIJJJIJJJIHEJFJJHJJIIGIJIJ322229BJJJJFA>=B>;:31./....?9(&&&&689=5556>BF>>>?BBD?@1001J?1*@AICG@>DGBB>>B=:A@@AGJGIJJJHJHJJJDDJGHGGHHHH=897+&
@Glass_T7V_2_D3_11_5_20
CACGGGATAATCCGAAGTGGTCAGACTGGAAAATCAGAGGGCAGGAACTGCTGAACAGCAAAAAGTCAGATAGCACCACATAGCAGACCCGCCATAAAAAGGCCCTGAGAAGCCCGTGACGGGCTTTTCTTGTATTATGGGTAGTTTCCTTGCATGAATAAAAGGCGCCTGTAGTGCCATTTACCCCGTACTGCCAGAGCCGTGAGCGCAGCGAACTGAATGTCACGAAAAAGACAGCGACTCAGGTGCCTGATGGTCGGAGACAAAAGGAATATTCAGCGATTTGCCCGAGCTTGCGAGGAGTATCTAAGCCTTTAGGGTTTTAAGGTCTGTTTTGTAGAGGAGCAAACAGCGTTTGCGACATCCTTTTGTAATACTGCGGAACTGACTAAAGTAGTGAGTTATACACAGGGCTGGGATCTATTCTTTTTATCTTTTTTTATTCTTTCTTTTATTCTATAAATTATAACCACTTGAATATAAAACAAAAAAAACACACAAAGGTCTAGCGGAATTTACAAGAGTATAGACCAATCTACAAGTTTTCCAGCAAAGGTCTAGCAGAATTTACAGATACCCACAACTCAAAGGAAAAGGACATGTAATTATCATTGACTAGCCCATCTCAATTGGTATAGTGATTAAAATCACCTAGACCAATTGAGATGCTGTGTGAATTAGTTGTTTTCAAAGCAAATGAACTAGCGATTAGTCGCTATGACTTAACGGAGCATGAAACCAAGCTAATTTTATGCTGTGTGGCACTACTTCAACCCCACGATTTGAAAACCCTACAAGGAAAGAACGGACGGTGTTGGTTCACTTATAACCAATACGCTCAGATGATGAACATCGGTGGGAAAATGCTTATGGTGTATTAGCTAAAGCAACCAGAGAGCTGATGACGAGAACTGTGGAAATCAGGAATCCTTTGGTTAAAGGCTTTGAGATTTTCCCAGTGGACAAACTATGCCAAGTTCTCAAGCGAAAAATTAGAATTAGTTAGTAAAAGAAGTGCCTTATATTTTCCAGTTAAAAAAATTCATAAAATATAATCTGGAACATGTTAAGTCTTTTGAAAACAAATACTCTATGAGGATTTATGAGTGGTTATTAAAAGAACTAACACAAAAGAAAACTCACAAGGCAAATATAGAGATTAGCCTTGATGAATTTAAGTTCATGTTAATGCTTGAAAATAACTACCATGAGTTTAAAAGGCTTAACCAATGGGTTTTGAAACCAATAAGTAAAGATTTAAACACTTACAGCAATATGAAATTGGTGGTTGATAAGCGAGGCCGCCCGACTGATACGTTGATTTTCCAAGTTGAACTAGATAGACAAATGGATATTCGTAACCGAACTTGAGAACAACCAGATAAAAATGAATGGTGACAAAATACCAACAAACCATTACATCAGATTCCTACCTACATAACGGACTAAGAAAAACACTACACGATGCTTTAACTGCAAAAATTCAGCTCACCAGTTTTCAGGCAAAATTTTTGAGTGACATGCAAAGTAAGTCTAATCTCAATGGTTCGTTCTCATGGCTCACGCAAAAACAACGAACCACACTAGAGAGAACATACTGGCTAAATACGGAAGGATCTGAGGTTCTTATGGCTCTTGTATCTATCAGTGAAGCATTCAAGACTAACAAACAAAAGTAGAACAACTGTTCACCGTTACATATCAAAGGGAAAACTGTCCATATGCACAGATGAAAACGGTGTAAAAAAGATAGATACATCAGAGCTTTTACGAGTTTTTGGTGCATTCAAAGCTGTTCACCATGAACAAATCGACAATGTAACCTCGAGATTACCGCCTTCGTGGCTGGATACCACTAGCCGCAGCCGAACGACCGAGCGCGGCGCGTTTCGAGTGAGCGAGGAAGCCTGCATAACGCGAAGTAATCTTTTCGGGTTTAAAGAAAAAGGGCAGGGTGGTGACACCTTGCCCTTTTTGCCGGACTGCAGCGGCCGCTACTAGTATTAATATGCGCGCAGCGTCTGGAAAACCGAGGCCAAAAGAGCGTGCGTCTTTGATGCCCGGTTGCGACTCTACAGCAGAATTAAAATCAGTTAGGCGCAGCCGGTTGTCACTTCCGCGCGGTTCTCTGCACCTAAGCCCCCCGCCAGCAGAACGTTGCCAAGCGATTGACCATTTAATAGTGACCAGTCGAACATTGCCGCTTCCGCCCTGGCCGTTCTAAAACATATTTATCAACGTGCTGAAACTGGCGGGCAGGGTTTCACCGACGCTTAATGCTTTCCAGATGGCAACATGTGCTGGCAAAGCTTTTCACGCAGCGTATCGATATACAGCTGTTCTTCATTACCATGCAGTTGCACTGCCGCCAGCGATAACACCTTAGCTTTGTCCACCACATCGGCAATATCGTGATTGCGGAACACGCCAACATACTGCAACGGTGCCGCAGCCATCACTTCCTGCGCCTGTTCAACGTTGACGCAACGCGGTGATGTCGCGACAAAAATCAACCCACCGTAAATCGCGCCCGCGTCATAAGCTGCTTTAGCATCTTGCCCACGCGTCAGGCCACATACTTTATCTTCACCCAGCAACACCCGGCGCACGGCGGCGTGCAAATCGTCATGGGCCATCGACACCGAACCAATCAGAAAACCGTTAGCGAAGTGGCTTAACTCGCGCACTTTGAGCGTAAGTATTGATGCCGGATTCGCTGATTACCGTCACGTTGTGCCCCAGTTTCGGCGCAAGCTCGCGGGTACGGTTGAGATCAATCGACAAATCACGCAGATCGCCGGGATTCTGATGCCAACGACCTTTGCTCCCAATGCAATGGCGCGCTCCTGTTCCTCTTCATTACTGACTTGGTCAGCACCCCCATCTCCAGACTGTGAGCGACGGCGGCAAGCTGGCGATATTGGTGATCATCCAGTACTGAAAGCATTAATAAGCAGGCATCGGCCTGGTGATCGCGCGCCAGATAGATCTGGTAAGGGTCGATAATGAAGTCTTTTTTACATAAAATCGGCTGCGGGGCGATTTGGCTGACGATGGGGAGGAAATTAAAGCTCCCCTGAAAATATTTCTCATCAGTCAGCACCAAAATGCCGAAGCGTAATGTTTATAAATGGCGGCAATGCGTGCTGGATCAAAATCATCACGGATCACGCCTTTTGACGGCGACGCTTTCTTGCACTCCAGAATAAACGCCGTGCGCGCACCCTGTAGCGCATCATAAAAATGTCGCGTGCTCGGCTGAACCTCATCTGAAAACTGGCCAGCGGTTGCTGCTGTTTGCGGGCTTCTACCCAAATCGCCTTGTCTGCGACGATTTTCGCTAAAACGGTTTGCATCATTGCTTCCATCTTCTCCTCTTTCTCTAGTAGCTAGCCCAAAAAAACGGGTATGGAGAAACAGTAGAGTTGCGATAAAAAGCGTCAGGTAGGATCCGCTAATCTTATGGATAAAAATGCTATGGCATAGCAAAGTGTAACGTTTCCGTGCAAATAATCAATGTGGACTTTTTAGTGATTATAGACACTTTTGTTACGCGTTTTTGTCATGGCTTTGGTCCCGCTTTGTTACAGAATGCTTTTAATAGCGGGGTTACCGGTTTTAGTAGCGAGAAGAGCCAGTAAAAGACGCAGTGACGGCAATGTCTGATGCAATATGGACAATTGGTTTCTTCTCTGAATGGCGGGAGTATGAAAAGTATGGCTGAAGCGCAAAATGATCCCCTGCTGCCGGGATACTCGTTTAATGCCCATCTGGTGGCGGGTTTAACGCCGATTGAGGCCAACGGTTATCTCGATTTTTTTATCGACCGACCGCTGGGAATGAAAGGTTATATTCTCAATCTCACCATTCGCGGTCAGGGGGTGGTGAAAAATCAGGGACGAGAATTTGTTTGCCGACCGGGTGATATTTTGCTGTTCCCGCCAGGAGAGATTCATCACTACGGTCGTCATCCGGAGGCTCGCGAATGGTGGTGTCGCCAGTGGGTTTACTTTCGTCCGCGCGCCTACTGGCATGAATGGCTTAACTGGCCATCAATGCCCGATACCAGGGGTTCTTTTCGCCGGATGAAGCGCACCAGCCGCATTTCAGCGACCTGTTTGGGCAAATCATTAACGCCGGGCAAGGGGAAGGGCGCTATTCGGAGCTGCTGGCGATAAATCTGCTTGAGCAATTGTTACTGCGGCGCATGGAAGCGATTAACGAGTCGGCTCCATCCACCGATGGATAATCGGGTACGCGAGGCTTGTCAGTACATCAGCGATCACCTGGCAGACAGCAATTTTGATATCGCCAGCGTCGCACAGCATGTTTGTTGTCGCCGTCGCGTCTGTCACATCTTTTCCGCCAGCAGTTAGGGATTAGCGTCTTAAGCTGGCGCGAGGACCAACGTATCAGCCAGGCGAAGCTGCTTTTGAGCACCACCCGGATGCCTATCGCCACCGTCAGTCCAATGTTGGTTTTGACGATCAACTTTATTTCTGGCGGGTATTTAAAAAATGCCGCGGCACCCGAGCGAGTTCCGTGCCGGTTGTGAAGAAAAAGTGAATGATGTAGCCGTCAAGTTGTCATAACTCTAGAAGCGGCCGCGAATTCGAAGAAACAGCGGCCGCGAATTCAGAAATCATCCTTAGCGAAAGCTAAGGATTTTTTTATCTGAAATTCTGCCTCGTGATACGCCTATTTTTATAGGTTAATGTCATGATAATAATGGTTTCTTAGACGTCAGGTGGCACCATGGGAAATGTGCGCGGAACCCCTATTTGTTTATTTTTCTTAAATACATTCAAATATGTATCCGCTCATGAGACAATAACCCTGATAAATGCTTCAATAATATTGAAAAAGGAAGAGTATCATTCAACATTTCCGTGTCGCCCTTATTCCCTTTTTTGCGGCATTTTGCCTTCCTGTTTTTGCTCACCCAGAAACGCTGGTGAAAGTAAAAGATGCTGAAGATCAGTTGGGTACAGAGTGGGTTACATCGAACTGGATCTCAACAGCGGTCAGATCCTTGAGAGTTTTCGCCCCGAAGAACGTTTTTCAATGATGAGCACTTTTAAAGTTCTGCTATGTGGCGCGGTATTATCCCGTATTGACGCCGGGCAGAGGGCAAACTCGGTCGCCGCATACACTATTCTCAGAATGACTTGGTTGAGTACTCACCAGTCACAGAAAAGCATCTTACGGATGGCATGACAGTAAGAGAATTATGCAGTGCTGCCATAACCATGAGTGATAACACTGCGGCCAACTTACTTCTGACAACGATCGGAGGACCGAAGGAGCTAACCGCTTTTTTGCACAACATGGGGAGTCATGTAACTCGCCTTGATCGTTGGGAACCGGAGCTGGATCAAGCCATCCAAACGACCAGCGTGACACCACGATGCCTGTAGCAATGGCAACAACGTTTGCGCAAACTATTAACTGGCGAACTACTTACTCTAGCTTCCCGGCAACAATTAATAAACTGGATGGAGGCAACCGTTGCCAGGACCACTTCTGCGCTCGGCCCTTCCGGCTGGCTGGTTTATTGCTGATTGGAGCCGGTGAGCGTGGATTTCGCGGTTGTCGTTCAGCACTGGGGCCAGATGGGTAAGCCCTCCCGTATCGTAGTTATCTACACGACGGGGAGTCAGGCAACTATCGATGAACGAAATAGACAGATCGCTGAGATAGGTGCCTCACTGATTAAGCATTGGTAACTGTAGGAACCAGAGTTTACGAGCTGGCTTCTGGACTCCTGTTGATAAATCCAGTAATGACCTCGAACTCCATCTGGATTTGTTCAGAACGCTCGGTTGCCGCCGGGCGTTTTTTATTGGTGAGAATCCAAGCACTAGGGACAGTAAGACGGGTAAGCCTGTTGATGATACCGCTGCCTTACTGGGTGCGTTGGCCGGTAT
+
---..1FJJJJGB@@@BI<<<))((*-&&BD??=;.--./2...00/-0//668BJJEJDEEJJCF433276885555678=66>=933@775..--.-3)'&&23+**11/1<>@BCDJCCBDFEFH@=?9A=:::=<<<BFDHHDEA??>@A?00//**4?@<755557900015;75560.-,,'&%$$&*445?FJGFFIHHIJHFJJBB>=>;67544225''23JHJJH999432311445@DBEIFF2222222DDC433FGEGHJJJJHGIHJCJDGF@@>;>=9:=<<3221,*)'&((*+><0++=2=<FFJIFJCCDIIJIFEDE980,*)+/..-//2666----981000B@AFJBCCCJJJIJJJJJGHJJJHGIFFDJEHGGDGFDGC@A55458888?54*))*&)&'('/332::C?>>IJJJJIJIGFJJFABA<;==<=>?@@HJJJJJFJHDCFGFJFDCJ==>?@CCGIFJJJIDFDCJGHIJFEICBC8424231/0-'%+(()*&$%%%&(%&''+((:9=DHGI<?<<@CGCC::::CHJHFEFGGJIFJD=<<BFJFIJJHJJGJDEGHIHIJJGHJFIHFJJJFJJJJJJIHDGFJFGJJGJJJGJJJJHGJIJJFJHHEHJG444777673;7,91..-//(&$%&&&%%%'''349>BFJEACDEJJJJJGEJJHIJGBBCC@AB@CJJIJDCEFB;?JFJJJJIJFHGJJJHGJGFHFGIJJ?:::EBCEDIEJ5557:;)&&(24EFCE?>A>>=>DFFFDAB668<@?@D@A332''''+((%&&##$%)*+6769=EEJ?@?BE<991122:9>744=>BH5112((*;AFEEJCCCBGFJJJGJJH@@??DBGGG?>>?<EJA?DFFJJGJGJIFFGHGEIJJJJGCA>449;DJHJJJJJJEJCFJFJEDE?985334.*)**+4<;888788<B@@==A?GHFGIFJGJJG:9:>FA99657879*))))//'&&()-.-)()+,,),''')21668===?EJJJJFFCHJFCCDDDC?>A2111JJEFGJIE>>;<8555=;<<<JJFIHICBC;;2273221@BFEF333:GHJIFEJDCFIFDGEHGGEHHHJJJFGEJJGFABEDDEEH999;55''78?DDCCIEDF?@?ACDA66545444CEJBBAAJ@??>;<CCEDDDCCJDIJJ1111EGJJHJJIDDHJFHDGJJHFEEDBCC@AEEBA@CBA@AFJFEB;;<;HGCAAADGFGDCBCDBA;851/001>::::<<EE72466?BFD@B?C54458@B:6555>AABFHFGEDEGJFFIFFEDBECDDG::9;5200/.../<<BFD????DD>=776588:,***8;<CJJDABBCHDGGGGFGHJIB@A<DFFCFJHJJJGJJJBCBCJFFGJJFIJFEJFJJIIHFFJJE??FDJJGJJEIJEFHHJJJJJJJJGJJIDFEJGHC1---16))))))*A?(''&'&.//+++;/..59@DFGD?>99BEFC877.---:9;99>>GJD@?>?DEGDFJJJCFBBE???@DJICBBEBCDEJ@?777))(()1EJFEHGJJJHJJFGJJIFBAAB6/++*+))))(.+.-*,---/100''''.,,/7222267<332-))::<A?<<GBFGHEHJHHEHFJGGJGJIHGJGJHGJJHIJHEJEB>>>?JEIJJGJGJE=>>?HJHHHJ76667653IDCB@AJ?A<GJEBA<<::;>>5555:9:2-((((9@ADJFAAA5555D<<=5445?=<=AECCGGJJA?@@4444A???CJEFJDJCEC3.--/40++4---/8///1::=<8777:9)))))));EDFGFHIHD;;;;*)))0/()*+*+/20*,*)*-<<<898:?HEA@@=>>?EFGEECEBBFBGFAC===2*)*2:>0003/036:7::DAADJJFDEHHJIJHHJJJI>?4?>G431..,,32/..4499:333100))))AAABJJJEI>><===?55347@JGJJJEDGDBJG656632*&%&.../002/2227<;5.---.,+)(&%$&&(()((()'())*,-%$####%%%,9==E=<<<J9@6,+,,8@*)*)1/*-+-./10'&&(,,//;408?>AB?GBFJIJIJIHJJIIJJIDCCBHJHJJGHJ555644&%%%')%$%$%&)''&'(%()*)+()))-++3:...+,,.:FJCDCCFHJJJABBCJJHJJJJJJD&&%&,,/////+)0*''''35:BJJJJJJFHJJIJHJJJIJJJIJIGJC<655579311250///89AFJIJJDJJJGFGJFFJCBHJJHF9::=?JEIJJJJJGJHJJJJJJGJHIJJJFJJJJFHJE////G?EFJFGIJJIHJJJJIJDFHDJJHIFFGDFJJH@>::JHGBCBBDBBGJFIEIJJJIJJJJFJJA@AAJJJGGJJIJJJJJIJJJJJHG77666GFHIJHIFFJJGEJIJIJH::99+**+??C888@ABJJFGJJJJJJGHEB<<===@;;;;E:878:@===JJGGJJHJJIJJGHB@@;;97666<.../.---6.0((/((<;;;??CFCGIJGGJEFFIICBCDBC@B?>*''',220232267?776***'((%%'')''()///=?@>??FFBCGJJFJGGJJJFFJCE@////=;32*))(&&)ADGJEJFCEJJJH:JJJJJJEJ;98;5>=:A77777D@?:8=>C@@><HB@@@II?@>;<78DBDHEE?===0-*)*,-988=@@@>((()<:65339:A--&%%*%+)&$%%.//.,,11788:<<<=@001++-6<;;>HGFEFFIG?>>?EG8=9==?;<J>999<@@?,''(*/01297;CCA?6555CDIGJJGDD?>///------,034?BJJDHC665*))&'''))2BCFGHEFA@@IDJ//.'''&&&&10005BEECHJJHA5(((('&'+3467?>>2**+/111JJEJFFB=::;<AA;;;?005=<;<B=<<<JHJJHFHCDJJFJJJGJJJIFEEDFEJJI@?@?JJIF=>?EBFB::995545@ABD@@=<=785,*9-.@32221*(((,)%&'++&'&&&&ADGJGIJJDJJJJIHHFDBBB@>;::55,'&&&'*,-0434HEFGCJHJ==?CJGJBA@?CJJEEC++++--('''.('''-55668688877:;:9>=?BCJJDCCDAC?=8755<BJJE<8;HJJJJEJJJHECDHDC1/((,..//0--1=55??EHEGJHJJHIJEDDDEGJGGEJHHJJJIIJCCIJ>>::FB?HGJJJFFFEIJJGHHJJIJJEHJJJHEHCCEII/---4.,)(((30*)(()**)&%%%)))6227/)+,9::;;>DCGFJEA111E;667///1CCJJEJGJJJ///-**7===DFCGE=>EEC=881//12)'&%&$&(/56:EAAAAJJJJJIHJGHJFEHHIHGJJJJGI?>>><22))(''&&&&&.9AJIJJDGE*)))?C::997::9*((,-CJJFFECB=;><=GJDGHDJFDHJJJJHJJJEJJJJFEGHJGGJIJJJFJJJDJJ)(''-2+++4<;@?9,,;<=?<==>B<<;:JJ(''&&(()2=@GHJJJJHJJIJJGHJJJIFHJJJIJJJFHIJ=<;;BAG===FEDDGGHDDE?@?@JCBA>GJFIJFFJJJGHFA@99D<30AGIFFGHIJJ>>>>IEHBBCJH)))),---<;;9=>0CJJGJJJJDJGEJJJJJJEJHFJCEJJJHJGHJJJJJJFEB****FDFGJJJHJJFHIFEEB@?F>>>BJJJGE===>D>==>FEEEHJHJJJFFEJJFGJJFIJJIGDCD@JJJJIJJJHJGJJF<8556JGDJFE=<;7745.--/58889.@@FJCA@64000/;>>?ACCHFI><<0000=FCE8B:6A>759133****9<=>=BAB?88:HHJ555(&&&*7=;:2231222622-,0)))))))=<>ECBFJCCCC?;ECBE>>==IFDD**)+,-56434452233-...,,.-++&$$$()*.+0/0400540001,+*,.*%%((-)?>>>CGDFCDC@??AHCCEDFEFII?=>=IJFF;2,,.44332+)&%&%$()(+2099556BJECFHJHAA@@BCA@1=111BGFEH:::9>>@9:9:@BAAHFJIJJJHJJJJJJJJJIJGJFJIJJG??>9655,***(&&&++++.*)'4644=:<<=EICC@AADIDEJ=868//3.2,,4469643345))))3333EED;;988:BDHEFCIBBAJJJGIHEJJJJGHJEC@@CBAACD0*++'676=<>>JAABB<<;;;<@;9658888A<@JBFF;;:921134<8555<=@@?>BDCIHIJA@744AAJA;:;FJCJAABBHJJJGIJFJJJIF??JJBCBD==;74774523+*)+''**-.'&&%'%$&''$$$.0=?=>BGFJJJG<;;;431/')'(,,-9'''';;:666/&&&'(('%&(&'%%$$$##%)/152--.281=@JACFCFIF8*+JBGHJHGEJJHJJJIJHCCFDEGIJJJJJJJJJJIJFIHECCEEFJHGJJHGGFJGIJJIIJJHJGGGGBDEHBA;4447(//<ABBBEEF8788?JGJGJJFHCBDJHAED6>@FFC<<>JIJJJGJJGJEJHJHJJHJIJIFIJHJJJGG@:8><:;==;4432235ABEJIHJHGJJJH76666FHIJJHJJGIJGHI:;<=B@@@>97''+,/39::;;:....7887BCCGFJ>3-.JG@=<=ABEJJHJFIIIGIEBCB<<A8888=<=@EDHGFJGJGHFFJHHG<;778@AABB>;<FJJJJJIHJFECA@55454568BABBEI@CDD@777:991ACDDFJJJGJJIHHJG=CHIE=;/+-44BECBDDGBBA>=99::DHGIF>>;;JJHIJIJHJJJGJJJCCA<762000----,,,,((())*+*02099=44,,,.5:<;;<<<:333((()/*''''+,7552268>@>>>>9997,,,--/+(3566;0*''24=@JEJFJJHHIJHJJJJJDGEBD<<77544-2+++(**+>=>;,CGDEABB@B?6443-&$$$%$&(&')(')*'&&'6:<>GDBAB?::3000;IJJJJJJ>::GHJDGDGJHJJJJEJJEHJCDEEGGIEBEBAFHHFGEJ@ABAHHEFDDGBDEJDGJJJJFGJEIJJJGJJIBFJEFJJF>>>>IHJGBA@DJCHJDFF>>>>HBA>@@BFFGBBB3333GEEDA>;<789JJGIJHIHJIDEBBJGGFA>:;@@A>;69;@?0.-*)))./>CA<<;:<88<:)))'''*'&&%&''&%%&'&&$$$02294557@@878,***9:.-,**,-1;>GIGJHJJJJFDJDGJEABA---099,+667:99ACC3333JJJJJEEGGJIDJE@BABABEBCHE>3*A<=G=++*+((((%%'+)('(&%%'*+'&%$$$%&&(&&37:;<HGGFJFEECIE@A@@=A=86228;GJEH@?B@735444<30/3005>=>>EG555544.+&&&%%%%$$%&#$&%&''&&*0123??GJC::9:+((&555;CCD?>;1FJJFED;999:<9989330/1033JECDEGHJJ@??BFJ***+5443,++.0...043333EBBEJJEJJIGE?@;81/4ECEGGJJHHGGJJJIIFHH>:(('&)'))'''(-.)2+***4/---,('(()*<>??@FB@@H=0///E;::555,,+)*,+-++2,-9=102HJGJGGGJCIFGJJJJHDA?@BFJGCABBHFD@B>>=B?400+-74344776666>=<<=7777JJEDF>B@@B?@BEGHGJGJJGJFGJJJJJJHFEEGEJF>1110345C<00000000//(%
@Glass_T7V_2_D3_11_5_21
ACCGACCGCTGGGAATCAAAGGTTATATTCTCAATCTCACCATTCGCGGTCAGGGGGTGGTGAAAAAGTCAGACGAATTTGTTTGCCGACCGGGTGATATTTTGCTGTTCCCGCCAGGAGAGATTCATCACTACGGTCGTCATTCCGGAGGCTCGCGAATGGTGTCGCCAGTGGGTTTACTTTCGTCCGCACGCTACTGGCATGAATGGCTTAACTGGCCGTCAATATTTGCCAATACGGGGTTACTCGCCCGGATAAAGCGCACCAGCCGCATTTCAGCGACCTGTTTGGGCAAATCATTAACACCAGGCAAGGGGAAGGGCGCTATTCGGAGGACTACTGGCGATAAATCTGCTTGAGCAATTGTTACTGCGGCGCATGAAAGTGATTAACGAGTCGCTCCATCCACCGATGGATAATCGGGTACGCGAGGCTTCTGGTGCGCTGGCGATCGCCACTGGCAAACAGCAATTTTGATATCGCCAGCGTCGCACAGCATGTTTGCTTGTCGCCGTCGCGTCTGTCACATCTTTTCCGCCAGCGGTTCAGGATCACCTCTTAGCTGGCGCGAGGACCAACGTGCTCGCCAGGCGAAGCTGCTTTTGAGCACCCCGGATGCCTATCGCCACCGTCGGTCGCAATGTTGGTTTTGACGATCAACTCTATTTCTCGCGGGTATTTAAAAAATGCCCTTGCGGCAGGCCGACGAGTTCCGTGCCGGTTTGAAGAAAAAGTGAATGATGTAGCCGTAAGTTGTAGTAACTTCTAAAAGCGTAGCGAATTCGAAGAAACAGCGGCCACGAATTGCCGAAATCATCCTTAGCGAAAGCAACTTTTTTATCTGAAATTCTGCCTCGTGATACGCCTATTTTTATAGGTTAATGTCATGATAATAATGGTTTCTTCAACGTCAGGTGGCACCATGGGAAATGTGCGCGGAACCCCTATTTGTTTGTTTTAAATACATTCGATGTTCTACCGCTTCATGAGACAATAACCCTGATAAATGCTCGAATAATATTGAAAAAGGAAGAGTATGAGTATTCAACATTTCCGTGTCGCCCATCCCTTTTTTGCGGCATTTTGCCTTCCTGTTTTTGCTCACCCAGAAACGCTGGTGAAAGTAAAAGATGCTGAAGATCAGTTGGGTGCACGAGTGGGTTACATCGAACTGGATCTCAACAGCGGTAAGATCCTTGAGAGTTTTTGTCGCCGAAGAACGTTTTCCCAATGATGAGCACTTTTAAAGTTCTGCTATGTGGCGCGGTATTATCCGTATTGACGCCGGGCAAGAGCAACTCGGTCGCCGCATACACTATTCTCAGAATGACTTGGTTGAGTACTCACCAGCATCGCGGAAAAACCCTCTTACGGATGGCATGACAGTAAGAGAATTATGCAGTGCTGCCATGACCAGCTGGTGAATCATACCTGCGGCCAACTTACTTCTGACAACAATCGGAAAACCGAGCTAACCGCTTTTTTGCCGGTAACGGGGGATCATGTAACTCGCCTTGATGGTTTTTTCTGGATACAGTTATGATGGAGCAGTTACAAAACGACGAGCGTGACACCACGATGCCTGTAGCAATGGCAACAACGTTGCGCAAACTATTAACTGGCGAACTGCTTGCTAGCCCGGCAACAATTAATAGACTGGATGGAGGCGGATAAAGTTGCAGGACCACTTCTGCGCTCGGCCCTTCCGGCTGGCTGGTTTATTGCTGATAGATCTGGAGCCGGTGAGCATCGGTATCGCGGTATCATTGCAGCACTGGGGCCAGATGGTAAGCCCTCCGTATCGTAGTTATCTACACGACGGGGAGTCAGGCAACTATCGATGAACACCAAATCAACCAGATCGCTGAGATAGGTGCCTCACTGATTAAGCATTGGTAACTGTTCAAGCCAAAGTTACGAGCTCGCTTTGGACTCCTGTTGATAGATCCAGTAATGACCTCAGAACTCCATCTGGATTTGTTCAGAACGCTCGGTTGCCGCCGGGCCTTTTTTATTGGTGAGAATCGAAGCACTAGGGACAGTAAGACGGGTAAGCCTGTTGATGATACCGCTGCCTTACTGGGTGCATTCGCCAGTCTGAATGACCTGTCACGGGATAATCCGAAGTGGTCAGACTGGAAAATCAAGGGAACTGTTTGAACAGCAAAAAGTCAGATAGCACCACATAGCAGACCCGCCATAAAACGCCCTGAGAAGCCCGTGACGGGCTTTTCTTGTATTATGGGTAGTTTCCTTGCATGAATCCATAAAAGGCGCCTGTAGTGCCATTTACCCCCATTCACTGCCAGAGCCGTGAGCGCAGCGAACTGAATGTCACGAAAAAGACAGCGACTTGGTGCCTGATGGTCGGAGACAAAAGGAATATTCAGCGATTTGCCCGAGCTTGCGGAGTTGTATTAAGCCTTGGTTTTAAGGTATATTTATGGAGCAAACAGCGTTTGCGACATCCTTTTGTAATACTGCTGGAACTGACTAAAGTAGTGAGTTATACACAGGGCTGGGATCTATTCTTTTATCTTTTTTTATTCTTTCTTTATTTTATGGGTTGGTAAAGCTTTTGAATATAAACAAAAAAACACACAAAGGTCTAGCGGAATTTACAGAGGGTCTGGCCAATTTACAGCTAGACAAAGGTTTAGCAAGTACAGATACCCACAACTCAAAGGAAAAGGACATGTAATTATCATTGACTAGCCCATCTCAATTGGTATAGTGATTAAATCACCTAGACCAATTGAGATGTATGTCTGATTAGTTGTTTTCAAAGCAAATGAACTAGCGGTAGTCGCTATGGCTTAACGGAGCATGAAACCAAGCTAATTTTATGCTGTGTGGCACTACTCAACCCCACGATTGAAAACCCTACAAGGAAAGAACAGGACAGTATGGTTCCACTATAACCAATACGCTCAGATGATGAACATCAGTAGGGAAAATGCTTATGGTGTATTAGCTAAAGCAACCAGAGAGCTGATGACGAGAACTGTGAAATCCAGGAATCCTTTGGTTAAAGGCTTTGAGGTTGAGATCAAGTTGTTTAAGTTTCAAGCAAAAAATTAGAATTAGTTTTTAGTGAAGAGATATTGCCTTATCTTTTCCAGTTAAAAAAATTCATAAAATATAATCTGGAACATGTTAAGTCTTTTGAAAACAAATACTCTATGAGGATTTATGAGTGGTTATTAAAAGAACTAACACAAAAGAAAACTCACAAGGCAAATATGGATTAGCCTTGATGAATTTAAGTTCATGTTAATGCTTGAAAATAACTACCATGAGTTTAAAAGGCTTAACCAATGGGTTTTGAAACCAATAAGTAAAGATTTAAACACTTACAGCAATATGAAATTGGTGGTTGATAAGCGAGGCCGCCCAAGCTGATACATAATTTCCAAGTTGAACTAGATAGACAAATGGATCTCGTAACCGAACTTGAGAACAACCAGATAAAAATGAATGGTGACAAAATACCAACAACAGTTCGTCGGATTCCTACCTACATAACGGACTAAGAAAAACACTACACGATGCTTTAACTGCAAAAATTAGCTCACCAGTTTTGAGGCAAAATTTTTGAGTGACATGCAAAGTAAGTATGATCTCAATGGTTCGTTCTCATGGCTCACGCAAAAACAACGAACCACACTAGAGAACATACTGGCTAAATGGAAGGATCTGAGGTTCTTATGGCTCTTGTATCTATGAGTGGAGCATCCATTAACAAACAAAAGTAGAACAACTGGCCAGCATCATGGAAAATTTTCATATGCACAGATGAAAACGGTGTAAAAAAGATAGAATCATGAGAAGAAGCTTTTACGAGACTTTGGTGCATTCAAAGCTGTTCACCATGAACAGATCGACAATGTAACCTCGAGATTACCGCCTTTGAGTGAGTTGATACTCACTAGCCGCAGCCGAACGACCGAGCGCAGCGAGTTCAGTGAGCGAGGAAGCCTGCATAACGCGAAGTAATCTTTTTTAGGTTTTAGAAGGAAGGGGAGAGGTGGTGAAAATTTTTATTTTTTGCGGACTGCAGCGGCCGCTTCTGGTCTAATATGCGCGCAGCGTCTGGAAAACCGAGGCCAAAAGACGTGCATCTTAAATGCCATTCATTTTACAGCAGAATTAAAATCAAGTCCGGCGCAGCCGGTTTGTGCCGCTTCCACGCGGTTCTCTGCGCCCTAAGCCCCGCCACAAGCTTACAAGCGATTGACCATTTAATAGTGACCAGTCAAAACGTTGCCCGCTTCCACCCTGGCCGTTGTCTAAAACATATTTATCAACGTGCTGAAACTCCAGGGCGGGCAGGGTTCACCTGGGCTAATGCTTTCCAGATGGCAACATGTGCTGGCAGAGCTTCACGCAGCGTATCGATATACAGCTGTTCTCATTTTCTCATGTCCGTGCACTGCCGCCAGCGATAACACCTAGCTTTGTCCACCACATCGGCAATATCGTGATTGCGAACACGCCAACGTACTGCCGACGGTCTAGCCAGCCATCACTTCCTGCGCCTGTTCAACGTTGACGCAACCCAGTGGAGATGTAGCAACAAAATCAACCCGCCGGTGACGCGCGTCATCGTCGCTCCTTTATCATCTGCCACGCGTCAGGCCACATACTTATTTATCACCCAGCAACACCCGGCGCACGGCGGCGTGCAAATCGTCATGGGCCATCAACACCAGAACCAATCAGAAAACCGTTAGCGAAGTGGCTTAACTCGCGCACCCTGACGTAAGTATTGATGCCGGATTCGCTGATTACCGTCGCGTTGCCCAGTTTCGGCGCAGACTCGCGGGTACGGTCAGATCAATCGACAAATCACGCAGATCGCGGTTGTTGATGCCAACGACCTGCTCCCAATGCAATGGCGCGCTCCTGTTCCTCTTCATTACTGACTTCGGTCAGCACCCCCATATCACCAACTATTCAGACAGCGGCAGGCTGGCGATTCATGATGACATCGATTATCAAAGCGTCTGATGAGCGGCATCGGCCTGGTAATAGCGCGCCAGATAGATCTGGTAAGGGTCGATAATGAAGTCTTTACATAAAATCGGCTGCGGGGCAATTTGGCTGACGATGGAGAAGATAAAACTCCCCCTGAAAATATTTCTCATCAGTCAGCACCGAAATTGCCGAAGCGTAATGTTTATAAATGGCGAAATGCGTGCTGGATCGAAATCATCACGGATCACGCCTTTTGACGGCGACGCTCTTCACTACCCAGATAAACGCCGTGCGCGCACCCTGTAGCGCATCATAAAAATGTCGCGTGCTCGGCTGAACCTCATTCTGAAAACTGGCCAGCGGTTGCTGCTGTTTGCGGGCTTCTACCCAAATCGCCTTGTCTGCGACGATTTTCGCTAAAACGGTTTGCATCATCTAGTATTTCTCCTCTTTCTCTCGTGGCTCACCCAAAAAAACGGGTATGGAGAAACAGTAGAGAGTTGCGATAAAAAGCGTCAGGTAGGATCCGCTAATCTTATCGATAAAAATGCTATGGCATAGCAAAGTGTGACGCCGTGCAAATAATCAATGTGGACTTTTGTCCGTGATTATAGACACTTTTGTTTACGCGTTTTTGTCATGGCTTTGGTCCCGCTTTGTTACAAATGTGTTTAATAGCAGGATCCGGTTTGGTTACGAGAAGAGCCAGTAAAAGATTGCAGTGACGGCAATGTCTGATGCAATGTGACAATTGGTTTCTTCTGAATGGCGGGAGTATGAAAAACTCTGGCTGAAGCGCAAAATGATCCCTGCTGCCGGGATACTCGTTAATGCCATCATAAGCATTAACGCCCGATAAAGCAACGGTTCTGTTGGT
+
&&-,-5;''''A:D:3&&&*:BAABC*1))*;5677GJEE@667GIJEJJCECDCEGJ>==...//,*'&%$#%%'%''***;74FCCFJIFDEIIHFJJH::9:GC@B67/,)()--''&$%&'(+,,'''(0****))()*-&&&'++,**)()(+++056)(&&&)*,2134.,,''&'+'((&)()''()+-/449:+**+:<<;;;GEEJJJJJJJJG>><999844413134&&(/.0(&&%&(),(146.,,,/('(-/,,-,-++,-*/&'>FGJEJGJE;555781000/.,,/1(''''''00009<>A87735774//'%$%.*(%&((((/;AAADEBBBHFJJGACFIJEJFGHFBBCDHJDEF@22.,+4031149CFJAAACA@@@??<CGJ881/14?@@?CCDC@@?@@=:9+&&&&(*&'$###$++**,,)(((+-.//..//-+('()**2400/))*@JEEDGDEFDFFDD<;;;G@???B<5.-.1<FFHHFFECGCBCBCBADEFC886888A;@EAJF+***&%&'(((&&%%)).+++===?;;6543/--,--,.-,--'''1DFDHIGJHJE>=<:7)(((').29:HCJIE@=?@B>>>:::9=7,,,,,,(**.66(3*,,55?D++++A=<=?BCDJADF@453404((())03==1-(((,-.&'%&&&&&&'&'(*+235221/195//./0,);A<>FCJJFFEHE@?@;85477/.,)''+))'%%$$$$%$%%%(-.)))****+66<9CFDIJJIJHJJJEE9''''444/2*''+-<?DFEIFE?@@:78>;*%%%&&33498=99<?JHJJIGFED??A@ABJHJBAAAEDEJGJJJDCFCJHCEA?2.3>?JJJJJJJFHJJJJJI9;<<<D@99=::?>=B=67@?@FDA@>>98++&%%&'/000/143/000&%%0+))1-75234,&&&'&&$$%&+)//,'&)*)))*89<BDHFJGJHJJFJGB?@&%%&())*(('&++,3:;;;<>>;;98((((-472555500001//13++*++++(*734414;200028668?>@A@B<?=B>>::=:<?300036FJGHEJEEFGGHGFJJJBBFIJIEJHGEAADBD744478:<<70.-'&%&).28?3::A?:788?7667775((((//+++)&%&((+--,-=@><7<9;1/)(),/214257////;43+(.05ABCDFFJJFJFJJJJ<;;;CHJGHEDDA@@CB3222832356-==8988@@A>67CIJIHFJGCACC)''(*()(%&&())/./,((()..9HHJJDFB==A=JGIHJHJJF55559:0/+**&''(,,,*'''%$&'-++79:::9CAAEEJEEEJJGDFEJBCBB55::ADCDA++%%%&()'('&&$$$%'''&()+4:;;>@FDEFFE?877GEDE777'''')()..++,&%%*-.7<?6766::B?64(%&%%%$$%)8//*$%$$$$$&=<8899>(''&$##$%&'&'$$#$%$#$$&((&%(&&$&&&%%$#%''*-1*(+&&&&<?ABEJJJDJFHEEFB?==+)(&''''((++****01,)''-449;2----15..8*)))/'&%$$$&$%((,.:ADIGHIEA<<<;3335???JFJJJJEEJBE:87556/.--99@@EJJHDJJJEJHGJECCFFH<<DJHGJ@@<:<>HHFFDCEH777)&&'(88667678?@>;99))%%()1==<=;>>?JJHGBED@@ABHGFF;;:4...0--0126778?))*;773442224AFGF????11=333JJFC922@>000222'%$$##$$'(('',-.''''..1126676988;1'&&&/..0/24.00)&(&)((('+,*+++++*%&$$&'&&%$&%$*-.358)''(..+37:;<;>@=0-.B;((((655>BIJABB==11<@CHFIIEJHFHFJIJJJFICFCACC@:81)))*21/+.*)*-)***,.@@54467JJA?A=;(&&&(+'''%%(*8A@AA@=78:;;E@JJIJGJJHA<<CJJIJGFDDHAC<@B3113/+++*)))).03355122289@BA?A<:***)*()&&.-01017<JGJB::::=I11BFB?>*'$$&&(*'*)''&%&))(()+238;:<6677@=7888>;556645;;89;9;BBBIEAAIJ::::JFIHFJCFGJCAEBF@??AABIJG>73322337('':@??@FJC?=:;?>4455<@@AA:;;;A?0/,+-.////6721101478;??GCACCJJGF??EAAF<<=BECCCDEHA@AAJAAA?B=;<<A@?CJIDB@/..+-,-0)%%,/*(()6...,..-/***-4:>?<DDEDC??@BACABFDFGHDDCFGFID/('+)'&%$$$$&,((,*&,)8:<----.''%%&((('&'*)'&&'./0.-/--.567<>>=>;;;;A?=>=>>71*)(%*)))110018?A8784455=DEBBCC88:6780..0-&%%&'&()2545772<??=>800278>:996454'&&(%$$$$$%%%%%%%%&),+/0.0/,-./0027877667897677:7433494223354'''&,--1000+++**+*-***(%%$###$$&)(*'('&%&'&&&%$%%/.--/5399774567:;:9:;<:65566655556546445566454469;99854325545533444322478875665545898,,,86655555---,+***+210001347789887789965443212)(%%%(''(/4541+**+7300004434446679876776584533446689663333444356689<><7,,+,2378:9;>?8754675788652110./))))2264445433&%&&&&00.-/.00++++25666665633323334779;=;84433544554333554444687777766765334576444....72463-''*'(&&&'.2265468.976556786534,)&%$%%%&&)&##$$&%$%&&'(()&&%)*-/./23)(((')*')*,,1/00+,,266555622123100226,,,-88;5666678988876410//2445554445667645556533234568;754687765733344566554445976***,/./-+**)/18622254335656;=<;:99878787677789:952)&&%%%&''+1/165554665532345665555766677777865445556666644558767553366544465654555;9778886610(''(08:---.+578564444667764323445455576533444300/--.055,+,,-(&%%%-+))'('(*.3.**/12666764300/-**./477/*))()((,-158433374('''.,+,,330;:<=CJIJ=<<=JIG???72556**'%&&())'''(&$%%%%$$.)-667<>==HHJJJFCCCGGHJIIGJJFGGICJIHEEFGFHEHJHC:--3,,--,,%((-.3AJJIFHJJDCDDHJJIJICABJ8788EJJEEAB@==>>,,.011,---A8677?=>>A;;=;A<<D??A@IDJHJFDEEHJJJGBCBCJAA??@4221430((&&&%%%%'''&&(),,-..//++++)*(*+&3547888722&%%&)(%%%%%%$$$$$&&&%&&-7:@DFECHHIE=3221,+*+(%%$####$##'%%&049++*,,,6BFHEJGFJFFJJJIJJGFJHJEA9JE=<-,.+*)*((($$%',,,/-)))00.0***(')(,*1>DJHJJJJJJJJJJGGGEJJGHHJHH?4333=<>>JJIJHJGGE7777EFFBCD@C@>E>:;:;0/,(('(/-,,*'('''''-1?@AB5<<?====DBAA;;98>:920-'&'''))-5<==8B;4446566BDJJDAAABJ.'&')(')++),,*023&%$%%&&'')*((%%%%)((('&%%''(('(&&)-02:10--,-321'(0**))&&%&$%$$%%%%')((&')/9:;::9:4455AEJJJFGFFGJIDABDC?833//'''(,%%&')+*%'(%%''%%&';;EB@@E@CEFGJFJJJJJJJDJHFJFGDD-+++1*<:741-+,,6)))**)))))**66****(00*&%-3-,'&%$$#$%&%'&().5698::<=5555%%%$$%$&,,-331000EE77:''''(8897?9==AGJHG?>>>IIHEGHJJIJJD1111DFBCCAEFB@@AAJED0.016@HJEFH?>?>98')))*''))*)**34559//--+**,5544..---(&&'0/../1222-.<<JHJIJGJCC@AFFDI@AGHGF://()4431/,(())*''%$$'8:<<>CBFJFEDGGJIIJ>=<?'';ADGEEBD<BB4339;23:BFE=;-**+2;5''&%&+*))),(*.+,,,9++*%%%&(&&(%%'&&&'/7899:<;<=AEEFEEEJBA<<==;;;''''))),,.('''.&&&'1.&%%%*++,+-.,(((+.')(&&%%$##%$%%%%%&$$$%%%&%&'(($%$$%''%&&&%%%77//99;<..-12111+++*(*)*/21*@?@DE9999<=<@JFG:9:9BC@BB==ADDA>>>EE;<;DGEDD>==++(%&%&47<>?DIJJJJJJJHJHJHDEJDJIGJJJJ=>=>+*22121;'*,-)*+;::A6665CBBE=4JHFJHEFE;;;=>=?8:3&&&&)((('')''-/***+,,())))*/--0/*)())''''+,.--.6899+++,0000+****--6665443/5;@B>;:;211,(&&)))('+23445====@BA@DFIJGJJEJBJJJDFDHHCGJJJJB?8889644.--,,4,*%%#$$%$%%&&&%$$$#$%$$#&&&&%&*//0++*))%%%$$$$&&('%$$&$$%$$&-,(((''%%$####$&-0/***+8520///6766;:<;44340((.3222@JIJIJGJGHDHIFDCFDGGJJGDDBCCGJJJFCGFJJ@555CB)(((@==>>@@?55531-.1&&&&&$$($$#$))44EDFA@A>@:11425FGEFD@433233266@A;5565;;?HGHFDJJJJJJJBCAB<:9)'%()--++'''&'&&++)*,-.4766666??>((()(''01,--===100./0&&**+++'((+/,+,+,;=DDB@@@@8812200.'@B99BAA,,*&&&*3BED?<;5422CBDBBDEGJIGJJJFGIJJJJJJJJJJJFJJ??@88552234=@;.-67754.);=))().&(((./?@A?F?@JGJJIIEIHJEJHC<;A@@ADC>=@@DBG65100,,''**-//055551..26;82&$$$'()+**++,//A8234<<<?BCCACDECJF('''('(1:=A@AB@A>2<HJFABA:99=83/1.:>9&&&02744435%%%('''((+&'**21.31221389>CDBA9:::@@>A@D<<=H=<<;===?F=:+'''79,'%&(*+-988:111139<DGJ<DG1,CGHIEJGJJJD>===>77././:=>?>BGHICED<:1,,-.*''(-))('&&%&%$%##$)%296441++,,/3?<>>>CA?>664/-&%$##$')+;?>?@BGIJJDCABB>=665/---.9999((((8449.+33?@JJJA?><9421101320))%%&&''++.07652236842623=<88<:=5001;E?;61*))&255=</-*((((,-(((*79***)'//-.0-.(''''&'$$%&&$%$
@Glass_T7V_2_D3_11_5_22
ACTACTTAGGCATTGAGTTCCGCAGTCTATAAAAGGATGTCGCAAACGCTGTTTGCTCCTCTAGAACAGACCTTAAAACCCTAAAGGCTTAAGTAGCGCCCCTCGCAAGCTCGGGCAAATCGCTGAATATTCCTTTTGTCTCCGACCATCAGGCACCTGAGTCGCTGTCTTTTTCGTGACATTCAGTTCGCTGCGCTCACGGCTCTGGCAGTGAATGGGGGTAAATGGCACTACAGGCGCCTTTTATGGATTCATGCAAGGAAACTCCCGTTGATCCAAGAAAAGCCCGTCACGGGCTTCTCAGGGCGTTTTATGGCGGGTCTGCTATGTGGTGCTATCTGACTTTTTGCTGTTCAGCAGTTCCTGCCCTCTGATTCTCCAGTCTGACCACTTCGGATTATCCCGTGACAGGTCATTCAGACTGGCTAATGCACCCAGTAAGGCAGCGGTATCATCAACAGGCTTACCCGTCTTACTGTCCCTAGTGCTTGAATCTCACGGATGAAAAACGCCCGGCGGCAACCCAGCGTTCTGAACAAATCCAGATGGAGTTCTGAGGTCATTACTGGATCTATCAACAGGAGTCCAAGCGAGCTCGTAAACTTGGTCTGACAGTTACCAATGCTTAATCAGTGAGGCACCTATCTCAGCGATCTGTCTATTTCGTTCATCCATAGTTGCCTGACTCCCGTCGTGTAGATAACTACGATACGGGAGGGCTTACCATCTGGCCCGTGCTGCCAATGATACCGCGAGACCCACGCTCACCGGCTCCAGATTTATCAGCAATAAACCAGCCAGCCGGAAGGGCCGAGCGCAGAAGTGGTCCTGCAACTTTATCCGCCTCCATCCAGTCTATTAATTGTTGCCGGGAAAGTTAGGTTGAGTCGTTCGCCAGTTAATAGTTTGCGCAACGTTGTTGCCATTGCTTCGGCATCGTGGTGTCACGCTTCGTCGTTTGGTATCACTTCATTCAGCTCCGGTTCCCAACGATCAAGGCGGATTACATGATCCCCATGTTGTGCAAAAAAGCGGTTAGCTCCTTCGGTCCTCCGATCGTTGTCAGAAGTAAGTTGGCCGCAGTGTTATCACTCATGGTTATGGCAGCACTGCATAATTCTCTTACTGTCATGCCATCCGTAAGATGCTTTTCTGTGACTGGTGAGTACTCAACCAAGTCATTCTGAGAATAGTGTATGCGGCGACCGAGTTGCTCTTGCCCGGCGTCAATACGGGATAATACCGCGCCGCATCGCAGAACTTTAAAAGTGCTCATCATTGGAAAACGTTCTTCGGGGCGAAAACTCTCAAGGATCTTACCGCTGTTGAGATCCAGTTCGATGTAACCCACTCGTGCACCCAACTGATCTTCAGCATGCTTACTTTCACCAGCGTTTCTGGGTGAGCAAAAACAGGAAGGCGAAATACCGCGAAAAGGGAATAAGGGCGACGGAAATGTTGAATACTCATACTCTTCCTTTTTCAATATTATTGAAGCATTTATCAGGGTTATTGTCTCATGAGCGGATACATATTTGAATGTATTTAGAAAAATAAACAAATAGGGGTTCCGCGCACATTTCCCATGGTGCCACCTGACGTCTAAGAAACCATTATTATCATGACATTAACCTATAAAAATAGGCGTATCACGAGGCAGAATTTCAGATAAAAAAAATCCTTAGCTTTCGCTAAGGATGATTTCTGGAATTCGCGGCCGCTGTTTCTTCGAATTCGCGGCCGCTTCTAGAGTTATGACAACTTGACGGCTACATCATTCACTTTTTCTTCACAACCGGCACGGAACTCGCTCGGGCTGGCCCCGGTGCATTTTTTAAATACCGCGAGAAATAGAGTTGATCGTCAAAACCAACATTGCGACCGACGGTGGCGATAGGCATCCGGGTGGTGCTCAAAAGCAGCTTCGCCTGGCTGATACGTTGGTCCTCGCGCCAGCTTAAGACGCTAATCCCTAACTGCTGGCGGAAAAGATGTGACAGACGCGACGGCGACAAGCAAACATGCTGTGAGACGCTGGCGATATCAAAATTGCTGTCTGCCAGGTGATCGCTGATGTACTGACAAGCCTCGCGTACCCGATTATCCATCGGTGGATGGAGCGACTCGTTAATCGCTCATGCGCCGCAGTAACAATTGCTCAAGCAGATTTATCGCCAGCAGCTCCGAATAGCGCCTCCCCTTGCCCGGCGTTAATGATTTGCCCAAACAGGTCGCTGAAATGCGGCTGGTGCGCTTCATCCGGGCGAAAGAAACCCCGTATTGGCAAATATATGACGGCCAGTTAAGCCATTCATGCCAGTAGGCGCGCGGACGAAAGTAAACCCACTGGTGATACCATTCGCGAGCCTCCGGATGACGACCGTAGTGATGAATCTCTCCTGGCGGGAACAGCAAAATAACCAGGTCGGCAAACAAATTCTCGTCCCTGATTTTTCACCACCCCCTGACCACAAATGGTGAGATTGAGAATATAACCTTCATCCCCAGCGGTAGATCAATAAAATCGAGATAACCGTTGGCCTCAATCGGCGTTAAACCCGCCACCAGATGGGCATTAAACGAGTATCCCGGCAGCAGGGGATCGTTTGCGCTTCAGCCATTACTGATCTCCGCCATTCAGAGAAGAAACCAATTGTCCATATTGCATCAGACATTGCCGTCACTGCGTCTTTTACTGGCTCTTCTAACCAAACCGGTAACCCCGCTTATTAAAAGCATTCTGTAACAAAGCGGGACCAAAGCCATGACAAAAACGCGTAACAAAAGTGTCTATAATCACGGCAGAAAAGTCCACATTGATTATTTGCACGGCGTCACACTTTGCTATGCCATAGCATTTTTATCCCATAAGATTAGCGGATCCTACCTGACGCTTTTTTTATCGCAACTCTCTACTGTTTCTCCATACCCGTTTTTTCAGCTACTTACTAGAGAAAGAGGAGAAATACTAGATGATGCAAACCGTTTTAGCGAAAATCGTCGCAGACAAGCGGATTGGGTAGAAGCCCGCAAACAGCAGCAACCACTGGCCAGTTTTTTCCAGAATGATCAGCCGAGCACGCGACATTTTTATGATGCGCTACAGGGTGCGCGCACGGCGTTTATTCTGGAGTGCAAGAAAGCGTCGCCGTCAAAAGGCGTGATCCGTGATGATTTCGATCCAGCACGCATTGCCGCCATTTATGAACATTACGCTTCGGCAATTTCGGTGCTGACTGATGAGAAATATTTTCAGGGGAAGCTTAACTTCCTCCCCATCGTCAGCCAGATCGCCCCGCAGCCGATTTTATGTAAAGACTTCATTATCGACCCTTACCAGATCTCTGTCGCACGCTGTACCAGGCCGATGCCTGCTTATTAATGCTTTCAGTACTGGATGACGACCAATATCGCCACTGCCGCCGTCGCTCACAGTCTGGAGATGGGGGTGCTGACCGAAGTCAGTAATGAAGAGGAACAGGAGCGCGCCATTGCATTGGGAGCAAAGGTCGTTGGCATCAACAACCGCGATCTGCGTGATTTGTCGATTGATCTCAACCGTACAAGCTGCGCGGAACTTGGGGCACAACGTGACGGTGATCAGCAAATCCGGCATCAATACTTACGCTCAGGTGCGCGAGTTAAGCCACTTCGCTAACGGTTTTCTGATTGGTTCGGCGTTGATGGCCCATGACGATTTGCACGCCGCCGTGCGCCGGGTGTTGCTGGGTGAGAATAAAGTATGTGGCCTGACACGTGGGCAAGATGCTAAAGCAGCTTATGACGCGGGCGCGATTTACGGTGGGTTGATTTTTGTTGCGACATCACCGCGTTGCGTCAACGTTGAACAGGCGCAGGAAGTGATGGCTGCGGCACCGTTGCAGTATGTTGGCGTGTGTTCCGCAATCACGATATTGCCGATGTGGTGGACAAAGCTAAGGTGTTATCGCTGGCGGCAGTGCCAATTGCATGGTAATGAAGAACAGCTGTATATCGATACGCTGCGTGAAGAACTTCTGCACATGTTGCCATCTGGAAAGCATTAAGCGTCGGTGAAACCCTGCCCGCCCGCGAGTTTCAGCACGTTGATAAATATGTTTTAGACAACGGCCAGGGTGGAAGCGGGCAACGTTTTGACTGGTCACTATTAAATGGTCAATCGCTTGGCAACGTTCTGCTGGCGGGGGGCTTAGGCGCAGATAACTGCGTGGAAGCGGCACAAACCGGCTGCGCCGGACTTGATTTTAATTCTGCTGTAGTCGCAACCGGGCATCAAAGACGCACGTCTTTTGGCCTCGGTTTTCCAGACGCTGCGCGCATATTAATACTAGTAGCGGCCGCTGCAGTCCGGCAAAAAAGGGCAAGGTGTCACCACCCTGCCTTTTTCTTTAAAACCGAAAAGATTACTTCGCGTTATGCAGGCTTCCTCGCTCACTGACTCGCTGCGCTCGGTCGTTCGGCTGCGGCGAGCGGTATCAGCTCACTCAAAGGCGGTAATCTCGAGGTTACCATGTCAATCTGTTCATGGTGAACAGCTTTGGAATATTCACCAAAAACTCGTAAAAGCTCTGATGTATCTATCTTTTTTACACCGTTTTCATCTGTGCATATGGACAGTTTTCCCTTTGATATGTAACGGTGAACAGTTGTTCTACTTTTGTTTGTTAGTCTAATGCTTAACTAATTGAATCAAGAAGAAAAGCCATCAAACCTGAATTCCTTCCGTATTTAGCCAGTATGTTCTCTAGTGTGGTTCGTTGTTTTTGCGTGAGCCATGAGAACGAACCATTGAGATCATACTTACTTTGCATGTCACTCAAAAATTTTGCCTCAAAACTGGTGAGCTGAATTTTTGCAGTTAAAGCATCGTGTAGTGTTTTTCTTAGTCCGTTATGTAGGTAGGAATCTGATGTAATGGTTGTTGGTATTTTGTCACCATTCATTTTTATCTGGTTGTTCTCAGTTTTCAGATTCAGATCCATTTGTCTATCTAGTTCAACTTGGAAAATCAACGTATCAGTCGGGCGGCCTCGCTTATCAACCACCAATTTCATATTGCTGTAAGTGTTTAAATCTTTACTTATTGGTTTCAAAACCCATTGGTTAAGCCTTTTAAACTCATGGTAGTTATTTTCAAGCATTAACATGAACTTAAATTCATAGAGGCTAATCTCTATATTTGCCTTGTGAGTTTTTCTTTTGTGTTAGTTCTTTTAATAACCACTCATAAATCCTCATAGAGTATTTGTTTTCAAAAGACTTAACATGTTCCAGATTATATTTTATGAATTTTTTTTAACTGGAAAAGATAAGGCAATATCTCTTCACTAAAAACTAATTCTAATTTTTCGCTTGAGAACTTGGCATAGTTTGTTCACTGGAAAATCTCAAAGCCTTTAACCAAAGGATTCCTGATTTCCACAGTTCTCGTCATCAGCTCTCTGGTTGCTTTAGCTAATACACCATAAGCATTTTCCCTACTGATGTTCATCATCTGAGCGTATTGGTTATAAGTGAACGATACCGTCCGTTTCTTTCCTTGTAGGGTTTTCAATCGTGGGGTTGAGTAGTGCCACACAGCATAAAATTAGCTTGGTTTCATGCTCCGTTAAGTCATAGCGACTAATCGCTAGTTCATTTGCTTTGAAAACAACTAATTCAGACATACATCTCAATTGGTCTAGGTGATTTTAATCACTATACCAATTGAGATGGGCTAGTCAATGATAATTACATGTCCTTTTCCTTTGAGTTGTGGGTATCTGTAAATTCTGCTAGACCTTTGCTGGAAAACTTGTAAATTCTGCTAGACCCTCTGTAAATTCCGCTAGACCTTGTGTGTTTTTTTTGTTTATATTCAAGTGGTTATAATTTATAGAATAAAGAAAGAATAAAAAAAGATAAAAAGAATAAATCCCAGCCCCA
+
768-,,+%%%&''('''*((--/(''%%%%$$(>>@@B??4++++6533300/.)3979:20&%$%&.)((((,&&@JJFJDDFGJG@@?7636000))));;::;3001>;:<>BJIJGJCBD>CA@DECDC=AAA?<99:@HJJFJJIJIJJEFHFJHHEIJJGJEGBEEBGFJJJJHJJJJJJJHJFEJJJJJJJIJIGJGJJJJHGGGJJJJJJIJJHFJIHIIJHCDFDFHJF>=;150/./**++*(-/00..===?<9'%%)+,+'(*))'(-.887789<7ABEHHJIJIJGJCBCEJJJHGGF=<::=<<<<<;<;DABJJJEEIHFJIJJJJGCEJJJJHJGC@.++4HJIEBD@BGJB>524882'(%('ADCJEIIJJHJB?>@@@A=<<=?:CDFJ@@AACBBDEEDEHIEFJI8666:98940778EHJJJEJDBCFJIDA1000:??>B><;::589?:335685669***+8>8/'''')'&&%%&('&&()*)')+.''''(''*))&&&)***)100<A7779ECGJJJJEEEFJGJ=<<<AFBAABA@-+,,--)*2.//.001@==A=CDEEBBAC:99:BBDDD??>@JHGJFDAA;===BBEFB@=8-0,++-.//5@BA?==??BDDD1000A9767@BCC@=>?GEHDFEFCBCBJDIFJJCE77A=JGEDGHJDDC???ADECIDFJIJFJGA>8>@4333>++****)'%%(((-*&'04569==:FBCJEJJJHJFGJJJJJJIIFDJ?9;::><;;<IGFIEJFJJHHFDFGIJFCHFEC??;4,,,.5:879?@HHIJHJIDC1112@>,,457<>>DC>@FJJJJFJIEFDJHHJIE(''(7;<61*%%$$$%&%$%&**+-//1>@GHIJJJFJGIJJJJFGGJIJFJJJJJJBFBA?A-**,/=>>=?7889E8544470&(*(***5,01553'''(3251-++./12199>322---))*()(*-20('''&.--))*+4567CBAB=><0,,8GC??988><>==>>>E?<=IJJIJCB@ACB::;DJHJJJJFJIFJEJJJHEEHFJJIJIJJJJJJJIIJGJHIJJJFECC4445C44('''+)((-&'&'/88>?AD?CBA6CEBBB@8888:::;ADJJJHJHJJJJJIEFFEHJHJGFGIJHJCBAAGFFEHJGJIIHJIJJJIHJFCGCCFEJJFEJCCG9442..%$%&*,++/7;21122-)'&&&%((),)**<@CCJJC;IHJJJGHGA??>??867=HGIGBEFFCD>33:JJ644?@><1-+,1/124@=7*))''((.(%%&)-.4*)))*'&(())*.//.26688<EJJHFA@@B>?JA?3('''()%$$%$&))-+35+))++3)('(557='''(./-/,*,-66>=;:,,,>A/++)*%%&),-.-3/+*))),+221.1:@DEEJGBAAHJJJHFHJJEFEFFFJJJGJJHCHIHGFJEEDFGJFHJJJEJFJJIGJJJJJJIJCCIEFFFIJJFGJIIJGJJJJJIJJ////AECBEJFE5557*)))*&&&+**(,''4533@BA>?A<4BIJJJJHCCDDBBAAHB?68GEHHJJIIJJJHJJJJFJGJJGGJJJHFGBCAEJFIFIGEJJJJJFFCCFFIIJHFFHHFCBBB9=?HJJJFFJJFGB@ACDB9GCECCAAAA:899GDDDJJGJHDBA>??A==<@CCDCBC8<;;>DFCFJIJJGGEI=<<<@AEEJEIEGBCGBJFEJGFJJFJGEJGJHGJJJJJJJJEFHJJJIJFJJJJIIGIJJJHJJJBDDCEGHEHHGJCECHBAAAECEA,,,-642+/+++*-99310025/478999>?BJJJJJIIJGCB;78=;>A@JFJJFIGG88888JJGJIIFJJJJEJ?==?GFJBAAAB;=BAEHHEJCCAB?=>CJJFJJJ?;<<@@=><?967<:>?BE<<@@JHJJJHJHJJJJJIJJJJIJJEDJ:99678?GGHFJGJJJIJIEIEJHJF:::<JAA9''''9JJEDIJHJJFJHJJJJHFIG@>1116549::=>>=>=>3332641212>B@==A>66DFJJHJJHJJJJGEJJJJJFJEDHD855684333&&'('''&&'&$$%&&&'-(++-12336<;=AAA*)))+''(&'+)+,,6@:;9:=CHIF=000000--+,*+779A4?EC>DEFJFGGH<;;9<;=JICGJJGHEHHJJJCIGIJJJIHHHJJJJJEHDJC@@>>;;88('',000.',--->@EJGEJ877:80))))788:;=??>881//+,,(%%%%86663223454=ABAE::9@BD<99?8878C@BJJJJHJD<7.*,3CEGEDA@AJJGJ?DHEBABBD;<;;?C11102B;;BAAGJJGJGJJF999(((((%##'$%%%.--/8777;>?@CAA<;;;CCFAA?6-*83***)*)*.772232*)(()*23:-,,,1,)((((()))*1122*01%%-.,.-+'&$####$((+,1150011BBDEJJJIJ8778A98=>51110000?ACDJ@A@;222335BIIJJJJJJHG2222?>>>:3IE<;;7762..*(%%$%%%((+-+,(((35,&&'$%&&'(-(:>@FFJJJFFJJHJJJIIGJJIFJIJJJGB=:;;>JCA?@AJGEHJDIJBCDAFDE@@@DIGDH//0000/&&%*89=GHJFIGIIJJJJJJJ667DGIHJIJJIJJJJJJIIFECCBGEBEFFE===?BA@CCCB;<>BIJJJJJJJJJJIJIJHJJIJHJIJJGGFGHJJJGHJIJHIIJJGJJJJIJIHJJJJGEFEIJJJJHFGJJJFHIJJHJIJF99?BCJHJJGHE91EJIGCJIGJJB@??>AA100/;AEBJ=<64=<@@JEIEIGJJGHA??@FIJJC?CBD?EFEJJ??<9<<B,&%%&'%$$$%)))++.67DGJIDEJGJJIA?<<@GGFJJJJJJJJJFGJJJJJJGJJJHGEDDDHC@===554/---.'+-954577CFGDD>>FJ110,.-/=>A4334BJ=----.+730+(*++*&%$$'+&'$556@BBEJJJJIFJJJIJJJJJJDFCC>1133?ABABBDEGCECFDHF=<;444333<<C:6554HD@:98344?AGGEEDFJFHF3333@>>@CDFCBB@20..9A@@?10022.-':635:=?@>>;,,,-2000013:?9:BGIJJJJJHHJJHJJJJDA@@???CHE?=::9>0-.10./.)++(''&)))<=99===DDBHGJGJJG))))CBCBDCDGJFJJIEJEBADCA=<IJD32.)*;DHJJJJJJFJI?A=6-+&'*%$&&&&''''-5**)*33=A33.)*)).,0//03==>@JA??@JJJIHIJJIFJJJJJDBJCCCAFG<.--*&%&*,269<<898:EJJ>=>>JJJFHJFE:222242226>=ABCJFDABAHJJDBD??>?@JJJJJHJDEGDJGGJFCC???<>GJJHHFFEGJ@;;<EIGGJJJGGJHGIDJDEDIJIJHIDCDDJJEC?@BCIJJJFIDEFD?=.'%%*-/./00,*+0,60++<IJGFBAE@>999999++++?AB***+:<==IJJIHGIGJIGIFGJFFGGGJJGEGIJDEDJJIJGHHGFFJFGJJJJJIIJJB@55''7663333H?>><??977787;456<@EABACIDEDCDJJHJGJJGCFFHJJHFDJJDGJJ>?>=745<@6666994466ABBA'''(////D=:;:;BJDDEHJ@@ADE>E>>>JJDGJJJJFJJJJJJGGJIJJJIIFHJGIJJCABCFJIJJJFEHGJHJJJGBAAAJJJJJDEDGIJHJJGFJIJIGGJGJJJGJGJJJJIJJHGFIJGEHHEJJB<<;;>;0,83)<.FACCDJGJGGJGJJGGHJJJJJHJJJJJ>>>=@=656888GFEGJCCEEJIEGECA?11)'()*''((;;JAAA?B@@@?=AEDJGEABACJCEFFGHIJCB;;7870+,'()()'&$%+/--.-IIDJHJBDGIJJJJJJJJJJFCCBFEJJJJFJHJEGJJEFDDDG::/.((,5<@4446;7FJJJJJJJJHEEG;4++/7<DJIGCFJHJA;99:888?BDCHDHHJJFFEEJJGJFEHHFIDJJIJGHJ=>=>BBABFJGJJJGJJJJJ4444JEJGEJIDHC69:AGHFHEJJJJFJGJJIHGIHJGIE>=:;<>EDDGHIJJJH?===B5019:@?===@<<<=984'&&+599ACD?JJEJGIJJJJE@@BFFCBB@@A<5666?<99222::98=FDIHEG><:9>6644766;DB@?@JEFJEIJJJDJJJIJDEFDB=<??JJFCJJJJHGFJHFJCBB----33//),++0/2361<EJCB?@ABJJECA>=?ABEJJJIGJJJHJFIGJJFEEDGIJJHGIJHGCB@BDJ///.447:;553///?FHEDCAAAAHGCD>552/000::8;<HEJJFJJ?>>?F;7668<:68'%$$&&&((*32266FDHGJJGJHDGEDDA:,(*,,((&&*;9>ACIJHIGJEGHGHJHDFIEJ>8+****)**-:DGDACCCGAD;7769CACEJIJ9999??@?<;;<FIIFDCFJHJFIJJIEEF@AA8888IJJJJJJJIJIJJJJJGHHJJG433)($##$$%$$$%&%%%%#$$$$$$%&&%((*))'%$$$#$&('%##$&&$%')*,.0;;?@ADHEDEGHGJJA<=CAHIJJEFEIGIECGGJIGGJGJFBAAAD>>>81024-22275422,,)&&(226=8877BD><;;<EGGGJFFFJFIGJIJJDDDCJJFJJJJEJIFGJDDCCHHJJJJJIAB@B@JDCGIHCBCBFJJJJJIJJJIFH@IFIFFJJIFJEIJIJJJGJHIFJIJJHEJGGJJGJJIGIHIJIJJHJJIIJJIJJGEDHJJJJJHEEJGJGJJJE31,-121//--.7+(((,,FGIDJJIJJJJJG8888DFJGJJJJJJHIJ3333GJAB@?@@;;;;<A@@EHBAHJGGJJHJGFGGJHHDJJJJJJJIHJJJJJHJFJJEFCCDBHHHJHIJJJEJGEEEJJJIJJJJJHHJEJJJJJJHGJJJIJGIGEJIJGIJEHGCH>BDDB;:===<<::;;=887320.,+.0(7995599;<;;;::;==::::@??>>B>@@97645450/18@>>?=?000129:<?=:78778:<<:98875866;=<;;:=?<=<<>=@?@JB>;<=8889=>>:777;=6=;:6678<<<=AC?<;977;?BFDED@>=:::=>>?=;863235;;:::<@98747;<99;??>;:98;:<><:<<?A)&%&,+***/0:=;>=:7656:;70+()0;6623101340///6669;<33346;<;:89::=<=:779:<7;9888675455674334977874322658994888875556897432244467;:999567988779989965)'&',0//01568987564455662..-/44/54423231464278998666999<A@:63&&&&'2320(%%%&%(*+1/111/-//.0029865446789788:9988:;9554.,***)+))*)(()))44111275688;;;:;:9?:9889888665569;:544343446456686877888974542339=;:887885545689788676655458;;:99888755448554456779;@AA<:=?;9766789786555687645677:;:76544469>:;;97777756765445899::97/,,1120..//1004223//....0/04+886763;==>><866677545544335455445347875443544467788856422479:97300249:7431011211110..24&
@Glass_T7V_2_D3_11_5_23
ACGGGGAGTCAGGCAACTATGGATGAACGAAATCGACAAATGCATGAGATGGTGCTTCACTGATTAAGCATTGGTAACTGTCAGACCAAGTTTACGAGCTCGCTTGGACTCCTGTTGATAGATCCAGTAATGACCTCAGAACTCCATCTGGATTTGTTGAGAACCTTCGGTTGCCGCCGGGCGTTTTTTATTGGTGAGAATCCAAGCGCTAGGGACAGTAAGACGGGTAAGCCTGTTGATGATACCGCTGCCTTACTGGGTGCATTAGCCAGTCTGAATGACCTGTCACGGGATAATCCGAAGTGGTCAGACTGGAAAATCAGAGGGCAGGAACTGCTGAACAGCAAAAAGTTAGATAGCACCACATAGCAGACCCGCCATAAAACGCCCTGAGAAGCCCGTGACGGGCTTTTCTTGTATTATGGGTAGTTTCCTTGCATGAATCCATAAAAGGCGCCTGTAGTGCCATTTACCCCCATTCACTGCCAGAGCCGTGAGCGCAGCGAACTGAATGTCACGAAAAAGACAGCGACTCAGGTGCCTGATGGTCGGAGACAAAAGGAATATTCAGCGATTTGCCCGAGCTTGCGAGGGTGCTACTTAAGCCTTTAGGGTTTTAAGGTCTGTTTTGTAGAGGAGCAAACAGCGTTTGCGACATCCTTTTGTAATACTGCGGAACTGACTAAAGTAGTGAGTTATACACAGGGCTGGGATCTATTCTTTTTATCTTTTTTATTCTTTCTTTATTCTATAAATTATAACCACTTGAATATAAACAAAAAAAACACACAAAGGTCTAGCGGAATTTACAGAGGGTCTAGCAGAATTTACAAGTTTTCCAGCAAAGGTCTAGCAGAATTTACAGATACCCACAACTCAAAGGAAAAGGACATGTAATTATCATTGACTAGCCCATCTCAATTGGTATAGTGATTAAAATCACCTAGACCAATTGAGATGTATGTCTGAATTAGTTGTTTTCAAAGCAAATGAACTAGCGATTAGTCGCTATGACTTAACGGAGCATGAAACCAAGCTAATTTTATGCTGTGTGGCACTACTCAACCCCACGATTGAAAACCCTACAAGGAAAGAACGGACGGTATCGTTCACTTATAACCAATACGCTCAGATGATGAACATCAGTAGGGAAAATGCTTATGGTGTATTAGCTAAAGCAACCAGAGAGCTGATGACGAGAACTGTGGAAATCAGGAATCCTTTGGTTAAAGGCTTTGAGATTTTCCAGTGGACAAACTATGCCAAGTTCTCAAGCGAAAAATTAGAATTAGTTTTTAGTGAAGAGATATTGCCTTATCTTTTTCCAGTTAAAAAAATTCATAAAATATAATCTGGAACATGTAAGTCTTTTGAAAACAAATACTCTATGAGGATTTATGAGTGGTTATTAAAAGAACTAACACAAAAAGAAAACTCACAAGGCAAATATAGAGATTAGCCTTGATGAATTTAAGTTCATGTTAATGCTTGAAAATAACTACCATGAGTTTAAAAGGCTTAACCAATGGGTTTTGAAACCAATAAGTAAAGATTTAAACACTTACAGCAATATGAAATTGGTGGTTGATAAGCGAGGCCGCCCGACTGATACGTTGATTTTCCAAGTTGAACTAGATAGACAAATGGATCTCGTAACCGAACTTGAGAACAACCAGATAAAAATGAATGGTGACAAAATACCAACAACCATTACATCAGATTCCTACCTACATAACGGACTAAGAAAAACACTACACGATGCTTTAACTGCAAAAATTCAGCTCACCAGTTTTGAGGCAAAATTTTTGAGTGACATGCAAAGTAAGTATAATCTCAATGGTTCGTTCTCATGGCTCACGCAAAAACAACGAACCACACTAGAGAACATACTGGCTAAATACGGAAGGATCTGAGGTTCTTATGGCTCTTGTATCTATCAGTGAAGCATCAAGACTAACAAACAAAAGTAGAACAACTGTTCACCGTTACATATCAAAGGGAAAACTGTCCATATGCACAGATGAAAACGGTGTAAAAAAGATAGATACATCAGAGCTTTACGAGTTTTTGGTGCATTCAAAGCTGTTCACCATGAACAAATCGACAATGTAACCTAGAGATTACCGCCTTTGAGTGAGCTGATACCGCTCGCCGCAGCCGAACGACCGAGCGCAGCGAGTCGTGAGCGAGGAAGCCTGCATAACGCGAAGTAATCTTTTCGGTTTTAAAGAAAAAGGGCAGGGTGGTGACACCTTGCCCCTTTGCCGGACTGCAGCGGCCGCTACTAGTATTAATATGCGCGCAGCGTCTGGAAAACCGAGGCCAAAAGACGTGCGTCTTTGATGCCCGGTTGCGACTCTACAGCAGAATTAAAATCAAGTCCGGCGCAGCCGGTTTGTCAGCTTCCACGCAGTTATCTGCGCCTAAGCCCCCCGCCAGCAGAACGTTGCCAAGCGATTGACCATTTAATAGTGACCAGTCAAAACGTTGCCCGCTTCCACCCTGGCCGTTGTCTAAAACATATTTATCAACGTGCTGAAACTCGCGGGCGGGCAGGGTTTCACCGACGCTTAATGCTTTCCAGATGGCAACATGTGCTGGCAGAGCTTCACGCAGCGTATCGATATACAGCTGTTCTTCATTACCATGCAGTTGCACTGCCGCCAGCGATAACACCTTAGCTTTGTCCACCACATCGGCAATATCGTGATTGCGGAACACGCCAACATACTGCAACGGTGCCGCAGCCATCACTTCCTGCGCCTGTTCAACGTTGACGCAACGCGGTGATGTCGCAACAAAAATCAACCCACCGTAAATCGCGCCCGCGTCATAAGCTGCTTTAGCATCTTGCCCACGCGTCAGGCCACATACTTTATTCTCACCCAGCAACACCCGGCGCACGGCGGCGTGCAAATCGTCATGGGCCATCAACACCGAACCAATCAGAAAACCGTTAGCGAAGTGGCTTAACTCGCGCACCTGAGCGTAAGTATTGATGCCGGATTCGCTGATTACCGTCACGTTGTGCCCCAGTTTCGGCGCAAGCTCGCGGTTCGGTTGAGATCAATCGACAGATCACGCAGATCGCGGTTGTTGATGCCAACGACCTTTGCTCCCAATGCAATGGCGCGCTCCTGTTCCTCTTCATTACTGACTTCGGTCGCACCCCCCATCCAGACTGTGAGCGACGGCGGCAAGCTGGCGATATTGGTCGTCATCCAGTACTGAAAGCATTAATAAGCAGGCATCGGCCTGGTAATAGCGCGCCGGATCGATCTGGTAAGGGTCGATAATGAAGTCTTTACATAAAATCGGCTGCGGGGCGATTTGGCTGACGATGGGGAGGAAATTAAAGCTCCCCTGAAAATATTTCTCATCAGTCAGCACCGAAATTGCCGAAGCGTAATGTTTATAAATGGCGGCAATGCGTGCTCAATGAAATCATCACGGATCACGCCTTTTGACGGCGACGCTTTCTTGCACTCCAGAATAAACGCCGTGCGCGCACCCTGTAGCGCATCATAAAAATGTCGCGTGCTCGGCTGGACGCGTTTCTGAAAACTGGCCAGCGGTTGCTGCTGTTTGCGGGCTTCTACCCAAATCGCCTTGTCTGCGACGATTTTCGCTAAAACGGTTTGCATCATCTAGTATTTCTCCTCTTTCTCTAGTAGCTAGCCCAAAAAAACGGGTATGGAGAAACAGTAGAGAGTTGCGATAAAAAGCGTCAGGTAGGATATCCGCTAATCTTATGGATAAAAATGCTATGGCATAGCAAAGTGTGACGCCGTGCAAATAATGAATGTGGACTTTTCTGCCGTGATTATAGACACTTTTGTTACGCGTTTTTGTCATGGCTTTGGTCCCGCTTTGTTACAGAATGCTTTTAATAAGCGGGGTTACCGGTTTGGTTAGCGAGAAGAGCCAGTAAAAGACGCAGTGACGGCAATGTCTGATGCAATATGGACAATTCGTTTCTTCTCTGAATGGCGGGAGTATGAAAAGTATGGCTGAAGCGCAAAATGATCCCCTGCTGCCGGGATACTCGTTTAATGCCCATCTGGTGGCGGGTTTAACGCCGATTGAGGCCAACGGTTATCTCGATTTTTTTATCGACCGACCGCTGGGAATGAAAGGTTATATTCTCAATCTCACCATTCGCGGTCAGGGGGTGGTGAAAAATAGGGACGAGAATTTGTTTGCCGACCGGGTGATATTTTGCTGTTCCCGCAGGAGAGATTCATCACTACGGTCGTCATCCGGAGGCTCGCGAATGGTATCACCAGTGGGTTTACTTTCGTCCGCGCGCCTACTGGCATGAATGGCTTAACTGGCCGTCAATATTTGCCAATACGGGGTTCTTTCGCCCGGATGAAGCGCACCGGCCGCATTTCAGCGACCTGTTTGGGCAAATCATTAACGCCGGGCAAGGGGAAGGGCGCTATTCGGAGCTGCTGGCGATAAATCTGCTTGAGCAATTGTTACTGCGGCGCATGGAAGCGATTAACGAGTCGCTCCATCCACCGATGGATAATCGCCTGAACGCCGAGGCTTGTCAGTACATCAGCGATCACCTGGCAGACAGCAATTTTGATATCGCCAGCGTCGCACAGCATGTTTGCTTGTCGCCGTCGCGTCTGTCACATCTTTTCCGCCAGCAGTTAGGGATTAGCGTCTTAAGCTGGCGCGAGGACCAACGTATCAGCCAGGCGAAGCTGCTTTTTGAGCACCACCCGGATGCCTATCGCCACCGTCGGTCGCAATGTTGGTTTTGACGATCAACTCTCTTCTGCGCGGGTATTTAAAAAATGCACCGGGGCCAGCCCGAGCGAGTTCCGTGCCGGTTGTGAAGAAAAAGTGAATGATGTAGCCGTCAAGTTGTCATAACTCTAGAAGCGGCCGCGAATTCGAAGAAACAGCGGCCGCGAATAGAAATCATCCTTAGCGAAAGCTAAGGGACTCCTCTGAAATTCTGCCTCGTGATACGCCTATTTTTATAGGTTAATGTCATGATAATAATCGTTTGTTCTCAACGTCAGGTGGCACCATGGGAAATGTGCGCGGAACCCCTATTTGTTTATTTTTCTAAATACATTCAAATATGTATCCGCTTCATGAGACAATAACCCTGATAAATGCTTCAATAATATTGAAAAAGGAAGAGTATGAGTATTCAACATTTTAGTGTCGCCCTTATTCCCTTTTTTGCGGCATTTTGCCTTCCTGTTTTTGCTCACCCAGAAACGCTGGTGAAAGTAAAAGATGCTGAAGATCAGTTGGGTGCACGAGTGGGTTACATCGAACTGGATCTCAACAGCGGTAAGATCCTTGAGAGTTTTCGCCCGAAGAACGTTTTCCAATGATGAGCACTTTTAAAGTTCTGCTATGTGGCGCGGTATTATCCCGTATTGACGCCGGGCAAGAGCAACTGAGTCACCCGCGTCTCCTTCTTCTCAGAATGACTTGGTTGAGTACTCACCAGTCACAGAAAAGCATCTTACGGATGGCATGACAGTGAATTATGCAGTGCTGCCATAACCATGAGTGATAACACTGCGGCCAACTTACTTCTGACAACGATCGGAGGAGCCGAAGGAGCTAACCGCTTTTTTGCACAACATGGGGAATGTGATGCCAACTCGCCTTGATCGTTGGAACCGGAGCTGAATGAAGCAGCTCAAACAACAGCGTGACACCACGGTACCTAGGCAATGGATCAACGTTGCGCAAACTATTAACTGGCGAACTACTTTTACTCTAGCTTCCCGGCAACAATTAATAGACTGGATGGAGGCGGATAAAGTTCCCAGCCGCTTTTTCTGCGCTCGGCCCTTCCGGCTGGCTGGTTTATTGCTGATAAATCTGGAGCCGGTGAGCGTCATTATCGCGGTATCATTGCAGCACTGGGGCCAGATGGTAAGCCCTCCCGTATCGTCAG
+
'')@?EFJFJIJJGCEEGJG999:@HB?71165(''('%&'$$####%'/,,,..&&&'59:=?GCHDJHJJHJEJIJJJJJDDFEBHIJFGJJJJEJJE=;;<;..668B@=544.7@62233DD?A@IIBCCCD=;>EEGFDC876520/+++*+*$$$$),*(+*,:<AC?@0.)(((>=<7<AGG><7/./)('((&&))*11***&''(7C-,,,++-..68CJGHJHHJGD?CJJJJCCDDCBHDHFJBEJJHGGJJJIFCBGDIJFJJIIIJJGJJGJJGJJJHHFJIDJIJJHJJJGGE>8777<:@EJJJHJJGIJFHGGJGJFIFB@A>:59999322B?<:)'''424533313>@????BBCDIGFIJGFJJJJ?@BAGHGJGIFGGJHGJJJBBBEJIFEAHB<<55437,,,=J@CFBG@::9;@@@@FDJFJJGGEIJJGFJEBCG;;>CFFJFJIIC@HAHIHJJJJJJJJJJJIJHJHEDFJEEFDGDEDFFGJFDIA?>=34;;JIHFF>>=AAAFDBBFFCFECFHH@?@>==<ADC888HIEEIHGEJJJHFFJDCDFGJJB@A@ABBGIEDFDFAAAAB9,((A=<<B;6>?BJGHJA;;<@HEIGDIFDJJFCJJEHEGDEFFIHEDCBHC@?@@GDEFH@@>@55@ABD@@==AAJJEGECBECDIEFEJDJEEHEHEFFDIJGIJECAB@=???EDGDFJI>=<;8GCIJHCGCDBDEBAJCCB?A@@GEJJJDECEJJEDHBCEFDA?:841656@EGHIJIJIG55>EJIJJFJJJEIIGJJJJGGFJJIIJJJDBHJIJJHIJJGJGBBJABF3D@@BJGJD@@==?<20<;=CFFGIJJGJGIJJJGGIJFJFIGJJJFFIEJJJGJ;::=:;::JJHJHJJJJJFIJGGFJHJJGGJGJ.....JDEBCJJJBB@?434555876632343600113102=5A9;CCE888GJHJJJJJJGJJHHJJJEFJFEFJJJJJGJIFJIJH<8<DHJFJFEIIEIJJFGJJJJJJJJJJJJJJJJJGFJJIIHJJJJF55001BBDBCEJEFIJJGEJEHFJJJHGFHGIGFHEFJFCCCJB>>>AJCFD8FAB@@BDAFJFJGBBJJJIJJJJJEGJJJJJJJJJJJJJHJJHHGHJHHJJIHGFJFJGHJJJIJGJJJJHDIEGFFJHIGJIHIHJJJJGJ@FDB7445AECDJJJJGJFFJHJJJJJJJJDGFFJGJJJ@@JJJGH8878HJFFBJEJJJGJJJEJJJEDDIJJJIHDGJIF>1..?JJ?@?AJHFJFGCC>?<;<=E,++-++)7661698568JJJJFJGHJJGJJJIE<<AEJJGJHIHGA;00A?>>A@EFBFEJJFJJH63333A@C@??57DICE222<AIJJIJHJJJJJBEEEEJGCC==>BEHDJJHJIFGIDHJHJFJJGJGJEGFGJJIJJJJHEGE988:=@>DCBFJGFJJJGJJIJJIJJJIJJJJJJHDJJEJJJGJJBIFJJJEFHIJJDGEEJJGGJJJHJHJHI@@A?=8:JEJJHJGJFJJIEGGEGJGJJFJGGIJGEIFGHGJCCFFC@=93..--.5=?>>>>;>>>CCJH@>??BCBAIJIJDEJJJDDBEEHDIIICGJBAAB<3222667<<BGIDFEDJJDCABDEGGHJJJGJIEJJJJJGJJHJJJJJEFGJJIJC@@EGJJHGDG@?599(((37)A=DEFJJJIHDEJJJJGFGJJIJJJJJJJJJJJJJJIGJJJHJJFJJJFJJJJJGGJJJJJFIJGIJJJJ@@>@CFGJJJJJJJ7778DJJJJE:..35://-...)(()@88==JFHJJEJEGJIJHIIFGDHHEJDDHJJJHJJFGJJFGDIDIIHHJJHIHJ@@?6677.--0.-,,44:3.+'%%(,7BFAB@?ABBFHJEGJFDE@AAA=988:;CCFIJJJJJJJJGJJJGFJFIJIJJGFGFJIJJHJGJJJFJJGIJJIJJJIHDJJJJJIGJJJHJHFJJGHJJJG745++?CFFG5556A75555..*('(((''((0021.+++545?>===?=:88<=JCDFEJBBBAC843,69>>J>@?C877760009777B,,,.=.--0,,-**//ABBGJEHFIIGJJIJJEJHE>==;::<?CBDJJ>>>?FCBB7778775;@CBBA3---==EGJJJGGJFJJGFCFJEEEBEEDJGIJJ>>==GFHEBIJJJJCBHJIFFJJJJJJHJHJJJIEJEJFC40.-,('(2254343377;;;HJGJIABCCHHJJJJEIDCGDJJJEECAEJJ992344FJJJJGHJE@?B=>JGIIGJIJGDA@@HF?@@;A>1***+,*'&()))8<CEFFJGIJJIJJJFJFJJJHHGEFHJFIJF10005,8-)('',.65@CIDDBABDBCADEFJC;=EJHHCIGHJGJJGJFJJFEEC>IJEFFFCBAC@EHJJHJG9999999EEJJFHJJJJIIFFEEBGF1112>?<?@?JDIJJDCBDDDD;::;>561./0022/..1:0000>HHJJ=;;89:>C>@A;<;99:50,,)()+223424JGIGDHJJBGJJJJJJJJJJIHJJJJJJJIFED@@==EHGJJJJJFJHJJJJHDJEBH<<0.(()/00/---.729''1>@B:::;CFJEJHJJJIJJJFHJHJF=@DJHJJJGHJJHJJJJJJIJHJHJEJJJDHJGJHJJJJJGDEEIIJEJJFEDDGJHFJJJFJJJJIJGJIIHFEFJHJJIJHJFDADD12DEEJJJJJJJFIJIJGJJIJHGB>;8(())45=445BCEHJJGJHJJJJIGIIGGJIJJEJJDJFJJJJJBBBGJGJJJJGJJJHJGJJHIJFHHJJJJDGHJJJJI@IFJIIFJJJJEJJHJJGJFJJGFJJGDBC===9888B<===JGJEJBABAJCJ3211'&(&./.6338:GIJJIJJJIJJJJJJJJHIJJBGJ>>>>=;;;EAABEFIJEJEJJJJJJJJJJJDJJJGFJJIFJJJJIJJJGIFJJHJHIJHFGHJFB<<E>---DJ?>??B=:907&*&&'3?@:99;?>:862221++++/../65667JJIJHJJJIJJDGGJFJICEEEJJDHHGDGG2224=++++226999B<;1?@>5:89899<<ACD5555A851,,-''&**)*221.(''-%%&/:3445CEFDJFIJGB@@@DCFD<<<;?>=>DEBA>>?343@EJDCCDJJJJIFIFGJJJJJIGJIJJHJJJJGJJHFFFDEDBF9:9&&&'($$%)4446>JDJII::::GJHJJJHJIJIJJJGJFGIIH=6667>5+++==9999D=<5455>=:8...JJJFJJJIJBCGG=?23>?>D>=640/4'''+99GJJJHIJJHJGJG<<B;ECDF@@BJJJFHJJJJFECJJJJGJFFJIF0000JDD877,***)**.8;>???B>>ABJJJCCA?JEDDBDJHJGGEJGIJJIJJJGDGDCJCEJJGJFGJJJJFJJJ@JDFJJJJJJJIIHJJJJJHJHJJJJHJEJFB79EEJC==>B9.-,$$$%%'&0...1DECJGJJJIJJDJJJHEIJJDJ=JCF9A@8<<7777DDB==>9:::CJC::6.../FDEHFEH:44:888:@9834521//++++,**++;<=JEHJFE63GCIJGJJGBCCD@?@?JGBDHJJJJ@@@AJJJHGHJJJJJIGGJJFGFJGFJ?A@?JGJIJJIJAC@B@))))(+('--7GFEJJJJGH?@@@JIJJJFFHJFIHJGHJDBEDBFGDJJHJJIJHJJJHJHJGJGJ****JJJ@?@@JGJGJGHIJJJJJJJJJJJJGJGJJJGJJJJGGFGJJJJJJJHIHGIHJJHJJJJJJJFFJHGDCEIJHJJJJJJJJGJDB@==:9:JFJDJA)))+EADJIJJGGCDEHGIJHJJJGJHIJJJIJJJJJJJJHJJIFJJJJJGJJJJJJHFJHDEE9879)(((4.../:22EGGGJIJJJJJJEIIJJHGEJJDA?=43337CJFD===JJ6554:<>?@9877<7AAAJJJHDCBBHJEFFJFF@EJIJJGIFJJJJFHDBDB>???AACJHJJJFGGDHGBHGDGCB@JJIHJJJHHJ8---./-+-*,,5569;31002@B?EGHJJFJJH??>?GFJJGJHHIJJHJJEECJGGJD<;;66521-+%%%)-20/*));<=<=>@9887??@DCC>8888;;4444879:.;?8@..A@DDBDCDFCDJIJJHJGJJJJJHGGJJEIEDGGHEDD?@@>FIEFJJDCDCD=>?JIJJJGHJJHHJIJGEEBEGDB1..055888:79FDCCDCJJJJJJGJGJGJJJJJJJJIFJJGJ>?IJJIGFFJG@A@1-EGIJJGJGD?@??'''(5;?@AB>HIA88889:;<.'''+I===>JJGGJFJJJJJJIGC8<@HIJCGJGIJJJFJJFHFIGGGEJJJJJJJH::::FJGHD>BCGHJHFIJJJIEHGJJJJJHFJGIJJJIDEGJGJJJJEGEIJJIEGFD<JJJJJ?CCB887,(''%'&'''((&&**-AGIJGIJJIJ:988JFEIGF?@?@JJJJJJGHJHEHJIJGDJEHJJJHJJJJJJIIHGJEJGJJJFGIGA@A@CDBEJIEJHFJGGHGJJJFGFCC:756G>BEJFC;<;:4445>IHJEJGGGGHEGJJJIJIAB:::;FH>===GGEJCAADJHGJJJJJJJJJJJJGDF<<EIFFG::::FJHJJGEGEJJJJHHJJJGJJIJJIFFFIJJJJIJJJJDGC/...'''')(''()/,))+;AHJJJIJGHFJJJJJJEJDACJJEGFIEJJJDJJIJEGJHH=JJHJJJJGHJGIBE@F??HJJHJGJJJJJJFGHIJJ,,,-AGGD655669955/.(((A??5B??@?BCCIFHJJFGJJHJJJJJJ@A?>@?.,,2<9?@???JJ?JEBBABABD85550+&%##&%%%(/05555;998;;<=GH@@@@JJJJIJJJJFJEIJJFFDC?33449E=<<;::,,,,6.../1**++,9///1FIIEFEJJJ+***-++,.(&%%'-/7:HJIHIJJJHIJJHJGJJJIHEHJGJJFGGJGGEHJGJJJGJJFFE901C?>?=?...0@1B@A?AJJJJDEEJGGFHIJIJJJJCFFBC432777/--++$%((//656<<:878/%%%&+*+34CD944CIJJJIJJJJJEAA@=>>?IBCAAA8C15)(()<<9877=>:9===JJEFEDFJABA997546GGFJECI811;>?8555A?@@A:40/+)'(')/<A9B==<2222@532211006<=>@BECB>===???@=?ABFEAEJ=<;>81>>?JGDEEFJJJJADFHJJJJHJEDD@@AAHIJJJHJJIJHHFDBCGJJJJJDGJHJIEB;DEDJJJJJJIAFGBJ?>CCH22137*))')))+)*&&'')()*&''&,22ABIJHGJFGHIJJJJDGJGJEHJJJJJJJJJJEJJJJJEJHEJJJHJJJJIJIJ===984%$$''''++?@@AIGHGJJIJHJJIJ=:::<DJEDD==>>FED@FDJJEJ@A?@5777G???5555>>@<55)&&&++?ACFCFDJHI@@?9AAEA79&('(4))%%'.0(''+%$&(+-,,-343436+&&++,+(&'*88;=@>AAA@20.***++'%$%#$%(+(&&%%%33//4345220.00121,))(%&&%$$%%%&'+,-,455)))<@?>BBDDFEHHBCC?FCBJ5+)))(%&&&*-//1:2DGJJHGEHFJHJJFJJGGIHJGFHFHGA=;;322-,,''&%''(&''(''*+:CCCCEHHGJJJJJGC@CHJJJJJJJJJJDHJJJIJHJJHFEJJDJJJJHGCC987844)(())+-,11???=<;:;;<@ABGDJBCCJGGE@?86<;BAAEJJJ>=86A>?0--+)%
@Glass_T7V_2_D3_11_5_24
CCATGAACAGATCGACAATGTAACCTCGAGATTACCGCCTTTGAGTGAGCTGATACCGCTCGCCGCAGCCGAACGACCGAGCGCAGCGAGTCAGTGAGCGAGGAAGCCTGCATAACGCGAAGTAATCTTTTCGGTTTTAAAGAAAAAGGGCAGGGTGGTGACACCTTGCCCTTTTTTGCCGGACTGCAGCGGCCGCTACTAGTATTAATATGCGCGCAGCGTCTGGAAAACCGAGGCCAAAAGACGTGCGTCTTTGATGCCCGGTTGCGACTCTACAGCAGAATTAAAATCAAGTCCGGCGCAGCCGGTTTGTGCCGCTTCCACGCAGTTATCTGCGCCTAAGCCCCCCGCCAGCAGAACGTTGCCAAGCGATTGACCATTTAATAGTGACCAGTCAAAACGTTGCCCGCTTCCACCCTGGCCGTTGTCTAAAACATATTTATCAACGTGCTGAAACTCGCGGGCGGGCAGGGTTTCACCGACGCTTAATGCTTTCCAGATGGCAACATGTGCTGGCAGAGCTTCACGCAGCGTATCGATATACCAGCTGTTCTTCATTACCATGCAGTTGCACTGCCGCCAGCGATAACACCTTAGCTTTGTCCACCACATCGGCAATATCGTGATTGCGGAACACGCCAACATACTGCAACGGTGCCGCAGCCATCACTTCCTGCGCCTGTTCAACGTTGACGCAACGCGGTGATGTCGCAACAAAAATCAACCCACCGTAAATCGCGCCCGCGTCATAAGCTGCTTTAGCATCTTGCCCACGCGTCAGGCCACATACTTTATTCTCACCCAGCAACACCCGGCGCACGGCGGCGTGCAAATCGTCATGGGCCATCAACACCAAACCAATCAGAAAACCGTTAGCGAAGTGGCTTAACTCGCGCACCTGAGCGTAAGTATTGATGCCGGATTCGCTGATTACCGTCACGTTGTGCCCCAGTTTCGGCGCAAGCTCGCGGGTACAGTTGCGAGATCAATTGACGAAATCACGCAGATCGCGGTTGTTGATGCCAACGACCTTTGCTCCCAATGCAATGGCGCGCTCCTGTTCCTCTTCATTACTGACTTCGGTCAGCACCCCCATCTCCAGACTGTGAGCGACGGCGGCAAGCTGGCGATATTGGTCGTCATCCAGTACTGAAAGCGTTAATAAGCAGGCATCGGCCTGGTAATAGCGCGCCAGATAGATCTGGTAAGGGTCGATAATGAAGTCTTTACATAAAATCGGCTGCGGGGCGATTTGGCTGACGATGGGGAGGAAATTAAAGCTTCCCTGAAAATATTTCTCATCAGTCAGCACCGAAATTGCCGAAGCGTAATGTTTATAAATGGCGGCAATGCGTGCTGGATCGAAATCATCACGGATCACGCCTTTTGACGGCGACGCTTTCTTGCACTCCAGAATAAACGCCGTGCGCGCACCCTGTAGCGCATCATAAAAATGTCGCGTGCTCGGCTGAACCTCATTCTGAAAACTGGCCAGCGGTTGCTGCTGTTTGCGGGCTTCTACCCAAATCGCCTTGTCTGCGACGATTTTCGCTAAAACGGTTTGTCATCATCTAGTATTTCTCCTCTTTCTCTAGTAGCTAGCCCAAAAAAACGGGTATGGAGAAGAAACGGTAGAGAGTTGCGATAAAAAGCGTCAGGTCAGATCCGCTAATCTTATGGATAAAAATGCTATGGCATAGCAAAGTGTGACGCCGAGTGCAAATAATCAATGTGGACTTTTCTGCCGTGATTATAGACACTTTTGTTACGCGTTTTTGTCATGGCTTTGGTCCCGCTTTGTTACAGAATGCTTTTAATAAGCGGGGTTACCGGTTTGGTTAGCGAGAAGAGCCAGTAAAAGACGCAGTGACGGCAATGTAAGTGCGAATATGGACAATTGGTTTCTTCTCTGAATGGCGGGAGTATGAAAAGTATGGCTGAAGCGCAAAATGATCCCCCTACTGCCGGGATCTTCGTTTAATGCCCATCTGGTGGCGGGTTTAACGCCGATTGAGGCCAACGGTTATCTCGATTTTTTTATCGACCGACCGCTGGGAATGAAAGGTTATATTCTCAATCTCACCATTCGCGGTCAGGGGGTGGTGAAAAATGAGACGAATTTGTTTGCCGACCGGGTGATTTTGCTGTTCCCGCAGGAGAAATTAATCACTACGGTCGTCATCCGGAGGCTCGCGAATGGTATCACCAGTGGGTTTACTTTCGTCCGCGCGCCTACTGGCATGAATGGCTTAACTGGCCGTCAATATTTGCCAATACGGGGTTCTTTCGCCCGGATGAAGCGCACCAGCCGCATTTCAGCGACCTGTTTGGGCAAATCATTAACGCCGGGCAAGGGGAAGGGCGCTATTCGGAGCTGCTGGCGATAAATCTGCTTGAGCAATTGTTACTGCGGCGCATGGAAGCGATTAACGAGTCGCTTCATCCACCGATGGATAATCGGGTACGCGAGGCTTGTCAGTACGTCGCGATCACCTGGCAGACAGCAATTTTGATATCGCCAGCGTCGCACAGCATGTTTGTCGCCGTCGCGTCTGTCACATCTTCCCGCCAGCAGTTAGGGATTAGCGTCTTAAGCTGGCGCGAGGACCAACGTATTCGCCAGGCGAAGCTGCTTTTGAGCACCACCCGGATGCCTATCGCCACCGTCAGGTCGCAATGTTGGTTTTGACGATCAACTCTATTTCTCGCGGGTATTTAAAAAATGCACCGGGGCCAGCCCGAGCGAGTTCCGTGCCGGTTGTGAAGAAAAAGTGAATGATGTAGCCGTCAAGTTGTCATAACTCTAGAAGCGGCCGCGAATTCGAAGAAACAGCGGCCGCGAATTGCGAGATCATCCTTAGCGAAAGCTAAGGATTTTTTTTATCTGAAATTCTGCCTCGTGATACGCCTATTTTTATAGGTTAATGTCATGATAATAATGGTTTCTTAGACGTCAGGTGGCACCATGGGAAATGTGCGCGGAACCCCTATTTGTTTATTTTTCTAAATACATTCAAATATGTATCCGCTCATGAGACAATAACCCTGATAAATGCTTCAATAATATTGAAAAAGGAAGAGTATGAGTATTCAACATTTCCGTGTCGCCCTTATTCCCTTTTTTGCGGCATTTTGCTTCTGTTTTTGCTCACCCAGAAACGCTGGTGAAAGTAAAAGATGCTGAAGATCAGTTGGGTCACGAGTGGGTTACATCGAACTGGATCTCAACAGCGGTAAGATCCTTGAGAGTTTTCAGCCGAAGAACGTTTTCCAATGATGAGCACTTTTAAAGTTCTGCTATGTGGCGCGGTATTATCCCGTATGACGCGCGGGGCAAGAGCAACTCGGTCGCCGCATACACTATTCTTCAGAATGACTTGGTTGAGTATCACCAGTCACAGAAAAGCATCTTACGGATGGCATGACAGTAAAGAGAATTATGCAGTGCTGCCATAACCATGAGTGATAACACTGCGGCCAACTTACTTCTGACAACGATCGGAGGAGCCGAAGGAGCTAACCGCTTTTTTGCACAACATGGGGGATCATGTAACTCGCCTTGATCGTCGGGAACCGGAGCTGAATGAAGCCATACCAAACGACGAGCGTGACACCACGATGCCTGTAGCAATGGCAACAACGTTGCGCAAACTATTAACTGGCGAACTACTTACTCTAGCTTCCCGGCAACAATTAATAGACTGGATGGAGGCGGATAAACTACTTCCAGGACCACTTCTGCGCTCGGCCCTTCCGGCTGGCTGGTTTATTGCTGATAAATCTGGAGCCGGTGAGCGTGGGTCTCGCGGTATCATTGCAGCACTCGGGGCAGAGATGGTAAGCCCTCCGTATCGTAGTTATCTACACGAACGGGGAGTCAGGCAACTATGGATGAACGAAATAGACAGATCGCTGAGATAGGTGCCTCACTGATTAAGCATTGGTAACTGTCGACCAAGTTTACGAGCTGGCTTGGACTCCTGTTGATAGATCCAGTAATGACCTCAGAACTCCATCTGGATTTGTTCAGAACGCTCGGTTGCCGCCGGGCGTTTTTTTATTGGTGAGAATGCAAGCACTCAGGGACAGTAAGACGGGTAAGCCTGTTGATGATACCGCTGCCTTACTGGGTGCATTAGCCAGTCTGAATGACCTGTCACGGGATAATCCGAAGTGGTCAGACTGGAAAATCAGAGGGCAGGAACTGCTGAACAGCAAAAAGTAGATAGCACCACATAGCAGACCCGCCATAAAACGCCCTGAGAAGCCCGTAACAGGCTTTTCTTCTGTATGGGTAGTTTCCTTGCATGAATCCATAAAAGGCGCCTGTAGTGCCATTTACCCCATTCACTGCCAGAGCCGTGAGCGCAGCGAACTGAATGTCACGAAAAAGACAGCGACTCAGGTGCCTGATGGTCGGAGACAAAAGGAATATTCAGCGATTTGCCCGAGCTTGCGAGGGTGCTACTTAAGCCTTTAGGGTTTTAAGGTCTGTTTTGTAGGAGCAAACAGCGTTTGCGACATCCTTTTGTAATACTGCGGAACTGACTAAAGTAGTGAGTTATACACGGGCTCGGAATATATTCTTTTTATCTTTTTTTATTCTTTCTTTATTCTATAAATTATAACCACTTGAATATAAACAAAAAAAACACACAAAGGTCTAGCGGAATTACAAGAGTATAGCAGAATTTACAAGTTTTCCAGCAAAGTCTTAGCAGAATTTACAGATACCCACAACTCAAAGGAAAAGGGAAGTGCATTTATCATTGACTAGCCCATCTCAATTGGTATAGTGATTAAAATCACCTAGACCAATTGAGATGTATGTCTGAATTAGTTGTTTTCAAAGCAAATGAACTAGCGATTAGTCGCTATGACTTAACGGAGCATGAAACCAAGCTAATTTTATGCTGTGTGGCACTACTCAACCCCACGATTGAAAACCCTCAAGGGAAAAAACAACAGTATCGTTCACTTATAACCAATACGCTCAGATGATGAACATCAGTAGGGAAAATGCTTATGGTGTATTAGCTAAAGCAACCAGAGAGCTGATGACGAGAACTGTGGAAATCAGGAATCCTTTGGTTAAAGGCTTTGAGATTTTCCAGTGGACAAACTATGCCAAGTTCTCAAGCGAAAAATTAGAATTAGTTTTTAGTGAAGAGATATTGCCTTATCTTTTCCAGTTAAAAAAATTAGTAAAAATATAATCTGGAACATGTTAAGTCTTTTGAAAACAAATACTCTATGAGGATTTATGAGTGGTTATTAAAAGAACTAACACAAAAGAAAACTCACAAGGCAAATATAGAGATTAGCCTTGATCGATTTAAGTTCATGTTAATGCTTGAAAATAACTACCATGAGTTTTAAAAGGCTTAACCAATGGGTTTTGAAACCAATAAGTAAAGATTTAAACACTTACAGCAATATGAAATTGGTGGTTGATAAGCGAGGCCGCCCCAACTAATACGTCTCATTTCCAAGTTGAACTAGATAGACAAATGGATATTCGTAACCGAACTTGAGAACAACCAGATAAAAATGAATGGTGACAAAATACCAACAACCATTACATCAGATTCCTACCTACATAACGGACTAAGAAAAACACTACACGATGCTTTAACTGCAAAAATTCAGCTCACCAGTTTTGAGGCAAAATTTTTGAGTGACATGCAAAGTAAGTATAATCTCAATGGTTCGTTCTCATGGCTCACGCAAAAACAACGAACCACACTAGAGAACATACTGGCTAAATACGGAAAGATATGATTCTATGGCTCTTGTATTCTATCAGTGAAGAACGTCAAGAACAAAACAAAAGTAGAACAAACTATAACCGTTACATATCAAAGGGAAAATTTTCCATATGCACAGATGAAAACGGTGTAAAAAGAATAGATACATCAGAGCTTTTACGAGTTTTTCGTGCGTTGGC
+
10038:AA=5555F@DEFJJJJHIIJGJJJJHJJHJFJFDGHBACB>===CFJIJJJJJJIJHFDFJJJJDFJIEJGGHFIGBA3322.))%&%%%(()0./9275444?>=>GHH@?2222=/,*)***2****,,549890-//22211,+-./&&&'*)%&&)4,49;96;@AC::98CFDDCDEFHJJJIHGEIJG@888CCGEGHJJIJGDEJJJEDCBDEA@IJJHHDEDDC2145561//***+-,,,77878775879>9*('36544??E=AA;67?GFIJGJIFJIGGGIFJFJJFCBAC:9EB@@=>>?@B?CJJ7778;:62-*''(((()0/99?C<:411239?B<4=6'@ABGIHGIEJGFIGIGHEDFD9999IGIJJGJIIJJJGIJGHHIJIJGDJJJJJHJJJJGJHIJFGJJJJGHFJGEHJFJIJJJJJIJJJJHGJJ>>44453335***5@@A4222199<?=835CGJHFIJJGJJJJJJJJGJJJJJFCJDGGJJJJIJJJJGHJGGDCIJ;:;;;911+)*0:=GDBFJC>JHCJGIJJJJJJJHIHHHJJJGIFEJEEDJGIJJJJJJ9<=JJJJJ@978@BJFJJDEFHJJJIHEHFHJJFEEAADJFFEH=;:;IJGHJHJIJJIJJJJJJJJHJJJJJFDECGJJJJJJJJJHJJHJJGJJJJJJJJIJGGJJJFJFHG=98.../;;GFJFJGJIJIIJJJJJJJIJJJGCG>JEDFGJHHFIGJCECGJGFJFJIJJGHEGDDDBDECIGJJIJJJG>BCEEEHDHABEJFEJIABBDJJJHHJIGIFDDDEJFJGHH;;<ACDABFG@@?BDBA<;70---+001@33203:<EJGJHJFJIJJJJHGJIJJJJJJHJGFIDJIIJIJJJJJJJJJIJGEJJJGFJJJFFFD''''('''(4,?CDEJJJJGHJGJJ@=<<:544599+++,.--.'((-//)'''-)''(())210+(()%&&'*,7745,,5;733<>?AFBICDGIGJFEC<<=>ACB?CCBAGCHGGJEIF9:997667<<=DIHFHJJJJJJJJJJEJJJFFFEJCFJGF@?>=FJJJFGHJJJJHIJGGIIJJJJJJJJFJ=>=>HEGJJJJGIGEJJJJGJEJGIGJJIGJIJJJJJ('''/02223///+***)./=JGHJFFCDFE?@<?C766>5225?ABAEJJFGIEIFJJJJJJHJJJJJJJJJJIJJJJJHGDEJJJHJJJJ:::93---=@A;1112A?G@=742443,,,-65+'*7:FJFJJGGEJ76;79JHHJJIGJJHIIC@@CDD774+)(12566??HJHEIJJJJJJJJIGFHJGJIJFFDA---->EC??@@=<<;;77;?JJJJJBBIGHGGHIJJIJJHHJJJJJJIJJJJIGEJGJGGJGHJHIGHEJJJEIGJIJJJGJJIJJJIJJJJIJJJGJJJGFEFJFJIGJGJJHJJJHIJJJJJHJJJJEGGIJHJJEGJJHJJJHIJCC8JEHJJJJHJB?>>G;9IJFJGEJJJHJJHJJFFJGIJJJJJHFJGIHJJJJEED92,,,8;<:9/////EDDHGHGEEAJBJHDDDEEGJG??>?EC@BIGEHHCBCDED9710+*'**0).-'&%$&03664<DBCBBDFJFJIJGEFDA85542000?HGJJIHJJJIJJHJJJJJJJJJJJFJIJJJJJGJJJJJJ>>?=>=90)))JJJJJ==>:<<;JIHJFEJJJJJIIHJIJJJHIJJJJJJCADFJGHII<JJJJJIJJJHJ@==ADIJEJJJJJJJJJJFJH::::IJHJFIIJIJJJIJJJEJGGEIJHEGEFJJJJJJJJHJFDDCDEJGJEJ988BCGJGHJHJJFJIJJ<<<566<?77:4455446=9:BFC;;;<''''JBJC@BEDJFGJJJHJJJJIHJJHGIHJIIJJJJJHJJJJFEDCCJJJ777331145&&)*:913325'&&%'20111JHJJC?>>ECJIIJJJJJJJIJJHJI@=<<@>>ABIDFFJEHGIJJ?<<<DDIJJJJJJIDBDEHGGFJJJJGJJJJJGJJJJJJJJHJHJJJG@@@@FJIHJJJJJHJEHEDJHGHHJH<9931121/,&%%+(((/=>???EA@DC:9993333++.'&&$$)()'$$(&)&&0./1'''(,,-.6780/-.9:5530113==FCFDAA>>?ADFIIGFJHCCA??>=@@AFDA>?@JCFBHJHJH@DCGDCCDADDBEBADCJJIJJFIFIJJJJHFGDFFJDEFB>><==>F==AIJJFJJGE??A61CCFGHIJJJJJFHHJGJJHJHJJJJJJIJEFJCD;4,79A9888EDECCCGEHB>BE?=:8>FJJFFEEB<<;7887:BGGEJHIJHJJJJJJHDD4444A?;<HJGJHJHHJJJJIHIJG8888FJGIJJDDCC=;9/,++&'&&,,-.55/0*&)0''.;@@@@BCEFIEFFBEABB@DEJDFEIEC)))(''445;;;;HJJJIJI;<<<HBAAEDGFIJJJJHCCCHJJEJECEFEDDA=<-+-45;777;@@EIAACHCFJEEC79)@94JGJJJ:9996668EE?=>?GHBBA@JIIJDEF=<..-,+(('''&+)))&'/0--->F@ACFGHA@@IHA@HJ???>@CCFJHJGJJGBCD))))B:::52...:871223A=/---HJDCD7777:7898888D@BC''''101-,-4,45DBA@@@@@;88=JFJ<:90-,+,.029888<5CGIJIJJHJJGCDG>E??EDC==>>JJIJJJGGGJHJIIJHIBJGGHHJJJJEJEEDCHDEC????JJJJEAA@ACFJGJJEDHDJDFDEHC8+)%%&'((120233/01GDA@@=411GFAB?:.;;<C>>?EHIHJJIJHFJJEFGIHJJFJHFEF<<@AJFDEBABEG;98;=ABAACJHJGJJJIJHJJJJC==AAAJFDFEHJJIIIFJGJJIJJJJIJ;;++))'.,+*,,15?DFJJIJJJJJJJ@??HFJJEHEDGFEDJJJFJJBAACB8666=;99<<?EJJJHJJHGJJIHBEBB>1113GICEA>AEGIHJJHJFFEIIE999A@<<:677.....0256864433770===?FA=AB@BB=<;;???@A)'&&%(())))344545??A@IJIJFHJJIJJIJIJGJEFGJHJJEFD;879663*(((*++)'&%%,,-..2AGACBB?7677JBCDEIHC?@A?BC@BD<9:;<<AFJCDFFHEEGI40,,0,:<?@BIHEJIJJFBEJIJJIJJHEDEEHGGEJFBA>ABBC;;;;BEDJIEHIHJIFJ?>.0,++%&(%%%&&%(2;;++-55:<<=:333222289=???3330--*+/)*7<>>222242276,,,+/,,())))))00,+++<DEFBBB@C@@HHHJJIHFEEDF(((''&'-+(**,**+,..45DDEEJJJHJIIHJFIFHJHGJJE76669//3;ACBDB?DDA7FCCJ444,,,,--.:452''(:;=IJHHJGJJGHJJJHGGF?;3334;.,,,5JBD@?@B?>:99;61111)&&,...+...DJHIDGDFHJJJGJEJJJJJJJJJJHJHHHJE@@@@IIJFJACCBIGIIHIJJEE@@@>AAHJHIJFDDGDJJEHJJ1--DJGIHGJHJJJJFEEDJJJHJDEE@>3338C@C@5GCIHIJJGJHJJJGHGFHJJIJHFJGG7633111))'(*)'&''76789JEDFJJJGEJA775;?<?-4DHJDJHHJJJFJJJJJJGFGJJG:99:JEEFGEJHJJDIDJJJHJDJJJHDHFHJJJIGB@@AHIJHEF3222B?87,))*+>?HJFJFG:,)&CFJA@A5556FF=<<<=<0./0/01EDA@7667;///310..06>==>61023(''(''/003336.+,1,,,,:;::>>CJFJEEABFFBCA:<<;C====6346>?BDDDCBJCB@?C54453000011//./.,/;9**++ECEHEJJ>>><=1066@AHBB;<889:C??C?DA>@IFGBGDGA>>>AB?;5(*267;EC:B@DBE=;8/..*(&%&%$%%&>=000,--.9DFFGDIJFFGFIFIIJBCABB>=<<@?>;;;;<;;=?DAE>==668821004233268769;;@><<==A?????<;<=?;;;<=<<<=>?A@==<<>?;;>6666>BE:99:@@A>>;<<<=B@A@@887333?@56+))+)***.0.023.-.//822:7889::;<@<889:CA?>?>;:;@><11122229520--,&&''((,,.:<99;=A@<>9B?><;99:;==<<=ECDD6665<<,,,,>A?<::7728777:9:<<=?@>>>>?;9979887666>:;;;A====<<---('((===:7349999:;:;;=9999?>?>>=>:99:=;///=;;<?<<<<7777<=<<??AD1-45;=>=<<:9=:;;;<632215;:87:8277CCBBE@;9:<9988733)('&((*+)))8::;888711(('(4*((*7=><988::<?==<;=>==<;999;=::99:9878899965'''./&&&'+'*)''+)+++/54556;=;BDBA778;<BFABA>;;9;86769::::433/,/321198752245:;;?>>?@>:;9:--7<;9898::655673(1-)(*((%%&'..-///5746563226@94./0.,-,(')*(+1;:;;:<==BA?>;998;;;;;;:989;><.2)(...+(&&&(()*,),--7999:87778:<:7778;:;:888666699999:<>=;5554:9:;:;946544466696666656::;9878CJEJHCB@BCFJFJJHHJHHJGJFDCCDBEDHFGJJGGCFFFHJJGIHJGJDJJIHJEIHFJHGEJJJJJ@<;:<=;<9999>857((8?AFJGJ988:DBBEEDC<@''-0/-+741.//***+-,%%%&+0(89GHEJDJIHEJIGJFJJIJHJJHIIHJJJJFCAB?@@><;GHHJJFHJHJGJJIJIDEA?A@GEJJE4445@AEHDIEJGJJDDBCEFJJACFJJF@JJJJGJJJIJJHJJJCEGAA><=;32,-***(+*-..3<=HEDIJDEDCFHCIJHIJHJHJJGJJJJBBADJIJJJIEFGJ43444@D>==?EEJJDAA>3211?=E?FA>>HJJJ=JDE>=@JIE<;;&&&&&1;DG>>>?DEJJJHJJECFHJFFGFJFGFJHIEJIHGHJHHDFJFFFDDEIFIGIHJGGIIHJJFFGD:::>9889?ACI=<66JJGFHFGGIGADBCEHIGFIHJGJB@EABB=EJD@A3440//166557678DFEGJCCECDJEEDIDGJJGJJHJIIIGDGHA=<<DCJFFDEIDIJJJJFFJGJFFGFEJJJI???;,++,-DIFGIFJJJGIGCIEDJJH;;;<H<<@A@AABEBDA@@BECEBB755566844/**--.)((+.((%%%%&'42212<>FIJDEGFFGHDEJHBAAA7776,)('',-;JC??>?FGDFFJFJ;;;;CD?<<BGHGI<<<<JFJ??:0++***+1,;@CGJIHGEDDJGJGEHGFCHIIDDCECCEEDHDBCDEFA;=>=AHDA@?>?EDCBJHDFGGGIFEC:;;<GFIE>=<4434AEDJJHGJIFIJFHJJJHJFHJDCDEGJJHEDEB==>=('(+++3355D>>@AIJJJGACBDICDCBCBCA=;=>A@CFJC>>?BABDJDG@@BADDFFBB+***889?CFDJE:7&&&',0**(*&&&''++-56<=8887=420.059.'&&$%%%&'&''&&&%%%%%*157::<DA<6*'''*('')'(&&'''()*,)+'&&&,,/412/,)%%%&&(25<A>>;;7543+++/@D6445934;@;:.-*&%&((*++FCGGC;97888>543540.4)(('*%%%%&$
@Glass_T7V_2_D3_11_5_25
GAATGTCTTTAATGACCAGGTGACTGGTTAGCGAGAAGAGCCAGTAAAAGACGCAGTGACGGCAATGTCTGATGCAATATGGACAATTCGTTTCTTCTCTGAATGGCGGGAGTATGAAAGATGGCTGAAGCGCAAAATGATCCCCTGCTGCCGGGATACTCGTTTAATGCCCATATCCTGGTTTAACGCCGATTGAGGCCAACGGTTATCTCGATTTTTTTATCGACCGACCGCTGGGAATGAAAGGTTATATTATTACGATCTCACCATTCACGGTGTCGGGGTGGTAAAGATCAGGGACGAGAATTTGTTTGCCGACCGGGTGATCTATTATGTCCGCCAGGAGAGATTCATCACTACGGTCGTAAGATGCGGAGGCTCACGCAGAAATCGTATCACCAGTCGGTTTTCTTTCGTCCGCGCGCCTACTGGCATGAATGGCTTAACTGGCCGTCAATATTTGCCGATGGGGTTCTTTCGCCCGGATGAAGCGCACCGGCACATTGAGCGACCTGTTTGGGCAGATCATTAACGCCCGGGCAAGGGGAAGGGCGCTATTCGGAGCTGCTGGCGATAAATCTGCTTGAGCAATTGTTACTGCGGGCGCCATTGGAAGCGATAGACGGTTCGCTCCATCGCCGATGGATAATGGCGGCGCCGGAGGCTTTAGGTATGCATCAGCGATCACCTGGCAGACAGCAATTTTGATATCGCCAGCGTCGCACAGCCTGTTGCTCTTCGCCGTCGTGTGCGCACATCTTTTCCGCCAGCAGTTAGGGATTAGCGTCTTAAGCTGGCGCGAAGAGGACCAACGTATCGCCAGGCGAAGCTGCTTTCGACGCCGCCCGGAGATCTACTATCGCCACCGTCGGTCGCAATGTTGGTTTGACGATCAACTCTATTTCTCGCGGGTATTTAAAAAATGCACCGGGGCAGCCCGAGCGAGTTTGCCGTGCCGGTTGTGAAGAAAAAGTGAATGATGTAGCCGTAGAATTGTCGTGACTTTTCTAGAAGCGGCCGCGAATTCGAAGAAACAGCGGCCGCGAATTCCAGAAATCATAGCGAAAGCTAAGGATTTTTGTATCTGAAATTCTGCTCGTGATACGCCTATTTTTATAGGTTAATGTCATGATAATAATGGTTTCTTAGACGTCAGGTGGCACCATGGGAAATGTGCGCGGAACCCCTATTTGTTTATTTTTTAAATACATTCAAATATGTATCCGCTCATCGACAATAACCCTGATGAATGCTGGATCATATTGAAAAAGGAAGAGTATGAGTATTCAACATTTCCGTGTCGCCCTTATTCCCTTTTTTGCGGCATTTTGCTTTTGCCTGCTTTTGCTCACCCAGAAACGCTGGTGAAAGTAAAAGATGCTGAAGATCAGTCGGGTGCACGAGTGGGTTACATCAAACTGGATCTCAACAGCGGTAAGATCCTTGAGAGTTTTCGCCGAAGAACGTTTTCCAATGATGAGCACTTTTAAAGTTCTGCTATGTGGCGCGGTATTATCCCGTATTGACGCCGGGCAAGAGCAACTCGGTCGCCGCATACACTATTCTCGGGAGTTAACGACTTGGTTGAGTACTCACCAGTCACGGAAAAGCGCTTTCCGGATGGCCCTGACAGTAAGAGAATTGTGCAGTACTGCCCGTGCACGTGATGACGCTCCAGCCAGTACCTTCTGACAACGATCGGAGGACCGAAGGAGCTAACCGCTTTTTTGCACAACATGGGAGGTGGTATGTAACTCGCCTTGATCGTTGGGAACCGGAGCTGAATGAAGCCATACCAAACGACCAGCGTGACACCACGATGCCTGTAGCAATGGCAACTGGTACGCTGCGCAAACTATTAACTGGCGAACTACTTACTCTAGCTTCCGCCGACGATTAATAGACTGGATGGAGGCGGATAAAGTTGCAGGACCACTTCTGCGCTGGGCCCTTCCGGCTGGCTGGTTTATTGCTGATAAATCTGGAGCCGGTCGGCGTGGGTCTCGCGGTATATTCCAGCACTGGGGCCAGATGGTAAGCCCTCCGTATCGTCGTTATCTACACGACGGGGAGTCAGGCAACTATGGATGAACGAAATAGACAGATCGCTGAGATAGGTGCCTCACTGATGGCGTTAACATGTCAGACCAAGTTTACGAGCTCGCTTGGACTCCTGTTGATAAGATCCAGTAATCCTCAGAACTGCATCTGGATTTGTTCAGAACGCTCGGTTGCCGCCGGGCGTTTTTTATTGGTGAGAATCCAAGCACTAAGGACGTCAGCAGGATCGCTCTTCTGGTGCACTTGCTGTTGCTGATAAATCGCCAGTCTGAATGACCTGTCACGGGATAATCCGGAAGTGACTGGAAAATGCAAGGGCAGGAACTGCTCAACAGCAAAGTCGATGGCATCACGACCCGCCATAAAACGCCCTGAGAACCCCGTGACGGGCTTTTCTTGTATTATGGGTAGTTTCCTTGCATGAATCCATAAAAGGCGCCTGTAGTGCCATTTACCCCCCATTCACTGCCAGAGCCGTGAGCGCAGCGAACTGAATGCCAAGAAGCAGCGACTTGGGTCTGATGGTGGGACGAAAGGGAATGTCAGGCGATTTGCCCGAGCTTGCCGGAGGTTCTGTAAGCCTTTAGGGTTTTGGCGGCTGTTTTGTAGAGGAGCAAACAGCGTTTGCGACATCCTTTTGTAATCTCGCGGAACTGACTAAAGTAGTGAGTTATACACAGGGCTCGGAATATATTCTTTTTATCTTTTTTATTCTTTCTTTATTCTATAAATTATAACCACTTGAATATAAACAAAAAAACACACAAAGGTCTAGCGGTTAGGAAAGAGTATCACAAATTTACAAGTTTTCCAGCAAAGGTCTAGCAGAATTTACAGATACCACAAGTTGGAAAAGGAAAGGCAAATGTGATTTATCATTGACTAGCCCATCTCAATTGGTATCATAGTATAAATCGCCTGACCAAATTGAGATGTATGTAAGTAGGTTGTTCAAAGCAAATGAACTAGCGATTCATCGCTATGACTTAACGGAGCATGAAACCAAGCTAATTTTATGCTGTGTGGCACTACTCAACCCCACGATTGAAAACCCTACAAGGAAAGAACGGACGGTATCGTTCACTTATAACCAATACGCTCAGATGATGAACATCAGTAGGGAAAATGCTTATGGTGTATTAGCTAAAGCAACCAGAGAGCTGATGACGAGAACTGTGGAAATCAGGAATCCTTTGGTTAAAGGCTTTGAGATTTTCCAGTGGACAAACTATGCCAAGTTCTCAAGCGAAAAATTAGAATTAGTTTTTAGTGAAGAGATATTGCCTTATCTTTTCCAGTTAAAAAAATTCATAAAATATAATCTGGAACATGTTAAGTCTTTTGAAAACAAATACTCTATGAGGATTTATGAGTGGTTATTAAAAGAACTAACACAAAAGAAAACTCACAAGGCAAATATAGAGATTAGCCTTAATGAATTTAAGATCATGTTAAGTGTTAAATAACCTCCATGAGTTAAAAGGTTTAACAATGGGTTTTGAAACCAATAGGTCAAGGTTGAACGCTTACCAGCAATATGAAATTGGTCGTTGATAAGCGAGGCCGCCCGACTGATACGTTGATTTTCCAAGTTGAACTAGATAGACAAATGGATATTAGTAACCGAACTTGAGAACAACCAGATAAAAATGAATGGTGACAAAATACCAACAACCATTACATCAGATTCCTACCTACATAACGGACTAAGAAAAACACTACACGATGCTTTAACTGCAAAAATTCAGCTGCACAACTTTGTCGGCAAAATTTTTGAGTGACATGCAAAGTAAGTATAATCTCAATGGTTCGTTCTCATGGCTCACGCAAAAACAACGAACCACACTAGAGAACATACTGGCTAAATACGGAAGGATCTGAGGTTCTTATGGCTATTGTATCTATCAGTGAAGCATCAAGACTAACAAACAAAAGTAGAACAACTGTTCACCGTTACATATCAAAGGGAAAACTGTCCATATGCACAGATGAAAACGGTGTAAAAAAGATAGATACATCAGAGCTTTTACGAGTTTTTGGTGCATTCGTGAACTTCGCATGAACAAATCGACAATGTAACCTCGAGATTACCGCCTTTGAGTGAGCTGATACCGCTCGCCGCAGCCGAACGACCGAGCGCAGCGAGTCAGTGAGCGAGGAACCTTGGTCAGACGCGAAGTGATCTTTTCGGTTTTAAAGAAAAAGGGCAGGGTGGTGACACCTTGCCCTTTTTTGCGGACTGCAGCGCGGCCCGCTACTTCGTCTTTAATATGCGCGCAGCGTCTGGAAAACCGAGGCCAAAAGACATACATATTGATGCCCGGTTGCGACTCTACAGCAGAATTAAAATAATCCCGCAGCAAGCCGGTTTTGCCACTCCCCACGCAGTTATCTGCACCTAAGCCCCCCGCCAGCAGAACGTTGCCAGGCAGCGATTTGACCATTTAATAGTGACCAGTCAAAACGTTGCCGCTTCCACGCTGGCGCTGTTGAAAAACATATCAACGTGCTGAAACTCGCGGGCGGGCAGGGTTTTAGCCCGACGCTTAATGCTTTCCAGATGGCAACATGTATTGGCCAAGCTCACGCAGCGTATCGATATACAGCTGTTCTTCGTTCCATGCAGTTGCACTGCCGCCAGCGATAACACCTTAGCTTTGTCCACCACATCAGCAATATCGTGATTGCGGAACACGCCGAACATACTGCAACGGTGTGCCGCAGCCATCACTTCCTGCGCCTGTGTTGCAACGTTGACGCAACGCGGTGATGCCGCAACAAAAATCAACCCACCGTAAATCGCGCCCGCGTCATAAGCTGCTGGCCTCCCCACGCGTCAGGCCACATACTTTATTCTCACCCAGCAACACCAGGCACCGGCGGCGTGCAAATCGTCATGGGCCATCAACGCCGAACCAATCAGAAAACCGTTAGCGAAGTGGCTTAACTTCACGCTAAGTATTTCATGCGGATTCGCTGATTACCGTCACGTTGTGCCCCAGTTTGGCGCAAGCTCGCGGGTACGGTTGAGATCAATCGACAGATCGCCGATCGCGGTTGTTGATGCCAACGACCTTTGCTCCCAATGCAATGGCGCGCTCCTGTTCCTCTTCATTACTGACTTCGGTCAGCACACCCCCATATTCCAGACTGTGAGCGACGGCGGCAAGCTTGCGATGTTGGTTCATCAGTTCTGTGAAAACATTAATAAGCAGGCATTGGCCTGGTAATAGCGCGCCCAGGATCAGAATCTGGTAAGGGTCGATAATGAAGTCTTTACATAAAATCGGCTGCGGGGCGATTTGGCTGACGATGGGGAGGAAATTAAAGCTCCCCTGAAAATATTCTCATCAGTCAGCACCGAAATTGCCGAAGCGTAATGTTTATAAATGGCGGCAATGCGTGCTGAATATCGAGATCATAGCGGATCGCGCCTTTGACGGCGACGCTTTCTTGCACTGCCGATAAACGCCATACACGCGCGCCTGTGTAGCATCGCCTGAAGGAGTGCCGTACTGGCTGAACCTCATTCTGAAAACTGGCCAGCGGTTGCTTTGCGGGCTTCTACCCAAATCGCCTTGTATCCGACGATTTTCGCTAAAACGGTTTGCATCATCTAGTATTTCTCCTCTTTCTCTAGTGGCTCACCAAAAAAGGATATGAGGAAACCAGTAGAGAGTTGCGATAAAAAGCATGAGGTGATCCGCTAATCTTATGGATAAAAATGCTATGGCATAGCAAAGTGTGACGCCGTGCAAATAAGTGAGTGTGGACTTTTCTGCCGTGATTATAGACACTTTTGTTAGCAGCTTTTATG
+
$&*-0)&&),6<;+++)*()'%%%%%)1,))*.=CFHFJJFFDEECHJJIGIGFIHJJJJJJE?@?AC76569JA>>?AB----:;47++,,633+,-&';=AB<<;1153()()((,-,,+,..3447?C??44586455679;;8888:2(9<-C9554577GCHDD@A>;40/)&&&()+,,-8>>=;<973347;9@DFFJJJ@B,+))).;?>ABFFH---/=8879@CECJEJJI;>@FJJIG?@:;9/./--'&&&.-+--,,,+**),/-.--,.97+**&(()+*)((()5>=<7BBCJJHIGJJJJJJEGAA;7555,,'&%%%%%%&&1238?DGGEFFGGEEHCCCDJ@A>@..,,+((''%%02333/+*)(&&%&')&&&%&'&&&&64((((998(((75+**+++''((*'%%'(..-/2345;;>BBAAA?<=AECCA77B>>>:8870..-(()((%$&'&)./28EFJFHDED88.-,''&&'%%'$%%$&&&')--.0(((**'''(*''&&,-/5739:FFFCDJJJJEJJEJHEDDJC?>@DGFGJJJIJIJGH?>>?JJEFC@AEDCCBIIJEFFJ@>853(/.+&%%&*067...50-,+))*++*+,*+''&%&(''&(,&&'''&&&$$#$&.$$%'/(*0-$$$$$%$$''++**+56<>=<>JEJJJFJDIJJEJJHJ9>3334::8786000/0+*'''(++**&%&$$%$%')((%#$%'%%&&%(359;9878A=BJIGE8888??@JDJHDBABABED9>=?EGHJ9821-*(&*+455675650+**+(..)(+++'''&''/,&&'--.((((*/&($&%&%&./000=A>??ADB???B@@@GJJED=<92<334/./02224))),==+(%$%$(*59:>>8::JGDE?B431+*&$$$$$'&%&(/3+('(-/0.,,.33283FEHB?AJJGIHJJI>>>>7777;211+))(''(&&&'(&&$$%%&%%%'*+7>AJEJDFHFB;:;<<54458GJIGJJJHFHBA?<=<=,**+.../.00))--.>DFBE55=B@A3=;:*))):::;DJ<<;=976+)**..+-?ABCCDIJJJIJCEHDJJJJJJBBB?@A765('.155699:;--,,,==<>@DDAB:;;9;860,75445.-**2236>@ACB;;DFJGJF@AHCB>)))96====GJEHJJJJJHGJIIJH@323++++1236>><;5:9?21100.*$&$%*++,358:=DJJJIJJJJHJJJ::::JJFEEFJGGJGJH<BCJJJEJFF@9BHBD>?=86;BB;7429<=>@5.--665765910/1026:557772??CJJHEDEHJJGJJJJEEDFJHEHCEGA=5,+,0./-++,4,+++*,8<:;;:HEFAB@***+=@<:;::9;JJJIJDGJJEBA@<983./229:510,.//+?ADIIFCFCHIGEAAEIHIEEIG??BFJIHJIJFFJGJ::9:?@>===?CJDGGJFJEE8477CFDGJFHEGHEGJJGHJFBCDG:65574559BECDJ:9:6''&&*&&)+*%%%'677554%%%''&%%)())*,,,.-,,,&&&'-,,*&%%&(&&%&((''&%%%'(0('('(''&&'&&&&&),,,(%%&)*)'+'('''&$##$%&&&&$$%'')*****//1.-.06000,---/..2-,))(/39GEIGFEEFJGGGHJJJJEHGF99977.+-431/'''&('')*,++))++8**+***+---GECDJJIJJGFEEHEIEFJJJIHJGFFHBJFD))))BDCCG====JCCGJJJJJJGGB3231-,+**)(()$$$$&&%()))*7:99=>?GJIJJ@>?>EDFJJ<;;:;65563*%$%%$$%%&%%$$%$$%'++-,,:=777599888>E=<<4444@@FE988910/+**/))),,***.54646???@JBEJJDEEEIHHED@*))/767CBBB:440,,,+-*&&&&&&(1-+(*)+,+&'%&&%%%&--AA>;==;9<=--00448*)),+-***&''()-1666:;>?CAFEJJCCBDDEE===?A@4444B@@?87455((((/+*,.444711180///9=8777HB><=/*'**)))***()(*348=;5,-6<9B889=>4444?9:>@DCA?AA>7773*('++7,,,,--,'&%#%&'(6))))6689:<<@=@>755::;++++.*&'-***/18;<=9979>AE<:989<553210.,,&&&'&&%%%%((&%%%&&'&'%&$$%)'(+%%$$&%($$*+,05310/03-()(('&(&&&$%%%)()*('&&&)*9447<?@AD;;;,)'&&'''#$$')0694/,&&%%%%(%*)'%&*+-*)%#$$%%%$%&'$##$%&%$#$%%(&&')21377>?BIFI>>>:<2.141+**22;?EJ@@@@EJGGED?;<9::9<899:93112242<1;@@B@ACEEBFCJJHGDHEDFJFJJJFGJHIJJGFA>@<DJEIFHDDHIFFHIFDDJJFJFCDEJHFD;6532,&&'''%%'(()*'''+--()'$%',**+/.%$$$%%&&((((*/01*&%%$$&'((&&)+)))*+.--0.-,,,--./**''&&&&45783-+-..-//5-,+%%%&&&&*..0123578CD??@?B@A>>:ACG=;:4545=;8653(%)(('')*/2@@A@@ADBCEEJJHE====DFF:977,,.-,1'&&&*+//..1/2146;88993=HJJB?=768A75598=<>@ABAAFEHHJFFGEFDBF:?>>@?/-,-0..?BCFC?@@@AAACED960)(%$$$$####$(+)+''%%&%%*+77389:ABEJIFJ9@JJJJJJCCG>;8611302.-0///100.+,''''&$&%'*&('%(*,*'&&%&(***-.1.0..//<=@BHHJJGGJDF>8639333**(''$$$%&%&/5-((),0012273-973243422100/(&$##$$'(&&$)05ABDEHI@=>>JCAB7644/./--24@@554543@JJFJIGJJJDHBCIEHHHJJJFIJJJFJECDCEGGJEGJJJHEJJIJIJIJJ6555?>?BJFFGJ321288@AJJJF?@EDGDGEJJDABBFJIJJJJFJJIGFJHJEDBBJGHIBBB>??BCA=@DFEBCAJJHJJIJJJGJGIHJJFEJJDFEJIEJJEGGGJIFFCGJIJJJEDECFDJJJGHDA@1=?<:6677:::=>>CBEEJGEHHJJHJJJHJFJHGJJA5IJ7774410105*))>@JJHICC@BABHBABJJJGJC=<;46667/----88AIJGJGJJGJEIHJEG@H?=:866=1><<<?CA><=B:(///1<>>---/>=?=>JJJHGJGG=DCJEIJHJGJHJJJGJJIIBDCBBBCBFH=CGJGJ;;;<DGJJHJG>>?JCEFDIJGEJDIJIJJFJJJDC<>BAGEJJ8889A<(((+)*.&&'(+*%&(%&%%('$$$$$%&'&&'$%'$%&)%&'4.--*(%%%'&%$%&$$%(*+)*,+,*'&('''&&'+*+-/2)')(&&&'%%%%&$%#$$$*))(%'('*,,00041238A>511'&&&((78;CHECEFJDB@<9,++,5887977:<><;DDD@<<?BJJDHJJJDD@<7788BCG1...-.,((++9@<===@A;4448E@EDJHJJJGGJFJJJC@@AJJJJJJJHGJGJEC??A@GJJGDCBDIJHIJJJJJDB765338;<ACHJHJJFEIJJJGJJFDHHAABDHJHJJJGHCFDGA@ABDD7('%$%&'*)&&&%$%(.-0&%&(999FEBHJ>1112AB?8732111321256564562212871111;4455;33356DFCDEA@AAJJFIIFGDDEEIJG++*+==DDEEJJJHGHJFJGGHJGFBBFEFHEDDE653324344,=....)'&$&%&'&&),))).79897854334999;G?>?>HCEJJJHGJJGIGJIJJHJFJ8887ED@BAA(''')JFHGJICDA@=;;<BCFDDA?>>@BAGEHJBBBBDB@ACE@=5111122445;97543+****<<>?BHFJI3334J5550**&%%$%$$#$(*.../>@ABFGJJDGJGJIDDDD>71111228>=BBBDA<BBBEJGIGJGJJJDBBB@>?@?B8440(001??ABGFDEA@>@B;:44''%&':;<<;72+/)++'$$&%%$%()3348;=/..++)**))+,7CG<:13006<ACEEHBAEEGGJFJJJDHB>>89;10234:7*+'(--/..,+.''&(*,/*++*++)&'(())((78;CBFECCEGDD1111B@JEEJEB21116667=B=84((''''&''%,-+,,-*)(**(*)((((1289<<974..10002*('')+''%%&$$%'('+,.4-(((%%&$$'''*&'%%%%$$%&')%%&%)'*+/.+01/1-,)((,24089:662,--,+**)*)()()/5699CBDCGGHIJHGDJDE@?@FA/,++/2++++%%&'&%%%%&%&%$%'##$'&')%%#$&&(+,10000376/,++.2356...10.311<;:''''')*+(((**.9BDCCJ<84566789&%%&)((&$$$(*('&%'(''7<=EFJJHIJG??>?JEJFEJIJJHICA4+++-0/10012,,,,4432254;3//9:CIJHJGGJJF>HBEDJDC;;;JGGE110+-**BJ;432244454***.:@+++,.'&'',,++,*+&%%&((')'(((((29:DFJGGJJFJJF???GGHFB>@100022=><?IDH==?>D>=;32232100239;A<BIECDECEJGJFJJJCEE@??67;:7732.,,'&%&)))+%$$$'&'+-.53499,,+,+166;<>>?@A:EFEBA===<///..-(''%&'%%'&%()...+**+)%%%&''%%%'.17A;;??ED?@@;;;;BCCCFJJJJJJIJA@;:8897:<>>?ADF<<89-)&&&'($#%&$$$%'%$$&&&&'*)&'''&%%+.104.'''(1//..2.+&%%%+((')1/--..,./0778981100))&%&&&&&'./01(''((('$$$+775677:53235DFF:999:;ACB?;@A8951<=@GJGJEHJ.---83324--+3.668;9=;24322563+*++@BBJDB45533.)*'&&&&4DCCDJEHCBB6666997774,+++(&'))*.1.&%%&&#%$%%%$$%$%%$%(*'%%'&&''''-)))*11)&&)*012<-,,,,,-42330',,+2:4-+)'(+++3?@>>985445<JEEJIJJIJJ<:;;?=ADJJ???>DJ>==<==EJE;;::BBCCA666588AADD?CCD=676:::7:ACE=>JGFE1--)+,278AGD>999898'''13)&**&+++@@BJJGJJFHJJFJGJFJHDDB@@@;<542//(&&%'&''((*----''''(9<<((()3226233:>B9999>2.5,((&(&%&'($$%'(*+,-.,&'&&&&)*+,,/.-1510('&$$%$$#$#$%&)'(%$&(%&&&%$%%%.---9;;=?@ADID@HJHFGJJECDC<;:;93224,---57F=988:BCADGE98855746&%%$$%')/15;?>@AHCDDJJBABFGEGEJJFDGB==>>@CCDGGDB;::84:((()../565+)('((*()&&%&&'(%%&')(&&%%&'338:<=90EA??BDDFA?=-,%%&&'$&(*/--34233::5@=<>?FJJJDGAEHCGDEJHE===:99987778<99879<??>=@53/,%$$$&(*&&%%((((---+&'''0124.&'.*(()44365-,*&&&'()*'&%
@Glass_T7V_2_D3_11_5_26
GCCCCTGGTGGCACAGAAGAGGTTGACAGACGCGACGGCGACAAGCAAACATGCTGTGCGACGCTGGCGATATCTGGAATACGCTATCTGCCAGGTGATCGCTGATGTACTGACAAGCCTCGCGTACCCGATTATCCATCGGTGGATGGAGCGACTCGTTAATCACTCCATGCGCCGCAGTAACAATTGCTGAGCAGATTATCGCCAGCAGCTCCAATAGCACCTCCCCTTGCCGGCGTTAATGATTTGCCAAACAGGTCGCTGAAATGCGGCTGGTGCGCTTCATCCGGGCGAAAGAACCCCGTATTGGCAAATATTGACGGCCAGTTAAGCCATTCATGCCAGTAGGCACGCAGACGAAGAACTAAACCCACTGGTGATACCATCGCGGCCTCCGGGATGACGACGCCGTAGTGGATGTGAATTTCTCCTGGCGGGAACAGCAAAATATCACCCGGTCGGCAAACAAATTCTCGTCCCTGATTTTTCACCACCCCCTGACCGCGAATGGTGAGATTGAGAATATAACCTTTCATTCCCAGCGGTCGGTCGATAAAAAAATCGAGATAACCGTTGGCCTCAATCGGCGTTAAACCCGCCACCAGATGGGCATTAAACCAGTATCCCGGCAGCCAGGGGATCATTTTGCGCTTCAGCCATACTTTTAATCTACCGCATCAGAGAAGAAACCAATTGTCCATATTGCATCAGACATTGCCGTCACTGCGTCTTTTACTTCGCTCTCTCGCTAACCAAACCGGTAACCCCGCTTATTAAAAGCATTCTGTAACAAAGCGGAACAAAAAGCCATGACAAAAACGCGTAACAAAAGTGTCTATAATCACGGCAGAAAAGTCCACATTGATTATTTGCACGGCGTCACACTTTGCTATGCCATAGCATTTTTATCCGATAAGATTAGCGGATGCCTGCCCTGACACTTTTATCGCAACTCTCTACTGTTTCTCCATACCCGTTTTTTGGGCTAGCTACTAGAGAAAGAGGAGAAATACTAGATGATGCAAACCGTTTTAGCGAAAATCGTCGCAGACAAGGCGATTTGGGTAGAAGCCCGCAAACAGCAGCAACCGCTGGCCAGTTTTCAGAATGAGGTTCAGCCGAGCACGCGACATTTTTATGATGCGCTACAGGGTGCGCGCACGGCGTTTATTCTGGAGTGCCAGAACGTCGCCGTAAAAGGCGTGATCCGTGATGATTTCGATCCAGCGCGCATTGCCCATTTATAAACATTACGCTTCGGCAATTTCGGTGCTGACTGATGAGAAATATTTTCAGGGGAGCTTTTCGTTAGCCCCATGCGTCAGCCAAATCGCCCCGCAGCCCGTTCTGTAAAGACTTCCGTTATCGACCCTTGCCAGATCTATCTGGCGCGCTATTACCAGGCCGATGCCTGCTTATTAATGCTTTCAGTACTGGATGACGACCAATGTCGCCACTTGCCGCCGTCGCTCACAGTCTGGAGATGGGGGTGCTGACCGAAGTCAGTAATGAAGAGGAACAGGAGCGCGCCATTGCATTGGGAGCAAAGGTCGTTGGCATCAACGACCGCGATCTGCGTGATTTGTCGGATACTGATCTCAACCGTACCCGCCGACTTGCACCGAAACTGGGCACAACCTGGTCGGTCATCAGCGAATCCGGCATCAATACTTACGCTCAGGTGCGCGAGTTAAGCCACTTCGCTAACGGTTTTCTGATTGGTTCGGCGTTGATGACCATGACGATTTGCCGCGCCCCGCCGTGCGCCGGGTGTTGCTTGGTGAGAATAAAGTATGTGGCCTGACGCGTGGCAACCTAAAGCAGCTTATGACGCGGGCGCGATTGCCCGGTGGGTTGATTTTTGTTCCGCAACATCACCGCGTTGCGTCAACGTTGAACAGGCGCAGGAAGTGATGGCTGCGGCACCGTTGCAGTATGTTGGCGTGTTCCGCAATCACGATATTGCCGATGTGGTGGACAAAGCTAAGGTGTTATCGCTGGCGGCAGTGCAACTGCATGGTAATGAAGACAGGCTGTATCGATAACGCTGCGTGAAGCTCTGCCAGCACATGTTGCCATCTGGAAAGCATTAAGCGTCGGTGAAACGCTGCCCGCCCGCGAGTTTCAGCACGTTGATAAATATGTTCCAGACAACGGCCAGGTAGAAGCGGGCAACGTTTTGACTGGTCACTATTAAATGGTCAATCGCTTGGCAACGTTCTGCTGGCGGGGGGCTTAGGCGCAGATAACTGCGTGGAAGCGGCACAAACCGGCTGCGCCGGACTTGATTTTAATTCTGCTGTAGAGTCGCAACCGGGCATTAAGAAAAACACCACGTCTTTTGGCCTCGGTTTTCCAGACGCTGCGCGCATATTAATGCTGCGTAGCGGCCGCTGCAGTCCGGCGAAAAAAGGGCAAGGTGTCACCACCCTGCCTTTTTCTTTGAACCGAAAAGATTACTTCGCGTTATGCAGGCTTCCTCGCTCACTGACTCGCTGCGCTCGGTCGTTCGGCTGCGGCGAGCGGTATCAGCTCACTCAAAGGCGGATCTCGAGGTTACGTTGTCGATCTGTTCATGGTGAACAGCTTTGAATGTCCAAAACTCGTAAAAGCTCTGATGTATCTATCTTTTTTCACCGTTTTCATCTGTGCATATGGACAGTTTTCCCTTTGATATGTAACGGTGAACAGTTGTCTGCTTTTTTTGTTTGTTAGTCTTGATGCTTCACTGATAGATACAAGAGCCATAAGAACCTTCAAATCCTTCCGTATTTAGCCAGTATGTTCTCTAGTGTGGTTCGTTGCTTTTCGTGAGCCATGAGAACGAACCGTTGCAATAATACTACTTTGCATGTCACTCAAAAATTTTGCCTCAAAACTGGTGAGCTGAATTTTTGCAGTTAAAGCATCGTGTAGTGTTTTTCTTAGTCCGTTATGTAGGGTCAGATATTCGATGTAATGGTTGTTGGTATTTTGTCACCATTCATTTTTCTGTCGTTATTATCAAGTTCGGTTACGAATCCATTTGTCTATCTAGTTCAACTTGGAAAATCAACGTATCATGGGCGGCCTCGCTTATCAACCACCAATTTCATATTGCTGTAAGTGTTTAAATCTTTACTTATTGGTTTCAAAACCCATTGGTTAAGCCTTTTAACACATGGTAGTTATTTTCAAGCATTAACATGAACTTAAATTCATCAAGGCTAATCTATATTTTTCCCTTGCTGGAGTTTTCTTTTGTGTTAGTTCTTTTGATCAACCACTCATAAATCCTCATAGAGTATTTGTTTTCAAAAGACTTAACATGTTCCAGATTATATTTTATGAATTTTTTTAACTGGAAAAGATGGCAATATCTATTCGCTAAAAACTAATTTGCTAATTTTTCGCTAAAACTGGCATAGTTTGTCCACTTGAAAGTGTCGAAGCTTTTTAACAAAAAGTTGCTGCCATTTCCACAGTTCTCGTCATCAGCTTCTCTGGTTGCTTTAGCTAATACACCATAAGCATTTCCCTACTGATGTTCATCATCTGAGCGTATTGGTTGTAGTTGAACAATTCATCCCATTTATTTCCTTGTAGGGTTTTCAATCGTGGGGTTGAGTAGTGCCACACAGCATAAAATTAGCTTGGTTTCATGCTCCGTTAAGTCATAGCGACTAATCGCTAGTTCATTTGCTTTGAAAACAACTAATTCAGACATACGTCTCAAAATAGTATAGGTCGATTTAATCACTATACAATTGAGATGGGCTAGTCAATGATAATTACATGTCCTTTTCCTTTGAGTTGTAGGTATGTAAATTCTTCTAGACCTTGCTGGAAAACTTGTAAATTCTCCTAGACCCTCTGTAAATTCCGCTAGACCTTTGTGTGTTTTTTTGTTTATATTCAAGTGGTTATAATTTATAGAATAAAGAAAGAATAAAAAAGATAAAAAGAATAAATCCCAGCCCTGTGTATAACTCACTACTTTAGTCAGTTCCGCAGTATTACAAAAGGATGTCGCAAACGCTGTTTTGCTCCTCTAGAACAGACCTTAAAACCCTAAAGGCTGAGTTGGCACCCTCGCAAGCTTGGGCAAATCGCTGAATATCCTTTTGTCTCCGACCATCAGGCACCTGAGTCGCTGTCTTCGAGTGACATTCAGTTCGCTGCGCTCACGGCTCTGGCAGTGAATGGGGGTAAATCGCCGCTGCCGGCACCTTATGGATTCAGTGCCAGGAAACTACCGTGGTCCAGAGAAGACCATCACGGCTTCTCCAGGGCGTTTTATGGCGGGTCTGCTATGTGGTGCTATCTAACTTTTGCTGTTCAGCAGTTCCTGCCCTCTGATTTCCAGTCTGACCGCTGGATTATCCGTGACAGGTCGTCAGACTGGCTAATAACCAGTAAGGCAGCGGATCATCAACAGGCTTACCCGTCTTACTGTCCCTAGTGCTTCCGATTCTCACCGATAAAAAACGCCCAGCAGCAACCAAGCATTGAACAGATCCAGATGGAGTTCTGAGGTCATTACTGGATCTATCAACAGGAGTCCAAGCGAGCTCGTAAACTTGGTCTGACAGTTACAATTCTTAATCAGTGAGGCACCTATCTCAGCAATCTGTCTATTTCGTTCATCCATAGTTGCCTGACTCCCCGTCGTGTAGATAACTACGATACGGGAGGGCTTCCATGACCAGTGCTGCAATGATACCGCGAGACCCACGCTCACCGGCTCCAGATTTATCAGCAATAAACCAGCCAGCCGGAAGGGCCGAGAGGCGCGGGAGGATGCGGTCCTGCAACTTTATCCGCCTCCATCCAGTCTATTAATTGTTGCCGGGAAGCTAAGTAAGTCTGTCGCCAGTTAATAGTTTGCGCAACGTTGTTGCCATTGCTACGGCATCGTGGTGTCACGCTCGTCGTTTGGTATGGCTTCATTCAGCTCCGGTTCCCGACGATTGAGGCGACTACTAAATCCCCGCCGTGTCTGCAAAAAAGCGGTTAGCTCCTTCGGTCCTCCGATCGTTGTCAGAAGTCAGTTGGCCGCAGTGTTATCACTCATGGTTATGGCAGCACTGCATAATTCTCTTACTGTCATGCCATCCGTAAGATGCTTTTCTGTGACTGGTGAGTACTCAACCAAGATCATCTGGAGTGGTGCTGGGCAGCGCATTTGTCTGCCGGCGTCAATACGGGATAATACCGCGCCACATAAGCAGAACTTTAAAAGTGCTCATCATTGGAAAACGTTCTTCGGGGCGAAAACTCTTCAAGGATCTTCCGCTGCGATCCAGTTCGATGTAACCCACTCGTGCACCCAACTGATCTTTCAGCATCTTTACTTTCACCAGCGTTTCTGGGTAAGCAAAAACAGGAAGGCAAAATGCCGCAAAAAAGGAATAAGGGCGACACGGAAATGTTGAATACTCATACTCTTCCCTTTTCAATATTATTGAAGCATTTATCAGGGTTATTGTCTCATGAGCGGATACATATTTGAATGTATTTAGAAAAATAAACAAATAGGGGTTCCGCGCACATTTCCATGGTGCCACCTGACGTCTAAGAAACCATTATTATCGTGACTTAACCTATAAAAATAGGCGTATCACGAGGCAGAATTTCAGATAAAAAAAATCCTTAGCTTTCGCTAAGGATGATTTATTGGAATTCGCGGCCGCTGTTTGTTCGAATTCGCGGCCGCTTCTAGAGTTATGACAACTTGACGGCTACATCATTCACTTTTCTCACAACCGGCACCAGAATCGCTCGGGCTGGCCCCGGTGCATTTTTTAAATACCCGCGAGAAATAAGTTGATCGTCAAAACCAACATTTAAAATTAGACGGTGGCGATAGGCATCCGGGTGGTGCTCAAAAGCAGCTTCGCCTGGCTGATACGTTGGTCCTCGCGCCAGCTA
+
&&&*0/1,+&&%$%%'+*,/100017<ACCBBD:;;;BEEJJJEFJJJGJJJJJJEGJG????DJAAJ333/-,+''%%&()(((&'**//00:::?>>?>>9///BJJ;;;<A?@DJDB:0/2388:462267>?C@?@:<<>>==ADDDC/..0'&*-),--)(('(*()'('126456453/..0/00&&&(,--..*4@@DEJJECGDB<;&&&)((()+-,,548/)*5*66HED>>=..+,-(((&+/199A?9988<=>AJJJJGFJJJJFE666653222:A@;888BA5521333---25:D>=+=+,<:<EDDJCJFJE:9955,,,,33////CBABCD33343334,+++,,%&)).1BJECGEGHFHHJCB,+))-'%%'6)'&*,*.---***)(''''(('(&&.*&&)&&'(,''1<AABJBF==899:<=BCB?222A@GDIJDFGJEHJDG:;;89<:<<@D>JHB@B@DA?>?85544=>55>@8877)'''711///./+,,.:=>==C@@BB@BDC<;;;CFFFIFBCI1///>?@FDC@@??>?DEDJEJABC>??>F<::;:;;;=<<;?@@?9...*,,,@@D<<=G;;;:=??6-,,-/++)&'&'**)).3242+***),..322541134=?DA??>;8&&&&)'(('*))++-,,/2//;@@J5657ACFCCDBCDCJJJJJHFJFJEIDCEGGFJEEC>>?>BDC1)&&$%%&+./077BDCGJJFJJJG@DA@BAABEB@;=:CDEJJIJJIIJJJJJEDJ>4331*&&+'*''(+,--,--//14;E@=<<661011-.1+***001111123334:DHHJFH=<<<;GHDJHDGDHIJHJFJD999;FEEBDCEEJCEG@>?C666.--)))))-.2..)(('((&''%%%+&&(&%%&''''(7@?&&&(<5234678BA@;8./*(('**+.<;;?@@@DE?@9AJHJ?>>AHA<<=3110-++*1+1533136897*)(%%&(*.0...0AEFCECCG?>>;:;==:3***+--..,,,/113442.-4:9><<95762+;?@@AB>?<>><@@CJJIEFIJJJEHFIF>;:8./?@=;=4=>>J;::;?>;<@@AGHJJJJJJGFHCGC@:('()))HGBE@>DC@==>IEA@@BC>=<5--722*&%'*(()213344556C@B=B?4444A7EEFJJHJIG;+*(.<667././))))84+),,*-0,,8;5547=@==<889<AIJJJJEIJDDCBA@A:::8988:>98777?)%%')844///.,'&'-)---.4,(&%('()034567=)'''66++++==6*'&&'''**.5.(()--+,.,0'&&&,115'&&&())+4338898:7766<2,((*)(+0198999BB<76688<<=>A?::;=)(&&)10./22/..*****))%%%'.+*'''%$$'76777HJJDHJJFJJFIHJJEJJFJJJJIJJ6646123JHI>??=>>7988<9-+0,3356@<=>@GGJFIEJ>=1..4=?=777;86)((-6;=>A?<==++++?B5555JB??@DGGIF?=))('*(%&%&,8<.---C>??=JD>;+'+'(*&&&&1./0-++(*'*&&&',-00*(%%%)))))-..++,,,>>?BDJGCFEGEFEDJJJJJEDDDGDFD@?=>-))6<EJICE?CBB@?=11(7:52.()24)))*2/.0,,,+..%%$$(./1633343110/2330=:<@DCIJJIJECHJJHDIGF@)&(/,+++++**-+*)),+1257=320,,'(////*)&&(+--71111:6822239000154//0.'&&%&(.?CBAB==:;CBA.-,(&%&%)*,0019:<=>>AAB====IEJJGGJJJDEEDJGEE><=@=<;?ACCJ>9445;;;:<<>GAC@@?A=81374544.)*+,,,--1115899:9<A;;;;B/./.00)**2149..69CJ;;:;IEJHDFEIJJFD?::**./::87112022+++6:77677@>=<>EEGEIEHHJIJFHJF?@AED>=982--2249;BDD:GHJJHFDGIJJII76/..4621*)*+898;;*)(()**(//.+///<<=;;>=A=>>B;;<<FJGJJJDA?')&&'((:<<BB@A<2%)%%&'(%%.4CIIGDGIJ6555;75//./2387:;;=CJA@@A9888>=?CCBACIJCA?;99<A<@=@@>;<30***)+''(('''(----68>@;9--.0322:<@<@?CBF==5000050,-00;;+++@BBEEEHJJDAADJAA:998767-:7,('(((()''%%%%*/2,,,-5***+:=6779@@:97AIJHIGIJFJDJJGBA>+++*,,*)))+9:9>>?+++,1****-/77***,JECCAA@766;=?C=8998>@:4811(111:(((/*+*'.')))<>:99.**+*996677?@?97:44658<<=???BCJJFCGEDIGIJIJJB=<=@??AHDFJHJJJJJ@?@@>?=<A==:999556++11385('%%&(((8;BCCB;((()+&$#$$$$&/-573444;::7668::*%%'),))&,.60,))*,12<=<;228=ACE@=//-+*&&9>@A766868656-,.89<>88;;CCACCJEBAACA@A@BHD?HGJDBD?>EBAA@@>:0,+*'&%&&())++.3@:889;CC77768;898AAACDBBA=?D@?AF=<ECACDFJFGJGJFJBEE5/0;<<?DC956@BDHJJECECGHJIJJJE::98//0/2&&&&&%'&(&&&0.**,////57;..083(3112;6667&&&&,,,2441035>BJHGDJJDCIDFDFGJD::;9;9;331123544@,,,,D???@HJJJBB::::>DA=B==>?BDE<<ABABCGGGB@;?CDD<=<<?=3+*))'&%%&,++'%%&(9<213;A@AB@=---***),,+)()+*+++++++-6++--&&&%$#$$&%'''(+...-.,*'''04<<<=CFGDA??>?986648<:;=:?<=;;<40//++'(%%####,8887A96688/0//1129FC>A>?BBDCFFIEBBBAA>@EDFGFEJHIGEJJHCDC@FH7777H>:9<JEEC=>>465444552246811),*+-/044544+++099;<<=(''&,,.//0.-/:/0AAC@>@86667<<&&&%'&(*++)*2)(&&*+)''&)*1688799<HHICA?=>BA==>>8&&&'&&%)'444779:<==<=<<BA77?@ABCGDDDGGB<==FA><<.-+++4666/4654566<;;:;>.+((+())1895**)+*+)4522)(%%&,::53)&&',)')))89>?65**)*.,---009?@>0'''&%%%)*$$()213562)('((66/(&&).&&&&&((,/))--0&%$##''*)%%%&%%$%$',...126::;9:,++))))('')4),6756:;JJJJGDDDIFJEJJJE?;;<DJG@?>>@JDDA@EEEFGJD@?CFEJCFAADC8666>8:75--,,,.,023,,++'&&&&)''(((&&'-::B;E@EDEEJJJH11>,%&&)110-+&&&%%&&(1//31,((122222551111@9;=?D=::98::B?FEFCACIGGJJHBBABEDHC@@@>@CEHHEDEH322>-'''A@@?A=??:C9888<99..**+,3353-/&&'')'.42)'''*50==5)))+2))'((-10231+'((2>??=;;;>DB<<<<//./9988:85301-872<<=??;21134311)&&,212*))*55799>);<:8:>>>??:-,)),72((&'+,0046<D//04445=>>C>F<33@BDBIJDGJJD@@EGIFJ@BGCFFFBEBCDJIGEDIGI?=<=DBA8/--,--*))*,/+,-38=?D@@?<<@JHJJDA>5554;;2(('(6121,)***+47449854678101---0/--./03232422<<JJHFJGIJJBBDBFJFEGJGJGDJJIJIFA>+))+*333785;7>JHJJJJHGFIE>>'',.5-./()),5-**()**,'%(+1222230/.'&&(''%%26899<??@CBJDGEJA;;<=FCB61258<;;9<@760,*(()8:?@AA??@?C@EEJJJGEJA@B<<=C;;?AJBA@;877344CA@54-1($%$%%&%&'&&'*++.5&&$$$$,,/,)),&&*,+34+2'')&)$##$%&&(&&,+)&&&)())*-,6,,,***,--=GJJGF??;:=<;<;=;;:?>?@CJEJFEIEE@B+++6AJDC?888C-*)).4889DDIEJA@1117BEE44.1*&&'-04&&&%&''-**-.-346<10,,,**)*++,/8<9732211110,-.4449222+'$&$%%'.019887;FBFCC?BAB;66889(('&&&'''64)(+**.)'&'.;****>;>E?<89:7%%%%%%&(((,+*+,++().0/,*+,;6;;>EEIEGJ??<:;::7-----..6::42//)))))324853419:;><;;A877:ACBBC5556A@A>10..+,++0(''(,.4****33..056678731//13,,,''''%&&&))+*+,)-2+,/@BCFCGJJFGJHJ98EC=<:9:97///07@AC<;0011A4348412020**(+''))**33>BDF<;;:==;<4)@>=>???C==)))*7:>0??A@BDJJGFGJG@B@BJJFJJJJJJJHJJJHC66256680+*((((*)).''&&('&&&&''(0222399EEEHFJ@@>A@@BCBG@>221,*)''',/214534/-./<>==7'%%&$%%('&&&''/25=>?8CB@A@AIB?@@BDCBDEDEHEFJDFFC@?('%$%+22232553552335?;:<<@A@G7765999BB>0...0...1./2305334*))'%$%&%%'*)'%%$&&%$$$&++,))'%&'****,**+?AC?=;;>ADDCFDCAE::ACB@@>=4444;;;:;4333894('&&+--.***''('())*01;;:<ACEDFGJJJJJJH@@?4445=>>@?>=;@.(((<(((??BBJCEJJ@?@FI@AEGFJFJHJGJJJGGJ>===ACD8////,)(%$$%&%&+(&'&%$%%%%%&(()&&%%$%''')))--928548.)))),++6BJJJJCBB@E@?B;;;;<3*.AGDA?A@?<444<<222/--.577FIEGJJJGHIJJJG>>>JJ/..AA0.'%'',,,/00320%$$543/)))4?<@975----C7767:333***+4//773446C>@>=<22))+;<:;<B@>=?A=999:BCBEC:774678'''(433:<84454@?A@...=A44444234B=;:2/4'0.---/...,...:@IIEC@((((*&%%)348889:89*/;GFB222HJJB===>CIJ677435,---7?JDDDAD++++5123?BAAEJD@@@@AH===<BFGHDFB?==?JJJJHJHFBBD9999JIDCE:<9:<<87630+*.,,,/:7////''(')(*+-25779:::FDJH;;*((+53(((/6990.-.<@;:/..1:<;;C>><<?AFF==A<=?)'''+-.9<?@BAB@A@B:@CGIGD@?AAEA><>32229)(&&'229;511+++,-,++./.''&%(*++445789;;++++78559:9;>=FCC>>=>CACB:::;HE?>0-.-/22222///((+029:65546*&&%'&&'+01123:>:::;==7783333989;@??CCFEA1-2++0//00.)))4/00//./14=EC9---.//)'''&$$$$%'6::;A;655'%%(%&&&0530534))))-11CFI6666?+))2,CDCE6555:3354554550++*+.%%%%&
@Glass_T7V_2_D3_11_5_27
ATTTGAATCATACTTACTTTGCATGTCACTCAAAAATTTTGCCTCAAAACTGGTGAGCTGAATTTTTGCAGTTAAAGCATCGTGTAGTGTTTTTCTTAGTCCGTTATGTAGGTAGGAATCTGATGTAATGGTTGTTGGTATTTTGTCACCATTCATTTTTATCTGGTTGTTTTGAGTTCGGGTACGAAATCCATTTGTCTATCTAGTTCAACTTGGAAAATCAACGTATCAGTCGGGCGGCCTCGCTTATCAACCACCAATTTCATATTGCTGTAAGTGTTTAAATCTTTACTTATTGGTTTCAAAACCCATTGGTTAAGCCTTTTAAACTCATCGTAGCTGTTTTTTTCAAGCATTAACGTGAAACTAATTCATCAAGGTTAATCTCTATATTTGCCTTGTGAGTTTATTTTGTGTTAGTTCTTTAATAACCACTCATAAATCCTCATAGAGTATTTGTTTTCAAAAAGACTTAACATGTTCCAGATTATATTTTATGAATTTTTTTAACTGGAAAAGATAAGGCAATATCTCTTCACTAAAAACTAATTCTAATTTTTCGCTTGAGAACTTGGCATAGTTTGTCCACTGGAAAATCTCAAAGCCTTTAACCAAAGGATTCCTGATTTCCACAGTTCTCGTCATCAGCTCTCTGGTTGCTTTGCTAATACACCATAAGCATTTTCCCTACTGATGTTCATCATCTGAGCGTATTGGTTATAAGTGAACGATACCGTCCGTTCTTTCCTTGCAGGGTTTTGGATACGTGGGGTTGAGTAGTGCCACACAGCATAAAATTAGCTTGGTTTCATGCTCCGTTAGTCATTAGACTGAGTAAGCTAGTTCATTTGCTTTGAAAACAACTAATTCAGACATACATCTCAATTGGTCTAGGTGATTTTAATCACTATACCAAATTGTGATGGGCTAGTCAATGAATGATGCATGTTCCTTTCCTTTGAGTTGTGGGTATCTGTAAATTCTGCTAGACCTTTGCTGGAAAACTTGTAAATTCTGCTAGACCCTCTGTAAATTCCGCTAGACCTTTGTGTGTTTTTTTGTTTATATTCAAGTGGTTGCTATAATTTATAGAATAAAGAATAAAAAAGATAAAAAGAATAAATGCCGCCTGTGTATAACTCACTACTTTAGTCAGTTCCGCAGTCTTGCTCCAAAAGGATGTCGCAAACGCTGTTTGCTCCTCTACAAAACAGACCTTAAAACCCTAAAGGCTTAAGTAGCACCCTCGCAAGCTCGGCAAATCGCTGAATATTCCTTTTGTCTCCGACCATCAGGCACCTGAGTCGCTGTCTTTTTCGTGACATTCAGTTCGCTGCGCTCACGGCTCTGGCAGTGAATGGGGGTAAATGGCACTACGGCACCTTTATGGATTCATGCAAGGAAACTACCCATAATACAAGAAAAGCCCGTCACGGGCTTCTACAGGGCGTTTTATGGCGGGTCTGCTATGTGGTGCTATCTGACTTTTTGCTGTTCAGCAGTTCCTGCCCTCTGATTTTCCGGTCTGACCGCTTCAGATATCCGTGACAGGTTATTCAGACTGGCTAATGCATAGGCAGCAGATATCATAAACCTACCCGTCTTACTGTCCCTAGTGCTTGGATTCTCACCAATAAAAACGCCGGCGGCAACCGAGCGTTCTGAACAAATCCAGATGGAGTTTGTCGGTCATTACTGGATCTATGAACAGGATCAAGCGAGCTGGTAAAAATTATCTGACGGTTGCCGAATGCTTAATCAGTGAGGCACCTATTGAGCAATCTGTCTATTTCGTTCATCCATAGTTGCCTGACTCCCCGTCGTGTAGATAACTACGATACGGAAGGCTTACCATCTGGCCCCATGCGATGATTGGCGCAGGAACCCACCGCTCACCGGCTCCAAGATCTCGCGATGAAGCAGCAAGCAAAGGCCGGCGCGAAGTGGTCCTGCAACTTTATCCGCCTCCATCCAGTCTATTAATTGTTGCCGGGAAGCTAGAGTAAGTTATTCGCGGCAACGTTTGCGCAACGTTGTTGCATTGTTTCAGGCATCGTGGTGTCACGCTCGTCGTTTGGTATGGCTTCATTCAGCTCCGGTTCCCGACAATTGAGGCAAGTTCATCAATCCCCCATGTTGTGCAAAAAAGCGGTTAGCTCCTTGGGTCCTCCAATCATTATGAAGTGGTCAGCCCAGTGTTATCACTCATGGTTATGGCAGCACTGCATAATTCTCTTACTGTCATGCCATCCGTAAGATGCTTTTCTGTGACTGGTGAGTACTCAACCATTGTGGAGTAGTTTATGCGGCGACCGACTGCTCTTGCCACCTAATAGGGATGATATCCACCACATAGCAGAATTTTAAAAGTGCTCATCATTGGAAAACGTTCTTCGGCAAAAAACTCTAGAGGATCTTTGCCCCGCTGTTGATCCAGTTCAATGTAACCCACTAGTGCGCACCGACTGATTAATCTCTCACGAGCGTTTCTGGGTCAGCAAAAACAGGAAGGCAAAATGCCGCAAAAAAGGGAATAAGGGCGACACGGAAATGTTGAAATACTCATCTCTTTCGTTTCATATTCTAAAACATTTTTGCTGCGGGTTATTGTATCATGAGCGGATACATATTCAAATATGTTTTTAGAAAAATAAACAAATAGGGGTTTTCACACATTTCCCCCATGGTGCCGACCTGACATCTTCAACCATCTCTATCATGACGATTAACCTGTAAAATAGGCGTATCACGAGGCAGAATTACAATCAAAAAAAATCCTTAGCTTTCGCTAAGGATGATTTATCTGGAATTGTAGGGCACTATTTCTCAATTCGCGGCTCACTTCTGAGTTATGACAACTGACGGCTACATCATTCACTTTTTCTTCACGACCGGCACGGAACTCACTGGCTGGCCCCGGTGCATCTTTTAAATACCACGAGAAATAGGTTGATAGAGTCAAAACCAACATTGCGACCGACGGTGGCGATAGGCGCATCCGGTGGGGGTGCTAAAAGCAGCTTGGCCTGGCTGATACGTTGGTCCTCGCGCCACTTAAAGCGCTAATCCCTAACTGCTGGCGGAAAAGATGTGACAGACGCGACGACGCAAACATGCTGTTGCAACGCTGGCGATATCGAAATTCCCTGCTGCCAGGTGATCGCTGATGTCTCTGACAAGCCTCGCGTACCCGATTATCCATCAGTGAGTCAGCGACTCGTTAATCGCTTCCAGTGCGCCGCAGTAACAATTGCTCAAGCAGATTTATCGCCAGCAGCTGGATCGCGCCCTTCCCTGCCCCGGCGTTAATGATTTGCCCAAACAGGTCGCTGAAATGCGGCGTCGCTGATCCGGGCGAAAGAACCCCGTATTGGCAAATATTGACAACCAGTCACCCATTCATGCCAGTAGGCGCCACGGCGAGAACCTAAACCCACTGGTGATACCATTCGCGAGCCTCCGGATGACGACCGTAGTGATGAATCTCTCCTGGCGGAACCACAAATATCACCCGGTCGGCAAACAAATTCTCGTCCCTGATTTTTCACCACCCCTGACCGCGAATGGTGAGATTGAGAATATAACCTTTCATTCCCAGCGGTCGGTCAATAAAAGAATCGAGATAACCGTTGGCCTCAATCGGCGTTAAACCCGCCACCAGATGGGCATTAAACGAGTATCCCGGCAGCGCCAGGGAATAATTTTGCGCTTCAGCCATACTTTTCATACTAGCCATTCAGAGAAGAAACCAATTGTCCATATTGCATCAGACATTGCCCAATGCGCTGTTCATCTTTACTGGCTCTTCTCGCTAACCAAACCGGTAACCCCGCTTATTAAAAGCATTATCTAAGCGAACGGTTAAGAACGCCATGACAAAAACGCGTAACAAAAGTGTCTATAATCACGGCAGAAAAGTCCACATTGATTATTTGCACGGCGTCACACTTTGCTATGCCATAGCATTTTTATCCATAAGGTCGCGGATCCTACCTGACGCTTTTTATCGCAACTCTCTACTGTTTCTCCATACCCGTTTTTTTGGGCTAGCTACTAAGAAGGAGAAATTATAGATGATGCAAACCGTTTTAGCGAAAATCGTCGCAGACAAGGCGATTTGGGTAGAAGCCCGCAAACAGCAGCAACCGCTGGCCGGTTTTTCAGAATGAGGTTCAGCCGAGCACGCGACATTTTTATGATGCGCTACAGGGTGCGCGCACGGCGTTTATTCTGGAGTGCAAGAAAGCGTCGCCGTCAAAAGGCGTGATCCGTGATGATTTCGATCCAGCGCGTTGCCGCATCTCCTAAACATTACGCTTCGGCAATTTCGGTGCTGACGTAGAAATATTTTCAGGGAGACTGATACATCCCCATCGTCAGCCAAATCGCCCCGCAGCCGATTTTATGTAAAGACTTCATTATCGACCCTTACCAGATCTGGCGCGCTGTTCCAGGGCCGATGCCTGCTTATTAATGCTTTTCAGTACTGGATGACGACCAATATCGCCAGCTTGCCGCATAGCTCACAGTCTGGAGATGGGGGTGCTGACCGAAGTCAGTAATGAAGAGGAACAGGAGCGCGCCATTGCATTGGGAGCAAAGGTCGTTGGCATGAACAACCGCGATCTGCGTGATTTGTCGATTGATCTCAACCGTACCCGCCAACTCCTCGAACTTGAGCACGTTCCTGGGCTGTGATCAGCAAATCCGGCATCAATCTGTACACTCGTGCGCGAGTTAAGCCACTTCGCTAACGGTTTTCTGATTGGTTCGGCGTTGATGGCCCATGACGATTTGCACGCCGCCGTGCGCCGGGTGTTGCTGGGTGAGAATAAAGTATGTGGCCTGACGCGTCGGGCAAGTGCTAAAGCAGCTTATGACGCGGGCGCGATTTTCAGTCGGCTGATTTTTGTTGCGACATCGCCGCGTTCGTCAACGTTGAACAGGCGCAGGAAGTGATGGCTGCGGCACCGTTGCAGTATGTTGGCGTGTTCCGCAATCACGATATTGCCGATGTGAGTGAACGACTAAGGTGTTATCGCTGGCGGCAGTGCAACTGCATGGTAATGAAGAACAGCTGTATATCGATACGCTGCGTGAAGCCCAGCGCATGTTGCCGTCTTGGAAAGCATTAAGCGTAGGTGAAACCCTGCCCGCCCGCGAGTTTCAGCACGTTGATAAATATGTTTTAGACAACGGCCAGGGTGGAAGCGGGCAACGTTTTGACTGGTCACTATTAAATGGTCAATCGCTTGGCAACGTTCTGCTGGCGGGGGGCTTCGGCGCAGATAACTGCGTGGAAGCGGCACAAACCGGCTGCGCCGGACTTGATTTTAATTCTGCTGTAGAGTCGCAACCGGGCATCAAAGACGCACGTCTTTTGGCCTCGGTTTTCCAGAGACGCTGCGCGCATATTAATACTAAGTAGCGGCCGCTGCAGTCCGGCAAAAAAGGGCAAGGTGTCACCACCCTGCCCCTTTCTAAACCGAAAAGATTACTTTCGCGTTATGCAGGCTTCCTCGCTCACTGACTCGCTGCGCTCCGGTAGTCGGCTGCGGCGAGCGGTATCAGCTCACTCAAAGGCGGTAATCTCGAGGTTAACATGTAAATTTCTGGTGAGCCAGCTGAATGCACCAAAAACTCAAAAGCTCTGATGTATATTATCTTTTTTACACCGTTTTCATCTGTGCATATGGACAAGTTTTTCCCTTTGATATGTAACGGTGAACAGTTGTTCTACTTTTGTTTGTTAGTCTTGATGCTTCACTGATAAATTAAAGAAGCCATAAGAACCTAAATCCTTCCGTATTTAGCCAGTATGTTCTCTCGTGTGGTTGAGTTGTTTTTGCGTGAGCCATTT
+
'&,('&&(+**+6899BCIICJJJHEJ?=;;=>?JEBACJ7521*)))B97558>CAAD;;76<=A@<=<==;99=<;,+&&')/05553115?;93*+@AAACJHJJJEEEDCEHEJIJEHHJJJJIJJGHJJEB7=>B999EJJHJJEFGF?9778BE''''%%&&))($$$')*/,+*(+''*)%(%*66578>D999;41''''.))))=:JJJIIHDA@@@CCA00/01112CFECEJCBJIJFHCACDEHJJJJIJJJJHIJJJJIEJJFGJIHFJJJJJHJHGJHEEDGJ9778?657<=;.-,,0'@FJFJIEECGGE33334+**'()(*(')*++*+6>54111.,--32''''2125..**++632236))))=@JCCBDCBEEDEB@A?A0/./15(&&&211535335:588?:BFFJHJFJI@>??JJJFHIHJJA>=>ACAFB8;4=?5213875/++('),ACACE=D:@@BCBCB<=AHFE==>?JJJJJIJJJJHHJJJHGJDJHJJJGJIGEEC6345?FFDHJJIJHIIGJJJGEJJJJI2---1'/17616523@FHCAAA@?>??CCCC@@C@><3344AGJJJDJJEDB>>BCHGEHDA<9''''./73?EBFEEIIBCDDGFJGJGJJIJFHJJJFHJJ%%%%6==>22,++)*-43468C@CD>JCD:;::?5223100*)%%%%$$&+-..BFGHFDDEJJJE;;;;F:1125433167;9763'&$#$&'046(%&&&&#$$,>ECA2111?=?<;;:>ECGHJEEDHGIEJ@@@?H1111E88878;/,((+)((+))&$$$%)'&&%&%&'+,,///018><<;;B555<=<43+*)*00-***-/.,,,,))))>?FJJJJJHFFFJFJHJJJJHE((()*))-*+..41.+*+****10--('&&'-++((((())-)*(,9=>:>@>*'((=A=IHGJFIFGGJGBBAGJJJJEGFJJJFGHIFJD>=;<?@7776==>AFH?===A;<=BCDC<<ACB?==@=?=>>=99C?AHIFHB?EJAFAEDA<89@=GFCFFBBAD<986,'''(.0/187;6432110*()+**'&+?AB=99=CJFJ==<;;;:54*%$&&''&(..33FHDBGFABAAD?A??>>>>DD3/2-,)((&(***+,<IGGHJJJB@A@DJJHJHJJED<GFGIJGJA?...>B4323244&&&??AADBCGDEGC,)*+.,,,.666E?=>.--/9*(('6777BCA@>>=9CD@:@=@FEDJCDGF@@????8667>GGJIDFDCFDCCCH:;=1/=<:;<DJDIJEJIJGDBEEDJEGJJFJDDGHIJJFE>==6632---.014335633011.-&&''('%&'&)--/.0//0:845?GHEGFEDCGB?A??@;>;334<<AA@@B@JHJJECFBJFEF,++,>>DGJEA?889:EFJHHEEFJJGEJIGHIJDJHF54000-.<=FEHJJEJJJJJFCGEJHJFHCE@@>>@GEE???0/./@<=>>(((',&&&%#&)*(/<>>7623*'(.//446?AAIH@==6*((''&'&'&&',,--*(($$$$%%%%(,+1+***11133475)))))1119:<A@=;;CE=>=765==<'&&%&%%**'))+))*....,.,+-.-,/0'%%%((++,.,-()))(()EFJGDEG9899++*+&$%(*/,++*'')*,,-.012522230))('%%&'*)))*(''$%%%;;;<>@A6555JJJHJ55546-&&'0&&&-++*,'&&+**+,145878<8A21235555AB@?==<?>?;;<=A-.0018789;2255;/-',')&(+%%(&&%%%&''-+'%%%)((%%%%%###$%%%%%%&'&((%'(''()(+&'))'&&&&%'&%('''''')&%%%%%*+'&&)1-1,,+***,3342566<><>?>EJJJJFHCBDBD=7//001-))/-+++3579:88;9688CJ@>?3,+++*+*+'$$%&%&$$$#$$$$%&&'++67<:<<882)'%&(&%&&$%&,-7:@CEAACBDG@??AEB;<;<AAHGBEDD8889A;;<;<;===97,45=>=;+++),*(%%%'(&&%&(%&&(&&&,34?C<:98754&'.07JFIJFCEDFE<<<<::-&%%%&%&%%')**)))&&%%&)&$$$$&&')/-027ACCEIGJFIFJHIHJFGDIJJJG====AAABC@D?>=6=+))*:0/0/(('(/678BBBBEJ958<:,&&&(%%$%),,+*)*+.))))+*'&&&&'+**(((('')12222''''%%$&&)**,-*+)(&%%$%%%##%)*('(&%&%$$%$%%)$$%')+0(((89@EJJDFFD****AC@=@BHJHDABBBBB.)(&()(*,.++'&%$&&(*))++*)1123,,,,90))+,;8752.'''(-+,'&&%*+((('*'&&(,'''()'')%$$%)''%$)//009776/4)((,))))0045=<88DECBFBBEJHJBBA???BDIJGFB<BB:.-,.<0877798:<=HCA@90+-130/2++,---./+(%$$%$$%#$%#$#$&+*''(')-'%&&+++.;@=>=/+)*++.--.0-,+*))*+)(*$$$&)'''.(()5244;;CJECEDH9;:9-+**,*))+(()()(%%%&)((--0((((-)%%$%*&'('+*)(%%&%.*,%%&&%%&'*((('&$%%'++-+*((*+,,-/05522?CECABBFH>=<::,'%$$&%''038>B<889;?AEFJE?<8667>AAB5432/.0--67:675.-(''+*)(('''(('$$&%))%%%%$&%%&')'('&&'*+,..1/.//'&'%'((((24<=BEG>>====IBCDA@A--,*)****'''*+.+(((&%$'$$$%)*))))(''%%%'*&&&(%%(&(((/0154'%%%%''++*)**-;FGJJDEDGEECDEFJJGCDEFHJFHF877....''%'%%&&&&''''%%$%%'4==?11114*)))/5655445////57;;HJG?66660-+'&&'(,'&&0,-.-0..'&&('(*)%$$%&),0122.-,-27665//+((%$$$'&&'*))&&)).*''&&'())*,-'''&)(%%%(('''(&+,++8>;=CF??>:444/..-0,)(('-.>==@DC71014447:41/*((()+*(%%%%&%&+()+....0.254;=1...231--++,--.(((<AAJDA?@@=<<<=>>?22138-()&&'),,+('&%#$%'(&&&+7645/,--**44;221111./0,,++.'&'**02465540,+,--133*)'(''$##$%%&%$%%',.999:CAA?@CECJIJFJFHF88841/--.)(('&''%%'())44477664-+(&%&'()(&($$$$&%%(()**+-1;=22//10+++*+**--)**)+*+,../=DGJHJHGJGFDD4444AB62100323<<@210('&&''%&%%'&&&%%&'(*)*''++;<<?@A@@F53)))(****,-,../.-.,('(''(?AEGJFGFHJJJJJF@?AA.,+'((((().-..-,-055;<9=?A?=35665-,,/69BB--,3??BJJJIJHFDGFHFGD<-,,.;<<;<:712129..-((((A@BABCE?=<:;<=1,++/0002-..&,.**&&),.2.))))*....667833427=>;;;/../6<533-$%(4==>EGEEGEACJJJ><<;=:9::@@6532222=9300.00+++'&%$%(%%%$$$#&'%&'()-.+,-5+*,((&%(8DHJJJGJJJ@?>>CCCDDCC,,9>DBHFJFA11103+*))-**+-,%###$$#%$$%&&)*+,,139FJE;;;;FGFJJJJHJJJDC??2112GJDDCDHDJJIG@>=>JFHJJGGHJEJJJHJIIIJJJJIIIJJJJIDEJFJJHJGHHJIDJJJJCA;:44-&&'-%$%&')/44323<>FJJFJGJGCFEC;:;;CBHCDBBDBFGEFJAA;;7:>AFGA@=?>CDE>=>HFAAAB>=<2/*))&)+--,*))'&$$'((25>?>?HIJJEFFG>>?FFGEHH?8764../=98>>EHJJJIHDJFJEJHGJHJJFBBGFJHGJCEGGJGHFEEGGE@////><A5/..:=;::9:93226=44449777==>::::;A;;@DFJI=<;82((*1@BACCBE?>==EFJJJFHFGJIJIEHJJJGJJJJIHABA?@>>?AAGCEFEEFI<<<=J9:::B<<=;9*''(/;(((&*(&&%'(&+(())%%'$%&&())()))/123895555C;**/00.)%%$&+./35@<<<<F;635460)&&&&&%)***+/22<>=>?AJFIFGIFGCAAABBFEII820012-+*'&,6AJFGB612>BDFDIGFE6JF4;<+)($&(()*)+++0''&$&)010(71169;:;63347>@?JJJIJJJ@D99=AFJ?<;<211324?BAFCJFAA?:999--,,),)*'&''''(*++,2<>A@ABEEEJFIFGEECA;52249(&&&.00/4/02;=@FGFJHJJIJJFJFJJEGGA@@BJGGJA<<<=HJIFHFGIJ<=(('')))*=B????EEDJJJJHGB?9/..18/9<?=444=AAA@BBE8:/('&'$$$%##%(-+&'(**++*,)'&&$%&,+*(&%$$$%''(()+'''%$&&()'(''**(((&&&(/001/)))<GJJIJIJHIIJGJJJJHJJJJJJIJHIJJJIJABA3321020+++,),,-10030223>>>@CAJJHEFFHC743?JJFIEJJGJIJ988:A@==<-,,-8CDDGIJIJG<=55+**./)&&%&'.-./26.../836---0:345531++,+++&&&&)+++/,,0ECBC?@CBHDAB?@5&&&'((..**+17::DFEGJJJJEEIJJJGJJIJJJJJJGJHJJFJJJI;7651,''''(+-+'*<<@>=@<>?A<<<=GIIIHFEGCGD+**+/)()&&&11+****5=@DJIEHDCBACIJJJJIJJJCD999:@ACCABEEHFCJEEGIJ?>>BJ>0/.336=?IFJGDHE;;/0/,*'+&**&'('22/*+,)('&0002:><3))))(''+,'''3:?>CB87463444>?E@C88<<>A4))*++++:444*))-))));<@>>>@;;<?FDA@FJGCIC?AHJIFFHEEFEIJJJ5556::GAA>>?>?7??A=<<2,+,-@@=;9;CEGJDGHIJIHGGFJ=:@>B310/)''(8?=?>?;@ADJJGECA=>GD:8823127?CDBBHJJGFJ;JFFIJJJDIFJFHJFJJJFJJJJGEDJJ@><<>AFCGFCCB@DCF>88:CCDEADDB<((((:><<;?AB)'''&&),+*,+*+++,,-*-.*+,,,+'&&(%&&6ADJDDEJC<>778BHFEGJJGFEEEB8433544-,,,,=A@CEJJG956<,,()53549:;IJEEHAAA@:,JJJFJIJJJ,,D?BD;;:=87/++9;:<;<<;CEEJDBA;20.-&&&%'+,:CAAA@999965531''''2./99;HEJGJIJB@+++*0,&&&'450/-'&%%%%%''&&'''(((&%&&&&**+-.6445;23385/-($$%62++&&((++/*)))))*,--..2;444>JGGGJJJJHJFGEGIIJEE:7638878666<=CEGJFJJJIHJIFHJJGJFEFIB;;?::=>BB@CEFJFGDECGG899997556:;;<9:=>>C=7///011,+,(&&()))**,.)*1''(++<<<::*@CGHJGDCBA@>?>AA;0;,+-)'(,((***'&&)).//055<;;4447<21*)
@Glass_T7V_2_D3_11_5_28
ACTACTGCGTGGAGACGGCACAAACCGGCTGCGCCGGACTGATTTTAATTCTGCTGTAGAGTCACAACCGGGCATCAAAGACACACGTCTTTTGGCCTGGACTTCAGACGCTGCGCGCATATTAATACTAGTAGCGGCCGCTGCAGTCCGGCGAAAAAAGGGCAAGGTGTCGCCACCCTGCCCTTTTTACTTTAAAACCGAAAAGATTACTTCGCGTTATGCACGAGCTCCTCGCTCACTGACTCGCTGCGCTCGGTCGCTCGGCTGCGGCGAGCGGTATCAGCTCACTCAAAGGCGGTAATATTAGAGGTTACATTGTCAATCTGTTCATGGTGAACAGCTTTGAATGCACCAGAACATAAAAGCTTCTGATGTATCTATCTTTTTTACACCGTTTTCATCTGTGCATATGGACAGTTTTCCCTTTGATATGTAACGGTGAACAGTTGTTCTACTTTTGTTTGTTAAGTCTTCTTTTTGATGCTTCACTGATAGATACAAGAGCCATAAGAACCTCAAATCCTTCCGTATTTAGCCAGTATGTTCTCTAGTGTGGTTCGTTGTTTTTGCGTGAGCCATGAGAACGAACCATTGAGATCATACTTACTTTGCATGTCACTCAAAAATTTTGCCTCAAAACTGGTGAGCTGAAATTTTGCAGTTAAAGCATCGTGTAGTGTTTTTCTTAGTCCGCTATGTAGGTAGGAATCTGATGTAATGGTTGTTGGTATTTTGTCACCATTCATTTTTATCTGGTTGTTCTCAAGTTTCGTTCAAATCCATTTGTCTATCTAGTTCAACTTGGAAAATCAACGTATCAGTCGGGCGGCCTCGCTTATCAACCACCAATTTCATATTGCTGTAAGTGTTTAAATCTTTACTTATTGGTTTCAAAACCCATTGGTTTAAGCCTTTTAAACTCATGGTAGTTATTTTCAAGCATTAACATGAACTTAAATTCATCAAGGCTAATCTCTATATTTGCCTTGTGGTTTCTTTTGTGTTAGTTCTTTTAATAACCACTCATAAATCCTCATAGAGTATTTGTTTTCAAAAGACTTAACATGTTCCAGATTATATTTTATGAATTTTTTTAACTGGAAAAGATAAGGCAATATCTCTTCACTAAAAACTAATTCTAATTTTTCGCTTGAGAACTTGGCATAGTTTGTCCCACTGGAAAATCTCAAAGCCTTTAACCAAAGGATTCCTGATTTCCACAGTTCTCGTCATCAGCTCTCTGGTTGCTTTAGCTAATACACCATAAGCATTTTCCCTACTGATGTTCATCATCTGAGCGTATTGGTTATAAGTGAACGATACCGTCCGTTCTTTCCTTGTAGGGTTTTCAATCGTGGGGTTGAGTAGTGCCACACAGCATAAAATTAGCTTGGTTTCATGCTCCGTTAAGTCATAGCGACTAATCGCTAGTTCATTTGCTTTGAACCATTTAATTCAGACATACATCTCAATTGGTCTAGGTGATTTTAATCACTATACCAATTGAGATGGGCTAGTCAATGATAATTACATGTCCTTTTCCTTTGAGTTGTGGGTATCTGTAAATTCTGCTAGACCTTTGCTGGAAAACTTGTAAATTCTGCTAGACCCTCTGTAAATTCCGCTAGACCTTTGTGTGTTTTTTTGTTTATATTCAAGTGGTTATAATTTATTTATAGAATAAAGAAAGAATAAAAAAAATAAGAAAGAATAAATCCCAGCCCTGTGTATAACTCACTACTTTAGTCAGTTCCGCAGTATTACAAAAGGATGTCGCAAACGCTGTTTGCTCCTCTACAAAACAGACCTTAAAACCCTAAAGGCTTAAGTAGCACCCTCGCAAGCTCGGGCAAATCGCTGAATATCCTTTTGTCTCCGACCATCAGGCACCTGAGTCGCTGTCTTTTTCGTGACATTCAGTTCGCTGCGCTCACGGCTCTGGCAGTGGAAGAATGGGGGTAAATGGGCGCTTCAGGCGCCTTTTATGGATTCATGCAAGGAAACTACCCATAATCCGAGAAGCCATCACGGGCTTCTCAGGGCGTTTTATGGCGGGTCTGCTATGTGGTGCTATCTGACTTTTTGCTGTTCAGCAGTTCCTGCCCTCTGATTTCCATCAACCACTTCGGATTATCCCGTGACAGGTCATTCAGACTGGCTAATGCACCCAGTAAGGCAGCGGTATCATCAACAGGCTTACGTTGTCCTGATCCTGATTGCCGATAAAAACGCCGGCGGCAACCGAGCGTTCTGAACAAATCCAGATGGAGTTCTGAGGTCATTACTGGATACTCAACAGGAGTCCAAGCGAGCTCGTAAACTTGGTCTGACAGTTACCAATGCTTAATCAGTGAGGCACCTATCTCAGCGATCTGTCTATTTCGTTCATCCATAGTTGCCTGACTCCCCGTCGTGTAGATAACTACGATACGGGAGGGCTTACCATCTGGCCCCAGTGCTGCAATAAAGATACCGCGAGACCCACGCTCACCGGCTCCAGATTTATCAGCAATAAACCAGCCAGCCGGAAGGGCCGAGCGCAGAAGTGGTCCTGCAACTTTATCCGCCTCCATCCAGTCTATTAATTGTTGCCGGGAAGCTAAGTAAGTAGTTCGCCAGTTAATAGTTTGCGCAACGTTGTTGCCATTGCTACAGGCATCGTGGTGTCACGCTCGTCGTTTGGTATGGCTTCATTCAGCTCCGGTTCCCAACGATCAAGGCGAGTTACATGATCCCCCATGTTGTGCAAAAAAGCGGTTAGCTCCTTCGGTCCTCCGATCGTTGTTAGAAGTAAGTTAGCAGCAGTGTTATCACTCATGGTTATGGCAGCACTGCATAATTCTCTTACTGTCATGCCATCCGTAAGATGCTTTTCTGTGACTGGTGAGTATTCAACCAAGTCATTCTGAGAATAGTGTATGCGGCAGCCAGTTGCTGCTTGCCGGCGTCAATACGGGATAATACCGCGCCACATAGCAGAACTTTGAAAGTGCTCATCATTGGAAAACGTTCTTCGGGGCGAAAACTCTCAAGGATCTTACCGCTGTTGAGATCCGGTGATCCACTATCACTCGTGCACCCAACTGATCTTCAGCATCTTTTACTTTCACCAGCGTTTCTGGGTGAGCAAAAACAGGAAGGCAAAATGCCGCAAAAAAGGGAATAAGGGCGACACGGAAATGTTGAATACTTCATCTCTCCTTTTTCAATATTATTGAAGCATTTATCAGGGTTATTTTCTCATGAGCGGATACATATTTGAATGTATTTAGAAAAATAAACAAATAGGGGTTCCGCGCACATTTCCCATGGTGTCACCTGACGTCTAAGAAACCATTATTATCATGACATTAACCTATAAAAATAGGCGTATCACGAGGCAGAATTTCAGATAAAAAAAATCCTTAGCTTTCGCTAAGGATGATTTATGAATCGCAGGCCGCTGTTTCTTCGAATTCGCGGCCGCTTCTAGAGTTATGACAACTTGACGGCTACATCATTCACTTTTTCTTCACGGTACGGAACTCGCTCGGGCTGGCCCCGGTGCATTTTTTAAATACCGCCGAGAAATAGAGTTGATCGTCAAAACAGACATTGCGACCGACGGTGGCGATAGGCATCCGGGTGGTGCTCAAAAGCAGCTTCGCCTGGCTGATACGTTGGTCCTCGCGCCAGCTTAAGACGCTAATCCCTAACTGCTGGCGGAAAAGATGACCAAGCGACGGCGACAAGCAAACATGCTGTGCGACGCTGGCGATATCAAAATTGCTCTGCCAGGTGATCGCTGATGTACTGACAAGCCTCGCGTACCCGATTATCCATCGTCGGTTGATGAAGCGACTCGTTAATCGCTTCCATGCGCCGCAGTAACAATTGCTCAAGCAGATTTATCGCCAGCAGCTCCGGATCGCGCCCCTCCCCTGCCCGGCGTTAATGATTTACCCCAAACAGGTCGCTGAAATGCGGCTGGTGCGCTTCATCCGGGCGAAAAGAACCCCGTATTCGCAAATCTGACGGCCAGTTAAGCCATTCATGCAGTAGGCACGCAGACAGAAAGTAAACCCACTGGTGATTCCATTCGCGAGCCTCCGGATCGCCGTAGTGATGAATCTCTCCTGGCGGGAACAGCAAAATATCACCCAGTCGCAAACAAATTCTCGTCCCTGATTTTTCACCAGCCCCTGACCGCGAATGGTGAGATTGAGAATAACCTTTCATTCCCAGCGGTCGGTCGATAAAAAAATCGAGATAACCGTTGGCCTGATCGGCATTAAACCCGCCACCAGATGGGCATTAAACGAGTATCCCGGCAGCAGGGATCATTTTGCGCTTCAGCCATACTTTTCATACTCCCGCCATTCAGAGAAGAAACGGATTTGTCGGTGTTCCATCAGACATGCCGCACTCTCGCTCTTTACTGGCTCTTCTCGCTAACCAAACCGGTAACCCCGCTTATTAAAAGCATTCTGTAACAAAGCGGGACCGAAGCCATGACAAAAACGCGTAACAAAAGTGTCTATAATCACGGCGGAAAAATTCCACATTGATTATTTGCACGGCGTCACACTTTGCTATGCCATAGCATTTTTATCCATAAGATTAGCGGATCCTACCTGACGCTTTTTATCGCAACTCTCTACTGTTTCTCCATACCCGTTTTTTGGGCTAGCTACTAAGAGAAAGAGGAGAAATACTAGATGATGCAAACCATTTTAGCGAAAATCGTCGCAGACAAGGCGATTTGGGTAGAAGCCCGCAAACAGCAGCAACCGCTGGCCGGTTTTTGCGGATCGAGGTTCAGCCGAGCACGCGACATTTTTATGATGCGCTACAGGGTGCGCGCACGGCGTTTATTCTGGAGTGCAAGAAAGCGTCGCCGTCAAAAGGCGTAATGAGTGATGATTTCGATCCAGCACGCATTGCCGCCATTTATAAACATTACGCTTCGGCAATTTCAGTATGACTGATGAGAAATATTTGTCAGGGGAGGCTGATTTCCTCCCCATCGTCAGCCAAATCGCCCCGCAGCCGATTTTATGTAAAGACTTCATTATCGACCCTTACCGATCTTATCTGGCGCGCTATTACCAGGCCGATGCCTGCTTATTAATGCTTTCAGTACTGGATGACGACCAATATCGCCAGCTTGCCGCCGTCGCTCACAGTCTGGAGATGGGGGTGCTGACCGAAGTCGTAATGAAGAGGAACAGGAGCGCGCCATTGCATTGGGAGCAAAGGTCGTTGGCATCAACAACCGCGATCTGCGTGATTTGTCGATTGATCTCAACCGTACCCGCGAGCTTGCGCCGAAGCTGGGGCACAACGTGACGGTAATCAGCGAATCCGGCATCAATACTTACGCTCAGGTGCGCGAGTTCTAAGCCACTTCGCTAACGGTTTTCTGATTGGTTCGGCGTTGATGGCCCATGACGATTTGCACACCGCCCGTCGCCGGGTGTTGCTGGGTCAGAATAAAGTATGTGGCCTGACGCGTGGGCAAGATGCTAAAGCAGCTTATGACGCGGGCGCGATTTACGGTGGGTTGATTTTTGTTGCGACATCACCGCGTTGCGTCAACGTTGAACAGGCGCAGGAAGTGATGGCTGCGGCACCGTTGCAGTATGTTGGCGTGTTCCGCGATCACGATATTGCCGATGTGGTGAGAACGACTAAGGTGTTATCGCTGGCGGCAGTGCAACTGCATGGTAATGAAGAACAGCTGTATATCGATACGCTGCGTGAAGCTCTGCCAGCACATGTTGCCATCTGGAAAGCATTAAGCGTCGGTGAAACCCTGCCCGCCCGCGAGTTTCAGCACGTTGATAAATATGTTTTAGACAACGGCCAGGGTGAAGCGGGCAACGTTTTGACTGGTCACTATTAAATGGTCAATCGCTTGGCAACGTTCTGCTGGCGGGGCTGAA
+
,.5-)*(&%%'/*&&&&')')),1-==CCDJHEJDCEDDC:9AEDDA@@FGFHJJIF)))).0)))+0*((9>761)))+0*'''(+***,.1++*+-('&$$%%'+8@DEHJIIGBDGFDFJFDJFEFHHJJJFJJJJ===>D:994/-,**//0CEB?@BDC???>>32''''621,9:A>==??H''')EAIJJJGDJJJIHJJJICECCHJIIGHH75.+'&&'+'',.3=A==FGGEJJFCGDEA>=;'&&%()(())22>AADBC@@@ABFGJJHJDCA?9:;<JJGFHIDDC=;9***&&-.9@GDDFC@;:84444AAAGHFJJGEHFGJDCCDDA/)*.24//0*)(('%&%&)54/0*()(),++)(&%%'()-,-/::=?A>=>?DF6444531,'%&%$&'))***,,1-,+(075EIIEFJFJIEGDDCBC95554('&'55:598338736530-/0-)')*''((=JEFFFJJJJJJJGFFHGGDFDFJJJHFF844614860../4557138=:....<=<=JJHHJH8665<43346:76637653...:>8111;<>?CDDB;;;<A===>JDGC721111;:;?>=;<A@ABGGFGJHGJJIJFJJJJJIJFDCAEJHJJGFCA@=))()(&'(*,..((&&*+-56ADFDJGJIGJFJIJJJJJGCE::;764'''(;:.-,,,.45EJFDFDEJJGFJJEGJJJJFGJJJFEHFJEHEGJFJGCJIFJI@@@A;;:9<==)))(%%%'+('%&$$#$.1667;>?DCGFGFDFIHJF@@?AHDBJHEFD;,*%%&',++,-0112>A@@=><<HJJHJJHJHEJGJIJHJJJEJE:999GDFFFJGEFFJHHJIIJGGD??@@JFCEBDFB52477>?))))-''&%('%%%%;@?B@>@@?D?>><<<<7668??@BHIGHIJJJGJJFJFJJHGJEIJGJEEEDJJIEIJJJGFIJJFHJJJIJJEJG@==JF<;C??EJEJIIFIFJJGJEIGFGJGFGGDDBHDBCBFHJJIHBCFEIJFJIGJHJHDCFHIICEDCGJEHEJGJJGFECEEDDHJJJJJHGAEHFIJJJJJIJGJJIFJFFCBADEGJJGDDCJHCE<?JJJGEGGCBAABJBFDA@BDEJG@?@AFGJB@5555FFCGDDDGHDA99<+FEDDEJJGHJFHBEIFFEEEJBBA@AHEFEDEEGGIEECCGFDCBEECEDDFCCCDEIHHEHIJFGFECEDHGJJFGGBDCDEIDCECFBBDBCBEFJIIJFFJFJFEFEEJEHJEFDBFFHEA@??A@ACA===<?@AFFEAABDJJJJGHFFGEJJJJEEFFHJHGJFJJJJJFG8888EFJGIJBBCCGEGGEDJFFIFJDDDDFJFGDCBG@6667B94335B=<<=AC=;=GEHCGJEJFFJIIECIFFFEHIJEI===<<:0))&('&''',/00644558//<=@BACFIJEEFEGGHJGEDFCFI=;;?BEBABBAHBA=@J@><:.-,,.,****00AFIEFBFCGGIFEJEGJJHH;=?C;<;BCCEGHFFGFEBFFECCEIBCEBE>>@B>=?G9JHDBBFHH@???D9:9=B/-+*('++115<2232666;:8?==44ACJGGJJGEBBF98?>FJHDFFJHFEBGDDDFDFFEDEFCBB8;0))*-3689<:6640/2=:+++3665:5/..,+*((()(('&%&/&&-%2;?FEC?:9>?BFCEDDFJBA@?A?CB?=@DDEE@DDJDFJC<;;;BJFIJJFJD>=>>JAACB=<=@?EIJFG@?><899FFJHGDD@J?@FJGHAJ;:HGFGEB@?>>@??@@B@DA>>9433422225;<<==&%%$%&'(&$%)1688=>?CBBADABB8.--/121219===>>?=?>8<2122BBA??==>?BB>>?=?@ACCCB==><;??>>96<(%%%&&)''('**+440*))*,+))&$$%$$&/0:;:543301'&''6557<;>=>BBDCBA@??5((&'(&&%$%&*),,'('(,*)*)72..,+.8;A@@?>?<:;:>>>>?C@@?>;:;<?@AA@>>>>??B?>=BA=<<BA?@@>@@>?==??AB@5;91'(--.-*-,-(''(+)(((,)('')((00<2FIFJEDGD3/./0-,,,.7BDE*))+/((33.@EHEGJJJJJFDFEIJFE4333000/-+&%$$&&&$$''''(*))'''%%$#$('(()**''&%&(*,,.88<8889BDC.//**5***,8A@@C>/&&&&)&&%&:@JEEEDCA@****+&&$%**+.///05501;<;;>>?@?AEJJEEIEGGJJJJJJHJJJJJ@A@HJFJ?AC2111666CE999:EFBA??JE==>>JDC;;=>AB??DCAJJHJIJFHJGGGHFJJHE>=C=<A555CJHIIIEBC=0/)+59:88BFGHICIFHFFJHHHJJD77755335A<<655*))*+-.--**:;;@DEJHJJJDCFJJGJJJHJJGJJJJJJCA?@;=<=AAB=<<=2000D=HJJHGIGJHJJGGJ@?BDDEEJHJIGFJJFEEFHEJ777FEDHC<JIE=JGAB?@BACDHHDGDHF?JIEBAAA.--..--.,++-2;;FDIJIHJJJHJJIJJJJEEIDJJJJJIIF;?ACCGHJGGJJIFIJJIJFJGFABABF::::?@@EFHIHJEGJJHCDEHJFJJG@BFHJJHJJJFH88883112C;00/00<DD?@?@CBBJF@@AF@>22335JJJHHHCDDJBHGJFJJ<=GJGIGE:++++00019-(((48<32168$$$$&&('''(()+8566488FIFFDDFEJJJDCBCAE:::>BFEJEEGJJFJJHGDFJJIJDJBC>>CCE<:65<<;>@BBBDFJIJJ@@C?....ADFIFFDJDJI?JA?AAABGFJDEEGGE.,,(%$$$%%&(/30/01026+:;@DD////HHJJJJJJJJJHJIJGJIJ872220022025.('(./,(''''++-017?CJJJDCCDAAB966696))(,5441023679@DEDC;<<;<>??>1/.**01-+'&%%$%$%(&%$$$'(-11<DFIJDDCEDB@ACB2?BGJGGFDJJD@?@FFACJHIGJJJJIJGHJJCCDCJJJJJGGEIEJJEHGJGFJIFJIJHJFJJJJGJHJIJJJJJJJIJGIIEGHJJJIGCFCCDA;)&'+&&''')-7>;@6455=<;:;DFFJJIJJIJJIJFJEFJFFCE1111@AJBDDDFJGEJDA@@@GJHJGJJJF>I@87777IIF<<<<-++,1111JJ?89668766/...24-*<9888----48;::.--.)))*,/8EDDFIJHEFDBJ=?@@AF>>JIJFJHFEE=>9567?EFFHHJBB@BGE<<=99;654465997CB?555=;411;ACJJFGFD><:/-,'''(''%%**-01--..4444<@?ACDABB@?<=CAEACDC4333/.++-/10-8789::::>;>DJJJJECBDIEGD<751,('*+575--)())))*-0*)))6787780CJFFFIGHEDHGBAAAAED:99:544/0-&&)),)))))**,'8>53335----43223ADAAIJJCBFFEJJJIJFGIBCEF<<<=ADJJJFFI>=;:;<BBD61/54(8:ABJIGIJGHEIFJJJGJJJJJFGDBD84--2+1/078:F@@BAJJHBCCDIIJF446?>?><?1/+-,,+-+,,2;?AEDEJHJHFJJJJFEFJJHJIIHJHCCCCJD?=>:1/)%%&&%$%*%$%'11@AFHHEJGJGHJIJJEJGGJHJJFJHIBBAAEHEJJD@@HAH2/.-'$$$&'')'''&&''('%$$$$)*+,23@?AGJJJJDIEJHDI<;911112445355:==IDDCDD?=JGDJJJJJCF@?;;1--,0)(((0166--DB;//EB;;;JJECFH852''(-8:@=<>A<888GCDDGHIJJJIHJJIIJFHJ@@53'''()++,/100156/-())**9:=A+**(()&%&+,4''''0+)))+,,/((()//--,,+&$%+*++,(''((%%(0+*))+0223444:<1100)&$#$$(1388:9;449815,'%%$%&&&&,.,--3343478;EEFJFAIJ;-,**+0/.--*&%%((*)&&&'46<A@;8999BCDJJJJIJC@DBE>000-*&&)999:GJGHDEEI>>>1//311..11622ADFJJJD?EJFJFDGIJHI=98:+**,,,,9;@@@CJJJGJJIJJ01/-//1=5.-.++,+**),5@BBAJFHJJDHGJJJJJJJFJJJJ9889@DHIFEFD444*)**9B5555:;;CEBDE?783644333101-)((****31<<ABB,+++.61''(,*'%%&''%(%$%%''''+()(&&&(&'$$'&''(.)(''*)*,-2:?ABEGH@?A:911?CBJIGHJJJJEEJIJHJJJJJJIGEJGIIJJJJJH;;;;JFJ9889J@AGC><('''012:=>?@ACFJIJGGHGIEECJJFJJJFBBBBBECA@>?AA>+=@@@0000>FJGJIGJJJJJHIJJIJHHIJGEC>=>>HJJIFFHJJJIGJJGHGJJJIHDB;JJECEIGIJJBAABFB@899:JFGHE@;0/00FEJFFDJJEJJJJFJJIIFJJJDIDEBD3....../)))+;+**+++,./,+,,2//;961?CA@?<:8''(5=>GJJJJJJE))))JBADDHJFJJ@?@>@A>:9951124=;<<1.///4.-.+,0107?EJGJEIBBB@CBD,,,*//('''+32A*)(),''''(<;;:;<AE?<<<CHGHDGJEGIJJJJJJJGHJJJIJJ????CFCEJEJHG??GJJJGDEDDHGHEHJ<;3/..44-124768644566666>?;:+++**)*.89?BA6<<5545JDEC8878=>>>JGJJJFIJJJFFDGFFICDHCGGF>?@;====I<(''(//09<5556=;:53200/.*'&&-/4860/*-,,./:<?=1/5449>>@@?CA<:++++FEEJGJFHGJJJEDBBD521145>A...4-+,,47BCEHD;JB777*))./,)*-/57=9999AB==<<A=@A>CEECFGIGCBAA:1111=DC>=?<?C@AEBFHGIIJHIJGHJGFIDIJEFEGGHJGDC@DF==<;:;:9:3334>>>A>;9&%%++*)))'))*)+-6:6545FFGGCHJHJJJEHJFEECEFDHJEJGJHFEB?A?FE@==?AA?101<?@ABJJ???9999>@@??6=23::EFFJIJJJHFHEFFJJEIGIECGEEJJJJHFHJJJIIJ884256))))>BJGFJ@AABCABABFH2223<=<>CCBEGJIJJGHGEHJHJJJIHJIJ==>=FHEDBCAA94212:<JFIJJJJJJJJJJJJJJJIJJGFJ<==<;119EFGJJEGFJFH10,,.-0,,*((&&$%%$*,(%&#$(.&00FIDEDCF6667('&)+))(*&&&&0089CFJGJECEED5556IIFFDDCHDGHJHHGCEIIJGFJJJJJJJIIHFJE@AA>>?7777?=<769=@==40/004FEJEJGHDIFJJJIH>===>JF8888HJGE5533<<EJJGGGJJIIIJJHHGJC?>>=766655450+-;>@A@B>D8C/...DCDJIJJJ@6---.B?:89(((1235:=?AFEJJJJDDDJJEEHHEGJJGGEFIJJIJJJJJJFFJJJJFJJJJJJJIJJHGJHJFGGFEJJGJJECJJJJJJJGGIGJJJJJFGG=CE/HFBD==>>CDJJJJJHJGJJJJHEFEEHJGHBAC?>;7298@7DBB<;;@BJJJFHDFC;HI=6666655<<>555?CCDBEACBFDA>6(*1377;<>>=>>=<.,+6;DCJGD443378=>>==>8+++*111<88BGJHCCDAB@A>;73.-*((&&%&
@Glass_T7V_2_D3_11_5_29
GGCCAGGGTGGAGAACACCGGCAACGTTTTGACTGGTCACTATTAAATGGTCAATCGCTTGGCAACGTTCTGCTGGCGGGGGGCTTAGGCGCAGATAACTGCGTGGAAGCGGCACAAACCGGCTGCGCCGGACTTGATTTTAATTCTGCTGTAGAGTCGCAACCGGGCATCAAAGACGCACGTCTTTAGCCTCGGTTTTCCAGACGCTGCGCGCATATTAATACTAGTAGCGGCCGCTGCGGTGCCAGCGGGCGGGTGTCACCACCCTGCCCTTTTTCTTTAAAACCGAAAAGATTACTTCGCGTTATGCAGGCTTCCTCGCTCACTGACTCGCTGCGCTCGGTCGTTCGGCTGCGGCGAGCGGTATCAGCTCACTCAAAGGCGGTAATCTCGAGGTTACATTGTCAATCTGTTCATGGTGAACAGCTTTGAATGCACCAAAAACTCGTAAAAGCTCTGATGTATCTATCTTTTTTACACCGTTTTCATCTGTGCATATGGACAGTTTTCCCTTTGATATGTAACGGTGAACAGTTGTTCTACTTTTGTTTGTTAGTCTTGATGCTTCACTGATAGATACAAGAGCCATAAGAACCTCAGGATTCCTTCCGTATTTAGCCAGTATGTTCTCTAGTGTGGTTCGTTGTTTTTGCGTGAGCCATGAGAACGAACCGTAATCATACTTACTTTATATGTCACTCAAAAATTTTGCCTAAAACTGGTGAGCTGAATTTTTAGGTAAAGCGTCGTAGTGTTTTGTTAGTCCGTTATGTAGGTAGGAATCTGATGTAATGGTTGTTGGTATTTTGTCACCATTCATTTTTATCTGGTTGTTCTCAGGTTTGGGTACGAGAATCCATTTGTCTATCTAGTTCAACTTGGAAAATCAACGTATCAGTCGGGCGGCCTCGCTTATCAACCACCAATTTCATATTGCTGTAAGTGTTTAAATCTTTACTTATTGGTTTCAAAACCCATTGGTTAAGCCTTTTAAACTCATGGTAGTTATTTTCAAGCATTAACATGAACTTAAATTCATCAAGGCTAATCTCTATATTGCCTTGTGGTTTCTTTTTGTGTTAGTTCTTTTAATAACCACTCATAAATCCTCATAGAGTATTTGTTTTCAAAAGACTTAACATGTTCCAGATTATATTTTATGAATTTTTTTAACTGGAAAAGATAAGGCAATATCTCTTCACTAAAAACTAATTCTAATTTTTCGCTTGAGAACTTGGCATAGTTTGTCCACTGGAAAATCTCAAAGCCTTTAACCAAAGGATTCCTGATTTCCACAGTTCTCGTCATCAGCTCTCTGGTTGCTTTAGCTAATACACCATAAGCATTTTCCCTACTGATGTTCATCGTATCTGAGCGTATTGGTTATAGTTGAACAATTGCATCCGTCTTTTCCTTGTAGGGTTTTCAATCGTGGGGTTGAGTAGTGCCACACAGCATAAAATTAGCTTGGTTTAGTGCTTCGTTAAGTCATAGCGACTAATCGCTAGTTCATTTGCTTTGAAAACAACTAATTCAGACATACATCTCAATTGGTCTAGGTGATTTTAATCACTATACCAATTGAGATGGGCTAGTCAATGATAATTACATGTCCTTTTCCTTTGAGTTGTGGGTATCTGTAAATTCTGCTAGACCTTTGCTGGAAAACTTGTAAATTCTGCTAGACCCTCTGTAAATTCCGCTAGACCTTTGTGTGTTTTTTTGTTTATATTGGAGTCGTTATAATTTATAGAATAAAGAAAGAATAAAAAAAGATAAAAAGAATAAATCCCAGCCCTGTGTATAACTCACTACTTTAGTCAGTTCCGCAGTATTACAAAAGGATGTCGCAAACGCTGTTTGCTCCTCTACAAAACAGACCTTAAAACCCTAAAGGCTTAAGTAGCACCCTCGCAAGCTCGGGCAAATCGCTGAATATTCCTTTTGTCTCCGACCATCGGCACCTGAGTCGCTGTCTTCGTGACATTCAGTTCGCTGCGCTCACGGCTCTGGCAGTGAATGGGGGTAAATGGCACTACAGGCGCCTTTTATGGATTCATGCAAGGAAACTACCCATAATACAAGAAAAGCCCGTCACGGGCTTCTGGAGGCGCTTTATGCGCGGGTCTGCTATGTGGTGCTATCTGACTTTTTGCTGTTCAGCAGTTCCTGCCCTCTGATTTTCCAGTCTGACCACTTCGGATTATCCCGTGACAGGTCATTCAGACTGGCTAATGCATACAGTAAGGCAGCGGTATCATCAACAGGCTTACCCGTCTTACTGTCCCTAGTGCTTGGATTCTCACCAATAAAAAACGCCCGGCGGCAACCGAGCGTTCTGAACAAATCCAGATGGAGTTTGTGAGCAAGTCATGCAATTATCAACAGGAGTCCAAGCGAGCTCGTAGAACTTGGTCTGACAGTTACCAATGCTTAATCAGTGAGGCACCTATCTTCAGCAATCTGTCTATTTCGTTCCATCCATAGTTGCCTGACTCCCCGTCGTGTAGATAACTACGATACGGGAGGGCTTCATCTGGCCCCAGTGCTGCAATGATACCGCGAGACCCACGCTCACCGGCTCCAGATTATCAGCAATAAACCAGCCAGCCGGAAGGGCCGAGCGCAGAAGTGGTCCTGCAACTTTATCCGCCTCTCCATCCAGTCTATTAATTGTTGCCGGGAAGCTAGAGTAAGTAGTTCGCCAGTTAATAGTTTGCGCAACGTTGTTGCCATTGCTACAGGCATCGTGGTGTCACGCTCGTCGTTTGGTATGGCTTCATTCAGCTACCGGTTCCCAACGATGAGGCGAGTTACATGATCCCCATGTTGTGCAAAAAAGCCGTTAGCTCCTTCGGTCCTCCGATCGTTGTCAGAAGTAAGTTGGCCGCAGTGTTATCACTCATGGTTATGGCAGCACTGCATAATTCTCTTACTGTCATGCCATCCGTAAGATGCTTTTCTGTGACTGGTGAGTACTCAACCAAGTCATTCTGAGAATAGTGTATGCGGCGAGTCCGTTGTTCTGCCGGCGTGGATGCGGTAGATACCGCGCCACATAGCAGAACTTTAAAAGTGCTCATCATTGGAAAACGTTCTTCGGGGCGAAAACTCTGAGGAATTATTACCGCTGTTGAGATCCAGTTCGATGTAACCCACTGGGGCACCCAACTGATCTTCAGCATCTTTACTTTCACCAGCGTTTCTGGGTGAGCAAAAACAGGAAGGCAAAATGCCGCAAAAAAGGGAATAAGGGCGGCACCGGAAATGTTGAGTGTCCTACTACTTTTCCTTTTTCAATATTATTGAAGCATTTATCAGGGTTATTGTCTCATGAGCGGATACATATTTGAATGTATTTAGAAAAATAAAACAAATAGGGGTTCCGCGCGCATTTTCCATGGTGCCACCTGACGTCTAAGAAACCATTATTATCATGACATTAACCTATAAAAATAGGCGTATCACGAGGCAGAATTTCAGATAAAAAAAATCCTTAGCTTTTCGCTAAGGATGATTTCTGGAATTCGCGGCCGCTGTTTCTTCGAATTCGCGGCCGCTTCTAGAGTTATGACAACTTGACGGCTACATCATTCACTTTTTCTTCACAACCGGCGCGGAACTCGCTCGGGCTGGCCCCGGTGCATTTTTTAATACCCGCGAGAAATCCGGTTGATCGTCAAAACCAACATTGCGACCGACGGTGGCGATAGGCATCCGGGTGGTGCTCAAAAGCAGCTTCGCCTGGCTGATACGTTGGTCCTCGCGCCAGCTTAAGACGCTAATCCCTAACTGCTGGCGAGGAAAAGATGTGACAGACGCGACAGCGGAACAAGCAAACATGCTGTGCGACGCTGGCGATATCAAAATTGCTGTCTGCCAGGTGATCGCTGATGTACTGACAAGCCTACGCATCCGATTATCCATCGGTGGATGGAGCGACCTCGTTAATCGCTTCCATGCGCCGCAGTAACAATTGCTGGATTTATCGCCAGCAGCTCCGAATAGCGCCCTTCCCCTTGCCCGGCGTTAATGATTTGCCCCAAACAGGTCGCTGAAATGCGGCTGGTGCGCTTCATCCGGGCGAAAGAACCCCGTATTGGCAAATATTGACGGCCAGTTAAGCCATTCATGCCAGTAGGCACGCGACAAAGTAAACTCACTGGTGATACCATTCGCGAGCCTCCGGATGACGACCGTAGTGATGAATCTCTCCTGGCGGGAACAGCAAAATATCACCCGGTCGGCAAACAAATTCTCGTCCCTGATTTTTCACCACCCCCTGACCGCGAATGGTGAGATTGAGAATATAACCTTTCATTCCCAGCGGTCGGTCGATAAAAAAATCGAGATAACCGTTGGCCTCAATCGGCGTTAAACCCGCCACCAGATGGGCATTAAACGAGTATCCCGGCAGCGGGGATCATTTTGCGCTTCAGCCATACTTTTCATACTCCCGCCATTCAGAGAAGAAACCAATTGTCCATATTGCATCAGACATTGCCGTCACTGCGTCTTTTACTGGCTCTTCTCGCTAACCAAACCGGTAACCCCGCTTATTAAAAGCATTCTGTAACAAAGCGGGACCAAAGCCATGACAAAAACGCGTAACAAAAGTGTCTATAATCACGGCAGAGAGTACGCCATTGATTATTTGCACAGCACACTTGCCTCATGCCATAGCATTTTTATCCATAAGATTAGCGGATCCTACCTGACGCTTTTTATCGCCAATTCTCTACTGTTTCTCCATACCCGTTTTTTGGGCTAGCTACTAGAGAAAGAGGAACTGCTGATGATGCAAACCGTTTTAGCGAAAATCGTCGCAGACAAGGCGATTTGGGTAGAAGCCCGCAAACAGCAGCAACCGCTGGCCAGTTTTTCCAGAATGAGGTTCAGCCGAGCACGCGACATTTTTATGATGCGCTACAGGGTGCGCGCACGGCGTTTTATTCTGGAGTGCAAGAAAGCGTCGCCGTCAAAAGGCGTGATCCGTGATGATTTCGATCCAGCACGCATTGCCGCCATTTATAAACATTACGCTCCGGCAATTTCGGTGCTGACTGATGAGAATATCTTCAGGGGAGCTTTAATTTCCTCCCCATCGTCAGCCAAATCGCCCCGCAGCCAGTTTGTGTAAAGACTTCATTATCGACCCTTACCAATCTATCTGGCGCGCTATTACCAGGCCGATGCCTGCTTATTAATGCTTTCAGTACTGGATGACGACCAATATCGCCAGCTTGCCGCCATCGCTCACAGTCTGGAGATGGGGGTGCTGACCGAAGTCAGTAATGAAGAGGAACAGGAGCGCGCCATTGCATTGGGAGCAAAGGTCGTTGGCATCAACAACCGCGATCTGCGTGATTTGTCGATTGATCTCAACCGTACCCGCGAGCTTGCGCCGAAACCATAAACGTGACGGTAATCAGCGAATCCGGCATCAATTCGCTCAGGTGCGCGAGTTAAGCCACTTCGCTAACGGTTTTCTGATTGGTTCGGCGTTGATGGCCCATGACGATTTGCACGCCGCCGTGCGCCGGGTGTTGCTGGGTGAGAATAAAGTATGTGGCCTGACGCGTGGGCAAGATGCTAAAGCAGCTTATGACGCGGGCGCGATTTACGGTGGGTTGATTTTTGCCAACATGGCCGCTGCGTCAACGCTGAACAGGCGCAGGAAGTGATGGCTGCGGCACCGTTGCAGTATGTTGGCGTGTTCCGCAATCACGATATTGCCGATGTGGTGGACAAAGCTAAGGTGTTATCGCTGGCGGCAGTGCAACTGCATGGTAATGAAGAACAGCTGTATATCGATACGCTGCGTGAAGCTCTGCCAGCACATGTTGCCATCTGGAAAGCATTAAGCGTCGGTGAAACCCTGCCGCCAGAGTTCAGCACGTTGATAAATATGCGC
+
(''')((&%&&%%%&%'%%%)(67669:<I@AADFEGJIJDCCCBFJJGJFD=<==JEJDFGJJIJHIJJJJ7777F;F<:;=<<?6==CIJJJIJJHJJJJJJJJJJJJJIJJH===>FJHFFJJFGGDJDBAD4<<:7558299:;=??>5357<=<;<CEEFEFJJJJHJJGJCCA=<6666:4))))*('(&''..038:EFJEDA?>;>DDAAB@CH@@?:777BFCDC@@A@=7''''('%''$$$%%''*+&%&&(*7;?=EGD@CFJJJ=@BJCIJJHIBCBJJHDFH=:986;;<>D?@A>./FJJJJJJHJJGJGJJJJJIJJJHJGEGJA999<<<<DA?AAJJEDH????DDCDJJJJHJA?DBBJJJJHJGEJ((((:9:FJJDJFI;;9:@+***+===JGIHJJJIJJJEJJJHJDJEFIJFDGHJJJJJJCCECEJJJEE>=?BAIJHJHGGJJGJJBJGJJGJHJJJGJJJJJJJJHHHHJJJDED??><==:;IHJJHHIGHFE<89<=?HJIJJGIHIJJHIJHJJJJGJJHHJJCECEDJDHFHEEGIJFJJJFIJJJJGIJHJJJJHG1..-0-/6,+,(&&&&'*-)*-:BDFJJGHHFJIJIJJJJFIHJJGJJDBBCCBDFGJGJEHJJJJGHIEJHJJHIGFG;;;:5'''()/<==ADD?<431'''(()&%%++,13>:99=@40.,%$%-**))/-+++.)((*7;;3+(&%%)442..(''%%%$%')-(('$&&&*(76::;JDJFJHJEDJB;:::AEJHJJJJIJJJIGJHJGJJJJJIJJGGJJHFJIJJJJIECEEJJJJJHF95.-((,'''1112/..-,.EBDFEDE>=<=<<<:;=AAHFEJIJIIFHJDAA@FJ?=;99:9999CFGHFJGEJGFJHHJJGIGHJJJHIJJIJJHJGJGJJJJJFGJJJGJJJHJEE@?@CDFJBBAAII??FJD8777E=IDGFFDAAA?;:89B@;668DGJFJGFJJGDGDBDGGEIJHJJEJEEJGG;7899?>?JFJGEHDFIFC;<66.-++*'()'+&)'')1:1/.-.<<FFDDDCEB;<<AIDJHIHHFGFJGJJJHJHIEEHHFIEDEFAEJIJFJFHIJEGJFA@AB@BCFE>DA4B=FA=>==7858F541144>?EJHCCFJFJDDJIHFHEADGFJEGIEEDB4232CHFEGGJJHEDABJGJFEEJGJJE;;;<DFDDC<;;:CEBDGJGFJEJHE@@AAJIJJHGDJFFGFIJFEJJHF?=;ACGCBHJIJFEDBAB7556BCCCCHEBDDDJGJFHHGFCBDBBCCEGIHCJJGIJHHIJIJFIJJIJHJHJJJJHJHGEDCCBIG/..,'''(,./0654788<99==CB0))/''((*(((((''(*+-**,,--21:665578;=@A/---,***6CFJIHFCDFIGJJEFFFF==>>???@?CA7;;;>6666=))))*9.((+--702222JIHHJJIJIJJCEGEJJHJJDJHJJCA?449:IB?ACBFHJJJJJJJGJFJJJGIJIJJJJJJGJJJJJJJJJJJ>==?G@@?@HFJIABGDDEFHHICADCABBBJEGFJJJJJJJIJEHJHIFB?@GJJHJHJIJJJIJJJJGFJGIJJHJGJJJEIIEJICJIJEGGBBHJJJJJJHJJJJJJEJDGIEJJJHJJGFIJIHCCJJJFJEGHIJJGJJFJFCI@>99GFFCFIGEC;9.(%$&%&&)*//249:ECH@@@@@:953323776458=ACFCC<;9>?JFIGA==5546A@?GCAJFFJIJIJGHJIJJGJIJJJJ<<;;=CJHCI=GGJJJGFFCABB=FJFFFDBBBEEFJFJGHFEF>@@=>>.++,(')/3/,,,,/0))BJJJJJFGJHDJDEEIHFFJJHFJHJJJI@=<=><77>EJFJHJJHJEHHEJJFCECFHJJJFGJJECFJJD*'&%'(((&%%&&(1445+&%%99AIDJJHJJJJFHFEFJJFJFDD@@?B@<55<?@?@=>>@AB@HJGJGFEFGJCBBAIEJIFJEEBFGGGJDFEFGGEJHJEFIFGFJHDDDJJGIFFJGJHFJJADJJFFB8JJJIDHJEJJBA((%'('&$$%(&''&''&+-2.-+,0,,+*&'*+../1:;<<A>EJJJHHJIJJCJCFBA@=555.--2<522;?BFBEC;;@@FHHJHHJJHJJJGHFIJJHJIJJFJHJJJJIJJGCCAEEA?:B:997.('%$$$,5;=@BAABAFDGGIHJIJJHIFFEFFIJJJJJFHGFJJJJJFJIFFJJJHIJFJHJIHEC@<323244AFJJIJIDFJJGJJJHJJEGGIGHJJJJGFGJJJIIJJJJGJJEFJJD@:2-&%%%%&&&&&)&&'''(--23775556,+++,.52224*'&&%%&'.2144BGJJJGJHHGGJGHHGFA?<<>3112DEFJF>>>?@C=<1.-11((('))*'',-..-''(&%$$%%%&*)))+,55;>??A@GHEJGIHJJDDDCJIJGGI=====8711,,)(),'*,78989==?>ACGJJJJJHJIJJGJJJFGJJFGFJB@>>C@CCGAA???<10'')%((++/699>JJJCBCA3333><<EFEEA;E@?@CEJA?<<<;;;8=>=<@CDJGJJFJ51**)',*)1*>BBJJDCDECCFCJIBID::95IHJGGIE;7:@EDJHHFFGIIIHHEJJJHGJIIJJJJGEJGJJJJJJIHJFJEEEHEJFEEEHJJJGIGHHJJJHBBBFJ@?@?BECJJGJJFCFDFEC>==8++*+)(&&+*+++++11,,,%%$)().-))()-.'(''345577((((1,,,5>761'''.)&&--+,14(33566654....))));;<>?@GJDDBDJJHJFDEEJGJEJJFJFIHJEHFJFEBBABJIJJJEJEJEHHGJJIJHDJ><<=?C?CJJJJJJJAIDJIFJGJJJJJIEIFJFFJJJJ6.-./631+***0100019:89554323<33;;::3331.+**&&&'()+''%%'&&%&&&(&&''%%%&'(()))-.))))*,-***+//7BEDDEF;889:>7795555;;;@EBJHHH>>>>A>::<>JFD@@FJCD54&%%&%%&&#$''))(-.56600,,-4IBFHEEHFFIJFDCEI>==(('&%%,0/-/05AFHEDA7<@EFFEJJEBABCJC@@@?EJEJJGDC>>?@////../=?>;<==8A--.55JJ>>>>E?<=EEHC<DG?<00//+('$$$%+&'+-00//)%%%%&%###$%)'&+(+++;<?>:BC888JGJFJECCJEJJEJJJJIHIJJHJHJHJJHC-----9822229957.():<=BFJGFGCA<<<<>DCB/-58;::;<A??AJJFDC?BDB/.--67B787@JJHJJIGGJFHJGJEHEIJJJJIJJJJGJJIIIJJJJHHJJFJJJHFE><<JFJHJGJHJEEJJGJFEJJGJGJJGHHHIGGD:;<?HJJJJJJHJGCEC8A>=ABDEJIJJIG?CCFFCCAFDFJDDH;::;=>>@@DFBEICHIFEGDFF7777>:/,)'&%)),39>??@CBABBABAJIJHHJJJGDGIFBA?@FJJFCB4GJ<<<=655((((23210/0676:;?FICCB?:++)111143321,,&7::5,,)))((,'($#$$$$%./666@HJJJEEJJGJIIJJJGJJJJEJJHHG@@@11111DHIEJJEHJJJJJ@766JGJJJHHI@>?>>AECA700.../7779GJJFDFFFGA?99;ACJDDCCJFDJGJJJIIHJJJJJ>>=,(((;DEJ><:=;<AHFEH==:880--+-&'((0+-69GJ?>>?FFE;;<=@@AB=?>=@?==521168:8:;:;/.))@>@EFHHIFCDIBCCCJC?:222?>???<,,)4&&%%%=@IJGJJIBB<<=9999>><=?;8710''(*/007;;;=FEEDIIJFJJJJJJFJJ5546:99'&$#$,&059BCEJIJIHGJFJBAABDE>97@D;5:H>CF3FIDA@AEJE//-&'''.11334++,@CCCCAAADAB@B@GJIJJCEFFIJGFEI<;:::@?@@JIIJIIJGHFJJHDJJJJJIJJGCC?8:9:<<BBJJIJJJIJECFDCDBCAABA7554))()*()%&'*,**/-'&&())CD@@AEGC<;<BGJJIFFEF@>?>=@FHFFGGJJGFJJJJJGIJIIJHJJEEIJJJJJJJHHJHJJFJJJJJJJJFEGFJFDJGJHHJJGJJ<<::JEGC?JIFGGGJGFEGJFFFCIJHHEIIHFEGJIIJJEFDCEJBBBAIGJJEEFJHJFGFJGIJGHFCGE@9993//.,*+59:::=AAAEJEFDJJJI=<==JIEFFFJJJJJIJGJJJIEFCEEEDIGHFHHJFEJCCCB-)(**+**-))',+*()+5:<;994454799:;5*)).+4+('&'./2?>>>::@8HJIJJC@@@IJHC?FJGEFEIHHGJHJF.....GJFEEEIHGJIJJIJJHFJGJFJBBCJJJJJHJJIHJGFJ//FJFIJJCJJJFJICJIJDECBFABCJDHJJJJJJJJJJJJJJHHJIIJHIFJJE855550,,,-...;BGJHJJJGJIFIJJJEJGID@@0001C>55730/((+,++('&%).,--.*)(''(--((($&%&(('((')((),.7?B<<>?@?@IC>;=+A51/022011034;?AA@BBEHHJHJIEJGJEJ;221++****4463334=B=FCC2JIIJJEDAGABGDDDJHDCDCCGE0,+,-321.-*))&%%%''''*++-168>@???CJJHJJFFJIJHJJFGFBDJGGDDCEJHGJGJJJJGJDFB;11278<?@J=;;;;:;BEGHJJJGHF?:;=?;B*&%%*..04559<<=;<;9677CDJIHGJJJIJJJJFIJGHJJIIJJ8889GGIGFFDHG9999A3BA6666JIJJIJIJHGFJJJGHJJJEGGFIHHCEFCDCEE???@EEGEBFEJJ?A;//..FJJFJIJHGHJFGJGGDAFHJIJ7668+***+))*&'((1233143029977(&&&('(('%&'**(%$%$/24?JGFHJE@9;;=I@<7,,+//9'''%&''*).-,-++*(&%&%%%%%*)-2'''(++7<=:5-')=>@DHCDFB7CB455-'').++9:<CJ@A@AJGJHHGA?@@IFFGFJFGCHJEEFIJJJJGEJJJGJFGJHHJGHJJJJ@?@@BBAEJE7776:88;::910-('''+,+,---./9@CFJJDA>===;22125:8+78@J72238CBBCHJIGJJIHJGIJJJGEIJGFJHEB@4333:IHIHJJIJIGF@@??HHFHJJJ>>>>HE3222IGHHFHFJGJ>=''));<@CCJDCJJIHIJJJJAA,,.--/,---4,-170*))''/143444>>?44424448777:?-,,+3+'''&%&(1245?DJDFFDD@AAHGGJJJJIFBFEJJIJJIJJJHJEJIJHJJJJJJJJJFDEFH?>>><+**-400178887777;---,,,/IJCAGGJJHJJEF88CEB@?DGJFGFJJCCED>>@?HGJJAAABGJJDJHDEGJEJ>?JJJGGJJJJJHJJEC::::54-+''&$%$$;?>>>4//.10,,*'$##%(+'')*+++*)((+0333****:<HJIGJEDJJJJJJHGEJJJJHJEFDGGGFCEDD@A?....758?>?;91...0+'''/037766667@=??@EFHJGIJJJJJHJG=>HJJJFFBBIJJHJJJJJJJJHJJIEJFIIJJJJGJJJJIIJHHJHFJJIFEE>@7667GCCADCDCFHJJJJJEF9<6''ABCEJIJHJJJJFGEFFIJJJJJJJJHJGIE61112DC=G.--,)((+((('*,,$'8:9:9;>;<=.--///(%$#
@Glass_T7V_2_D3_11_5_30
TTGTAAGTATTTTTAAATCTTTACTTATTGGTTTCAAAACCCATTGGTTAAGCCTTTTAAACTCATGGTAGTTATTTTCAAGCATTAACATGAACTTAAATTCATCAAGGCTAATCTCTATATTTGCCTTGTCGAGTTTTTCTTTGTGTTAGTTCTTTTAATAACCACTCATAAATCCTCATAGAGTATTTGTTTTCAAAAGACTTAACATGTTCCAGATTATATTTTATGAATTTTTTTAACTGGAAAAGATAAGGCAATATCTCTTCACTAAAAACTAATTCTAATTTTTCGCTTGAGAACTTGGCATAGTTTGTTCCACTGGAAAATCTCAAAGCCTTTAACCAAAGGATTCCTGATTTCCACAGTTCTCGTCATCAGCTCTCTGGTTGCTTTAGCTAATACACCATAAGCATTTTCCCTACTGATGTTCATCATCTGAGCGTATTGGTTATAAGTGAACGATACCGTCCGTTCTTTCCTTGTAGGGTTTTCAATAGTGGGGTTGAGTAGTGCCACACAGCATAAAATTAGCTTGGTTTCATGCTCCGTTAAGTCATAGCGACTAATCGCTAGTTCATTTGCTTTGAAAACAACTAATTCAGACATACATCTCAATTGGTCTAGGTGATTTTAATCACTATACCAATTGAGATGGGCTTATCTAAATGATAATTACATGTCCTTTTCCTTTGAGTTGTGGGTATCTGTAAATTCTGCTAGACCTTTGCTGGAAAACTTGTAAATTCTGCTAGACCCTCTGTAAATTCCGCTAGACCTTTGTGTGTTTTTTTTGTTTATATTCAAGTGGTTATAATTTATAGAATAAAGAAAGAATAAAAAATAAAAAGAATAGAATCCCAGCCCTGTGTATAACTCACTACTTTAGTCAGTTCCGCAGTATTACAAAAGGAATCACAATCCCTCTTGCTCCTCTAAGAAAACAGACCTTAAAACCCTAAAGGCTTAAGTAGCACCCTCGCAAGCTCGGGCAAATCGCTGAATATTCCTTTTGTCTCCGACCATCAGGCACCTGAGTCGCTGTCTTTCGTGACATTCAGTTCGCTGCGCTCACGGCTCTGGCAGTGAATGGGGGTAAATGGCACTACAGGCGCCTTTTATGGATTCATGCAAGGAAACTACCCATAATACAAGAAGAGCCCGTCACGGGCTTCTCAGGGCGTTTTATGGCGGGTCTGCTATGTGGTGCTATCTGACTTTTTGCTGTTCAGCAGTTCCTGCCCTCTGATTTCCAGTCTGACCACTTCGGATTATCCCGTGACAGGTCATTCAGACTGGCTAATGCACCCAGTAAGGCAGCGGTATCATCAACAGGCTTACCCGTCTTACTGTCCCTAAGTGCTTGGATTCTCACCAATAAAAAACGCCCGGCGGCAACCGAGCGTTCTGAACAAATCCAGATGGAGTTCTGAGGTCATTACTGGATCTATCAACAGGAGTCCAAGCGAGCTCGTAAACTTGGTCTGACAGTTACCAATGCTTAATCAGTGAGGCACCTATCTCAGCAATCTGTCTATTTCGTTCATCCATAGTTGCCTGACTCCCGGTCGTGTAGATGACTGCGATTCAGGAAGGCTTCCATCTGGCCCCAGTGCTGCAATGATACCGCGAGACCCACGCTCACCGGCTCCAGATTTATCAGCAATAAACCAGCCAGCCGGAAGGGCCGAGCGCAGAAGTGGTCCTGCAACTTTATCCGCCTCCATCCAGTCTATTAATTGTTGCCGGGAAGCTAAGGTAGTGCGTTTCGCCAGTTAATAGTTTGCGCAACGTTGTCATTGCTACAGGCATCGTGGTGTCACGCTCGTCGTTTGGTATGGCTTCATTCAGCTCCGGTTCCCAACGATCAAGGCGAGTTACATGATCCCCCATGTTGTGCAAAAAAGCGGTTAGCTCCTTCGGTCCTCCGATCGTTGTCAGAAGTAAGTTGGCCGCAGTGTTATCACTCATGGTTATGGCAGCACTGCATAATTCTCTTACTGTCATGCCATCCGTAAGATGCTTTTCTGTGACTGGTGAGTACTCAACCAAGTCATTCTGAGAATAGTGTATGCGGCGACCGAGTTGCTCTTGCCCGGCGTCAATACGGGATAATACCGCGCCACATAGCAGAACTTTAAAAGTGCTCATCATTGGAAAACGTTCTTCGGGGCGAAAAGTAAGGATCTTACCGCTGTTGAGATCCAGTTCAATGTGAACCCGCTCGTGCACCCAACTGATCTTCAGCATCTTTTACTTTCACCAGCGTTTCTGGGTGAGCAAAAACAGGAAGGCAAAATGCCGCAAAAAAGGGAATAAGGGCGACACGGAAATGTTGAATACTCATACTCTTCCTTTTTCAATATTATTGAAGCATTTATCAGGGTTATTGTCTCATGAGCGGATACATATTTGAATGTATTTAGAAAAATAAACAAATAGGGGTTCCGCGCACGTTTCCATGGTGCCACCTGACGTCTAAGAAAACCATTATTATCATGACATTAACCTATAAAAATAGGCGTATCACGAGGCAGAATTTCAGATAAAAAAAATCCTTAGCTTTCGCTAAGGATGATTCTGGAATTCGCGGCCGCTGTTTCTTCGAATTCGCGGCCGCTTCTAGAGTTATGACAACTTGACGGCTACATCATTCACTTTTTCTTCACAACCGGCACGGAACTCGCTCGGGCTGGCCCCAGTCATTTTTTAATACCCGCGAAATAGAGTTGATCGTCAAAACCAACATTGCGACCGACGGTGGCGATAGGCATCCGGGTGGTGCTCAAAAGCAGCTTCGCCTGGCTGATACGTTGGTCCTCGCGCCAGCTTAAGCGCTGATCCCTAACTGCTGGCGGAAAGAAGTTGACAGACGCGACGGCGACAAGCAAACATGCTGTGCGACGCTGGCGATATCAAAATTGCTGTCTGCCAGGTGATCGCTGATGTACTGACAAGCCTCGCGTACCCGATTATCCATCGGTGGATGGAGCGACTCGTTAATCGCTTCCATGCGCCGCAGTAACAATTGCTCAAGCAGATTTATCGCCAGCAGCTCCGAATAGCGCCCTTCCCCTTGCCCGGCGTTAATGATTTGCCCAAACAGGTCGCTGAAATGCGGCTGGTGCGCTTATCCCGGGCGAAAGAACCCCGTATTGGCAAATATTGACGGCCAGTTAAGCCATTCATGCCAGTAGGCGCGCGGACGAAAGTAAACCCACTGGTGATACCATTCGCGAGCCTCCGGATGACGACCGTAGTGATGAATCTCTCCTGGCGGGAACAGCAAAATATCACCCGGTCGGCAAACAGAAACCTACGTCCCTGATTTTTCACCACCCCCTGACCGCGAATGGTGAGATTGAGAATATAACCTTTCATTCCCAGCGGTCGGTCGATAAAAAGATCGAGATAACCGTTGGCCTCAATCGGCGTTAAACCCGCCACCAGATGGGCATTAAACGAGTATCCCGGCAGCAGGGGATCATTTTGCGCTTCAGCCATACTTTTCATACTCCCGCCATTCAGAGAAGAAACCAATTGTCCATATTGCATCAGACATTGCCGTCACTGCGTCTTTTACTGGCTCTTCTCGCTAACCAAACCGGTAACCCCGCTTATTAAAAGCATTCTGTAACAAAGCGGGACCAAAGCCATGAACAAAAACGCGTAACAAAAGTGTCTATAATCACGGCAGAAAAGTCCACATTGATTATTTGCACGGCGTCACACTTTGCTATGCCATAGCATTTTTATCCATAAGATTAGCGGATCCTACCTGACGCTTTTATCGCAACTCTCTACTGTTTCTCCATACCCGTTTTTTGGGCTAGCTACTAGAGAAAGAGGAGAAATACTAGATGATGCAAACCGTTTTAGCGAAAATCGTCGCAGACAAGGCGATTTGGGTCAGAGCCCGCAAACAGCAGCAACCGCTGGCCAGTTTTCGAGAATGAGGTTCAGCCGAGCACGCGACATTTTTATGATGCGCTACAGGGTGCGCGCACGGCGTTTATTCTGGAGTGCAAGAAAGCGTCGCCGTCAAAAGGCGTGATCCGTGATGATTTCGATCCAGCACGCATTGCCGCCATTTATAAACATTACGCTTCGGCAATTTCGGTGCTGACTGATGAGAAATATTTTCAGGGGAGCTTAATTTCCTCCATCGTCAGCCAAATCGCCCCGCAGCCGATTTTATGTAAAGACTTCATTATCGACCCTTACCAGATCTATCTGGCGCGCTATTACCAGGCCGATGCCTGCTTATTAATGCTTTCAGTACTGGATGACGACCAATATCGCCAGCTTGCCGCCATCACTCACAAGTCTGGAGATGGGGGTGCTGACCGAAGTCAGTAATGAAGAGGAACAGGAGCGCGCCATTGCATTGGGAGCAAAGGTCGTTGGCATCAACAACCGCGATCTGCGTGATTTGTTGATTGATCTGGACGTACCCGCGAGCTTGCGCCGAAACTGGGGCACAACGTGACGGTAATCAGCGAATCCGGCATCAATACTTACGCTCAGGTGCGCGAGTTAAGCCACTTCGCTAACGGTTTTCTGATTGGTTCGGCGTTGATGGCCCATGACGATTTGCACGCCGCCGTGCGCCGGGTGTTGCTGGGTGAGAATAAAGTATGTGGCCTGACGCGTGGGCAAGATGCTAAAGCAGCTTATGACGCGGGCGCGATTTACGGTGGGTTGGTCTGCAACATCGCCAGCGGTTGCCGTCGACGCTGAACAGGCGCAGGAAGTGATGGCTGCGGCACCGTTGCAGTATGTTGGCGTGTTCCGCAATCACGATATTGCCGATGTGGTGGACAAAGCTAAGGTGTTATCGCTGGCGGCAGTGCAACTGCATGGTAATGAAGAACAGCTGTATATCGATACGCTGCGTGAAGCTCTGCCAGCACATGTTGCCATCTGGAAAGCATTAAGCGTCGGTGAAACCCTGCCCGCCCGCGAGTTTCAGCACGTTGATGAATATCTTTAGACAACGGCCAGGGTGGAAGCGGGCAACGTTTTGACTGGTCACTATTAAATGGTCAATCGCTTGGCAACGTTCTGCTGGCGGGGGGCTTAAGGCGCAGATAACTGCGTGGAAGCGGCACAAACCGGCTGCGCCGGACTTTGATTTTAATTCTGCTGTAGAGTCGCAACCGGGCATCAAAGACGCACGTCTTTTGGCCTCGGTTTTCCAGACGCTGCGCGCATATTAATACTAGTAGCGGCCGCTGCAGTCCGGCAAAAAAGGGCAAGGTGTCACCACCCTGCCCTTTTTATTTAAAACCGAAAAGATTACTTCGCGTTATGCAGGCTTCCTCGCTCACTGACTCGCTGCGCTCGGTCGTTCGGCTGCGGCGAGCGGTATCAGCTCACTCAAAGGCGGTAATCTCGAGGTTACATTGTGAATCTGTTCATGGTGAACAGCTTTGAATGCACCAAAAACTAGTTAAAGCTTCTGATGTATCTATCTTTTTTACACCGTTTTCATCTGTGCATATGGACAGTTTTCCCTTTGATATGTAACGGTGAACAGTTGTTCTACTTTTGTTTGTTAGTCTTGATGCTTCACTGATAGATACAAGAGCCATAAGAACCTTCAATCCTTCCGTATTTAGCCAGTATGTTCTCTAGTGTGGTTCGTTGTTTTTGCGTGAGCCGTGAGACAAACCGTGGAATGATACTTACTTTGCATGTCACTCAAAAATTTTGCCTCAAAACTGGTGAGCTGAATTTTTGCAGTTAAAGCATCGTGTAGTGTTTTTCTAGTCCGTTATGTAGGTAGGAATCTGATGTAATGGTTGTTGGTATTTTGTCACCATTCATTTTTATCTGGTTGTTCTCAAGTTCGTCAATCCATTTGTCTATCTAGTTCGACTTGGAAAATCAACGTATCAGTCGGGCGGCCTGGCTTCTCGACCACCTA
+
'&%&('&%$$&&&''-/.//./.0121:,,,,EJEJ@JIIDDGEG>FGJGIGHFFIJJJJJJFFJJHJJGJJJJIJJJJJJHIIHJGJHJIEDDDEFCJ70111JDEDCIJJJJJJIJJJJHJJJJJIJGEE(''(03@ED899JCJJB@5@DGHHJGI?;;>DDB@@?>=?DEFGIJHJHGJHJJGFJHGIJFJJ@<<<GED>>?=FHJJIJGGIGJHHJJJJBDHGFFBB<CJJJJJGJJHJJJIJJJJGDEFJHJHFGIJHFHEJFGJFFFGJJIFFEGJFJJGGJJJJ@778<::@AC??B>BCBDAA?<-****2*...9:@JGJABA@JHJFEGFJJGJDCCJJJEGJJJJHJFEJIHFGCCDDEIF?@@GJ6555GJICFFHFHHFHJF888:5555EA?@?ECDJJDJFJJEDIIHIHGHIJJIGFJIJEIJJEJGCFD?A??GGJEDBII=<<<;;;;BB<HDD@CC3;@=<?=:*DBACIFHJIEDB;))))@BEDB:99:@CFFCCDFHHJFJIEEJIJJJ@??BI0001>75IEFJIG<CDA?>?ACCCBJDFEDJFEDCDDEIFE=68999:99A>BCJHHFGEBBCDEGIFEDCACBJECACAI<JJJJFDDGEFGEJJJJIEEF9980*((23;4422/-,,,+**+%'''&')*:<>>?>B?>===???ADCCA86;JB@AACCFEDB@@>>>??@>==>?BDA@@>>>?@DJCDJA???>><52-.))-8=;:<<?<;9:;<ABAA====AAAA==;;;;<<>BEC@@>=::=:A@?A@CBA@>=::9778:;::::;;99>?@=<:9:9;;<===>>3334320211/..1.,))).*'('.,-+.>=>@??<977679;<=?=<<<=@>;999:<<=:8888987896(((675(1&%$$$&&((*)(''&4<==?>>2&&,07?A;87768:47=?=?>?;99<:76778:96678::9:<777100007555:98886533354433477;:;::9888222487768;;11122004456666/+,.,---58534469444255586678<92223<<>??;:8787989:>>:88797789865557885566?@@<;76644'''44557879:954448943223*&&'-,''&'133676722449:::888<=<:::9;32))))+++441--,.45:8888753234766689777;:86///06577:<=>>=<<=>?;884;:.:777899:9<<;:765564345422359989::<66663321359996677;9998<433388;;965455666777978778777787655789:;;88:4,)'('(**,,10,+++/9;7767;<??=:77787876665666//.-..2/1/0.(000*+DEEJJJIJJJJJJHHJJJICABBDD=<<=75//943349BA>>=>=89988@@J>===DFJFIDEFGJJJJ;999JJGEFFEJJEGECEJJIJJHJJIIB@@?JE@?GJECECJHE><==>?55541//-078=<==BDDCJHJJ>@>92))322:*))(&&&&%&##''&&'../../0101-=B@??>B@@BDCEHJHHBBB<<=<B<--&&'(++?AG????JJ@?AFHEIJJJJHIGDEEGJHGE???@A;::<;:888CIIH6@7C;::<>=:6--,0<90>??D<610-.6/>=?@HDDDC;JGGJJJ88886484DHGJCJB>?JFGBBB+**('&%&&%%%%.)9=AJJJJJJGJGJJJGJIJ@AA;;;;?,,,BDCG;:-)))GFIJJGGJJJJHJJHJJJJJFHJJJGIJHDDFFA===?GJGFHFHGJEECJE=<;'&'*)((*6=54556<33///.3=BHEHBBCB?.*))*BHJHJHHGIHDECFJJ512FDJJJ1/..2==>?AIDGDGHJJB@BBHIGIHJGDJJJJJFJJHIJJJJJJEDCCJJGJJIJDGJFJGGJJJJJJDHDBECGJJJJJJJGHJJGHJJJEJ766BEGJGJEJJJJJJH@@@?@BA@DJJGJGJIJJJFHIB???BCGJJHJFJJJIIBA@AFEJDHIJFJJJIJJEDGEJGJGDDGIGJGJJJJJJIGADCBIGEA@::::<HDEFB?<77FJHJFHDJJJFHD@99BFJDDDEEHI2+**--(&&)(&&&(',)*.,,)*,-457=6111::BB>?;:8///0>,,+,25))))22484343584<667AA?558;DHJEJJJA@ACEEBFFEJJJIJJJJ===IHJDEHBHJJHJJJHJIJJJFJJJJJJGJGGBJJJJ@:@63.--,,-42225;<FEGGJGJ1///>20++3B====D<;>EGJJGFIIJGJHCFCBCCFJJHJJJJJDGHJJJHHC>2+++.1111<=JJHFIJJEEHEJJEJGE?B</'''(GGGCDDDA@@?=555JJJJJDJFGEC,,+/13,9DGIHFGFGFFJEF@@-((*,+3>@FHDIEDEEHCC>>3-*++,-/?AJEEJHJHJJDCBEIHHEJFICEHJJGGJHJHJJJGGG@DJGJJJJJJIJIJJJFJJGJHC>>BC@>+(''&((2454946C;<<<96544CDAJHEJJGJHJJJJJJFJFFDBA11==>AJJHJJIJFFJJJJFGJEFJGDJF?@?@FCBCDHDDBEFJIJJGIHJJJFFJHIEDBDFDBEECIEJDEJ?+*'&%&')')027'211+&&&&(((('(*18*140..,..189)))))A>95556A7775678==:;;9:::;EIDEJIGIJJIJH;;;<JEJCBABJ<::;>=?77..//CCFHFHJFJFGEA=<@50,,,:<=888@444465458=BFCH>::;;633230-''&+258DEGGHJJJJIFJJDFCC<<=?@??=>==GEFDJJEGJJJIJIGJJGJJJJJGFEE=+*/0<889=@?@ABCEBCEFJJIIHJJHJFFFB9998<==DJGGJJEFBE5B*))+3333DJEDEDDEC@>?@?IEIJJJJGFDJJJJIJEIDDI:77.,,0&%%$%'&(++++,2.;?@JFEJJGCCA65)&&&---,11234./BJI=5CJFIHJHJGJJJJJGJJGJJJJGJJJJJJHEJGJJJJJIGJJHJJJJJJEDDE<A<<2)@=7)))37<==DJJGCFJJJJGFJGGEJE<;<>??AF@<834<=?<EJFIJIFJEJE32222;6DEFGCFEFGHJJJFHJJFEDJGJJIJJJJHHFFDDEJJJFJIG<=:;654011<=J;::9?@@>?>AJIFCDAJJJJJJJJJ>>>@FFHJHJGDCF=9IH<;;<===='&&&1,+**++-67;5FJJGJGJJIIIJJCJ?JJDHJGJJ:788??=/)&&'''('(*.,-,-41/15.56;43;66:CHH6)(('''(((+358'&&DGFEGHJJIHJI....@JGEFDHFGIJGHJJJJJGJFJGJIJJIGHJJJHIJIJI<888CDBGIFIBJHJ><>>JJJFJHIJHIJFFJJIEIJGJJJJJGJGJICICDBDHCIFEJEJHJJJJFJGJJJFHHHJJJJJHJJJJJJIE>=;:;<<<<<FJGJJJJJJJJFEFFFGHGJJJJJJJJJJJJGJJFHIFIFIA?@@JHEJFGE??:FDBDJJJHJJIGJJJIIJIJJIJJJJJGDEC@<222;.-,,+13GJJGFHGGHJJJJHJJJJJHFFBAACJJHJHJJC?DCBCEDGEJJJHGJGJJHJIJEJJGJGGJGGJJIJJJEJHJJJHJJHJJJJIJJJJH<;4CD@=>CCBJFCGHJGJIJHII@A@BFEEIDEJGHFCBDGJDACDEFGIFI@734-?GHJJJGBJJJJ===EJHDCFEJIE76EFGBABA>;?BBDJJBA<:<=?A??EEGJJGGJJJJJGHIJJJJJ=;;;BHI?D::CAEJDDD?;.**+567:89CAGEJIJJJJGJJHJHGJJGIGHFJJJJHJH,****.89<<7887;DFF>>?AJHGJJGFFJJJJJJJJJJIHIJJJHHJJJHHHJJDDGGJJJJEJFFIJEJIFCIFIJCBBEGJJHIFA;::;?IGEIJHHHHI<<;<JJGHHHDCF<;1++*,<:994445;;97:1...13595?@BJJJJJIGJJJGJJHFHJJGJIGHJJJJJJJIJJJIIHIGJJIHJJJ;868:<=1))*(,20.-.0)))<A=>>;<CGJEFEFJEGJHJJJJJJIJJJJHFGHDIHJJJJJ><34DABGFGFJFHJABJ;:::;F@ADJFGICBBBJIFJIJJIHHJHEFGHJIJIGEB7DD9JGJJJFJEJDJJHJJHJJJJJHFCD/../JJJGJJJJFJFJA?>;*))(((*))'&&'-0425BGJ<98:=<;5...96568:<*((*::C?ECBAA@ACJJJJGJJGHEJJJGFDDHJJEJHJJFJJJGHJHJJJGJJJJHHIJJJIJEJ3333FGJFDDEJIF@=)''':68974'%%$%%+,10*=DDH<<<<GJFJDGFJJJDFEJHHIBCAACB@CCCDBEFCJJJEFGEHGJJJGHJJHIIJJJJJIJJGJJJJJJJJB@?BAHHFGJJHJJJHJJAEGA@@@FF1/,..1;;==4---ABBAHGFJIDJGJCCEBCCBB;,)*6897?ACCFFIJJGJJJJJIGJHJIJJGHDAAA10)-)'&&'((23>=AB////..//6743323635CJE@>>?JJJGFFFJGGJJFEHFD@2'''(@55559/+*%$%&''((('&(((((''%%&%&$%%$%%%$$$&23BAEJJJBBJJJFFGFJJGDEGCDJJJDGJIFIFIIJJJJFGGJHJJHJIEJBJ>>>@JJJHIJJJJJJJFHJJJJFIFFEHIHFJJDFFJGF:988EFIJIJJGGJJJJJJJJJJGJJJJJJJGJJGIHJJJJJJJGEGF@JJHJJJIJJJHJIJJGHJJGIJJGJ@@@@ACBABCCIEJFFEEEJJJHHJHJJFJHJHEFGDFJJJJFIJGJGGDGJGDH88:::ACJGEBAACFC@>,,)())'(()'&&((8:<DJB@GJIJHHFFJJDIGFIJIJGHJJIIHIEJJJJJJDCDEHJJFJIH****FJFFGFJIJIJJIHJJJGIHJJJJIJIF@:2-,-6<AABB==?>GIEHEGFFGJJHJJJJ@?@?GEGHGJGJJIGGB?@E?0ABAFFJJJJJJJJJJJEFB@E42<AHJFJJJEJJJJJHJJJGJGJEG@A@CA:99:DDECHJGJIJHJD>=@?>>?A8??@GDI=CEEDDA@BGJJIJJHDFFDJJD@?@AJC=>?FJJCJJHGEDHHJGHHGIEHJGAJJH@CFHDF(&&',=JJIDBGJJGJIJHJJHGEIJHFEEGJJJIJJIHJHGJGJJDJGGJIJJIHJJJGFFJHGECDA>>>GGJFIJHJGGJJJDDEBI2222@=;===IJHJJGJIF@@A=>:9::===;?55423))**.BCBDEDJJJHJJJGHEFJFB?><;=BBDDACDIE:;)(**'17;))***?@JJJJJHGGFJCD>?JJJJFFJIJJJJJEGGIJJGFGJJJJIJJGJFGJG;3112C=DHJFGHGJGJJJEGFGJGJHHJJFFFJFHJJFFHFFHFJCGDFIEBFGIJHJJJJFDJ0////GE<:@CJJFG40*)/,.9*&')(/4542300-+,+&%%&%,++,,.-((''('))839DEICDEDF;FIJFGAA:9871''$$$)((+-00)+)&&&&****@?B=989FEGFEFJJFFJEBBCJJ>==GA=<;=AJJJJJFFEJEFIJJEFHGJJJJJ@?@?DCDEJGI3222FEEFDFHGGJ;>((=>B?==<B67****.20..0,**+.0>@BDGEJJJJGFFFJIGEHJD<<BAAE>65666@FCCCGFJIHHJJBD5-,,.6+**&&*+9>?999:AED<;<<97:?/(('(147A;;;;7777BABD>=<=;7444-,,+*())*-()+((()32*%#
@Glass_T7V_2_D3_11_5_31
TACAGCAATATGAAATTGGTGCTCGATGGCGAGGACCGCCGACTGATACGTTGATTTTCCAAGTTGAACTAGATAGACAAATGGATCTCGTAACCAAACTAGAACAACCAGATAAAATGAATGGTGACAAAATACCAACAACCATTACATCAGATTCCTACCTACATAACGGACTAAGAAAAACACTACACGATGCTTTAACTGCAAAAATTCGGCTTCACCAGTTTTCAAGGCGAAAACTTTTGAGTGACATGCAAAGTAAGTATGATCTCAATGGTTCGTTCTCATGGCTCACGCAAAAACAACGAACCACACTAGGACATTTTACTGGCTGAATCCGGAAGGATCTAAGGTTCTGGCTCTTGTATCTATCAGTGAAGCATCAAGACTAACAAACAAAAGTAGAACAACTGTTCACCGTTACATATCAAAGGGAAAACTTTCCATATGCACAGATGAAAACGGTGTAAAAAAGATAGATACATCAGAGCTTTTACGAGTTTTTGGTGCATTCAAAGCTGTTCACCATGAACAGATCGACAATGTAACCTCGAGATTACCACCTTCGTGAGCTGATACCGCTCGCCGCAGCCCCCGAACGACCGAGCGCAGCGAGTCAGTGAGCGAGGGAACCTACATAACGCGAAGTAATCTTTTCGGTTTTAAAGAAAAAGGGCAGGGTGGTGACACCTTGCCCTTTTTTGCAGTACAGCGGCCGCTACTAGTATTAATATGCGCGCAGCGTCTGGAAAACCGAGGCCAAAAGACGTCGTCTTTGATGCCCAGGTCAGACTCTACAGCAGGAATTAAAATCAAGTCCGGCGCAGCCGGTTTGTGCCGCTTCCACGCAGTTATCTGCGCCTAAGCCCCCCGCCAGCAGAACGTTGCCGAGCGATTGACCATTTAATAGTGACCAGTCAAAACGTACCGCTCCACCCTGGCGGTTGTCGAACATTCTTCCTCGACGTGCTGATCGCGGGCGGGCAGGGTTTCACCGACGCTTAAATGCTTTTCCAGATGGCAGCATGTGCTGGCAGAGCTTAACGCAGCGTATCGATATACAGCTGTTCTTCATTACCATGCAGTTGCACTGCCGCCAGCGATAACACCTTAGCTTTGTCCACCACATCGGCGATCTAGACCGATTGCGGAACACGCCGTTCCTGCAACGGTGCCGCAGCCATCACTTCCTGCGCCTGTTCAACGTTGACGCAACGCGGTGATGTCGCAACAAAAATCAACCCACCGTAAATCGCGCCCGCGTCATAAGCTGCTTTAGCATCTTGCCCACGCGTCAGGCCACATACTTTATTCTCACCCAGCAACACCCGGCGCACGGCGGCGTGCAAATCGTCATGGGCCACCAACGCCGAACCAATCAGAAAACCGTTAGCGAAGTGGCTTAACTCGCGCACCTGAGCGTAAGTATTTGATGCCGGATTCGCTGATTACCGTCACGTTGTGCCCCAGTTTCGGCGCAGACTACGCGGGTACGGTTGAATCGATCGACAAATCACGCAGATCGCGGTTGTTGATGCCAACGACCTTTGCTCCCAATGCAATGGCGCGCTCCTGTTCCTCTTCATTACTGACTTCGGTCAGCACCCCGGCTGTTTTCCAGACTGTGAGCGACGGCGGCAAGCTCGCGATATTGGTCGTCATCCAGTACTGAAAGCATTAATAAGCAGGCATCGGCCTGGTAATAGCGCGCCAGATACGATCTGGTAAGGGTCGATAATGAAGTCTTTACATAAAATCGGCTGCGGGGCGATACGCTGACGATGGGGAGGAAATTAAATTTCCCCCTGAAAATATTTCTCATCAGTCAGCACCGAAATTGCCGAAGCGTAATGTTTATAAATGGCGGCAATGCGTGCTCGAATGAAATCATCACGGATCACGCCTTTTGACGGCGACGCTTTCTTGCACTCCAGAATAAACGCCGTGCGCGCACCCTGTAGCGTGAGCCGTTGATAAAAATGTCGCATATTGGCTGAACCTCATTCTGAAAACTGGCCAGCGGTTGCTGCTGTTTGCGGGCTTCTACCCAAATCGCCTTGTCTGCGACGATTTTCGCTAAAACGGTTTGCATCATCTAGTATTTCTCCTCTTTCTCTAGTAGCTAGCCCAAAAAAACGGGTATGGAGAAACAGTAGAGAGTTGCGATAAAAAGCGTCAGGTCAGATCCGCTAATCTTATGGATAAAAATGCTATGGCATAGCAAAGTGTGACGCCGTGCAAATAAGTCGATGTGGACTTTTCTGCCGTGATTATAGACCTTTTTTGTTACGCGTTTTTGTCATGGCTTTGGTCCCGCTTTGTTACAGAATGCTTTTAATAAGCGGGGTTACCGGTTTGGTAGCGAGAAGAGCCAGTAAAAGACGCAGTGACGGCAATGTCTGATGCAATATGGACAATTGGTTTCTTCTCTGAATGGCGGGAGTATGAAAAGTATGGCTGAAGCGCAAATAAATACTTGTACGGGATACTCGTTTAATGCCCATCTGGTGGCGGGTTTAACGCCGATTGAGGCCAACGGTTATCTCGATTTTTTTATATGACCGACCGCTGGGAATGAAAGGTTATATTTTCTGAATCTCACCATTCGCGGTCAGGGGGTGGTGAAAAATCAGGGACGGATCTACAACCGGGTGATATTTTGCTGTTCCCGCCAGGAGAGATTCATCGCTAGGATCATCATCCGGAGGCTCGCGAATGGTATCACCAGTCGGTTACTTTCGTCCGCGCGCCTACTGGCATGAATGGCTTAACTGGCCGTCAATATTTGCCAATACGGGGTTCTTCGCCCGGATGAAGCGCACCGGCAACTTCAGCGACCTGTTTGGGCAAATCATTAACGCCGGGCAAGGGGAAGGGCGCTATTCGGAGCTGCTGGCGATAAATCTGCTTGAGCAATTGTTACTGCGGCGCATGGAAGCGATTAACGAGTCGCTTCCATCCACCGATGGATAATCGGGTACGCGAGGCTTGTCAGTACATCAGCGATCACCTGGCAGACAGCAATTTTGATATCGCCAGCGTCAGCATGTTCTTGTCGCCGTCGCGTCTGTCACATCTTAGAAGAGCCAGCAGTTAGGGATTAGCGTCTCTTAAGCTGGCACAAGGACCGACGTCTTCAGCCAGGCGAAGCTGCTTGAGCACCAGCCGGATGCCTATCGCCACCGTCGGTCGCAATGTTGGTTTTGACGATCAACTCTATTTCTCGCGGGTATTTAAAAATACACAAAGCCAGCCGAGCGTTCCGTGCCGGTTGTGAAGAAAAAGTGAATGATGTAGCCGTCAAGTTGTCATAACTCTAGAAGCGGCCGCGAATTCGAAGAAACAGCGGCCGCGGATTACCAGAAATCATCCTTAGCGAAAGCTAAGGATTTTTTTATCTGAAATTCTGCCTCGTGATACGCCTATTTTTATAGGTTAATGTCATGATAATAATGGTTTCTTAGACGTCAGGTGGCACCATGGGAAATGTGCGCGGAACCCCTATTTGTTTATTTTTCTAAATACATTCAAATATGTATCCGCTCATGAGACAATAACCCTGATAAATGCTTCAATAATATTGAAAAAGGAAGAGTATGAGTATTCAACATTTCCGTGTCGCCCTTATTCCCTTTTTTGCGGCATTTTGCCTTCCTGTTTTTGCTCACCCAGAAACGCTGGTGAAAGTAAAAGATGCTGAAGATCAGTAGGGTGCACGGTCGGGTTACATCGAACTGGATCTGGACAATCTGGCAGATCCTTGAGAGTTTTCGCCCCGAAGAAACATTTTCCAATGATAGAGCACTTTTAAAGTTCTGCTATGTGGCGCGGTATTATCCCGTATTGACGCCGGGCAAGAGCAACTGAGTGACCGCATACACTATTCTCAGAATGACTTGGTTGAGTACTCACCAGTCACAGAAAAGCATCTTACGGATGGCATGACAGTAAGAGAATTATGCAGTGCTGCCATAACCATAAGTGATAACGCTACAACCAACTTTACTTCTGACAACGATCGGAGGACCGAAGGAGCTAACCGCTTTTTTGCACAACATGGGGGATCATGTAACTCGCCTTGATCGTTGGGAACCGGAGCTGAATGAAGCCATACCAAACGACGAGCGTGACACCACGATGCCTGTAGCAATGGCAACAACGTTGCGCAAACTATTAACTGGCGAACTACTTCCTCTAGCTTCCGGCAACAATTAATAGACTGGATGGAGGCGGATAAAGTTGCCGGACCACTTGTGGCTCGGCCCTTCCGGCTGGCTGGTTTATTGCTGATAAATCTGGAGCCGGTGAGCGTGGGTCTCGCGGTATCATTGCAGCACTGGGGCCAGATGGTAAGCCCTTCCGTATCGTAGTTATCTACACGACGGGGAGTCAGGCAACTATGGATGAACGAAATGACGAATCGCTGAGATAGGTGCCTCACTGATTAAGCATTGGTAACTGTCAGACCAAGTTTACGAGCTCGCTTGGACTCCTGTTGATAGATCCAGTAATGACCTCAGAACTCCATCTGGATTTGTTCAGAACGCTCGGTTGCCGCCGGGCGTTTTTTATTGGTGAGAATCCAAGCACTAGGGACAGTAAGACGGGTAAGCCTGTTGATGATACCGCTGCCTTACTGGGTGCATTAGCCAGTCTGAATGACCTGTCACGGGATAATCCGAAGTGGTCAGACTGGAAAATCAGAGGGCAGGAACTGCTGAACAGCAAAAAGTCAGATAGCACCACATAGCAGACCCGCCATAAAACGCCCTGAGAAGCCCGTGACGGGCTCTTCTTGTATTATGGGTAGTTTCCTTGCATGAATCCATAAAAGGCGCCTGTAGTGCCATTTACCCCATTCACTGCCAGAGCCGTGAGCGCAGCGAACTGAATGTCACGAAAAAGACAGCGACTCAGGTGCCTGATGGTCGGAGACAAAAGGAATATTCAGCGATTTGCCCGAGCTTGCGAGGGTGCTACTAAGCCTTAGGGTTTTAAGGTCTGTTTTGTAGAGGAGCAAACAGCGTTTGCGACATCCTTTGTAATACTGCGGAACTGACTAAAGTAGTCGGCCTCGCAGGGCTGGGATCTATTCTTTTTATCTTTTTTTATTCTTTCTTTATTCTATAAATTATAACCACTTGAATATAAACAAAAAAAACACACAAAGGTCTAGCGGAATTTACAAGAGTATAGCAGAATTTACAAGTTTTCCAGCAAAGGTCTAGCAGAATTTACAGATACCCACAACTCAAAGGAAAAGGACATGTAATTATCATTGACTAGCCCATCTCAATTGGTATAGTGATTAAAATCACCTAGACCAATTGAGATGTATGTATGAATTAGTTGTTTTCAAAGCAAATGAACTAGCGATTAGTCGCTATGACTTAACGGAGCATAAAAACCGACTAATTTTATGCTGTGTGGCACTACTCAACCCCACGATTGAAAACCCTACAAGGAAAGAACGGACGGTATCGTTCACTTATAACCAATACGCTCAGATGATGAACATCAGTAGGGAAAATGCTTATGGTGTATTAGCTAAAGCAACCAGAGAGCTGATGACGAGAACTGTGGAAATCAGGAATCCTTTGGTTAAAGGCTTTGAGATTTTCCAGTGGACAAACTATGCCAAGTTCTCAAGCGAAAAATTAGAATTAGTTTTTAGTGAAGAGATATTGCCTTATCTTTTCCAGTTAAAAAAATTCATAAAATATAATCTGGAACATGTTAAGTCTTTTGAAAACAAATACTCTATGAGGATTTATGAGTGGTTATTAAAAGAACTAACACAAAAGAAAACTCACAAGGCAAATATAGAGATTAGCCTTGATGAATTTAAGTTCATGTTAATGCTTGAAAATAACTACCATGAGTTAAAAGGCTTAACCAATGGGTTTTGAAACCAATAAGTAAAGTA
+
;<H@@ADGFJJGBABBE+++&&%%%%&&((&&%&&$%&(+-445>>>85447GGEGJJJJDEEJJDCC?>=;<>:433,(.2*((('))-02133211470018821138776//4CA////2111221.:?A5874>@?JFJJJHDGGJJGJJJHIJJJJJFJIJJGJJHGGDJA867=@AFG9999CEGEHJJJJJJJF<889@@@JHDC>****6./=:7658>9'&&&&-,---JEGJJJEFGIGJJIJJIBBABB6///-,**++1-,..2441.,,-++**-8=??B>@@B??CEJIEIJJFJGHGI;::))%'(')-/10*&%()4((('(&&&&&,*&'('&('''&##$%67767111142266499EHJGJJGJEDCDGGIEJFGFGFJJIJJJEDA===@EJJIIJGGJDE??==::33455817<ED762001'(<FCC=;//?ADFGJHJEEECFCDFJHEDCCJCCCA<<<?6,+,))(++('&&&&&4466=>AE===<BBAJFDEFFJHEJJJGIEJ?:98833225663---/22/..003223'&&(7+))()()-+,41221=@75579;831*''''004?@?AIJFDEECFDEFBC<999;??>.++64.-+*,,,++./0489??ECDEEFGDGJA>=7CJHJJJDGCBBFFJJGFDEIHIIIEGJEJJF<77;;?622::*)((&'),,458??///088:;>ACA?BDEFECCCACEJEJD@@@DIJJJJEFHGDD>87:<<:622(((++++02;5576*''',+*))+)'')--2.//*+78<DHJGJJJJJJGIHJJJJIHG55352,0...,+,*&')178A@FHJHFIJIFFGF;;FJFF@HFDD@B+(((AEFBDB:F@++++/.0/.<FCDEDCCCHBAEBBDC@<:0//0550.***,01)*45BCIEDD)''',+(&'((-+)%&'$##$$&&+/.+))&%#%%&'),-,,,**--,242011-222444--,(?<;:=;::3IEDDEE;..--3357<88:<86544/'%$$'')0015345<=DB?@>?A?=92'((.440(--.78877;;;<GJFGJJJEJJHFHJJDEC@A?99',,87IC@63)&&%++,)'&&%$$$%##%'(')+-0011239&&%&&%$$$''*1++AHJIFJJ???@IIEGGBAB??>44EDJFJJ@@?@EJJFJFJIJGHJJGJIGJ<<<<CBAB@??CEFJJGJFJIJJIEHJJJIJJJJECCIJGEEHGDGBB@AE>666IAFFIGJJJJJHIJFIFEJJHJGD?6544?>==A;;;1211BGD=EJGGGHJJJFJJEJJI===>IGHCHFHC<>667=CJ111150&&&&-6>;''''G>>?AJJIJJJJJJJHIJIEGEEJGIJJHEFFIJBAABJEEJBBABCAHBA=666'%''+21002<A@CEJJFEJJJJFJJJJJFDDIEG?J@52--73**),3310./***+897<;;:974)&%%'&&&&779>9999988866;HCCEDDAABBJ6666>:+**+-/013B:GFEDJCCBEE3332324C;;B><3CJEEJJJEEJGJJIGJJFIJJEJDGD?<;31..0-)')2221012;AAGEJJJIHFJJF===?@@>5442&&&&00)(('(+,,,5BBEGJJHJJJFJIHJJFHJJJJJJJJJIFEGJG===>FJEE777****+---)&''0&$$&1:9:HFJGHJJECGFJJHHJJIJJJJJJIJG?>>>A7555<<:22/./61/&',,-4451//6:78741,-*()(),('&&&&&'(379AAA<;:33424>@FCC@AAAABBAHJJJHEJJ???EHJJ<<=JJHJJJIGJGCJJHJJFJGJJCCCDJ5,(((334<?53333<<<;<F@=:;;;=?BAIFJJFIHJJJJJJJHJIFJFGFHJJJJJJHJJJJJFC@=,=698778BCB((((&$##&&%%&$%%).//.1,,((&'-,--+,12/('())&&&&&*13<?JJJEDIHHJJJFHIHHJJJI=E@D>=799:IFEFCFEHBEFEJJECCIIJJFJJIJJJGFHJJIFCIIJJJJJJJJJHJHJGCABA>>@@BGJGJGDHD868,AC@999:;EEFECDF546IJJJGEIFJJIJAACDFJJ=::=@?:9::A>>:98322@?><873/,,,)))),026=E5556CBBDHDJHJIJJJJFIJEJJJJAC(((''(+899,,,,0+'(,----/(('%%%&'*3343444:>==;<JBBDCIFEC100/.-)'((11BB@EFJGJJJJJJJJJJIJGJJJ8888DD?88>B>?@7743226@AACIF76320.-&&&312-,*)++25,((&'))+,,122::8775556;>;88@@ADJJIFDHGHJJG<<<<JJJ?@?AHJICC89885559=<:7347<JICCDEB6A=ADJCECBFFJFEGFEDHCHHEEG;:8412-,,+($##$%&&&&,)==<<7788@>BBEFFD??/../HIJEEG><<76765761211111>>BCFFEFCDJJFFCAACCBABDFB=*/../?CCEHBABAFHJJJGJGGJFFB33(%%'((+)))(*=<<EIFIGEIJ@@@=*(((IIHGJID>>DG991115222/'&$#$$%%%&'37976676766::AJAHE>HD=C@?BFFJJ=<=<,+++*..-(((('''',78?>BJDEDHA=>7776533376****-,('''++*)*+)/05>@EE=FEIFFGI;::6766<<??===<?AJJJJFDCBBBCIGJHGJGJJGGGFDEJDIFAB,224>6HJIGDHHJ43431..+))()**DJJHGIJJGJJDBBBJJ999;HFGGJJJHJEIJHJHHHGJJICJGJECEADB8448BEEJJE><>JFJ.++,/70---+45600002/-))'();A@@>>C>===HE>>>?DFJ><<=87762((33DJ;?;'''(;;;<?@>BABJEJGG2113AIJGJFFDDJIJB>99???@A4446JIJBAA=>>B0001J>555GJCGDEABA9950))-/)**((('+8898ABFDFDCIIJDJJJEC>87*57@EEGFFJJJFHEJDCCCHF?>993310)).'*+-.,-1&&&&((421('''*(&'%&88<EJGJGJJGJJI>8+&&)(''(''')/<)JGFIGBD?>?@>8745-,+,)*,-9;@HJDEFJHJJJJ''')==<<652.-,+/*+437:=98981/2433+*((%$#$$%'&&'%''()'(%**,->==>?HJJGGIJHJIJJIJBCDDJJJJGFFJJIJJHJJJJJJJHFJJJJJJIFGHJG776----667@BA@AGIHFEGGC@AABCC11026,)('((---0665-,,,.=>@IHGDA3.../5668:<B==7778@HJGJI@>>:<EFJJJIEHHFJIFHGJJJFJFJJIJIJJJJFJJJFEFDDCG::::JG>833577?8666;8888>?>B==>IJCCCJ=<8824:=8<;::43443;66635?ED:944FJJGJJFEFJJJJJJIJGJJJJJEEE<;8..6562212CEHGJGJJIJGJJI??>BJJJJFBCCGIGIJDGA>6654+*(())7:=JFFDFGIJHJJBBAC?AII=?EGJHHIIGJJIGGEJHIHJFJFEFEAJIJFBCGJJJEGDFCJJJJJGJGHGCBJHJJJJGJJFIGGIJGE=?C0...+*+%%&(34422-**(()*7:27678;<<<E*****+'''''%$%&&'('''.-//.)*/4BEEJJH1111;8/08489,***-<;A>CADEH((((5421188456CGEBJJEJJJFFJJDHDDIIJJJHIJG:,FGEJIJGJJDDEFF7556=>,,,/('''%%%%)8@C9878>>AA@ACCDEJEADBAFJGJJ;;;;JJBBACF@BD;;554<=>JJJFJFFIJJJHJHJJJJHGGG<;<:::BDEFIJGGEEBBCCDDFIHJJBA@?33***+312454)('%'%$%%)(&&'(&&&''++,-**(&&'+222@;:89266@CEF?>=@JJEJJJJJGJJJJDFDD3222>JDDC@BAA@;;?B@=>=<2,,--995348DFGIEGEHA<<<BGAFJGHIIJJJIJJJJGIGGHGJEJHJJ9888CJFJJIHGJJJIEIJJJJFJIJJIJJHJJFJHJFJJJE8877?ACDJ99879*''(//,()**+.3-5)EJEJHGJJHJJJJJJEHIHFJGFEGFC@@;=1))()*)+)%%&231--/44'''',****))*+,8;ADJDBF?.../-//03=;;941013844EFJHJHJFGDD430/*,)))-3288:<?@@@FGJJEJHJDJJJJC10013=;1112630)%''101<=C<;;;EHCCAACBAADABBJJIHDAAAD8889=DDJIJ@@@=,,,<?-,,*)*+1>>@@?@@GEBBDEJG=DEIIHFCGIFJJFGGDJFEJFJHJJJJHHEJJIJJIJJ:99:B?33E@?==>CCEJJDBBCG=9999GDFGCFH<<<9:3399FDBDCGJHFHDFFJJGJE>GHIJFFEHGEFCEFFGGDF?>>CC@=<;AA630--.588<;;:8,(((''-+,//@B>>??>>AE@BAEJJFJJHECA@?JJDHIGJCGD<;;:C?>?777CD;989==DB>>?@FFJGJGFD@===DBCGDFEJHEFGEDFDEJJHAI>99>>=>@B@7=410388B@<><8<:><<DFEEEHII@ABHJEHIFJJEDCCHDJHGHDFJGC<<?@FAA@AGJEJFG?@@??51/6756;JEDBBC6665:,,,,9><=>??>B766C?==>ADE?H=HFEBBBDHIEEAABDDHDDC>=<=8889DE@@>=63400021/0;?=??(''(9GCHC@@?6555AA@=9:4345871110012D>>9:5413555-,,-2876578E::::;;;CDD>>@HCCADABBB4238=<=>BCB@=:CACEFDJI=<<4432.-,+**<?:92'CDFEIHJFB@BCFCEIIGJIJEBDCCDDDDCBBAA@:98444424--''''((-0//410/066@D9999EE;::;<644'&%$%$#$&&&&&&(&'/6/,,,-9678FEJ988888<=677?A>>AD?BCJFGFCEA@@?@AE@A@?@ABADC@AA@CE:991.,-49:===;<<945CGHHAB>783003/12/1/)(*-.,,./989ADHJIJFHJGEJJJJB<>CCHJJJIHH=78A>>?=@@;9653211123AABGB8444;EFHJIJJFEECDD000300/.../23(%%%%),88;;<@DGHFGFHIJJC:88879FGJCHFFB@?AC??>?D@98850,)'%%'%%&'8<=DHHFIJJJJJHJJGJIJFGJE@>111377;<<CFGJIJGFCDC=FIBB?:776&&&*+--&''+,.:BIFD>==GEJJDEIFJIJIGJEIGIJJJEC//89566?IJJJJ@===>?>CDE777FFHJBBCCJ>=>>A@BJE@JJJJC>>>@IHEH33::B@JHHGJJFH?:873222DJFGFGCCCBEGFIJJI888:JJFFJJJJJFJJFFBACHJJJJGJDIHJJJGFJFGHGFGDDBBCDDDA@HCDGFIJDIGHJEJEJEJCIEJGJHJJJJGIFHFIJJJJJEGFJJJIIEA<:855>=>?GJCCDEDJEJEFF7222388CAACECDB@884,,,,4=977:DBFAJFDB@ADFFHGDDJJIHHJJGJ@@DDJGEHIDAA?@/,,9999<;@8788JCFFIJE@@<<?HEHJJGJIJJI----DDEDJEFJJIJHGFIJIHJBB;;?JIBBHJJEHCEEFEFEEGFJFEC=<FHEF;BEEFJJIHFEIA>3111///6566512H7667DFHIHJIFJEJJJJED?=2/+8:JFJCEE@@??@BC<=<;7110/344A@A@76683330%%
@Glass_T7V_2_D3_11_5_32
GATGGAACATGTCCTTTGAGCAATTGTTACTGCGGCGCATGGAAGCGATTAACGAGTCGCTCCATCCACCGATGGATAATCGGGTACGCGAGGCTTGTCAGTACATCAGCGATCACCTGGCAGACAGCAATTTTGATATCGCCAGCGTCGCACAGCATGTTTGCTTGTCGCCGTCACGTCTGTCACATCTTTCCGCCAGCAGTTAGGGATTAGCGTCTTAAGCTGGCGCGAGGACCAACGTATCAGCCAGGCGAAGCTGCTTTTGAGCACCAGCCGGATGCCTATCGCCACCGTCGGTCGCAATGTTGGTTTTGACGATCAACTCTATTTCTCGCGGGTATTTAAAAAATGCACCGGGGCCAGCCCGAGCGAGTTCCGTGCCGGTTGTGAAGAAAAAGTGAATGATGTAGCCGTCAAGTTGTCATAACTCTAGAAGCGGCCGCGAATTCGAAGAAACAGCGGCCGCGAATGGCGGAATCATCCTTAGCGAAAGCTAAGGATTTTTTTATCTGAAATTCTGCCTCGTGATACGCCTATTTTTATAGGTTAATGTCATGATAATAATGGTTCTTTAGACGTCAGGTGGCACCATGGGAAATGTGCGCGGAACCCCTATTTGTTTATTTTTCTAAATACATTCAAATATGTATCCGCTCATGAGACAATAACCCTGATAAATGCTTCAATAATATTGAAAAAGGAAGAGTATGAGTATTCAACATTTCCGTGTCGCCCTTATTCCCTTTTTTGCGGCATTTTGCCTTCCTGTTTTTGCTCACCCAGAAACGCTGGTGAAAGTAAAAGATGCTGAAGATCAGTTGGGTACGAGTGGGTTACATCGAACTGGATCTCAACAGCGGTAAGATCCTTGAGAGTTTTCGCCCCAAACATTTTGGAATGATGAGCACTTTTAAAGTTCTGCTATGTGGCGCGGTATTATCCCGTATTGACGCCGGGCAAGAGCAACTCGGTCGCCGCATACACTATTCTCAGAATGACTTGGTTGAGTACTCACCAGTCACAGAAAAGCATCTTACGGATGGCATGACAGTAAGAGAATTATGCAGTGCTGCCATAACCATGAGTGATAACACTGCGGCCAACTTACTTCTGACAACAATCGGAGGACCGAAGGGAGCTAACCGCTTTTTTGCACAACATGGGGGATCATGTAACTCGCCTTGATCGTTGGGAACCGGAGCTGAATGAAGCCATACCAAACGACGAGCGTGACACCACGATGCCTGTAGCAATGGCAACAACGTTGCGCAAACTATTAACTGGCGAACTACTTACTCTAGCTTCCCGGCAACAATTAATAGACTGGATGGAGGCGGATAAAGTTGCAGGACCACTTCTGCGCTCGGCCCTTCCGGCTGGCTGGTTTATTGCTGATAAATCTGGAGCCGGTGAGCGTGGGTCTCGCGGTATCATTGCAGCACTGGGGCCAGATGGTAAGCCCTCCCGTATCGTAGTTATCTACACGACGGGGAGTCAGGCAACTATGGATGAACGAAATAGACAAATCGCTGAGATAGGTGCCTCACTGATTTGATTAAGCATTGGTAACTGTAGGACCAAGTTTACGAGTCGCTTGGACTCCTGTTGATAGATCCAGTAATGACCTCAGAACTCCATCTGGATTTGTTCAGAACGCTCGGTTGCCGCCGGGCGTTTTTTATGGTAGAATCCAAGCACTAGGGACAGTAAGACGGGTAAGCCTGTTGATGATACCGCTGCCTTACTGGGTGCATTAGCCAGTCTGAATGACCTGTCACGGGATAATCCGAAGTGGTCAGACTGGAAAATCAGAGGGCAGGAACTGCTGAACAGCAAAAAGTCAGATAGCACCACATAGCAGACCCGCCATAAAACGCCCTGAGAAGCCCGTGACGGGCTTTTCTTGTATTATGGGTAGTTTCCTTGCATGAATCCATAAAAGGCGCTGCTCGTGCCATTTACCCCCATTCACTGCCAGAGCCGTGAGCGCAGCGAACTGAATGTCACGAAAAAGACAGCGACTCAGGTGCCTGATGGTCGGAGACAAAAAGGAATATTCAGCGATTTGCCCGAGCTTGCGAGGGTGCTACTTAAGCCTTTAGGGTTTTAAGGTCTGTTTTGTAGAGGAGCAAACAGCGTTTGCGACATCCTTTTGTTAATACTGCGGAACTGACTAAAGTAGTGAGTTATACACAGGGCTGGGATCTATTCTTTTTATCTTTTTTTATTCTTTCTTTATTCTATAAATTATAACCACTTGAATATAAACAAAAAAAACACACAAAGGTCTAGCGGAATTTACAGAGGGTCTAGCAGAATTTACAAGTTTTCCAGCAAAGGTCTAGCAGAATTTACAGATACCCACAACTCAAAGGAAAAGGACATGTAATTATCATTGACTAGCCCATCTCAATTGGTATAGTGATTAAAATCACCTAGACCAATTGAGATGTATGTCTGAATTAGTTGTTTTCAAAGCAAATGAACTAGCGATTAGTCGCTATGACTTAACGGAGCATGAACCAAGCTAATTTTATGCTGTGTGGCACTACTCAACCCCACGATTGAAAACCCTACAAGGAAAGAACGGACGGTATCGTTCACTTATAACCAATACGCTCAGATGATGAACATCAGTAGGGAAAATGCTTATGGTGTATTAGCTAAAGCAACCAGAGAGCTGATGACGAGAACTGTGGAAATCAGGAATCCTTTGGTTAAAGGCTTTGAGATTTTCCAGTGGACAAACTATGCCAAGTTCTCAAGCGAAAAATTAGAATTAGTTTTTAGTGAAGAGAATGTGCCTTATCTTCCAGTTAAAAAAATTCATAAAATATAATCTGGAACATGTTAAGTCTTTTGAAAACAAATACTCTATGAGGATTTATGAGTGGTTATTAAAAGAACTAACACAAAAGAAAACTCACAAGGCAAATATAGAGATTAGCCTTGATGAATTTAAGTTCATGTTAATGCTTGAAAATAACTACCATGAGTTTAAAAGGCTTAACCAATGGGTTTTGAAACCAATAAGTAAAGATTTAAACACTTACAGCAATATGAAATTGGTGGTTGATAAGCGAGGCCGCCCGACTGATACGTTGATTTTCCAAGTTGAACTAGATAGACAAATGGATACTCGTAACCGAACTTGAGAACAACCAGATAAAAATGAATGGTGACAAAATACCAACAACCACTACATCAGATTCCTACCTACATAACGGACTAAGAAAAACACTACACGATGCTTTAACTGCAAAAATTCAGCTCACCAGTTTTGAGGCAAAATTTTTCAGTGACATGCAAAGTAAGTATGATCTCAATGGTTCGTTCTCATGGCTCACGCAAAAACAACGAACCACACTAGAGAACATACTGGCTAAATACGGAAGGATCTGAGGTTCTTATGGCTCTTGTATCTATCAGTGAAGCATCAAGACTAACAAACAAAAGTAGAACAACTGTTCACCGTTACATATCAAAGGGAAAACTGTCCATATGCACAGATGAAAACGGTGTAAAAAGATAGATACATCAGAGCTTTTACGAGTTTTTGGTGCATTCAAAGCTGTTCACCATGAACAGATCGACAATGTAACCTCGAGATTACCGCCTTTGAGTGAGCTGATACCGCTACGCCACAGCGAAAGACCGAGCGCAGCGAGTCGTGAGCGAGAGGAAGCCTGCATAACGCGAAGTAATCTTTTCGGTTTTAAAGAAAAAGGGCAGGGTGGTGACACCTTGCCCTTTTTTGCCGGACTGCAGCGGCCGCTACTAGTATTAATATGCGCGCAGCATCTGGAAAACCGAGGCCAAAAGACGTGCGTCTTTGATGCCCGGTTGCGACTCTACAGCAAGATAAAATCAAAATACAGGCGCAGCCGGTTTGTGCCGCTTCCACGCAGTTATCTGCGCCTAAGCCCCCCGCCAGCAGAACGTTGCCAAGCGATTGACCATTTAATAGTGACCAGTCAAAACGTTGCCCGCTTCCACCCTGGCCGTTGTCTAAAACATATTTATCAACGTGCTGAAACTCGCGGGCGGGCAGGGTTTCACCGACGCTTAATGCTTTCCAGATGGCAACATGTGCTGGCAGAGCTTCACGCAGCGTATCGATATACAGCTGTTCTTCATTACCATGCAGTTGCACTGCCGCCAGCGATAACACCTTAGCTTTGTCCACCACATCGGCAATATCGTGATTGCGGAACACGCCAACATACTGCAACGGTGCCGCAGCCATCACTTCCTGCGCCTGTTCAACGTTGACGCAACGCGGTGATGTCGCAACAAAAATCAACCCACCGTAAATCGCGCCCGCGTCATAAGCTGCTTTAGCATCTTGCCCACGCGTCAGGCCACATATTCTTTACTCTCACCCAGCAACACCCGGCGCACGGCGGCGTGCAAATCGTCATGGGCCATCAACGCCGAACCAATCAGAAAACCGTTAGCGAAGTGGCTTAACTCGCGCACCTGAGCGTAAGTATTGATGCCGGATTCGCTGAATTACCGTCACGTTGTGCCCCAGTTTCGGCGCAAGCTCGCGGGTACGGTTGAGATCAATCGACAGATCACGCAGATCGCGGTTGTTGATGCCAACGACCTTTGCTCCCAATGCAATGGCGCGCTCCTGTTCCTCTTCATTACTGACTTCGGTAAGCGCCGTCTCCAGACTGTGAGCGACGGCGGCAAGCTGGCGATCTGGTCGTCATCCAGTACTGAAAGCATTAATAAGCAGGCATCGGCCTGGTAATAGCGCGCCAGATAGATCTGGTTAAAGGTAGATAATGAAGTCTTTACATAAAATCGGCTGCGGGGCGATTTGGCTGACGATGGGGAGGAAATTAAAGCTCCCCTGAAAATATTTCTCATCAGTCAGCACCGAAATTGCCGAAGCGTAATGTTTATAAATGGCGGCAATGCGTGCTGGATCGAAATCATCACGGATCACGCCTTTTGACGGCGACGCTTTCTTGCACTCCCAGAATAAACGCCGTGCGCGCACCCTGTAGCGCATCATAAAAATGTCGCGTGCTCGGCTGAACCTCATTCTGAAAACTGGCCAGCGGTTGCTGCTGTTTGCGGGCTTCTACCCAAATCGCCTTGTCTGCGACGATTTTCGCTAAAACGGTTTGCATCATCTAGTATTTTTCCTCTTTCTCTAGTAGCTAGCCCAAAAAAACGGGTATGGAGAAACAGTAGAGAGTTGCGATAAAAAGCGTCAGGTAGGATCCGCTAATCTTATGGATAAAAATGCTATGGCATAGCAAAGTGTGACGCCGTGCAAATAATCAATGTGGACTTTTCTGCCGTGATTATAGACACTTTTGTTACGCGTTTTTGTCATGGCTTTGGTCCCGCTTTGTTACAGAATGCTTTTAATAAGCGGGGTTACCGGTTTGGTTAGCGAGAAGAGCCAGTAAAAGACGCAGTGACGGCAATGTCTGATGCAATATGGACAATTGGTTTCTTCTCTGAATGGCGGGAGTATGAAAAGTATGGCTGAAGCGCAAAATGATCCCTGCTGCCGGGATACTCGTTTAATGCCCATCTGGTGGCGGGTTTAACGCCGATTGAGGCCAACGGTTATCTCGATTTTTTTATCGACCGACCGCTGGGAATGAAAGGTTATATTCTCGATCTCACCATTCGCGGTCAGGGGGTGGTGAAAAATCCAGGGACGAGAATTTGTTTGCCGACCGGGTGATATTTTGCTGTTCCCGCCAGGAGAGATTCATCACTACGGTCGTCATCCGGAGGCTCGCGAATGGTATCGCCAGTGGGTTTACTTTCGTCCGCGCGCCTACTGGCATGAATGGCTTAACTGGCCGTCAATATTTGCCAATACGGGGTTCTTTCGCCCGGATGAAGCGCACCAGCCGCATTTCAGCGACCTGTTTGGGCAAATCATTAACGCCGGGCAAGGGGAAGGGCGCTATTCGA
+
'%%%$$&%$%###%*+1.455;<FGGFFGDFFGJJHFIDJFGIJIJCDDBEIJEJJIJJDJDEAFFFJJJHFJGJJJJIJJJJJJJJHFJHGIJJJJJJJJJJJFHC@@?7777((((HJJJIIIHIEDCBDHF777JJJJJJJHJFJEA?<:88A=<;=A<<;<?@JJIEJEJ5((()3222((86633*0,-*/8IFGEDFGJHEGJJJJJJJEIFJHJIJJIGJJF:55FJFJFJIJHJFIJJIFIJIJHJJJJJIJFH>9/./F21126567JJJIHHJHEGFHGHJJIFGFJAGCJBCFGIHGGDIGEIJF::::GDIG:::;C@?CADFEJ>B=>@6-./CB@C@@HIGJJJJDIHHJ9---.8<<?BB>82FGJHJJIJJJHJJFHHJJJJHHJJJJHJJEJIHIJJJJJJJJJIHJJJHJGIIFJHHIFJJGIFJFJFJJHGJJJJHGFJJJIHFF>?9521)('')*2+233**++**+/8;=JJJGJEJFBC=8BDJCCCCFJJJJHFJDFDBDIJIIIJIJJGJJJGJJJJJJJJHJGJJJIJIJHJJJFJJFH(((*((')**--5>BBEFGJJJEFFEJHJFJJJJHHB@@?BBBJGJJHIJECDBJGGIEJJJJJJHJIJJJJHJJJJJJJHJEDC@>;<=>@?CCBHJIGJGJJGJJJHGFJJJJEHFCA@@@BCBCC=9<>A@@>::22,,,@EDHCBCEJIIJJDJFJ>3BFG@?CEGHHBFGJI?CCJFFJGGIEJGHCCECJ>>C2?:EFFJHJGEGE:99:=HJGJJJGJJJHJFJJJJIIJJHJEJJJD?>@>A=110.-003)'',.4124EJDGFIG<<<<H83//42%#$$$&)+00*++,44340(12?ADA@B''''91''')'&&+0)'&'(*9=>@@@DBDFJJJGJIIIJJJJJDHAB?ACFDEDJHGG<=<<:*FEDEGJJJIJ@@J@>>=?IJ7778:888CBBABCEJJIHJGHFIHJHJIJJFIHEBDDHJJJEEE==<2*******2223224BCA9988;<BABEHIIJJGJHGHIJBB9?>?CCHIJJFHJJJFJIGJGHHIHJJJ>>>>JHJJIJIJJJGIHJE<<<>B1103'*))*,,,---.EDDGJGJHDEDFGJJJJJJGHJJJGJJJJJGJBCHHI<=;<AJFCA@AA@?<<>DCBDBAD>?EB??<+++@JAFHGJJJJHJJJHJJFJJJHEJEFGJGJJJGJJGHJJJJGJHJJJIJIFGFEEJFJEFFHJJIGJJFJJHJJHDFJJJJJFJGHGGJGJGJGHJHGB@<6@?@JEDGDE5.E@F8CBBDFCFIGHF???@IJJJIHJJIJJGHJJJGDDE:@;>CCHB?===ABAA=>BB?>CEIGJAE?967GHGJJFGJJHHIGJJ=<<;>?AC@>?EJGJJHJ>=>=BA.++93377ABHJIJHJIJJJJJHJJHHFEIFIJJIJJJJJJFJJFC862(;=C3330000<>?F;;<;@?A@JEGJ??@BGGJ7778BC2222>>=8+*+37.))+*(((199:9888G<==F4656679:****/,0)'''''11746<?C@@@@-,,*.4-*('''*2784+))@CGJJHCGEDJHCE@EI?--//7678:DE9888;=:<@GCBECJJFJJEJJGJJGJHJGIIJ><<73331111289:JEJECEFGJHBD)))+**DAABAAFJIGGFJDGJGJJGJJEGC<<<?IGJJJIHG@?@AJJHJJHJJJJHIDA9:JJIIJJHHGJGGJEHJEIJJJHFFGFIHJJIJJHGJGJ@@@:*))*@GGJCCECCFDGJJFGFEHJFHHJIGCBB>=ACBACAJEFJGJFJJJJJEGJJGJEHDCDE?B>=988864''2);10012:GE998:=:;;DHEEGDJHHJGBBDDHFBB@AC?ABBA@B;::FIHECGDDAE:FHJFGHGIJIEFDIJFHJ;:(',''')*BF@???729:<B@DCDCDEFEFDFJGDFADDFJJGEFJIIGHGJGHICC:788:;@AHHJEDCCCCCCFAAA@BDBCBB>633300//7-+,3/.EDEFJJJFGHDFE>===DBBDD@ACDHJHJDA@BFEC;0(&%&+-:B@ADFAGJHGIJGHABBCBFDA?AC@?31.79GJJEFIEHIHDCCEDDFDEDHED;@<<;2/,-6211/233=IGJHHJEFEGHGEEFHHEJGGJJGDEADCB>;989<423225248??@@CFEFJJFFHECFHJFIFJJJHDEDFEEFEGFHGGFEFECFJEIEDDC?899::8;ACDDFBBCCIJFECGDDFIJF>??@IFEEJECBCDIEEEJDIFEFHFHFJIFIJFJJ@18)AAACDEGEDFGFJHIIDFEDJIIGGHBABGDGFEFFFIGJHFEEIIIGEIEDEEFEBEDDGHFGBCDEDEDCGDFEEDEEAJFFCGECCDDDCBEGJJJJJJDJEDCDFGG@FC>>54.--*-.////.-@9=>??CDFHJHIJJFJJJJJFJJJIHFFDEE>CBCDJGJGDC?@@>JFJJJJJJI9@=9@,++-43889@ECEHFJJJIJJHIJJEJGE:5556<?>A@AEJIJJJJDJJJJJJJJJJJHIJJHJJGGJHIJJCCEDJHHIH?JJFHJJJGJJAA@AEHHFGJJJJGJJJIJJJDGJJJJJGFJFJFGGIJJJJGGJHHGFJJJJJ<;<;=;:;:A=:9;EIEECEGHJGGIJJJJJJHJFFHJJJJIJHJJHEHGFJJJDEGIJJFHJJJHJFIE@BAHE??>DIFCEFE@JJJJGJC:988&%%.:1((((16330/000??>@@@DEEC?:////.04344960,+9?EDFFGGJJJJHJEHJJFIJJJJJIJIHJJHJGJJJJD?@GJHJJJJJJIJIJJGJJJHGJECA87667==E?J:::;IJJGEJFIFIJJAA@FHHJHJHHJJEJJJJIGDGJJGJJJIJJJIHDC>CDJIFJFGJJFJH=>>?HHIJFEGFJJJIJHJJJDCCDGFFJJGGGJEGIJJJHJHGJHJIJJJDJJHHJEJIFJIFDGHIJJJJJ@<<<>GBDBBEHHBBA@JIJJFHHJJHJJIJJJJJJEJEJFJJJHHIJJHJJJJJGCJGFC??D>>>BHFFHJJHJJJHHFJIGBB@?B;<;;<3/001...0,,,&&&&)*((*6@DEC?>>@GGECBEHE7778<88==>GJJGHJHGJIIJIJEECIG>><4341110++++./1444:=C@AJIJJJJDJJIGJHGJHGC615678>=::,,9=EEIGHGJIHGC;658448JJJGJEJCGCDJJIJJJJJFEFJIFJIJJJFJ<(&&422224)1578DDB988<<HEJFIHDDDJGGGJAAIHJJJJIJJHJJJJJJDCFIH;<<FJHJJHJHDEEA8DHJJDGGEIFHFF6668;;76<=EDAA9977:;FB7776@DEJJJFIIGJJJHIJIJJJJJJJJJJJIHJJFJJHGGHJJIFGFJJJFJFEFFGJJGJFJJJJJJJJEIJFHHJJIFDJJJJJDDC>>?AJFJJJFJDGF>=;;76)''%('')+/0*))//02445BFJJFJ=9JJJJGJHJEIHIHFJJJJJC<:::IJGIJJ??GGFHIJJJ>*)),.../>@EEHFJEF??@?FJFIJJHJGJJJJIJJ????JIJIIH3223+*)**''&&(%'&%()*++++++:;ACDEGJ7434CAA>;/..@?@976943239EIJHJHJJHFJHJJJJJJHHFGJJJGJIJJJIJJJHJGHJJJFFJJJJJHHF623JBJ@77>J987242+++789ACJJCGEFIGJDEBCADBBJJJJJFGDFFJI5555HHJHJHJHDGGIJJGJGJJFJJJJJJJIJI8888HIJIIJGJIJHJIJJJGF332/+*+*(),-/(%&%$%%%%%))<@@AJE998:9640/11184--5EJEJJJJIJHFGIEDHB;///:30BFCJHFFFJJJHGJHJJJHJGJJHJJJHJHJHJJJJJJJJJJJIJJJJGHJJJJBJJ?>?AEJFHDGJJFHJHJJJIJHGF;8001246753432444FIEJJIFEJJIFE;43//0.33335789>BDB>?IIHFDIHGGJJHFHJJJIFHIJJJJIHJJEIFHJJJJJGHJJCGIECJJJJJIJJJJJJIJJJJJJJGJJJH??@G?JC?????JEFIGEDEGFDEEIEGHDFFJFHJGJJJJJHEGJJJJJJEJIJJJHJJFJJIJJJIJIJHJJJJJJJHJJJCBACGHJJHJHJJIJJHEJJJJJGJJIJJJJJHJIJJIJJJJJJJGJJHJJHHIJGJJJIHJIGJJJGJJGJGJJJJDGJDDEI:;976611**++8ABCED@AABJI@DDDIJHJHJJIHJBHE=JGGGJHJJJJHJJHEJJJEJGJJ@?66'$'&)+4.&%%),-EHGDJHHJFCEHEJIJCDCCFGDFJJJEIFJJJGJDCJEJJFJJGGIHJIJBB0/.56<5555HJGJJJFJGHGJGHFJHJJJIJJHJJJJHEEDCDDEGGEDDJGJJJEHJGIGEDHJFFHEIF5555:3,,6446=@BHJJHJH@A63128<==9444IHDDCCGHDF=>6953---.+(&&'*-,,,:997888=--+*579;DCCA?@AECDBDCJJG@@@AEJJJJJJIF>>??JDIJDJIJJJJJGJJJJHHEE6JAJFJBFCBCHECDFJG<-,+,)&('),*-,-//+4AIJJJEHFJJIJGJJJJF2112:@870//.222@A@B@<<4+**)+0//0ADJJFGEFJJJJJIJJJJACDABCJJGHJJHJ@A@<;5670/./2,+++*'((('')00-'&&)8789EFJICCEJEHJJJJJJJDCABHJJIGJJJ???>FDEHHFEG8887@?BFBCBDCAE>CCC=<++,339AFHJJJJJFFJGJJIHGJJIJJJJHJFFIIG5554<<=??>HJJHEIEFJIJGJJJJHJHJJGIGGHE=:40/7><;78854333<::@CI=:200/10.&&&JIFJJHIJJJJGJJFJABB995'447:89HFJJJJEJIGGBCEEJJJJFJFFIJDJ65535:@;9/-+&'))95445:<JBAACJJHEJHGJJJJJJIJIJJJEJEFGEIJJFGGJHEJFHGEFFEJHDCA@C959:DJFEDDJIJJJJJJJGIGE?83240/0/<JIJGFJIIJHJEHJCECABA9823(()9?=;?9BEDFJEEEGFCAAAB--.JJJJJCCEEIJ?=AEEEJF<<;84866EJHJJHHEDFJJHG=<:***++53222:C@CDGFJJHJJFJJIJJHJJJJJFGJJJJGJJ>===;<=?==(''',-./5>))):111('''(=AFAEEGJIJHJIIJHJHJHJJJJHJHDEIJJJJF@BJJJJJJJJIJHJJJIJIJJ<;;<BJGJD;JJFJGGJHIJJJJGGJJJJIDGCABCBHCCACJ><=BIIJJFEDCBCAEGGEJIEJHFCGGJJFHJJJFDFJFB@BAHIGJGIJHHHHJJJJJHGIJBBBBJJJJHJHJIJJJJHHJJJJHJJJJJGI>::44449889JGEFJJEJJEHJIFBA<7:EA@ADBDB:FJFJGFB@@ADGHJJJJEGFJ000DJJHJHJIGJAEGHFJE7///CFHJGGJJIJEFIIJEEJDBCAEEJJIGIB?@@ADHFFBBEBCFJJJJJJIJJJIJJEED>?3,,+-856JEBBB@CCCGJFIBCCJJJGJF:84:71-(((*()'*)''-4>AA@CCFDJJHEJE<<<<GGFHHJ;;;<DGIF;C:6B@@DDDGHFDBGCFGHHJJHJJGGGFJIFJEEGJJHGJJJAABDJJ<<;;HB---*,,+,49<=99::?999;90<BBFJJEHFJFGE>?7788GGDJEDEDCFDJFDEGJJJJJGJIIJ<<;:3111JJG>==>8989A8BAD>>?DJFJJGJCEHC@AA@EECJHFJJJJJIDD;7<<J>,,,,....<=;??<?>;EA>EJHIHAJHF?>>;=<0-(
@Glass_T7V_2_D3_11_5_33
ACTGGATGACGACCAATATCGCCAGCTTTTGCCGCCGTCGCTCACAGTCTGGAGATGGGGGTGCTGACCGAAGTCAGTAATGAAGAGGAACAGGAGCGCGCCATTGCATTGGGAGCAAAGGTCGTTGGCATCAACAACCGCGATCTGCGTGATTTGTCGATTGATCTCAACCGTACCCGCGAGCTTGCGCCGAAACTGGGCGCGACCGGACGGTAATCAGCGAATCCGGCATCAATACTTACGCTCAGGTGCGCGAGTTAAGCCACTTCGCTAACGGTTTTCTGATTGGTTCGGCGTTGATGGCCCATGACGATTTGCACGCCGCCGTGCGCCGGGTGTTGGGTGAGAATAAAGTATGTGGCCTGACGCGTGGGCAAGATGCTAAAGCAGCTTATGACGCGGGCGCGATTTACGGTGGGTTGATTTTTGTTGCGACATCACCGCGTTGCGTCAACGTTGAACAGGCGCAGGAAGTGATGGCTGCGGCACCGTTGCAGTATGTTGGCGTGTTCCGCAATCACGATATTGCCGATGTGTGGACAAAGCTAAGGTGTTATCGCTGGCGGCAGTGCAACTGCATGGTAATGAAGAACAGCTGTATATCGATACGCTGCGTGAAGCTCTGCCAGCACATGTTGCCATCTGGAAAGCATTAAGCGTCGGTGAAACCCTGCCCGCCCGCGAGTTTCAGCACGTTGATAAATATGTTTTAGACAACGGCCAGGGTAAACAGGGCAACGTTTTGACTGGTCACTATTAAATGGTCAATCGCTTGGCAACGTTCTGCTGGCGGGGGGCTTAGGCGCAGATAACTGCGTGGAAGCGGCACAAACCGGCTGCGCCGGACTTGATTTTAATTCTGCTGTAGAGTCGCAACCGGGCATCAAAGACGCACGTCTTTTGGCCTCGGTTTTCCAGACGCTGCGCGCATATTAATACTAGTAGCGGCCGCTGCAGTCCGGCAAAAAAGGGCAAGGTGTAACCACCCTGCCTTTTTTCTTTAAAACCGAAAAGATTACTTCGCGTTATGCAGGCTTCCTCGCTCACTGACTCGCTGCGCTCGGTCGTTCGGCTGCGGCGAGCGGTATCAGCTCACTCAAAGGCGGTAATCTCGAGGTTACATTGTCGATCTGTTCATGGTGAACAGCTTTGAATGCACCAAAAACTCGTAAAAGCTCTGATGTATCTATCTTTTTTACACCGTTTTCATCTGTGCATATGGACAGTTTTCCCTTTGATATGTAACGGTGAACAGTTGTTCTACTTTTGTTTGTTAGTCTTGATGCTTCACTGATAGATACAAGAGCCATAGAACCTAGGATAGCCGTTGTTCGCCAGTATGTTCTCTAGTGTGGTTCGTTGTTTTTGCGTGAGCCATGAGAGAAACAACCATTGAGATCATACTTACTTTGCATGTCACTCAAAAATTTTGCCTCAAAACTGGTGAGCTGAATTTTTGCAGTTAAAGCATCGTGTAGTGTTTTCTTTAGTCCGTTATGTAGGTAGGAATCTGATGTAATGGTTGTTGGTATTTTGTCACCATTCATTTTTATCTGGTTGTTCTCAAGTTCGGTTACGAGATCCATTTGTCTATCTAGTTCAACTTGGAAAATCAACGTATCAGTCGGGCGGCCTCGCTTATCAACCACCAATTTCATATTGCTGTGTAAGTGTTTAAATCTTTACTTATTGGTTTCAAAACCCATTGGTTAAGCCTTTTAAACTCATGGTAGTTATTTTCAAGCATTAACATGAACTTAAATTCATCAAGGCTAATCTCTATATTTGCCTTGTGGAGCTTTCTTTTGTGTTAGTTCTTTTTAATAACCACTCATAAATCCTCATAGAGTATTTGTTTTCAAAAGACTTAACATGTTCCAGATTATATTTTATAAAATTTTTTAACTGGAAAAGATAAGGCAATATCTCTTCACTAAAAACTAATTCTAATTTTTCGCTTGAGAACTTGGCATAGCTTGTCCACTGGAAAATCTCAAAGCCTTTAACCAAAGGATTCCTGATTTCCCCACAGTTCTCGTCATCAGCTCTATCATTGCTTGGCGCCAATTCCCATAAGCATTTTCCCTACTGATGTTCATCATCTGAGCGTATTGGTTATAAGTGAACGATACCGTCCGTTCTTTCCTTGTAGGGTTTTCAATCGTGGGGTTGAGTAGTGCCACACAGCATAAAATTAGCTTGGTTTCATGCTCCGTTAAGTCATAGCGACTAATCGCTAGTTCATTTGCTTTGAAAACAACTAATTCAGACATACATCTCAATTGGTCTAGGTGATTTTAATCACTATACCAATTGAGATGGGCTAGTCAATGATAATTACATGTCCTTTTCCTTTGAGTTGTGGGTTATCTGTAAATTATCCTAGACCTTTGCTGGAAAACTTGTAAATTCTGCTAGACCCTCTGTAAATTCCGCTAGACCTTTGTGTGTTTTTTTTGTTTATATTCAAGTGGTTATAATTTATCAAATTGAGAAAGAATAAAAAAGATAAAAAGAATAAATCCCAGCCCTGTGTATAACTCACTACTTCAGTCAGTTCCGCAGTATTACAAAAGGATGTCGCAAACGCTGTTTGCTCCTCTACCAAACAGACCTTAAAACCCTAAAGGCTTAAGTAGCGCCCCTCGCAAGCTCGGGCAAATCGCTGAATATTCCTTTTGTCTCCGACCATCAGGCACCTGAGTCGCTGTCTTTTCGTGACATTCAGTTCGCTGCGCTCACGGCTCTGGCAGTGAACGGGGGTAAATGGCACTACAGGCGCCTTTTATGGATTCATGCAAGGAAACTACCCATAATACAGAGAAAAGCCGTCACGGGCTTCTAGGGCGTTTTATTGGCGGGTCTGCTATGTGGTGCTATCTGACTTTTTGCTGTTCAGCAGTTCCTGCCCTCTGATTTTCCAGTCTGACCACTTCGGATTATCCCGTGACAGGTCATTCAGACTGGCTAATGCACCCAGTAAGGCAGCGGTATCATCAACAGGCTTACCGTCTTACTGTCCCTAGTGCTTGGATTCTCACCAATAAAAAACGCCCGGCGGCAACCGAGCGTTCTGAACAAATCCAGATGGAGTTCTGAGGTCATTACTGGATCTATCAACAGGAGTCCAAGCGAGCTCGTAAACTTGGTCTGACAGTTACCAATGCTTAATCAGTGAGGCACCTATCTCAGCGATCTGTCTATTTCGTTCATCCATAGTTGCCTGACTCCCCGTCGTGTAGATAACTACGATACGGGGAGAGCTTTTCATCTGGCCCCAGTGCTGCAATGATACCGCGAGACCCACGCTCACCGGCTCCAGATTTATCAGCAATAAACCAGCCAGCCGGAAGGGCCGAGCACGAAGTGGTCCTGCAACTTTATTCCGCCTCCATCCAGTCTATTAATTGTTGCCGGGAAGCTACGAGTAAGTAGTTCGCCAGTTAATAGTTTGCGCAACGTTGTTGCCATTGCTACAGGCATCGTGGTGTCACGCTCGTCGTTTGGTATGGCTTCATTCAGCTCCGGTTCCCAACGATCCAGGCGAGTTACATGATCCCCATGTTGTGCAAAAAAGCGGTTAGCTCCTTCGGTCCTCCGATCGTTGTCAGAAGTAAGTTGGCCGCAGTGTTATCACTCATGGTTATGGCAGCACTGCATAATTCTCTTACTGTCATGCCATCCGTAAGATGCTTTTCTGTGACTGGTGAGTACTCAACCAAGTCATTCTGAGAATAGTGTATGCGGCGACCGAGTTGCTCTACCACGTCGATTACGGGATAATACCGCGCCACATAGCAGAACTTTTAAAAGTGCTCATCATTCAAAATCTTCTTCGGGGCAAAAATTATCAAGGATCTTACCGCTGTTGAGATCCAGTTCGATGTAACCCACTGGTGCACCCGACTGATCTTCAGCATCTTTTACTTTCACCAGCGTTTCTAGGTAAGCTTAAACAGGAAGGCAAAATGCCACGAAAAAAGGGAATAAGGGCGACACGGAAATGTTCAATACTCATACTCTTCCTTTTTCAATATTATTGAAGCATTTATCAGGGTTATTGTCTCATGAGCGGATAAGTATTTGAATGTATTTAGAAAAATAAACGGATGGATCGCGCACATTTCCCATGGTGCCACCTGACGTACCAAACCATTATTATCATGACATTAACCTATAAAAATAGGCGTATCACGAGGCAGAATTTCAGATAAAAAAAATCCTTAGCTTTCGCTAAGGATGATTTCTGGAATTCGCGGCCGCTGTTTCTTCGAATTCGCGGCCGCTTCTAGAGTTATGACAACTTGACGGCTACATCATTCACTTTTTCTTCACAACCGGCACGGAACTCACTCGGGCTGGCCCCGGTGCATTTTTTAAATACCCGCGAGAAATAGAGTTGATCGTCAAAACCAACATTGCGACCGACGGTGGCGATAGGCATCCGGGTGGTGCTCAAAAAGCAGCTTCGCCTGGCTGATACGTTGGTCCTCGCGCCAGCTTAAGACGCTAATCCCTAACTGCTGGCGGAAAAGATGTGACAGACGCGACGGCGACAAGCAAACATGCTGTGCGACGCTGGCGATATCAAAATTGCTGTCTGCCAGGTGATCGCTGATGTACTGACAAGCCTCGCGTACCCGATTATCCATCGGTGGATGGAGCGACTCGTTAATCGCTTCCATGCGCCGCAGTAACAATTGCTCAGCAGATTATCGCCAGCAGCTCCGGATCGCGCCTGCCCTTGCCCGGCGTTAATGATTTGCCCAAACAGGTCGCTGAAATGCGGCTGGTGCGCTTCATCCGGGCAAAAGAACCCCGTATTGGCAAATATTGACGGCCAGTTAAGCCATTCATGCCAGTAGGCGCGCGGACGAAAGTAAACCCACTGGTGATACCGTTTCGCGACGCTCCGGATGACGACCGTAGTGATGAATCTCTCCTGGCGGGAACAGCAAAATATCACCCGGTCGGCAAACAAATTCTCGTCCCTGATTTTTCACCACCCCCTGACCGCGAATGGTGAGATTGAGAATATAACCTTTCATTCCCAGCGGTCGGTCGATAAAAAAATCGAGATAACCGTTGGCCTCAATCGGCGTTAAACCCGCCACCAGATGGGCATTAAACGAGTATCCCGGCAGCGGGAATGATCTGCGCTTCAGCCATACTTTTCATACTCCCGCCATTCAGAGAAGAAACCAATTGTCCATATTGCATCAGACATTGCCGTCACTGCGTCTTTTACTGGCTCTTCTCGCTAACCAAACCGGTAACCCCGCTTATTAAAAGCATTCTGTAACGAAGCGGGACCAACTG
+
--2764888<=<?@:997777D<:=97/+)+.*******<>?JIJ1111HJHHJJHGJIJIEJJJDIJDJEFHJJHHIJJH::9:@ACIJJIEJGHGICBHGJFDGGFFFJGJJHB((()823236;;8BCIJJJEEBDFGAACBJEBCEAECDACG7783324>8878FDHGGGFJJHJIGIJJEDF>>6268;81/.030.++*()*+***+@AABHGIJIJJJJJJIJIJJFEJHJJIJIJJJDFJH<FJ@?>=:988<=JGJIGEEJJJJJJJIJJJJFHGHJHHIHIJJJCJEGJIJJJFIHJGJJJHJJJHFJFGHHFGGGGJJAB4259@633.+35**++4//583222@DHHJJJHGJGJGJFJIGJHHJJJIJFEFCIHFFFJBEBBFJJGJHJIE2222DEJJJIGJJIJBJHJJJGFHID>5554??AGDEFABB==<>>3--/66/?GIGJFGJGBFHB>=555ADJDGEEHHHHJA>==:;321001293234888:4::>;<<=GGDDCH?@=>C?HIJJDGJJJJJJJGGJFFHJJF9735=AACIJGIHJ@@?@JFH@??@IGJGJIJGHFJGIGJIJJJJJJJJHJJJGIJJGJIHJJJJIJJJJJAI,)*@?AABCBB<?8777556=JJJJJIGJJJJJJJCDCE?>@AABA@@@CBA?JHHB?52236:;;BDJEJJJIJGFEDCB@BCD64576759;9435863)'&%%$%&2::888;:;99=CIHIJGGJJHB>=>>8661.../9999@AJJJJJJJHHFJJIIJIIJGJIF4444=EJJHJJJDEBDE?===EIJJIJIJECCEJJHIGJJJIJJJJJHJJJCDFDIJJJJJJJJJJ<6.-----/05@@@BBJJJGJJJJJJIGFJJJFJJEJGIGJGEJJJHJJJJJHJJIJJJJJJJDJHJB@A<<<888/...JJGJIC>==ABCGBAC8887<>DGB?>?B;;;=C;4+*****+-5-*,'.036:3110+6IJJJHIGJJIJHEIGFFCFJJJJHGGJJJJJHHJIGIJHJHJJJJJJJJGFGJJJJJCEEEHBDCBGCDHIFGJFA???ACBCF>+''(0/000446=@?ABC2222989??AAHIGBBAAE74445E@?>:CDIJJJJJJIFEEJJGJHCIFFEFHEJJJJJHCCBBBDA>;))7:DJHGJIJGEFD?0/<9:=>JEJFHJJEDJ?A;<;<JJFHJEFJDHFEGJJJE@JJJGHGEDGFCGDDFGEJE@?>?A??21-,--20,*+.+<=55677>8CFGCEFHIJEJJHIJEFGJGHCHDB@A?+**6578))))*(((('+)'('''))7JGGEJGHJGEHEGJGJCCCBEDCDEEBFIHFDFCDBDFD54/)(''++.*&&')%$%$$$%%%,,,:CBADHCB7IEJGJIFGDDDFHJGEIFJGICC@@IJIF@@@CA@??AACGEGJJG@99920/09@@?@CFJGJ33333;=A>78;6DDGFGIGFGHEIJGDHJJJIFJHEJGHJJHJIJJD?=:6221-+*,,42222=HB?:<FDBECF?<<<86130--,-.,-2155598310///0C@EEIJJ@?>?DFBAEDE?>>?IIFEJFJJFHFDDFEDEJEJIJIEJ====D@?DFFGJJBBBCDEF;::;C?>>>?FAAA/.+*++++0<>??BDCCEIJEDDBCFDJDEDDJDGHGFDGECJ?GIEGBCA<;==B76666334;<DAB?<551122:;ACCBBAAFBBCABBEECEA@DCEJ00000CFJFDFJCCC@>>?EEGA?D?A=*)**)).,-.533@CAB=<:612398A@B@BBBBDCDDCCA@?@?BBCCDDHCDDFCGJGDEJFDEBEJA???CDGBBAACDEHHHDCEBA@AAFG@<'''')344788A?BA?@FGJGCAAAACBBBCB@@@@AIFFJFEDDJIB;1//.+++/9;=ADC9999C@?@?;998A?><::((((7556DGE==><=<;;<;;;;:;;>:65569:898999;==?:5679/)()756669=<9889:<9889??100//.-)('%''&$$##%&$%')--,./3578<9=>:7668555489899777788764333677786553453442//0,,,+-44333366<==;>;;9989888<****,,,2:9:765222--+*))))12336645569887777898778:;::;=97555787666766300016675111186789889:<=<?<98532136654589:755334546557786776767886778::<@>97667754447<>9<<9986+***=;:;;:9986544477777767768;;;<;>=733458:7431/((,)*-12268'&&&'(6677791+87668988444463321101558753556=88833226758676554568>A=>>==6256?@<<:989:865553434756557667:@:6555534'&&'/1///+,/00;;932115521*))++,+13579;;<><98542222667988996-)((,,,+,-/.0/0/.--('&'175556552000186544679:8<=<;;:987,')...'%&&'+'&,2578;97677787''''((('(..67312224456333486554344485432357;:88JFGFFIJIHIHJHJHJJJGIJIJJJJJJFJIF?B>>=333JJHJJJJJJIJFJJJJJJHJGJJHJJJJICJ,+++.,))**BA?<;=>CDFEFDEGIJIGJJEA?FJG>778@E<;;<;7323=CB@A==JGDEDHJ??8*''&;;<<7/)//FJIJHFJGE=,++6BHEB@@2.,+-8GJIJJJJEFEEGJJGJJJJJEJJJGIFEJHJJJJJJFEJJJBA@=9968;?A=GDDGIFJFIF<CJIJIJHHFHJJJFGJJJJJHGJJJIIHGJIHA=>>430,-.:AJJJJEF:33;<9EHFFJFIGJIJJJJHJGIGGGG?>?>E7--,'-+++)**+0::>>@BCEBEIEEECIFD?=?@@>=644?IHECBFGHIJFEIAB@A?>=97760110/,-++*2<=?JIFJGFIHJJJJJGJFEECDFF@@<=CC9:<;;;@IGG?===IEGFHAA@F9888??@GHCDCDFJJGA@@@BFF:GCJJGHGGGIGGJJFEIJIG><<=HHEDEE8777JJJEGJJJJJDJDHBD?>;</../1014003322998=8878D@@=;889;;;<;?@A++966*'((+.-,,58CDDIJHEIA@@@GB63+++.8844533..168>IDBCACFJJHJFBCDCIHIFECCJEJFJJEFJJEJJIJJIJHIFEDDEDJJJH<<<<10)))69A><;;:;=A?>66936*(,,?@AGD=JFEJJJIFJFJIJJJJ;;8:?<A>ABBC>5-,+,3A@CDJGIJJIJGHJJJJIJJJJJJJJFIJGJHJIJGJFJF5555JJGA1000FHJJGBABB98.,,.1,-<?IFIJJJJFEGEFGJGBBJJJJFGJJ?J@GDJJ@??65691000??=>>BBB5546>06CEB@AFEGJFDEGGJJHGHFJE><<=IJGJJAJJJFDGA963576899:6434479;9:;>>@FGEJCBFCFEDHJHIJGGHDIJGHJHCC'''''('(45>@JJHJEAGA@CB>;;<AJGJJCCDCJGGIJJJJFGJJJJJGJJGJHI51111200033IJJJFJGJJJJDFDDEJDECDJJJIJGJE>=>>)(&'))+*))''*'&&&,((&'(),,?FJJJJJJEJJIFJIGEGBBFDJJJHHJJGJHJIJBADD7652222*)((.(%%'',.*)**@?33230-,&%%&)))))&%%%*/,.//7510112=???@C7)(((<54446)))&&&'***./(''(('''.-*.>A@B:55CBAEFEIJHFFJJIEHFGDD-+**)'&'(&$%'0---,213/**,11/01)(&&'*9:<<EAFEJIHIFJGEEDEECCBEJFGJE''''=;<<AE>:9:;FHJFJJJJJJJFIJJFJGIIJJGJHJIFDCEJFH@AA?/-1--55;;<=A==;;8('(((4669;?CICGJFECDCCC?=<=?9/,()'(''%''(('(****,-/'9BAA9:,+++,279//..///0<>;;>>DCAB>;:8::9:746;<JCCCCGJIJHJIIJIFJH>>=<<<=BCE?;;DAA?>768:6?GB===CCCACBIJFGCEHDCBAAB54447*(.5BJGGEDEA@BBCBAEHGIFFGFFJJDJJHIFHEGDCD<49'%%'*+34334:::;DDFFBBCFHJJFJJJJJGFGGFIJ6<<5=>?HJIJJFH>55B=::8))),5;BDEFJHHIGGJHEJ===12154757<JJF97,+011664444<<9<BDAFDEJJJJFECJ;:::=;:5567>DEJCBE?>>+***-=?BJGHE76660/+**+5=7545=>A=?AFJJJJJGGJ?710/0;:9999:CFJGFC>;9656<229D@@FFJHJEEJJIJJHJGJJGIDCJD?<;;=>JJJJJDGFJJJJJJJHGCFHJJJGGGJGDA<1133@JJJJJJHHHA@GJJJHJJJJDC??ABC@JGIJJJJJGJFFGEJF9666HJEFFJJJIJJJFFJJHHGJJHJJHJIJJJFHFA5445810/0/15A8CCCGGJJJJDGFJJE7666=>=BA76570//*)&&(+((('++,6;A@A6654//'%%%%%&%&''*))*090=DFFFJHJJJJJJJJJJIJJFFJJJJHJGFA@@BHFJJJJJJGJJJJJGJHH:::;FJ?JJC***FFFHJDEJGJJJJJJGJJJJJIIJJJHHGJJJGJJJJJJJJJJJJJJJJIJIHJH<<<=ECAC1000BECCJJFHFGHDJHJJGHBB444.--.&&$#$&'*27@DJJJJJJJJJIJJIHJHDJIEJIEJGGGJJJJDIJJDEBJIEEE?>31222663.-/./+)))+,('&('(;)))*ED;;A?CDECJJJIJHJJGEJJEJEFFFJJJ@;53341,,)******ACDJ>:=EB=HFGJJJGJ<:::20000//16844222389FGFIJHJBAABJE9999GJDJJJHJJJJDEJFJJHGJJJJHJGJJJGJIJBABCDGHFJD=6220**,5/&$$$$(()----,,:<=CJDF>ADJJEIICDDJIFFJIJHCAGB@?GDJJJJFIFGGHGJIJGJGJIJIJGEDDEA>>=AC>>>@GHEGHJEBDJJJJJJJJE<<?6533BGJJHFJJJJHFDGIJJIJJIE@ABIJJJJJJHIGJ2111CFH22217312212+)&('
@Glass_T7V_2_D3_11_5_34
ATGGTTCGTTCTCATGGCTCACGCAAAAACAACAAACCACACTAGAGAACATACTGGCTAAATACGGAAGGATCTAGTCTATGGCTCTTGTATCTATCAGTGAAGCATCAAGACTAACAAACAAAAGTAGAACAACTGTTCACCGTTACATATCAAAGGGAAAACTCTCATATGCACAGATGAAAACGGTGTAAAAAAGATAGATACATCAGAGCTTTACGAGTTTTTGGTGCATTCAAAGCTGTTCACCATGAACAAATCGACAATGTAACCTCGAGATTACCGCCTTTGAGTGAGCTGATACCGCTCGCCGCAGCCGAACGACCGAGCGCAGCGAGTCAGTGAGCGAGGAAGCCTGCATAACGCGAAGTAATCTTTTCGGTTTTAAAGAAAAAGGGCAGGGTGGTGACACCTTGCCCTTTTTTGCCGGACTGCAGCGGCCGCTACTAGTATTAATATGCGCGCAGCGTCTGGAAAACCGAGGCCAAAAGACGTGCGTCTTTGATGCCCGGTTGCGACTCTACAGCAGAATTAAAATCAAGTCCGGCGCAGCCGGTTTGTGCCGCTTCCACGCAGTTATCTCGACCTGAAGCCCCCCGCCAGCAGAACGTTGCCAAGCGATTGACCATTTAATAGTGACCAGTCAAAACGTTGCCCGCTTCCACCCTGGCCGTTGTCTAAAACATATTTATCAACGTGCTGAAACTCGCGGGCGGGCAGGGTTTCACCGACGCTTAATGCTTTCCAGATGGCAACATGTGCTGGCTTGCAGCGTATCGATATACAGCTGTTCTTCATTACCATGCAGTTGCACTGCCGCCAGCGATAACACCTTAGCTTTGTCCACCACATCGGCAATATCGTGATTGCGGAACACGCCAACATACTGCAACGGTACGCAGCCATCACTTCCTGCGCCTGTTCAACGTTGACGCAACGCGGTGATGTCGCAACAAAAATCAACCCACCGTAAATCGCGCCCGCGTCATAAGCTGCTTTAGCATCTTGCCCACGCGTCAGGCCACATACTTATTCTCACCCAGCAACACCCGGCGCACGGCGGCGTGCAAATCGTCATGGGCCATCAACGCCGAACCAATCAGAAAACCGTTAGCGAAGTGGCTTAACTCGCGCACCTGAGCGTAAGTATTGATGCCGGATTCGCTGATTACCGTCACGTTGTGCCCCAGTTTCGGCGCAAGCTCGCGGGTACGGTTGGCAGATCAATCGACCAGAATCACGCAGATCGCGGTTGTTGATGCCAACGACCTTTGCTCCCAATGCAATGGCGCGCTCCTGTTCCTCTTCATTACTGACTTCGGTCAGCACCCCCATCTCCAGACTGTGAGCGACGGCGGCAAGCTGGCGATATTGGTCGTCATCCAGTACTGAAAGCATTAATAAGCAGGCATCGGCCTGGTAATAGCGCGCCAGATAAGATCTGGTAAGGGTCGATAATGAAGTCTTTACATAAAATCGGCTGCGGGGCGATTTGGCTGACGATGGGGAGGAAATTAAAGCTCCCCTGAAAATATTTCTCATCAGTCAGCACCGAAATTGCCGAAGCGTAATGTTTATAAATGGCGGCAATGCGTGCTGTGGATCGAAATCATCACGGATCACGCCTTTTGACGGCGACGCTTTCTTGCACTCCAGAATAAACGCCGTGCGCGCACCCTGTAGCGCATCATAAAAATGTCGCGTGCTCGGCTGAACCTCATTCTGAAAACTGGCCAGCGGTTGCTGCTGTTTGCGGGCTTCTACCCAAATCGCCTTGTCTGCGACGATTTTCGCTAAAACGGTTTGCATCATCTAGTATTTCTCCTCTTTCTCTAGTAGCTAGCCCAAAAAAACGGGTATGGAGAAACAGTAGAGAGTTGCGATAAAAAGCGTCAGGTAGGATCCGCTAATCTTATGGATAAAAATGCTATGGCATAGCAAAGTGTGACGCCGTGCAAATAATCAATGTGGACTTTTCTGCCGTGATTATAGACACTTTTGTTACGCGTTTTTGTCATGGCTTTGGTCCCGCTTTGTTACAGAATGCTTTTAATAAGCGGGGTTACCGGTTTGGTTAGCGAGAAGAGCCAGTAAAAGACGCAGTGACGGCAATGTCTGATGCAATATGGACAATTGGTTTCTTCTCTGAATGGCGGGAGTATGAAAAGTATGGCTGAAGCGCAAAATGATCCCCTGCTGCCGGGATACTCGTTTAATGCCCATCTGGTGGCGGGTTTAACGCCGATTGAGGCCAACGGTTATCTCGATTTTTTTATCGACCGACCGCTGGGAATGAAAGGTTATATTCTCAATCTCACCATTCGCGGTCAGGGGGTGGTGAAAAATCGCGACGAATTTGTTTGCCGACCGGGTGATATTTTGCTGTTCCCGCCAGGAGAGATTCATCACTACGGTCGTCATCCGGAGGCTCGCGAATGGTATCACCAGTGGGTTTACTTTCGTCCGCGCGCCTACTGGCATGAATGGCTTAAGCGCCATAAATACTGCCGATACGGGGTTCTTTAGCCCGGATGAAGCGCACCAGCCGCATTTCAGCGACCTGTTTGGGCAAATCATTAACGCCGGGCAAGGGGAAGGGCGCTATTCGGAGCTGCTGGCGATAAATCTGCTTGAGCAATTGTTACTGCGGCGCATGGAAGCGATTGACGAGTGGCTCATCCACCCGATGGATAATCAGATTGAGGCTTGTCAGTACATCAGCGATCACCTGGCAGACAGCAATTTTGATATCGCCAGCGTCGCACAGCATGTTTGCTTGTCGCCGTCGCGTCTGTCACATCTTTTCCGCCAGCGGTTAGGGATTAGCGTCTTAAGCTGGCGCGAGGACCAACGTATCAGCCAGGCGAAGCTGCTTTTTGAGCACCACCCGGATGCCTATCGCCACCGTCGGTCGCAATGTTGGTTTTGACGATCAACTCTATTTCTCGCGGGTATTTAAAAAATGCACCGGGGCCAGCCCGAGCGAGTTCCGTGCCGGTTGTGAAGAAAAAGTGAATGATGTAGCCGTCAAGTTGTCATAACTCTAGAAGCGGCCGCGAATTCGAAGAAACAGCGGCCGCGAATCCCAGAAATCATCCTTAGCGAAAGCTAAGGATTTTTTTATCTGAAATTCTGCCTCGTGATACGCCTATTTTTATAGGTTAATGTCATGATAATAATGGTTTCTTAGACGTCAGGTGGCACCATGGGAAATGTGCGCGGAACCCCTATTTGTTTATTTTTCTAAATACATTCAAATATGTATCCGCTCATGAGACAATAACCCTGATAAATGCTTCAATAATATTGAAAAAGGAAGAGTATGAGTATTCAACATTTCCGTGTCGCCCTTATTCCCTTTTTTGCGGCATTTTGCCTTCCTGTTTTTGCTCACCCAGAAACGCTGGTGAAAGTAAAAGATGCTGAAGATCAGTTGGGTGCACGTGGGTTACATCGAACTGGATCTCAACAGCGGTAAGGGGATTAGCTGAGAGTTTTTCGCCCCGAAGAACGTTTTCCAATGATGAGCACTTTTAAAGTTCTGCTATGTCAGGCGCGGTATTATCCGTATTGACGCCGGGCAAGAGCAACTCGGTCGCCGCATACACTATTCTCAGAATGACTTGGTTGAGTACTCACCAGTCACAGAAAAGCATCTTACGGATGGCATGACAGTAAGAGAATTATGCAGTGCTGCCATAACCATGAGTGATAACACTGCGGCCAACTTACTTCTGACAACGATCGGAGGACCGAAGGAGCTAACCGCTTTTTTGCACAACATGGGGGATCATGTAACTCGCCTTGATCGTTGGGAACCGGAGCTGAATGAAGCCATACCAAACGACGAGCGTGACACCACGATGCCTGTAGCAATGGCAACAACGTTGCGCAAACTATTAACTGGCGAACTACTTACTCTAGCTTCCCGGCAACAATTAATAGACTGGATGGAGGCGGATAAAGTTGCCAGACTGCTGCGCTCGGCCCTTCCGGCTGGCTGGTTTATTGCTGATAAATCTGGAGCCGGTGAGCGTGGGTCTCGCGGTATTCATTGCAGCACTGGGGCCAGATGGTAAGCCCTCCCGTATCGTAGTTATCTACACGACGGGGAGTCAGGCAACTATGGATGAACGAAATAGACAAATCGCTGAGATAGGTGCCTCACTGATTAAGCATTGGTAACTGTAAGCTAGACCAAGTTTACGAGCTCGCTTGGACTCCTGTTGATAGATCCAGTAATGACCTCAGAACTCCATCTGGATTTGTTCAGAACGCTCGGTTGCCGCCGGGCGTTTTTTATTGGTGAGAATCCAAGCACTAGGGACAGTAAGACGGGTAAGCCTGTTGATGATACCGCTGCCTTACTGGGTGCATTAGCCAGTCTGAATGACCTGTCACGGGATAATCCGAAGTGGTCAGACTGGAAAATCAGAGGGCAGGAACTGCTGAACAGCAAAAAGTCAGATAGCACCACATAGCAGACCCGCCATAAAACGCCCTGAGAAGCCCGTGACGGGCTTTTCTTGTATTATGGGTAGTTTCCTTGCATGAATCCATAAAAGGCGCCGTGTTAGTGCATGCCATTCACTGCCAGAGCCGTGAGCGCAGCGAACTGAATGTCACGAAAAAGACAGCGACTCAGGTGCCTGATGGTCGGAGACAAAAGGAATATTCAGCGATTTGCCCGAGCTTGCGAGGGTGCTACTTAAGCCTTTAGGGTTTTAAGGTCTGTTTTGTAGAGGAGCAAACAGCGTTTGCGACATCCTTTTGTAATACTGCGGAACTGACTAAAGTAGTGAGTTATACACAGGGCTGGGATCTATTCTTTTTATCTTTTTTTATTCTTTCTTTATTCTATAAATTATAACCACTTGAATATAAACAAAAAAAACACACAAAGGTCTAGCGGAATTTACAGAGGGTCTAGCAGAATTTACAAGTTTTCCAGCAAAGGTCTAGCAGAATTTACAGATACCCACAACTCAAAGGAAAAGGACATGTAATTATCATTGACTAGCCCATCTCAATTGGTATAGTGATTAAAATCACCTAGACCGAATTGAGATGTACTGTCTGAATTAGTTGTTTTCAAAGCAAATGAACTAGCGATTAGTCGCTATGACTTAACGGAGCATGAAACCAAGCTAATTTTATGCTGTGTGGCACTACTCAACCCCACGATTGAAAACCCTACAAGGAAAGAACGGACGGTATCGTTCACTTATAACCAATACGCTCAGATGATGAACATCAGTAGGGAAAATGCTTATGGTGTATTAGCTAAAGCAACCAGAGAGCTGATGACGAGAACTGTGGAAATCAGGAATCCTTTGGTTAAAGGCTTTGAGATTTTCCAGTGGACAAACTATGCCAAGTTCTCAAGCGAAAAATTAGAATTAGTTTTTAGTGAAGAGATATTGCCTTATCTTTCCAGTTAAAAAAATTCATAAAATATAATCTGGAACATGTTAAGTCTTTTGAAAACAAATACTCTATGAGGATTTATGAGTGGTTATTAAAAGAACTAACACAAAAGAAAACTCACAAGGCAAACATAGAGATTAGCCTTGATGAATTTAAGTTCATGTTAATGCTTGAAAATAACTACCATGAGTTTAAAAGGCTTAACCAATGGGTTTTGAAACCAATAAGTAAAGATTTAAACACTTACAGCAATATGAAATTGGTGGTTGATAAGCGAGGCCGCCCGACTGATACGTTGATTTTCCAAGTTGAACTAGATAGACGAATGGATACTCGTAACCGAACTTGAGAACAACCAGATAAAAATGAATGGTGACAAAATACCAACAACCATTACATCAGATTCCTACCTACATAACGGACTAAGAAAAACACTACACGATGCTTTAACTGCAAAAATTCAGCTCACCAGTTTTGAGGCAAAATTTTTGAGTGACATGCAAAGTATA
+
[truncated: 746,884 more chars]
