# Supplementary material for: Preventing Multimer Formation in Commonly Used Synthetic Biology Plasmids
Source: ACS Synth Biol. 2025 Mar 18;14(4):1309–15. doi: 10.1021/acssynbio.4c00508 (PMC12012879; doi:10.1021/acssynbio.4c00508)
Supplement: Supplementary file 2 — sb4c00508_si_002.zip [file sb4c00508_si_002.zip › DataS1/data/fastqs/Glass_T7V_3_D3_11_6.fastq]

@Glass_T7V_3_D3_11_6_0
GTGTCGCCCTTATTCCCTTTTTTGCGGCATTTGCCTTCCTGTTTTTGCTCACCCAGAAACGCTGGTGAAAGTAAAAGATGCTGAAGATCAGTTGGGTGAACGAGTGGGTTACATCGAACTGGATCTCAACAGCGGTAAGATCCTTGAGAGTTTTCGCCCCGAAGAACGTTTTCCAATGATGAGCACTTTTAAAGTTCTGCTATGTGGCGCGGTATTATCCCGTATTGACGCCGGGCAAGAGCAACTCGGTCGCCGCATACACTATTCTCAGAATGACTTGGTTGAGTACTCACCAGTCACAGAAAAGCATCTTACGGATGGCATGACAGTAAGAGAATTATGCAGTGCTGCCATAACCATGAGTGATAACACTGCGGCCAACTTACTTCTGACAACGATCGGAGGACCGAAGGAGCTAACCGCTTTTTTGCACAACATGGGGGATCATGTAACTCGCCTTGATCGTTGGGAACCGGAGCTGAATGAAGCCATACCAAACGACGAGCGTGACACCACGATGCCTGTAGCAATGGCAACAACGTTGCGCAAACTATTAACTGGCGAACTACTTACTCTAGCTTCCCGGCAACAATTAATAGACTGGATGGAGGCGGATAAAGTTGCAGGACCACTTCTGCGCTCGGCCTTTCCGGCTGGCTGGTTTATTGCTGATAAATCTGGAGCCGGTGAGCGTGGGTCTCGCGGTATCATTGCAGCACTGGGGCCAGATGGTAAGCCCTCCCGTATCGTAGTTATCTACACGACGGGGAGTCAGGCAACTATGGATGAACGAAATAGACGAATCGCTGAGATAGGTGCCTCACTGATTAAGCATTGGTAACTGTCAGACCAAGTTTACGAGCTCGCTTGGACTCCTGTTGATAGATCCAGTAATGACCTCAGAACTCCATCTGGATTTGTTCAGAACGCTCGGTTGGCCGGGCATTTTTTATTGGTGAGAATCCAAGCACTAGGGACAGTAAGACGGGTAAGCCTGTTGATGATACCGCTGCCTTACTGGGTGCATTAGCCAGTCTGAATGACCTGTCACGGGATAATCCGAAGTGGTCAGACTGGAAAATCAGAGGGCAGGAACTGCTGAACAGCAAAAAGTCAGATAGCACCACATAGCAGACCCGCCATAAAACGCCCTGAGAAGCCCGTGACGGGCTTTTCTTCTATGGGTAGTTTCCTTGCATGAATCCATAAAAGGCGCCTGTAGTGCCATCTACCCCATTCACTGCCAGAGCCGTGAGCGCAGCGAACTGAATGTCACGAAAAAGACAGCGACTCAGGTGCCTGATGGTCGGAGACAAAGGAATATTCAGCGATTTGCCCGAGCTTGCGAGGGTGCTACTTAAGCCTTTAGGGTTTTAAGGTCTGTTTTGTAGAGGAGCAAACAGCGTTTGCGACATCCTTTTGTAATACTGCGGAACTGACTAAAGTAGTGAGTTATACACAGGGCTGGGATATTATTCTTTTTATCTTTTTTTATTCTTTCTTTATTCTATAAATTATAACCACTTAAATAAACAAAAAAAACACACAAAGGTCTAGCGGAATTTACAGAGGGTCTAGCAGAATTTACAAGTTTTCCAGCAAAGGTCTAGCAGAATTTACAGATACCCACAACTCAAAGGAAAAGGACATGTAATTATCATTGACTAGCCCATCTCAATTGGTATAGTGATTAAAATCACCTAGACCAATTGAGATGTATGTCTGAATTAGTTGTTTTCAAAGCAAATGAACTAGCGATTAGTCGCTATGACTTAACGGAGCATGAAACCAAGCTAATTTTATGCTGTGTGGCACTACTCAACCCCACGATTGAAAACCCTACAAGGAAAGAACGGACGGTATCGTTCACTTATAACCAATACGCTACGAGATCATGAACATCAGTAGGGAAAATGCTTATGGTGTATTAGCTAAAGCAACCAGAGAGCTGATGACGAGAACTGTGGAAATCAGGAATCCTTTGGTTAAAGGCTTTGAGATTTTCCAGTGGACAAACTATGCCAAGTTCTCAAGCGAAAAATTAGAATTAGTTTTTAGTGAAGAGATATTGCCTTATCTTTTCCAGTTAAAAAAATTCATAAAATATAATCTGGAACATGTTAAGTCTTTTGAAAACAAATACTCTATGAGGATTTATAGAGTGGTTATTAAAAGAACTAACACAAAAGAAAACTCACAAGGCAAATATAGAGATTAGCCTTGATGAATTTAAGTTCATGTTAATGCTTGAAAATAACTACCATGAGTTTAAAAGGCTTAACCAATGGGTTTTGAAACCAATAAGTAAAGATTTAAACACTTACAGCAATATGAAATTGGTGGTTGATAAGCGAGGCCGCCCGACTGATACGTTGATTTCCAAGTTGAACTAGATAGACAAATCAATCTCGTAACCGAACTTGAGAACAACCAGATAAAAATGAATGGTGACAAAATACCAACAACCATTACATCAGATTCCTACCTACATAACGGACTAAGAAAAACACTACACGATGCTTTAACTGCAAAAATTCAGCTCACCAGTTTTGAGGCAAAATTTTTGAGTGACATGCAAAGTAAGTATAATCTCAATGGTTCGTTCTCATGGCTCACGCAAAAACAACGAACCACACTAGAGAACATACTGGCTAAATACGGAAGGATCTGAGGTTCTTATGGCTCTTGTATCTATCAGTGAAGCATCAAGACTAACAAACAAAAGTAGAACAACTGTTCACCGTTACATATCAAAGGGAAAACTGTCCATATGCACAGATGAAAACGGTGTAAAAAAGATAGATACATCAGAGCTTTTACGAGTTTTTGGTGCATTCAAAGCTGTTCACCATGAACAGATCGACAATGTAACCTCGAGATTACCGCCTTTGAGTGAGCTGATACCGCTCCAGCAGCCGAACGACCGAGCGCAGCGAGTCAGTGAGCGAGGAAGCCTGCATAACGCGAAGTAATCTTTCGGTTTTAAAGAAAAAGGGCAGGGTGGTGACACCTTGCCCTTTTTTACCGGACTGCAGCGGCCGCTACTAGTATTAATATGCGCGCAGCGTCTGGAAAACCGAGGCCAAAAGACGTGCGTCTTTGATGCCCGGTTGCGAATTTCTGCGGCAGAAATTAAACCAAGTCCGGCGCAGCCGGTTTGTGCCGCTTCCACGCAGTTATCTGCGCCTAAGCCCCCCGCCAGCAGAACGTTGCCAAGCGATTGACCATTTGATGAGTGACCAGTCAAAACGTTGCCCGCTTCCACCCTGGCCCGTATCTAAAACATATTTATCAACGTGCTGAAACTCGCGGGCGGGCAGGGTTTCACCGACGCTTAATGCTTTCCAGATGGCAACATGTGCTGGCAGAGCTTCACGCAGCGTATCGATATACAGCTGTTCTTCATTACCATGCAGTTGCACTGCCGCCAGCGATAACACCTTAGCTTTGTCCACCACATCGGCAATATCGTGATTGCGGAACACGCCAACATACTGCAACGGTGCCGCAGCCATCACTTCCTGCGCCTGTTCAACGTTGACGCAACGCGGTGATGTCGCAACAAAAATCAACCCACCGTAAATCGCGCCCGCGTCATAAGCTGCTTTAGCATCTTGCCCACGCGTCAGGCCACATACTCTCTCACCCAGCAACACCCGGCGCACGGCGGCGTGCAAATCGTCATGGGCCATCAACGCCGAACCAATCAGAAAACCGTTAGCGAAGTGGCTTAACTCGCGCACCTGAGCGTAAGTATTGATGCCGGATTCGCTGATTACCGTCACGTTGTGCCCCAGTTTCGGCGCAAGCTCGCGGGTACGGTTGAATCAATCGACAAATCACGCAGATCGCGGTTGTTGATGCCAACGACCTTTGCTCCCGATGCAATGGCGCGCTCCTGTTTCCTCTTCATTACTGACTTCGGTCAGCACCCCCATCTCCAGACTGTGAGCGACGGCGGCAAGCTGGCGATATTGGTCGTCATCCAGTATTGAAAGCATTAATAAGCAGCCATTCGCCTGGTCGATGGCGCAGCCAGAGATTAAGATCTAATAACGGTCGATGATGAAGATCCTTCACTATAAAATCGGCTGCGGGGCGATTTGGCTGACGATGGGGAGGAAATTAAAGCTCCCCTGAAAATATTTCTCATCAGTCAGCACCGAAAAATGCCGAAGCGTAATGTTTATAAATGGCGGCAATGCGTGCTGGATCGAAATCATCACGGATCACGCCTTTTGACGGCGACGCTTTCTTGCACTCCAGAATAAACGCCGTGCGCGCACCCTGTAGCGCATCATAAAAATGTCCGTGCTCGGCTGAACCTCATTCTGAAAACTGGCCAGCGGTTGCTGCTGTTTGCGGGCTTCTACCCAAATCGCCTTGTCTGCGACGATTTTCGCTAAAACGGTTTGCATCATCATCTCTCCTCTTTCTCTAGTAGCTAGCCCAAAAAAACGGGTATGGAGAAACAGTAGAGAGTTGCGATAAAAAGCGTCAGGTAGGATCCGCTAATCTTATGGATAAAAATGCTATGGCATAGCAAAGTGTGACGCCGTGCAAATAATCAATGTGGACTTTTCTGCCGTGATTATAGACACTTTTGTTACGCGTTTCATGGCTTTGGTCCCGCTTTGTTACAGAATGCTTTTAATAAGCGGGGTTACCGGTTTGGTTAGCGAGAAGAGCCAGTAAAGAGCGCAGTGACGGCAATGTCTGATGCAATATGGACAATTGGTTTCTTCTCTGAATGGCGGGAGATATGAAAAGTATGGCTGAAGCGCAAAATGATCCCCTGCTGCCGGGATACTCGTTTAATGCCCATCTGGTGGCGGGTTTAACGCCGATTGAGGCCAACGGTTATCTCGATTTTTTTATCGACCGACCGCTGGGAATGAAAGGTTATATTCTGATCTCACCATTCGCGGTCAGGGGGTGGTGAAAAATCAGGGACGGAATTTGTTTGCCGACCGGGTGATATTTTGCTGTTCCCGCCAGGAGAGATTCATCACTACGGTCGTCATCCGGAGGCTCGCGAATGGTATCACCAGTGGGTTTACTTTCGTCCGCGCGCCTACTGGCATGAATGGCTTAACTGGCCGTCAATATTTGCCAATACGGGGTTCTTTCGCCGGATGAAGCGCACCAGCCGCATTTCAGCGACCTGTTTGGGCAAATCATTAACGCCGGGCAAGGGGAAGGGCGCTATTCGGAGCTGCTGGCGATAAATCTGCTTGAGCAATTGTTACTGCGGCGCATGGAAGCGATTAACGAGTCGCTCCATCCACCGATGGATAATCGGGTACGCGAGGCTTGTCAGTACATCAGCGATCACCTGGCAGACAGCAATTTTGATATCGCCAGCGTCGCACAGCATGTTTGCTTGTCGCCGTCGCGTCTGTCACATCTTTTCCGCCAGCAGTTCAGGATAAGCGTCTTAAGCTGGCGCGAGAGGACCAACGTATCAGCCAGGCGAAGCTGCTTTTGAGCACCACCCGGATGCCTATCGCCACCGTCGGTCGCAATGTTGGTTTTGACGATCGACTCTTATTTCTCGCGGGTATTTAAAAAATGCACCGGGGCCAGCCCGAGCGAGTTCCGTGCCGGTTGTGAAGAAAAAGTGAATGATGTAGCCGTCAAGTTGTCATAACTCTAGAAGCGGCCGCGAATTCGAAGAAACAGCGGCCGCGAATTGCAGAAATCATCCTTAGCGAAAGCTAAGGATTTTTTTTTATCTGAAATTCTGCCTCGTGATACGCCTATTTTTATAGGTTAATGTCATGATAATAATGGTTTCTTAGACGTCAGGTGGCACCATGGGAAATGTGCGCGGAACCCCTATTCCTTATTTTTCTAAATACATTCAAATATGTATCCGCTCATGAGACAATAACCCTGATAAATGCTTCAATAATATTGAAAAAGGAAGAGTATGAGTGCA
+
99<=A?A?;@:00+(*.)2224><=5*((+(&%%),:8::JA?@GIFABA@DCF@BAAJGJJIIJJHJHJJJJHJHIJJJFA@>?<9981011((((+(((())*++.8:078>?BDCDIA@AACB@7667?@9994445;;::1--45EIJJHEABFE9889;;>:378:C@A<<?BIEIJJJIJJJJJDDHHIF===DA9:::GJJJJEEGHJIED6,5-3'')().4787?EGJJGEFH@??@,++*3222=?@ACABAJEIGABA@CJJJFJJJ>89:831,,-,,,,EE5555JJJDHJJJJJCEB@AAJFGJJJJJJJJJGHJFAA=>64FB@<<==@CHHBBBAJHFIJJIJD::::GJJJJJ>=>>JHEJIGJJEJD@?==?CGIDCF>=>=?>?E?6//.566EIGEAADIJGHGHFHFHHJA@??E:;::DJJJJJGJEJ@@EJJEFEFC@CJFDDFDIJIJEDGGGEGHGHJJ?@@FJGJG642125=>==<<==DEBBF3333CHHIJJJJJJJIIA@@CJHJJJJGJJGIJHIJHIHJJJDCCFJHJJFFJFJJHFEJGHJHGCCBEHEF;8HHJJHFHFJFJJJEFHFJJHJHHIJHFHJJGJJIIJJEFHFJJHG@@??JHJDBBC///.9*33+:@DDJCCCCF:::FEDEJBCDDFIABABFJJGJIJJFD>><=540-.87668?=?<;<0///..///9::;CF@?:3=>??DFFEDIDC=4441>>@EFD9888JI@>>>BEECDEEGIC6566;<9)(()IFJGJJJHJFIGJJJ?=>>)''(*778BGDFDGJGEDCA@FCJJFB>61DDH==<:==>BBCIDD;::AFEIGJJJJFFDGBIJJJJJJFJJJJJJHE;945-++-095777DB??>>JEGJHGJGJJIJIJJJJJFIFJJHJEJGJ5443('%&(&'*-.-))((+2;=65314/210055@CEFGJEDIJHJJIJIJJHFCB???EGFFGIFFA=1//0CDGIHJCBA?BA<:*))),/29211245:;ADB?AABFJGEEGJEGJEIJIJHJDCBCIEBBCF;:9-,,,-229:852/.-/011<9=?=<<>AA@FJFHFDCE000IJAB<<<=JFFFGDHBBABGDDJHJJJHBBBCJHJJHIDCCEJGJHJJGJJJHHHJJDDB@DCFE652%%%%...0..-0-,.0308<<=>?=>GBGA?DEHFA<=8346,))+/,''((()/256@@@ADEJJGJIFJJJHIHGJJGJDGCDGDJFJGJJHJ@@B;:;<JDGDDDGHHIFJ?<<@CFJGHJJEFGEJ@?>>AAABCFEBIFIFEFJJJHIDCGGJJGFGHHJHJJECECGFJE@<3222893239;-=AHJJIJHFEGJJJCJGIJIJJJHGJIJGJJHGJIGJFJJJIEEFEDFDD<;;;DJEJJCJFDFJJJJIGJJEFCFEEGGHHGHJHFHGFDC?E><9;10/2+&&&%'+)+,/4=;==?@BCJFEBEFEIFJJHGJJGFFGGCDDHIFJJHJDB7663*)+,(&&'043>BBDFICCFEHHJJHGJJJGEHGJJJJJJJJGHGGJJJJGJGJJJGJJJJFJFIHGGJA?021257=+++,23446BEAACACJIJJHJHHEJHIJJDIIIJFEHJJJJJJHJJFIJFJJJJFJIGJJJFJIJHIGHGJFHEIHEGJJGGJJJHGJGJJJC5555DB@A@A@4-,,,/02588CEFFJFJFJJGIIIJGJJ:878JJJJJIJJFGJJFJAA>722225==BA3334:78<;<<B@BGBEEFFJJJHFGFEFHJIFDDCJFIFDJJFHJJHJF@<<<=CEFJJJGGJGJJJJHJG4334@CCIHJHJIGJGJFEJGHHJJFHIJJJFFJGIC>>==?>>5((/888:-+++88>CJ>A@ABCFCJHJJJHJHJIFJGFFFFCBEHFJJEIJHFHEFIJFJDHDJGJFEFE;9433;<3213<<>?:55;CGDGFJGJCCD@BAECEEGJJJIHDFJJGJGEJJJGJEJGIJGECGIJFIJIJEG>>ACD421160//13/156.22229;:<?EEDCEDHIHJDBACAHBDAABFJJD>?HDAJHJJJIHIGEJJJHJJJFIJJGJJJIJGEDDE>:;FJFEJFGJHJJJHHGHB8541146:::7./993?)%%)BBECFDCD@ABB@221:86563**4IGDJFJJGHEHGHJJJ?@@BH<0,+-/,-,,.//D;DIBCB@@<8=>CDDEGJJJJHJIGJJJJJHJJHJCDCCJGJAD?????EFIGIJGGHGJJJJJJJGJJJJJFJHJGEJJJFJJJJJJJJEDBFJHFGIGIJIGJFJFHJGJJJJIJJGJIJJJJJJJFJ??>>HE?<=73:;>JIIIJEDDFD2@@/,,.<<>811;:855@7669:>@@'&&&'&&&*+4DFEBDDJJFFGJIGFEJJGECG?AFJJJJCJJHJJJIJJHJHIHJJJHIJFJGHGGHHGJJFHIGJJJJ@?85<>CEEJGAA@BJHEDCJGJFEDCGGEFECDCFFGJIIJEJIJGIJJHHFGJJFHFGJJIJJIGI?@?HIHJJJGIJJJB@@BEGGDDJDDDDJGEFIJ?>2112;::==))));3356844434487665799DJFJ@@ACGDFGJGJFJHHIJHFHIDGDC////:::>ED99::=7436===@JIICCB@B=:777798<=?AADCJFIIEHJIGHHFCDCDFFBCDHIJGHFFJEGJDFEECCFFGFJJGGCDFFHIGJHJCBCEIHEJJJIJIE@@B@GJGJGJJJJJJGJIJJJGHGJJHJDJJHJJHJGDJJJGEGJJJJFFFJJJJGDCEAGIFEDJJHEBC999:?FJDJJIJJJJFJJIJ;9888;:;:JJIGGGGIJJGHFGJJGHJ5554:/---00CDDFJHGIJHCF:/)),..6:7777>DIJDIGHCGJECCDJ=<))**,BCEECDC<@;;;;<<<<>?JHH>=@?B.-,-<32../07D@///=@;;BGJCHJ;?BBJJIHJFJECGJIECD<9:104=*(((,,/559>>EDJFJIJJJJF?=>=CABBJJEGFEGBFJJJDFGGJBDIGIJAA@@IJIHJJJHBA@EJJJJGJJJJJJJJJ?33000.,++++,+,,,)(((2+..(*%%&+***22:;?IFDIHGGH<;:==5843777=?DI@GHFGGJIJHJJJHDGDB<9:;<:AJJCHECJCBCEB=BCJBJHJHJIJHHJJEDGC?>6*))((((+//083113>?IF7=B,,++.211174677>3221(+.*+,,;@EJHHJFDDICGDDGGJJIJGJFGJJ?8220011...,8889DBDDFJEFDEGGJJJJJJJJFJJGCEIJJJJJJGJJIJJFHGJJJJJECCECEJIJIJJJHJIEBGDGJJHGJGIJJJJGJJJJJGHIHJJJJJJIJJJJJIIJFFEDBABIHIJJIFJJG?JJJJJJJIGJGJFFGIGFIIHIJJJIJJFFFHHIHEJGJ@@?@A@@ADCBDGJGJJJIJHJHJJEFDFG+++-6=979:?JIJIJIJJJJJIJJJIJJJDGGJJEGHJJJFIFHGJCHGHDJJFJ9778>B<:1//-088:<<@DJJFJFHHFGJJJJIGA87A:;;JGIJIIJGJGHGA;722ECJJA?>?B75,,,-56CJEEHGJJJJJJJJJFJJJJAAABEJ=<<=:3344DDHJGEJIJJJJJJHJDFH>=>>JCDBCIJIJJJIJJJJHHJJGJJJJJIJJJJJJJGEHFJJJIJJIJJJIJIJFJJ7777AC>G9>J666787789:>?JIHJJJGHFJIJJFJJJFJJ<<=IJJHJJEIDHFJJJJGHEB>,,(%)-,,-7796---.88202134;EDCHCCDFJIIJJJG==>9999;=82><=?:)'''DA@ADGJ3333C@@>BDD6,D>??>5;>??ACDDJJHC?>>=75401114>:;---.,/***=?::;<CEBBCDCIEJJHJJJJGJFJFJHGEJJGJJIDJFIEC<))))<@A=,,,))%'&&'&&%&%&($$&')&&&$##$$%%%(&$%%%&&%&$%#$$$&$%##$$%%%$###$%%%%$&'%%$$%%&$#$$$%'):GJEDDDFJJIGGJGJJJIFCCCGCCD:::8>;<9/..-33357;811./245@BEED@;88,)+)*-00100133./.,-,-++-)*//36CHHHIJHJJJJJJHFGEHGJB:7323:;CDFCG=>==?0***=ABDGFFJFFJIIJGJCDJ@@??FFJJ???>DDC?;91-*('),0<AJJFIJJJJFHB@?82702,&&/975..:;CAAB?@>=?=7600)'''5;<;=>>JJGJGJJJHFJGJJJJJHJIJJJFJIJJIJJJIGIJJF=<>>BG@@=@D5323::<==>@EFIHJEHJJHJJJJIJJJHJC<;523:JI0000=11...040/534--;;I@BCC=B442258>DC@@@AJIGHJJJJJHCDGJJJFHIFJJJDFJBFDHJFJJJJIFG=::HDA5550'''(37676:JEJHFHIGJIJFBBCFHJJJFJIHJJGJFHJJIJJJHJJJJJEHFJJHDGJIDGEJJGGHJIJGFICA@>GJJCFADC??@DJGJI@@AABDDJJIJJJHJHJB>370/EIHJJGJJJJJJJJFIJJJ1111HJJJGJBAAIFJJFDDFDCBAJJJJJIBFFGDBCBFJ<<;;CCBGFJIJ=00.3<=8/(('-BGGJJ:99:EFFJGGEHGJJCJHAA@@GG76672224D@>4./<<FEHJ@??00,)(&()**+9:==;9999JJGJIJJJHJFHEJ55545567554577*))(-('&$'),1,>AEEBCAJ:99:JJJIHJJJJGJJJFFGGDCIHGHGFJJJJJIJJJEGJDFDDDHHJJJJJIIFEDIIFDDCDBDDJJHIEJJJJJJIG+.++.33**=::JJIGJFFJCCE444;=FJJA>>----5---0001707&%%)+-++,-.3BBAAGJJJJJJJIHJJJJFJJJJDJA:?96;5.08;>>?EHJJJJJFC===JIEJJJJGHFFJIFG;;;:=1////CAA?>>=CD?@@?JE?==>?>?BJJGJHDDDDGHJEGJH7767BEFGJGJFHJJJJJIIJJFJIJHJJJJJEFID>887===.--2.352(7>DGGJEJJFGJJJIIJJIJIJJJJEJJEIHIHJJFDJJJH2333JJJIJFJEECIHFJJCJIIJJJJJJJJIJIJGCCCE?>?@JHJJJJJJGJIJGJGJJJHJJJJJIFJIHJEGIFIGDFDDICDIJ@<<<<<;2.(''&&&*++++/1?C6)))*778333++++GJEIDHJFDDHJCC61002.++*+--.@@?:99;CDEA;;:'''''''7>;==IGIIJHJJJDFA:6:;>?JJHJJJJCECBBJJJHFJJH@>?>DAAAG=<<@>=<?A?C5GJJJJ6666-,,307.../5555D7B?<<:8;4436-.*->HACEJJHIJ6555JGIJGJJJFHJJIGJCC=>=B7974444AHFJJJIHJJJHEGJJJHJEIEBJJJHHEHJJIJJGJJBDB,+++((((-+3&&334FDGJIJJJGJJH444JGEJ@@:::8;;CDEHFFHGEBFEFEB?8<9-JJJDJGFGJJJJJJGJJJJJJJHJJIIJJA=>=533,'&&(-'+99GGHJJGCFACCEJ++++55/..13****DJJJJJFIGJJJDEBACCC8767=?CABDDBB9<79HJIIJIJJEJFHJDGF9=EJJH?>667<AHEIBA>=@@HHJFJJGHJGJJJJIJJJIJIEFEJHJJJJGJJIJJJJJIHJEEHEJJC;*)))'+(()))BDA>>??EBBAE?<<<<3.++*,.359?BA+**&$$&&.256==?=AHJIJIJG?DBDHJGJHJFJJEDD****558>?@GGJIJJJIHIGIJHJEDACABBGFJJJHCDBFJHIJBBDBAAAA6544)&#
@Glass_T7V_3_D3_11_6_1
CCAGTTGGTTCCAGCAGAATTAAAATCAAGTCCGGCGCAGCCGGTTTGTGCCGCTTCCACGCAGTTATCTGCGCCTTAAGCCCCCCGCCAGCAGAACGTTGCCAAGCGATTGACCATTTAATAGTGACCAGTCAAAACGTTGCCCGCTTCCCACCCTGGCCGTTGTCTAAAACATATTTATCAACATGTCCTGAAACTCGCGGGCGGGCAGGGTTTCACCGACGCTTAATGCTTTCCAGATGGCAACATGTGCTGGCAGAGCTTCACGCAGCGTATCGATATACAGCTGTTCTTCATTACCATGCAGTTGCACTGCCGCCAGCGATAACACCTTCCTTTGTCCACCACATCGGCAATATCGTGATTGCGGAACGCGCGGCGTACCTGCAACGGTGCCGCAGCCATCACTTCCTGCGCCTGTTAGACGTTGACGCAACGCGGTGATGTCGCAACAAAAATCAACCCACCGTAAATCGCGCCCGCGTCATAAGCTGCTTTAGCATCTTGCCCACGCGTCAGGCCACATACTTTATTCTGACCCAGCAACACCCGGCGCACGGCGGCGTGCAAATCGTCATGGGCCATCAACGCCGAACCAATCAGAAAACCGTTAGCGAAGTGGCTTAACTCGCGCACCTGAGCGTAAGTATTGATGCCGGATTCGCTTAAATTCTGCCACGTTGTGCCCCAGTTTGGCGCAAGCTCGCCGGGTACGGTTGAGATCAATCGACAAATCACGCAGATCGCGGTTGTTGATGCCAACGACCTTTGCCAATGCAATGGCGCGCTCCTGTTCCTCTTCATTACTGACTTGGGTCAGCACCCCCATCTCCAGACTGTGAGCGACGGCGGCAAGCTGGCGATATTGGTCGTCATCCAGTACTGAAAGCATTAATAAGCAGGCATCGGCCTGTTACGGTAATAGCGCGCCAGATAGATCTGGTAAGGGTCGATAATGAAGTCTTTACATAAAATCGGCTGCGGGGCGATTTGGCTGACGATGGGGAGGGAATTAAAGCTCCCCCTGAAAATATTTCTCATCAGTCAGCACCGAAATTGCCGAGAAGCGTAATGTTTATAAATGGCGGCAATGCGTGCTGGATCGAAATCATCACGGATCACGCCTTTTGACGGCGACGCTTTCTTGCACTCCAGAATAAACGCCGTGCGCCTGTAGCGCATCATAAAAATGTCGCGTGCTCGGCTGAACCTCATTCTGAAAACTGGCCAGCGGTTGCTGCTGTTTGCGGGCTTCTACCCAAATCGCCTTGTCTGCCGTTTCGCTAAAACGGTTTGCATCATCTAGTATTTCTCCTCTTTCTCTAGTAGCTTACCCCAAAAAAACGGGTATGGAGAAACAGTAGAGAGTTGCGATAAAAAGCGTCAGGTCGGATCCGCTAATCTTATGGATAAAAATGCTATGGCATAGCAAAGTGTGACGCCGTGCAAATAATCAATGTGGACTTTTCTGCCGTGATTATAGACACTTTTGTTACGCGTTTTTGTCATGGCTTTGGTCCCGCTTTGTTACAGAATGCTTTTAATAAGCGGGGTTACCGTTTTGGTTAGCGAGAAGAGCCAGTAAAAGACGCAGTGACGGCAATGTCTGATGCAATATGGACAATTCGTTTCTTCTCTGAATATGGCAGTTAAAAGTATGGCTGAAGCGCAAAATGATCCCCTGCTGCCGGGATACTCGTTTAATGCCCATCTGGTGGCGGGTTTAACGCCGATTGAGGCCAACGGTTATCTCGATTTTTTTATCGACCGACCGCTGGGAATGAAAGGTTATATTCTCGATCTCACCGTTCAGTGGGGTAGTGAAACGCAGATTTGTTTGCCGACCGGGTGATATTTTGCTGTTCCCCGCCAGGAGAGATTCATCACTACGGTCGTCATCCGAAGCTGATGGTTTCACCCATCGGTTTGCTCATCGCGCATCTGGCATGAATGGCTTAACTGGCCGTCAATATTACCGATGCGGATTTCGCCCGGATGAAGCGCACCAGCCGCATTTCAGCAACCTATGGGCAGCGTAACGCCGGGCAAGGGGAAGGGCGCTATTCGGAGCTGCTGGCGATAAATCTGCTTGAGCAATTGTTACTGCGGCGCATGGAAGCGATTAACGAGTCGCTCCATCCACCGATGGATAATGGGGTGCGCCGGAGGCTTGTCAGTACATCAGCGATCACCTGGCAGACAGCAATTTTGATATCGCCAGCGTCGCACAGCATGTTTGCTTGTCGCCGTCGCGTCTGTCACGTGTTCCGCCAGCAGTTCAGGATAAGCCTTAAGCTGGCGCGAGGACCAACGTATCAGCCAGGCGAAGCTGCTTTTGAGCACCACCCGGATGCCTATCGCCACCGTCAGTAGCAATGTTGGTTTTGACGATCAACTCTATTTCTCGCGGGTATTTAAAAAATACGGGCCAGCCCGAGCGAGTTCCGTGCCGGTTGTGAAGAAAAAGTGAATGATGTAGCCGTCGGTCATAACTCTAGAAGCGGCCGCGAATTCGAAGAAACAGCGGCCGCGAATTGCAGATCATCCTTAGCGAAAGCTAAGGATTTTTTTATCTGAAATTCTGCCTCGTGATACGCCTATTTTTATAGGTTAATGTCATGATAATAATGGTTTCTTCAACGTGGCGCACATGGGAAATGTGCGCGGAACCCCTATTTGTTTATTTTTCTAAATACATTCAAATATGTATCCGCTCATGAGACAATAACCCTGATAAATGCTTCAATAATATTGAAAAAGGAAGAGTATGAGTATTCAACATTTCCGTGTCGCCCTTATTCCCTTTTTTGCGGCATTTTGCCTTCCTGTTTTTGCTCACCCAGAAACGCTGGTGAAAGTAAAAGATGCTGAAGATCAGTTGGGTGCACGAGTGGGTTACATCGAACTGGATCTCAACAGCGGTAAGATCCTTGAGAGTTTTCGCCCCGAAGAACGTTTTCCAATGATGAGCACTTTTAAAGTTCTGCTATGTGGCGCGGTATTATCCCGTATTGACGCCGGGCAAGAGCAACTCGGTCGCCGCATACACTATTCTCAGAATGACTTGGTTGAGTACTCACCAGTCACAGAAAAGCATCTTACGGATGGCATGACAGTAAGAGAATTATGCAGTGCTGCCATAACCATGAGTGATAACACTGCGGCCAACTTACTTCTGACAACGATCAGAAGCCGAAGGAGCTAACCGCTTTTTTGCACAACATGGGGGATCATGTAACTCGCCTTGATCGTTGGGAACCGGAGCTGAATGAAGCCATACCAAACGACGAGCGTGACACCACGATGCCTGTAGCAATGGCAACAACGTTGCGCAAACTATTAACTGGCGAACTACTTACTCTAGCTTCCGGCAACAATTAATAGACTGGATGGAGGCGGATAAAGTTCCAGGACCACTTCTGCATTAGGCCCTTCCCGTTGGCTGGTTTATTGCTGATAAATCTGGAGCCGGTGAGCGTGTGGGTCTCGCGGTATCATTGCAGCACTGGGGCCAGATGGTAAGCCCTCCCGTATCGTAGTTATCTACACGACGGGGAGTCAGGCAACTATCGGATGAAGACAAAATAGACAGATCGCTGAGATAGGTGCCTCACTGATTAAGCATTGGTAACTGTCAAGAGTACGAGTACCAGCTGGTTCGGACTCCTGTTGATAGATCCAGTAATGACCTCAGAACTCCATCTGGAACTGTTCAGAACGCTGGTTGCCGCCGGGCGTTTTTTATTAGTAAGTGAAAAACATAGGGACAGTAAGACGGGTAAGCCTGTTGATGATACCGCTGCCTTACTGGGTGCATTAGCCAGTCTGAATGACCTGTCACGGGATAATACGAAGTGGTCAGACTGGAAAATGGCAAAGGCCAACTGCTGAACAGCAAAAAGTCAGATAGCACCACGTCGACCCGCCATAAAACGCCCTGAGAAGCCCGTGACGGGCTTTTCTTGTATTATGGGTAGTTTCCTTGCATGAATCCATAAAAGGCGCCTGTTAAGTGCATCCCCATTCACTGCCAGAGCCGTGAGCGCAGCGAACTGAATGTCACGAAAAAGACAGCGACTCGGTGCCTGATGGTCGGAGACAAAAGGAATATTCAGCGATTTGCCCGAGCTTGCGAGGGTGCTACTAAGCCTTAGGGTTTTAAGGTCTGTTTGTAGAGGAGCAAAACTAGGCCGCTTGCGACATCCTTTGTAATACTCCGAACTGACTAAAGTAGTGAGTTATACACAGGGCTAGGAATATATTTTTATCTTTTTATTCTTCTTTATTCTATAAATTATAACCACTTGAATATAAACAAAAAAAACACACAAAGGTCTAGCGGAATTTACAAGAGTTCTAGCAGAATTTACAAGTTTTCCAGCAAAGGTCTAGCAGAATTTACAGATACCCACAACTCAAAGGAAAAGGACATGTAATTATCATTGACTAGCCCATCTCAAATTGGTATAGTGATTAAAATCACCTAGACCAATTGAGATGTCTGAATTAGTTGTTTTCAAAGCAAATGAACTAGCGATTAGTCGCTATAACTTGACGGAGCATGAAACCAAGCTAATTTTATGCTGTGTGGCACTACTCAACCCCACGATTGAAAACCCTACAAGGAAAGAACGGACGGTATCGTTCACTTATAACCAATACGCTCAGATGATGAACATCAGTAGGGAAAATGCTTATGGTGTATTAGCTAAAGCAACCAGAGAGCTGATGACGAGAACTGTGGAAATCAGGAATCCTTTGGTTAAAGGCTTTGAGATTTTCCAGTGGACAAACTATGCCAAGTTCTCAAGCGAAAAATTAGAATTAGTTTTTAGTGAAGAGATATTGCCTTATCTTTTCCAGTTAAAAAAAATTCATAAAATATAATCTGGAACATGTTAAGTCTTTTGAAAACAAATACTCTATGAGGATTTATGAGTGGTTATTAAAAGAACTAACACAAAAGAAAACTCACAAGGCAAATATAGAGATTAGCCTTGATGAATTTAAGTTCATGTTAATGCTTGAAAATAACTACCATGAGTTTAAAAGGCTTAACCAATGGGTTTTGAAGAAACCAATAAGTAAAGATTTAAACACTTACAGCAATATGAAATTGGTGGTTGATAAGCGAGGCCGCCCGACTGATACGTTGATTTTCCAAGTTGAACTAGATAGACAAATGGATCTCGTAACCGAACTTGAGAACAACCAGATAAAAATGAATGGTGACAAAATACCAACAACCATTACATCAGATTCCTACCTACATAACGGACTAAGAAAAACACTACACGATGCTTTAACTGCAAAAATTCAGCTCACCAGTTTTGAGGCAAAATTTTTGAGTGACATGCAAAGTAAGTATAATCTGAATGGTTCATTCTCATGGCTCACGCAAAAACAACGAACCACACTAGAGAACATACTGGCTAAATACGGAAGGATCTGAGGTTCTTATGGCTCTTGTATCTATCGTGAAGATCATCAAGACTAACAAACAAAAGTAGAACAACTGTTCACCGTTACATATCAAAGGGAAAACTGTCCATATGCACAGATGAAAACGGTGTAAAAAAGATAGATACATCAGAGCTTTTACGAGTTTTTGGTGCATTCAAAGCTGTTCACCATGAACAGATCGACAATGTAACCTCGAGATTACCGCCTTTGAGTGAGCTGATACCGCTCGCCGCAGCCGGACCGACCGAGCGCAGCGAGTCAGTGAGCGAGGAAGCCTGCATAACGCGAAGTAATCTTTTCGGTTTTAAAGAAAAAGGGCAGGGTGGTGACACCTTGCCCTTTTGCAGAGCAGCGGCCGCTACTAGTATTAATATGCGCGCAGCGTCTGGAAAACCGAGGCCAAAAGACGTGTG
+
**+*)*()****(/70//0;;:;ACCBA998>@=CJEJJFJD.--.8.<99>8889DEFIJJJJJJJJJJJJGFJH,()5::<=BG>>>8@;;=DGIGIFFDECFBD:889>>>?B>;6)(((''(3>@;<<;00/:@0..)'(''***++/+=>?HGGFF>>>=B<:2011434,)*-,-(&&&'(%%%',.>G?>>:9;9;>9GDFD?>??AGBAA@JGJJJJJJJHJJJHJJJJDJJIJIJJJJJJJIJJJIJHJ=;:;<935@FH@CJ>>?>>;;<=95:883333A:9978@B=BCBC::::<<<<JFIDFE=<=99;:<=:<776558,+*+;9>:989=<=>A<;;;EGDJFFEFCIJHGGA>=<=,,-.((()-,-1-3579FGJGIJJGECDECFJIJHJGJJJJJJJJHEJJ/////>>;=FHJIFGFJJJJEIJJ<1000457=<9+++556=D@@AAIFDEGFDJHDGHJJHC@???@JIJD59:1(88>@@AJ<GAC@ABA9810.1.178)+3334>++**+%%%%*&377==<>@CHHDFCHGCBHBCDDJBG91144>=9::...>IFJJ:99344+***<7677=BD;;;=HGGEEECJJFHJHEHJF???<-,69;>@DDJIIDCD<;DC?>>55521/****0-++++')-28.0-,-)*.//**&')))(0//6&%&-0/1125//62..0221//15...+++2224>>>?<<<<7667=66:;62,+,-++*)*//00,,+,+,+.-+(*.)89?HEEEJHJJJJJJEGDA?<6A@@?A::??@GIBA<@:,,,,3333/0005418DEJJJJJJJJJIHIFIHJJDJHJJFFFJHCCD<<<<2223@::::GJEHJJIJIJJIJHHH>=>=HEDCD?3332,+*((''%$$##$$$))))'''(+--/+323/))*+43396911,+)(&%&,=AJIJFDFJIJIIJHEJJJF@@?AJJH>?BB=<<<FDFGGG@@;9:?GHJF?<78401***-++)),.45AGDJHJJDJ;<B?AFEECC:8886666IJJIIAD7/4)))JJJJJJJJJJJJIJGJHJFIJHFJJJGJ??<<=*(((*+++9>.,,,-:78;?E3223:522228HIJJIJJGFJJJJFIEF?>??DJJJJJGJJHEEE==;92-'&&+56788:778BCDHJFGFJ@@CEDJFJFGGJJHHFB55----.@=?DHJJJCCADHJJCBBBHIHBBJBDC;<JBDJEJHJJEFG?=JJJF>>>?JIIC>/.(('(.,+++**2IJDFFGJFB??://.-,,,47==?C>=C<995*<8977;::98-+&&'.-/0CAABBBABDJEJIFGJGGGBBA?>=;<JHIFFBAACCJJIGDHE0///<400145345>AEHBBEBGAAAAJJJJJJHJJJJGJIJJJJGHIJJJIJAAABFA?@@A>>@D42212223=43334788,,''(&+++/.,,)***2<:9A@::724=>=>BEE>:8222<<>;7878DEGHGHJEJJJJFIJJJJJGFJJGJ???;:88;::GCD@?:&((=A999;;88//2255>ACD=;;CGFHJJHFDBAAEJJJJJIJJIJIHCBCGH4335HDFCG>=<<0///?;=857.**()))(')*)+*('((D:998ABJHIJIJJIJJHJJEBBABEDDHDGEGF:777EHHJJJHEJJJJGIJJFHHEDIIJHJH;;:7866:9988674555;=BEJJJJIJJJHJIGEFDDAGEGJGGGFJJJJJHIHEJGJJJJIJJJJJJJJJJDCDAC7)(((62233'''%%&%%%365-,,(''+))*'%&%%--6777AB>?>?;::65440//./0365*.-..---+),00698:875456.//-/./0@<<.--(((%''()$##$$$%$$#$%&(($$$%(+''&%$%$$$%&%$$$&.=DC@?><?ADCIABABBB@E;;:798875'''%**%&&&$(((')78@<JHIJJHJJHFFEHJEJJCFCBJIH666('').&%$$)(*%%$$%%+-761?BC===>IJJJHHJJHJJJJIJJD<<999EJJJJJJJJJHJEHJJJ211;JFHFHGHJJJGHJHJJEIEEJHIGHJFGJJJIHHEJJFFBBAA=JCACJEIFJCJEJ877''';<''&'+''''-,.4//*&&&'((')())):;;::99=CFJF=978:4447B@//243112;<>>;<==ACDHFEFFGDEGJHIJHJJJGIJJIJGJHEJFHHB@JGJHHIFCDCCJF6656///347/,**,*('')*01<>;:9895451///04001199:JIJJGJJIIJB944?A;<=HJJJHEJGJJJIEJJJHJHJJJEJJ997,,,,,,,33?CEDDCB@DCGE,,,-+++,6889B=<EDCJGJGFFJEB3,-661/'%%%--1///03-667999=<:9099CDGGHDDE@89JGJGFJJH@?AB=<=:7++++*+('&&)123:CF??<<@HJGGGJJGHIJJJJ;::;IJJJJIGJHJHIFCDCDF50/,))**22..5979=FJFJJJJGJJFJJJE@=>IDDAABJFJJJIEDEA9;EFIGJGGCIIE@DGHGGHDEEDGFJIJIJJJJGJHGJJGJJJJJJJIJ>%%%%'+)*()'(-,/35<CHGJHD::67885532303..JJGGJJHHJGJH?99:EJA;---*///1////A?CCBDIC@B444;>>?@DJIGJCHJIGJJJIIJJGCBBBEGAA;579;EEH?AJFEFJFG;;;;JJIJJJJFJJJGJCDFIDBDC775/=G@H;=IJJGFEIJJJHIJJJJIA>>6?1E3229@;3.+**+0-677CAD>9766;CCJEC655JEB@>?ABDDB;::77786666:90///07:;BEIEEJJJE===@:788))(-0.---058762000//.,.03>>??>445:92--,'(((....88:2;==JJGJJFDBBCJJJIJJJJGHJHF>?>>EBGJJCCCGGHGJDE:'CGDD>?@@JJDJFJC87:A?1//02///1111DFJHHJGFJJJJCC@>=@DGJJHD?<<FGJEDGGJHEGEBCDDC9888<<@HJH@@@@HEFABEIFIJGIJIJJJHHJ<JIIGJFA>//22::DECC@5==@EIJHA???DJJJIJECB2112@CJJDJHEDA92:=BI/..,//.&&&&.,,()))458.../HJHGEJJJGGGEGFEJG99338B;;:@;97755<??;=>=>****1124229<49666:667;=DFFJGJIJJHJIGJHFFJJFFJJJJEFF5545GJEJHGJJE>:::<<=>HJ@?@0//0?>55569?DGG?>@?DDDGC;-,,,:::@DCGGEECBEHEB;2DDIJH;::<EAGE8889DCGJIJHFFHJFJJJJEA@9''&+/588600/+000,,,,,,.2:<4,,*(''()8??==>DCCA?>>5463333/-,+).('&+**))*333-)+,56556<<GJHGJIGJGJGJJGJH@@BJJJJFJGFJFA<<<<<?000099:,,,++++JJ8777@A99;:@AGE@>?@ABB8778881000<>;7/++)))+,'''''(/0643424488DIIJJEEHEFJJFDE@=;33322.6>BFEEC?91,,,-**+&%$%%%((+*-,*&&&%%$(***1...-22,,,,,GHJHFJJHJIEAC>?@IGJDD221222')&('&()+0383(((&&%&*)''''('()))))*3:43*$%&'*+,'&+,,,*)***++>B>>=2226444@BEGFGFJFBD?DJIGEJIJJGEEIA>?@?@>>@GHHJFD?@?BAJDDGFJHEIEJGGJGJJJBBCBJ>==1111@AJ877/..--1---//..'''&**+-++'*)*139:>>=B@B@@AJIBC<;;<G?;<7775711-,,07=7977988<GC:::9=>8888IGFGHDEEEBACBBBEG986675541234:>A=<=>BD@D5@A:,,=>AHDC??@BCA<%%%%.3*'')*+-)('')33<>BCHJGJEBJFFJGJEHJEE?>>>C=B<=<9>><=9&&&&&''8::42+*)+,-.,(((DEFFHFGEGGFEDHJGGBEHDEDGHGFGI3334???>B??E:5=<JJHEB?98845541)'&$%(-/./(-;BIEIE410.,*+*+-7//(''(./2**)+,&&%$&%%%%%-,.011111/32312//=:980/0,-651///.-,,,&&&$&''-./,+*+../223%%$$('('&&%%-42335667>775044+017-:94334BBA>B@AEBJIDJHEEFJDJJ?<<<:76;ABCJECGB@<=AFIDJHFGJJAAB<=:00.+**&&'((**,.-,,,???BDD@CDFJED:FJECDECB/////>FGFGFFJD?;::::86*)&&%(&&9=JFADJIJFEJGCHI876=676688455544677=BEGB0//*B@@BCI+++++9:<>>BCJ33371((:;99-311121)-2248:8>----?@?DHGEDCFJIJDDGHFJEEAA;::9111++)*,,)''','())))(%%%+,.3@<99:=:9>BFJJJGJEFJHJEFEHEFJFBB88>>@EIGGBBDDDJFJJBEJE4223:;:=BB::9??=:7///63122===B@:C@ECFDFE>>>?I757HJHJJJJFCJIECDD<;<FEJHJFFFJCFDCFFHFE6666B?;=?DA777311534:?>=<<>9732237=@AFGCE988844:;<;>DEJA+**+4778CE?././BCBAIFFD><554==)(((@?===B?ACCE?@***;=<=>AJ??>>7676>@@BDGHHFDEGJFECBFFFEGFGE=C8:CGC?>>C>CCC>BCEJJJJFJDEBBEIJIFJIIJHJIJIIIHHGJJFFFJIEJJIJFJJJJHJJJJJEFEDC669BB>AD46---.1;AFCBB=?BJH@DBDBCJDEBBJJJJJJJJI@>?@?@AAJHJGGJIHGECCCGFJJJJGJJBDEJJH@@AFFIGIJJJHJJHGJJEDJHHHHJJHGEIJJ5555;A>AAJFJHJJIJDIFFGIJGGJGG761*'(JJJJFDGIHHIJHJJHJJJIHD00002/,,+''((336BHEJIHJJHG>==>=@C?444466,+++-..0==BAB?ABB=BB:<2,))*+55128:1004/../2;=@:-,-,0((34=<A=>>>C=:::;960//+(((*/9@FCC4557:99+++'''**,2.*:?CHJGJIJIIHHJHJJHHHJIHGFGGJEJFFFJCEE=<*'(67EJEFCEFJGFDCCHJHJGGIJDCJ<<<JJGDAABBDJJFDBHDGJGEDCJJJGJJHJJJJ<;;>CGJA@;:98:<=/)((''%%$&,))*+,**+2('''-**8::=?BCHDE=>EJ<;9<>////A64*)))0133658@A?==?DJ9999@JDBHHEJHDGE?>?@?DCEF<>=>JIIJJHFDB<;;<2)(',,,*''%&&&'/03411EJIFGJIJJIJGJJHFHEGIIGJJIJ;::;53--,+++-0=D<DHIIJJDA??AFIGIJAA?@EDA=<><;///12''''''''+322334332223:865767ECDCD>JJJEHCJIGDE8555<::9871.00,,++./---//3245CECCECE>>><><:885:A<>>>EA8@@GHHJGJJEFGJD;==80//+)''&'*)'))))/.-01:@AABACGBB-'%%*//0017=>FB===:967<>DJFFJGGJFDEHJJJJJJFFGJJ;?F<22:86568:99<>BJGEDFECJDGHADB;8-0,&%$%'((*,8=ACC666221'%&(012<>A@@?>>9<<>H<:53223788<:7689<?@;=?>;4(('%$
@Glass_T7V_3_D3_11_6_2
TCGAACTGTTCACCGTTACATATCAAAGGGAAAACTGTCCATATGCACAGATGAAACGATGACGAGATTAAGATACATAGAGCTTTTACGAGTTTTTGGTGCATTCAAAGCTGTTCACCATGAACAGATCGACAATGTAACCTCGAGATTACCGCCTTTGAGTGAGCTGATACCGCTCGCCGCAGCCGAACGACCGAGCGCAGCGGACGTGCGTGAGCGAGGAAGCCTGCATAACGCGAAGTAATCTTTTCGGTTTTAAAGAAAAAGGGCAGGGTGGTGACACCTGCCCTTTTTTACCAGGACTGCAGCGGCCGCTACTAGTATTAATATGCGCGCAGCGTCTGGAAAACCGAGGCCAAAAGAGCGTGTCGTCTTCATGCCCGGTTCAACTACAGCAGAATTAAAATCAAGTCCGGCGCAGCCGGTTGTTGTGCCGCTTCACGCAGTTATCTGCGCCTAAGCCCCCCGCCAGCAGAACGTTGCCAAGCGATTGACCATTTGATCAGTGACCAGTCAAAACGTTGCCCGCTTCCACCCTGGCCGTTAAAACATATTTATCGACGTCCTGAAGAGTAAGGGCAGGGTTTCACCCGACGCTTAATGCTTTCCAGATGGCAACATGTGCTGGCAGAGCTTCACGCAGCGTATCAATATATCGCTGTTGCTTCATTACCATGCAGTTGCACTGCCGCCAGCGATAACACCTTAGCTTTGTCCACCACATCGGCAATATCGTGATTGCGGAACACGCAACATACTGCAACGGTGCCGCAGCCATCACTTCCTGCGCCTGTTCAACGTTGACGCAACGCGGTGATGTCGCAACAAAAATCAACCCACCGTAAATCGCGCCCGCGTCATAAGCTGCTTTAGCATCTTGCCCACGCGTCAGGCCACATACTTTATTCTCACCCAGCAACACCCGGCGCCGGCGGCGTGCAAATCGTCATGGGCCATCAACGCCGAACCAATCAGAAAACCGTTAGCGAAGTGGCTTAACTCGCGCACCTGAGCGTAAGTATTGATGCCGGATTCGCTGATTACCGTCACGTTGTGCCCCAGTTTCGGCGCAAGCTCGCGGGTACGGTTAGATCAATCGACAAATCACGCAGATCGCGGTTGTTGATGCCAACGACCTTTGCTCCCAATGTGATCGGCGCGCTCCTGTTCCTCTTCATTACTGACTTCGGTCAGCACCCCCATCTCCAGACTGTGAGCGACAGCAGCAAGCTGGCGATATTGGTCGTCATCCAGTACTGAAAGCATTAATAAGCAGGCATCGGCCTGGTAATAGCGCGCCAGATAGATCTGGTAAGGGTCGATAATGAAGTCTTTACATAAAATCGGCTGCGGGGCGATTTGGCTGACGATGGGGAGGGATCCAAACTTTCCCTGAAAATATTTCTCATCAGTCAGCACCAGAAATTGCCGAAGCGTAATGTTTATAAATGGCGAGACGGCAATGCGTGCTGGATCGAAATCATCACGGATCACGCCTTTTGACGGCGACGCTTTCTTGCACTCCAGAATAAACGCCGTGCGCGCACCCTGTAGCGCATCATAAAAATGTCGCGTGCTCGGCTGAACCTCATTCTGAAAACTGGCCAGCGGTTGCTGCTGTTTTGCGGGCTTCTACCCAAATCGCCTTGTCTGCGACGATTTTCGCTAAAACGGTTTGCATCATCTAGTATTTCTCCTCTTTCTCTAGTAGCTAGCCCAAAAAAACGGGTATGGAGAAACAGTAGAGAGTTGCGATAAAAAGCGTCAGGTAGGATCCGCTAATATTTATGGATAAAAATGCTATGGCATAGCAAAGTGTGACGCCGTGCAAATAATCAATGTGGACTTTTCTGCCCGTGATTATAGACACTTTTGTTACGCGTTTTTGTCATGGCTTTGGTCCCGCTTTGTTACAGAATGCTTTTAATAAGCAGGGTGCCGGTTTGGTCAGAGAGCCAGTAAAAGACGCAGTGACGGCAATGTCTGATGCAATATGGACAATTCGTTTCTTCTTTGAATGGCGGGAGTATGAAAAGTATGGCTGAAGCGCAAAATGATCCCCTGCTGCAGGGATCTCGTTTAATGCCCATCTGGTGGCGGGTTTAACGCCGATTGAGGCCAACGGTTATCTCGATTTTTTTATCGACCGACCGCTGGGAATGAAAGGTTATATTCTCAATCTCACCATTAGCGGTCAGGGGGTGGTGAAAAATCAGGACGAGAATTTGTTTGCCGACCGGGTGATATTTTGCTGTTCCCGCCAGGAGAGATTCATCACTACGGTCGTCATCCGGAGGCTCGCGAATGGTATCACCAGTGGGTTTACTTTCATGCCGCGCGCCTACTGGCATGAATGGCTTAACTGGCCGTCAATATTTGCCAATCTGGGGTTCTTCCGGATGAAGCGCACCAGCCGCATTTCAGCGACCTGTTTCGGCGAGTAGCAGCGCCGGGCAAGGGGAAGGGCGCTATTCGGAGCTGCTGGCGATAAATCTGCTTGAGCAATTGTTACTGCGGCGCATGGAAGCGATTGACCGTTCGCTCCATCCACCAATGGATAATCGGGTACGCGAGGCTTGTCAGTACATCAGCGATCACCTGGCAGACAGCAATTTTGATATCGCCAGCGTCGCACAGCATGTTTGCTTGTCGCCGTCGCGTCTGTCACATCTTCCGCCAGCAGTTAGGGATTAGCGTCTTCCGTTGGCGCAGCAGACGTATCAGCCAGGCGAAGCTGCTCTTTGAGCACCACCCGGATGCCTATCGCCACCGTCGGTCGCAATGTTGGGCTTGACGATCAACTCTATTTCTCGCGGTTGTTCTGAAACTGCACCGACAGCCCGAGCGAGTTCCGTGCCGGTTGAAGAAAAAGTGAATGATGCCACATAAGTCTCATAACTCTAGAAGCGGCCGCGAATTCGAAGAAACAGCGGCCGCGAATTCCAATCATTAGCGAAAGCTAAGGATTTTTTTATCTGAAATTCTGCCTCGTGATACGCCTATTTTTATAGGTTAATGTCATGATAATAATGGTTTCTTAGACGTCAGGTGGCACCATGGGAAATGTGCGCGGAACCCCTATTTGTTTATTTTTCTAAATACATTCAAATATGTATCCGCTAATAAGACAATAACCCTGATAAATGCTTCAATAATATTGAAAAAGGAAGAGTATAAGTACTCAACATTTCCGTGTCGCCTGCTTTTTGGCATTTTGCTTCCTGTTTTTGCTGGCCCAGAAACGCTGGTGAAAGTAAAAGATGCTGAAATCAGTCTGATAACGAGTGGGTTACATCGAACTGGATCTCAACAGCGGTAAGATCCTTGAGAGTTTTCGCCCCGAAGAACGTTTTCCAATGATGAGCACTTTTAAAGTTCTGCTATGTGGCGCCATATCCCGTATTGACGCCGGGCAAGAGCAACTCGGTCGCCGCATACACTATTCTCAGAATGACTTCATTTAGGTATTCACCAGTCACAGAAAAGCATCTTACGGATGGCATGACAGTAAGAGAATTATGCAGTGCTGCCATAACCATGAGTGATAACACTGCGGCCAACTTACTTCTGACAACGATCGGAGGACCGAAGGAGCTAACCGCTTTTTTGCCGCAACCTGGGGATCGTGACTGCGCTTGATCGCTGGGAACCGGAGCTGAATGAAGCCATACCAAACGACGAGCGTGGCGCCCACGATGCCTGTAGCAATGGCAACAACGTTGCGCAAACTATTAACTGGCGAACTACTTCTCTAGCTTCCCGGCAACAATTAATAGACTGGATGGAGGCGGATAAAGTTGCAGGACCGCTTCTGCGCTTCGGCCCTTCCGGCTGGCTGGTTTATTGCTGATAAATCTGGAGCGGTGAGCGTGGGTCTCGCGGATATAATTGCAGCACTGGGGCCAGATGGTAAGCCCTCCCGTATCGTAGTTATCTACACGACGGGGAGTCAGGCGACTGGATGAACGAAATAGACAGATCGCTGAGATAGGTGCCTCACTGATTAAGCATTGGTAACTGTCTGACCAAGTTTACGAGCTCGCTTGGACTCCTGTTGATAAATCCGGTCATGACCTCAGAACTCCATCTGGATTTGTTCAGAACGCTCGGTTGCCGCCGGGCGTTTTTTATTGGTGAGAATCCAAGCACTGGGTAGGTCGAGCGGGTAAGCCTGTTGATGATACCGCTGTACTGGGTGCATTAGCCAGTCTGAATGACCTGTCACGGGATAATCCGAAGTGGTCAGACTGGAAAATCAGAAGGGCAGGAACTGCTGAACAGCAAAAAGTCAGATAGCACCACATAGCAGACCCGCCATAAAACGCCCTGAGAAGCCCGTGACGGGCTTTTCTTGTCCTATGGGTAGTTTCCTTGCATGAATCCATAAAAGGCGCCTGTAGTGCCATTTACCCCCATTCACTGCCAAGGCCGTAACGCAGCGAACTGAAATGTCGCCGAAAAGAGCGCGACTCAGGTGCCTGATGGTCGGAGACAAAAGGAATATTGGCGTGCCCGAGCTTGCGAGGGTGCTACTAAGCCTTTAGGGTTTTAGTTGAGCAAGCGCGTTTGCGACATCCTTTTGACTGCGGAACTGACTAAAGTAGTGAGTTATACACAGGGCTGGGATCTATTCTTTTATCTTTTTTTATTCTTTCTTTATTCTATAAATTATAACCACTTGAATATAAACAAAAACGCACGAGAAGGTCTAGCGGAATTTACAGAGGGTCTAGCAGAATTTACAAGTTTTCCAGCAAAGGTCTAGCAGAATTTACAGATACCCACAACTCAAAGGAAAAGGACATGTAATTTGTCCTTGACTAGCCATCTCAATTGGTATAGTGATTAAAATCACCTAGACCAATTGAGATGTATGTCTGAATTAGTTGTTTTCAAAGCAAATGAACTAGCGATTCATCGCTATGACTTAACGGAGCATGAAACCAAGCTAATTTTATGCTGTGTGGCACTACTCAACCCCACGATTGAAAACCCTACAAGGAAAAAACGGACGGTATCGTTCACTTATAACCAATACGCTCAGATGATGAACATCAGTAGGGAAAATGCTTATGGTGTATTAGCTAAAGCAACCAGAGAGCTGATGAACAAGAACTGTGGAAATCAAGTATTTAGTAAAGGCTCTGGGGATTTTCCAGTGGACGAACCTCTGCCAAGTTCTCAAGCGAAAAATTAGAATTAGTTTTTAGTGAAGAGATATTGCCTTATCTTTTGCAGTTCAAAAAAATTCATAAAATATTAATCTGGAACATGTAAGTCTTTTGAAAACAAATACTCTATGAGGATTTATGAGTGGTTATTAAAGAACTAACACAAAAGAAAACTCACAAGGCAAATATAGAGATTAGCCTTGATGAATTTAAGTTCATGTTAATGCTTGAAAATAACTACCATGAGTTTAAAAGGCTTAACCAATGGGTTTTGAAACCAATAAGTAAAGATTTAAACACTTACAGCAATATGAAATTCATGGTGTCGATAAGCGAGGCCGCCCGACTGATACGTTGATTTTCCAAGTTGAACTAGATAGACAAATGGATCTCGTAACCGAACTTGAGAACAACCAGATAAAAATGAATGGTGACAAAATACCAACAACCATTACATCAGATTCCTACCTACATAACGGACTAAGAAAAACACTACACGATGCTTTAACTGCAAAAATTCAGCTCACCAGTTTTGAGGCAAAATTTTTGAGTGACATGCAAAGTAAGTATGATCTCAATGGTTCGTTCTCATGGCTCACGCAAAAACAACGAACCACACTAGAGAACATACTGGCTAAATCAGAAGATATGAGGTTCTTATGGCTCTTGTATCTATAATTGAAGCATGAGACTTC
+
5(&%%(<<<?CBJJJJJJJJFJEE5556JACGHFJEBB@ACGJJHJ=<+)))'%$&$$$$###$%%&*+,,,.***,/&&'2354<==FABB<<A:7339CGJJEGJJJGJJJJJEDCFJJFHJJF1000>===AAAB<;;97769:===.293344JF4==?EGJJJIJHIJJJFJHIDJIJCBGE2122&&&&+**+**))-(&%$%$#$##$,,..0/1+232239=>>EHGHFAA@AI655///0:,++-6;;;AA;BB<<?BJJDGJGJJFEF7778963-.2043205;21-))))-..9CDEHJIGJJJIJJDBEEHGJJJJJGIFJBGB>=+*))/0>AGIJE=<<<BA853661*&%%''&((,,.&&&%%%&'''+('''+%%)*/,''*'(((37742226AB@CIGJJHJF>=;?(0+''%&***+*'%&6:JFJJJJGFJD>>==''.,,56;CBDCEEJJJIHJ?>??JIJFDD::::BACDGFGF...**()/4><<=:2///9:8897879;;;<@;89ABJI79))))%%%(*(&'&&))*$#%&).)((-96*(''%$$'.-,+-.-.,))***)34<=<;;<EBCBB@:B5?<;;FDEEFFJJFCBJJHJJJJDCA?<;=JIGCGEDDC/&%%&*'&%$$')),(,./13:C@B@?A<;99>???E@?>>D??@?IJHJJEFHCDIBA*DCHFEGJGJJJIFDII9788BAABD>=<<CGJJHJEGDF7756((:=GCCCEFIJJIJJJGJJJFJIHJJJFFJFIIDIGFJFJJJHECCBJJC===GGJEIJHJGFJJJIIB995677@?A788FHFHJJJJIJHJJGGHEGJJJ@A?@ECDDBDHIJ888DGDEJF=<<<CJIJGGJJJJHJJEJ2114A>>?:4EJEFEEEEFFHIJFDEDH@655...+//<;;9;;;C;;;<BBBIHGGEJJJJJ>==665'&&'(CBCDJJJJJJJJJJGEDF@86<7('&.0,/04.*++,14<:3333:<JCJJHEDAAAJJHDJEEJHJJJ1000AAHEJFIDJJJHJHFED@@?77<;77:DEDFJDF8:;;=HJEF<<<<'%%&*:99;?@AB3333>>>>5347;;94445989669DJGGJHJIFGEJEB6655?2224)'''('&&+102;333:C<456??GHJEJJHJIGEHJJGFDJIFJC@@?@A=?888;*.***JJEA<:99=,,,))))))+3,-<-,,*++++9DDE====HGGIJDDJJGJJJGIIBJEIGGJ@?<:<<=>BBFDGHHCCEDCBBDAHHJJG@<778=CCDJJJHJJIIIIJGJJEIJG222G;8;;BAAA?@9667=JGJHEJJDBBAFGIEGIEH666343:932,.(%$$$'&(())+-*6BIJJHJJH:7A@CJFGGDC===774('++@BDACC8888FBDDDD>>==AJC===<<<1'&&'&&&)(('(&&$#$$&()02000<?@@=8821006::<><<DAA779EECBDECJF?>>>@<=AFC=;8:?A=>JJFJFJFJJHFF@B><=>?>9--.//55+****4DEFA;:::66EBG=;;<@@=<=>=0.//.10/00<=<==JDEGF@AACJEIGJFG31?0++)))*++&&&'-./?AGFDACDJIIGEGFJJJIHEHCD<33AABHJGEDCEGJJCD31112((((((((<EEEDBCD?EEH>?DEFHJFFEEFJGDJJJJF@A@DJJJCDFCAHEBA?;9778ABCAB:;:09<?<:;64,**0&(''')&%%%&%&&()(+((%$(*//:DCD??JJGEFEJJEFEEDJJGIGEJDEBCCJGJJDHFBBB>888220./..455253521,EGIJGJE@>?><<=>DCEDCBDEFIFJFDJJHJJJFJJEGB<<<>BFCDECGJHJGJGAAEJJJIJGG;;:4.*+,,/*(%%$$&&+/(&'%&((%%&&((('',-=>?@?ACBD<=<33201134,++-39<99:9976:1...1,+))/++*()+())))466))'%(%%%)+,.C<:::FFJHJJGHJJJHJJHJAB@:307873--,((*)1/)(&())(%(-/45:9CDGEGJIGJJJJHJGJIHJJ8622@BBDGJJGJJA@A@>@=8--45@BJGEJFJEFHDJFJCGGJGGIHHJJJJIJJGDCEBFEJAC=1001EFCFD533((((8977556;;8+++(*)),*))*,-(1.+,249;?<<<<?@;:::><=><DCBBJH@??@FEFI>C<8GA><1-*'%&%%%$&$%*++---296624:444476544*''%&%$&(+)*++11143---.?:/.--4-))%%**./367:53345DJJJDGEJEIGGIIJGFJJJJJEDCEIJJGH::7%%%()*++/./-3/),/89FFFJJJIJGCEDGDJJDFJHHJGGJDCCFFJ@?;,)))('&&&&&%%%%%,*+2:BDCDIJJIJFHJFGDCD@6'',?>>@CC99:0//,-))(*)(&&'+;;??EEFJI?>?99'&%&')+,-5<::6555&&&&''('&&(((**//130*'(*333---/9999:88821456@CAIF=>>EJJJJJJJ4333C?@@JJJJGJJAA<////AIDJGJJJGJJIGJJJE>777BDIDDD>>957776;CCDJFFJBBBAHCDA?<<;=4+)(65>@>A?:::;9999DJJJEFAA976+(&%&%&'&'$###$%$$&$$$&./2>EIHHCEABB?97-+12-.5:DCFACCCEJGEJJJJIJICDHAEE@A9558>>=667<?7)+,.33-89(''-,+*,++*)+('+%$%%'&'%%%%&%$$&%$#$$$&%$$$%&()379?ACCC>64.11:;7974*''''(,08.,+,042220+*&&&&'').++&'''),.)'*+-:AJFFFHBFCCEED7777CJJJJ:;::G:>==>BDBI?4+))-552+,<?@FFDDF@?@AC=BE8CDGCGFJJJJGJJGGGEE88IGIJJJJGFGGHHJIJJJJFEJFGGJJJJJGHIJJJGJCIDEEDBJCEA98688>9899DFJFGFFJDIHEJJGFA93,*+,,<>C>=>>:;ECC:96368554588;EJJFJJIJJJJGJJFJHJEFAFB;:9*(&&&(.6BIGHJJJJIGJJJCFIHJHEEFJHJJA7788@@??BJJG?@?:----*))'')*32338=333.)''')'()(/-0(&'+++,655/../.39766=<77'''&)**)*71///2:BHFIJJFJGJGJEDJFA864/+*((*&%$#$$$%&)+/-.==GJFHJG====JJCBABA><>>?GF;931,''''((&$')3349<B***/)&&::<CDIJJCGJJJHHFIJFJFJJGHJGJJGEB8...09886944.++)''&(),147.EEDB???321/>CDDFEDFBA@BBA?@@FCCA>BJCA@A@?8420015:@><CCIE'&&&&'''''%*++7=;:;:?BJFAFJGJJIEIEGGJIJJHHEJFEDBECEFI;<>B>>CBJCFIGDGFJIJGIJJHIHFJGHECECCHJHJJIFJJFFGJJ?><<H=8776=>?JGGF)))*AECJDABB=A@FIJFDBBFAG5GGIJJJJ@?833125&&')*654($$$$$$&'&'&(&&&%(())*,>DBEBDCGEDGHGJGJJJIJJDDIHEGEJ6665555=?,'&&',,(7>?BJJJHJJGJJEFHBFCBBECJGHJGFIGJHJJ>;5..//==>B>...+.--23()'-002576:A;JJJJGJJGFFEJG@@AAJJJIEHJFHJJJEJGJIFJF7733=;;;)(((53339:>>8677?EJJEHCEGFB???B@;;120125=?CJJ@@AAB=/.+'&''&('&%&))()&')).**&%'(%%%&'('(/13421001&&*-((179>?DDBF<<7/EEJIJF9999BJEJHFGF=;;899GF<;:;;;=4444339;9989DACJE32221+**)--3/+++.(''',)''../EGGJHJGHJJJHBBEBB?=>@-('''6764345))&''(,)''',))11233696525A<)(()5122.///00+*&&/02;=;;9EEHEDFJHIJDBAEJGFJDBBC@@AFEFJDBDJEII=@:?DJE6))))4-,)*'(&'****''&&&*+)(''&%%%%''-.212256;;;45ECDG>=3))(')'()&&+/333364577?BBEIDEGAEFEEBBBAHFEJEBD110()($%'*))))+**+,,6:=<84)&%%**-97652135777;:==<)))())-4.-,-78?;<<<<B>>;;98::67653240//34DF@8799=8579<=?<534+*)(,,298:;664,-++,**9:;CEA???FG??;=JEIGHFJJJJJHIJJJIHGIJGJFCDCIEJGJGJA@>;;;773111021,.-+**(($###$%$%%&((/-**+(-,&%%&'&')-..,-568>@A<9666=@CBJJG66665446432558:=372110+)'&%$%&)2>=<=>@E865624321---&'8?>AA>668;;;43(%#$$$$'&&&%%(*+-,-0++...-,---/'$$#%*,-4?FHDEABA@BHEFEJ====CBE@@@A...-/550/021111<999:@.-.0..06=>=CDEJJIJJHIDFB1000.*++,())*5858.,*///0/'''())(*00)(&'&&&&)*85)))):=CGHJGJ>=;22=>FHBA<;<87999;=<>5445>A=>9.56@CEJEGEE(((''(,/0;9GFIJGJGEFCJDEFC6-,12??JHF??>F@A@?4333*'$$$&&$%'''&'**6,*)()2?=@@AJGEDJFJHIJJJF@+***('''')+)*)(('+&&&%--<<>?A?B@@BBEJJIJJJGJGIGIJJ????CA>?@>@?+***)--BB===??;AJHDJEHFFEGJHED=<<<BCD?A@JECDCDGEFA7777??88879;;>BB973**.-.;<JGGGG>=>>B@BA88,,-::99::;ADB@AADJGIEDGCCEC332-.,,+().1>@CHJJFEEGA@A@DBCCIGFJJBAB@==99::><;;8777+))*,-*&&$%$&&%)++**)()()''(//0266544::(%%&(%%%&$$$$'-50)+'&&%$#$$%-..---))*//**)()*'''(2,<=>?:=::;:=BACEJDBC96575::;A<JIFC>@DBJJJJJHHJJBGDCJ==,,,21('&&()'&&'2=@@>:89;BCFGIA@.++;9877AHGCC@5&'33*))+@757<EB?BBFB....:;BCDFCHGJIJ6444////797)'(-+*'///0..,,-9:<=BA>=<=FFEDGF==<?--+,345;<;=>=AE==>554431-'%$%%)5>ECFDJGJFJIFJJJJJJFGJDA;82'''(+*59EJGJHJGJIJBDA@DB555EFHHGED0//.-,+*&'(20/0--.:533+))++.&&&')*+,,,/&%%%'('&&%&'')&'*,,.?==;;B@@@EEJJJCABBDHIEHJIGB<78IA@?>?9431-,,,-.580...--,,/.3:?AHJCAA?@BA@DABDFC6555?@JDF>>BBJFEBDD;:984,,,+337?GDGGGCFJG=886873=;<?FDFE>>>?AB=;<<<FCHFIIHE?9777@ABAEIDCCHGABB:85--88111169:3360.//596000146<<B@=990'&&'-,+&''(78;CD.--343((((??>BCFJFFHAAC>=65666DF@?J9999GDEEA@@=<<=DDDEB@3222242..%%($$$$%%''%$$$&'+*)(&')-10--,),**2;==<:;+****,'&&&%$'('&(&&&('(+%
@Glass_T7V_3_D3_11_6_3
GCCACGAACTGATACGTTCGTTCTGAAGTTGAACTAGATAGACAAATGGATCTCGTAACCGAACTTGAGAACAACCAGATAAAAATGAATGGTAACAATACCCAACAACCATTACATCAGATTCCTACCTACATAACGGACTAAGAAAAACACTACACGATGCTTTAACTGCAAAAATTCAGCTCACCAGTTTTGAGGCAAAATTTTTGAGTGACATGCAAAGTAAGTATAATATTGGAATGGTTCGTTCTCATGGCTCACGCAAAAACAACGAACCACACTCAACATACTGGCTAAATACGGAAGGATCTGAGGTTCTTATGGCTCTTGTATCTATCAGTGAAGCATCAAGACTAACAAACAAAAGTAGAACAACTGTTCACCGTTACATATCAAAGGGAAAACTGTCCATATGCACAGATGAAAACGGTGTAAAAAAGATAGATACATCAGAGCTTTTACGAGTTTTTGAGTGCATTCAGAAAGCTGTTCACCATGAACAGATCGACAATGTAACCTCGAGATTACCGCCTTTGAGTGAGCTGATACCGCTCGCCGCAGCCGAACGACCGAGCGCAGCGAGTCAGTGAGCGAGGAAGCCTGCATAACGCGAAGTAATCTTTTCGGTTTTAAAGAAAAAGGGCAGGGTGGTGACACCTTGCCCTTTTTTGCCGGACTGCAGCCGCTACTAGTATTAATATGCGCGCAGCGTCTGGAAAACCGAGGCCAAAAGAGCATGCATCTTTGATACCGTGGACTCTACAGCAGAATTAAAATCAAGTCCGGCGCAGCCGGTTTGTGCCGCTTCCACGCAGTTATCTGCGCCTAAGCCCCCCGCCAGCAGAACGTTGCCAAGCGATTGACCATTTAATAGTGACCAGTCAAAACGTTGCCCGCTTCCACCCTGGCCGTTGTCTAAAACATATTTATCAACGTGCTGAAACTCGCGGGCGGGCAGGGTTTCACCGACGCTTAATGCTTTCCAGATGGCAACATGTGCTGGCAGAGCTTCACGCAGCGTATCGATATACAGCTGTTCTTCATTACCATGCAGTTGCACTGCCGCCAGCGATAACACCTTAGCTTTGTCCACCACATCGGCAATATCGTGATTGCGGAACACGCCAACATACTGCAACGGTGCCGCAGCCATCACTTCCTGCGCCTGTTCAACGTTGACGCAACGCGGTGATGCGCAACAAAAATCAACCCACCGTAAATCGCGCCCGCGTCATAAGCTGCTTTAGCATCTTGCCCACGCGTCAGGCCACATACTTTTATTCTCACCCAGCAACACCCGGCGCACGGCGGCGTGCAAATCGTCATGGGCCATCAACGCCGAACCAATCAGAAAACCGTTAGCGAAGTGGCTTAACTCGCGCACCTGAGCGTAAGTATTGATGCCGGATTCGCTGATTACCGTCACGTTGTGCCCCAGTTTCGGCGCAAGCTCGCGGGTACGGTTGAGATCAATGGACCAGAATCACGCAGATCGCGGTTGTTGATGCCAACGACCTTTGCTCCCAATGCAATGGCGCGCTCCTGTTCCTCTTCATTACTGACTTCGGTCAGCACCCCCATCTCCAGACTGTGAGCGACGGCAGCAAGCTGGCGATATTGGTCGTCATCCAGTACTGAAAGCATTAATAAGCAGGCATCGGCCTGGTAATAGCGCGCCAGGATCAATCTGGTAAGGGTCGATAATGAAGTCTTTACATAAAATCGGCTGCGGGGCGATTTGGCTGACGATGGGGAGGAAATTAAAGCTCCCCTGAAAATATTTACTAATCATCAGCACCGAAATTGCCGAAGCGTAATGTTTATAAATGGCGGCAATGCGTGCTGGATCGAAATCATCACGGATCACGCCTTTTGACGGCGACGCTTTCTTGCACTCCAGAATAAACGCCGTGCGCGCACCCTGTAGCGCATCATAAAAATGTCGCCGTGCTCGGCTGGACCTTTCATCTGAACTTGGCCAGCGGTTGCTGCTGTTTCAGCTTCTTCCGAAATCGCCTTGTCTGCGACGATTTTCGCTAAAACGGTTTGCGTGCATCTCATCTTCTCCTCTTTTATTAGTAGCTAGCCCGAAAAAAACGGGTATGGAGAAACAGTAGAGAGTTGCGATAAAAAGCGTGCACGGTCGGATCCGCTAATCTTATGGATAAAAATGCTATGGCATAGCAAAGTGTGACGCCGTGCAAATAATCAATGTGGACTTTTCTGCCGTGATTATAGACACTTTTGTTACGCGTTTTTGTCATGGCTTTGGTCCCGCTTTGTTACAGAATGCTTTTAATAAGCGGGGTTACCGGTTTGGTTAGCGAGAAAGAGCCAGTAAAAGACGCAGTGACGGCAATGTGATGCCGGAATATGGACAATTGGTTTCTTCTCTGAATGGCAGATATGAAAAGTATGGCTGAAGCGCAAAATGATCCCCTGCTGCCGGGATACTCGTTTAATGCCCATCTGGTGGCGGGTTTAACGCCGATTGAGGCCAACGGTTATCTCGATTTTTTTATCGACCGACCGCTGGGAATGAAAGGTTGTATCTCAATCTCACCATTCGCGGTCAGGGGGTGGTGAAAAGTGGGACGAGAATTTGTTTGCCGACCGGGTGATACTTATTGTTGCCGCCAGGAGAGATTCATCACTACGGTCGTCATCCGGAGGCTCGCGAATCATCACCAGTGGGTTTACTTTCGTCCGCGCCTACTGGCATGAATGGCTTAACTGGCCGTCAATATTTGCCAATACGGGGTTCTTTCGCCCGGATGAAGCACGCCGCCGCATTTCAGCGACCTGTTTGGGCAAATCATTAACGCCGGGCAAGGGGAAGGGCGCTATTCGGAGCTGCTGGCGATAAATCTGCTTGAGCAATTGTTACTGCGGCGCATGGAAGCGATTAACGAGTCGCTCCATCCACCGATGGATAATCGGGTACGCGAGGCTTGTCAGTACATCAGCGATCACCTGGCAGACAGCAATTTTGATATCGCCAGCGTCGCACAGCATGTTTGCTTGTCGCCGTCGCGTCACATCTTTTTACCGCCAGCGGTTGACGATAGCGTCTTAAGCTGGCGCGAGGACCAACGTATCAGCCAGGCGAAGCTGCTTTTGAGCACCACCCGGATGCCTATCGCCACCGTCGGTCGCAATGTTGGTTTTGACGATCAACTCTATTTCTCGCGGGTATTTAAAAAATGCACCGGGGCCAGCCCGAGCGAGTTCCGTGCCGGTTGTGAAGAAAAAGTGAATGATGTAGCCGTCAAGTTGTCATAACTCTAGAAGCGGCCGCGAATTCGAAGAAACAGCGGCCGCGAATTGCCGAAATCATCCCTAGCGAAAGCTAAGGATTTTTTTTATCAAAATTCTGCCTCGTGATACGCCTATTTTTATAGGTTAATGTCATGATAATAATGGTTTCTTCAACGTCAGGTGGCACCATGGGAAATGTGCGCGGAACCCTTATTTGTTTATTTTTCTTAAATACATTCAAATATGTATCCGCTCATGACAATAACCCTGATAAATGCTTCAATAATATTGAAAAAGGAAGAGTATGAGTATTCAACATTTCCGTGTCGCCCCTATTCCCTTTTTTTGCGGCATTTTGCCTTCCTGTTTTTGCTCACCCAGAAACGCTGGTGAAAGTAAAAGATGCTGAAGATCAGTCGGGTGCACGAGTGGGTTACATCGAACTGGATCTCAACAGCGGTAGCAGTAGCGAGAGTTTTCGCCCAAGAACGTTTTCCAATGATGAGCACTTTTAAAGTTCTGCTATGTGGCGCGGTATTATCCCGTATTGACGCCGGGCAAGAGGCCCAGAACTCGGTCGCCGCATACACTATTCTCAGAATGACTTGGTTGAGTACTCACCAGTCACAGAAAAGCATCTTACGGATGGCATGACAGTAAGAATATGCCGTGCTGCCATAACCATGAGTGATAACACTGCGGCCAACTTACTTTTGTACAACAATGGAGGACCGAAGGAGCTAACCGCTTTTTTGCACAACATGGGGATGGTGCCAACTCGCCTTGATCGTTGGGAACCGGAGCTGAATGAACCATCAAACGACGAGCGTGACACCACGATGCCTGTGGCGATCGCGACCAAGCGTTGCGCGAAACTATTAACTGGCGAACTACTTACTCTAGCTTCCCGGCAACAATTAATAGACTGGATGGAGGCGAGAATAGTTCCAGGACCACTTCTGCGCTCGGCCCTTCCGGCTGGCTGGTTTATTGCTGATAAATCTGGAGCCGGTGAGCGTCAGTATCGCGGTATCATTGCAGCACTGGGGCCAGATGGTAAGCCCTCCCGTATCGTAGTTATCTACACGACGGGGAGTCAGGCAACTATGGATGAACGAAATAGACAGATCGCTGAGATAGGTGCCTCACTGATTAAGCATTGGTAACTGTCAGACCAAGTTTACGAGCTCGCTTGGACTCCTGTGATAGATCCAGTAATGACCTCAGAACTCCATCTGGATTTGTTCAGAACGCTCGGTTGCCGCCGGGCGTTTTTTTATTGGTGAGAATCCAAGCACTAGGGACAGTAAGACGGGTAAGCCTGTTGATGATACCGCTGCCTTCTGGGTGCATTAGCCAGTCTGAATGACCTGTCACGGGATAATCCGAAGTGGTCAGACTGGAAAATCAGAGGGCAGGAACTGCTGAACAGCAAAAAGTCAGATAGCACCACATAGCAGACCCGCCATAAAACGCCCTGAGAAGCCCGTGACGGGCTTTTCTTGTATTATGGGTAGTTTCCTTGCATGAATCCATAAAAGGCGCCTGTCGTGCCATTTACCCCCATTCACTGCCAGAGCCGTGAGCGCAGCGAACTGAATGTCACGAAAAAGACAGCGACTCAGGTGCCTGATGGTCGGAGACAAAAGGAATATTCAGCGATTTGCCCGAGCTTGCGAGGGTGCTACTTAAGCCTTTAGGGTTTTAAGGTCTGTTTTGTAGAGGAGCAAACAGCGTTTGCGACATCCTTTTGTAATACTGCGGAACTGACTAAAGTAGTGAGTTATACACAGGGCTGGGATCTATTCTTTTTATCTTTTTTTATTCTTTCTTTATTCTATAATTTATAACCACTTGAATATAAACAAAAAAAACACACAAAGGTCTAGCGGAATTTACAGAGGGTCTAGCAGAATTTACAAGTTTTCCAGCAAAGGTCTAGCAGAATTTACAGATACCCACAACTCAAAGGAAAAGGACATGTAATTATCATTGACTAGCCCATCTCAATTGGTATAGTGATTAAAATCACCTAACCAATTTGATATATGCAAATTAGTTGTTTTCAAAGCAAATGAACTAGCGATTAGTCGCTATAGCTTAACGGAGCATGAAACCAAGCTAATTTTATGCTGTGTGGCACTACTCAACCCCACGATTGAAAACCCTACAAGGAAAGAACGGACGGTATCGTTCACTTATAACCAATACACTCAGATGATGAACATCAGTAGGGAAAATGCTTATGGTGTATTAGCTAAAGCAACCAGAGAGCTGATGACGGAGCTGCGGAAATCAGGAATCCTTTGGTTAAAGGCTTTGAGATTTTCCAGTGGACAAACTATGCCAAGTTCTCAAGCGAAAAATTAGAATTAGTTTTTAGTGAAGAGATATTGCCTTATCTTTTCCAGTTAAAAAAATTCATAAAATATAATCTGGAACATGTTAAGTCTTTTGAAAACAAATACTCTATGAGGATTTATGAGTGGTTATTAAAAGAACTAACACAAAAGAAAACTCACAAGGCAAATATAGAGGATGAGTTGATCAAGTTAAGTTCATGTTAATGCTTGAAAATAACTACCATGAGTTTAAAAGGCTTAACCAATGGGTTTTGAAACCAATAAGTAAAGATTTAAACACTTACAGCAATATGAAATTGGTGGTA
+
1-)'$$$(*.211*(%%'(&&%$&%%&%'*-29:;::=>?99<889;2****.--77CCJCABBGFH@@BBFJIJJEFJJHJJJJJADAB555---,++//06*DJJEJJJGJJFJJGA@@?CBCIHJEJJFFGEHJHIEHD8-('(''45=7666ECBDCBJDJJJJJHHIIJJJJJJGJJIFJJJJJIHJJJIJJEFFIJJJFECA)''()+,,87544560/../--***)*)((117222210011100767:<>>?@ACCJJJFJEG3222=43-).(((+<DCDB><??<::<B>58:;<63001++66784444@>>?EFEHGBA<<<?CHGIGGIJHJA?>>?>?>=<=?43324349::5568?BCCJIJJJJGJIHJJJJJJJJJJGJIFIIIJFJJJCDFJJJJHEF44<?CJIHJJDECEJDEEIJJJJCDJJJJIJJJJJHJFC@JIJDDDDEHJJJ322579.-,)*0,-.878721,.:@?FA@AB,+**+>>??HFGFJGIFGCC@??;:67:3554><499;AJGIGGHHHJHHIGHCCIFJJHJIHJGFJHJGJJIJEF??@;;:::4+++<<::;CJJIHJCDCCGJJJGGHDEJJHGJF<;::<.,,'0564435:88<?BIIJBCCCEEEEGHGDCEBGABE;=B99CB642/121117///BEBFGGH=:::FJFJHJHJJGHADEJJFCEFB@ADA@64+&&&%%&&),,+)'%%%'%%&'(6.77000$$$&(),''%&&'),;>A::<<CBABGGGJIFFJJFJJJJJEIGGJEJI>>==IJGJGJJJJGJJFDIFFGIFJFHJIJFGCEHFGHFGBA;::88;;?@AAEDHEFFEFJJJEGDD333333:;<<AGJJJJDJFHFJFJCG;:::AHBGJJJFFJIDGH>=<<::<AB;;:8;??CIJJJJIJIJEJJJJJHJJJJJJJHJJDDJJIJJJJJJJHJFJHJJGJGCF?><><EIIGJJJFJHGIJGGFJHFJJJIJEJDJJJGJJJGJGJECDDECDEFJIJJJJBCA76556:>==GJJJGHJHGJHJIGJJJJJJJJJJIJIIJGIIJJJJJJHIJJHJJFJIEDDDDCGJ7878GHJHDBBBAAIGFGJ@???JJEIFJIJFGJJGJIJIJJGEEJFJCCFEJJJJJFGI5EHJ=<==<FFGIJHHEGF543371-1/'''''((::=445?A?DHGJJJFIHHHIJFJJJJ<<<=DBB:::<@A@BEJFGJJHJHJJJJGIJHFGJIGJJHJGGJJGA@==>=<<<>GGJJJIIJJJF@A@@JJHHIFD332,,,,//15)(((''*00,+,,D@@DAABBDF?ECCFEEFDJJGJJJIJIJJJJJJGHGJHJGGGIJGJJJJJJJJJHIGHDEDECB?@>?>?DBCDBJGEJJJJJIJFIJGJJJFJJGHIIJFHJGJJGGGG@??BJJGCCAC@??=BEGBA<<=<.,+*.0.--'''(+)(),.0))(''$%44FJIJECEGJFGJGJIHIGJEJEJFHEJJJFHFGHJJHIJJIJFGGGDHE?JJ@3BDEFJJJJEJGIJJGGJEDGCJA@@::478878665344=>>AE----99<)))&))+,,,/67>DEHD>>=>HJJJJJJJGGHJHDJEJJJJJHFGGJIIJHJHDFFJFJJJJHJIHJAA@1000/,,,)''&+-+++,8::DCJ<A;?:9::EJJFGJJJJJJJJJIJDBBCBCA?@<;:444GH>=<:===GHCBBABB==;==75/6133*'&('''-166<>><;<-(('%%%$$#%%%$%336<?>AAJHJIFJFCDJJJHHJJGDB?<ACEEEJFHEIJJJGGJJH@<<.((()(((/0188<=HBBBFJEFEGDFFJHJGIGJJJJFFJFCJ763.,('((3/@FEDDHHG?CDBDDJ@B6=/..13;=++9;?=>>@FABHF?@333693+,>>;;8::;,)(((,('%%'''-+,())&&=CJJGGDCEJEEG?>=2/:0+)''2,-,'('))*FIFJGJJHJGJJGIGIGJGFGDB??D@AHHIGFEGEDA.,****''%''()));99@8660+&&&&&(''())&&&*(,,,DDBJFBCCGHJIHEIGJJJ867:2/0/78<;=988466:54453&%%&&'('&&*/../<FEIHFCDCFIIFIJHJFIFDEHDDDFFJFIIEGFJJHHGGGIJIEDHCJGFFH>==55567@33237>>>>@>>D<<99;;?>42244@<=IJJ>><>IDGFEEJHIJJIJIHJJJHHHIIJJIJJGGCDFBFJEIJJJDFEIJBEECA==@ABJHJHJJA@AFJBCBA;--7-,--0+6/.1/88:EHJJHDGHCDD>;;655***-+&%'&(*'((()-5)))0688<...1==;8.0-.A@B?BAB...../)(((@:<5556JIJGJJJIDDDFJG5555:===2...0=6DFHEJ@?>=AEHGJJJHIGHJDGDJJJGHJFJJJGJJJJGGEHEEJFIJJIFIJJJFJJGJJGFJJFFJJJJJIJFJJIFEJGIEH@JFJ@>889<<?<:0/*)%%')/2''''8-,,,CDC@AC?2...:::)(('''(-,*&&,.444234==>>AFHAJGGIJF??>844420//.,+**-('')29?EFBDJGCCDEABACGJJB556JJFJJFJJJFC><;:/(('((%$###'&&&@CHJJFJJA>=;*&))):641133-,,****445=>AAAAICEEHDCJFDCDHJHFJIJJIH6666A;;BJJJ@?>=))))4.0,/)&&+)&&&*****,,49@=:77:GJJIGJJJIGJFJJGDIDJJFIJJJFEFJJGGJDFFJD@=JJDHEDFFJHEJJHEHGJJIHJJJJJAABBGJHJIJFJIJHJJJJJJIJJJJGJGGBCBCJGJJCCED?@<86555566><<=FIJJFCAEIJIIJIEGA?@?ED55100957A>@;888AGBECJGF>>>>BHBFJIGHGJECED988=<9-,-032354356---/320((012-,,,/6<<??@882..27878-*+(((')*/1)'&&((*1.&%%&%$$$%),,-.1>BDADGJJGEH>>86690:42258:330188D=EEJJJJGJJCA<=B@5554;<F>===BIIHHJJJJJI<=<7764<8---,-,+---<?:9788??DB-,-+'&&&)('&''')56:=CDDJHEJADEJHDJCHBB?=@GJJJGJGJEB>>>::::JIJABAB98;>DJFJ<;GHFJFHJJEEGEAAB@C>>ACCHJGIJIHJJJJJGDCCCDBA@EFJA@?B;;:;::;985/?:;<8***)//.///9;;C;::32230322--',((:@BHJJFJC<<=ADI@468A>57'&',541....-+,0;DJFJGECCHIFEGGG@?7/...))((((((59>>>><>?)((*9-,,()))*9878;:9=>;>=<?JJGFEHEEF+*)*226683/..&'-58<<;8:?GHJ>6-%')45222779?CFJJIGJFJHFJE=76-,)***/77:=???A=<;;642-,,12>BEE@B>ABCCIFHJJJGJJHHCCDEIHJJJJJJHIIJG=<<;82235@?55:<@;:=B@JJH;977:HCACEHJHDIFJCF:::JF?>?33333/>=>JFEFHGJJJJJJIF@==EDFC=>=;772/.,'&&%'(),(&&&(..056<CHEHGGC0000JE@@A665<ACCID632-(&%'&&()().7;>6EH4210.('$()),-.377A@CFJJGJJJJJJJGJJJFJJGJIJJJJJJJJGJHGHGEEGJIJJDJH@DJCCDCEFJA@@@G<)(,/2&,+'))+.3326676655-++++'''&&&'/029GIJJJJJGJFJJ????CBB++9>@EFEJIGDDJJJJJHHJJHHG@@FHJJHFIIEG?>>2.',10+()+2223/...;;BCEJJJJHHHHHEJFD@:::9<<<<>:?8;;10,+43**'%$$&'**,0/.--,,(&&(69?ABBFJJEEEHGHFIDGCDCDC55448876)%%&'&&&&(((1339/19;777:<>DEBE@E89889431)('%%'-&%%(-<=?<<<>IJHGHIGIGJJJHJJFIC>+**())'&&$###%%'''(.-))*6668>FABBDFJJEJFJGEIIIJJC766664457:2=/(@;@EGJJIHGIFJFFFDEJFGJIJFFA0'&&()%%')'(*3>BGG8888EEBA?A?1.-(5*14+8BB>JJJGJIFGJJIGGJJJFJJJHFFFJJGGIJECEHFJDC886+**-988@?AEDEJIJJJJGJJJJIDJDJJB?@BCDDJJJJIJJJ@?F<DIJECD=>==HFJJJJJJHJJBABJJIGDCAEGEDFEEIGJHJIJJJJIEJJ=<<<754,,DCDEJFJJJFJGJJHGJHJE?>>>FGEJJJJFEJJIHJFI//--1;FJIGJJGJJJFFGCDHDJ@>>?BA?=60&&62,,++CADEDJHGJJGGHIGJFJJHIIJJJJJGC@A>=>2<<FDDDJEGJJIHIIJHGIGHGHJB;A:JED1----5,,,.=;<BCCFJAABAFFFJJFHDB?>@C>>?BEHJJFGHA0**/---5777<<=@>??)))2?IEEGC?<<<>DDCCGFEEFJEHIJGFJGCFFEHECCB994446866:<===>FJGGCCDCBDBDFFFH;BA@@?AABE?>>?HAEDDEIHFGEGDCA?@CEJHDDECAABEBBGDHEACDFCBFJG@@@@B777>@ABEFCDCFB;:::B@JJHIHDBA@CBB<<<DC;;;<@EA957BACEDDDGHDBACHDDC----?=)))*<BACABB@<??A?AAADBHGGFGCDDFDBEB>>55BADDDAABEDEHA@>;<<=<??FGCCDDEDCDCJD@ACCDBBACDEBBFB?>>?DB<<=FDBBGAA@?@==?;;::??FEA===>CFDA===?DCA@@;;94//<>>9:?2ABDDCBJA=<=>>@?AABGC@?>>A@?@?=<==?A>;;;=A?:998<;<=B@B@:987:9;>::::>=<<<=<;;<<:::;;;;:;;:;;<@>?<<<88**/)(+))2015:@@><<<<BB>?A=889>?CAAAA3220001,,)+)&/189<<?>><;:998889<<==ADGDA>=>>=<;<<;;;::;97668=>>>><999::;::;;;==<:9:<;<<=>>CA==<-9<;:<<:999;;<><=<;=>>@><9989:<==;<<=<0,-5>AJGFGFEHHFJIEDA@E@2000?@FJIEGGGFCDDIJGJJJEFBB@@?:65/)**,.0+,++(%$%(4+4-&&%%'&''&$%&*;<<?@@AHEJB@ADFFHHFGGEECE6665353.,---15==4112358AFEDEJHJBHIJGJFJEJEFJGJJJIHEFJJGJDIHFHJJJGJJJHHGHIJJEIJE?@@EJJGJJGHGHJIGIEFBCCHFG?:::;G<99;=9:BA<DIDIEJEB>=((((,,,/.69=??@BB856434578DGJDFHGJEJJHJIFFFGFCDGJEJGJJJJIHJHDDEJHGJJJA?0,*(%&&&%%%>AC:87/.)))-,/:9:EGJEDJGEEEJJHJJHIJGJJHHHJJJJIJGIJJJHFJHJHII:8+*+,...2:JJA?655;<?::;;@B=<<?DEDCAADCEEGBBA?J>EHEDHJJGAJJIDJHJJJJJIJGJJFFGFJJBAAAJJFHJJHJCF<256:;>?CF@BIGJJDJEFHEFFDGEACIJEEEJFJ<<<;EIDCBADFJGGFDECFHEJEJGGGJJGJHIFJHEJFHEFEEHHJDA1((+*'%$###$$&,**)))));=@ABJFFEEFEGFJEFCDFDDCEJEDDDJHFFDA@@@;BBIGJEFJFFICD@?56;ADCDDEDFEFCEEECDDFEHHEEFIFHGHFECDA?:42799ABEEEDDA-,,+(&$
@Glass_T7V_3_D3_11_6_4
TCTGATGCAATATGGACAATTGGTTTCTTCTCTGAATGGCGGGAGTATGAAAAGTATGGCTGAAGCGCAAAATGATCCCCTGCTGCCGGGATACTCGTTTAATGCCCATCTGGTGGCGGGTTTAACGCCGATTGAGGCCAACGGTTATTTGATTTTTTTATCGACCGACCGCTGGGAATGAAAGGTTATATTCTCAATCTCACCATTCGCGGTCAGGGGGTGGTCGGTAAGGATAGAGAATTTGTTTGCCGACCGGGTGATATTTTGCTGTTCCCGCCAGGAGAAGATCATCACTACGGTCGTCATCCGGAGGCTCGCGAATGGTATCACCCAGTCGGGGCTTACTTCGTCGCCTCTCTGGCACATAATGGCTTAACTGGCCGTCAATATTTGCCAATACGGGTTGTTGCGCCGGATGAAGCGCACCAGCCGCATTTCAGCGACCTGTTTGGGCAAATCATTAACGCCGGGCAAGGGGAAGGGCGCTATTGGGCGCTGCTGGCGATAAATCTGCTTGAGCAATTGTTACTGCGGCGCATTGAAGACGGTCAGCGGTTCACGCTCTTCCATTCCACCGATGGATGATCGGGTACGCGAGGCTTGTGGTCGTTCATCGGCGATCACCTGGCAGACCGCAATTTTGATATCGCCAGCGTCGCACAGCATGTTTGCTTGTCGCCGTCGCGTCTGTATCACATCTTTCCGCCAGCAGTTAGGGATTAGCGTCTTAAGCTGGCGCGAGGACCAACGTATCAGCCAGGCGAAGCTGCTTTTGAGCACCACCCGGATGCCTATCGCCACCGTCGGTCGCAATGTTGGTTTTGACGATCAATTTCCGCGGGTATTTAAAAAATGCACCGGGGCCAGCCCGACGAGTTCCGTGCCGGTTGTGAAGAAAAAGTGAATGATGTAGCCGTCAGTTGTCATAACTCTAGAAGCGGCCGCGAATTCGAAGAAACAGCGGCCGCGAATTCCAGAAATCATCCTTAGCGAAAGCTAAGGATTTTTTTATCTGAAATTCTGCTCGTGATACGCCTATTTTTATAGGTTAATGTCATGATAATAATGGTTTCTTAGACGTCAGGTGGCACCATCGGAAATGTACACGAAACCCCTATTTGTTTATTTTTCTAAATACATTCAAATATGTATCCGCTCATGGACCAATAACCCTGATAAATGCTTCAATAATATTGAAAAAGGAAGAGTATGAGTCTTCAACCCTTCCGTGTCGCCCTTATTCCCTTTTTTGCGGCATTTTGCCTTCCTGTTTTTGCTCACCCAGAAACGCTGGTGAAAGTCAAAAGATGCTGAAGATCAGTTGGGTGCACGGTTTGGGTAGCGAACTGGATTCAACAGCGGTAAATCCTCGAGAGTTTTCGCCGAAGAACGTTTTCCAATGATGAGCACTTTTAAAGTTCTGCTATGTGGCGCGGTATAGGTATTTGAGCACCGGCAACTCCGGTCACGCGCGTCGCTCTTCTCAGAATGACTTGGTTGAGTACTCACCAGTCACAGAAAAGCATCTTACGGATGGCATGACAGTAAGAGAATTATGCAGTGCTGCCATAACCATGAGTGATAACACTGCGGCCAACTTACTAGACAACGATCGGAGGACCGAAGGAGCTAAACCGCTTTTTTGCACAACATGGGGGATCATGTAACTCGCCTTGATCGTTGGGAACCGGAGCTGAATGAAGCCATACCAAACGACGGCAGCGACACCACGATGCCTGTAGCAATGGCAACAACATTCGCGAACATATTAACTGGCGAACTACTTACTCTAGCTTCCCGGCAACAATTAATAGACTGGATGGAGGCGGATAAAGTTCCAGGACCAGCTCTTGCGCTCAGCCCTGCGGCTGGCTGGTTTATTGCTGATAAATCTGGAGCCGGTGAGCATTGGTATCGCGGTATCATTGCAGCACTGGGGCCAGATAACATCCCTAACATTAGTATGGTACATTATGTCCACGACGGGGAGTCAGGCAACTATGGATGAACGAAATAGACAGATCGCTGAGATAGGTGCCTCACTGATTAAGCATTGGTAACTGTTCGACCATTTACGGGCTTCGCTGCTTCGGTTTCCCTGTTGATAGATCCAGTAATGACCTCAGAACTCCATCTGGATTTATTCAGCAACGTTAATTCTGCACCCAGCATTTTCCTGGTAAGATCCGACACGCTCCAGGACAGTCAGACGGGTAAGCCTGTTGATGATACCGCTGCCTTACTGGGTGCATTAGCCAGTCTGAATGACCTGTCACGGGATAATCCGAAGTGATCAGGTTGAAGTCGAGGGCAGGAACTGCTGAACAGCAAAAAGTCAGATAGCACCACATAGCAGACCCGCCATAAAACGCCCTGAGAAGCCCGTGACGGGCTTTTCTTGTATTATGGGGTAGTTTGCTTTGCATGAATCCATAAAAGGCGCCTGTAGTGCCATTTACCCCCCATTCACTGCCAGAGCCGTGAGCGCAGCGAACTGAATGTAGGCGAAAAAGACAGCGACTCAGGTGCCTGATGGTCGGAGACAAAAGGAATATTCAGCGATTTGCCCGAGCTTGCGAGGGTGCTCTTAAGCCTTAGGGTTTTAAGGTTTGTTTTGTAGAGGAGCAAACAGCGTTTGCGACATCCTTTTGTAATACTCCGGGACTCGCTCAAGTAGTTGGTTTATACGCAGCGATTTTATTTTTTTTCTATCTTTTTTTTATTGTTTTTTTGTATGAATTATCACTTGAATATAAAAGAAACGCGCGGAGCACAATTACAAGAGTATAGCAGAATTTACAACTTTCCGCAAAGGTCTCACGAAATTTACAGATACCCACAACTCAAAGGAAAAGGAGAATAATACTCATTGACTAGCCCATCTCCAATTGGTATAGTGATTAAAATCACCTAGACCAATTGAGATGTATGTCTGAATTAGTTGTTTTCAAAGCAAATGATCAGCAACGTTAGGCTATAGCTTAACAAATAAAACCAAGCTAATTTTTACTATGTGGCACTACTAACCCACAATTGAAACCCTACAAGGAAAAAACAACAGTGTGACACTAGCAAAGTTAAGCGGTAAGTAACATAGGTGGGAGAAATGCTTATGGTGTATTAGCTAAAGCAACCAGAGAGCTGATGACGAGAACTGTGGAAATCAGGAATCCTTTGGTTAAAGGCTTTGAGATTTTCCAGTGGACAAACTATGCCAAGTTCTCAAGCGAAAAATTAGAATTAGTTTTTAGTGAAGAGATATTGCCTTATATTTTCCAGTTAAAAAAATTCATAAAATATAATCTGGAACATGTTAAGTCTTTTAAAAACAAATACTTTATGAGGATTTATGAGTGGTTATTAAAAGAACTAACACAAAAGAAAACTCACAAGGCAAATATAGAGATTAGCCTTGATGAATTTAAGTTCATGTTAATGCTTGAAAATAACTACCATGAGTTTAAAAGGCTTAACCAATGGGTTTTGAAACCAATAAGTAAAGATTTAAACACTTACAGCAATATGAAATTGGTGGTTGATAAGCGAGGCCGCCCGACTGATACGTTGATTTTTGCAAGTTGAACTAGATAGACAAATGGATCTCGTAACCGAACTTGAGAACAACCAGATAAAAATGAATGGTGACAAAATACCAACAACCATTACATAAGTCCTACCTACATAACGGACTAAGAAAAACACTACACGATGCTTTAACTGCAAAAATTCAGCTCACCAGTTTTGAGGCAAAATTTTTGAGTGACATGCAAAGTAAGTATAATCTCAATGGTTCGTTCTCATGGCTCACGCAAAAACAACGAACCGCCTCGAGAACATACTGGCTAAATACGGAAAGATGTCGGTTCTTATGGCTCTTGTATCTATCAGTGAAGCATCAAGACTAACAAACAAAAGTAGAACAACTGTTCACCGTTACATATCAAAGGGAAAACTGTCCATATGCACAGATGAAAACGGTGTAAAAAAGATAGATACATCAGAGCTTTTACGAGTTTTTTGGTGCATTCAAAGCTGTTCACCATGAACAAATCGACAATGTAACCTCGAGATTACCGCCTTTGAGTGAGCTGATACCGCTCGCCGCAGCCGAACGACCGAGCGCAGCGAGTCAGTGAGCGAGGAAGCCTGCATAACGCGAAGTAATCTTTTCAGGTTTTAAAGAAAAAGGGCAGGGTGGTAACACCTATTTGCCGGGACTGCAGGCCGCTACTAGTATTAATATGCGCGCAGCGTCTGGAAAACCGAGGCCAAAAGACGTGCGTCTTTGATGCCCGGTTGCGACTCTACAGCAGAATTAAAATCAAGTCCGGCGCAGCCGGTTTGTCACTTCCACGCGGTTATCTGCGCCTAAGCCCCCCGCCAGCAGAACGTTGCCAAGCGATTGACCATTTAATAGTGACCAGTCAAAACGTTCCGCTTCCACCCTGGCCGTTGTCTAAAACATATTTATCAACGTGCTGAAACTCGCGGGCGGGCAGGGTTTCACCGACGCTTAATGCTTTCCAGATGGCAACATGTGCTGGCAGAGCTTCACGCAGCGTATCGATATACAGCTGTTCTTCATTACCATGCAGTTGCACTGCCGCCAGCGATAACACCTTAGCTTTGTCCACCACATCGGCAATATCCTGATGCGGAACACGCCAACATACTGCAACGGTGCCGCAGCCATCACTTCCTGCGCCTGTTCAACGTTGACGCAACGCGGTGATGTCGCAACAAAAATCAACCCCACCGTAGCGATCCCCACCGCGTCATAAGCTGCTTTAGCATCTTGCCCACGCGTCAGGCCACATACTTCCTCTTCACCCAGCAACACCCGGCGCACGGCGGCGTGCAAATCGGCATGGGCCATCAACGCGAACCAATCAGAAAACCGTTAGCGAAGTCGCTGACTTCGCGCACCTGAGCGTAAGTATTGATGCCGGATTCGCTGATTACCGTCACGTTGTGCCCCAGTTTCAGGCGCAAGCTCGCGGGTACGGTTGAGATCAATCGACAGATCACGCAGATCGCGGTTGTTGATGCCAACGACCTTTGCTCCCAATGCAATGGCGCGCTCCTGTTCCTCTTCATTACTGACTTCGGTCAGCACCCCCATCTCCAGACTGTGAGCGACGGCGGCAAGCTGGCGATATTGGTCGTCATCCAGTATTGAAAGCATTAATAAGCAGGCATCGGCCTGGTAATAGCGCGCCAGATAGATCTGGTAAGGGTCGATAATGAAGTCTTTACATAAAATCGGCTGGGGGCGATTTGGCTGACGATGGGGAGGAAATTAAAGCTCCCTGAAAATATTTCTCATCAGTCAGCACCGAAATTGCCAGAAGCGTAATGTTTATAAATGGCGGCAATGCGTGCTGGATCGAAATCATCACGGATCACGCCTTTTGACGGCGACGCTCTTGCACTCCAGAATAAACGCCGTGCGCGCACCCTGTAGCGCATCATAAAATTACACTGCTTTCGCTGAAGCCATTCTGAAAACTGGCCAGCAACTCTGTTTGCGGGCTTCTACCCCAATCCGCCTTGTCTGCGACAGTTTTACGCTAAACGGTTTGCATCATACATATTTCTCCTCTTTCTCTAGTGGCTCACCCAAAAAACGGGTATGGAGAAACAGTAGAGAGTTAGATAAAAAGCATCATGATCCGCTAATCTTATGGATAAAAATGCTATGGCATAGCAAAGTGTGACGCCGTGCAAATAATCAATGTGGACTTTTCTGCCGTGATTATAGACACTTTTGTTACGCGTTTTTGTCATGGCTTTGGCCCCGCTTTGTTACAGAATGCTTTTAATAAGCAGGGGTTACCGGTTTGGTTAGCGAGAAGAGCCAGTAAAAGACGCAGGTG
+
6?DJJJJJIIGJIJFJF@A@A0001BC@=*?CBJJHHGHI::::9988:76<C@@ABFFFGHIJJJJJFFGJEJAF::CEF>>HGJFEJJJHJGJIGIJJIIGCJJEEIJJJIGIJJJJGJJJHHIEJC?:980..-+,-,-)*)*..('&&&&%%&399>@???GHHHJHHHJJJJJJDJFFJJFFJJ)-)))=6667JJJEJJJJFJI??=3/,,,565&%%$$%%&&'').++*,26;>??@JJIJJGFGJFIHJIJFBFBCCDFEBFD?C<,D98:9322%$&%$'1115546555400/--./:=<=BAC9777==<888//+((('%((&''-7445-,--,**&#$&%&'%&)*+*,,.017BDHGJHJGCGFFDBBCBEDIIGH@>;41.+*&%''**((%%)+1*.9;DBBAA77/......?==BD:::;G8777HHJJ2)))A1003@76/)))(/-&&'-=@=BDJJHBFI=''''.($&&(&&&(.3256334+**+)''&%*+2@A@@@B>C=,,,-/()(&&&&(%&('*&%%&%%%&%%%%$&'&&'$$&$%$$'$'(.1-//-+)(&&&'))05?@@?==<=;<;/+&&'&%%%&-11++,***+,++,132(''(((()*,05:4445HJJJJIJGIJIFE;;;<A>>::;97699?JJJJIFJF@?>?CB<9+*))-+****.04+>BEGHA@A@CCBIJJFJGGHCGEFEJIGIJJJEHB@CDGHGFEGGGGE@:6656>==87759;,,.-22288777;<>I>9JGHJEJHJEDCDIGJJ:93110@FCDJJHGJJEDFJJJEF+**'('&%&)+'*+<=?FDB>89:>@BC====:669JJJGHH<0''&&&(((',,/9?<<>;:3445?AAJIJHJI@?@@;:99F@?>877**&&;@FJGGHJJJHJJGJJJJJHJIFFBDEDJIJGJFGHJGJIJJIGFEEGDJJB@C;BFEE@74444<<52=?@AD?AA8665821169>C?>889DHJHHIHE-')99>CFGJCBCGEJDEJJAA>>=2222=?B969<<EBBBEJJDEBBIC@<&''))0*(((('(((+*&&+());3322((%%&&%/&434689GGFJIJGJEJJJJC>?HJJIFJGJJJJJJIJFGJJG@?>223+)(()&'()-++,1,,<667B<;<<EBBFIJFFJ=99JIJJJJJFBE?>*)(')+)()%'0//--.,.*+,78////42&&-.343;FACFDF?>=666641.98>77<<110044<</0AA??BDCJHEEB5559DA?<;('''DD@@::98=DB?A?8778:;;:/....-,,*()**%%%%&*-1****(''')+./-)'&%#$%&'%$%)1446:;,,**+12---,0346;;D?@A>>=>=>?A??@BECEGJJJCFFIABCDHJFGBC0000:''*+++1,&'&%%%&%&&''&%$#$$$#$$#$$$#$$$'+()-(*<<?IHH@@@AC>>?97777;8778>:8::>FD@><<?GFI4444;6777;GGHJJGEJJ998))))(())10044))12<779B@CHFJJJJ;;;;===;=ACGEFFGJJHFEEEJC3/%%'(*,.,..-//0:65431113335,,,?JJIJHJIJJJJGHDCDCC:988BF?>87788;:9:A955551..>?>>>AFGGJEGJJIIGHHJGGEIHJJIJJJJGCFJE211-,-*,,,,,.122=?A@8<<;A@<<:<??@DE221---*))(''&&('))'(-+05834?AAAADFCGD<BEE@:::;??5.'?DEJHJHGJGDF;,,,,AA?BDFCAA@CCABGEC@?;(((,958=;1-,&',''6665)(')62&&''-0+***((('*&(+*+..17'&'''(((-67;322+*)*))'$%%&(''(*?GFGEJEJ==<=JCDD886996)((()'&%&%%(%()*&%%%&&(0&&&&.*++%%&'&&',..0,+-=8229..89@A@BJGEEEIJJJGJ@@CGDECC@9977;:::D???JEFDJJJJJJJICEDHFEGE666453&%%&%%)'%&%&&%%&%$$%)+,-+)*+&&&%%%%%&'&(*2840,/=;,,:;B;;::;;///-,(*2379<;;,,+-)&&%&*%)**%$&')('(($%#%%%$%$$''%''&&%'*%%&'&'##$%%&(%&''&&'&%'&((&7+**'***789;>JJGFGGJHFCDJJJHJHJJHHJIJJIIJJFGJHIJJICBCDBBBC;;:999ABBCDB777ABJHIJB;:74,)*-+*&&&()**/,*)''&%%%2;?9898=:=;;@=>=85558::>C>=7777=878::?:;<>;:<CFGDFFHFEGJJJJJJBAADDDE<88CJJHIEHHJBCBCJFJG7666A@B?>?(((,+++++,&&&(1+>GEGIIJJHJJJGJJHJE???>EC:998;,+++-,/0003;;EDC>>>>EJCCCADGBB5556EIABCJFDCF5545CH,,**))66ECA>:;A@@BAJDCFHCCBBBEDG===55/+)'&&((('''>6666.--.<<<=HAAAD?@@@D<86*&&-/,.-,,,,')66576,=?AAEFI-+**))&%&*2::>;;=?BAIGDCIDJGEBA@ADHHAA><<<;86430---*'&%%&')+)*&%%%$##%($$$$&'))**3+*))%%$$##+)*))*)+-5<=)((***+/,6;>@+&&%***,134++()&&'',((%$$$'(01/15'&$+,((0*&%$$$$%%$#$#&(+&'%%(---,,++010---73&&%&#$%,--(&&)+,0/*)%$%%%%1(64*2///174444FCGFHHDECEH;C...-),)'%&'+('&$$((11344449658...0()1ICDGIEJEIHCDICCDJJHCCBB;;CDCIG>;(&&&(-///7754221-C?@JJHJJGIJJJHHG:888.-*&%%&(**))*,---,**))++0+*)((%$$&-34,')37856;?@@>,&%$&(((&&$#$%')(*-09442233+**2-542(&%%'(,./.*%&$$$%&%%''&&%&'$$$#%&&'(&&&%%%%$#%$####$###$#$',++1=<<4444CJEJJJGEIEEHFDCJIGFECBBCCAAFDEJGJJIJ@??ADBAGJJHGBC@=;<;?A@GGFJJGE?JGFJFJJJIGHICFCCIHJJBCEFIFG?>==@?@>=>5BHEFFE;8765667;JEFAABADFFIHEFEGGABCFIBACDFEJEGHEDFFBB))(.@<<;?>=99;IFFGEGFDDBDIEECA;;:,0/04EFCDDGEEJEDECB=:+++-,+'',,*((*214>>@HIJJJJJ>>??FCCBB@=8:<HECABGEAD>=((597636876++9;ACEFFFFH;:4466;CIACEIJJGHF<;8420...367DEIJJJJJFHGHIGFIJJJJIJIIJFIEIA74B?FGHGJJJHJJHJJJJFIJJGGJJIJIJJEBDDEDEADFJGGJJGIJJJJJIJJJJJJJJJJJJHJJJHHJJJEGDHIFFHJGFFJGHEFGJDGGHGJJJJCDEDFB:7/,(&&&,5=:ACCECGJJGJJJ>>=>;:::8844==BFJECBEJJDHDC?=BA@JFJIJFJJJJJBCACGGJEEHC<JJJGEGDHDIIJJ;;;<B>6**,-./213<BHHEIIGJFEHJE;6332--83**))6CJDFHJHJGHJJJFJGGIJJJJFGIJJGHJHHJJHJJJGHJJGJJJIJHJJJB?>>@IJCCBCECDJI8++-,,,-<<EFGJJ****>2286777=>?CIJHJFJGDJJJG@@@1000,))()((**/228BBDG=<??999987**)+-/++((''&&753323CC@A??@>@B<//77FHHEJGJGJJ<665689744?CCCCBJFGJGHJEDJIFJJFGJJJJJDIJFGIHBDDCFJJJAJJHHCF41&&&'4<=BJJGJJJCEEJJFCBFB=8;:JHBECFC@C9:=<<;:>AHJCDJJJJJHFAJI@A;::@DDBH;75445<<=A922=><<:53446678988:JJJFECFFJ44477BA@BC5555?2----3@ABDDJFHJJJJJIHFFIJJJJJBDBB6555000//5234441/-(((()))65696A===>9989=@?AGBAECJFHF=<;:<=.'''3>=1115?=CFGEIEH@??<<333,,+)%$$$$$*,.*&'(,*++,)))&''''22:98::6656<=>:754159CD=>>>FJJJJJEJJHFHJEJCJJJJEEFJDBA<>?:8880000//)./,)(((()-.99HFHJJJIFJJJJEIJHHJGB@BBJ<;:6++*/,'1,+***,/'(')++)+&%%&23..//78:::I<ECAFEDIGFJJJGCBD@JJGJFFDJGIJHJJIIJJJFJJGJEJJIJJED=<=EA76-)**8==:;4>?@JJHJJJJJCEEC889JJJJJEEHHJGJJFEFJIIJJJB>7'&((+,FIJJG=HGHJFJGEID@BBDJIA?@BJJEEECDAJJJJJJJJGJGJJHJIJJJJIJJJJJJJHHIIHGJJJGGDEJJJCJ<<DIC@87793DGJIJJJJJJJJIJJJJJGFFJ??@?>??HJGJJJJGJJJJJGGJIHJJECB4434CCECCDCED/+)(,+('**+9D::<>DEJJJJIJFGHIJGJJJJGC3111@@JJJHJJJJJJJJFDE8JDF6:99,,,,:?<=??EGJJJJGFJEBA9977:(((3,,)'''(--)*'&&%&&$$()*(('())/-.00641.1;:455<,EFCHCCJIJDDFDEFJFB@ABBC?==??=A:176558+,AABDGHHJFJEJFEDEFGJJCFCEJJHJDH@:53**,%((((:;B<>B54437+,ABC8778JJJJJGJE@>/'*00-,++&$$&%%''-'&*39;;<<@@JFJDDBBFDJJJJJJJJIJGJFD777/,,,./.,,.11120----/08799;874//0CIB55544699<=B>?88871.--./*&&'.-.0)))+4444>?A99IFEDFEFGGHCDFJJFFCGGHGJGIHJJEJD>>>GA@@?EEDGJDEJJHJJJF:B2?@?9?@<:8889DF>7777:73302129978-,,,34<HFDD???????<>>@DB----789921-,+*((5888=DGEDGHD?****EFJE..-++++++,?@@@HJJJJJHJJGJHJHFCEBA@@@;::84**/6;;;IIJJGJCGA@>>?CEJJGDAAC@A?;:,,/570**)+-((1550/-+++,@BEBJ?>??HJGGCEEGFIIFF@B////<;BJGGGI<960(/./43466.---+,,-//2142331267DDDCGIHHJJGJJFJIJJJJJJEJJJJJJJA@A75442/017;:77556458DJJJAA@?FDBBDJEJD;;;;;2&%''888:.-**-DBCCIIJEJJIGJGC=>IEGEEEJIGEJJ;:+&&$#$*'&#$##%%()'&%$$&&%&&''%&**++.21777322+)('&$$$$&()056?;;:7<;%%$$)))('(+4237363576211/.&&&&(2(%$$'%%,4/..15*'%&%)+#%#'$$('(-*+:1////8***22.///(''',')*.041,,.4/.0111239:)(('''''(&&%%%&%$$'&'('&%$$$$&%(((++,1366474467:99:;<99CEEFHHJFJFJJFIJEHJHGGHJJHHGJJJIJJJGFIJJJFGJJEGJJIHJEB=9;AAHJJGJJEJHDCCJJGEEA?BABGHJJJJGFIFDCECB>*)&$%''.99:89>;>GBCCDGEJEIG:::7633((((FDC@BHCFHDJJGEHDGCA><>>>AA@JA??DDGJGEA54--&%%
@Glass_T7V_3_D3_11_6_5
TTGCACCGGATATTTAACCGTTTCATCTATCGGAGGGAATGGAGTTTTCGCATTTATCGTGAAACGCTTTCGCGTTTTTCGTGCGCCGCTTCACCCGCTTATTAAAAGCATTCTGTAACAAAGCGGGACCAAAGCCATGACAAAAACGCGTAACAAAAGTGTCTATAATCACGGCAGAAAAGTCCACATTGATTTGCACAGCGTAGCACTTTTTTGCTATGCCATAGCATTTTTATCCATAAGATTAGCGGATCCTACCTGACGCTTTTTATCGCAACTCTCTACTGTTTCTCCATACCCGTTTTTTTGGGCTAGCTACTAAAGAAAGAGGAGAAATACTAGATGATGCAAACCGTTTTAGCGAAAATCGTCGCAGACGAGGCGATTACGGGTAGAAGCCCGCAAACAGCAGCAACCGCTGGCCAGTTTTCGATGAGGTTAAGACCGAGCACGCGACATTTTTATGATGCGCTGCGGGTGCGCGCGCGGCGACCTTCTGGAGTGCAAGAAAGCGTCGCCGTCAAAAGGCGTGATCCGTGATGATTTCGATCCAGCACGCATTGCCGCCATTTATAAACATTACGCTTCGGCAATTTCGGTGCTGACTGATGAGAAATATTTTAGGGGAGCTTTAATTTCCTCCCCATCGTCAGCCAAATCGCCCCGCAGCCGATTTTATGTAAAGACTTCATTATCGACCCTTACCAGATCTATCTGGCGCGCTATTACCAGGCCGATGCCTGCTTATTAATGCTTTCAGTACTGGATGACGACCAATATCGCCAGCTTGCCGCCGTCGCTCACAGTCTGGAGATGGGGGTGCTGACCGAAGTCAGTAATGAAGAGGAACAGGAGCGCGCCATTGCATTGGGAGCAAAGGTCGTTGGCATCAACAACCGCGATATTCCGCTTGATTTGTCGATTGATCTCAACCGTACCCGCGAGCTTGCGCCGAAACTGGGGCACAACGTGACGGTAATCAGCGAATCCGGCATCAATACTTACGCAGGCTGAGGTGCGCAGCCTTAAGCCACTTCGCTAACGGTTTTCTGATTGGTTCGGCGTTGATGGCCCATGACGGTCCCGCGCCGTGCGCCGGGTGTTGCTGGGTGAGAAATAAAGTATGTGGCCTGACGCGTCGGCGAGATTGCTAAAGCGGCTTATGACGCGGGCGCGATTTACGGTGGGTTGATTTTTGTTGCGACATCACCGCGTTGCGTCAACGTTGAACAGGCGCAGGAAGTGATGGCTGCGGCACCGTTGCAGTATGTTGGCGTGTGTTCCGCAATCACGATATTGCCGATGTGGTGGACAAAGCTAAGGTGTTATCGCTGGCGGCAGTGCAACTGCATGGTAATGAAGAACAGCTGTATATCGATACGCTGCGTGAAGCTCTGCCAGCACATGTTGCCATCTGGAAAGCATTAAGCGTCGGTGAAACCCTGCCCGCCCGCGAGTTTCAGCACGTTGATAAATATGTTTTAGACAACGGCCAGGGTGGAAGCGGGCAAACTTTTTGACTGGTCACTATTAAATGGTCAATCGCTTGGCAACGTTCTGCTGGCGGGGGCTTAGGCGCAGATAACTGCGTGGAAGCGGCACAAACCGGCTGCGCCGGACTTGATTTTAATTCTGCTGTCAGAGTCGCAACCGGGCATCAAAGACGCACGTCTTTTCGCCTCGGTTTTCCAGACGCTGCGCGCATATTAATACTAGTAGCGGCCGCTGCAGTCCGGCAAAAAAGGGCAAGGTGTCACCGCCCTGCCCTTTTTCTTTAAAACCGAAAAGATTACTTCGCGTTATGCAGGCTTCCTCGCTCACTGACTCGCTGCGCTCGGTAGTTCGGCTGCGGCGAGCGGTATCACTCACTCAAAGGCGGTAATCTCGAGGTTACATTGTCGATCTGTTCATGGTAAAGCATTTTGAATGCACCAAAAACTCGTAAAAGCTCTGATGTATCTATCTTTTTTACACCGTTTTCATCTGTGCATATGGACAGTTTTCCCTCTTTGATATGTAACGGTGAACAGTTGTTCTACTTTTGTTTGTTAGTCTTGATGCTTCACTGATAGATACAAGAGCCATAAGAACCTCGAATCCTTCCGTATTTGGCCGGAGTATGTTCTCTAGTGTGGTTCGTTGTTTTGTGACCATGAGAACAAACCGTCAATCATACTTACTTTGCATGTCACTCAAAAATTTTGCCTCAAAACTGGTGAGCTGAATTTTTGCCATTAAAGCATCGTGTAGTGTTTTTCTTAGTCCGTTATGTAGGTAGGAATACTGATGTAATGGTTGTTGGTATTTTGTCACCATTCATTTTTATCTGGTTGTTCTCAAGTTTGGTTACGAGAATCCATTTGTCTATCTAGTTCAACTTGGAAAATCGACGTATCAGTCGGCGGCCTCGCTTATCAACCACCAATTTCATATTGCTGTAAGTGTTTAAATCTTTACTTATTGGTTTCAAAACCCATTGGTTAAGCCTTTTAAACTCATGGTAGTTATTTTCAAGCATTAACATGAACTTAAATTCATCAAGGCTAATCTCTATATTTGCCTTGTGAGTTTTCTTTTGTGTTAGTTCTTTTAATAACCACTCATAAATCCTCATAGAGTATTTGTTTTCAAAAGACTTAACATGTTCCAGATTATATTTTATGAATTTTTTTAACTGGAAAAGATAAGGCAATATCTCTTCACTAAAAACTAATTCTAATTTTTCGCTTGAGAACTTGGCATAGTTTGTCCACTGGAAAATCTCAAAGCCTTTAACCAAAGGATTCCTGATTTCCACAGTTCTCGTCATCAGCTCTCTGGTTGCTTTAGCTAATACACCATAAGCATTTTCCCTACTGATGTTCATCATCTGAGCGTATTGGTTATAAGTGAACGATACCGTCCGTTCTTTCCTTGTAGGGTTTTCAATCGTGGGGTAGGATAGTGCCACACAGCATAAAATTAGCTTCGTTTCATGCTCCGTTAAGTCATAGCGACTAATCGCTAGTTCATTTGCTTTGAAAACAACTAATTCAGACATACATCTCAATTGGTCTAGGTGATTTTAATCACTATACCAATTGAGATCGGCTGTACAATGATAATTACATGTCCTTTTCCTTTCGAGTTGTGGGTGCTGTTAAATTCTGCTAGACCTTGCTGGAAAACTTGTAAATTCTGCCTAAACCCTGTGCTAATTCCGCTAGACCTTTGTGTGTTTTTTTTGTTTATATTCAAGTGGTTATAATTTATAGAATAAAGAAAGAATAAAAAAAGATAAAAAGAATAAATACCAGCCCTGTGTATAACTCACTACTTTAGTCAGTTCCGCAGTATTACAAAAGGATGTCGCAAACGCTGTTTGCTCCTCTACAAAACAGACCTTAAAACCCTAAAGGCTTAAGTAGCACCCTCGCAAGCCTGGGCAAATCGCTGAATATTCCTTTTGTCTCCGACCATCAGGCACCTGAGTCGCTGTCTTTTTCGTGACATTCAGTTCGCTGCGCTCACGGCTCTGGCAGTGAATGGGGGTAAATGGCGCTCCGGCGCCTTTTATGGATTCATGCAAGGAAACTACCCATAATACAAGAAAAGCCCGTCACGGGCTTCTCAGGGCGTTTTATGGCGGGTCTGCTATGTGGTGCTATCTGACTTTTTGCTGTTCAGCAGTTCCTGCCCTCTGATTTTCCAGTCTGACCACTTCGGATTATCCCGTGACAGGTCAACTCAGACTGGCTAATGCGCCCGGTAAGGCAGCGGTATCATCAACAGGCTTACCCGTCTTACTGTCCCTAGTGCTTGGATTCTCACCAATAAAAAACGCCCGGCGGCAACCGAGCGTTCTGAACAAATCCAGATGGAGTTCTGAGGTCATTACTGGATCTATCAACAGGAGTCCAAGCGAGCTCGTAAACTTGGTCTGACAGTTACCAATGCTTAATCAGTGAGGCACCTATCTCAGCGATCTGTCTATTTCGTTCATCCATAGTTGCCTGACTTCCCCGTCGTGTAGATAACTACGATACGGGAGGGCTTACCATCTGGCCCCAGTGCTGCAATGATACCGCGAGACCCACGCTCACCGGCTCCAGATTTATCAGCAATAAACCAGCCAGCCGGAAGGCCGAGCGCAGAAGTGGTCCTGCAACTTTATCCGCCTCCATCCAGTCTATTAATTGTTGCCGGGAAGCTAGAGTAAGTAGTTCGCCAGTTAATAGTTTGCGCAACGTTGTTGCCATTGCTACAGGCATCGTGGTGTCACGCTCGTCGTTTGGTATGGCTTCATTCAGCTCCGGTTCCCAACAATCAAGGCGAGTTACATAATCCCCATGTTGTGCAAAAAAGCGGTTAGCTATCTCCTTTCGGTCCTCCAATAGTTGTCAGAAGTAAGTTGGCCGCAGTGTTATCACTCCAGGCGGTTTTGGTTATGGCAGCACTGCATAATTCTCTTACTGTCATGCCATCCGTAAGATGCTTTTTCTGTGACTGGTGAGTACTCAACCAAGTCATTCTGAGAATAGTGTATGCGGCGACCGAGTTGCTCTTGCCCGGCATCAATGTGGATAATATCGCCACATAGCAGAAAATTTAAAAGTGCTCATCATTGGAAAACGTTCTTCGGGGCGAAAACTCTCAAGGATCTTACCGCTGTTGAGATCCAGTTCAATGTCAACCCACTCGTGCACCCAACTGATCTTAGCATCTTTTACTTTCACCAGCGTTTCTGGGTAGGCACAAACAGGAAGGCGAAATCCCACAAAAAAGGGAATAAGGGCGACACAGGAAATGTTGAATACTTGCATACTCTTCCTTTTTCAATATTATTGAAGCATTCTCGGTTATCTTCTCGTGGGTCGAAGTATTTGAATGTATTTAGAAAAATAAACAAATAGGGGTTCCGCGCACATTTCCCATGGTGCCACCTGACGTCTAAGAAACCATTATTATCATGACATTAACCTATAAAAATAGGCGTATCACGAGGCAGAATTTCAGATAAAAAAAATCCTTAGCTTTCGCTAAGGATGATTTCTGAATCGCGGCCGCTGTTTCTTCGAATTCGCGGCCGCTTCTAGAGTTATGACAACTTGACGGCTACATCATTCACTTTTTCTTCACAACCGGCACGGAACTCGCTCGGGCTGGCCCCGGTGCATTTTTTAAATACCCGCGAGAAATAGAGTTGATCGTCAAAACCAACATTGCGACCGACGGTGGCGATAGGCATCCGGGTGGTGCTCAAAAGCAGCTTCGCCTGGCTGATACGTTGGTCCTCGCGCCAGCTTAAGACGCTAATCCCTAACTGCTGGCGGAAAAGATGTGACAGACGCGACGGCAGCAGCCAGAACATGCTGTGCGACGCTGGCGATATCAAAATTGCTGTCTGCCAGGTGATCGCTGATGTACTGACAAGCCTCGCGTACCCGATTATCCATCGGTGGATGGAGCGACTCGTTAATCGCTTCCATGCGCCGCAGTAACAATTGCTCAAGCGGTATCGCCAGCAGCTCCGGATCGCGCCCTTCCCCTTGCCCGGCGTTAATAACTGCCCAAACAGGTCGCTGAAATGCGGCTGGTGCGCTTCATCCGGGCGAAAGAACCCCGTATTGGCAAATATTGACGGCCAGTTAAGCCATTCATGCCAGTAGGCGCGCGGACGAAAGTAAACCCACTGGTGATACCATTCGCAGACCCGGATGACGACCGTAGTGATGAATCTCCTGCGCGGGAACAGCAAATCTGGCCCGGTCGGCAAACAAATTCTCGTCCCTGATTTTTCACCACCCCCCTGACCGCCGAAATGGTGAGATTGAGAATATAACCTTTCATTCCCAGCGGTCGGTCGATAAAAAAATCGAGATAACCGTTGGCCTCAATCGGCGTTAAACCCGCCACCAGATGGGCATTAAACAGGTATTCCGGCAGCGGGAATGCATCTACACTCCAGCCATATTTTTCATATTCCACATTAGAAGAAACCAATTGTAGGTATTCCGCATCAGACATTGCCGTCACTGCGTCTTTTACTGGCTCTTCTGGCTGACCA
+
$##$##&&&&&&&''-/19::>HJHJIJJJD??>AB<.CBDFGJAA@I899BEEJJIFCHGHJJJFJIJJ><;:;0?@E<;;;JJJF.+,+*+++.)**-,00+//IJF876)))()*0//16669;FCB@?ADJJJJIEDDJJGJJJJJFJJJJJJGJJJJJHHHJJJJJJFFD>?=?A@2//12;9::/./10-(((&(()-&&')--+)))5*)(*.79<9DECD@ABDJJJGHG=<<ICBCB9;;88:<:::-**+ADJA@=88899BB@BCEEJEHFCIEEJJJA<B@AAHJIJJJJ@FCJJ?**+:B65455???B?>CA?;BJFDIGDHJC:9&&'(0//0299:HJCBBCG:::211167+**+---///&&&()'((()()))*889DDHJJGJDJJJJJJEDHHIJJFGEFJEGFCB7@C3&&''('''($$$%%%&'((,-..7799989<C9445;<<:9721(')'%%%%4466446754453+,,,,/3,,*()))/))$$$%'+68;<ACGIJJD@++++322336322232././FHIJHCGGJEIIJJHJJDEJJJIJJJFGJGJIJJHDG;<<JJBCCDJGGJJGJEJDAAJ::;ACFA7666D&&&,ACJFJJI?@?@JGEA>?DDDEJJFHJJFJDDDEHFGJEGHJJJJJIGHJJJJJFJJJJJJFE8422===/...49;3-.33..34A;:<<CDF;;88:74./598:;<CFDFGJEJJJGJIEEJJFGEFEJDGFFHEJJIEJIJGCBCCDDDGJJJJJDFEEICFCBDBFHHEDJGFJ==<>JJGJHJJJJJJJJG;:::<;9<@F@7,)(()**3422112333333775444==@ACECJHGHDJHC1100=HBCACGDD@CC8887?@A;<'&&%(&$%&'&&%'..3563))))/../333=?@?@BEGJFJJJGIJJJIBDC899GHIBBEFE?=9886677>>>?3223899DBABCJJJJJJJECD====99:;;9986(('',88780//((('.113+++0+..9@?JJJFJJJFCACBD7CCDJGHJHHGHJJ@>?><)((),*'(''(%&&&***+28998IEGJABA@B8544/+*+,*&),///.--,-2/;B<;;6865(&&&+**)))'&&&'*+0.-,-2,4+**+@88FGGJFEGFEHJHJJJJHIJFJJJJJFE>=?>;;:FJJ;;;=IJHJFJAB<633-...:>?@A??=A77=<CECHJGHJIJJGJJHJJJJJJJJDDFAB?=;7788C>,'GF<E8F>>>?JJFJJJJIGJJFJGJJJJJHJJJFJFJJIDEFJFJEIGFJGJEIFJJJJHEDH??@?JJJECBCFFJJJJJJJJFJJHJJIGHDJJGDHFJJGJJJJJJJIJJJJGJJJGHGJJJJHJHHJJJJJIJIFDJEB)))(**+34668:?77?=B?>229:567<33214343+)*73345<0?B6779<>;;;=:2--/--.(()9;AB>72/+*+*,*)&&&&'''(,,+-<=>AHJ<;;<EA????AFD91111:::@ABFJJIHJG::::>?@HBC=;:::.+*//=IIIHFJJFJIFFEFA@CIJJEDIJJHJJHJHFJJEEFCAC@HHIADEGEJEIJGBB@@440***,78<=CABJCEFIBEDB@@??9.-/22..120543878?B@C>@?JCA?DCD::9:<--35::985++,***)%%&111ECJ???@F64-*)))-))):FHDCFIEA@ABDEB666....HEB@.1=;;B:884399JJJJGJJJJGJIFGFHGIIJJIJJJFFGJHJJIB='''(333:3334878=ADABC;777))()+''()/*))*)&&(+.--0.-+,'(/026ACEJJJEJCCE8666>?A>ABB1111:,++-.2000*(('')&&&&&&$$$('',.4?@?CBIJGJJIFDGC2223AB2266643222103::788AFJGGJGFIJJGJJJFFJGJJJJGJ@?>@***+=;::42,&(=:CBBGJFHIFFFHJJJIJGGJJJJGJF>CDJHCBCFBJJCDIEJ@>>>JJJJGHJJGIHGFGFJGIC?=>?@EJHIEFEJ@CB7666EEF@99679=<A++++((''*++-072378@ACCJBBBB<656631-+'&$#$#%(%$&()**+.0724+**+2223CBB=5<<+(((,>>ACDDDDJJJJJJJJIIEEFJJJJFJHGJFJJJJCGEBJJJJ>;0,,,,;CCFFDJEIHGJFIE888BJ@>=6ADAE@3222775556210...'&'(/8<DFEF???AF6655??A>>??J@@CJJJJJJDDEJJA@=<==@JDJFBB=////=7000043,+*,-*3BCDFJFJHJIJEJJJJJHCHHFGFGECDBD5(''(8;;51///77);<=>CECGJJJJJGGJJJGJFDCFJHFHFGEHAAA@AEDEJHEFEHJJGJJJJBE>'GJDEBJJEJJFJHJHJJJJJJJJGFEHJFIIBCB?A>88899IGHGHGJJJJJJJIJJJJFJFBDCHDGGBDB=>>>ECAA?B@@A@?ACCDFBA@CJHECBHDHD3111;>9:8?>>EA?@4@>?==?CD@;5A@@@BCDBAA@@>A>>ABCFD@>CBCCEHJEFEJIC@BFCA@@CCEDBBAECADBCCA@?@A@CHIF@@ABCEJGEFIGBAAB?ABBCA??;;>DBBABBCCF@?@>DDBBBBFHEB==<?9?>>>CDHFC56;<BCA?@?@CBCBC???>ACDBCD@GDB@@CBBBBFCCIEFEBCFGFDCBBDEJEDEBAD>HGAAJDJBBA?>>@BC>>>?FCCECFFFDJIFABBBIJGCDCBA@ADDCGEC@???ECCCBC865477<=?AA?CCADBAAA@AB@?;;;;=??@@?=><=@>?@=//..41,--31117:<;>?8B4A:99@AACGFC@B6431/.//*)&&&%$**,95566=<=;:::<BBB33333)(()CEBABCBE@=<=>====>>>;;99;<?=>><>>?B@@@ABADDFDBFDDDCAA??@@??@BDC?>=<<<==><=<<==?==>==<;=?6,,,7E;;94,,45678:0...52111)'&')((%%$$*.027777;:;99;<;;<>D<::?1)'&&*-*'&)++&%%%,)%%64;543363335379-<@?>>???>?A@@=>>>A<;542'*((',33./.+))5)@>?'''(4467:AECCAABBFFJGIFGCDBA@?<<<===>>@=<<==>;<?@@?<45<;<<<=<=??7889;;6:;641,*,19;;,,,1/071000==:::9=><<<<<=>A@@==>>AG==;::<<@==<<<><:553366<@@@@?>;;8888=;99:<===<ABA??>=>>:9:==9755336/1<><;;;;<;<=;;:999877689::9822**&),(&&&.GBCEFFGJFJIEJIJCG@JJGIGFE@DJJJJJGIJFJJGEJJJGEJFGFJHHJEFJBJJGJHGJIJJEDECDDCCFJGJJJJJEJJHJJJJGHDFD===<?@@JJE211242300/,-(,-BFIJHJIHF>>>=FADB8677=;<=>FGCCJDBEDJFHIGHJGCCBCBA;;?=?JEEFEJHEJ0,,,/?JJJJJJGEGGHIJGEJJJJDFEFDDGDDJ@@AA77758DCJE?<<<JCDFDHHJJJJJIJJGC>;<?BAF9IJ<JJJFFFJJHJJFHDEEHFIFJHJJHHJJFJEH0.--.(''(-..7=B.--.6*)))'('%))*/+))+,/122=>====JFDEJJJJJJFJJJHGEFDEJIEHJFHJJEFFFIJJBB@AEEBABAAAA>>>1100'()FDJHJJGEBBDFJHEJB@BHFA@ABGJGJHJJJJGIHGGJIFJFHIHEBB----++**9?B@BJFGJJEJJEGGGCCAF:999AB8880011:::<2222:<AADHJDJJHJJEHEEJIIJFIJFFEG@@,**)(,,(***99>ABBBCEIIHJIIJJGHJHGJJH@>;:*((.2+,,=@@JJGIFFHFGHJ<440/..+1*)'&(('(2,7666CFFJGJJJHJJJIJJIEDIGIGGDEHEDEGJJFEHGHJJJJJFJHJ:JJCFA@JFJJFAA@CHEDB?DCFCBBC>@?9;222('%&):656787)))(''')@BFFJJHJJJGDHGJHIJJGFJGJJBA<:9<;:;3(*((((=@<;;2))*02558988;CIIJJJJJJIJJGHJJJHEHJJJGGFGJFJGJJJJJHIDA0///?@@AFHFJJJIHJJFJC?@@DDEJJJJJJDDEDHEGDCDBCJJHH7IBEJJJIID(((-@>AGFJGI;;;;JJ==;>GJJHJJHJJJBBAEHJJJJGAA@A74210.-,+,12-(299;<7.-))*'&&'(-2445AJJGHDFJHJJJ@@>@DCFF;;8)%%%&%&''((((((():<;<AAGHJJ@@@@JJDGCJJJHD>D===?A<<==??=?=<4@@>>?A:670++++(&&&&66:;J3334@?=/'''*/---****-2**+027DFJJIEJHJEED99987:6444<<;<<<DD:587----10)))*,4466)'&$%)+,**)())12365//00AHHGFJGJBAB++++@A=FIJF;;8433+666>>-++8B+*))*()))+)'%%$&&%')(+*))*)*.86998/,,,:?)(()>?9:::?@?B::::9:99,,/.--*-8ACEAAJFCCCCJJ=>?@GH<;95..+,-/(&&&$&$%,,+*,,.+-*%%%*)*()(,,,8DFJG@AEHDGFCHHE5333<''''9BEJAA<;=>;75/)%&&0...63-801.,?<888?JB::;;CDEJ543,+'&&%5/./--'('&&&(('&$##%$$$++0167EEHDDFHGEHJJJJEFHJBCDH6566JEE9A89CAIJID@AC<72J6667BB....44400///,,,227JGJJJFHDJIHEFFJJFJGJDJJIJIJJFJGJJJGJHHGJJJGJJJHHIHJGIJJHEF>=<?7@GJJJFGJIJJJJJIIABEFHDEAJ0///;11/)+*((1)))-+++77BDDFJ;6111><@@AAB@655555+*)((*37:<JEIJHJJJJFFFJJJEEEACJJJJJJJJJEECDJEIJEFGI@>AA@FHEI=<<;:99<;?>=ABJI889EJCBBCIFJHFJEGJJJ5533(''98742344)/02336?FGJHEABBHHFFJFJJJGGJHIIJJIJJJBAAAAFJJJJJIJHJJIJJ<;;BCA95336/...BBAAAJJJFJGDGFJFJHGF2222)(())11504002A>>JEJIJFJIIIIJIJJJJJJFJFJFF?<<<FDDG<=,,,'&&'&$$$20/0...8889??AA@>?BDGJFIJIJJJJJJIFJJIBABEC<<<>?<AACFDIDJJHJFH@@;7633AFHDFB@<;=@@CDJIHIJGJJJJJJGCCC>><:6200.-,,/.0>ABEDD@??@?>9IGJFJJEJCABBJ>;::<CGJ=9862%%%'*,,,5577...111/**)))))5:6665;CC?:36<A777::8111$$$$$$%3...0;99:20//32246EHA@@A;:::<03)'%%+,0356>:99?EA:856611135345895763202D?>>@C@??DIHHFBEGACDGJD89C===>43/.+*((0***99::@ACB;:99HJH@@5441/+(*.'''&%%%67GDFJBB@BCG<<<3330*))),*)*&%%%&046/%%&((''+*,++,,900-....EJFGJJJGFFHDDJGJFD??:<6/9.***()***-86%%%&&&(&%&(*245GC?@@EEFECDFJJFGCB?B?638<-:90<CEHJ@===:5442335:?>@6666GEJGJJJJJ>===BC;;;=BDDGJJE@>>>E776****1012335--*''*+&%%&(((%'(+(*)'$$%*&%%&%&&%$%1441002288;&%&%,6-,,'&&$$%%$%'%&&(*,25;C654658(((+-11)*')*0466567@??BHIGJJHJFHCB:::AC<;;2112/..,-(&''+++(&
@Glass_T7V_3_D3_11_6_6
CTGGCAGAGCTTCACGCAGCGTATCGATATACAGCTGTTCTTCGTTTTACCATGCAGTTGCACTGCCGCCAGCGATAACACCTTAGGCTTTATCCACCACATCGGCAATATCGTGATTGCGGAACACGCCAACATACTGCAACGGTGCCGCAGCCATCACTTCCTGCGCCTGTTCAACGTTGACGCAACGCGGTGATGTCGCAACGAAATAAACCACCGTAAATCGCGCCCGCGTCATAAGCTGTTCGCCAGCATCTTGCCCCACGCGTCAGGCCACATACTTTATTCTCACCCAGCAACACCCGGCGCACGGCAGCGTGCAAATCGTCATGGGCCATCAACGCCGAACAAATCAAAAAACCGTTAGCGAAGTGGCTTAACTCGCGCACCTGAGCGTAAGTATTGATGCCGGATTCGCTGATTACCGTAGCGTATGCCCCAGTTTCAGCCGCAGCTTCGCGGGTACGGTTGAGATCAATCGACAAATCACGCAGATCGCGGTTGATGCCAACGACCTTTGCTCCCAATGCAATGGCGCGCTCCTGTTCCTCTTCATTACTGACTTGGGGTTCAGCGCCATCTCCAGACTGTGAGCGACGGCGGCAAGCTGGCGATATTGGTCGTCATCCAGTACTGAAAGCATTAATAAGCAGGCATCGGCCTGGTAATAGCGCGCCAGATAGATCTGGTAAGGGTCGATAATGAAGTCTTTACATAAAATCGGCTGCGGGGCGATTTGGCTGACGATCGGGGAGGAAATTAAAGCTCCCCTGAAAATATTTCTCATCAGTCAGCACCGAAATTGCCGAAGCGTAATGTTTATAAATGGCGGCAATGCGTGCTGGATCGAAATCATCACGGATCACGCCTTTTGACGGCGACGCTTTCTTGCGCTCCAGAATAAACGCCGTGCGCGCACCCTGTAGCGCATCATAAAAATGTCGCGTGCTCGGCTGAACCTCATTCTGAAAACTGGCCAGCGGTTGCTGCTGTTTGCGGGCTTCTACCCAAATCGCCTTGTCTGCGACGATTTTCGCTAAAACGGTTTGCATCATCTAGTATTTCTCCTCTTTCTCTAGTAGCTAGCCCAAAAAAACGGGTATGGAGAAACAGTAGAGAGTTGCGATAAAAAGCGTTCGGTAGGATCCGCTAATCTTATGGATAAAAATGCTATGGCATAGCAAAGTGTGACGCCGTGCAAATAATCAATGTGGACTTTTCTGCCGTGATTATAGACACTTTTGTTACGCGTTTTTGTCATGGCTTTGGTCCCGCTTTGTTACAGAATGCTTTTAATAAGCGGGGTTACCGGTTTGGTTAGCGAGAAGAGCCAGTAAAAGACGCAGTGACGGCAATGTCTGATGCAATATGGACAATTGGTTTCTTCTCTGAATGGCGGGAGTATGAAAAGTATGGCTGAAGCGCAAAATGATCCCCTGCTGCCGGGATACTCGTTTAATGCCCATCTGGTGGCGGGTTTAACGCCGATTGAGGCCAACGGTTATCTCGATTTTTTTATCGACCGACCGCTGGGAATGAAAGGTTATATTCTCGATCTCACCATTCGCGGTCAGGGGGTGGTGAAAAATCAGGACGAGAATTTGTTTGCCGACCGGGTGATATTTTGCTGTTCCCGCCAGGAGAGATTATCATCACTACGGTCGTCATCCGGAGGCTCGCGAATGGTATCACCAGTCGGTTTTCTTTCGTCCGCGCGCCTACTGGCATGAATGGCTTAACTGGCCGTCAATATTTGCCGATACGGGGTTCTTTCGCCCCAATGAAGCGCACCAGCCGCATTTCAGCGACCTGTTTGGGCAGATCATTAACGCCGGGCAAGGGGAAGGGCGCTATTCGGAGCTGCTGGCGATAAATCTGCTTGAGCAATTGTTACTGCGGCGCATGGAAGCGATTAACGAGTCGCTCCATCCACCGATGGATAATCGGGTACGCGAGGCTTGTCAGTACATCAGCGATCACCTGGCAGACAGCAATTTTGATATCGCCAGCGTCGCACAGCATGTTTGCTTGTCGCCGTCGCGTCTGCCACATATTCACCAGCAGTTAGGGGATTAGCGTCTTAAGCTCGCGCGAGGACCAACGTATCAGCCAGGCGAAGCTGCTTTTGACGCCGCCGGATGCCTATCGCCACCGTCGGTCGCAATGTTGGTTTTGACGATCAACTCTATTTCTCGCGGGTATTTAAAAAATGCACCGGGGCCAGCCCGAGCGAGTTCCGTGCCGGTTGTGAAGAAAAAGTGAATGATGTAGCCGTCAAGTTGTCATAACTCTAGAAGCGGCCGCAAACTCGAAGAAACAGCGGCCGCGAATTGCAGAAATCATCCTTAGCGAAAGCTAAGGATTTTTTTTATCTGAAATTCTGCCTCGTGATACGCCTATTTTTATAGGTTAATGTCATGATAATAATGGTTTCTTAGACGTCAGGTGGCACCATGGGAAATGTGCGCGGAACCCCTATTTGTTTATTTTTCTAAATACATTCAAATATGTATCCGCTCATGAGACAATAACCCTGATAAATGCTTCAATAATATTGAAAAAGGAAGAGTATGAGTATTCAACATTTCCGTGTTCGCCCTTATTCCCTTTTTTGCGGCATTTTGCCTTCCTGTTTTTGCTCACCAGAAACGCTGGTGAAAGTAAAAGATGCTGAAATAAGTTGGGTACGCGTGGGTTACATCGAACTGGATCTCAACAGCGGTAAAATGCTTGAGAGTTTTCGCCCCGAAGAACGTTTTCCAATGATGAGCACTTTTAAAGTTCTGCTATGTGGCGCGGTATTATCCCGTATTGACGCCGGGCAAGAGCAACTCGGTCGCCGCATACACTATTCTCAGAATGACTTGGTTGAGTACTCACCAGTCACAGAAAAGCATCTTACGGATGGCATGACAGTAAGAGAATTATGCAGTGCTGCCATAACCATGAGTGATAACACTGCGGCCAACTTACTTCTGACAACGATCGGAGGACCGAAGGAGCTAACCGCTTTTTTGCACAACATGGGGGATCATGTAACTCGCCTTGATCGTTGGGAACCGGAGCTGAATGAAGCCATACCAAACAACAGCATTAACATCACGATGCCTGTAGCAATGGCAACAACGTTGCGCAAACTATTAACTGGCGAACTACTTACTCTAGCTTCCCGGCAACAATTAATAGACTCGATGGAGGCGGATGAACTTGCAGGACCACTTTCTGCGCTCGGCCCTTCCGGCTGGCTGGTTTATTGCTGATAAATCTGGAGCCGGTGAGCATCGTTATAGCGGTATCGTCAGCACTGGGGCCAGATGGTAAGCCCTCCCGTATCGTAGTTATCTACACGACGGGGAGTCAGGCAACTATGGATGAACGAAATAGACAGATCGCTGAGATAGGTGCCTCACTGATTAAGCATTGGTAACTGTCGGACCAATTACGAGCTCGCTTGGACTCCTGTTGATAGATCCAGTAATGACCTCAGAACTCCATCTGGATTTGTTCAGAACGCTCGGTTGCCGCCGGGCGTTTTTTATTGGTGAGAATCCAAGCACTAGGGACAGTAAGACGGGTAAGCCTGTTGATGATACCGCTGCCTTACTGGGTGCATTAGCCAGTCTGAATGACCTGTCACGGGATAATCCGAAGTGGTCAGACTGGAAAGTGAGAAGGGCAGGAACTGCTGAACAGCAAAAAGTCAGATAGCACCACATAGCAGACCCGCCATAAAACGCCCTGAGAAGCCCGTGACGGGCTTTTCTGTATTATGGGTAGTTTCCTTGCATGAATCCATAAAAGGCGCCTGTAGTGCCATTTACCCCCATTCACTGCCAGAGCCGTGAGCGCAGCGAACTGAATGTCACGAAAAAGACAGCGACTCAGGTGCCTGATGGTCGGAGACAAAAGGAATATTCAGCGATTTGCCCGAGCTTGCGAGGGTGCTTAACCTTTTAGGGTTTTAAGGTCTGTTTTGTAGAGGAGCAAACAGCGTTTGCGACATCCTTTTGTAATACTGCGGAACTGACTAAAGTAGTGAGTTATACACAGGGCTGGGATACTATTCTTTTTATCTTTTTTTATTCTTTCTCTCTATTCTATAAATTATAACCACTTGAATATAAACAAAAAAAACACACAAAGGTCTAGCGGAATTTACAGAGGGTCTCGCCAAATTTACAAGTTTTCCAGCAAAGGTCTAAGCAGAATTTACAGATACCCACAACTCAAAGGAAAAGGACATGTAATTATTATTGACTAGCCCATCTCAATTGGTATAGTGATTAAAATCACCTAGACCAATTGAGATGTATGTCTGAATTAGTTGTTTTCAAAGCAAATGAACTAGCGATTAGTCGCTATGACTAACGGAGCATGAAACCGGAGGCAACTTTATGCTGTGTGGCACTACTCAACCCCACGATTGAAAACCCTACAAAAGACCAACAATAATTTCTCACTATAACCAATACGCTCAGATGATGAACATCAGTAGGGAAAATGCTTATGGTGTATTAGCTAAAGCAACCAGAGAGCTGATGACGAGAACTGTGGAAATCAGGAATCCTTTGGTTAAAGGCTTTGAGATTTTCCAGTGGACAAACTACTGCCAAGTTCTCAAGCGAAAAATTAGAATTAGTTTTTAGTGAAGAGATATTGCCTTATCTTTTCCAGTTAAAAAAATTCATAAAATATAATCTGGAACATGTTAAGTCTTTTTGAAAACAAATACTCTATGAGGATTTATGAGTGGTTATTAAAAGAACTAACACAAAAGAAAACTCACAAGGCAAATATAAGAGATTAGCCTTGATGAATTTAAGTTCATGTTAATGCTTGAAAATAACTACCATGAGTTTAAAAGGCTTAACCAATGGGTTTTGAAACCAATAAGTAAAGATTTAAACACTTACAGCAATATGAAATTGGTCGTTGATGTAGCAAGGCCGCCCGACTGATACGTTGATTTTTCCAAGTTGAACTAGATAGACAAATCAATATCGTAACCGAACTTGAGAACAACCAGATAAAAATGAATGGTGACAAAATACCAACAACCATTACATCAGATTCCTACCTACATAACGGACTAAGAAAAACACTACACGATGCTTTAACTGCAAAAATTCAGCTCACCAGTTTTGAGGCAAAATTTTTGAGTGACATGCAAAGTAAGTATGATCTCAATGGTTCGTTCTCATGGCTCACGCAAAAACAACGAACCACACTAGAGAACATACTGGCTAGATCCGGAAGGATCTGAGGTTCTTATGGCTCTTGTATCTATCAGTGAAGCATCAAGACTAACAAACAAAAGTAGAACAACTGTTCACCGTTACATATCAAAGGGAAAACTTCCCATATGCACAGATAAAAAACGATCTAAAAAGATAGATACATCAGAGCTTTTACGAGTTTTTGGTGCATTCAAAGCTGTTCACCATGAACGAATCGACAATGTAACCTCGAGATTACCGCCTTTGAGTGAGCTGATACCGCTCGCCGCAGCCGAACGACCGAGCGCAGCGAGTCAGTGAGCGAGGAAGCCTGCATAACGCGAAGTAATCTTTTCGGTTTTAAAGAAAAAGGGCAGGGTGGTGACACCTTGCCCTTTTTTGCCGGACTGCAGCGGCCGCTACTAGTATTAATATGCGCGCGGCGTGAAACCGAGGCCAAAAGACGTGCGTCTTTGATGCCCGGTTGCGACTCTACAGCAGAATTAAAATCAAGTCCGGCGCAGCCGGTTTGTGTCGCTTCACGCAGTTATCTGCGCCTAAGCCCCCCGCCAGCAGAACGTTGCCAAGCGATTGACCATTTAATAGTGACCAGTCAAAACGTTGCCCGCTTCCACCCTGGCCGTTGTCTAAAACGTATCAACGTGCTGAAACTCGCGGGCGGGCAGGGTTTCACCGACGCTTAATGCTTTCCAGATG
+
JJHGJJJJJJJGC=ADDJJJHIJGFFJJGJEGACEJCFC.../)(''''0578:::;A@BBCAFDJGAAJDJJHJIJIJBBAB8-,,()//*+''+-.+--.GDHEFFGJJ4333@AAHJHJJJICCCCDEDDCB?@B83+*)''',44449<?@EBJDEB::<;IJGEHEHGJEBBCCHJJJJJHJIGJJJJJIJJJG=:;((((**/1./16<4==;DFHJJJDJEGEGEDABD;;6((((*)(&')--/:6667?886/+,25578;8:>=?EC<==;;;IAHJJJJJJIJB@A@AAACC=99:EJHH112''')457<0001DAAEEBDEEJEBD7664661/01.++(*+)*.2221//79;?@IHJJHJIJJHGJIFCFBDFEEJA11CCFHDFJFFGHFEGEEAFBBGF@@??DEDBA?65'''(,((''./1**)(9+'%$&&%%&)(),/3,,05+&&'11///015843////4)))*99771035653++))()*29::AEEJHFJJDCEIHFC?>>AJJGIJHJEDDCIJFEBA5-.-02.+,:==AEEC<B/(((&&&%%%$&(+*+,-57CHDDEGJEFEJHFHHJDAAA6///////)))((&$$*DCDDCJIJJJJGJHJJJJJJJJJJJJJJJJIIJFHJB@AAHGIJJJJJDEBAC>>@6652/,+,,/,-.ABAFGJIHJFJHJFJJJHJGJJJGJIJJJJJFEHDJIEJJJJGHEJJJIJIJBA@111(''';;:9;<94556A@75239JHCJJJJJDEDCJHEEIIJJIJJJJJJHJGGGIJJJJIIIJJJJHJIJJHJJJHIJGJHJIIG?>>?IIE;;:0000@;;66789899J@@CEGJJJIDBJGJJJJJFJEEGFHFJFB@6/.11=>FEJJJJIJJJJFJJEA@<>66:667CIFCA@AC@A666456=DB?@?A?=@JCJIDDJJHFIJGJ65556GGJGJGEJJGGJJHJGIJIJJIJJF9:6C:989:@CCBEFEHGDEIIJEJFEFJFFH==>>AHFDDFIJHDGFFGJJJJJFJJH@@666--,,...===JDBE==<B<??@+****JFDCC>JCCDJJJJGJEFFIJJGIIIJJJJJEJHGJJJJHGF.--+*).++*+*+***38;;;;HGGJEGJJGHEA@5433=@CFBE;<JJJEJJIJJGJJHHFIJJJJJJJGJJJJHIJFJJJJHJJJJJIJJIJJGJAABHJJFFHJJDJ;<G??@@JJDD@<BJEB>:=9=4.-,-4;>EDDDDJJJJACBBFBFA@B/%'&&(&''376;<?AABBDCIFEA:8578:>99::AB@<77=?9@GFFEDEDIJJJIJEFJJGJJJJIJ=>=>@77))DHHJHFJJHIHJJJJJ?@?AJ?=7***7@BCIJJJGJJJB;;;:9=>=>:7778BJHJJHJFGFGIJJFCJFHDGFJFJHJJFJJDJF@<3358C@GJJJJJJJHJJJFJJEDFDA@644-('''**.()8B@JECEDJHH?><;8798;8>?BHGF<::;EDICHJJJIGJJJJ?>>@JJJJIJJCH;;3&&&&*))*./0/-389=><<::<FJBDFHDAB@A665545..++*,-4777<?A=F><<=A999?:::6665779;;CC7<:3@2++7223211.'(*,887;;<H;:9<;;::<;AAAFHGJB66DCIJEEJEEEGB@<(((+)))>BA&&&-(-/((2:A=FGIFHJJJJEJGHFJJJJIHFCJJIGEGJJFFJGJGIIF??4+***---0GG?<=??'''';.('')..0::<EFJIJGJJJHJJHJJJJJJIJJDH:=444@8))))/.-,1479>;==>8657CJJE1<?0,,,()**1?CJHDIHJIJJIJJHGEDGJJBJDACFIBGCCFIF8.--.>FB>?@DEJJJJJ<;;<GJGEJJJJGEFBA6556(EJFHIHJJJJJJDHJGJHJJGFDFJGIJJJ1...36DJC:99(''(FFDHJJJJHJJFGG@??@JH>?>EH@7554:8453114657>==;;;73)'''4:;A@BCC555584)(((*34)(((/11..,(())%%&+/5>>>==440.,%('%%%&(&')+,--+,555678899;;A@JJGGJHJGIIA?J==77666;4555=<>110200=>?BDJJJJJJJFIJGGHJIJGE@ADJH===1111CA@A>=>>B:99*&%%&),))***12FFGJGIJJBA@BJJJDDD<..11235::;@D5HHJB<<;<B?;:6<4==:AAAHFJJJJEFJHGFF==:8763435BEEJJJGJJHFJHEE7776)()2.)---BCJJJJIJJJJFGJ6656:9.++**26BEFJJEGHJDJJJFIHHCD>7<;<677<<<@C<<=CBDJJJJII6666CGJIEJIJEGIDB@ADJJIJIIJJJJGFGHGJJJHJJJHJJJJJJJIJJJAAAAADGGJEJIJGJIGEDABJJJJJJG@?:<BDJJJJJJJJJJHJHHJJHJJJJGDBDIJJCBAC@??JJJFJJJGJJHGJEJIJJJFJGJJJFIJHGDIJJJJEIJIJJBFEJHGEDJ@@JJJJJJHJJJFJJJGDJEJDEBCFFJFJJJJIIH7755=>FJG=JHFJ@C@EC@?@DJHJJJEJFGJJJGJJHJEGIIFFGD<982+69<HJCIDBFFHJJIJJJJIGHB@BD?===88('''000.-&&$&&&(-30CAEJHJCCEDJFHEEDD=<>>?EFC?95'&'(%$$(*:AFIGHJJ<:::<33CAEFJADFFEGJH@@GIJJIJJH@EIFJHJJGJJHGEFHFCDCJJJHIJGJFIJHHJJJ1(GFJIHJJJJFDDCGJHFHIE==9::8::>>>?FHJGGHJJGIIEJEJGGJJJFJEIEGJJJHJHJJEJDEIIJJJJGFHEJJGIJF>?=;=;?=<<<=;8-,,-679A@CEJBJHIEGGHJDEIJJIGJ=77>@JJFF?>>@GJJJDI<<<=JEBD@22140,+++,---0//87889CFHEDD>>677?@JIGHDHIJJJJJGJJJGIIGECEDB99:JJFHJJJJFIJFE@;;;<,++0B<<:9:8;87;CEDJFJJBEH>@?@BDBFEED@??<+++('(((&%'&%####$%)01ADFDHFEFEFJJIJGFIJHHIJIIGJHHHHFJ@???FJGJJDIDGJIJJH=;:9:767893/@=EJJJJ?=:>??@<77780..0<>?EJC<;:;&&&$&+*155DAEJ=<<<.'99<::>8335>8>102BJJJJIIGJJGIJH''''FJJHIFEEEJJJFEJC65510)''(('''&''''(5/--)((&''(4999==?=8111((6<@FJJIGJDC?<JJJGGHHDECFJDBAAHJEEJDFFJJGGJJJJJA@ACGJCBACJJJJG<<@@<554233--FHFHHJIGHJJJGHJJFJJJJGJJIHJGGGJFJJJGJEFH('&&,4/+%&'()(((22012200??>>=<>>=89;*(()+40112CI:999>54;<HEDEIJJIIEFIJJJJJE@BEHJEJJJF:::;DCFDHCABACBB?>;=>888-/4,-//;;:::;><878.&&'6=87764345455:?>??@IG==<;==:887899:=AA@A;>?@@@@@?7642235>>==>>?=;;;<>?@A???==<=?111)***9<>544)))(*.))*-.,)(((-+''?>=???@@@@@@>>==>?@@??@@?<<=<<76679:9++++2223788:@999:9889B>7779B:7833;<>>=;6660117:;;<43('(*)((569::99::<@=@>?:9989999::::8:8976767;74312449744458:<>=:888:99;;=;99::8878::65335----8789876,++++--C=:777887667:;;98779:<98...--,-344//1986695766,,,,444233366*)))1113....54/,'()*)().552239788=:7664*()))(((&&&&%'(/787888963335:511114567<>?<43213377421059:::976667444555545544546545434*)((*)(''*58:?BA?;8899A@?>?8101789,*%%%$$$%%'((44889544345587987755455798;<><<<<:986676885444675223478889865667777,**'&()+///000::<<A@<77766887755/*'(1.-/+,13878754558887776789:::78:;854566543224))&%%'(*,0,++'&&(---.5253355122255444478776654/--.,0)')0=@ACDFGBCEDDECGJHJFEE@BCJJIJCJIGJFIJDDGIHEFJFFJJ??>>?@BCB1/..'(;=ABB@<<.)).3/('&&$##$$%%()'''((512DCADDGA@A=<>?HJJJFEHGHJJJJJJJGHJJ;::F?2/)%%&'))(((((%'%%&(&'+-;>?IIC@@AD@BEFGJJJJJJJFFA=99:CHJJJJJJHDEHIJJFJJJJDEDGCFJGHJH9999FGGIEGJJJIHJFJHDBBB>=@BEFDJJJ;444555=CCA@;<==74)'()+.1-..167>JIFDHJCCC?3///1,)''(-+,89=:=5555DECCJJJJH?===<<76777FFDBCGJFJDBA@????@JCE<9,**+:7614343<>JJJJJIIJJIFJGJJHDBABBBAJJHFEGIHBDAF77758>8677GGJJHJIIJIJIJIFHIJEIJJG888;00/1-340<>JCGHFJFHJGCIIIJB?CJJEDFEIGGHJJJIGJGH@1--AAHIGJEJJGFJHFJIJJJJDEDCCJFHFJEHH=77659<HJE=::::899:FBBCCDGGJHIJIIIFDGDEFD88;A>?D@AAJFF??@EEAE=?HJJJHJJJIJJJIID>:99;GBCGD>?@<E@AB*(()200.-(&&$%%)''()+05<=?@BFDHBBE8878DA@A>;<EEJEJDJGGHHJGBAA@CEE*)))+)(',+/DD???AGJIJFFJGDCCDGBCCCIHFFJ==89FGIIJJ:8A??67619:?HHJJGJJFJJJJJJJJJJJJGIHHJJGHJJHJJIJH?==@?BJJFJGJJJJIHHJEGIJJJJJJJJFJJJJJJJFFJGJJJJJJJJJJJIJJJJJJJJJJJ3336FFJJFGJJIJJJ<87:::33301//:;+**,***+,(''7BCDBEDIDDEEJHIFDJJAJFFJHJJGJ==>?HIDBHBCD.....((()/.155>2111111@??@==<9<?@FIJFDDEDCCEDDGBCCCDHIFEJDEEIGGGCDF....BJFJGJJGGJFJJJJJJJHJJJJJJJJEGHFDDFEHJAEJJJDD6134-=@AJC44,-00))(),--(%%%%%%'.),***)(()))*3478A@>>?@AJFGIGCJFFFJGHJ@A?AA@@JJJGAC@BJEGJFJJF++++10006>>@HCDEA@-***56;<?FFJDIFJEEEDGJIHJJIJJJJJGJJGJGJHGIJD;<<?EGJIBCBBGGCEGJEJEAB?@B???DFFEEFGCDDFIGHIGJIJJDGJGGGIJJJJJJIEJJJJIHJIEJIGJJJJHIHFFGGEB664...--&&../3-*-2,)'&&&&7==<<?AIIHB@@>?>6444IJGJJIDGGCA@@''''0.')7.=;>@EDHDHDFBCA3222<<77776665558677DJB@??DHEJIJJGJJFJJJHJJHJJJJJJJJEHEID?>?@76526))('&&'..-**34-,,-+,,,-,(())*123698AE?JFCB?1*00+9;;<EG??@@?>>?BBB8777HJJJHJJJHJJJJIJJJGJJHJGDJJF=754*605:;JGJJJEHFEE65&&&()&&&%28BEHJJJDEHGADJ85559;?EJFJHGFECJJB>>83-,,./.,->@CBBJCC1-(&$
@Glass_T7V_3_D3_11_6_7
GTCATTCTAATCTCAATGGTTCGTTACATTGGCTAGCGCAAAAACAACAAACCACGCTAGACATACTGGCTAGATGCGGAAGGATCTGAGGTTGCTTATGGCTCTTGTATCTATGAGTGAAGCATCAAGACTAACAAACAAAAGTAGAACAACTGTTCACCGTTTCGTGTCGAAAGGGAAAACTGTCCATATGCGCGGATGAAAACGGTGTAAAAAAGATAGATACATCAAGAGTTACGAGTTGGTGCATTCAAAGCTGTTCACCATGAACAGATCGACAATGTAACCTCGAGATTACCGCCTTTGAGTGAGCTGATACCGCTCGCCGCAGCCGAAAACAGCCCGAGCGCGGCGGCATGGCGGAGGAAGCCTGCATAACGCGAAGTAATCTTTTCGGTTTTAAAGAAAAAGGGCAGGGTGGTGACACCTTGCCCTTTTTGCCCCGGTGTGCGGCGGCCGCTGCTGGTTGCTTTAATATGCGCGCAGCGTCTGGAAAACCGAGGCCAAAGGGGCAGCTTACATATTTGATGCCCATTGAGTTCTACAGCGAGATTAAAATCAAGTCCGGCGCAGCCGGTTGTCCGTTCACGCAGTTATCTGCGCCTAGCGCCGCAGGCAACAGTTGCCAAGCGATTGACCATTTAATAGTCTGAGCCAGTTCAAACATTACCACTTCCACCCTGGCCGTTGTCTAAAACGTGTTTCTCAACGTGCTGAACTCGCGGGCGGGCAGGGTTTCACCAACACTAATGCTCCAGATGGCAACATGTGCTGGCAGAGCTTTCACGCAGCGTATCGATATACAGCTGTTCTTCATTGCCGTCCGTGCACTGCCAGCGATAACACCTTAGCTTTGTCCACCACATCGGCAATATGATGCGGAACACGCAACCTGCAACGGTGCCGCAGCCATCACTTCCTGCGCCTGTTCAACGTTGACGCAACGCGGTAATATGCGCGACAAAATCAACCCACCGTAAATCGCGCCCGCATCATAAGCTGCTTTCATCTGCCACGCGTCAGGCCACATACTTTATTCTCACCCAGCAACACCCGGCGCACGGCGGCGTGCAAATCGTCATGGGCCATCAACGCCAGACCAATTATCAGAAAACCGTTAGCGAATGGTTTCAGCTTCGCCGCACCTGAGCGTAAGTCTAGATACCGGATTCGCTGATTACCGTCACGTTGTGCCCCAGTTTCGGCGCAAGCTCGCGGGTACGGTTAGATGGATGGACAGATCACGCGGATGCGGTTGTTGATGCCAACGACCTTCTCCCAATGCAATGGCGCGCTCCTGTTCCTCTTCATTTATTGACTTCGGTCAGCACCCCCATATTCCAACTGCAGCGACGCAGCGGCTGCGCAATGGTCGTCATCCAGTACTGAAAGCGTTTAATAAGCAGGCATCGGCCTGGTAATAGCGCGCCAGATAGATCTGGTAAGGTAGATAATGAAGTCTTTAAGTAAATCGGCTGCGGGCGATTGTGGCTGACGATGGGGAGGAATTAAAGCTTCCTGAAAATATTGCTCATCAGTCAGCACCAGCCGAATCCAAGCGTAATGTTTATAAATGGCGGCAATGCGTGCTGGATGAAAATCATCACAGGATCACGCCTTTTGACGGCGACGCTTTATTGCACGCCAGAATAAACGCCGTGCGCGCACCCTGTAGCGCATCGTAAAAATGTCGCGTGCTCGGCTGAACGCGTCTGAAAACTGGCCAGCGGTTGCACTGTCACTTATACCCAAATCGCCTTGTCGACGATTTTCGCTAAAACGGTTTGCATCATCTCATCTTCTCCTCTTTCTCTAGTAGCTGGCCCAAAAAACGGGTATAAGGAGAAACGGTAGAGACTGCAATAAAAGCGTCAGGTAGGATCCACTAATATTTATGAATAAAATGCTATGGCATAGCGAAAGTGTGACGCCGTGCAAATAATAGATGTGGACTTTTCTGCATGATTATAGACACTTTTGTTACGCGTTTTTGTCATGGCTTTGGTCCCGCTTTGTTACAGAATGCTTTTAATAAGCAGGGTACCGGTTTGGTTAGCGAGAAGAGCCAGTAAAAGACGCAGTGACGGCAATGTCTGATGCAATATGGACAATTGGTTTCTTCTTCTCTGAATGGCGGGAGTGAAAAGTAAAGCGCAAAATGATCCCTGCTGCCGGATCTCGTTTAATGCCCATCTGGTGACAGCTTTAACGCGGATCTGAGGCCAACGGTTATCTCGATTTTTTTATAAACGACCGCTACGGAGATGAAAGGTTATATTCTTCAATCTAGCCATTCGCGGTCGGGGGTGGTGGAGAAACGGGGCGGAATTTGTTTGCCGACCGGGTGATCTGTGCTGCCGCAGGAGAGATTCATCACTACGGTCGTCATCCGGAGGCTCGCGAATGGTATCACCAGTGGGTTTACTTTCGTCCGCGCGCCTACTGGCATGAATGGCTTAACTGGCCGTCAATATTTCCGGGATCCGGTTGTTTCGCCCGGATGAAGCGCACCAGCCGCATTTCAGCGACCTGTTTGGGCAACGTTAACACCGGGCAAGGGAAAGGCGCTATTCGGAGCTGCTGGCGATAAATATGCCTTGAGCAATTGTTACTGCGGCGCATGGAAGCGATTAACGACGCTCCATCCACCAATGGATAATCGGGTACGCGAGGCTTGTCAGTACATCAGCAATCACCTGGCAGACAGCAATTTTGATATCGCCCAGCGTCAGCCCAGCATGTTGCTTGTCGCCGTCGCGTCTGTCACATCTTCCGCAGCAGTTAGGGATTAGCGTCTTAAGCTGACGGACCAACGTATCAGCCAGGCGAAGCTGCTTTTGAGCGCCACCGGATCCTATCGCCACCGTCGGTCGCAATGTTGGTTTTGACCGCGATCAACTCTATTTCTCGCGGTTATTAAAAAATGCACCGGGGCCAGCCCAGCGAGTTCCGTGCCGGTTGTGAAGAAAAAGTGAATGATGTAGCCGTCAAGTTGTAGTAACTTTAGAAGCGGCCGCGGATTGGAAGGAAACAGCGGCCGCGATTTGCAGATCATTCCTCGCAGAAGCTAAGGATTTATATTGAAATTCTGCTGCGTGATACGCCTATTTTTATAGGTTAATGTCATGATAATAATGGTTTCTTAGACGTCAGGTGGCACCATGGGAAATGTGCGCGGAACCCCTATTTGTTTATTTTCTAAATACATTCAAATATGTATCCGCTCATGAGACAATAACCCTGATAAATGCTTCAATAATATTGAAAAAGGAAGAGTATGAGTATTCAACATTTCCGTGTTCGCCCTTATTCCCTTTTTTGCGGCATTTTGCCTTCCTGTTTTTGCTCACCCAGAAACGCTGGTGAAAGTAAAAGATGCTGAATCAGTTGGGTGCACCGAGTTGGGTTACATCGAACTGGATCTCAACAGCGGTAAGATCCTGAGAGTTTGCGCCGAAGAACGTTTTCCAATGATGAGCACTTTTAAAGTTCTGCTATGTGGCGCGGTATTATCCCGTATTGACGCCAGCAAGGCGACTCGGTCGCCGCATACACTATTCTCGAGATAAACTGGTTCCAGTACTCACCAGTCACGAGAAAAGCGTGTTACAGGATGGCATTAAACACCATCAGGATTCTGCAGTGCTGCCATAACATGAGTGATAACATTGGGCCAACTTACTTCTGACAACGATCGGAGGACCGAAGGAGCTAACCGCTTTTTTGCACAACATGGGGGATAGTGTAACTCGCCTTAATCGTTGGGAACCGGAGCTGAATGAGCCCATACCAAACGACGAGCGTGACGCCACGATGCCTGTAGCAATGGCAACAACGTCCGCAAACTATTAACTGGCGAACTACTTACTAGTTCCGGCAACAATTGATCGACTGGATGGAGGCGGATAAAGTTCCAGGACCACTTCTGCGCTCGGCCCTTCCGGCTGGCTGGTTTATTGCTGATAAATCTGGAGCCGGTGAGCGTGAGGTTCTCGCAGTCATTCCAGCACTGGGGCCAGATAGCTAACCTCCCGTATCGTAGTTATCTACACGACGGGGAGTAGGCAACTATGGATGAACGAAATAGACAAATGGCTGAGATCGGTGCCTCACTGATTAAGCATTGAGTAACTGTCAGACCAAGTTTACGAGCTGGCTCGGACTCCTGTTCGATAGATCCAGTAATGACCTCAGAACTCCATCTGGATTTGTTCAGAACGTCAGCCGCCGGGCGTTTTTTTATCGTAAGTGCAAGACACTAGGGACAGTAAGACGGGTAAGCCTGTTGATGATACCGCTGCTTACTGGGTGCATTAGCCAGTCTGAATGACCTGTCACGGGATAATCCGAAGTGGTCAGACTGGAAAATCAGAGGGCAGGAACTGCTGAAACAGCGAAAAAGTCAGATAGCACCACATAGCAGACCCGCCATAAAACGCCCTGAGAAGCCCGTGACGGGCTTTTCTTGTATTATGGGTAGTTTCCTTGCATAAATCCATAAAAGGCGCCTGTCGTGCATGCCCATTCACTTTTGCCGAGCCGTGAGCGCAGCGAACTGAATGTCACGACAGCGACTCGGTGCCTGATGGTCGGAGACAAAAGGAATATTCAGCGATTTGCCCGAGCTTGCGAGGTTCTCTAAGCCTTTAGGGTTTTAAGGTCTGTTTGTCTGAGGCGGAACAGGCGTTTGCGACATCCTTTTGTAATACTGCGGAACTGACTAAAGTAGTGAGTTATTTTCACGGGCTGCAATATATTCTTTTTATCTTTTTTTATTCTTTCTTTATTCTATAAATTATAACTCACTTTAATATAAACAAAAAAAACACACAAAGGTCTAGCAGAAATTCCAAGAGTATGGCCAAGATACATTTCCAGCAAAGGTCTAGCAGAATTTACAAATCTCACAACTCAAAGGAAAAGGACATGTAATTATCATTGACTAGCCCATCTCAATTGGTATAGTGATTAAATCACCTAGACCAATTGAGATGTATGTAATTAGTTGTTTTCAAAGCAAATGAACTAGCGATTAGTCGCTATGACTTAACGGAGCATGAAACCAAGCTAATTTTACCCTGCTGTGTGGCACTACTCAACCCCACGATTGAAAACCCTACAAGGAAAGAACGGACGGTATCGTTCACTTATAACCAATACACCTCAGATGATAGAACGTGGGGACGAGGAAAATGTTTATGGTGTATTAGCTAAAGCAACCAGAGAGCTGAATCATCAGAACTGTGAGAAAAAAGGAGGGGGGAATCAGGAATACACTTGGTTAAAGGCTTTGAGATTTTCCAGTGACAACTATGCCAAGTTCTCAAGCGAAAAATTAGAATTAGTTTTTTAGTGAAGAGATATTGCCTTATCTTTTTCCAGTTAAAAAAATTCATAAAATATAATCTGGAACATGTTAAGTCTTTTGAAACAAATACTCTATAGAGGATTTATGAGTGGTTATTAAAAGAACTAACACAAAAGAAAACTCACAAGGCAAATATAGAGATTAGCCTTGACAATGAATTTAAGTTCATGTTAATGCTGAAAATAACTACCATGAGTTTAAAAGGCTTAACCAATGGGTTTTGAAACCAATAAGTAAAGATTTAAACACTTACAGCAATATGAAATTGGTGGTTGATAGCAAGGCCGCCCCAACTGATGCGTTCAATTTCCCAAGTTGAACTAAATAGACAAATCAATATAACCGAACTTGAGAACAACAATAAAAAATGAATGGTACAAAAATACAACAACCATTACATCGATCCTTACCTACATAACGGACTAAGAAAAACACTACACGATGCTTTAACTGCAAAAATTCAGCTCACCAGTTTTGAGGCAAAATTTTTAATGA
+
''&%&&#$$%+)*))00311132330-+,'$##$%$$$$%%.=;877>-,,-87830-)().-1015.../*%%&&&%%*+(-'&%$##%&&'%$$%&)224700004565447((((5=><=66100/1----B>>>?FHGJJJEDCCC;;;=665--,'''('&'(((&&&'()((,.00++)((),78955/-())*.***??;:<<>=<?HFAA?@:89<:1---+''(1.-(+'&&'1,36566663344799754,+,..0008562233,+++5400//2255///657*).-.00@=0=>@ACBDB84449:+**))()+++---0/,*),*+((,'(((*-(('&'&%%%&'/0.03002.-2*+237?@DCCEHDJECECDGJFA<<<EJJIJIIJHFFIJGGHGEDJIFCDGJEBB?;5--<57:88>764-)))&&'%*%%%,./0,,,)(('&****))+&++,,+,,,1277;,,++345,,+,1(''(32('*2/.--,+***''''&()***))*+)(&&$$$')&&&),,5)(&&()'%''')------017>BA@@<1/+0')%$$%%&'),--,,..//1'(55<;2,,**+*0))*'&%%'&$%&7:9??B.--.999:98:<222/../37-)&&&)('%&'(/))((+-,--.<FADEEGJJJJFEGEI<9/...1-,))))))(%''*6,,(',/*1,+1.0030/.//-*)((,*(((&--+**)*-/4657<=BCIEJ===@EAB::@AEE<;;:83,)'(,2266<7777<<>>@<>@=<@CD=8,,,+'&&%,+()''$%&(((((+,'&+,:B@CB9998A667:<?=>==AIDACBD=::;///03*)))-((((*(''&%&'%%(+/03/...1.**&'(*);9::CCJIJJEFIHFHJG0//0...(((((((?==;;=56520-,,+-..2;<BB=3335<;=>=?<767877111/03++*(2569;@<:87/&&&(&&(,.02387----,1??=<5*((<66634236A@8CE=>=?DHEDJHEJEHJEFFDFFECB<3344999CA655;JFJ?65500+('&&(+*'&%%&')*+3<><443)((&'(%%&('((&'''1-,3.+*((**-,+)()''(()*&%%')..-=>AEC?BA@A@CBGDBD<;<<>I=A?@BJGHE<?7:***>A999;@....87842///1))*4,)))''''*'''(((&()(')''''*...32:9<DE766475440*('+12;<>FEEGEDCCBAAJB<<=@?)8;10-%%%&'&%%&*01-)(()++++*)*)*.**()+()&$$%&$##$$$''&%&%%$#$##$%'(,/1111015>;=;;;2222<AGA?111+%&&%&''''0/5><===@JJFH???<<<:=<=@72/-+)*+/3//10562(&$$''(('((*-)(**))(())29('''6?:))))+('&%$#$$&''''())*-0***+/*/--.-,,*))'5>BBBB?::****9A>:99800/,+)&$$&$%&&&'((,-?@DEHGCC@>CAFEGFJEEFI>>?<<884('&&'()(()./0+++,.**++5:992200:==9::AAA@BB?A@D@654--,,**+(<<===>JGJJFGEJE=G@@A?@2,;7**33344/((((*-+)%$%$%%%5662355?8,,+'(%&&(***+888:;<<<<;77774'('**,*+--,((((*)),.B3001<D@;+))1221129211<666??><<==9/''(&'%%$%**,,);;:B1//+)+))))+**+,,,//630.,,15899<<9&&%%&)'),,'((',)*,''&&'')'&&'(,--'&$$('(''(3:***,2/)(('(,%$%&'(''-%$(**+%&&(''***),,-8:,,,,765657111=753&$$%&)****+,..,)))((('((()''((&&()356:8..887;;::JIA>>===774777@DJIFB@8888B3322567ECEGIJ444,+&'&%&+()),(&&*-4675444:?AHGA@B@9464478JJJJJJJHHJJJCCCEJGHJFJGDJJFFHFFEHDEA/////**,,***(*7/0+,)(()578553231'&(+,(&$$%(766(('((%%&**66:;>=>;1211//*&&'228;;AA>67*)%%$$#####&('&&'%&%%&)****68<AACA998=88994((()55665+)%%%%$%$$$12/.-.07444:;?EEIEAC@??<=1-+,,,0&%%&%(((45(('%%$%//.../15112264%%%*&&&'()-,*)))021///0./10%%%%&&&$$(()*(*'(/-('''''(,--*))(())/4110,++,99:6666+**+//.,++*123>?=:9,,,/?D4,,,/.//662600557611127779//0086679.-,,((;;--,,---.....,+)))(&%('4333585343,97<0001CBC>>?>?AADIJFIJJBCJGFHHFJ=;2-.//**%$$%%&,***&*49++++063+0.*'''(/33:<?CBAABJGFD;;;0**+''%%%(-'.0088BBCJD<<<<?211'''')()+3.,,/0*))&((*(&&'/579+F7)(((,,21001<;<@>>=?''02222'&&&0345:;>=AA''''---.FEE?A>::<B3334@:65586*(((*&&%%'&%%&'&&(45644/(2565?A@DHCE>99998867/...2322-2//**114341336:C5222011/.,-+++)(&$$&,/0369<===53335884333121.-.-2.'''6***'))%0,--,-&&))++,((*012453335;;;;8*('''&%())(*&'7;@>;;::==DB:7&'+''$&$%*&(+@7112:555359AA>6430.+,--+***25)BFJFDDCGGF?<>:AF==HDD65559==>B878533/++*/1)*$$$$'(''&%(((,21303,+*%$$&$%(*0/,,30343'''')(&$$$$#$$$#&%&&&%()&&('(())*)$$&%%%&)+.).(((7774,,**'')'(/64////*))*668==A86687/***6-*+7;A>@ACDF@A@@JGHA745448511634<:;>=::?@CFJGGFJDA@B::9CBFJJJ:::720*)''((+,(((;CB>----@@@@>==;89;@876%%%%)))5566////=;334'(-4-,4,((00=@AAA?:9<<8766@><400..**,,09A?;;;4444<80100,()00;93./76:=>A:::DBFAAGEDCAC@@964+)'&(+**++,,)*,,-.3)+,**'&&&):99;9755=DB?==><3/+%((((($$$)''&&&%%'&&%%/25673310013=//////./@ACJG6661.,./-**%%$$$$')())*23CGA?AABGDCGE@4--.88==<=4338?><<<7777@BBB@B@A?;;<CDBBBFC@@JFG>EIJB;:9-,)%&&).,%&$%%%(&&&''''028=3100667768)((()*&'&'($#%$&%&&%'(++.687=:756..37;?@??65...-1.--,1411/0(%%''%%''-0/...130///++;<>=@AJ99***$%$$&'*37222-('&&(')'()+//.+,(***3556++++,+,644//0448<<9,,-;>ECDDBJJGG>:11012/***88654+**(&%&'''&-..<+++(++,+..A@@?=;9;992012,,+*+'&((-/.9BIBAABBBBCEABB***)0./11667;9678))))75.--++,,/,,+*(()+1('226=<;;A<===J?>=8++*('&'+.)?ABFD4/..(((('''-99:<;339??990///3879-+**9<=??A>7..89;;>>999AC@;33:?@?7667878;B>??>CE==C@7777<4+,<;;<A@665511//11/3-,*((%####&'((((4455122::7**)(&$$$$$$%%''('-01/.-+***,-210089434344>A98)(','''+((../8====>98>8))))('&)&&&(10/--)((*,+**61.../6;7755...**&&'0--,,/../7:899775496544:,+++('%%'(/+++*)%%'.))*8:@?BACEG;;<55-**+87766>F???@HJJIEJ;,+(')*+))())**+-)))2/.--.278+*&%&&&&(''&&''&&(&')053;))))(().--1=BCEEHJJC5112CAEECC=<;2/.-,-/--5687'''&&')*01....<:75200)('&(..78G9896878=@C:9943336;78?@@@A522255=7)((()*++/11231-333.///A>77-,,,6***,,''%%'&%&'(333C?CABFA@@GE54301-./8AADDEGECEC:99:JIEE::7446667;555965555610/(,-.--..0/)&&&&/4+*&'&&)*%$&'(&'%%%1,34-''')('&''%%%'4468:9=<=88::6559*)((/,(((%%'()*((((('))8>:877:222/.+)&&''+,1357;9776/..02666;8896.*)),+,0,,,+))''&&()10--.*'*-03887('%&'%%&&'()(''))+/1,,,,*-+*)*(')&&&'.2988@A>:7789;644471,,,/0008778@@A;77...0/++)&&%%&'&-,.,)(().///338999>6666641;@><<>>CEGCACC4:91/-,-+-).,+)((&%'()''$$$**%%&,89>FC@AFC>><<0/1424'&$$%%$%%),-&&&&')((%%$$'''&&%#$&&%',-//.--,0875453342/4509989:99965555::332156EECJGDDAAABEA@>=?@>>8777777:9888534+++,6/822226)(('(&%&'.2/..,&*()))9:966568;;=5577'&&)))***110/.245==<<??4...4448556711111@??@>?>@>;>=6547544(''.*2.00./--+,--,.(&%'+35798885766556//2045632-,))*026::21100*(()3678,,,766853300('(&'/488(8222212221)(*))*++2389+**--''%%''&$$$%')+.--.*+*)79:>;9:7777=<;=?@A@@C>???=<=?A)(((/&&%%'')***)%%%&&(()))((++(',*++&((('')&&$$##'(-09<?BAC@>=@=<;9;/643311/..--,,//...11118912)),+,))),60.(%&''';89986689,,,,,78)((.('('0315011..1>@><7:899:?FIGFCEBBEGEIEF@>;;:*,**+78****)('&'()*+2023:51023-**)*((('((4/)))),*'&&%'*/45::=AHD==?DCBDAC87<543::90/..03646>.,,.**)+138<>;;<9:7,*(''('((%%%%'()105==?@;<@@@3&&1054897888:<D7758:0+;EFFABAD;<<>BFB@CA222BBBBBEF=>?<<;;DDEIHFCAAAEB@=0/..9;BCB@BBCDAB@AABE7777A=:401100-.32..--()))11/%%%%('')*,7/.-&-,,-,....&$$$&&&''(,1('((/-'%'*))*,12143464<<<5333:43<47,,-./,-(%%'(06552,-:<CDCCAB@?::*'&'%%%%%'4345::556343243/..229=;21029=>6667EECCABBF;;88:F@A=63332++,/-/34<>544:;12280/**)%%&&'
@Glass_T7V_3_D3_11_6_8
AGTGGCGTGGGCATGCACGATGCAACGATCGCGAATCGCCGCCGTGCAGGCGTTTCTACGGCGTTCCAGCCACTATTTCAGGGACAAAAATGGTCTGCTGGAAGCAACCATGCGCGATATCACCAGTCAGCTGCGTGACGCGGTTTTGAATCGATTACATGCACTTCCGCAGGGCAGTGCAGAGCAGTTTAGGCGATTGTTGGCGGAAACTTCGATGAAACGCAGGTGAGCAGTGCGGCGATGAAAGCCTGGCTGGCGTTGGGCCAGCAGTATGCATCAGCCGATGCTCTATCGTTTACAGCAGGTCAGCAGCCGCCGCTTGTGTCGAATCTGGTGAGCGAGTTCGTCGCGAATTGCGCGCGAACAGCGCGGAAGCGGGCTACGGCCTGGCCGCGCTGATTGATGGATTATGGCTGCGCGCGCGGCTCTGGCAAACCGCTGGATAAAACCCGCGCTAATTCCCTGACCCGCCACTTTATCACTCAGCATCTACCCACCGATTAACCGAGGAGACGTGATGTCCCGAATGGCAGAACAGCAGCTTTATATACATGGTGGTTATACCTGCACCAGCGGGATCGCCTTCGAGTAGACCGGGCCAACGGTAACGTGCGGGCGACCGTGCAGGCCGCCGGGCGCGAGGATGTCGATCGCGCCATGAAGAGCGCGGCGGGACAAAAATCTGGGCGTCGATGACCGCCATGGACGCTGGCGTCTTCTGCGTCGGGCGGTTGATATTCTGCGTGAACGCAATGACGAAACTGGCAAAACTGGAAACCCTCGACACCGGAAAAGCATATTCGGAAACCTCAACCGTCGATATCGTTACCGGTGCGGAGCATGCTGAGAGAGTACTACGCCGGGCTAATCCCGGCGCTGGACGGCAGCCAGATCCCGTTGCGTGAAACGTCCTTTGTGTACCCCGCCGCGAACCGCTGGGCGTAGTGGCAGGGATTGGCGCATGGAACTACCCGATCCAGATTGCCCTGTGGAAATCCGCCATGGCGGCAGGCCGGCGATGTGGATGCGAACCGAGGCGAATGCGCTTACCGCGTTAAAGCTGGCTGAAACTACAGCGAAGCGGGCCTGCCGGACGGCGTATTTCGCTGCCGGGCGTGGGCGCGGAGACCGGGCGATGTACGACCGAGCATCCGGGCATTGCCGATGATGCCCCGGCGGTGTCGCCAGCGGCAAAAAAGTGATGGCCTTTCAGGCAGCCTCTTCCCTGAAAGAAGTGACCATGGAACTGGGCGGGAAAATCACCGCTGATCGTTTTCGATGATGCGGATCTCGATCTCGCCGCCGATCGCCATGATGGCAAACTTCTTTGGCTGCGGTCAGGTGTGTACCAATGGCACCCGCGTCTTCGTTCCGGCGAAATGCAAAGCCGCATTTGAGCAGAAACCTGGCGCGCGTTCAGCGCATTCGCGCGGGCGACGTTTTCGATCCGCAAACTAATTTCGGCCGCTGGTCAGCTTCCGCATCGCGATGCGCTATCGCCAAAGGCAAAGAGGAAGGCGCGCGCGTACTGTGCGGCGGCGGATGTACTGAAAGGCGATGGCTTCGATAACGGCGCATGGGTTGCACCGACAGTGTTCACCGATTGCGGCGTAGCGATATGACCATCGTGCGTGAAGAGGAATTTCGGGCCAGTGATGTCCATTCTGACCTACGAGTCGGAAGACGAAGTCATTCGCCGCGCTAACGATACCGACTACGGCGGCGGGCATCGTGACAGCGGCGCGCATCGCGTCGTTCGTGGAAGCGGGTATTTGCTGGAATGGACCACGGCATATCACCAGCAGATGCCGTTGGCGGCTACGAACGCTCTTCCGGCATTGGTCGCGAGAACGGCGTGATGACGCTCCAGAGTTACACCCAGGTGAAGTCCATCCAGGTTGAGATGGCTAAATTCCAGTCCATATTCTAACCAGGAGGTTTATTTGCAATTTGACTACATCATTATTGGTGCCGGCTCAGCCGGCAACGTTCTCGCTACCCGTCTGACTGAAGATCCGAATACCTCCGTGCTGCTGCTTGAAGCGGGCGGCCCGGACTATCGCTTTGACTTCCGCACAGCCAGATGCCCGCTGCCCTGGCATTCCCGCTACAGGGTAAACGCTACAACTGGGCCTGAAACGGAACCTGAACCGTTTATGAATAACCGCCGCATGGAGTGCGGACGCGGTAAAGGTCTGGGTGGATGCGTCGCTGATCAACGGCATGTGCTACATCCGTGGCAATGCGCTGGATCTCGATAACTGGGCGCAAGAACCCGGTCTGGAGAACTGGAGCTACCTCGACTGCCTGCCCTACTACCGCAAGGCCGAGACTCGCGATATCGGTAAAACGACTATCACGGCGGTGATGGCCCGGTGAGCGTCACTACCTCCAAACCCGGCGTCAATCCGCTGTTTGAAGCGATGATTGAAGCGGGCGTGCAGCCGCGCACGGACAATCTGCAACGGTTATCAGCCAGGATTGGTCCGATGGATCGCACCGTCACGCCGCAGGGCTGTCGCGCCAGCACCGCGCGTGGCTATCTCGATCAGGCCAGATCGCGTCCTAACCTGACCATTCGTACTCACGCTATGACCGATCACATCATTTTTGACGGCAAACGCGCGGTGGGCGTCGAATGGCTGGAAGGCGACAAGCCGTCCAGAACCGCAACAGCAAAGAAGTGCTGTTATGTGCAGGCGCCATTGCCTCACCGCAGATCCTGCAACGCTCCGGCGTCGGCAACGCTGAACTGCTGGCGGAGTTTGATATTCCGCTGGTGGCATGGACCCCAGCATCAGCGAAAAATCTCATCATCTGGAGATGTATCTGCAATAGAGTGCAAAGAACGGTTTCCCTCTTACCCCTGCCCTGCAGTGGGGAGCCAGCAGAAAATCGGTGCGGAGTGGCTGTTTGGCGGCGCTGGTCGTGGTGCCAGCAACCACTTTGAAGCAGGTGGATTTATTCGCAGCCGTGAGGATTGGCGAGATGTCGGTACCATTTCCTGCCAGTAGCGATTAACTATAACGGCTCGAATGCAGTGAAGGAGCACGGTTTCCGTGCCACGTCGGCTCAATGCACTAGCCAAGCCGTGGGCATGTGCGGATTAAATCCCGCGACCCGCACCAGCATCCGGCGATTCTGTTTAACTACATGTCGCACGAGCAGGACTGGCAGGAGTTCCGCGACGCAATTCGCATCACCCGCGAGGATCATTGCATCAACCCCGCGCTGGATCAGTATCGTGGCCGCGAAATCAGCCCCGGTGTAGAAATCCCGAGACGGATGAACGTTCGATGAGTTCGTGCGTAACCACGCCGAAACCACATCCATCCGTGCGGTACCTGCAAAATGGGTTACGACGAGATGTCCGTGGTTGACGGCGAAGGCCTACGGGTTGAGAAGGCCTGCGTGTGGTCGATGCGTGGATTGTACCGCAGGTCTCACCGGAGGAATTTGAACGCCACCGAGCGGTTGATTAGCGGATGAGGATATGATTCGTGGACAGGAAGCGCTGCCAGAGGAGCGCGGCGGGATATTTTGTGGCGAATGGGATGCCGGTGAGAGCAAAAAATGAGTCGTGATGTGAACTAACGCAGGAACCAATAGATAAAGTTACCGTTCCAGAGGGGACCGAATCCTTATATAAACACTGAGGTAACTCTCATGCTTCATATCCAGTATTCATGATGCGGGCTTTTTGCTGATATTTAACCCGACAACATTCCTGATACAGACTATTAATACAACCTTATCTGCGACAGATTTTATTCTCTTGATATGTATGCGTGAACAAATCAAACAGGATATGAATCTGATTGAGATTTTATTTCTGTAAAGAAGGGTATCCTTTTTATTATGGCTATATGTATGGCTATGGTGCTGTTGTTTCTGTATATCAATAAAGACAATATAAAAGTGATTTACAGCCTAAAAATAAACCAACGCCAGGTATACTTGTTAGCTGTGATAGCAATAATAATTTTGCCTGTCAGACTACAATGACTGAAGATGTTGTGGCGGGACATG
+
&&',,)'%).7;::<<<<21101,,,)%%$$$%'&&&)+,*///:?BACDDCB=98757432((%$&'(,-2563435'''-6785559;<;=DBABCECF9>8444::;;98:9799643788;JGJGJJJJJJJJJJJJJHIJJHHFJJIGFJJIFFFJF?>=<220057;;?8777D87338.*&&&'&&'//0/---,-3@FCFJA@@?EEDFJJHJFD@@ABGEEJJJJJJDDDGEEEHDIG99:=958/+'%%$$%7;?===86555:;8832226777++++.%$$$'**')*3567774446BCGFECD>98;2.('976633???J=;:;2/.,,02334885420,+)''+0/.,'&%'+*//@?<88?>JGEEEGIBJIJJJJJJJGFHBBDJJJJJIDDDDIJJJA@7A1.(((+(''(+788:JFEH?GEEJJJJJJEJDGECBBCE876687544//.''''1*,*+++*)*))+)(&(23046:=>@BAJGAGEJHGDABB====JJJJJJJJJJJE;:@::DEEDD@BJB@BGIIJHJJJJGJFEF:984&)%%'')*),,)('&&),0)+*+(%%%'(+--..()*2239<<=@@.(')'887689CB88;572119<=:9;81-78A@>('')*)))/+''''(''%&*+%%%')((++.462213338CDDCCEGEEEFCA@<8(&&&&&)((((3''''8;:88---34,'&$$$%&()(...:<EDJJ@@889:@?)'&,(/212.00>>?>=@CJIHIC/...*++).108>>988;<@<>>;JJJJEJHJIJFFG@??>E?>@A?BCBDB86*)*0&&'''4((''()*3211%%%&,./93<1000454<8----,,)(''*++*-,,,,A@>?@@@FH@::=712/+++1/.*),+,,-)*+,357:9=<AHHJJHIC::::;A>ACEGGFFEEFH?>??JJHEAA9657:>?A95-*)*5450.-.3/,,+'$%(())))/10+%%%'(((('('&$$%%&%#$&%*'&%&'('&$##$%'&$&/1<<>?;9==<:///././2/5..//:9==<;213.8889<>ABE98844222)&$%'**2156;65.-.0999=9>95669:9-++))(&$$&/.44459>@CFFEBBB>?6,*(%&&',./0./-66657559<=FC???>CJJH<:8*(((++(%')&''-''(((59:?=GD@4::BCJIJJIHCBBCGIJJF@>;;;+**,)&(,**2)())<<?=<<9,,'(99<?>>?:=:CCC6,+*,622DD<:7*'()9;>ADEFIJGG==<999210'%&&%%$##.3334754./+++&'(0//./00./0157:79:;:;6667/.4011118876/-)'''%''##$%&'%%%%),6900001)*+,044554222377:7((((10//---**C>=50001'&&%%%&%%(')*+++****1115+55<///.00+***0./*.2269>@BCFC@CGJGHHHJFJJIJHFJFDFDFCBA.../2-+&%%&(....7=?GJEJJFEEJD@:656687222:89?AEEFJGGHIJEAA:8669966==3220.,&%%%%%&&)-656456@BA0001B::87440,-*.&&&&%%(.=;<<=DFCD?=74435EHJED@B====HEHIEFHD55479-+++'7:;;<>?J<<<8986563333.-*()?@A?A?@??111/00-(('&$$%%.1;;99553----+*)*/5610017><::8:>*))*)'%$%&%&&'*&&%$&&%$$(*'''((())65237<<=:/.*)*****)(&(,+9=IJJJHHHEEDECBDJEIJIJJJGGDG>=966555.--6=2222:999@::9:@ACDFB@CEBDBACEIJIJHIHIJG>.()'')))**+,066CFDGJJGFHJFHJIIHJIJFJJIIJIHEEGC>><34669ADG:998<5578;:BDABB@DC544399ABC=>DFEJJJFD=665642+,,+...0))*8BGFF::::GE>>>?DCAEB5555DAJBCCAAHJJIIFHIEJECB;9,+**.//9:>?AFD?>>BFFHDHIJJJICDFAGDEH:99:IJJHJ610-*(((012430'+'',+('(+*(%&(174133/))&&&)0:;=78867355423=<<21*,10//>CGFA?<990+**'%&$$$&&*+-87777;:;<BJFFBAAAC9?8766769;B;::5644*)/++5:99=>BBBABCBI@@4444@;;?<<=>JJJCJA9889A59543113325<>@@DB9888;32-,-0,6////:6*'&%&(%$&(+-+*%%$%$$$$&&(./137;;<<AFJHJJIJFGIE7668/--,01166:CCC@@AJJIGIJGJHFJ@?@@JGHFB>/1*111)''('%$$%,255100/2/**('%$%'''&'&''(%$$$'('''(&'&'(()())'((&&$$$-5784217<<>B@??CDEJH<;;;>:7*('(/'%$$&*/4<:?CAFCCHIDJJJJJJCCBD=20**39<>A@''''CCDGJHJAAABJJJHCBA@8889DEBA?////ABBDC55559989EFIGJJJJJF>>=3334///0766++%$&&'*003456>AAADBDB/..(&%%&&*))%*)('+&,/01.---*'&&((+++,,41,,9:>>;<<::>311134880////744556?=87779:?=21,7:;A=:::((((BDFJJJHJHJJJHIIFECDG<;;9;;;HGFHIJEH::872,'&&(*(+)),+)*)((&**+,'&&%#$&(()&%&((+.2(('(&&&&,%%%%%%'(()01/+('((((()(../''0-0.+67=<??332,/--1(%&&((&&'(8;;9433.+)(((''(((**+'&(*/10((('++&%'%&26=BACABBCECF=;=:7778?ACHCCBBD@;;=<@A?@AB@@:732,*)%#'(%%$&$%%&''()+,36656;:;3++++11456ABDEHFDFHDFDFHH;::988222,/-*+(%&'(((/4544(..??>@AA8766:7334,5&&&&&&'1+)),,<?DGJHEDB@>0-*,+*+./((,(9;@CFJFJJHDDJDJJIGGJJIJJJED@76;2>?B?<2222+*++,(((&()57;<7;@?ACDA?=:98788757//008;;<996<@@;?76665420/.+*(())++..-+,)'+,89<F9889>8899@DB>=70187;33108756667(('*/&)&&%''(()*(('%%&''(&'+-2))**/004=<=56986500+)*++**)(&&((()*+4:;=BBCEFJGIHHCGID----ECB?>?@C?<=EJCA@@DB76568....,,,-0-)%&&*+/4(''&(()7;>=DFFCB<??''&'((****))*,,&&&&-++)''(%%%%%*')&(+&*,%0/0---()('()))---,,+,+++&'&&(&#$&,,--.-/.34222230,2:99222**($%%$')24++*)()-021///.**)'(+)(''./-/../-)(''(%&&.'&&8888310/008=GGIJJEGDEDAF2222?:>:7-**'&$%&'(/..,*)&'(&,+('-,5I?<9889>BADFFGJJGJJJECEA@A@96&%%%%00668997689:::9;<BDEBCB>??>@@A??;<<<<;<=:98888;88655.-,,-1331-,.((+.---222224355555555899<:::5100262/.,2122,-))'$#$$'))''''//01878898777988876545----022388555569:;5452..-.'&'*)(''(''())*)01865436666676665655566667996666::;621-(-1454456555555544456644358544578;;:6665712;<98-)))*0+)*+**./686442446:22///176555677887665567:999788776522126565556776545576)&#%$&'(&'&'&
@Glass_T7V_3_D3_11_6_9
AGAGAAGAAACCAATTGTCCATATTGCATCAGACATTGCCGTCACTGCGTCTTTTACTGGCTCTTCTCGCTAACCAAACCGGTTGATGCCGCTTATTAAAAGCATTCTGTAACAAAGCGGGACCAAAGCCATGACAAAAACGCGTAACAAAAGTGTCTATAATCACGGCAGAAAAGTCCACATTGATTATTTGCACGGCGTCACACTTTGCTATGCCATAGCATTTTTATCCATAAGATTAGCGGATCCTACCTGACGCTTTTTATCGCAACTCTCTACTGTTTCTCCATACCCGTTTTTTTGGGCTAGCTACTAGAGAAAGAGGAGAAATACTGAGATGATGCAAACCGTTTTAGCGAAAATCGTCGCAGACAAGGCGATTTGGGTAGAAGCCCGCAAACAGCAGCAACCGCTGGCCAGTTTTGCCAGAATGAGGTTCAGCCGAGCACGCGACATTTTCTATGATGCGCTACAGGGTGCGCGCACGGCGTTTATTCTGGAGTGCAAGAAAGCGTCGCCGTCAAAAGGCGTGATCCGTGATGATTTCAATCCAGCACGCATTGCCGCCATTTATAAACATTACGCTTCGGCAATTTCGGTGCTGACTGATGAGAAATATTTTCAGGGGAGCTTTAATTTCCTCCCCATCGTCAGCCAAATCGCCCCGCAGCCGATTTTATGTAAAGACTTCATTATCGACCCTTACCAGATCTATCTGGCGCGCTATTACCAGGCCGATGCCTGCTTATTAATGCTTTCAGTACTGGATGACGACCAATATCGCCAGCTTGCCGCCGTCGCTCACAGTCTGGAGATGGGGGTGCTGACCGAAGTCAGTAATGAAGAGGAACAGGAGCGCGCCATTGCATTGGGAGCAAAGGTCGTTGGCATCAACAACCGCGATCTGCGTGATTTGTCGATTGATCTCAACCGTACCCGCGAGCTTGCGCCGAAACTGGGGCACAACGTGACGGTGATCAGCGAATCCGGCATCAATACTTACGCTCAGGTGCGCGAGTTAAGCCACTTCGCTAACGGTTTTCTGATTCGTTCCAGGCGTTGATGGCCCATGACGATTTGCACGCCGCCGTGCGCCGGGTGTTGCTGGGTGAGAATAAAGTATGTGGCCTGACGCGTGGGCAAGATGCTAAAGCAGCTTATGACGCGGGCGCGATTTACGGTGGGTTGATTTTTGTTGCGACATCACCGCGTTGCGTCAACGTTGAACAGGCGCAGGAAGTGATGGCTGCGGCACCGTTGCAGTATGTTGGCGTGTTCCGCAATCACGATATTGCCGATGTGGTGGACAAAGCTAAGGTGTTATCGCTGGCGGCAGTGCAACTGCATGGTAATGAAGAACAGCTGTATATCGATACGCTGCGTGAAGCTCTGCCAGCACATGTTGCCATCTGGAAAGCATTAAGCGTCGGTGAAACCCTGCCCGCCCGCGAGTTTCAGCACGTTGATAAATATGTTTTAGACAACGGCCAGGGTGGAAGCGGGCAACGTTTTGACTGGTCACTATTAAATGGTCAATCGCTTGGCAACGTTCTGCTGGCGGGGGGCTTAGGCGCAGATAACTGCGTGGAAGCGGCACAAACCGGCTGCGCCGGACTTGATTTTAATTCTGCTGTAGAGTCGCAACCGGGCATCAAAGACGCACGTCTTTTGGCCTCGGTTTTCCAGACGCTGCGCGCATATTAATACTAGTAGCGGCCGCTGCAGTCCGGCAAAAAAGGGCAAGGTGTCACCACCCTGCCCTTTTTCTTTAAAACCGAAAAGATTACTTCGCGTTATGCAGGCTTCCTCGCTCACTGACTCGCTGCGCTCGGTCGTTCGGCTGCGGCGAGCGGTATCAGCTCACTCAAAGGCGGTAATCTCGAGGTTACATTGTCGATCTGTTCATGGTGAACAGCTTTGAATGCACCAAAAACTCGTAAAAGCTCTGATGTATCTATCTTTTTTACACCGTTTTCATCTGTGCATATGGACAGTTTTCCCTTTGATATGTAACGGTGAACAGTTGTTCTACTTTTGTTTGTTAGTCTTGATGCTTCACTGATAGATACAAGAGCCATAAGAACCTTGCGAATCCTTCCGTATTTAGCCAGTATGTTCTCTAGTGTGGTTCGTTGTTTTTGCGTGAGCCATGAGAACGAACCATTGAGATCATACTTACTTTGCATGTCACTCAAAAATTTTGCCTCAAAACTGGTGAGCTGAATTTTTGCAGTTAAAGCATCGTGTAGTGTTTTTCTTAGTCCGTTATGTAGGTAGGAATCTGATGTAATGGTTGTTGGTATTTTGTCACCATTCATTTTTATCTGGTTGTTCTCAAGTTCGGTTACGAGATCCATTTGTCTATCTAGTTCAACTTGGAAAATCAACGTATCAGTCGGGCGGCCTCGCTTATCAACCACCAATTTCATATTGCTGTAAGTGTTTAAATCTTTACTTATTGGTTTCAAAACCCATTGGTTAAGCCTTTTAAACTCATGGTAGTTATTTTCAAGCATTAACATGAACTTAAATTCATCAAGGCTAATCTCTATATTTGCCTTGTCGAGTTTTCTTTTGTGTTAGTTCTTTTAATAACCACTCATAAATCCTCATAGAGTATTTGTTTTCAAAAGACTTAACATGTTCCAGATTATATTTTATGAATTTTTTTAACTGGAAAAGATAAGGCAATATCTTTCACTAAAAACTAATTCTAATTTTTCGCTTGAGAACTTGGCATAGTTTGTCCACTGGAAAATCTCAAAGCCTTTAACCAAAGGATTCCTGATTTCCACAGTTCTCGTCATCAGCTCTCTGGTTGCTTTAGCTAATACACCATAAGCATTTTCCCTACTGATGTTCATCATCTGAGCGTATTGGTTATAAGTGAACGATACCGTCCGTTCTTTCCTTGTAGGGTTTTCAATCGTGGGGTTGAGTAGTGCCACACAGCATAAAATTAGCTTGGTTTCATGCTCCGTTAAGTCATAGCGACTAATCGCTAGTTCATTTGCTTTGAAAACAACTAATTCAGACATACATCTCAATTGGTCTAGGTGATTTTAATCACTATACCAATTGAGATGGGCTAGTCAATGATAATTACATGTCCTTTTCCTTTGAGTTGTGGGTATCTGTAAATTCTGCTAGACCTTTGCTGGAAAACTTGTAAATTCTGCTAGACCCTCTGTAAATTCCGCTAGACCTTTGTGTGTTTTTTTTTGTTTATATTCAAGTGGTTATAATTTATAGAATAAAGAATAAAAAAAGATAAAAAGAATAGATCCCAGCCCTGTGTATAACTCACTACTTTAGTCAGTTCCGCAGTATTACAAAAGGATGTCGCAAACGCTGTTTGCTCCTCTACGAAAACAGACCTTAAAACCCTAAAGGCTTAAGTAGCACCCTCGCAAGCTCGGGCAAATCGCTGAATATTCCTTTTGTCTCCGACCATCAGGCACCTGAGTCGCTGTCTTTTTCGTGACATTCAGTTCGCTGCGCTCACGGCTCTGGCAGTGAATGGGGGTAAATGGCACTACAGGCGCCTTTTATGGATTCATGCAAGGAAACTACCCATAATACAAGAAAAGCCGTCACGGGCTTCTCAGGGCGTTTTATGGCGGGTCTGCTATGTGGTGCTATCTGACTTTTTGCTGTTCAGCAGTTCCTGCCCTCTGATTTTCCAGTCTGACCACTTCGGATTATCCCGTGACAGGTCATTCAGACTGGCTAATGCACCCAGTAAGGCAGCGGTATCATCAACAGGCTTACCCGTCTTACTGTCCCTAGTGCTTGGATTCTCACCAATAAAAAACGCCGGCGGCAACCGAGCGTTCTGAACAAATCCAGATGGAGTTCTGAGGTCATTACTGGATCTATCAACAGGAGTCCAAGCGAGCTCGTAAACTTGGTCTGACAGTTACCAATGCTTAATCGAGGAGCACTATTTCAGCGATCTGTCTATTTCGTTCATCCATAGTTGCCTGACTCCCCGTCGTGTAGATAACTACGATACGGGAGGGCTTACCATCTGGCCCCAGTGCTGCAATGATACCGCGAGACCCACGCTCACCGGCTCCAGATTTATCAGCAATAAACCAGCCAGCCGGAAGGGCCGAGCGCAGAAGTGGTCCTGCAACTTTATCCGCCTCCATCCAGTCTATTAATTGTTGCCGGGAAGCTAGAGTAAGTAGTTCGCCAGTTAATAGTTTGCGCAACGTTGTTGCCATTGCTACAGGCATCGTGGTGTCACGCTCGTCGTTTGGTATGGCTTCATTCAGCTCCGGTTCCCAACGATCAAGGCGAGTTACATGATCCCCCATGTTGTGCAAAAAAGCGGTTAGCTCCTTCGGTCCTCCGATCGTTGTCAGAAGTAAGTTGGCCGCAGTGTTATCACTCATGGTTATGGCAGCACTGCATAATTCTCTTACTGTCATGCCATCCGTAAGATGCTTTTCTGTGACTGGTGAGTACTCAACCAAGTCATTCTGAGAATAGTGTATGCGGCGACCGAGTTGCTCTTGCCCGGCGTCAATACGGGATAATACCGCGCCACATAGCAGAACTTTAAAAGTGCTCATCATTGGAAAACGTTCTTCGGGGCGAAAACTTTCAAGGATCTTACCGCTGTTGAGATCCAGTTCGATGTTAACCCGCTCGTGCACCCAACTGATCTTCAGCATCTTTTACTTTCACCAGCGTTTCTGGGTGAGCAAAAACAGGAAGGCAAAATGCCGCAAAAAAGGGAATAAGGGCGACACGGAAATGTTGAATACTCATACTCTTTTTTCCTTTTTCAATATTATTGAAGCATTTATCAGGGTTATTGTCTCATGAGCGGATACATATTTGAATGTATTAGAAAAATAAACGGATCGGGGTTCCGCGCACATTTCCCATGGTGCCACCTGACGTCTAAGAAACCATTATTATCATGACATTAACCTATAAAAATAGGCGTATCACGAGGCAGAATTTCAGATAAAAAAAATCCTTAGCTTTCGCTAAGGATGATTTCTGGAATTCGCGGCCGCTGTTTCTTCGAATTCGCGGCCGCTTCTAGAGTTATGACAACTTGACGGCTACATCATTCACTTTTTCTTCACAACCGGCACGGAACTCGCTCGGGCTGGCCCCGGTGCATTTTTTAAATACCCGCGAGAAATAGAGTTGATCGTCAAAACCAACATTGCGACCGACGGTGGCGATAGGCATCCGGGTGGTGCTCAAAAGCAGCTTCGCCTGGCTGATACGTTGGTCCTCGCGCCAGCTTAAGACGCTAATCCCTAACTGCTGGCGGAAAAGATGTGACAGACGCGACGGCGACAAGCAAACATGCTGTGCGACGCTGGCGATATCAAAATTGCTGTCTGCCAGGTGATCGCTGATGTACTGACAAGCCTCGCGTACCCGATTATCCATCGGTGGATGGAGCGACTCGTTAATCGCTTCCATGCGCCGCAGTAACAATTGCTCAAGCAGATTTATCGCCAGCAGCTCCGAATAGCACCTCCCCTTGCCCGGCGTTAATGATTTGCCCAAACAGGTCGCTGAAATGCGGCTGGTGCGCTTCATCCGGGCGAAAGAAACCCCGTATTGGCAAATATTGACGGCCAGTTAAGCCATTCATGCCAGTAGGCGCGCGGACGAAAGTAAACCCACTGGTGATACCATTCGCGAGCCTCCGGATGACGACCGTAGTGATGAATCTCTCCTGGCGGAACGTGAATTAACCAGTCAGCAAACAAATTCTCGTCCCTGATTTCACCACCCTGGCACAAATAGTGGATCAAATATCACCTTTCATTCCCAGCGAGTCGTCAATAAAAAAATCGGAATTAACCATTCGCCTCAATGGCATTGAACCCGCCACCAGATGGGCATTAAAACAGTCTCCGGCAAGCGGATCATTTTGCGCTTCGCATGCTTTGGTATGG
+
JJJJJHJJJJJJGJJJJJHJJJJJJJJJJGJJJJJJHJJHIJJHJJJJJJJJGJJJHJ77JGGJHGGGGJHGJJFFHEJ<('''&%%%,-++1257EDEIJJJHJJJGHGJJJEECCJJJJGJJHJJJFJGDGJJJIJJJHIJJJJJJGHJJJFHJJJJHJFJJJJJFJIDBHFJ@?@@FIJGJJJJJJGJJFJHGJJJJGJ@A=>??JIIJFJJIJFJG67A?JJJJJJC:3GJHJJJJJGFJEFIEFFCFFEJIJJJCJJHJJJJJHJFJJGJIIDCCHGFB;;9;@E1111998:=<>E999GJGIDJHJJ6''33CCBFJI?JJJJGID@****BEJJJHJJJGJIFJJJJJJHJHJJFHGIDJJJJJJJIJJGDDCCH==<;>,+,,4682BJJIJJFJHIHJJJIJJJIGJJJJJJJH=<:78BCDBFDDDFB@@@FIHJGJFJHJGJHJHDJB++,?CEHGIJJJJJJHJJDCFF===<++>IHJJJJIHFEBA>>4332100+.**.--99:;DIFIEJGJJJ6666HGFCDJ@?>?G:4338GJJJJHHJGJJEJJECEEIIHJGEIJJHFJJJJJJJHJJGJJJJJJJJJIHJHJHJJJHJFHFIGJIJFFJ;32;<FJC=??C<==?IJJA88@FEJFJJFJEJJJHEIDGIEJJHHIIJJIJJJJJJJGEJIJJJJJB>@JJJJJ>==>GJI@C>/*++.A>>ACFJIEGJFJFHIIJAABB?IEDFEJIJ<954.-,-8DD???J===EDGJIJJJJIJJFJJIIJJJJ<<:8:=>BFJJEGE555JEJIIJ>>=>JJIJGJJGJJJJDC>;;;@EDBIIJHJIJJJJJHJJJDFJIJJJJGJHFIDFJHJIJGIJA@@JJJFCGJGJJHIJGIJJJJJGHJJHJJJJJEEDGEJJJJJJJJJI=;::>CEJI@>AAAIIHJGJJJJIGHIJJJJJJJIJJHJJIJJJIIJGEFEFHIFJHG2222JHDJGJGIJJJFJJJHJJJJJGFJGJGJJJJHJHGJHD<<=JJIJFJHHHIJIJJIJHJJJJJHDD?AC-----)().3=:89IJIEHHICCCCJJJFEJCCDEGJFGGIJHJJIJJIJJGJHHJJJFJJJJJJJIJJJIJJJJJJGJJJJIJJHJJHIIHJJJIJHHJIIJJGJJJJJHIJ:::JGJFJGHIA??JJJJJGJJJGJIJJFGIJJJJHIFJJFJGJCGFDJJFJIE@@?@HFEJFDJJJJJJEHGBCFA<=333;JJJJJ@AA=JJFJHHJJFHIGJGJH@DGJJJJJHJ6J????IFHGJJJJJJIHJJIIJIJHJIHHJJJDJBBGJHFGJGJIJJJJJJIJJJFJJJJJJHJJJJDCCBIFGJJHGJJJJIJJJJHIJJGJJJEJGJJIJJJJJJJJJJJJB=?JJHGJGFJHJA<<==HJHIHJJDCFCBDB;::678>??FECB?=E@7-BCJHJJFJHJJJHFJHEDDJJJIJ>???@??JHIFEEIEFDHJGIJIJJHJHIHJJHJHHJJJIIHJJIIIJJJJJIJIJJJJJJJGJJJFHGJAABAFFHJFJJJJJJJJGGJHHIJFJJEJJFHDDJJJJJGJHJJJJHJJGJJJHIJJJJIJHJHHJHJGJJJGJFGFGJGJHJJJIJJJJEJGJHJJJJIJJHJHHJHEFJJJJJGJIIG===JIJGJJJJE<<=?JGIJJJGHA=:BHBCJHGJEDBD9888744>DCD>>>JJGJJIEHGEJFHJJJJBJEACDGHGJEIJJJJJJJJC<<<<GHJJEEJ79CB@G---0/<==897:;?JFBA<879;@FJIFEJJEE:9;;@JJJJHJJJGJGJHEEBCAFHIJIHJJHGIGJHJJJFJJIFJJJJHJF7774?CCCBFDDFEJIHEJHJIJIGEDGJJJJJJFHGJFHGEE8****AA@JIHJJJJJGJJHJIJIDCDJIHJHJJJGJJJHJJEJEJIJJJJGIIHJJFJHJGIGHIGBAEDCCIJJFGJJJJJHIJJJJGGJJJJJJIJFIJGJJJHDJHHJJJIJJJEJGJGHJJIFJFJJJJGJIIJFJJFJFFDJGCGHDEFDJJJJIJGJGJIJIGJIJGJIHFHHGIJIIBA?>61/(%%$%',))9:<=@FG@BB@DCB@DDHIHJJCFICJJIJJJHJJJHJJJJGIJJJIGGGJHHJJG?=<>A@4444HBAA=<////;<;=CDA@ABJHIJJIIJJDJC///=>111F<=<;GFJJJJJJIHEJJFJIJGHHJJJHHDFEEFEJJIIJHFIEJEHGJFHJJJJJJCIGFJDJGHFFIJJJJIJJJJJJJJJJJJIJJJHJJJJJJJJJJJJGGJBBFJIJJJHJIGHJHDGDDFHJJJJJGIHGFGJJEECC=;4-))((>=?DDJGJJJH>=:6668::89;;FJBCBCIFHIJJJJDCHDHHEGHJEIDD?@EEJGEJHJJIJJHHJHJJJJJICECBJJGJHIHJHJJJHHIGJJJJEIEEJHIJJJJJEJJJJJFIFJFGJHEFGIEDJGFCCD><99;>:66655348<EEIJJGIGHJFGJJJIHJJJIJJJFHGJGDIIJJJDGJEGJHJJHJIJCDBBJC@)'&&*.;A:;;AIJJJFJEGGI>>6DHCDJFGIFJJIGJJJDGIFGJFJGJ;:JJBIJDCEDDF-+++JJJG?<7JJGEGIIIGFJCHEGJJ:::JJFFJJHIJJJJJJIIIJJJJJJIHJ?>=>=+++++*',;1BEJJJJJJJEDCFJFJJIJJJJJ3111AABGCCADEDJJGJJGJIJJJHJJJHIGJJFJEDC;;<=JJHBEJJJDGJJJJJJFJFJBFDCGHJFCFCA@BBCEDEGIJIHJJJJJCFCBBCHJGJJIJJGEGJJJJEFBBCCIGCEEJJHJFEF@?@?FFEJIGIC@A21...../65646DEGEFFFDJFJD@@>>>9555A?@@;=?FAGDJCG@?@BDJFJGJEDDCFGEHJJE=;//===>BACEDDCEJCDDDHIGJIHGIJCABDJGJDHHJIHJJEIJJJIJJIFGGJJFFHJJHDDFHEFJIJIJFEABJJHJFJJIJJIJJIHGHFDJFEJHJJFFJEJEJJJJJHJIJJJIJGJJJHJIJJJJJAA<1-+,))*454555@F??A>?>>EEGJJHIJJFJJIJFJGGHG>IJHJIIJIJJJIGJJJJIHJGJJJFHHCCBDJJIJFJFJJIHGJGGHJFEF??>GF@@?>=+**ACDDCACJHEFJJHFJHHIJJHFJJ<7IHCJE<HDGJJJJ@=DIJJHJEDDEEJJJFJFG66255,00///86))82239@BGFGHH?=989CE=6668'''''''?DCEDEHEEDCBGJHGCFDHFIJJHIIHGJIJJFHJHFIJFDDG<<=HHJIJJIJFEEFGFJIJ9<>?A9211154-*))),;>82.../://FJJGIJEIJHEE>0..8<>>?>@AAJHDF??AAIEBDDEHJFHJJJGBCBBHCA:D>BIIFFJIGGGHGGGJE7566JEDDEDEED@AB<;?@?;;==BECCFCCBCDGCDC@??@@@@@EHHBBBAJJJHJJIDEDDD@@?DDEFFIFIFFECACBCDEGEGE:@IJB@....888<BCFDC@?GF@@@@?AABBBA>=:+())('(/(&''67:999AAAEC>?@?FDDDEF@A@@A@?@BDJIGD@??@ECDEDC@@:971/22:;<<?CCABBBDFCC@ABCFJJJJIEB?AD=FCF?3JGHFDEFJJJJJFECACIIIJJJJJJFJJHIJ>>>?JJFFEHFJHJJFIEB;10-,/0;=JJJJJJJFJGJFDCIGHJJIJJJJIJJJJJIIJIJGJJJGJHGGGIGEB>?=?7/-..9<000+(=;FEC::8/CEFFJ>?>@BAABABA////;?A<==>FCJGIGFIJJJJJDBCGGJEIJBB?,,/1<A;:==ACDCBBHBFGG22212>>EECBCCJDHB>?FJJJJFHIIJHIHJHJGHJJC;3.$$$%%&)%%%$&%%%&0013759::==?>6667EF@JIJJIHJIHHJJIGJJHJFJCA@@?AABD0/.-,,,-./88;AB=@C@@2,+,/..11468;;GHJHJGHJHFJJIFJGJJJHFHJJJFJJJJJJJJJJJJJJJFHHHIJHHJIJJGDFDEGHHGJJJJJHHJGJGFJJJJEE<J===<=?((../ACBDJJHJJHFFEJJJJJJCDCDJJCDGHDGC;;;;;99?CACFEGGGJHEJECD6555G>>>A////FAA@@JIGJJJJJJJJJJJFJDHGJJFJJJJGJHJFDJFDJJJJJIIJJJGJJJI>=;;;0...334?89:99667886''78=<??7@7GJJHJI>887:::GCEJJFGDEJJJ><;=>6525GJGGJJIGGF@CGFE::222<BECABECBJ3GEGEEBBC?@@@AABGEF::IJJJEAAACFJJJFDIGGFJJIGHIIHIFFHHJFDDCJIC?:::@7888FHJFHJJAJHHJJJJHJJJJJHJJJJFJFJJIFJJJIIEJJIJJGJJJHJJJH9999IJJFHJJJCCC=>::<=BB???BEJJGEJHHBBAA6445.,.1243,9@><<<CJJDFEDGHJJJJJJJJDGDJJIGA@@ECCCEHHJJIJJJJJJJJJJJJIHJJJJJGJJJJJIEFEJIACBEJHA?>E@<6//-/45@DGFGH<?:33448411<>?JE>=;,,,,661+'(;BA''''445:67<:899<JHD?A>+9AJJEGJJJJGFFJD;::::JHFJJJJJJHJJ2222H@@AEJ?@DCJGJJIJJIJJJJJG<<<JFJFEHHIGIHCJJJFIIFGB@HEJGFIJFIJJHEF?@B@AA;;@=<?>?::6;8>>EBEIJJJHJIJJJIJJJJJD4444JA@A@JIFGIFDJGIGJJJJJIJJJHHGD;D@<:9863,0043879;;=:-,++0)))?C?1401>>=<222//000?JJJJFJGIIGJJHIGHF89JJHJJFJJJJJJJHJJEJGJHJGJGJJIJJHJJJJFHJJJFHEEJEF==HHJJJJJJJJFCCCBDCFBJJJJJGJJIFEEEHJHJJJJJJJJJJIGHJJHJJJAHHECHHEGHIHGB>>>;@A3CBBDHEGJJIJJHFEJG?00459?ABJJJECGEJHIJGFHCIEGGGJJJJJJIJJJJ>DJA<;;;IHEHJIJJGJJFJJHJDGEHEGDEICDDJBDBGJEABBEFJGHJFJFJI?>77.++//40+++1+,.-//37@BJHGBBBJFJJJIJHEBABBJJJJFGCBADHHJJIJHJJHIJJJFJHJIHJJJJJJJJEFGJIJJJJ9999JJGJEGJJJJHHGJIJGIED;:9:A@CFHBCCEJJJJJJJJJJJIJJJJIIJIC<<J?@JGIJJIGJIJJJJJJHIJJJFJHJJGJJGJJJGIJJGJJJIIJJGIGHHDEHGJGHJIDFEEHEHEJJJJIJIFJCFF>>;4.+8:JDBBDFIJJJEJJJJIHJJEIGEC>>?IJJJC=9''''1,+++47:9CDFJJJJHJHJJJIHHJHJJIIJJJJJJIJGFGJJIIJIJGEJJJIJFJJEHJJHJJJBBA:99(((,''=<=;-EJCGIJJJJDJJCBBEJGGGFGJJJJJJIFFEEJIFJCJJ=<;9834*('&')&)18<?@HACA@EB:3.*2399EDJJEJFJJJJJFJJJJDFDFHJJJJGJIGHJICBCAIJJIE=>=>@A@AGJHGEEEHEGCDCHGD8777BGGBDCDG@<:9<=@@@A;?==5>8754522333=;;;;<C31100942214)('(&(&''&$$$$%##%'&('&'(()0034565423+**'(++-+&&((&&'')(//-&%%&%%&'(''&'''&&$&''&$#%%&''')06111022)'''%#%$%&&+,,/01./('**+,-((())'&&&(*+4('(&&&'32((('0/&&&'464445-,,+*))'(())%$%$$'((++)(%&&('+,-/,+,,36664/,,'+&%%%)*,+&&&%
@Glass_T7V_3_D3_11_6_10
ACCACTTGAATATAAACAAAAAAAACACACAAAGGTCTAGCGGAATTTACAGAGGGTCTAGCAGAATTTACAAGTTTCCAGCAAAGGTCTAGCAGAATTTACAGGATACCCACAACTCAAAGGAAAAGGACATGTAATTATCATTGACTAGCCCATCTCAATTGGTATAGTGATTAAAATCACCTAGACCAATTGAGATGTATGTCTGAATTAGTTGTTTTCAAAGCAAATGAACTAGCGATTAGTCGCTATGACTTAACGGAGCATGAAACCAAGCTAATTTTATGCTGTGTGGCACTACTCAACCCCACGATTGAAAACCCTACAAGGAAAGAACGGACGGTATGACGCCACTTATAACCAATACGCTTAGATGATGAACATCAGTAGGGAAAATGCTTATGGTGTATTAGCTAAAGCAACCAGAGAGCTGATGACGAGAACTGTGGAGATCAGAAAATACTTGGTTAAAGGCTTTGAGATTTTCCAGTGGACAAAGTTGCAAGTTCTCAAGCGAAAAAGTAGAATTAGTTTTTAGTGAAGAGATATTGCCTTATCTTTTAGGTAAAAAAATAATAATCTGGAACATGTTAGTCAAAACTAAATACTCTATGAGGATTTATGAGTGGTTATTAAAAGAACTAACACAAAAGAAAACTCACAAGGCAAATATAGAGATTAGCCTTGATGAATTTAAGTTCATGTTAATGCTTGAAAATAACTACCATGAGTTTAAAAGGCTTAACCAATGGGTTTTGAAACCAATAAGTAAAGATTTAAACACTTACAGCAATATGAAATTGGTGGTTGATAAGCGAGGCCGCCCGACTGATACGTTGATTTTCCAAGTTGAACTAGATAGACAAATGGATCTCGTAACCGAACTTGAGAACAACCAGATAAAAATGAATGGTGACAAAATACCAACAACCATTACATCGATTCCTACCTACATAACGGACTAAGAAAAACACTACACGATGCTTTAACTGCAAAAATTCAGCTCACCAGTTTTGAGGCAAAATTTTTGAGTGACATGCAAAGTAAGTATGATCTCAATGGTTCGTTCTCATGGCTCACGCAAAAACAACGAACCACGCTAGAGAACATACTGGCTAAATACGGAAGGATCTGAGGTTCTTATGGCTCTTGTATCTATCAGTGAAGCATCAAGACTAACAAACAAAAGTAGAACAACTGTTCACCGTTACATATCAAAGGGAAAACTGTCCATATGCACAGATGAAAACGGTGTAAAAAAGATAGATACATCAGAGCTTTTAGACTTTGGTGCATTCAAAGCTGTTCACCATGAACAGATCGACAATGTAACCTCGAGATTACCGCCTTCGTGAGCTGATACCGCTCGCCGCAGCCGAACGACCGAGCGCAGCGAGTCAGTGAGCGAGGAAGCCTGCATAACGCGAAGTAATCTTTTCGGTTTTAAAGAAAAAGGGCAGGGTGGTGACACCTTGCCCTTTTTGCGACTGCAGCGGCTACTACGTATTAATATGCGCGCAGCGTCTGGAAAACCGAGGCCAAAAGACGTGCGTCTTTGATGCCCGGTTGCGACTCTACAGCAGAATTAAAATCAAGTCCGGCGCAGCCGGTTTATGTTCACTTTCCACGCAGTTATCTGCGCCTAAGCCCCCCGCCAGCAGAACGTTGCCAAGCGATTGACCATTTGATCAGTGACCAGTCAAAACGTTGCCCGCTTCCACCCTGGCCGTTGTCTAAAACATATTTATCAACGTGCTGAAACTCGCGGGCGGGCAGGGTTTCACCGACGCTTAATGCTTTCCAGATGGCAACATGTGCTGGCAGAGCTTCACGCAGCGTATCGATATACAGCTGTTCTTCATTACCATGCAGTTGCACTGCCGCCAGCAACGCCTTAGCTTTGTCCACCACATCGGCAATATCGTGATTGCGGAACACGCCAACATACTGCAACGGTGCCGCAGCCATCACTTCCTGCGCCTGTTCAACGTTGACGCAACGCGGTGATGTCGCGACGAAAAATCAACCCACCGTAAATCGCGCCCGCGTCATAAGCTGCTTTAGCATCTTGCCCACGCGTCAGGCCACATACTTTATTCTCACCCAGCAACACCCGGCGCACGGCGGCGTGCAAATCGTCATGGGCCATCAACGCCGAACCAATCAGAAAACCGTTAGCGAAGTGGCTTAACTCGCGCACCTGAGCGTAAGTATTGATGCCGGATTCGCTGATTACCGTCACGTTGTGCCCCCAGTTTCGGCGCAAGCTCGCGGGTACGGTTGAATCAATCGACAAATCACGCAGATCGCGGTTGTTGATGCCAACGACACTGCTCCCAATGCAATGGCGCGCTCCTGTTCCTCTTCATTACTGACTTCGGTCAGCACCCCCATCTCCAGACTGTGAGCGACGGCGGCAAGCTGGCGATATTGGTCGTCATCCAGTACTGAAAGCATTAATAAGCAGGCATCGGCCTGGTAATAGCGCGCCGGATCGATCTGGTAAGGGTCGATAATGAAGTCTTTACATAAAATCGGCTGCGGGGCGATTTGGCTGACGATGGGGAGGAAATTAAAGCTCCCTGAAAATATTTCTCATCAGTCAGCACCGAAATTGCCGAAGCGTAATGTTTATAAATGGCGGCAATGCGTGCTGGATCGAAATCATCACGGATCACGCCTTTTGACGGCGACGCTTTTTCTTGCGCCTCCAGAATAAACGCCGTGCGCGCACCCTGTAGCGCATCATAAAAATGTCGCGTGCTCGGCTGAACCTCATTCTGAAAACTGGCCAGCGGTTGCTGCTGTTTTTCAGCTTATTACCCAAATCGCCTTGTCTGCGACGATTTTCGCTAAAACGGTTTGCATCATCTAGTATTTCTCCTCTTTCTCTAGTAGCTAGCCCAAAAAAACGGGTATGGAGAAACAGTAGAGAGTTGGAATAAAAGCGTCAGGTAGGATCCGCTAATCTTATGGATAAAAATGCTATGGCATAGCAAAGTGTGACGCCGTGCAAATGATTTAAATTGATTCTCTGCCGTGATTATAGACACTTTTGTTACGCGTTTTTGTCATGGCTTTGGTCCCGCTTTGTTACAGAATGCTTTTAATAAGCAGGGGTTACCGGTTTGGTCGCGAGAAGAGCCAGTAAAAGACGCAGTGACGGCAATGTCTGATGCAATATGGACAATTGGTTTCTTCTCTGAATGGCGGGAGTATGAAAAGTATGGCTGAAGCGCAAAATGATACCCCTGCTGCCGGGATACTCGTTTAATGCCCATCTGGTGGCGGGTTTAACGCCGATTGAGGCCAACGGTTCTGTCGATTTTTTTATCGACCGACCGCTGGGAATGAAAGGTTATATTCTCAATCTCACCATTCGCGGTCGGGGGTGGTGAAAAATCAGGGACGAGAATTTGTTTGCCGACCGGGTGATATTTTGCTGTTCCCGCCAGGAGAGATTCATCACTACGGTCGTCATCCGGAGGCTCGCGAATGGTATCACCAGTGGGTTTACTTTCGTCCGCGCGCCTACTGGCATGAATGGCTTAACTGGCCGTCAATATTTGCCAATACGGGGTTCTTTCGCCCGGATGAAGCGCACCAGCCGCATTTCAGCGACCTGTTTGGGCAAATCATTAACGCCGGGCAAGGGAAGGGCACTATTCGGAGCTGCTGGCGATAAATCTGCTTGAGCAATTGTTACTGCGGCGCATGGAAGCGATTAACGAGTCGCTTCATCCACCGATGGATAATCGGGTACGCGAGGCTTGTCAGTACATCAGCGATCACCTGGCAGACAGCAATTTTGATATCGCCAGCGTCGCGCCGGCGTGTTTGCTTGTCGCCGTCGCGTCTGTCACATCTTTTCCGCCAGCAGTTAGGGATTAAGCGTCTTAAGCTGGCGCGAGGACCAACGTATCAGCCAGGCGAAGCTGCTTTTGAGCACCACCCGGATGCCTATCGCCACCGTCGGTCGCAATGTTGGTTTTGACGATCAACTCTATTTCTCGCGGGTATTTAAAAAATGCACCGCGGCAGGCCCGACGAGTTCCGTGCCGGTTGTGAAGAAAAAGTGAATGATGTAGCCGTCAAGTTGTCATAACTCTAGAAGCGGCCGCGAATTCGAAGAAACAGCGGCCGCGAATTGCCCAGAAATCATCCTTAGCGAAAGCTACGGTTGTTGTATCTGAAATTCTGCCTCGTGATACGCCTATTTTTATAGGTTAATGTCATGATAATAATGGTTTCTTAGACGTCAGGTGGCACCATGGGAAATGTGCGCGGAACCCCTATTTGTTTATTTTTCTAAATACATTTCGAAATATGTATCCGCTCATGAGACAATAACCCTGATAAATGCTTGAATAATATTGAAAAAGGAAGAGTATGAGTATTCAACATTTCCGTGTCGCCCTTATTCCCTTTTTTGCGGCATTTTGCCTTCCTGTTTGCTCACCCAGAAACGCTGGTGAAAGTAAAAGATGCTGAAGATCAGTTGGGTACAGTTGGGTTACATCGAACTGGATCTCAACAGCGGTAAGATCCTTGAGAGTTTTCGCCCCGAAGAACGTTTTCCAATGATGGCTAAAAATTATTGCTGTATGTGGCGCGGTATTTATCCCGTATTGACGCCGGGCAAGAGCAACTCGGTCGCGCATACGCTACTTCTCAGAATGACTTGGTTGAGTACTCACCAGTCACAGAAAAGCATCTTACGGATGGCATGACAGTAAGAGAATTATGCAGTGCTGCCATAACCATGAGTGATAACACTGCGGCCAACTTACTTCTGACAACGATCGGAGGACCGAAGGAGCTAACCGCTTTTTTGCACAACATGGGGGATCATGTAACTCGCCTTGGATCGTTGGGAACCGGAGCTGAATGAAGCCATACCAAACGACGAGCGTGACACCACGATGCCTGTAGCAATGGCAACAACGTTGCGCAAACTATTAACTGGCGAACTACTTACTCTAGCTTCCCGGCAACAATTAATAGACTGGATGGAGGCGGATAAAGTTGCAGGACCACTTCTGCGCTCGGCCCTTCCGGCTGGCTGGTTTATTGCTGATAAATCTGGAGCCGGTGAGCGTGAGTATCGCGGTATCATTGCAGCACTGGGGCCAGATGGTAAGCCCTCCCGTATCGTAGTTATCTACACGACGGGGAGTCAGGCAACTATGGATGAACGAAATAGACAGATCGCTGAGATAGGTGCCTCACTGATTAAGCATTGGTAACTGTCAGACCAAGTTTACGAGCTCGCTTGACTCCTGTTGATCAATCCAGTAATGACCTCAGAACTCCATCTGGATTTGTTCAGAACGCTCGTTTGCCGCCGGGCGTTTTTTATTGGTGAGAATCCAAGCACTAGGGACAGTAAGACGGGTAAGCCTGTTGATGATACCGCTGCCTTACTGGGTGCATTAGCCAGTCTGAATGACCTGTCACGGGATAATCCGAAGTGGTCAGACTGGAAAATCAGAGGGCAGGAACTGCTGAACAGCAAAAAGTCAGATAGCACCACATAGCAGACCCGCCATAAAACGCCCTGAGAAGCCCGTGACGGGCTTTTCTTGTATTATGGGTAGTTTCCTTGCATGAATCCATAAAAGGCGCCTGTAGTGCCATTTACCCCCCATTCACTGCCAGAGCCGTGAGCGCAGCGAACTGAATGTCACGAAAAAGACAGCGACTCAGGTGCCTGATGGTCGGAGACAAAAGGAATATTGAGCGATTTGCCCGAGCTTGCGAGGGTGCTACTTAAGCCTTTAGGGTTTTAAGGTCTGTTTTGTAGAGGAGCAAACAGCGTTTGCGACATCCTTTTGTAATACAGGAACTGGCTCAAAGTAGTGAGTTATACACAGGGCTGGGATTATCTCTTTTTATCTTTTTTTATTCTTTCTTTATTCTT
+
&*B6666>JIHJJHCBA@==CACDJJBA@@533=CC9999JEJGJJJJGGF<=CDJJJJGJJJDJFJGGHJFA>87@;83346EGJJJHJGDJGGJEDJIGH885)*)'''.BFA@@=<?BEDEGJDHJJFJJJJJJJJFHHJJGJJHIFDGJGAA110041/../:955777EBABBDC?88871,-...459@<<<<<=::@AHDHHJJJGJEJHFJHJ6545@@<;<?BCDCFEEJ@?@BFDFGFJHIJIIJCA;BFJJGHJJGJIJHFGJHJJJHJFJIJJHGHIJGJJFGJAAABIHC>?AAFGJJ::::B?@DCDJIGHFJJJHJGEFEEC@?@>84332+**%%%$$$)(46<??>>>.--08-**+AEDJDDBBDE>=>>=?>?FJJIFJFJDHGGJGHHIHDBDBFIJJIGJIGIJHF?=HJGHJDHHC10+***+.+(,+.--,..&&)(()((*(4:EGBEFJGHGFEEJEJFCA>;2124787-(&&$$$(//123/4,)(((10/25,*(%%&&&>::<6,+,-,-:<<=;7666661/-++)*,++.1)(&%$&)**+,)$#$%'*%%%&)*0/5555+**-&)*-,'%%%&'&'))+-=>@GDDJJA@.../;=69699.11IJEGGFHJJJIFHJJECFJJHFHHJJJEHFHIJHJI6,,67ACEFJHIGDIJHJJFJIJJEFJHHJIFJGDGGFFJGJJIIJHIJIIIHGJ:445686:DJJJDFJJJFJIGEHDFEJFHDCIJFIEGHHJFJGEFJFJHJIJJJGJHFIGABBIIJJJIFIHJJGJJJJHGEJHFDFE8656@C?GA;777:JEGGIIIJIDJJJJJIIHJJEECEGGAA@ACDCC?A@>;110078:?@DJJFEEFJF?:9::<>?A75445;:;@BB:::;IJFIJJJGJJIEEECDDEJJJGJJJHDB3'''-&&&*+010122BEB??>?FHJDJJJJJIHEIHIIJCDEFCBCC==>DGFGGFJJGJIJIHJGIFJGFDGJJGGEHGHICB=555?9999EJJHGIJJJJJHGBBCCC4444J@?ABJGJ@?<<??GJIJGFJGJHJHIJIIJJH<<<'''';54//0((()2484430//488755521--/030++1312226EBCC>ABCEF6555DJJEEBCC@A?GHGIJGH@@?@HFGFGJJJJJIJJIGJJJFJJIIGJJJJJIJJJJIEJA=-+(*+3EIBGIIECD.)))23>CEJIGFEHGJHJJIJJIJHED@CE=381*+6679<??IFEEA=7784+%%%%%**/1CD>>>?BA>@???IJBCEBDFFFJJA+)))AAB@ABCE;;;<>6666:886>=78,''(''2=>=<==JJJJJC?=99::::D?@?DDBEDC@?@@DEGEDCDJEB('''--*+,++//262228:;<IGJJGIHFJG@?@AJFJIG@ADGJJJJFC@GDHECGJHBJJIJHFJHJJB@?><7558984161*'&&*66**+**&'**-/0(()BBCJJJJJJEBACEGGJGJDGDH>==BA>===>@AACFE?;46)*,,557;9CC:GB4.65673337>;;=>@CHGJFHJJJIFHJFGDCBIJHIJFGGGJD5222'$$$&('(--/+)2***-+++-4578BABA:711ECDCBEC<=;(&&&'(*.-//(89=@DJFFGGIEI===<@///-+)),=?C=JHFHFFEE;HF;<<<AC@BBGCIJJJFJJDFHJ??>?B@BJH>=<;=@?@9:::GJIJIIHJJIGJGHFJJJDFEDA@@AGEGGDJGFIJFJJJHJJJGIJJIJCGJJJJJJIJJIIJJJIIJJJJJJJFFCBDBCJJJJHJJJJJJJJJFHJJJHJHAABEGJGJJJHHJHGIJGGG===<A3123121'''&'((013478?56444EJIIIFJJIHGJHFJGFJEJJJJIIHFIF:976744521.(''+235GFJIJJHJIIJJJJJBCBDJJHJEJIIHJJIBBAABJJJJJJJCDJEJGHJGIJGH<;9)(((((+7330000@?5666IJJIJJJJHEJG?ABBB?>0001>A99:GJGJIDJJJIJJJJHGEJJJIFJGJCBBDJHJJHGJGDBACHJFJFJ6555JJF@JJHIFE)))*::5656>7778@@?@B==<=<5555<=0//01189::>;<<<DJIJJIJJFJIGJJFBAACEH988:::>>CEDIEJHIHIGIJFJGJEBAA@770CDHFA;;;<@>@BE>;;?CD<;<<A:8:6?B@B@AC@BCCIFHFIEFDDG=BFJEGDC30''%%(422/---0000299420067:;;;=;<;;@9?<55-('(&&&%%&&&('))(-0CGHFIJJJGEBAECFFJJFHH;ECFEEDJHJFDJCEB>>>>J???8;;7886334779;CFFGHIEIJJDFCDDDJFJCDGB@@>CFI<;5335=??BFJGJIJJHIH<;4;3<,,,***''&&&(&%$$$%'&.?FHJ999756,+**+*-++'$$&()((GIJIFJG<.--,+,/24>ECDJ=:EJJJJHHJFBA?EC<223HGGGFEIJEJJJBJ,+++:9==<93B6<:3:::992387BGIJHFCBB83:8;GEJHJGJJJJJJJJJJJJHJGFFJJFJH@@@1)())8?AJJJEJHHJHGHJGJJJJJC??@A<<:<?:8889FAABDJA?:::9=:9678567//-,**)('('''&(&'*+246:FHHJJJGJIEEA@=8A@JBBB@>CB<<JIJDE@>@?@AEBDCFG<;<<GEGFFJJJJJIEECBBFJJJJHJEDB=((((/012@BHHFJHEG?<2618)''&&6-'''23889:D7555BGAFJIJJJJHHJH?GJI=<DFJJGJIJEEDAA@BA??@A=<<;:<63<01?@>@E@JGG@@@=?AA6666<---HEEIGCCCDJJJJGJJHJF=>>===>IDCA5+++++-/21--.55678///0;B@>>CDHJGJJJJJHIJGFHGJFHGJJHIJGJGJJJIIJJJJJJJIIJHDEDJ>ABJ)((),)((&&$$$'&$%&(*58::IFFEJDA?D><;>HJGEJDGFIJJJJJJJJJJJJHJJJJGGGJJJJJHJJJJGJHFD@A@B?BBIJBB@41..,-+,.+(&'.,---.++2,&&%%%%*,2331--.667BBDA@A6678BJ>>>...1@8877;=EGGJJIIJJJDJGEJGJJJFH@334FAA?>ECD///01/..****JIJJIJJBCBCIHJEG:>?JJ8888=;8887788987:>CGGIJ?===HEHJIJJJIJ==<=EFGHDCBB?99;;CF<:::?EDCDEEHGF88883322335;9,,,<CCJ:::;GJHJFGCBHJHHIG9::;JEGGJJ..-,-1+++,C>?JIHFGBA>>>>:233GGIABA=<:32//.-,.0=@A=6<<AABDCA94JJEFED???IDDG???799BFECI;CD?A7233256:;==>@CBCCD7666>FDB?>?>AA@BBA=;-,.-+//366DDGDGF@@?;;;@GJ95232-6:>@ABECDGGFHHJJIJJJFJHEJJHIJHJBA>>EB@A@?AACEE<9;835668//>JFGBAAB?99::6JIJJJJJIGHJJJEFFGHJGGJHBDBBJJFJJJGJJEGFG0001.'&&'32-.)&&,2**)*..*()+'*)))+==BEBBBADCJJHEEEGH@@?@HGHEIFGJJ9889A=:65445=841))44689JEEJGHGJFJHIGBDDE5223GGJGJCFGJIJJEIJJDECCGJCA-,+,)).-.('''(*..//334?FE>==>JGJJJJH777)))/E<111:88EEFHII;;856)('%('(*(()*)***+,89A@BDHJJEICFC?<<>DFD32=;;;45@FHH999:111;64200')45;:;:CECGABEDDC;677JDDGJJJJJIIJFJIJFJJHHIFICAABHG<<<?999:>A@EJJJJJHIJHHJFI<=<::86531112@@87:65465622146;A>=BC8888GDGHCCEEJIJJIJJFGHJJEF@B9870.&&&'+*)+0//((((((262:>EHCEEHJJJJIIHJIFJJE''''HDJIJGEDGIC@<<<;;;;JJJJJGFJJGFCFFJJGJJDCABEEI@=>6:/36+9;<<BDC997543.'''-+1249?BHJGFFG?@DBCBG;20)'$##$$%&%))*458;JHJHHDEBA=>@@EIHJI@?>=7///@HIGHCJHIIHHJHIGIHHJJGIFIJJHJJJHJJ65557DABB=<=>>=>=:=FJGJHJIJJJE>=>?EIIJJJIIDCDCIHIJJHJJJIJA@@A0.))**,)''*79;9:776679<;9:8888;..-.-*-.,9;=HIGHFCB6'$%&&'+..0/269GJHEGHJJJJJJABBBJJJJHJJJJJJJFEIEJE@BA@EF>AFEJFC<EFJJJGJHJHJFJJJGCCH?DB5327895239:<BEJGGJJEGEGJJHGHJJCFGJJEDGJGGFJFCG?32234445)&%&&)''6CHAD?>;:668:==>>BC93344443333:<@@?@?><>HJHHIJJF??=9/0CDGJJJEJFJJBA;BC@?>1)()&%'+,''(((()1-)&&<@CDJJJEDDECFIJJE@<6@EJJJJHGJHEJJIHFHGHG>>>?C''''))'''(')*/.+(''%(*+:>FDEHEJB??EJGEDCEJJ7689;;;76/--23CFC@999:DCJJJHJJJHJIJGJ>==>EACABFHJHIJJJJGJDJJJJIJJJJHA5449EBGDFDBCBGIGHDJEFBFDEF?CC:3.--//579;<@??BBB@?>?ADCJJHJJJJJJJIJJJJJEJ9921223--0>;:789976328;:78770('**@<<<:<<AEA@=:9;99:@BFHJJGHJJJDEB>@JJGJGDFFDIGCDFAEDDJJJJJJIJJJIHGHIFJFGEIEGJHJJJHJIJJJJJJG:999HHJJGFEECEJIIJ?=>>C655:=53:2BEJJJFJFIHFJJFDDFGEHJIIHHJJJJJGIJIJJJJJGJJJFJHHHHJJJGB?@;2225<75/1<<67FFFHJEJIJJJHFJGA??DCFEEJJJGGJJFJJEDCB00(''''.01?::;;EJGIDFF@>>?DF===JJCHJJIGJJJGJIIHJ?><6JJJIJJ@@@@EHHIJA64458;<<DE?@722?;***+000011.---;+*2,***+34677GJGGHJGJFEFJIJFEHHJJJJHJJFHHJJJJJJIJHGFJ@?BDEB21//11--,++,4*('&**((79<BEB?<@G.----EAD??BH<;;980++/15;99;<====JJJFJF@<>@BC?9:90.--1/123;>ABCEFE@BBFHC@@>@@FIDCCBCB@??;99<<@@@GJDBCDB?ACEFFFIHJHIJJEGEGJJFFJHJJJJHJGGFFGJ556@GH;;;:=??AAA<<;;A@IJGJJJFJJIJJJIGIJJHBA>AGIJJH:766A?33FJFJJFFGDA>A@,++*:33+++..17888;@@IH=<6444=:111000?==777210026:=A@DD?JII<<<>I@@@ABCJHJJJ@?A?EDBDBJJEBA00003,-6:ABDA?@?CAAD2>>?7776;FJHEDHGEHJGFDCJJGFFJJJHJGJJJCDCFD<=>BCJC<>>>GJFEJGHBCBB//..9////C9>:4;9223/.//@BDCADFGGDFFJIIJIJDJJHHFDHJBJDCDFC?@GGADBHJJJE+++,>>>=CBEG@<<<:<=>B;997*2'''(/0/24;989@=:HJHHIIHEA?BACFEAACGFFHDBEAAEEHFHIFFCBCCEHF744++*+2.(((*--3'$##&&,-/.))))))*:B@BCCEFEFHFCD@>-,-553.''(&&$%(&(()<;CBEDGGD=EJHDCECFGD@@?=8B=1/-
@Glass_T7V_3_D3_11_6_11
TCGTACCCGCTCGCCGCAGCCGAACGACCGAGCGCAGGCATTGAGTGAGCGAGGAAGCCTGCATAACGCGAAGTAATCTTTTCGGTTTGAAGAAAAGGGCAGGGTCGTGACACCTTGCCCTTTGACTGCAGCGGCCGCTACTAGTATTAATATGCGCGCAGCGTCTGGAAAACCGAGGCCAAAAGACGTGCGTCTTTGATGCCCGGTTGCGACTCTACAGCAGAATTAAAATCAAGTCCGGCGCAGCCGGTTTGTGCCGCTTCCACGCAGTTATCTGCGCCTAAGCCCCCGCCAGCAGAACGTTGCCAAGCGATTGGCATTTTAATCAGTTGACCAGTGAAAGCGTTCCGCTTCCACCCTGGCCGTTGTCTAAAACATATTTATCAACGTGCTCAAATTCGCGGGCGGGCAGGGTTTCACCGACGCTTAATGCTTTCCAGATGGCAACATGTGCTGGCAGAGCTTCACGCAGCGTATGGATCTACAGCTGTTACTTAATTTAATGCCGTGCACTGCCGCCAGCGATAACACCTTCGCTTTGTCCACCACATCGGCAATATCGTGATTGCGAGAACGCGCCAACATACTGCAACGGTGCCGCAGCCATCACTTCCTGCGCCTGTTCAACGTTGACGCAACGCGGTGATGTCGCAACAGAAAATCAACCCACCGTAAATCGCGCCCGCGTCATAAGCTGCTTTTCACCCTGTCCCACGCGTAGGGCCACATGCTTTTCTTCTGCTCACCAGCGACACCCGGCGCACAGCAGCGTGCAAATCGTCATGGGCCATCAACGCCGAACCAATCGAAAAACCGTTAGCGAAGTGGCTTAACTCGCGCACCTGAGCGTAAGTATTGATGCCGGATTCGCTGATTACCGTCACGTTGTGCCCCAGTTCGGCGCAAGCTCGCGGGTACGGTTGGATCAAATCAACAGATCACGCAGATCGCGGTTGTTGATGCCAACGACCTTGCTCCCAATGCAATGGCGCGCTCCTGTTCCTCTTCATTACTGACTTCGGTAGGCACCCCCATCTCCAGACTGTGAGCGACGAGCGGCCAAAGCTGGCGATATTGGTCGTCATCCAGTACTGAAAGCGACGAATAAGCAGGCGTCGGGCCTGGTAATAGCGCGCCAGATAGATCTGGTAAGGGTCGAATAATGAAGTCTTTACATAAAATCGGCTGCAGGGCGATACGCTGACAATGGGGAGGAAATTGAAGCTTGCTGAAAATATTCTCATAGATGAGCACCGAAATTGCCGAAGCGTAATGTTTATAAATGGCGGCAATGCGTGCTGGATCGAAATCATCACGGATGACCGCCTTTTGACGGCGACGCTTTCTTTGCACTCCAGAATAAACGCCGTGCGCGCACCCTGTAGCGCATCATAAAAATGTCGCCGTACTCGCTGAACCTTCATTCTGAAACTGGCCAGCGGTTGCTGCTGTTTGCCAGCTTCTACCCGAATCGCCTTGTCTTGCGACGATTTTCAGTTAAAACGAGTTGACATCTAGTATTTCTCCTCTTTACTCATGGCTGACCAGAAAAAACGGTAGTGAGAAACGGTAGAAAATGTCAATAAAAAAAGCGTCAGGTAGGATCCACTAATCTCTGATGAAGAATGCTATGGCGTAAGGCGAAAGTGTGACGCCGTGCAAATCATCGATGTGGACTACTTTCTGCCGTGATTATAGACACTTTTTGTTACGCGTTTTTGTCATGGCTTTGGTCCCGCTTTGTTACAGAATGCTTTTAATAAGCGGGGTTTTTATACGGTTTGGTTCAGAAGAGCCAGTAAAAGACGCAGTAACGGCAATGTACCATGCGAATATGGACAATTGGTTTCTTCTCTGAATGGCGGGAGTATGAAGAGTCTGGCTGAAGCGCCGGAGTGATTACCCTTGTGCCCATATCGTTTAATGCCCCATATTGGTGGCGGGTTAACACCAATTTAAGGCCAACGGTTATCTCGATTTTTTTGTTCAACCGACCGCTGGGAATGAAAGGTTATATTCTCGATCTCACCATTGGCAACCGATTCATAAAAATCAGGAGCGAATTTGTTTGCCGACCGGGTGATATTTTGCTGTTCCCGCCAGGAGAGATTCATCACTACGGTCGTCATCCGGAGGCTCGCGAATGGTGTCGCCAGTGGGTTTACTTTTCGTCCGCGCGCCTACTGGCATGAATGGCTTAACTGGCCGTCTCAATATTTGCCAATACAGGGGTTCTTCCGCCCGGATGAAGCGCACCAGCCGCATTTCAGCGACCTGTTTGGGCAAATCATTAACGCCGGGCAAGGGGAAGGGCGCTATTCGGAGCTGCTGGCGATAAATCTGCTGAGCAATTGTTACTGCGGCGCATGGAAGCGATCAGCGTGGCTGATCTCGCCGATGGATAATCGGGTGCACCGAGGCTTGTCAGTTACATCAGCGATCACCTGGCAGACAGCAATTTCAATATGCGCCAGCGTCGCACAGCATGTTTGCTTGTCGCCGTCGCGTCTGTCACATATTCGCCAGCAGTTAGGGATTAGCGTCTTCAGCTGGCGCAAGGACCAACGTATCAGCCAGGCGAAGACTGCTTTGACGCCACGATCCTATCGCCACCGTCGGTCGCAATGTTGCGTTTTGACGATCAACTCTATTTCTCGCGGGTACTTAAAAAATGCGCGGCCAACGCGAGCAAGTTACCGTACCGGTTATGAAGAAGGTGGTAATGCCGCGTCGAATTCTCATTAACTTCAGAAGCGGCAGCGAATGGAAACGTAGGCCGCGATTGCCGGAATACGAGTCCTTAACGAAGGCTGAGGATTTTTTTTATCTGAAATTCTGCCTCGTGATACGCCTATTTTTATAGGTTAATGTCATGATAATAATGGTTTCTTAGACGTCAGGTCGGGCACCATGGGAAATCTGCGCGGAACCCCTATTTGTTTATTTTTCTAAATACATTCAAATATGTATCCGCTCATGAGACAATAACCCTGATAAATGCTTCAATAATATTAAAGAAAAAGTATCAAGTATTCAACATTTCCGTGTCGCCCTTATTCCCTTTTTGCGGCATTTTGCCTTCCTGTTTGCTTCACCCAGAAACGCTGGTGAAAGTAAAAGATGCTGAAGAGATCAGTTGGGTGCACGAGTGGGTTACATCGAACTGGATCTCAACAGCGGTAAGATCCTTGAGAGTTTTCGCCGAAGAAGCGTTCCAATGATGAGCACTTTTAAAGTTCTGCTATGTGGCGCGGTATTATCCCGTATTGACGCCGGGCAAGAGCGACTCAGTCACCGAGCATACACTATTCTCAGAATGACTTGGTTGAGTACTCACCAGTCACAGAAAAGCATCTTACGGATGGCATGACAGTAAGAGAATTATGCAGTGCTGCCCATAACCATGAGTAGTAACCTCAGCCACTACCTTACTGACCGAACGATGGGAGACACGAAGAGCATCACTTTTGCGCAACATGGGGATCGTGTGACTCGCCTTGATACGTTGGGAACCGGAGCTGAATGAAGCCATACCAAACGACGAGCGTGACACCACGATGCCTGTAGCAATGGCAACAACATTCAGCAAACTATTAACTGGCGAACTACTTACTAGCTTCCGGCAACAATTGATGGACTAAATGTAAAGACGGAGTCAACTTACGACCACTTCTGCGCTCGGCCTCCGCTGGCATATTGCTGATAAATCTGGAGCCGGTGAGCGTCGGTTCTCGCGGTATCATTCCAGCACTCCAGCCGGATGGCAGACCCTGCCGTATCGTAGTTATCTACAACAGGAAGTCAGGCAACTATCGATCAACAAAATAACAGAATCGCTGAGATAGGTGCCTCACTGATTTAAGCATTGGTAACTGTCAGACCAAGTTTACGAGCTCGCTTGGACTCCTGTTGATAGAATGCGGTTGATGACCTCGGGAGCTTCCATCTGGATTTATTCAGAACGCTGCAGTTGGCCGGACCGTTTATTGGTGGAGACGCAGAACATGGGGCAAGATGGAGCGGGTCAGCCTTCTCAATGATGCCTGCTTGCTGGTGGCTGTCGCCAGTCTGAATGACCTGTCACGGGATAATCCGAAGTGGTCAGACTGGAAAATCAGAGGCAGAACTGCTGAACAGCAAAAAGTCAGATAACCGCCGCATAGCAGACCCGCCATAAAACGCCCTGAGAAGCCCGTGACGGGCTTTTCTTCTGTATGGGTAGTTTCGTGCATGAATCCATAAAAGGCGCCTGTAGTCCACATTTCCCGTCGCTGCCAGAGCCGTGAGCGCAGCGAACTGAATGTCACGAAAAAGACAGCGACTCAGGTGCCTGATGGTCGGAGACAAAAGGAATATTGAGCGATTTGCCCGAGCTTGCGAGGAGTACTGTAAGCCTTAGGGTTTTAAGGTCTGTGACAAACAGCGTTTGCGACATCCTTTTGTAATGCTGCGGAACTGACTAAAGTAAGCAGTGAGTTATACACAGGGCTGCAAATATATTCTTTTATTCTTTATTCTTTTGTTTTCTATCAGATTATAACCACTTTTACTTGAATATAAACAAAAGAAAAAAAACACACGAAGATTAGCGGAATTTACAGAGGGTCTAAGCAGAATTTGCGAGTTTTCCAGCAAAGGTCTAGCAGAATTTACAGATACCACGACTCAAAGGAAAAGAACATGTAGTATCATTAGTTAGCCCATCTTGGATTGGTGTAGTGATTCAATCACCTAGACCAATTGAGATGCTATGCCTAATTCATTTATTTCAAAGCAAATGAACTAGCGATTAGTCGCTATGACTTAACGGAGCATGAAACCAAGCTAATTTTATGCTGTGTGGCACTACTCAACCCCACAATTGAAAACCCTCAAGGAAAAAACAACAGTATCATTCACTATAACTGATACGCTCAGATGATGAACATCAATAGGGAAGTGTTATGATGTATGGCTGAAGCAACCAGAGAGCTAATGGTAGGAACTGTGGAAATGAGAATCCTTTGGTTAAAAGGCTTTGAGATTTTCCAGTGGACAAACTATGCCAAGTTCTCAAGCGAAAAATTAGAATTAGTTTTTAGTGAAGAGATATTGCCTTATCTTTTCCAGTTAAAAAAATTAGTAAAAATATAATCTGGAACATGTAAGTCTTTTAAAAACAAATACTCTATGAGGATTTATAGAGTGGTTATTAAAAGAACTAACGCGAAAGAAAACTCACAAGGCAAACAATTAGCCTTCAATGAATTTAAGTTAGATCTAATGCTTGAAAATAACTACCATAAGTTAAAAGGCTTAACCAATGGATTTGAAACCAATAAGTAAAGATTTAAACACTTACAGCAATATGAAATTGGTGGTTGATGGCAAGGTCGCCCAAGCTGATACGTTGATTTTCCAAGTTGAACTAGATAGACAAATCAATACGTAACCGAACTTGAGAACAACCAGATAAAAATGAATGGTGACAAAATACCAACAACCAGTACATCAGATTCCTACCTACATAACGGACTAAGAAAAAACACTACACGATGCTTTAACTGCAAAAATTTAGCTCACCGAGTTTTGAGGCAAAATTTTTGAGTGACATGCAAAGTAAGTATAATCTCAATGGTTCGTTCTCATGGCTCACACAAAACAAACAACCGCCTCGAGAACATACTGGCTAAATACAGAAGATCTGAGGTTCTTATGGCTCTTGTATCTATCAGTGGACACAAGACTAACAAACAAAAGTAGAACAACTGTTCACCGTTACATATCAAAGGGAAAACTGTCCATATGCACAGATGAAAACGGTGTAAAAAAGATGGATAAGATCAGAGCTTACGAGTTTTTCGTGCATTCAAAGCTGTTCACCATGAACGAATGGACGATGTAACCTCGGTGCCATG
+
&'&'''/.'ABBCEFDJACCC1112,,,,.---43/.-+)((%&%%%&)/457:>ADCCFFJ@?99::C@?AAEA:889:=H3('%''%&%&&'+**'$%%&*))(''(=>0002<)32/,,.(((+,578=CJJEGEJEIJ::::FFHGJJJJJGGDGJJJHCFHGJJJJEJCGEJFFJGFJJJIDDDDGABCCJGFHJFJI<9HFGHBAAFHDC@@GDEEJGE?>7567;77DCDGJ>>=32/-,,'('+430+,..0=?IIEDAB5556*)))**(()+)&''.*)0076765734/+000)(((''+(''(+%%&'***((('(()1-101---(&&+*/./-)**77667;<A@FJAB=<886975//02235('')((((??@@@?A,++-++++?BFEJEJJD<AA@;<=<??=799AJEEFIGHHEFGEC<DGBCGDDDDAC>==<@AEGCCD;7641./6678=3301''((('''//29655-'''%'&'(&&&',,(')044989@;==;=>::;;A@43337'&&&),+39:>JJEEFGCAAA:;;=B8887;<<996/+*+30000;9:;;;9999>7778CBEJJEJHIJI<==DFHGGJGFJHJGFIGFFJHHHJGHJIGJJIIHJ>?>>BB=<+**),,*))*443*(()044688B@---,///3=@54//+*+''%&*+,./2/%%$$$%&%$%&(00022'&&*'/++'&%&))/.*++')%%&&-.-%&%$%&())'&''&%(+)****+,0455('(*??DFI8888C?=8111,,,-356>876-)()-//021455566BEIGJHGGA>A@EB>?:<;:GE;;855552253333BC2220933?4ACEEHEJIFJJJJDJJFJCB=8432288=7>?AHJDEEIIA@?@JJGCFAA;;)&&'.*((&&%$$%'&''''')&&'(3887=>?@<<<=@ABD988573/-.'<IDCH??@@JDCCBCCBD=;@?@BJCA6D4HEHCJJJJGIJJGEI;...&&&&'/-,-/089>CBFGDFFIH=<86...-)&&''(-*'(*('&*,,44111//0---,+466))*011.+**(((()''')22125788+*)(*)'*&&&&&/12234>?@=55260--27;99;557711+)))'*888<=A@@@JJHJJJJJIJJ<:::ACA52,,,*+*&%%%)322)**,338564542/0+**+321././;9>==0/.%))12,&&&#$'()*)&((?@>88889:ABDB<<<A=985:7541<BCA@AACBEJHECBA?<;<<<;9;;422***))/.)'''&%&%&''&&(+++-00//.,8.,,2(;---->-9:;::777)((&'%&&&%%''ECEDD@@C===<645418<:;*)'')(%&(&%%%))'(((*+,&&%%$%%%'*)*)*+'&)'*77989:99A>>5@20*'(''.*)(*,+&&&%)&%&(*&,../,.67<;999A@,*&&(++//1)&%')%$$$*'''&'''6617558113.**&%%&##$%%$$&%'),09911,-**)'$%&-274*((&''()&%$$%$&'((''')))*'&%%%'&%$$$&+0)(((**(*%%')+(((''''*,/-.+((&&%%%%(-000;;98///.*+((*+(&%&*++++445;,)''('&')1,/.-0.11/../3,,//.)')3477JHAJEHFGCEFJHDBAE???DDD7663253334<9:;22,*)*,/;>=EJFFGEHHG766954+****(+&&,4;-,,.(''(38=CGEIFJHHJJJJCDI112(''(--+--..('%$%&&)((*//++,,***)'''+>999/>??FFIFGED:>2/-,++**-(('''&''+.999:=22-'$$$%%%&%%&(,.1()'&&$$%%,+-33@=FB?00/*,6)))((....'&%$%$%%$%&&,*,1*)&%%&&)*--,-++----/45;9/4=/))(++*)((**)8;<>>BE@///97544)(*//(.++,.++**++))*'&'&)((''')''(&%&')(((*+++''''-/1279;;>@;<<<@CDC@@?<:88::@B@A=0341B?530-.2:9:<;33B@ACEGA@B@><566570000:55'&&&)('4-,'''%%%%)++.1/00(((+333:;=;7EDBCDEDFFBCJJ:978::;;7788EGB=====<83''000110///(((),''((-,,.2/)+))+,-=;=B>@DB?>3332337//..234;?FGJIF>FG?72@=?5,++-9888GJDH;777=C@AEHJHJCJJJJJJJJJJ@@@AGEGJJGJJDDD;8881,,,0++./4455?@A<<<=EBB@?B@?@?>B><.,)''''&&%'+,&$$$&$#%''('+,00+**)+*(%$$%%&$$%'&&)&''&(&&'')*-,.-,///0///440..-.--.***+83)((*5((((;@ACDECAB::56;>@999554344EEEHJJJJHBEBCBCA>-,**'''&''6::;88899:;=5HFEEG;;:9:*)((1))3''&&++224(().///21-+,-9;89862(&&%&%&'%&&&&*&%%%+-33.-/*)1.,,(**+++,,,,456<:6.(((=;444,+++-,,/('(*//4;<=EBBJDI('''@>=>75,,%%$$$&&&$$$$$&'&&)+,'''''').&&&'%)()++*,'*&&%$$$%'$$##%%(''*)+('%%))&&)**$$%%%&''''**(&&$$#$$%)&('&%&',)(%%$%$&,+-(&%%&%%%'))+*&%&&*,-/,.((((//.&&(+/?<=>@B@CJFGCDEEB;;A@:::?B8889::;<CJ<<&&&'.4<?;<6565770//,,+)*+////0++,78;8778:-(('(1584;;<;<3..+++)%&((9;<AEFJ;:;41/.-****+005..:943336,9=>GJJBBBBFB@?@?A?'''-('-,67777778:=DE?BCBCA;;9:;;434+,,.)'(*,)'&&&%$#$(,/++--.,,-39679866::977'''&-;2053=<>;766?ACFFCEBIDGE>76::AB@<8889>EFEHDCHBFJJJEHHGE>;:;<;:53***.('&&34778;55576..-*,,5589:EAC@@0...13111155-,--.<<<>?=91200//-)++,/137>100,&,/./0/&&'('1,<BEGDGGJI>=98JJC=CCGFEEHJJGHGEJFEJJJJJJJJIDDDJ@DECIHJJHJFAHC>=;:;><((()7,,,)(''&-,-05687777::01711156//./8((,++++,04645666;;532217<?A?>440/0/1*)(,0++*112821102000/0/0..-.,+*''))-.-)433?>>=0,***++))*+1)%%%&%%%$%'&&'''%'*(%%%&&''&&%&$#####$%%&#####$%&(5533'('(+**&'):92-,++.)(((+***56...,)((+'(()---058:;<>?>92224;98799;;>?<&&&&(((....24797DEFDEDFEEJFJGCGB::6844...,,,'''(+/01;0+)')333000///2/---'''$$$$832037@CA9878?>>.--.1,,,.**%%&&%%&&&'*+*+&&'(.+*,10333:976,221451+)$$%$&()*+*'&('*A>?9565753335<<;9::765320)))).&&6473331-,)**()()-***'&%&%%*)('$$%$'&&(*-'((&+''&%&&&&('(%%$$$#$%')%-&&*((())+))((&&'()(((*(().(''%%%&.**+,)''----..111/229:----1)11.///--,&%$$%&//13:>65556@AB<<@AGCAACFCDDFHHHJC840<@910-)&%%%&%%%((*)*+('&%))'''&'(+***()**+''(()*)+++--))&&''%'''(($#$###%$%%$&)('%%%$###$&(%&'&&)+'%$$$$#$$&%%&('$$$$$$%$%$$%%&''$$$$%&&&&'))*&&%$$###$+/9::;C::9988799;>??@<<<9=.,,''''*36/..32238:9:>??<=)''''(&&'%')+89;9788<;;...JHB=4(((*/*&&%&+,-./;;;?ACBBFCC655448;:,,+.-/88:;=>?AA@?BD;<<;ABDCB@6('&(((568=><<;>8....6799854535,,-;>A?((((;9634++***'&&&&&&))'((())(355=CCCCDCC@@>?BAACDJDDCBA?==>:9:BHGDBB?A@?@@AFBCBCBCBD=<<.../0//3...01;;851/.00('((;<;7877><3223==<<-,,,(&((()))'')'()*%(**.1;:+'&&%%%#%&&(((<<@BF>=<420//436563:;72.''())))//.**0797883.--553..///>::99;;::..788:;=/-(&')--+,+&-.26//,())/(+($%&)+**)(*))**&&'*+,(++,/03760((''()'''())&&(*++++-%'.>BAA@=9976*)'&%%%%)/23:<<=?>B@>=<<????4/*+41/--00&&%&&(222+*)*258;<;8.-(((((4446833+*)&$%&%*&&'',-.02*&*1./**(),'&$#&&'$$$%%%%&$'**+-2..*%%%%'%%'&'&&)()((&&&&''))*,((,,+-+.---,,)$$$$%%&%&'%&&&'22//0541,,5666?@=<=<<<<:5445--,,,./27((()-+/800/1430+,18;80))((')+/00//0155;:6989:;;<<<,+++1<;:76688;;<=CABCC,,,--35,,''(%%%%)('%$#$$$%((%&&%$##%&()()-+,--,))&',,-/1,((((&&*-/%%%%'%('&%%%)*))////116445633354322&&&)*('(()+,,-+(+*-,((*+03789;@B:;99./6669<=>>8878558@?B9==;::49665;<=DAEBCCCDDE:0.,,5558;8---,0200+,,,,89*))*//.,*)))4.(055@9<=;9@>>G;DCEBFEJB@==;,,,--58;=:900/++&&&&+-/+*&&-.--,,-+()9<:88::768((()0001126821%%%%)'&&&/000:@ID?>>C><>,-++/:@B><942+(((*>?@100/+'&())))*1'%%%&&''))*++)*&&&'++&':721127;>ABAD<5..017)))23(33FCIEFDECFDCB<00'''*)**595---.613567;;;:<6<==?@<<<>=<<BJEIFFJIA@@<<>))))/..+***-,.-**())-..///7<<C==<;<;:CA?8669;?4210742320,-11455+('%''&'),1=;;<<IIEEGFHJGJJJJIDE==AJGJBDFJ?>?AJGJEHHFDJB@AB?=;63,+++5778;:;<;;;870./:<=DJJCCABA,+*+/4@FFFAAA@C?>==?AA@@EDDJIDA::=DE;:''''>==;7,***8BA;<<@EEGDICHGJE;:::DHIDFDECBCCA+**388...0@??AA2111?<<=;?,,,,,4;42200016@?*))*))((&%$#$$%%'-,-/-*)%%&'***(,.,,...&).-((+234454.3557:65833554412,**)('&%%%%'+)''(169ABC::9HD@...02---.312029===>DGCD@>8+''(-<8C@?>?CA>??DHJGEGDFHFHEHC>>=-,,-;79=HF<<26)((('&&%$%&1...10*++,..,++-+/01<0000---/<<9:@::D@@@8653'%%&*))*(''(32278<:1/./0012/
@Glass_T7V_3_D3_11_6_12
GGCGAAGTTGGCCGCAGCGAACTGAATGTCACGAAAAAGACAGCGACTCAGGTGCCTGATGGTGGAACAAAAGGAATATTCAGCGATTTGCCCGAGCTTGCGAGGGTGCTACTTAAGCCTTCAGGGTTTTAAGGTCTGTTTGTAGAGGAGCAAACAGCGTTTTTGCGACATCCTTTTGTAATACTGCGGAACTGACTAAAGTAGTGAGTTATACACAGGGCTGGGATCTATTCTTTTTATCTTTTTTTATTCTTTCTTTATTCTATAAATTATAACCACTTGAATATAAACAAAAAAAACACACAAAGGTCTAGCGGAATTTACAGAGGGTCTAGCAGAATTTACAAGTTTTCCAGCAAAGGTCTAGCAGAATTTACAGATACCCACAACTCAAAGGAAAAGGACATGTAATTATCATTGACTAGCCCATCTCAATTGGTATAGTGATTAAAATCACCTAGACCAATTGAGATGTATGTCTGAATTAGTTGTTTTCAAAGCAAATGAACTAGCGATTAGTCGCTATGACTTAACGGAGCATGAAACCAAGCTAATTTTATGCTGTGTGGCACTACTCAACCCCACGATTGAAAACCCTACAAGGAAAGAACGGACGGTATCGTTCACTTATAACCAATACGCTCAGATGATGAACATCAGTAGGGAAAACGCTTATGGTGTATTAGCTAAAGCAACCAGAGAGCTGATGACGAGAACTGTGGAAATCAGGAATCCTTTGGTTAAAGGCTTTGAGATTTTCCAGTGGACAAGAACTATGCCAAGTTCTCAAGCGAAAAATTAGAATTAGTTTTTAGTGAAGAGATATTGCCTTATCTTTTCCAGTTAAAAAAATTCATAAAATATAATCTGGAACATGTTAAGTCTTTTGAAAACAAATATTTATGAGGATTTATGAGTGGTTATTAAAAGAACTAACACAAAAGAAAACTCACAAGGCAAATATAGAGATTAGCCTTGATGAATTTAAGTTCATGTTAATGCTTGAAAATAACTACCATGAGTTTAAAAGGCTTAACCAATGGGTTTTGAAACCAATAAGTAAAGATTTAAACACTTACAGCAATATGAAATTGGTGGTTGATACGAGGCCGCCCGACTGATACGTTGATTTTCCAAGTTGAACTAGATAGACAAATGGATACTAGTAACCGAACTTGAGAACAACCAGATAAAAATGAATGGTGACAAAATACCAACAACCATTACATCAGATTCCTACCTACATAACGGACTAAGAAAAACACTACACGATGCTTTAACTGCAAAAATTCAGCTCACCAGTTTTGAGGCAAAATTTTTGAGTGACATGCAAAGTAAGTATGATCTCAATGGTTCGTTCTCATGGCTCACGCAAAAACAACGAACCACACTAGAGAACATACTGGCTAAATACGGAAGGATCTGAGGTTCTTATGGCTCTTGTTATTATCAGTGAAGCGTCAGACTTAACAAACAAAAGTAGAACAACTGTTCACCGTTACATATCAAAGGGAAAACTGTCCATATGCACAGATGAAAACGGTGTAAAAAGGATCGATACATCAGAGCTTTTACGAGTTTTTGGTGCATTCAAAGCTGTTCACCATGAACAGATCGACAATGTAACCTCGAGATTACCGCCTTTGAGTGAGCTGATACCGCTCGCCGCAGCCGAACGACCGAGCGCAGCGAGTCGTGAGCGAGGAAGCCTGCATAACGCGAAGTAATCTTTTCGGTTTTAAAGAAAAAGGGCAGGGTGGTGACACCTGCCCTTTTTTGCCGGACTGCAGCGGCCGCTACTAGTATTAATATGCGCGCAGCGTCTGGAAAACCGAGGCCAAAAGACGTGCGTCTTTGATCCCCGGTTGCGACTCTACAGCAGAATTAAAATCAAGTCCGGCGCAGCCGGTTTGTGCCGCTTGCACGCAGTTATCTGCGCCTAAGCCCCCCGCAGCAGAACGTTGCCAAGCGATTGACCATTTAATAGTGACCAGTCAAAACGTTGCCCGCTTCCACCCTGGCCGTTGTCTAAAACATATTTATCAACGTGCTGAAACTCGCGGGCGGGCAGGGTTTCACCGACGCTTAATGCTTTCCAGATGGCAACATGTGCTGGCAGAGCTTCACGCAGCGTATCGATATACAGCTGTTCTTCATTACCATGCAGTTGCACTGCCGCCAGCGATAACACCTTAGCTTTGTCCACCACATCGGCAATATCGTGATTGCGGAACACGCCAACATACTGCAACGGTGCCGCAGCCATCACTTCCTGCGCCTGTTCAACGTTGACGCAACGCGGTGATGTCGCAACAAAAATCAACCCACCGTAAATCGCGCCCGCGTCATAAGCTGCTTTAGCATCTTGCCCACGCGTCAGGCCACATACTTTATTCTCACCCAGCAACACCCGGCGCACGGCGGCGTGCAAATCGTCATGGGCCATCAACGCCGAACCAATCAGAAAACCGTTAGCGAAGTGGCTTAACTCGCGCACCTGAGCGTAAGTATTGATGCCGGATTCGCTGATTACCGTCACGTTGTGCCCCAGTTTCGGCGCAAGCTCGCGGGTACGGTTCGAGGCAGAAATCAATCGACAAATCACGCAGATCGCGGTTGTTGATGCCAACGACCTTTGCTCCCAATGCAATGGCGCGCTCCTGTTCCTCTTCATTACTGACTTCGGTCAGCACCCCCATCTCCAGACTGTGAGCGACGGCGGCAAGCTGGCGATATTGGTCGTCATCCAGTACTGAAAGCATTAATAAGCAGGCATCGGCCTGGTAATAGCGCGCCAGATGATCTGGTAAGGGTCGATAATGAAGTCTTTACATAAAATCGGCTGCGGGGCGATTTGGCTGACGATGGGGAGGAAATTGAAGGCCCCTGAAAATATTTCTCATCAGTCAGCACCGAAATTGCCGAAGCGTAATGTTTATAAATGGCGGCAATGCGTGCTGGATCGAAATCATCACGGATCACGCCTTTTGACGGCGACGCTTTCTTGCACTCCAGAATAAACGCCGTGCGCGCACCCTGTAGCGCATCATAAAAATGTCGCGTGCTCGGCTGAACCTCATTCTGAAAACTGGCCAGCGGTTGCTGCTGTTTGCGGGCTTCTACCCAAATCGCCTTGTCTGCGACGATTTTCGCTAAAACGGTTTGCATCATCTAGTATTTCTCCTCTTTCTCTAGTAGCTAGCCCAAAAAAACGGGTATGGAGAAACAGTGAGAGAGTTGCGATAAAAAAGCGTCAGGTAGGATCCGCTAATCTTATGGATAAAAATGCTATGGCATAGCAAAGTGTGACGCCGTGCAAATAATCAATGTGGACTTTTCTGCCGTGATTATAGACACTTTTGTTACGCGTTTTTGTCATGGCTTTGGTCCCGCTTTGTTACAGAATGCTTTTAATAAGCGGGGTTACCGGTTTGGTTAGCGAGAAGAGCCAGTAAAAGACGCAGTGACGGCAATGTCTGATGCAATATGGACAATTGGTTTCTTCTCTGAATGGCGGGAGTATGAAAAGTATGGCTGAAGCGCAAAATGATCCCCTGCTGCCGGGATACTCGTTTAATGCCCATCTGGTGGCGGGTTTAACGCGGATTGAGGGCCAACGGTTATCTCGATTTTTTTATCGACCGACCGCTGGGAATGAAAGGTTATATTCTCGATCTCACCATTCGCGGTCAGGGGGTAGTAAAAGTGGGACGAGAATTTGTTTGCCGACCGGGTGATATTTTGCTGTTCCCGCCAGGAGAGATTCATCACTACGGTCGTCATCCGGAGGCTCGCGAATGGTATCACCAGTGGGTTTACTTTCGTCCGCGCGCCTACTGGCATGAATGGCTTAACTGGCCGTCAATATTTGCCAATACGGGGTTCTTTCGCCCGGATGAAGCGCACCAGCCGCATTTCAGCGACCTGTTTGGGCAAATCATTAACGCCGGGCAAGGGGAAGGGCGCTATTCGGAGCTGCTGGCGATAAATCTGCTTGAGCAATTGTTACTGCGGCGCATGGAAGCGATTAACGAGTCGCTCCATCCACCGATGGATAATCGGGTACGCGAGGCTTGTCAGTACATCAGCGATCACCTGGCAGACAGCAATTTTGATATCGCCAGCGTCAGGCGTGTTTGCTTGTCGCCGTCGCGTCTGTCACGTGTTCGCCAGCAGTTCCGGGATTAGCGTCTTAAGCTGGCGCGAGGACCAACGTATCAGCCAGGCGAAGCTGCTTTTGAGCACCACCCGGATGCCTATCGCCACCGTCGGTCGCAATGTTGGTTTTGACGATCGACTCTATTTCTCGCGGGTATTTAAAAAATGCACCGGGGCCAGCCGAGCGAGTTCCGTGCCGGTTGTGAAGAAAAAGTGAATGATGTAGCCGTCAAGTTGTCATAACTCTAGAAGCGGCCGCGAATTCGAAGAAACAGCGGCCGCGAATTCCAGAAATCATCCTTAGCGAAAGCTAAGGATTTTTTTATCTGAAATTCTGCCTCGTGATACGCCTATTTTTATAGGTTAATGTCATGATAATAATGGTTTCTTAGACGTCAGGTGGCACCATGGGAAATGTGCGCGGAACCCCTATTTGTTTATTTTTCTAAATACATTCAAATATGTATCCGCTCATGAGACAATAACCCTGATAAATGCTTCAATAATATTGAAAAAGGAAGAGTATGAGTATTCAACATTTCCGTGTCGCCCTTATTCCCTTTTTTGCGGCATTTTGCCTTCCTGTTTTTGCTCACCCAGAAACGCTGGTGAAAGTAAAAGATGCTGAAGATCAGTTGGGTGCACGAGTGGGTTACATCGAACTGGATCTCAACAGCGGTAAGATGAGAGTTTTCGCCCCGAAGAACGTTTTCCAATGATGAGCACTTTTAAAGTTCTGCTATGTGGCGCGGTATTATCCCGTATTGACGCCGGGCAAGAGCAACTCGGTCGCCGCATACACTATTCTCAGAATGACTTGGTTGAGTACTCACCAGTCACAGAAAAGCATCTTACGGATGGCATGACAGTAAGAGAATTATGCAGTGCTGCCATAACCATGAGTGATAACACTGCGGCCAACTTACTGACAACGATCGGAGAACCGGAGCTAACCGCTTTTTTGCACAACATGGGGGATCATGTAACTCGCCTTGATCGTTGGGAACCGGAGCTGAATGAAGCCATACCAAACGACGAGCGTGACACCACGATGCCTGTAGCAATGGCAACAACGTTGCGCAAACTATTAACTGGCGAACTACTTACTCTAGCTTCCCGGCAACAATTAATAGACTGGATGGAGGCGGATAAAGTTCCCGACCACTTCTGCGCTCGGCCCTTCCGGCTGGCTGGTTTATTGCTGATAAATCTGGAGCCGGTGAGCGTGGGTCTCGCGGTATCATTGCAGCACTGGGGCCAGATGGTAAGCCCTCCCGTATCGTAGTTATCTACACGACGGGGAGTCAGGCAACTATGGATGAACGAAATAGACAGATCGCTGAGATAGGTGCCTCACTGATTAAGCATTGGTAACTGTCAGACCAGTTTGCCGCTCGCTTGGACTCCTGTTGATAGATCCAGTAATGACCTCAGAACTCCATCTGGATTTGTTCAGAACGCTCGGTTGCCGCCGGGCGTTTTTTATTGGTGAGAATCCAAGCACTAGGGACAGTAAGACGGGTAAGCCTGTTGATGATACCGCTGCCTTACTGGGTGCATTAGCCAGTCTGAATGACCTGTCACGGGATAATCCGAAGTGGTCAGACTGGAAAATCAGAGGGCAGGAACTGCTGAACAGCAAAAAGTCAGATAGCACCACATAGCAGACCCGCCATAAAACGCCCTGAGAAGCCCGTGACGGGCTTTTCTTGTATTATGGGTAGTTTCCTTGCATGAATCCATAAAAGGCGCCTGTAGTGCCATTTACCATA
+
&&$$$$%$$$$$%%&.1;=??@C@ABFHJEED??GFJJJJJJFFFIIIJJJGHFJGFGJC(((%$$%$%)1DBGEJJJJI;:;;JJJJJJJJJFFDJEJJJ111;89/,+****++78;;8((()2.55943476/...;979+++,=;=>;:;GHGJED9.,AA;::<CEBA?>===CCE@87557@CDGGJFFJEJFFFHJGJ4444IHJEGGJEJJIJJB?=6>AABAB>>?FG@44@A4F@JJHGGFEDEJ@:<JCAA????AACGGAHIJJIJFHJDJHHJEIJJJCGF?FHFEJDEHGJJJJJGJIJJIEJJJJJGIJE@BBDJJIJJJJJHGIEFFFDIJDFFJJC>234FJJJHGEFFFJJIJCADGBC33=@CCJHDGJJIJEECEJGBFHJFJHJJIJJIGJJJGIJJJJIJFIGHJJJIJJHJJJIJHIJJHIJHGJJJJJIIJIJGJ@>=>?>@71/0345?B@?AB>><@HJJIJHHEGFGJJJGHGJJJGGHGGCBCCGEEEF11113JJIFFJJF=9:JJJJGF=<---18<9/////CFGJHJJJJHIHIFJJEJJGJIFA?AA@BCBHHJEJIGFJJJJJGJ@<DFEBGCD000ECEJEGIFJJEJIJIJEEIJJJJJJJJJJJJIJIJJHJJJHJJJJJJIIJJIHGEJJJ-+**7.JIJJJGJJIJGJIJGJJJDBCDHJFJFACJJGJJJJIHGJJHJJFHJJJH?E??BCJJJJJJJHJJJIIJFIJJFJ@A@BFHJIJJIHJ>=7:)(((,+-1111DCEJHIIJIGIHGFGEJJJJJJJJHJIJCFAGJJC@@EJEJJJHHDBEDGC<@663112<//*..9968@JFJJJJJJJJJJFJJHJHGGCEIHCDC@G?<<BEABBBI:89>==0/1,)&'$$&9:?@@IEGHG6666BGJIGJJEJHHHJJJGJJE:989BJGJJJJJIGJJGFFJGJJJGJI@@@HHHGJJJHFGGJHFJHJJECDFJFHIGJJHJJJJJJJHJDJJJHHJJJHIJGJJJJFCAJJJJJJIJFGDEDHJJFJFG?@??HIJIJJH<<<<HJJIEIB<222GB=3333FDDFGDDA??AJIDBCJAB@AA96-&$(*55;997:+***+6844445++**0354)BGJJGJJDGFIHJF?@A@FEE2+**)*&$$%&/0689=>A@==@?A@EDCEJJFDJCJGHD@?@AJJFGED:8>>C<<<:?@767833321)*('''*)'/089:84AIJFHGGEDDJJJEJJJEHJFBCBDEI@?@A@<>HGJFJCECCFJIJIHJJJHJJIDEEFGEFBAGBJFEBB@6982,+,8@EFDCC@B?><;766<66..//CAAJHJHHFC@@EDGGJJBC?A===<AAAGGGJDCB>>>>EDFDFJJGFJHIJJGHJJ?>>?JEJJA?>>GJFEEHJE<;994;(7-()??JHJJF:7*%&'%'(&&&&+.////,+,)*<8/3H9::;CGEJJGJJJJEJGJJJJJHGGGJFJIJJJIH@AACFGCJHDI:8.,&%&(+*+3666778@GJHJJCCB@54/.-,-(%&&%%%.--/;9870++,/./356898B?>?BGGFDJFFJGIFFHFJB?BEIEECAACA??BACBJACBBC<99:?655475536:10009/'&&&%'''@BDFJJJJGJ;8:GJIHGJHBDCBDBBB***:CGCFEGJIG<+++;:;@AA</>:9887335HGEJJEFJGJ8777:9---,3/045/01B<8BEJECFHDJJCF'''()('''(&(2343338@8998:99==B@CHGJFJHGJJJJ?===<;;;DHIJJJJBJJGFJDDEJJJJHIJFFIJJJJJIHJJGJHJHFB@<;4/&))'((++>BEHGIGJFJEDFEIJJJJGGJIIJJJGBABCHGDCEEI76670//:C87558,,++(''(9:765534,++'''-.00311306?85((13;;;;@AADJJJJJJIIJFGJJJJJJGJJJJJJJJIJIJGJ>>=IC??@9===8997446=HDJJJJJJJJJGJEGIJJJFJJFEHCDECJEGJFGHFJHJFJ6443888037755..-30''&''77=BCCHJJJIJJHEJCJGJHFG9999964&%''+<JJGFEJJFJJGJJJJHIJJIFIJHJJJIGJGJJJHJI?7>86BCBJJGJJHJJJJJJDHJJJJEJGJJHJJJJJHJJDJGIJIJGJJIIJJJJFJIJHJJHJJ6666HJJFGJJJJEEEEJFIGJJJJJJHJGHJJJJJGJJJJJHIJJJJIGJJJGJJHJHJHJJHJJJFHGIJFJJIJJJJJJDJHJHJAACJJJJIJJFEEJIJHIGEJJJJCGHGFGDE<51''/('(((@BGJJHJHDGIJJJJJJIEEDDAIJDJIIHHJJJJGJGJJJFJJHJJIFJJIHJGHJGJJJHJFJJJJIIFGEJFHFJJJHJJHJJIJ8889ADDFEGHJJFCIJJJJJJIJJJJJJJJIGHJFJFGIJGJJHJJJGJJJIGFFJJJIIJHHJGJJIGJJIJJGJJJEJJJJJGIJJHJJJHIJJJHJJJJJF@:AAAB<88E>JHGHJJIJIJHJJCJIJFJDHAA*)'&(&((''))+++++888;;;;<:::;B?@GJDFHC@@?@JDGJJGJGHHFEIJJJJHJJEC6,,-6768:CDEJJHFJJJJJGC@HGJJJJJJJJJJFJIJJJJJFJCCA:99:@EEEGFEEFJCHGFI==<<0///CCCFJ:99:B999=;;43/,,.BBD;:::FGJJGJJJJIJJGEJJHJJJJJHIJHJIJFGDEIJJJI98854458:;<8@?:'''5?>?JIJFIFCB???565111:9765334@DGIIJJ?99:CJFEFJJJCADDFFEGBJEJEJICFCFD?@@@@@A%$$%(%&&**3BGJJGIGJBAEEEJFJJHJJJJJJJIJJJJJFJIFHHJJJJJJJFGBDBJEFJHEA=>>>EHEJGJJEBE;::;@BA@CEDFGIJF@???IGJHDGEJGJJFJFJJJJIGFJJGDAA?@88789.JJJJHJJJJGJFJJGJJEEHJJJHJJGJJIJHJHFJEJFJJHGFJEECDIIFEGEGJGJHGHHHGJJJJ?;;=BACEFJIEFIBEDHJJJJFIJBCB?JGJ30IF<=<=EGEJJJIEGDDJJGJEFFGJHJJHGGHJECGIJJGHJEEGJGJJJJJJJJHEJJGJJJJGGJIJJJDFB@AABAFEGA?@?7622=CBFECGDFJJHIJJJJJJAA@''')?@HJGBIEBDCA=<BC8***,+,//.--./,++)*112.//.09:EDJHJEHJJEJJJJJGJJIIJJHJHJJGJJFHGJJJJJHJJJGFGHJJHJEIIGFJJJJJJGFIGFIEJHJFJHEEDCDFJJIFJEJJFGJJJJIJJIDG?@?>FHBBDBFGEIFFJIFJGJIGJJJGJFHJJJJFIJHJECDIJJFHHFEEFJJIJHJJJEDBEHDHJGJJGHHJJHI@@?CEJJCJJGDEEEHJJHFFEJHGGEGIJJFDJ8778JGJJJHHJFJIGJJGJHHJJIJFJJGIGEEJJJJJJJFGFHJJJJJJGJHHJ:::998;=DB@@BH@HJGEE>;8545=0HFEDGC?C<;;;:=AA852/033:7..%'),,++.64*:8:;<EIHJDFJF::>FDDJFHHC////96678=BD@>>JJJEFCEJFJG778=96;9/...DFDJJJJJJJGJJJEB?>>CBA10//.0001006;653002=@DBBFJHJGBACA111<JGGIIFGEEDFIJHAJICJGAFBCGHCBBFHGGGJJJEGJJIJJJJJJJJ<JHHJJIGJJJGJHJJIJIJJJIIFJJJJJJGJJJGJJFIJJJEHHJJEJ<:;<IJ=<<=HFGIDDEFJJJGGGJGJEEFCJJJJJIJIJEJFDCFJJJDFDE<;;;62ECDDJFJHEBCCEA@CFHJHJJJJJJGJHJHJHHFJEJJJFCDBDHJIGJIJFJGJFJGGDGIIG7?@AAC,,,,BBDDIJJJJHJGJJBBB?4-+-@876799EDGGHJFJGJJIHJJJJJGHJJJGJJJJJJJJJJDIFEGFCI8889@BFGJGJFGJJJJJHFJHEHHGJJGJJJFEJJIHJJJJJFJJGJHIJHJBCBBJJJIDFJACB1000A@33?EJJJHIHGG=;&%$%&---0992>;;;BFGIJJI;::9<::;:878((((('**33>A,,,-*((()(8;77<>@=<<:EEFEIJEFJ<::BBJH@>>9:::C6333EJGGJGJJJIEEJE;:899GAA@>===GJJJJJJJJJJJIJJJJJHEHHJJHGCGJFIJJIEDFIGGHBCBC*)))75)*;<?E;:::EFGGGJHBDFJJEGEEFEB8@??><60.,&-.0<?BEGEIAJHJJHJJGJJJJJJFGJJJIJJFJJJFJJJJIJGEFDC?@@I>===EDDFGABA@ADHJJJJHJJIJJJJ>212EIJJJJJJEJJGJJCCDEJEHFJHJJJHIJIHJJIJJJJJJJJJJJJJJIEC:<>JGGGJFJJJJJJJJIGBJHIJHJHJHGFJDJHJJJIJGJIFIJEJIFFGFJFEJGIFIHIFJJJJIJH???@EHJIJJJJHEFGFJHJJJIJFJJJJJIBFJGEJJJHJJJJJGJJJGJGJJJJHJIJJJJJHIHEGJHJJJIHJJJJJJHJJJGJIGEFJIJJJJJJIJJJJHEJEEFDJ<;;=A;56GJJJJEJJJJJJJJ5555DDEDEJJGGFEFD>@@@=666:6911:9;CAJEJIGC?<;<BJJEJEHBFIJJGE000BJJHJJ>>=@JHJJJGJJJIHJJJJJJFJEJJJHFGFCCDAEBDD5334652/-((((02>CEHJGJIJJJCJEFE65556644===HGDCC=6522%%&*-.:BECBDCD?@CFFJJJHDIJHJGHHJGJGHHJFGJGIJJJIFIIJJJJJGJHIIJJJJJHJHJJJJF>>7-JEDEFFFIJ:889BIEIJGJCCCC?=>>IFHDIGJGJJJJJFJHJJDFJJJJGGDBBAFFHHGGBEJEGIJHJHJHJGEIDFGIJHHGJJJJJGJIJJJJJIJJGHHJIFEJIJJHJJGHJGGJGIHJJHGJJHIJHF31125GGJJGJIGIGHJJIBAA@J<+(''+..100144322-,**(&&+../;FGFJHGJJFIGJHJCCC;<;;===<730..025;BA?BBCF@BCB???@B?@>>>>GGHJJJIIGFIHJJJJJJJHJJJJJFEGGEIGJHJJJIJJIHHJEJJHAJDCA>>??ED///****/02156;<>>J:5322CFEFHJJJJHFEJHJIJ?>>=DCA7398JJGJIJEIJJJJJJJJJJFGJFJIJJDA=>@@==755/0+%%%((>==?JJJAB@=;<<BBEF?DJJJJGHFGGIJGHIJJJJJJJGJHJJHJJGFJJIJJG<<:821+,,9<<==CAEDGIEHDFEJJIFGIEIJHJJFJJJJHJJJHHJJJJFFC>FHGJJJHGDFFJHJJJJFGFJGEGIFEEBCFDC>==?A@;:;;HDJF@::F=.---1=>@?EFFEFDGEHHFJJEHJIHJJJBBJEAGHIHIHJJHJJIJJIGHEF>+)))('&'(,/-++,52156@@AJBHA3;;21122A@CJGJJIJJIHCBDIDFJIJIJJJJJJJJJJJJJJJJJFJJIHFFDH>>>787...332125?DAA?==?>@<:44-,,*--..//001BD/..***/000=AGHHHFGJGHHHJJJJJJJJJJJHJEIFJJFIJJJJJJFJGJJJJJJGHJJJJGHJJGJJJJJIJIGJJIJGEEHEJJJJDB?>@@77EHECAFIEHHJJJGJGJGJGHGJJJJHJJIJJIJJJHGHJIHJJHFFD@ABBEAAFGGFFFDBACGJGHJJCCFBDIJIFIDB?CB@=?H>>>BBBHJ;;93666646212AC@?>@ACA?/=@A@A<=453323;HIIJA@@AFEDFCBC7****-*)(+%
@Glass_T7V_3_D3_11_6_13
GCCACCTGACATCTAAGAAACCATTATTATCATGACATTAACCTATAAAAATAGGCGTATCACGAGGCAGAATTTCAGATAAAAAAAATCCTTAGCTTTCGCTAAGGATGATTCTGGAATTCGCGGCCGCTGTTTCTTCGAATTCGCGGCCGCTTCTAGAGTTATGACAACTTGACGGCTACATCATTCACTTTTTCTTCACAACCGGCACGGAACTCGCTCGGGCTGGCCCCGGTGCATTTTTTAAATACCCGCGAGAAATAGAGTTTGATCAGTTAAAACCAACATTGCGACCGACGGTGGCGATAGGCATCCGGGTGGTGCTCAAAGACAGCTTGCGCCTGGCTGATACGTTGGTCCTCGCGCGGCTTAAGACGCTAATCCCTAACTGCTGGCGGAAAAGATGTGACAGACGCGACGGCGACAAGCAAACATGCTGTGCGACGCTGGCGATATCAAAATTGCTGTCTGCCAGGTGATCGCTGATGTACTGACAAGCCTCGCGTACCCGATTATCCATCGGTGGATGGAGCGACTAGTTAATCGCTTCCATGCGCCGCAGTAACAATTGCTCGAGCAAATTATCGCCAGCAGCTTGAATAGCGCCTCCCTTGCCCGGCGTTAATGATTTGCCCAACAGGTCGCTGAAATGCGGCTGGTCCTTCATCCGGGCGAAGAACCCCGTATTGGCAAATATTGACGGCCAGTTAAGCCATTCATGCCAGTCCACGCGGACGAAAGTAAACCCACTGGTGATACCATTCGCGAGCCTCCGGATGACGACCGTAGTGATGAATCTCTCCTGGCGGGAACAGCAAAATATCACCCGGTCGGCAAACAAATTCTCGTACCTTGATTTTTCACCACCCCCCTGACCGCGAATGGTGAGATTGGAGAATATAACCTTTCATTCCCAGCGGTCGGTCGATAAAAAAATCGAGATAACCGTTGGCCTCAATCGGCGTTAAACCCGCCACCAGATAGGGCATTAAACGGTATTACCGCAGCGGGATCATTTTGCGCTTCAGCCATACTTTTCATACTCCCGCCATTCAGAGAAGAAACCAATTGTCCATATTGCATCAGACATTGCCGTCACTGCGTCTTTTACTGGCTCTTCTCGCTAACCAAACCGGTAACCCCGCTTATTAAAAGCATTCTGTAACGAAGCAGGAACCAAAGTCATGACAAAACGCGTAACAAAAGTGTCTATAATCACGGCAGAAAAGTCCACATTGATTATTTGCACGGCGTCACACTTTGCTATGCCATAGCATTTTTATCCATAAGATTAGCCAGATACCTACCTGACGCTTTTATCGCAACTCTCTACTGTTTCTCCATACCGTTTTTTTGGGCTAGCTACTAGAGAAGAGAAATACTTAGATGATGCAAACCGTTTTAGCGAAAATCGTCGCAGACAAGGCGATTTGGGTAGAAGCCCGCAAACAGCAGCAACCGCTGGCCATTTTCAAAATAAGTCAGCCGGGCGCGCGACATCTTTTATGATGCGCTACAGGGTGCGCGCACGGCGTTTATTCTGGAGTGTACAAAGCGTCGCCGTCAAAAGGCGTGATCCGTGATGATTTCAATCCAGCGCGCATTGCCGCCATTTATAAACATTACGCTTCGGCAATTTCGGTGCTGACTGATGAGAAATATTTTCAGGGGAGCTTTAATTTCCTCCCCATGGTCAGCGCAATTCGCCCCGCAAGCCGATTTTATGTAAAGACTTCATTATCGACCTTTACCAGATCTATCTGGCGCGCTATTACCAGGCCGATGCCTGCTTATTAATGCTTTCAGTACTGGATGACGACCAATATCGCCACTTGCACATAGCTCACAGTTTGGAGATGGGGGTGCTGACCGAAGTCAGTAATGAAGAGGAACAGGAGCGCGCCATTGCATTGGGAGCAAAGGTCGTTGGCATCAACAACCGCGATCTGCGTGATTTGTCGATTGATCTCAACCGTACCCGCGAGCTTGCGCCGAAACTGGGGCACAACGTGACGGTGATCAGCGAAACAGGCATCAATACTTACGCTCAGGTGCGCGAGTTAAGCCACTTCGCTAACGGTTTTCTGATTGGTTCGGCGTTGATCGCCCATGACGATTTGCACGCCGCCGTGCGCCGGGTGTTGCTGGGTGAGAAGATCAAGTTATTGTGGCCTGACGCGCGTCACAGTAAAGCAGCTTATGACGCGGGCGCGATTTACGGTGGGTTGATTTTTGTTGCGACATCACCGCGTTGCGTCAACGTTGAACAGGCGCAGGAAGTGATGGCTGGGCACCGTTGCAGTATGTTGGCGTGTTCCGCAATCACGATATTGCCGATGTGGTGGACAAAGCTAAGGTGTTATCGCTGGCGGCAGTGCAACTGCATGGTAATGAAGAACAGCTGTATATCGATACGCTGCGTGAAGCTCTGCCAGCACATGTTGCCATCTGGAAAGCATTAAGCGTCGGTGAAACCCTGCCGCCCGCGAGTTTCAGCACGTTGATAAATATGTTTTAGACAACGGCCAGGGTGGAAGCGGGCAACGTTTTGACTGGTCACTATTAAATGGTCAATCGCTTGGCAACGTTCTGCTGGCGGGGGGCTTAGGCGCAGTTAACTGCGTGGAAGCGGCACAAACCGGCTGCGCCGGACTTGATTTTAATTCTGCTGTAGAGTCGCAACCGGGCATCAAAGACGCACGTCTTTTGGCCTCGGTTTTCCAGACGCTGCGCGCATATTAATGCTCGTAGCGGCCGCTGCAGTCCGGCAAAAAAGGGCAAGGTGTCACCACCCTGCCCTTTTTCTTTAAAACCGAAAAGATTACTTCGCGTTATGCAGGCTTCCTCGCTCGCTCAACTCGCTGCGCTCGGTCGTTCGGCTGCGGCGAGCGGTACTAGCTCACTCAAAGGCGGTAATCTCGAGGTTACATTGTGAATCTGTTAGTGGTAAAACATTTTGAATGCACCAAAAACTCGTAAAAGCTCTGATGTATCTATCTTTTTTACACCGTTTTCATCTGTGCATATGGACAGTTTTCCTTTGATATGTAACGGTGAACAGTTGTTCTACTTTTGTTTGTTAGTCTTGATGCTTCACTGATAGATACAAGAGCCATAAGAACCTCAAATCCTTCCGTATTTAGCCAGTATGTTCTCTAGTGTGGTTCGTTGTTTTTGCGTGAGCCATGAGAACGAACCATTGAGATCATACTTACTTTGCATGTCACTCAAAAATTTTGCCTCAAAACTGGTGAGCTGAATTTTTGCAGTTAAAGCATCGTGTAGTGTTTTTCTTAGTCCGTTATGTAGGTAGGAATCTGATGTAATGGTTGTTCGTATTTGTCACCATTCATTTTTATACGTTTTATTATCAAGTTCGGTTACGAGAATCCATTTGTCTATCTAGTTCAACTTGGAAAATAGACGTATACGTCCGGGCGGCCTGGCTCTCAACCACCAATTTCATATTGCTGTAAGTGTTTAAATCTTTACTTCCTGGTTTCAAAACCCATTGGTTAAGCCTTTTAAACTCATGGTAGTTATTTTCAAGCATTAACATGAACTTAAATTCATCAAGGCTAATCTTTATATTTGCCTTGTGAGTTTTTTCTTTTGTGTTAGTTCTTTTAATAACCACTCATAAAATCCTCATAGAGTATTTGTTTTCAAAAGACTTAACATGTTCCAGATTATATTTTATGAATTTTTTTAACTGGAAAAGATAAGGCAATATCTCTTCACTAAAAACTAATTCTAATTTTTGGCTTGAGAACTTGGCATAGTTTGTCCACTGGAAAATCTCAAAGCCTTTAACCAAAGGATTCCTGATTTCCACAGTTCTCGTCATCAGCTCTCTGGTTGCTTTAGCTAATACACCATAAGCATTTTCCCTACTGATGTTCATCATCTGAGCGTATTGGTTATAAGTGAACAATACCGTCCGTTCTTTCCTTGTCGGGTTTTCAATCGTGGGGTTGGGGCTATGCCACACAGCATAAAATTAGCTTGGTTTCATGCTCCGTTAAGTCATAGCGACTAATCGCTAGTTAGTTGTTGAAACAACTAATTCAGACATACATCTCAATTGGTCTAGGTGATTTTAATCACTATACCAATTGAGATGGTCCTCAATGATAATTACATGCTCCTTTCCTTTGAGTTGTGGGTATCTGTAAATTCTGCTAGACCTTTGCTGGAAAACTTGTAAATTCTGCTAGACCCTCTGTCAAATTCCGCTAGACCTTTGTGTGTTTTTTATTTTTTTATATTCAAGTGGTTATAATTTATAGAATAAAGAAAGAATAAGAAAAAAGATAAAAAGAATAGAATCCCAGCCCTGTGTATAACTCACTACTTTAGTCAGTTCCGCAGTCTAAAAGGATGTCGCAAACGCTGTTTGCTCCTCTACAAAACAGACCTTAAAACCCTAAAGGCTTAAGTAGCACCCTCGCAAGCTCGGGCAAATCGCTGAATATTCCTTTTGTCTCCGACCATCGGCACCTGAGTCGCTGTCTTTTTCGTGACATTCAGTTCGCTGCGCTCACGGCTCTGGCAGTGAATGGGGGTAAATGGCACTACAGGCGCCTTTTATCGATTCATGCAAGGAAGCCCATAATACAAGAAAAGCCCGTCACGGGCTTCTCCAGGGCGTTTTATCGGCGGCCTGTATGTGGTGCTATCTGACTTTTTGCTGTTAGCAGTTCCTGCCCTCTGATTTTCCAGTCTGACCACTTCGGATTATCCCGTGACAGGTCGTTCGACTGGCTAATGCACCCAGTAAGGCAGCGGTATCATCAACAGGCTTACCCGTCTTACTGTCCCTAGTGCTTGGATTCTCACCAATAAAAAACGCCCGGCGGCGACCGAGCGTTCTGGAACAAATCCAGATGGAGTTCTGAGGTCATTACTGGATCTATCGACGGAGTCCAAGCGAGCTGAGTAAACTTGGTCTGACAGTTACGAATGCTTAATCAGTGAGGCACCTATCTCAGCGGAATCTGTTATTTCGTTCGTCCGACGTTGCCTGACTCCCGTCGTGTAGATCACTTCAGATACGGGAGGGCTTACCATATTGGCCCGGTGCTACAATGATACCGCGAGACCCACGCTCACCGGCTCCAGATTTATCGGCGATAAACCAGCCAGCCGGAAGGGCGAGAGCGCAGAAGTGGTCCTGCAACTTTATCCGCCTCCATCCATCTATCTAATTGTTGCCGGGAAGCTTATCGGTCAGTCGTTCGCCAGTTAATAGTTTGCGCAACGTTGTTGCCATTGCTACAGGCATCGTGGTGTCACGCTCGTCGTTTGGTATGGCTTCATTCAGCTCCGGTTCCCCAACGATCAAGGCGAGTTACATGAATCCCCATGTTGCAAAAAAGCGGTTAGCTCCCTTCGGTCCTCCGATCGTTGTCAGAAGTAAGTTGGCCGCAGTGTTATCACTCATGGTTATGGCAGCACTGCATAATTCTCTTACTGTCATGCCATCCGTAAGATGCTTTTCTGTGACTGGTGAGTACTCAACCAAGTCATTCTGAGAATAGTGTATGCGGCAACCACGTTGCTACTGCCCGGCGTCAATACGGGATAATACCGCGCCACATAGCAGAACTTTAAAAGTGCTCATCATTGGAAAACGTTCTTCGGGGCGAAAACTCTCAAGGATCTTACCGCTGTTGATCCAGTTCAATGTAACCCATCGTGCACCCAACTGATCTTCCAGCATCTTCTTCACCAGCGTTTCTGGGTGAGCAAAAACAGGAAGGCAAAATGCCGCGAAAAAAAGGGAATAAGGGCGACACAGAATGAACACTCATACTCTCCTTTTCAATATTATGAAGCATTTATCAGGGTTATTGTCTCATGAGCGGATACATATTTGAATGTATTTTCAAAAATAAACAAATAGGGGTTCCGCGCACATC
+
88;:889<==***+77<?CHCJ=<;766563331555=@@DIEGGIEFJFJJGIDJGEBC=++++./9=??A=>@;40/03356=AGBA=>>C?@B63F:7678654555000&''''''(&(,,..3300//23//..252))(()/69<;::8-+''))9=CJGFJIJJIHJJIIJJJHHGJGDFFJFDECGJFFDA7ADCIJJGFFHEBDECJJ?322+))*?JJJIJJJJFGJEJJJDEFJGJFJJJJGCD=73;776+'&&)*)&**,-))'''';<D@?ACJFJJDFEE@BJDGJHJHEJJ0000/:::@BEHHED@>>*'&'32(''..0))()*2>@GF>?>>FDHGDBBABC32239++++;578:88<C=<>?JEIJFGJJJJIJJHJ:B=;:6552-.8>?CBCF@AA=>>@DFJC@BJHJIJJJGJHJJJJGJJJJJIHJJJJFJHHJJHJEHJJECCCE@?@JC7778GA@;9::9-+)*-.B@>>?=6567DHGJFBJEJFJEH?GEIJJJGJGEGJJJA??=+++,1222==@@AC:BJIHJJEFGJEJIJ?==>@BG5/.-/*(&%&*../11742/011(&$$&'''+-+,)-523(4631:@GJJJJJ9999>877,++'/0334334;BGBC<<:971/,,&%&&$$%%''(,+(''%)-+./23=?@GCFHCCAFD@86667778&%%%)')*008847889D>88('%%%%786CBCCJIJ6666D:/+++;J:9:8::89869=9;<<@D@AEJEDDE;555?BCJDJHIG;8768@=:;;>89JGJHJJJFJJJDBBDA4--7;69A61112?BAA>>;+***---''''<()45>ADB===*(();;<<<<FHIJGFEFJJJGC>>?=0('').2449<AA@FD;@BC;J:?DJJJG9++++,,,.08;3//0>ABDJGJJJJ;;:42223,***,)))*))')*.1/..0///,--0'&&&0211.--/'''',,())'*&&&$$*,,+-//@CEJJFGGFBBAJJIJJIJJIF;=BAA@BB@JEEDF<9,,;>@==CJIJ@@@B>A@?9;ACCBCJJGJJGHI>>>>JJJJJJFJJFJ004EBBA?55:?>>>,,&&&).1)*(./?C=EFFGGJJJ76//0/0//9EGG<<<<DE@>>F,++*-((&$'&-,.+,&&&&/4556AHJBCACIHJB>>@DBBBJFGJJDH:7779DJJJHJJJIJEHGEFF83/,*)'&&'78DFJJGJJJIIJJJHCEFDJJF220/0//002862220ACC>78:)))('(&),**,.../55<;?<>JJHJJJHJIFEJJJGFJJIJJC?>//12316'''(,.3==AA@D;99:422.,**,-',0.0301.&%&+569=?@BCDEEEIFIJHJJJJIGJJJJGJHGJJJJIJEFF>=5568,,,,@==>=@=4,55:>B//./;;=BBDABB----/&&&-,*'''+((('+((&)&%##$&%%''''('&&)6689;?BJEJFCIECCCHFGJGDJBA439GJJJGEG==;:;<>5,**)))////+***?DJCEDJEFF;;;;B@A=GJHIJFFFJD2222J877++++;;?>DEBEJGJEHDFAAJJDHDEEJFJI2111110*(&$&&(((()0254675445AFJHHGG976:CJH<<=<@:;<<CCBB427;:<****+**(''(&+%&))+*)+'&&&((18;=CCDEEDDEJEJHGA:9BBH@:::;1J:1DD>;412<78;<CBI33.//---,--.;>ACEGEEJHFJJFFEJEDGHEDDGC72-+,)('((++++*,112369=3//--((,))&'&)&&&'*((('**''(6778AHFJFHI:::::8679=;86=<5556B<BDBBACBDC==@<:98@CJIIGC770-.7AB<5441/.))))/25@AGDIJIGJGJD****IIFHFEJBGC53((227+*++B@BHJFJJJJGJEGIJEHJJHJ::97<<?9?:86FJ??77721116:@?'''(,+*)(')%$#%%'(&%()73346=>?JJ9889DJEB75255445BHJJJGGJEFFIJJHFHGHJEECHI88898(((''''11)))).*013DA@@CJJHJIJGEJG*))*<..*'(/9?;;;;>9::;///02.--,+*)+*&(,&&477?G:996:640/--../0029BE===>B:CAAAJJGHJFJJDJGJJJJHJEDFDDF?@89C?8*)().2111>?=???BADCCC?>63112998>BHGJJIIHCBA@EDB@@@FGE>2***CJFCBB??9999:99:000/0/27++,<;;;<JIHIJJJJJJJEFDCJ6667;999;>@CJAFJJHIJGGHJJJJHJJIJJEDDBC@>ABDJ??>?DHJJHJJJJJJIHIIJGFJDIGJHEGJJIJJJHJJJFGIJJJJJGEEJDHEFJJGIJIGEJJIFJJJJF@AAAEBCBBB@@ACJJFJ8664/0*./0+1=??=>>=@@CAB><<:;90----,++-/:2///1112EJJJJJJIHIECJJIJGJGEEGEE<<<=CDGIJJJGGHFGCFCBBAA:55560///69@GGJFFJJJIJHGJFBHCBDB<<9/,+(+50/,,,-553311/0>FHHCBBA?=<;/54<1@DA9877967:;<?GFHJFIDHIGJJIHHJDDCEEBEEFJJJHJJJEJJJJJD==>HEIJFJEGFDCJFFJCGC@JJ31025:;BA>;863<33323+**&&''(),000GDFDECDJ:;---4A@;::HHIB@><65022..-''''101);<>;:;::A5332*8;JJECBBEGJA@@BBBCBIIFDJJGJJHEJJFJHGG:889-))*++++,2****433:334577@AB5556FC@;;866611/1+'&&'+(&&&'+*++GEJGJHJJFHG?>??HEC@*)))-%%&')''(;'''''1)))+,)(((00*,.-&%%,+06=B>:../0;<EDCC>>>?IFGEG<<>??<;**9>778FDABDJJ1.+,,.3)((*9;;<8J988871.-(6<1@IEJ=<;:?===:9:82/.//--,-66<=JJ@CDF@EDBDECD7555IJGGIHEIEDGGJGGHJJEHFJJH@@=<9:8766.****979;8::BA@A?;===>IEECDBD<<840000D///02..0388;;DCCBG@@@@A55546651267;BABAB76666@ACCBA@>=>JIJGEEHHHJFJHJJJJJJJJIDDC=<<<@1///388887---,555236,,,,:;EC@?BDFCHGAA?@CGCBJAA?:>FEFHJJEJJH888<CGHJGEEEGJEJJIJ=--.6:76(((*11/+3,,.??CE@;?;=<=11+&&&*1/('&%&-,2--><8886+((())*.>IFGJDJGFJHEJIEDFFECBCBJEJFDGCE/...-3*'$&$$$'%&'-+))))(()*(())99=CEJFHEFIGCFDBFDCHJGGIJJJHJJGEFJ@@=;,++*''*()())((()@@@@CBDAH;;:;DDCDEEH@>?@CBDBDAJIGEIHGJJJ>:::CJJGDJJGJHJJJJHBCCHJGJJFCDDEEC4/.02)('):<BDCDCFECH?99=;95=<899?;<JJAB@@EH999CCBBCJEFC?<<21125;:;520((*-,,.////-,--/9666BHGDABDDGJGJIJJFHJJIFJJFDJIJJJJ??@AJJJJJIJJFGFJDFIFGDCC@@BFHJGIDFE?=?:<JJJGIJIJHAAGFCEFEECEB?,,,-27<99:8BB=@ABC>==>>A>789988>EEIFDBF877:HHBA?B@ACDCJJJJIJJHJGJGJGJJHHJIHDGDJG?@@FJIHIJJ@@EHJIJGJFHJJ87776CCEFFC=9ADGJJ9999JGJFEHEFGGJJCA=@FDCD==;;==<@A>;:;BDHDCAABDJD@4446@@1FDE>CJ@ABEA446*7('''?BDE=;;:////<;<:6,**+*%%&&&&')-2322<>BDEGEJJJIJHGFHJFJGJJHJGDIFGJCACJJJJJFJJJJFHJE>?>...1((()(''(/:FJ@ACC84452544=@EEBDCDE=787GFHIFJJHJJJJJGFG-..62322200-'%&%&&(&'((&)))++2:@DJJJHH?@>@:(&&-/1@:BBC>5889GGJDGJIJIHFJJJDBFJFG==<<@@AEDD63;<>CCJJJFGJFJHIEEDGFCAE20/326-1012*(()9AAD@:66BCF>AEFDH?>@:33299+))***+,,,?>BB@BFJJHFEFC>=;>C@A;78<>;;;<?>?=432441,,/6?4334./7655+++*('''.364:ADJFEB72220122327<<?@<5+***+32333/0,,*&&**0FJIDJJJG?@==AA))))+,,,4449>?>++**4BB555547=07DJJEIFCA@?<:://0153448;;=?<9:87788*(()6;:9:=4323433+****59ABAB=;??DEECIJ3...CFEFJEHJD@>8?>9775577?ABEFJJJHHCEC=8888AA@A88889<GJFJJJFGEFABB)()GJJHHFFFGC---.=AAHEFJDHJJJJF((()@('''*710(())''(,;EC@CFDBEJEGGJJJFDEJJHBDGDDBB=/+'',.;FCEGJ><)(()/+('&*'''9>@EDI@==>DFFIJEFJFJJJGJG?111DGFHJGIGIJFIJJFFJJGC:7++*..-.:=?=:::;==CFFJA@;7:833=?=<3('','''39;>C====/*)-,'-.1666BABC@A@AEJJHEGEJEEEEFJJJFEDHECD55AEFDHEF6666784***+,'',-?C6678=9@@DD4337-***++((((88868:@=>8622>422239755541122210.--.1-,,,>CC88?>;6-,'&')(''5.**&:?@>=>>B21111334;;8:;<@))%'..-,6((((CDCEEJI??>>FJJJHBCBADEFGB9987.&(%&)'('&'56.,,.3))(*%&'***)*//544455302&&&('$%%'&%%%'&&%%'/1559@E5545<85634/00/0CD@=<==DA-,+,.001:B@<@>>>IGFHIJCBCEJJ<<<>BEJ><933212.(()232299>JDCDDA>=>:?=?99;7**,)*++8669?>=875<>>>CHGEJEIIG>??IGJGJJA;1.***((+.00<;+++,94(./-.&(++())'''(*))*)))--.579;<<EFDGJFJCEAB32214440012=BCB===;=;9::BGJJIHIFJHJJIJHD::EDCCBJFFBHJ2223-+))**&%%&))*/32/08<<A@----6334?>87775756+**)/5675///:.-**+E@?>>22085344,,)',,///6:>2110595565=;<=>FGJIEGJJJIEFGJJJJJHJJJJBBBCFHJJJHIHHJHJJHIEEHHJFFJFIJI?<??AA@BJJGJFJJJJFGJBAGJJJJJGJFGFJJIJGJIGJCA@@:99423398::<=<==;;:3213<=<=<999:;663((('&&%'+())%$%%*1/-12//,,,,5:::@GJJJGIEDHFEB;;;9:99:;JJJGJGEEJJJJJGJJFEFFIFIJCEJJJJ>>?>AA0...EHCB?AB?;,,))./49;AJ@8:84569:5...'%$$%((((+-1+*''(&$$$').()533114::B?=8-,''/11/+))15'5:88:9>CDA<>=>?E....EDCDJJJJIFJFFE=<<@=)(('*'''*68566<6;=99;;=GJ@>>=@)('))''72///01300//0&'+3;=<>>?;993311@JGFDFIJEGJJJHFHJEJEHB=666000/44A@CADB@>@,*33/-,+*,,0,(()>>>FHHG3222989<F@>;978561/+)%
@Glass_T7V_3_D3_11_6_14
TCCCCTGAAAATATTGTACATAAGTCAGCACCGATCCCCGAGAAGCGTAATGTTTATAAATGGCGGCAATGCGTCTGGATCGAAATCATCACGGATCACGCCTTTTGACGGCGACGCTTTCTTGCACTCCAGAATAAACGCCGTGCGCGCACCCTGTAGCGCATCATAAAAATGTCGCGTGCTCGGCTGAACCTCATTCTGAAAACTGGCCAGCGGTTGCTGCTGTTTGCGGGCTTCTACCGAAATCGCCTTGTATACAACAGATTCACTAAAACGGTTTGCATCATTAGTATTTCTCCTCTTTCTCTAGTAGCTAGCCCAAAAAAACGGGTATGGAGAAACGGTCAAGAGTTGCGATAAAAAGCGTCAGGTAGATCCGCTAATCTTATGGATGAAAAATGCTATGGCATAGCGAAGTGTCCAGTAGCCGTCCGGAATGATTCGATGTGGACTTTTCTGCATGAGTATCAACACTTTTGTTACGCGTTTTTGTCATGGCTTTGGTCCCGCTTTGTTACAGAATGCTTTTAATAAGCGGGGTTACCGGTTTGGTTAGCGAGAAAAAGCAACTAAAAACGCAGTGACGGCAATGTATGATGCAATATGGACAATTGACTCTCTGAATGGCGGGAGTATGAAAAGTATGCGTGAAGCGCAAAATGGATCCCTGCTGCCGGATCTCGTTTAATGCCCATCTGGTGGCGGGTTTAACGCCGATTCGAGCGAAACGGTTATCTCGATTTTTTTATCGACCGACCGCTGGGAATGAAAGGTTATATTCTGAATCTCGCCGTTCGCGGTCAGGGGGTGGTAAAAATCCAGGGACGAATTTGTTTGCCGACCGGGTAATCTGTGCTGCCGCCAGGAAGGTCGTTCACTACGGTCGTCATCAGATAGCGAATGGTATCACCAGTGGGTTTACTTTCTGGTCCGCGCCTACTGGCATGAATGACTTAACTGGCCGTAAATTTTTGAATACGGGGTTCTTTACGCCGGATGAAGCGCACGGCCGGCATTTCAGCGACCTGTTTGGGCAAATCATTAACGCGGCAAGGGAAGGGCATTATCGGAGCTGCTGGCGATGAAAACCTGCTGAGAGCAATTGTTACTGCGGCGCATGGAAGCGATTGACCAGACGCTCCATCCACCGATGGATAATCGGGTACGCGAGGCTTGTCAGTACATCAGCGATCACCTGGCAGACAGCAATTTTGATATCGCCAGCGTCGCACAGCATGTTTGCTTGTGGTCGCGTCTGTCACATCTTTTCCGCCAGCAGTTGCAGAGGATACGCTTTAAGCTGGCGCGAGGACCAACGTATCAGCCAGGCGAAGCTGCTGACGCCGCCCGGATCCTCGCATCCATGGCGATGTTGGTTTTGACAATCAACTCTATTTCTCGCGGGTATTTAAAAAATGCACCGGGGCCAGCCCGAGCGAGTTCCGTGCCCATTTATGCGAAGAAAAAGTGAATGATGCAGCCGTCAAGTTGTCATAACTCTAGAAGCGGCCGCGAATTCGAAGAAACAGCGGCCGCGAATTGCAAATCATCCTTCGAAAGCTAAGGACTTTTTATCTGAAATTCTGCCTCGTAAATAACGTATTTTTATAGGTTAATGTCATGATAATAATGGTTTCTTCAACGTCAGGTGGCACCATGGGAAATGTGCGCGGAACCCCTATTTGTTTATTTTTCTAAATACATTCAAATATGTATCCGCTCATGAGACGATAACCCTGATAAATGCTTCAATAATATTGAAAGGAAGAGTATGAGTATTCAACATTTCCGTGTCGCCCTTATTCCCTTTTTTGCGGCATTTTGCCTTCCTGTTTTTTGTTCACCCAGAAACGCTGGTGAAAGTAAAAGATGCTGAAGATCAGTTCGGTGCACGGTAAGCGGGTTACATCGAACTGGATCTCAACAGCGGTAAGATCCTTGAGAGTTTTCGCCCCGAAGAACGTTTTCCAATGATGAGCACTTTTAAAGTTCTGCTATGTGGCGCGGTATTATCCCGTATTAACACGGGCAAGAGCAACTGATCACGCATCCATTATTATCAGAATGACTTGGTTGAGTACTCACCAGTCACAGAAAAGCATACTACGGATGGCATGACGGTGAGGATTGCAGTGCTGTACCATAACCATGAGTGATAACACTGCGGCCAACTTACTTCTGACGACGATCGGAAAAACCGAAGGAGCTAACCGCTTTTTTGCACAACATGGGGATCATGTAACTCGCCTTAATCGTCGGGAACCGGAGCTGAATGAAGCCATACCAAACGACGAGCGTAAACCTGCACGATGCCTGTAGCAATGGGGTCGGACGAGTTTCGCCGCAAACTATTAACTGGCGAACTACTTACTCTAGCTTCCACCATAAATAATAGACTCGATGGGAGCGGATCAACTTACAGACCACTTATTGCGCTCTCGCCACCTACGGGCTCGCTCGTTATTGCTGATAAATCTGGAGCCGGTGAGCGTCAGTATCGCGGTGGCGTTGCGGCGCTAAGAACCACGGTGGCTAACTGCCTCCCGTATCGTAGTTATCTACACGACGGGGAGTCAGGCGACTCTGATGGACCGAATCGACAGATCGCTGAGATAGGTGCCTCACTGATTAAGCATTGGTAACTGTAGGACCGATTTAGCTGGCTTGGACTCCTGTTTTGATAAATCCAGTAATGACCTCAGAACTCCATCTGGATTTGCTCAGAACGCTAAGCAAGTTCACCAGCAGTTTTTATGGTGGAGACGCGAACGCTGGACAGTAAGACGGGTAAGCCTGTTGATGATACCGCTGCCTTACTGGGTGCATTAGCCGGTTCAATGACCTGCACGGATAATGAAAGTGGTCAGACTGGAAAATCAGAGGGCAGGAACTGCTGAACAGCAAAAAGTCAGATAGCACCACATAGCAGACCCGCCATAAAACGCCCTGAGAAGCCCGTGGGCTTTTGTTTATATCGGGTCCTCCCTTGCATGAATCCATAAAAAGGCGCCTGTCGTGCCCTGCCATTCACTGCCAGAGCCGTGAGCGCAGCGAACTGAATGTCCACAAAAAGACAGCGACTCCGGTGCCTGATGGTAGGAGACAAAAGGAATATTAGGCGGTTTGCCGGCTCCAAGGTGTTGCTTAAGCCTTTAGGGTTTCAGGCTGCTCTTTTTTGTAGAGAGCAAACAGCATTTGATCATGCTGTCTGATGTTGGAACTGACTAAAGTAGTGACATTACAGGGCTGGGATCTATTCTTTTTATCTTTTTCTTGTCTCTTATTATAAATTATAACCACTTGAATATCAACAAAAAAAACACACAAAGGTCTAGCGGAATTTACAGAGATAACAAGAAATTTACAAGTTTTCCAGCAAAGGTCAGCAGAATTTACAGTACCCACAAACTCAAAGGAAAAGGACATGTAATTATCATTGACTAGCCCATCTCAATTGGTATAGTGATTAAAATCACCTAGACCAATTGAGATGTTATCTAATTAGTTGTTTCAAAGCAAATGAACTAGCGATTAGTCGCTATGACTTAACGGAGCATGAAACCGAGCTTAATTTTATGCTGTGTGGCACTGCTTCCAACCCCACGATTGAAAACCCTAAAAGGGAAAAAGACGACAGTATTGGTACCACTTATAACAAATACACTCCAGATGATGAACATGGCGACGGGAATTGTTATGGTGTATTAGCTAAAGCAACCAGAGAGCTGATGACGGAGCTGGGAAATAGGAATCCTTTGGTTAAAGGCTTTAGAGAGATTTTCCAGTGGACAAACTATGCCAAGTTCTCAAGCGAAAAATTAGAATTAGTTTTTCGAGATTTATATATATTTTCCAGTTAAAAAAATTCATAAAATATAATCTGGAACATGTTAAGTCTTTTGGAAAACAAATACTCTATAATTCGTGGTTATTCAAAGAACTAACACAAAAGAAAACTCACAAGGCAAATATAGAGATTAGCCTTGATGAATTTAAGTTCATGTTAATGCTTGAAAATAACTACAGTCAGTTTAAAAGGCTTAACCAATGGGTTTCAAACCAATAGTAAAGATTTAAACACTTACAGCAATAAAAATGGCATGATAAGCGAGGCCGCCCGACTGATACGTTGATTTTCCAAGTTGAACTAGATAGACAAATCAATATCGAACTTGAGAACAACAAAATAAAAATGAATGGTGACAAAAATACCAACAACCATTACATCAGATTCCTACCTACATAACGGACTAGAAAACACAGTGCTTTTAACTGCAAAAATTAGGCTACACCAGCTTTGAGGCAAAATTTTGGTAATGCAAGTTCAAGTATAATATTCAATGGTTCGTTCTCATGGCTCACGCAAAAACAACGAACCACACTAGAGAACATACTGGCTAAATGGGAAGGTATGAAGGATCTATGGCTCTTGTATCTATCAGTGAAGCATCAAGACTAACAAACAAAAGTCAACCAACTGTTCACCGTTACATCAAAGGGAAAACTGCATATGCACAATTAAAACGGTGTAAAAAAGATAGATACATCAGAGCTTTTTCCGTTTTTCGTGCATTCAGAAACTCCACCCATGAACAAATCGACAATGTAACCTCGAGATTACCGCCTTTGAGTGAGCTGATACCGCTCGCCGCAGCCGAACGACCGAGCGCAGCGAGTCGTGAGCGAGGAAGCCTGCATAACGCGAAGGTAATTTTTTTGGTTTAAAGAAAAAGGGGAGAGGGTGGTGACACCTGCCCTTTTTTGCCGGACTGCAGCGGCTAGCGTCTTAATATGCGCGCAGCATCTCAAAAACCCAAAGCCAAGATAGTCTTTAATACCCGGTTCAACTCTGCCGCGAATCCGTCAATCAAGTGCGGCGCAGCACGGTTTGTGCCGCTTCCACGCAGTTATCTGCGCCTAAGCCCCCCCGCCAGCAGAACGTTGCCAAGCCATTGACCATTTAATAGTGACCAGTCAAAACGTTGCCCCGCTTCACATTGACCGTGTCTGAAACATACTTATCAACGTGCACTTCAAACCGCGGGCGGGCAGGCCGCTTCACCGACGCTTAATGCTTTCCAGATGGCAACATGTTCTGGCAGGCTTCACGCAGCGTATCAATATACCATACTCATTACCATGCAGTTGCACTGCCGCCAGCGATAACACCTTAGCTTTGTTCACCACATCGGCAATATCGTGATTGCGGAACACGCCAACATACTGCAACGGTGCCGCAGCCATCACTTCCTGCGCCTGTTCAACGTTGACGCAACGCGGTGATGTCGCAACAAAAATCAACCCACCGTAAATCGCGCACGTCATCAGCTGTATTTGCCTGACCTTATTGCTCACGCGTCAGGCCACATACTTATTCTCACCCAGCAACACCCGGCGCACGGCGGCGTGCAAATCGTCATGGGCCATCAACGCCCGAACCAATCAGAAAACCGTTAGCGAAGTGGCTTAACTCGCGCACCTGAGCGTAAGTATTGATGCCGGATTCGCTGATTACCGTCACGTTGTGCCCCAGTTTCGGCGCAAGCTCGCGGGTACGGTTAAATCAATCGACAGATCACGCAGATCGCGGTTGTTGATGCCAACGACCTTTGCTCCCAATGCAAATAGCGCGCTCCTGTTCCTCTTCATTACTGACTTCAGTAGGCACCATCCAGACTGTAAGCGGGACGGCGGCAAGCTGGCGATACTGGTCGTCATCCAGTACTGAAAGCATTAATAAGCAGGCATCGGCCTGGTAATAGCGCGCCGCCAGATAGATCTGGTAAGGGTCGATAATGAAGTCTTTACATAAATCGGCTGCGGGGCGGTACGTAATAAATT
+
/&''67@=<0//++)')((++'&&&''*)(-)%$$%&&))/+*+=BGJHJHIJIJED876/9JA;;<7889>::334>;<B=;99;;<<==D7778GEGFCGEJIGGIEJJJJHGFJJGI<===A@@A@?3<?B@CIJJJJJJJJJGJDDCBIC8EJA@EDFDFEGFEGFEIEGGD@A<=GEEGJEFHC@@CCE@??@BDIJJJIFHGIJGJJJGEDFFJHHGGEE>GDD:92-;B33..+&'(18*&&'53'1--((''('('&&&(('%%%77432<<2112::8)((7<899:FHJEHEFJGH:::=<<;>?AABDB+++;FFJD<=<>=<:74444?<(((&&&'*''(+++++(((6861++((**-(&%'''&')*))(+++/**,,)(((<=F<<A???<<<?:45,---60,&$#$$$$#%#&$$$$%&'&$$%&&+3:>711116<<--,+&&'''('&$%$$&,((43/--,5451110011:333HCDHJJJJJGJJHJJJJHHEDE<7666=DDFJI555-,,-*''++)&'31115>==;<:670((*)(''((%$$$#$&((&%%$&&&(*+,334346**)+/----.'&%%$%''''%$$#%&(+67<@JFFGGFJHGGJA@ADFHJGGG==<88::@+*)''((%&&&(),279=;<845/5443388>7JJJEJH?E:;;AJFJCFEJIHJ@??6771/--%$%''''''+&&9;=?AB;32234:@BJFD****:;;<?6@?776A>:...4?<::33*,**,*('%'&%%'(''((&&%%+%$$,3??7((('+),,&&%&()(''''')+,+,,-,+++/01359<+***0-,***+)(%+++20,)&&)''(((',*((--.1.-++-*'''(())*5;;8887<8+***:9899:>>10//+('&$%%%%%%%))+)))029:2000,&&&(*+,/46960/*)()(-/'&%%$)10/3445-,,,)('(0/214((('-0.'',,02430032341113999>>320.1289***+551'%%$$#$%&&%%&'))**)''''+((('&$%&+8:AJ655)))+-'&%%''$$%%'+22.../AEEIEHGGBACECDEHJJJ?>?>)(('%%%$%%&%%%%,::AC@AIEIJJIFIFFGJJJ=<<(&&+&'((*))0023001/11((((???BJJJH866448...3>A....EAHJHHJJJJFHGEJJJHDGDBJ97***',%$$%(')-1112GEICHC*(;89/'(:::8..++(%%&&'(*))'(+.2:3CCCCB=<;<A?99:JJFJGFFHE;99:FFGJJ:::99;(''#%%%''')))-2,1.++$#%%''&$%%',(''&()))1?@DBABGEJJHEEG>>==CFJGA;<<>=B<;A?=ACGJJJEDDDHFFEIJJJJHG>===??@DBF;9*4+'%&%(*(&'&%&&(278=<;::;;;;BDCA3002676(('+(,()349<A><3333JFFJEGHDDC@8870,,22...969>?4446**)),+)&%%$$()()()11*))+6631+)))(%%%)*.))))+-/240./''&%%(-&''*,,+('((--/44599:<D=?7<1,++,3ABHDEGHDCDCJGE9)((()3212421//-./,,,,.25323510,+((/:;=?CEJHGJJJJGFEJHJJGCDDJHJJGHJJJIJHIGJIJGJFCBB))(((''&%%&&'%%&'++-.8:<8667333===9=;7,**10/)+./-/----9=<:::<FFJIGGJF>JJJHEDCDJIAE?<BA?5::=GFFGGJIGIJJFJ@CB@BA7?534;@>'''(CJD@HJHJJJJGJIFJJGJHB///?@=:87558>BAE>7678('''3.+,+*('%$%'**8>=?CBA2222CD@@A>>:1112AAAAB30.012<7;6898850/.*,01978CJBCBBA@ABJ>;89=HDC889JHBAAJJFJJJJJJJJJJJJIJJJHJJDFFJIJJIB;3//028(((((&&136434/,)(('&%&%$%%%'((&%$&&'.('%$%%(((')).&&&)&&&'45666;<=@??@@8779:951--(%%%)88FJJGJEI555&&&%'%&%&&%$$$$$$$$())**/''',)>0001?JI=;:9<>42.-,1:845/++,/+6334+++*,+))))*)((&'&&%)*05,,,7EJFJFJJEJA@73433766)))..('%%'((*7998>?>B.--(%%%&((+4237?ADHJFAA;>@BCCHDGGHA::;<*))))))45.-.-**)&&(45:<F@?@B;;;,,,,/***)))&('&&&'+'*)(&*+/9;?:7889G=::D???655496'))(*)%&&&%'$%''%$%$&$$%%%%&*,&&&+0&/)&()++'''&--,-..113,++)''&%$$$$$$$#%&%&&(('$$(%/(''),++--.+'+00:<1--.2....29::?>>?==44(&&&''$$%$%&%%%%%&%''&$&$$#$$$%%&%$$%&%&&%$$$%&','---,ABCGFFABBBCHEHHFHHGJH@@@JJCA90000('&'&%$&))('')())*..-.14223BDFFGJJHGIHJHJHFIGJIFJEG:899///.56666:99(''',,))('*'%&*%%$%(&'))+*,0122134@A***,7=<=BJJJJEJDG>=@AABFD;78322387772,+&&'35551.'%%%&&&&)*(((%%%%)(((,,&&%%')'&'&%%$##$$%''&('-&&%&&().018:@??@?@=53114?AA:;::>B6334<5699;FFGG***)))(&(**)''(-+++,/&$%%%&'*))&&&1&4***(((((*.03::8/-+,,++?CEEIJIJFJJJJHJIHJJ===JJEECFEDEGBAGJHJJJG67CDEJFHJHEJFHICBDD@>?>@?=AA@>?=:(('&'-//220/0+''&'))++.%$$#$%$'&()*$$$&)*'('&'27652++*)--(%%&()'&&&&$.00010--.-02;EJDDDBCEJGCHDB@??@1,+'''*))&$$+GCD@:9;</.--.,++-CGCD<<;,,('))+511/12FCBDJECDA*)))&&&&*((('&&(%%$&*+,&&&$&$$%&(%%%',*++,-..&%$$&&&%&&&''+39,+(''(')**%%'*++'%%'&%$$##%%'%%$$$%&&&&&&'57999DDDDCCJ<543(&$#$#&&',.20,%%&&&''':7:=>=F42111/04,)('(()*+3,53,-78>8EDCFIGGJJJJFDBABA''&'--,,/9=A=....ABBIJC==7783001164.1+'&'%$$(,,---09.5445DCBBEEDCB8EBHGEEDB51026',*'66-/-)&&&,,'++-,))('**?ABGJFEEBE665/&%((((()+579:>AAHJJFJFHFIJJIJJJEJEFECEJDA::;;:+***'%())4<:A@=<<<:('&&)(((/+*()+)**+(,-.IGEDJE<<;<FGEIFJDGEEEGJJEJIFFJGC=BHJFDJE>=,,+33+'%&)+(%%&'''&%%%--/100,*((((*+**+--35@B??;::<=>@?FC311-.3664))20/,-('&&'%'''((%&&%&('))'%%%&)()+*'&$$%$%&&%&%%%')*(&'%%&$%$%%$%&$'$$''*)(()((++***,++,;@BC@GAA@?BBDEJHI?>>611233(((*/5*'&'').3//0=:;=>BCEEFCCBG53/-+5:::;664334::;<>;<<=AACDDFJEFDCA.,,,C@AAEJB>>5333/0(((((;9*(&&''()''((*+((')55;;<774:=IJFGDDDEJGBEIJEC@?BDEJDCGBBBCFGAECBBEFCB-)&'/57***0/'&&++,('%+''('(((,''$$&).++*---6;>=?HJJGEJJFECDDFD?BC88787787::88::<BBBJBFE?AA?=7///''&'(**.-.964447=DJJJDAAB?>//.---,/<;ABGEEAA?7632366510&&&%(()1;,++)'()+8EDFEEEFJE@A?ABBEFF,,,*&&&&&%%'(-..14;=@?>>?CCA@@D;:::0/-,--256777AA;;4,)%%$$&&'$$&)&&()/689-**+.2/)))(-*''''*)())&&&&'*/02,+&&&&&%%$$$$$%/45333,00013355589ACECCDGDJGE?>??DGHFFEFAA>>=6(*1323(%%&''(*).004--,-67?C@=>****.++''(&(-/09''''2234?;643)%$$#$$&&&('($#$$&'%'(+*)*)*56,,,/>66745000018:DBD<<<=GGEDFEECDDGFJHJHIHC@DGDDBBBCHEGJ:9322)(&(('%$$$%&&(+..--+,:;<ADBEFGEJ>><?>>>>GJEFJEFEJJJFJC;:;1001.++*'%$$((*&&,295545;<78722,,(()+.0-(33,((&%%%%%%&'(*))))**B?5334=:559F?>542**+,7<>GCBBA;77:83'%$&'017+)((=,,,*'&%%)))((&',+*+--8;>?@ACEJGFEGGJBBADJJFDCB??;=>:AA?CD<EFDDDCDIEHECB@3110/.-,//7<==>=<878810011204569::,))),,.*)((+24222,*))()+**&&&'''',/,++181*((*,.-35-(+/..('&%%%%(,36666665961&'/./1146?9998;::;9710/*('%%$$$'&'('/3651243::=;<+**)'&''+1+'&%&&'%&&'%&$#$$%',.,/1////,)''''))*0/''&%%%&'''%$$###$&***+**&&&%&&')%%#$&'('+24=:;;<<=:BCDHGJIGJJJGE>?@A64/..-+-./.0/-2-,.0/)&&(%%%%&%&'(*+:?@A?<<>5545555;===>=5(((45)(((((''')(()()&%('%%%$%##$%&&'(@===6666C?;;;<@8,%$$%%&&'+(&'((,(''&(+,-,'$$%'%*/1,,,,1126:6><>:9663545422(((')%&'$$$%-)('&'-(),--3442400$$$$'(('%%$#$'%$&&''''**+**+***,,/02<;>>>JEJJHFJJ=<<>D78875C<8/+,.66:561133((((;889=?BCGIJJJJJGFEEFBDJ<;;;A>>977113)))(*49<=<GJBDBCBC@BDIGJJJFHGFGJFJJHJJJIIJJJJJGDFGB6+)()=AC?FEF>=<>>>?E====D2---,./))%%&)((-)(((*((&$%&'(&&')*+,0&&&'-/*&&)).0430/..*)),../0)***+))5<<:BA<<<<D@?=<;99**)*1''''''(../25++**-+,.+8/.--00,-,*',./B@?BBJHJJJIGJ>5.**+++,(/-,--,%&&'&&66:?@?@>?@=<>DCCBD9888@CBD@A:;IGDCD;;;<A@D;EGGH????D@==9:55.-2-)))8;:76/,%$&&''*****))'%&%%&(()--.3899;2222/.124++233332235800.+,.-.,,+++(),+.1*)**,*)('&&&&.-/BCECCCJCJEJFIJJFEECHFIJJC,&%%&&%%&'&%+%%$%%$%%&%%%%('%%%''(688555599:4,,,+,('(*****344GJJJDBAAAJJJGJDJJJJJJJIFIIJIJGIJJGJJJF999776463450/1,++-+&&)+877<@AIEGFD----DHCJJHFGFJI@=/.+++/)))*<C=21154-&%$$%$#$$%%%%$
@Glass_T7V_3_D3_11_6_15
GCCGCCAGCAGCAATAACGCCTCCAGCTTTGTCCACCACATCGGCAATATCGTGATTGCGGAACACGCCAACATACTGCAACGGTGCCGCAGCCATCACTTCCTGCGCCTGTTCAACGTTGACGCAACGCGGTGATGTCGCAACAAAAATCAACCCACCGTAAATCGCGCCACGGCGTCATAAGCTGCTTTAGCATCTTGCCCACGCGTCAGGCCACATACTTTATTCTCACCCAGCAACACCCGGCGCACAGGCGGCGTGCAAATCGTCATGGGCCATCAACGCCGAACCAATCAGAAAACCGTTAGCGAAGTGGCTTAACTCGCGCACCTGAGCGTATTCATGCGGATTCGCTGATTACCGTCACGTTGTCCCCAGTTTCGGCGCAAGCTCGCGGGTACGGTTGAGATCAATCGACAAATCACGCAGATCGCGGTTGTTGATGCCAACGACCTTTGCTCCCAATGCAATGGCGCGCTCCTGTTCCTCTTCATTACTGACTTCGGTCAGCACCCCCATCTCCAGACTGTGAGCAACAGCGGCAAGCTGGCGATATTGGTCGTCATCCAGTACTGAAAGCATTAATAAGCAGGCATCGGCCTGGTAATAGCGCGCCAGATAGATCTGGTAAGGGTCGATAATGAAGTCTTTACATAAATGGGCTGCGGGGCGGTCTGGCTGACAATGGGGGAGGAATTGAAGGCCCTTGAAAATATTTCTGGTCCGGTCGGCACCGAAATTGCCGAAGCGTAATGTTTATAAATGGCGGCAATGCGTGCTCGATCGAAATCATCACGGATCACGCCTTTTGACGGCAACGCTTGCACTCCAGAATAAACGCCGTGCGCGCACCCTGTAGCGCATCATAAAAATGTCGCGTGCTCGGCTGAACCTCATTCTGAAAACTCGCCAGCGGTTGCTGCTGTTTGGGCTTCTACCCAAATCGCCTTGTCTGCGACGATTTTCGCTAAAACGGTTTGCATCATCTAGTATTTCTCCTCTTTCTCTAGTAGCTAGCCCAAAAAAACGGGTATGGAGAAACAGTAGAGAGTTGCGATAAAAAGCGTCAGGTAGGATCCGCTAATCTTATGGATAAAAATGCTATGGCATAGCAAAGTGTGACGCCGTGCAAATGAATGTGGACTTTTCTGCCGTCATTATAGACACTTTTGTTACGCGTTTTTGTCATGGCTTTGGTCCCGCTTTGTTACAGAATGCTTTTAATAAGCGGGGTTACCAGTTTCGACGGTTAGCGAGAAGAGCCAGTAAAAGACGCAGTGACGGCAATGTATGATGCAATATGGACGAATACGTTCTCTTCTATTAAATAGCGGGAGCTATGAAAAGTATGGCTGAAGCGCAAAATGATCCCCTGCTGCCGGGATACTCGTTTAATGCCCATCTGGTGGCGGGTTTAACGCCGATTGAGGCCAACGGTTATCTCGATTTTTTTATCGACCGACCGCTGGGAATGAAAGGTTATATTCTCAATTTCACCATTCGCGGTCAGGGGTGGTGAAGAATCAGGGACGAGAATTTGTTTGCCGACCGGGTGATATTTTGCTGTTCCCGCCAGGAGAGATTCATCACTACGGTCGTCATCCGGAGGCTGAGCAAATGGTATCACCAGTGGGTTTACTTTCGTCCGCACGGCTGCTCTGGCATGAATGGCTTAACTGGCCGTAAATATTGCCGATGCCGGAGTTCTTTCGCCGGATGAAGCGCACCAGCCGCATTTCAGCGACCTGTTTGGGCAAATCATTAACGCCGGGCAAGGGGAAGGGCGCTATTCGGAGCTGCTGGCGATAAATCTGCTTGAGCAATTGTTACTGCGGCGCATGGAAGCGATTAACGAGTCGCTCCATCCACCGATGGATAATCGGGTACGCGAGGCTTGTCAGTACATCAGCGATCACCTGGCAGACAGCAATTTTGATATCGCCAGCGTCGCACAGCATGTTTGCTTGTCGCCGTCGCGTCTGTCACATCTTTTCCGCCAGCAGTTAGGATAGCGTCTTAAGCTGGCGCGAAGACCGAACGTATCAGCCAGGCGAAGCTGCTTTTGAGCACCACCCGGATGCCTATCGCCACCGTCGGGTCGCAATGTTGGTTTTGACGATCAACTCTATTTCTCGCGGGTATTTAAAAAATGCACCGGGGCCAGCCCGAGCGAGTTCCGTGCCGGTTGTGAAGAAAAAGTGAATGATGTAGCCGTCAAGTTGTCATAACTCTAGAAGCGGCCGCGAATTCGAAGAAACAGCGGCCGCGAATTCCAGGAATGATTCCTAGCGAAAGCAACTTTTTTATCTGAAATTCTGCCTCGTGATACGCCTATTTTTATAGGTTAATGTCATGATAATAATGGTTTCTTAGACGTCAGGTGGCACCATGGGAAATGTGCGCGGAACCCCTATTTGTTTATTTTTCTAAATACATTCAAATATATGACATTGAGACGATAACCCTGATAAATGCTTCAATAATATGAAAAAGGAAAAGTATTAGTATTAAAACCATGTCGCCCTTATTCCCTTTTTGCGGCATTTTGCCTTCCCTGTTTTTGCTCACCCAGAAACGCTGGTGAAAGTAAAAGATGCTGAAGATCAGTTGGGTGCACGAGTGGGTTACATCGAACTGGATCTCAACAGCGGTAAGATCCTTGAGAGTTTTCGCCCCGAAGAACGTTTTCCAATGATGAGCACTTTTTAAAGTTCTGCTATGTGGCGCGGTATTATCCCGTATTGACGCCGGGCAAGAGCAACTCGGTCGCCGCATACACTATTCTCAGAATGACTTGGTTGAGTACTCACCAGTCACAGAAAAGCATCTTACGGATGGCATGACAGTAAGAGAATTATGCAGTGCTGCCATAACCATCAGTGATAACACTGCGGCCAACTTGCTTCTGACAACGATCGGAGGACCGAAGGAGCTAACCGCTTTTTTGCGCAACATGGGGATCATGCATTCGCCTTGATCGTTGGGAACCGGAGCTGAATGAAGCCATACCAAACAACAAGCGTGACACCACGATGCCTGTAGCAATGGCAACAACGTTGCGCAAACTATTAACTGGCGAACTACTTACTCTGGCTTCCGGCAACAATTAATAGACTGGATGGAGGCGGATAAAGTTGCAGGACCACTTCTGCGCTCGGCCCTTCCGGCTGGCTGGTTCCTGCTGATAAATCTGGAGCCGGTGAGCGTCGGTATCGCGGTATCATTGCAGCACTGGGGCCAGATGGTAAGCCCTCCGTATGGTCGCTATCTACACGACGGGGAGTCAGGCAACTATGGATGAACGAAATAGACAGATCGCTGAGATAGGTGCCTCACTGATTAAGCATTGGTAACTGTGACCAGTACGAGCTGGCTTGGACTCCTGTGATAAATCCAGTAATGACCTCAGAACTCCATCTGGATTTGTTCAGAACGCTCAGGTACAGCCGGGCGTTACTTATTGGTGAGAATCCAAGCACTGGGGCATTCGAGACGGGTAAGCCTGTTGATGATACCGCTGCCTTACTGGGTGCATTAGCCGTCTGAATGACCTGTCACGGGATAATCCGAAGTAGTAGACTGGAAAATCAGAGGGCAGGAACTGCTTGGAACAGCAAAAAGTCAGATAGCACCACATAGCAGACCCGCCATAAAACGCCCTGAGAAGCCCGTGACGGGCTTTTCTTGTATTATGGGTAGTTTCCTTGCATGAATCCATAAAAGGCGCCTGTAGTGCCATTTACCCCATTCACTGCCAAGCCGTGAGCGCGGCAACTGAAATGTCACGAAAAAGACAGCGACTCAGGTGCCTGATAGTAGGAGACAAAAGGAATATTCAGCGATTTGCCCGAGCTTGCGAGGGTGCTCTTAAGACCTTTAGGGTTTTGGTCTGTTTTGCTGGAGCAAACAGCGTTTGCGACATCCTTTTGTAATACTGCGGGTGACAAAGTAGTGAGTTATACACAGGGCTGGGATCTATTCTTTTTATCTTTTTTTATTCTTTCTTTATTCTATAAATTATCCACTTAAATAAACAAAAAAAACACACAAAGGTCTAGCGGAATTTACAGAGGGTCTAGCAGAATTTACAAGTTTTCCAGCAAAGGTCTAGCAGAATTTACAGATACCCACAACTCAAAGGAAAAGGACATGTAATTATCATTGACTAGCCCATCTCAATTGGTATAGTGATTAAAATCACCTAGACCAATTGAGATGTATGTCTGAATTAGTTGTTTTCAAAGCAAATGAACTAGCGATTAGTCGCTATGACTTAACGGAGCATGAAACCAAGCTAATTTTATGCTGTTGTGGCACTACTCAACCCCACGATTGAAAACCCTACAAGGAAAGAACGGACGGTATCGTTCACTTATAACCAATACGCTCAGATGATGAACATCAGTAGGGAAAATGCTTATGGTGTATTAGCTAAAGCAACCAGAGAGCTGATGACGAAACTGTGGAAATCCGCGATCCTTTGGTTAAAGGCTTTCAGAGTTTCCAGTGGACAAACTATGCCAAGTTCTCAAGCGAAAAATTAGAATTAGTTTTTAGTGAAGAGATATTGCCTTATCTTTTCCAGTTAAAAAAATCATGAAATATAATCTGGAACATGTTAAGTCTTTTGAAAACAAATACTCTATGAGGATTTATGAGTGGTTATTAAAAGAACTAACGCAAAAGAAAACTCACAAGGCAAATATAGAGATTAGCCTTGATGAATTTAAGTTCATGTTAATGCTTGAAAATAACTACCATGAGTTTGAAAAGGCTTAACCAATGGGTTTTGAAACCAATAAGTAAAGATTTAAACACTTACAGCAATATGAAATTGGTAGTTAAGTATAAGCAAGCTACCTACCCAAGCTCAATTGGTCGATTTCCAAGTTGAACTAGATAAACAATCAATATCGTAACCGAACTTGAGAACAACCAGATAAAAATGAATGGTGACAAATACCAACAACCATTACATCAGATTCCTACCTACATAACGGACTAAGAAAAACACTACACGATGCTTTAACTGCAAAAATTCAGCTCACCAGTTTTGAGGCAAAATTTTTGAGTGACATGCAAAGTAAGTATGATCTCAATGGTTCGTTCACAGTGGCTGACGCAAAAACAACGAACCACACTAGAGAACATACTGGCTAAATACAGGAAGGATACGACTCTATGGCTACTGTATCAGTAAACGTCCAGACTAACAAACAAAAGTAGAACAACTGTTCACCGTTACATATCAAAGGGAAAACTGTCCATATGCACAGATGAAAACAGTGTAAAAAAGATAGATACATAAAGCTAGACTGGTGCATTCAAAGCTGTTCACCATGAACAGATCGACAATGTAACCTCGAGATTACCGCCTTTGAGTGAGCTGATACCGCTCGCCGCAGCCGAACGACCGAGCGCAGCGAGTCAGTGAGCGAGGAAGCCTGCATAACGCGAAGTAATCTTTTCGGTTTTAAAGAAAAAGGGCAGGGTGGTGACACCTTGCCCTTTTTGCCGGACTGCAGCGGCCGCTACTAGTATTAATATGCGCGCAGCGTTTGGAAAACCGGAGCCGGAGAAGTTGCGTTTTTGATGCCGGTTCGACTCTACAGCAAGAATAAAATCAAGTCCGGCGCAGCCGGTTGTGCCGCTTCCACGCAGTTATCTGCGCCTAAGCCCCCCGCCAGCAGAACGTTTCAAGCGATTGACCATTTAATAGTGACCAGTCAAAACGTTGCCCGCTTCCACCCTGGCCGTTGTCTAAAACATATTTATCAACGTGCTGAAACTGGCGAGGGCAGGGTTTCACCGACGCTTAATGCTTTCCAGATGGCAACATGTGCTGGCAGAGCTTCACGCAGCGTATCGATATACAGCTGTTCTTCATTCGTCATG
+
%%%$$%%++(((&''%&'&''(%%$&.*+1+1222CEBCEEHGJEFIJGJ9888IJJJJF?=;;('('BACGJJEFDJJJIJJJJJJC@@@EJJFJJJJJJHJJJJFJJJHJIGHEGCBA>>>@AGJJJJHHFECFCF7.*'%&(642(('+*+--+-01=;333*&&&&---**)''''2;:;=DC??@:'GDGCEDIFJJIGJJFJJJJJIGJHJJGGEJJ<:BCDDDFHIJEDIEJFJJHGJJJFJFE+++,78889895...,--./0-../,**%%%&''&%'&(-.--.;;<@JJIJJGJJJJJHIHJJIJHJJJJJJEFJJJJJJIJIH54&&&#$$$&-/27:9=CG@@@AFAE4<22227<8,&&'0021192&&'05.)*)*)***-2?;;<<<;1*))))86672222***+////=;;>>@@779:>>>5555DB---+.--+(&$%&$$&((15E???AJJEC@ADB@9AGFEJHJEHFHJJJJFIJFJGJIHJIEDF6666>@>?,,,,=CCFHEF.-.---4.---78578;A778>>>64333JIEJHCJIEGJJG?>>=AJIH000(('(('(((*+11'&''''(*,111122----.(--./''(.2000EJEFEJ5558;=>9969300253955*)*-(''(?C;98655('&%&((./332))((*''((*,*0*1//225'''+,%&@HJJA@?;67'''')'&%&'&&'*.25;=CHCIJIJHIIJJJJJJHFJJJHEHJJJJHJJFDGBD21117(''(4321678DBBBD<<<=I@?7777;5.)$$$$'(''&&&('),,../56=>?ACDJJJDJFJJGHCC><5?:>@::?@@5546989;:67,+))+*.7ADB??@DEFCCAA43441999B?>?>*(((-.3.,,,+*))*++./0*'(-<>::6688BB=<@??ADJGGJFHJJJJJGJJJB>;<C@AJGE433383==BGEEIJDDJH@?>?JIFFGA>>:@BBJEJFJHJEJEFGB>DHJFEJ===@@>;<=FEHJJJJJJJJJIJIIJJ?>?93E?>=555111322/+()(+(*1<=?4558=---.<=@AJE@ADEDGHJHJIHJFFJJJJJJIJIJJJJJJA777&%%%,84444655511...,-**,,46/////223JJEID<IDDEGGBBGJJEFGHHJFD@)&$$$$$)./75+)))9*+ACHIFHJJJJJJDEJ988=<9016('&'.)''')*,4<ADGFFFJGGIJJEGI?>DJGCE?@==?0//---,1323)))*6@E@@@BE0000)'')(&&&)'%$$)&''('''**(''&('('&%%&('''93400))**@AC>D>>977:<77<87:DC>?@4.?>JJJJHDDEBFDHBBJJFJHJHHJGHJJGEEJHJIGGJJAA@AA@BABCGFHBBA;;;;43321./08;?FFJEG5555IIJFGHHJJDHJJJGEEGGHGGJJGEI88'&&&%&$#$'(()()**,*&%&'.21(((((().-)*<>>@DHJJDAACDECJEJGFJJHFJFFIIJIJJHIBEDDHEFJ?FG?C>;?>1CD3333BCDDJEJCC@ADFCABCJDJFJJ8656**)****+<=?@JJJIFFGJFFIJHFJEDDE/--)+**.0,+++,-,&''88DJJJHJJHJFGFJJE>;:('&$$&''%((''%''&&&&)(((+)))&$&**/GCIEHIJFGEIFJ.///GJJFJJHFJJJFEHJCJ:>699?90001C;;;;FIEIFGJJGGBFGJJJJGJG==<<BE@CBB?;<;?HIDG;9985667A887-**897779@DGEJJIJJFJB@AGCCBBJIFEJJHIJIJFJF??>>E@C;A<HHEHGCIJJHGJIJJJJJHJIGDBECCJHE=777;:88:9::-,,,+**+1>C>=>=222('''11//0:JJJFIJJIJJJJJJJJJFHF;DG:7@>?@FHFIIFFIAB@CDCCCDEC8874.,+-9)75343'&&&(&&%&$&,03554-7=;<<>>10*)(%%',*(((?A@CACBEHHIJJGGGGIJFJJ?:6577>0000((((C;HJIJJJJJCBCCJG<<2(((%-,,)++/75.<DJGJFGJBAAEDBCBFEECDBBHD6666DB7779--.GJGFEDCDEFFJJJEIGFJCA<<A<;88;6=:DJJG?@ABJJJGHJJJIJJJJJJFJJHJJC<<<<;>;;886765566?BEEA@??JJGGIGJJ;::;FCG@A@AIEJJJFHJDIGH887677:('%')-9:3333>><----.9A:.((((+8>@A??>@@FHJJJJJJJJGEEEGGJJICDCCC@@CFE??@FHHHJJHFIJJGHJJJEJIJJJJJJJGJE:::;<GIDGFFJFFIJJGGJJIJJJJJJJE>??@@DFHJJGJFJJGJJJJHJJJJJFHDJGJC=<<0+++++*''%##$$%$$%&&'&''++))*1:@CCFFAAA80...03.1.''58:671*0))(&'(*&&'')*'''(&%$$'()))*//3+)*)+763047..--68986820/1600,'5479@@??@>8777@IJJGJBA@ABCJJJJJJGDEHIHDFHJC<8?===>=<<=@>@4,++,0011=?DIDGFJE3222>D?=><742455>@@FDFB22229987566CJEGJHBCAJA@JHJACF>BAAJD?89:=FHHIHIFJBDDIGAAJGIJGJEDJ=8;<DCHJGGJFJFJHFIJ8)GEJIJJJJFJHJJJGEFIB?9;<A:---,,,-+8;=FJEEFJGHBBAAFJF??CC>7*??@ACFFGDEEEJJIJEJEGJFJJFJHJEDDHJJIIHJFJJFJFJJJFHICCDJFFGJGJJJJJJJJJFJFJDEEJJHEJ5555FJJJHFJHJJDA@@@9889:*))))068:...,,,,,,,:;:76488JJIJJJJIJIFE<;?=D<51**('%'&%&),,,)))('$%%$$%'-.'',,667<=;BJAFHJJHGJJFJJGJHFHFJJJJJHHJJ>===<<<9878??>AADFFJHJIJIJ0//@GJJJJ<;;0///2200.-++*'&$$%&,:=::=<<;;<1//-'''')'%$&)'))03387344578<>12;<BDCJGGJFJJIJJJJJJJIHHHBCJJGJFAAAGJFCC9754;<JJJJJIHIJIJJJJHEFB/11117+,,,212****41010@C;7798;8667==>=@@BJIJJJJJJEJJJJJJJIJJJJJGHE;;7AACJC@@55+57;---*'&&')....@B>=?=?>GGIJEJGCE333;:;999:IFGJHJGJHEFDDFJHIF>>?>HGEFJEGFFJJJJJJJJGEJ?=EDJJIJJIJJFECA33364/.---***+)++,/)+2111111+%&,)))(02234334555321175:9<;;BCJJJJJJJJJJJFB>@A@:999)'&'+,))**)('%%%%%%%%%*(&'++**+/25577?<((((0/-*)'%%%$$%(,,-6CBDJGHGHGDCFFEGFFFBAABJGEDBDFJEECJ:323--,-'+(***305667>@C@>?;;>?D;;::<8::::'''&&&(*()/9=>=;:;<>>DEA@?=?:97792--04JJHEGJJIJHJC@BACEDJJEGJJJJ?::>CCFEHEEDEFEDDGFBDDCJHGGIJHGIHHCDGFA@AAGGFHFJ@=<<=??A889CB?@@B>915036699=;:99:DCIGDJH;;<<FJFECDIHCCDB<31.,,3;9666220)&&)..1-,)*)*&%%%*+.((((6<44459:<>BA?7/.<<;<<=<=2::8999<=@('''''(;CD@@@EA??BBA;::;GDC@A@DCJJ@?>>?@BCIC?<>55333000('&+&&%(-377=;;87)%&''%&&'/*(((),40006?ACDBDBGJJDCABDB>;:733888=;87..*&&%&+,++-6:889>?@AE@BBEFG9999CC51010)(((0/0125::BAABJBDJGABA===?5032++*)))**),(-,+(''(,*((-/+(&&%%(:>>@GJ:::;EGJGGJCB;;;;@BJCFE@D@96<<?B>=>==>>>967>>CA?>9;;99B?DBDFEJJGCFF@BJFJDIFHJF10015<=A>GDCCFGEGIJEEEFIJECEFDECEFCFDHEFBB5531,+,++*/699<JJHGJHJHJII2111///03+))),-*+)*64)+('*--.44133>?8889JIGHGHGJGJJJJFHFBBEFCEIJJFJEHGGFHFDJIIIGJ@<;9422=5556778::8::?94444498;;?/,,&((**'+88><5444?<<BJGFJAD++23==?BHEJJG@>??JICF>?666//-,----.=>@BEA@DC@JJGJJJGEJEBBBCGCBEFCBGIIHGI2111HJGFJHJIFGDGEHHFHJHDECEEECDGHIJGJJGJJJHFGEFHJJJ9993/-2*)))().-,,(&%$#$#&'(((&(()49:BGGGEB320-./73/=GHJIIIJBCCDJFFHIE.JGJGJJIDCGJEEGHJJFFJFGFEFJFH>A@=559+))++,+,,00,.55715)((6A;<7854226220,,)*.(''*7;=99=;=<=BBA@???7/37>6666F@?CDHG@BGJEDDEDIJA@@A?EGJJE6556?EGEIDJCFGJJDBBA:99))''.FJEEJIJFEIJGIFJGFIJJIEF,,FDFFEDJJJIFGD((((5B@@??@DFJDCFBDF,++)*++>DE98665344?)))*?A***+IJJIDHJJJGCIEJFACBBJHDDGAD?@ABBBCACGJGIEGFEECFEFCGGJHF***,:+.6;:;4//*'&'%%$%%&%$$$%&%%%%'''()**(**&'$$$%'$$$$$$%'-*+*,++75665873331-,*')'(''())))112343349<;99:>@J=<<=BBAA99:HIJ9;<=8886771//046-,&&&CDJABAABFB@B@AACABG?>>@JIIJHFJAABBHHHJGHJJJJGJJIGFG===>JJGG:::IFJ444HFDD;7779<::645346757=>AGFHGEGGJ;))),5753326222@B8615443233988<=4444<99:1/,*+./1AG.---889JJJHFDFACCCF::88;:;698?::><=A@BJGHJFEDA.--%&0+*)+(&''+,,./3322'%%%&''((''())+(((''')*,-.ACCDDHGJJJJEFDGFJIIJGJJJJJHIGIJHEJDC=<=?HJJJJJJJHGJEDADBEJJGJGJJEACBEGF))()/)((.124((&%%'%&%%#$&&%%##'0201AFEFFB<;:7:888D?9;JF>>=>CC0////IGH;;;<JJJHHG>;;;DGIHHJDDEDJJBEDDDJHEJCABACA634//5E>FCCGDDB@A99:::99;>@=>>=<::/+**0=>@B@@GIJJFJJGIBFBCJDBCCHJHBB?::8:=:333BIJIGIBA=CJJJJIH<CGHE4334;53224512C?A@?<=30--..5???;<=?BCFEDDJGJFFFGJGHGI@8555789::4''%%&(-/0/-)'&$%&'$%$%&''&'%$##%%'*(**%%'')***'&&'*'''0031.)*/,%%'56*))),,.,,,6?>=>;3312*6'''''**9:AHJJBBBA=C<;;;BBAB;:;<B:1:BBEFEJJE@?A@3331&&&.D?>>?JEIGIJJJHIJJGJJGGJJJF@878>977>?<<<7642/55ADBFJHHA@??BA/.,,00901//1115?<;<3333>423234&&&&%%&(*-1238<4:23=9::;EGGIJJJGFFGJGGHJIHJIJJJFJIJJJJJJJE;333==;<DHJHJJJGHJFHGHJEGGFHJJGJGJFD,&&&$$$$$'%
@Glass_T7V_3_D3_11_6_16
GCTGCCATAACCATGAGTGATAACACTGCGGCCAACTTACTTCTGACAACGATCGGAGGACCGAAGGAGCTAACCGCTTTTTTGCACAACATGGGGGATCATGTAACTCGCCTTGATCGTTGGGAACAGGAGCTGAATGAAGCCATACCAAACAACAGCGTGACACCACGATGCCTGTAGCAATGGCAACAACGTTGCGCAAACTATTAACTGGCAACTACTTACTGTAGCTTCCGGCAACAATTAATAGACTGGATGGAGGCGGATAAACTACCAGGGCCCGCTTCTGCGCTCGGCCCTTCCGGCTGGCTGGTTTATTGCTGATAAATCTGGAGCCGGTGAGCGTGGGTCTCGCGGTATCATTGCAGCACTGGGGCCAGATGGTAAGCCCTCCCGTATCGTAGTTATCTACACGACGGGGAGTCAGGCAACTATGGATGAACGAAATAGACGGGATGGCTGAGATAGGTGCCTCACTGATTAAGCATTGGTAACTGTCTGACCGTTACGAGCTCGCTTGGACTCCTGTTCATAAATCCAGTAATGACCTCAGAACTCCATCTGGATTTGTTCAGAACGCTCGGTTGCCGCCGGGCGTTTTTTATTGGTGAGAATAAGAACACTAGGGACAGTAAGACGGGTAAGCCTGTTGATGATACCGCTGCCTTACTGGGTGCATTAGCCGTCTGAATGACCTGTCACGGGATAATCCGAAGTGGTAGGACTTGGAAAATGAAGGGCCAGGAACTGCTGAACAGCAAAAAGTCAGATAGCACCACATAGCAGACCCGCCATAAAACGCCCTGAAGCCCGTGACGGGCTTTTCTTGTATTATGGGTAGTTTCCTTGCATGAATCCATAAAAGGCGCCTGTAGTGCCATTTACCCCCATTCACTGCCAGAGCCGTGAGCGCAGCGAACTGAATGTCACGAAAAAGACAGCGACTCAGGTGCCTGATGGTCGGAGACAAAAGGAATATTCAGCGATTTGCCCGAGCTTGCGAGGGTGCTGCTTTAAGCCTTTAGGGTTTTAAGGTCTGTTTTGTAGAGGAGCAAACAGCGTTTGCGACATCCTTTTGTAATACTGCGGAACTGACTAAAGTAGTGAGTTATACACAGGGCTGGGATCTATTTTTATCTTTTATTCTTTCTTTACTCTATAAATTATAACCACTTGAATATAAACAAAAAAAACACACGGGAGAAACGTTAGCGGAATTTACAGAGGGTCTAGCAGAATTTACAAGTTTTCCAGCAAAGGTCTAGCAGAATTTACAGATACCCACAACTCAAAGGAAAAGGACATGTAATTGTCTCATTGACTAGCCCATCTCAATTGGTATAGTGATTAAAATCACCTAGACCAATTGAGATGCTGTTGATTCATTGTTCTTCAAAGCAAATGAACTAATAGTCGCTATGACTTAACCAGACATGAACCGAGCTCAAGTTTCTGCTGTGTGGCACTACTCAACCCCACGATTGAAAACCCTACAAGGAAAGAACGGACGGTATGAGTCACTTATAACCAATACGCTCAGATGATGAACATCAGTAGGGAAAATGCTTATGGTGTATTAGCTAAAGCAACAGAAGAGCTGATGACGAGAACTGTGGAAATCAGGAATCCTTTGGTTAAAGGCTTTGAGATTTTCCAGTGGACAAACTATGCCAAGTTCTCAAGCGAAAAATTAGAATTAGTTTTTAGTGAAGAGATATTGCCTTATCTTTTCCAGTTAAAAAAATTCATAAAATATAATCTGGAACATGTTAAGTCTTTTGAAAACAAATACTCTATGAGGATTTATGAGTGGTTATTAAAAGAACTAACACAAAAGAAAACTCACAAGGCAAATATAGAGATTAGCCTTGATGAATTTAAGTTCATGTTAATGCTTGAAAATAACTACCATGAGTTTAAAAGGCTTAACCAATGGGTTTTGAAACCAATAAGTAAAGATTTAAACACTTAGAGCAATATGAAATTGGTGGTTGATAAGCGAGGCCGCCCGACTGATACGTTGATTTTCCAAGTTGAACTAGATAGACAAATCGATATTCGTAACCGAACTTGAGAACAACCAGATAAAAATGAATGGTGACAAAATACCAACAACCATTACATCAGATTCCTACCTACATAACGGACTAAGAAAAACGCTACACGATGCTTTAACTGCAAAAATTCAGCTCACCAGTTTTGAGGCAAAATTTTTGAGTGACATGCAAAGTAAAGTATGATCTCAATGGTTACGTTCTCATGGCTGCAAAAACAACGAACCACACTAGAGAACATACTGGCTAAATACGGAAGGATCTGAGGTTCTTATGGCTCTTGTATCTATCAGTGAAGCATCAGACTTAACAAACAAAAGTAGAACAACTGTTCACCGTTACATATCAAAGGGAAAACTGTCCATATGCACAGATGAAAACGGTGTAAAAAAGATCAAGTACATCAGGTTTCCCGTTTGGTACATTCAAAGCTGTCACCATGAACAAATCGACAATGTAACCTCGAGATTACCGCCTTTGAGTGAGCTGATACCGCTCGCCGCAGCCGAACGACCGAGCGCAGCGAGTCGTGAGCGAGGAAGCCTGCATAACGCGAAGTAATCTTTTCGGTTTTAAAGAAAAAGGGCAGGGTGGTGACACCTTGCCCTTTTTTGCCGGACTGCAGCGGCCGCTACTAGTATTAATATGCGCGCAGCGTCTGGAAAACCGAGGCCAAAAGACGTGCGTCTTTGATGCCCAGTAGAACTCTACGAGCAGAATTAAAATCAAAATCTTCCGGCGCAGCCGGTTTGTGTTCCACGCAGTTATCTGCGCCTTAAGCCCCCCGCCAGCAGAACGTTGCCAAGCGATTCACCATTTAATAGTGACCAGTCAAAACGTTGCCCGCTTCCACCCTGGCCGTTGTCTAAAACATATTTATCAACGTGCTGAAACTCACGGCAGGGTTTCGCCGACGCTTAATGCTTTCCAGATGGCAACATGTGCTGGACAGCTTCACGCAGCGTATCGATATACAGCTGTTCTTCATTACCATGCAGTTGCACTGCCGCCAGCGATAACACCTTAGGCTTTCCACCACATCGGCAATATCGTGATTGCGAACACGCCAACATACTGCAACGGTGCCGCAGCCATCACTTCCTGCGCCTGTTCAACGTTGACGCAACGCGGTGATGTCGCAACAAAAATCAACCCACCGTAAATCGCGCCCGCGTCATAAGCTGCTTTAGCGTCTGCCACGCGTCAGGCCACATACTTATTCTCACCCAGCAACACCCGGCGCACGGCGGCGTGCAAATCGTCATGGGCCATCAACGCCGAACCAATCAGAAAACCGTTAGCGAAGTGGCTTTAACTCGCGCACCTGAGCGTAAGTATTGATGCCGGATTCGCTGATTACCGTCACGTTGTGCCCCAGTTTCGGCGCAAGCTCGCGGGTACGGTTGAGATCAATCGACAAATCACGCAGATCGCGGTTGTTGATGCCAACGACCTTTGCTCCCAATGCAATGGCGCGCTCCTGTTCCTCTTCATTACTGACTTCGGTCAGCACCCCCATACTCCAGACTGTGAGCGACAGCGGCGAGCGCGATGAGTCATCATGATACTGAAGCATTAATAAGCAGGCATCGGCCTGGTAATAGCGCGCCAGATAGATCTGGTAAGGGTCGATAATGAAGTCTTTACATAAAATCGGCTGCGGGGCGATTTAGCTGGGATGAGGAGAAGATCCAAACTTACCTGAAATATTTCTCATCAGTGGCACCAAAAATGCCGGAAGCGTAATGTTTATAAATGGCGGCAATGCGTGCTGGATCGAAATCATCACGGATCACGCCTTTTGACGGCGACGCTTTCTTGCACTCCAGAATAAACGCCGTGCGCGCACCCTGTAGCGCATCATAAAAATGTCGCGTGCTCGGCTGAACCTCATTCTGAAAACTGGCCAGCGGTTGCTGCTGTTTGCGGGCTTCTACCCAAATCGCCTTGTCTGCGACGATTTTCGCTAAAACGGTTTGCATCATCTAGTATTTCTCCTCTTTCTCTAGTAGCTAGCCCAAAAAAACGGGTATGGAGAAACAGTAGAGAGTTGCGATAAAAAGCGTCAGGTAGGATCCGCTAATCTTATGGATAAAAATGCTATGGCATAGCAAAGTGTGACGCCGTGCAAATAATCAATGTGGACTTTTCTGCCGTGATTATAGACACTTTTGTTACGCGTTTTTGTCATGGCTTTGGTCCCGCTTTGTTACAATGCTTTTAATAAGCGGGGTTACCGGTTTGGTTAGCGAGAAGAGCCAGTAAAAGACGCAGTGACGGCGATGCTGATGCAATATGGACAATTGGTTTCTTTCTCTGGAATGGCGGGAGTATGAAAAGTATGGCTGAAGCGCAAAATAATACCCTGCTGCCGGGATACTCGTTTAATGCCCATCTGGTGGCGGGTTGACACAGGATAAAGCCAACGGTTATACTCGATTTTTTTATCGACCGACCGCTGGGAATGAAAGGTTATATTCTTCAATCTCACCATTCGCGGTCAGGGGGTGGTGAAAAATCAGGGACGAGAATTTGTTTGCCGACCGGGTGATATTTTGCTGTTCCCGCAGGAGAGGTGCGTCACTACCAGGTCGTCATCCGGAGGCTCGCGAATGGTATCACCAGTGGGTTTACTTCCGTCCGCGCGCCTACTGGCATGAATGGCTTAACTGGCCGTCAATATTTGCCAATACGGGGTTCTTTCGCCCGGATGAAGCGCACCAGCCGCATTTCAGCGACCTGTTGGCAAATCGCGCAGCGCCAGGCAAGGAAGGCGCTATTCGGAGCTGCTGGCGATAAATCTGCTTGAGCAATTGTTACTGCGGCGCATGGAAGCGATTAACGAGTCGCTCCATCCACCGATGGATAATCGGGTACGCGAGGCTTGTCAGTACATCAGCGATCACCTGGCAGACAGCAATTTTGATATCGCCAGCGTCGCACAGCATGTTTGCTTGTCGCCGTCGCGTCTGTCACATCTTTTCCGCCAGCAGTTAGGGATTAGCGTCTTAAGCTGGCGCGAGGACCAACGTATCAGCCAGGCGAACTATTGAGCGCCGCCCGGATGCCTATCGCCACCGTCGGTCGCAATGTTGGTTTTGACGATCAACTCTATTCTTCGCGGGTATTTAAAAAATGCACCGGGGCCAGCCCGAGCGAGTTCCGTGCCGGTTGTGAAGAAAAAGTGAATGATGTAGCCGTCAAGTTGTCATAACTCTAGAAGCGGCCGCGAATTCGAAGAAACAGCGGCCGCGAATTCCAGAAATCATCCTTAGCGAAAGCTAAGGATTTTTTTATCTGAAATTCTGCCTCGTGATACGCCTATTTTTATAGGTTAATGTCATGATAATAATGGTTTCTTAGACGTCAGGTGGCACCATGGGAAGTGTGCACGGAACCCCTATTTGTACCTAAATACATTCAAATATGTATCCGCTCATGAGACAATAACCCTGATAAATGCTTCAATAATATTAAAAAGGAAGGTATTAGTATTCAACATTTCCGTGTCGCCCTTGTTCTTCCCTTTTTGCGGCATTTTGCCTTCCTGTTTTTGCTCACCCAGAAACGCTGGTGAAAGTAAAAGATGCTGAAGATCGGTACGGTGCACGAGTTGGGTTACATCGAACTGGATCTCAACAGCGGTAAGATCCTTGAGAGTTTTCGCCCCGAAGAACGTTTTCCAATGATGGGCGCTTTTTAAACTTATGCTATGGCGCCGTATTATCCGTATTGACACGGCAAGGAACTCGGTCGCCGCATACACTATTCTCAGAATGACTTGGTTGAGTACTCACCAGTCACAGAAAAGCATCTTACGGATGGCATGACAGTGACA
+
('-/84&&&&*(&&$$%.=EFEEJFFBJJJHJJJJGJJJBJC1/,-/==?++**99>HAAJJEHFEJGJFJJGIHIJHD??GFEH<<<<E99//0HIGEE,++,870///555?5672---%%$)+$(&'(.333557=>CFHJEEDJA?CCI:88867FGBEB4444???EFFEBA@97788=DEEJGEFGEJJJJJJHA<<<?631/463.-,&'(0&&&'20/+,++007456?DFGH===>EJJJ::9:?>>?><;<<8..-,+**')$$&%((*,,($%%+0/0...851114631)3=<GJJJEJI=:;C85537=99;:ADGFJFIJHGGCBA0/---,)('*****+,ADJGJJFIJJJJJEDDFJJJJIHJJJHIJJJHGJJJJIIAIJGEC:7>>>CHFCCFFJBAA@CCJHDD<BBGJCABCHGCCCDJJHH888C?+('(''())%&'(((***//03--,,12AH>>>DAHHHGJJGJJIGGIJ6(&%%&+*)*+,***+32378>::ABBEBC@?6%%$$$%'-233224:33335,,237792.--,+/078:;>43./..?8:BHD>>>?CEA;>=233DA@@==DC<;6567>A?554,%%%&$%&((,78BF99997567*))*122233691...::;;CDCFHCEFCHEFJJJJJHD6652000''(;BEHJCAEDIFGJFEFEDBJ>==4333:@C<<7)))))4.((DB==7+*)++/*/-,..>EICCECFED---,//532&%*%%&79:6787;<==?DCDGJHIDCDAB-++.(%%&$$$(*:?AEDCGGJ@AAAEDGDFFHFBEBGEF@AAGHGDJHFJDJAHFFGIJIIIIJDEFECFE>>>>BB00/09>8664+**,-//6>@CFJJJJGJJFJJJGJBCDFGFIJGGGGJGIJEFB88877<=GGEFFHJJJEIJ@;<@@FFDFFHD+++))))JGJCCEJCCCGGECDFGJHDBACIGJHF?>>>CHCFCA><45/-+''(&*'.?B@AD?9@@HFB00//69;::6558@?@8889<<=:4311111&&&')'&&'01357<;:661099999<CCEFEFFFFCBBCBB@@AAAA?ABC?9,658884:3/,*)'&%$&'-0,+'&%)5+''(*450343,(''(..;<@?AA@?>BFFFD?/.--/+*,.89;@ECCCDA::661/)*&%&(%$$%&&*)*,9:>=9A;00:9;<;<;;;>;::9<;::999;=@AC>5==<:;;:88:899>:;?::<<988798:9:;;::;;==?BA<8:=>=<::;;971010)'&&&&01,,,+**--/25567;<8=<;98856753,,,,1895--,+,,++)&'*)(##%$%$$$%'$$$())))(,,%%&',./411259,*)*,%%%%%((-/5898777,+-*&%&&&&,))*)-)(()-*)(*+,1(('%&%&'('''%%%%&))*344??=<7768:;<=>==>@?@A@?@?>?><=:889833349-,,,-.37634568:211--**+-22143334654796567668=@A@B>::::;;;;<;:;::43)(''+,-*+-+*))(*87;;:;:;:7778><<=?>=>?@=53332323<<@@@><=;:;;;:;<A=<;:;;?D?=;<>?<<<<=<=<<<;;<>??>==>?>=:73336>A=<;9::9;;:;=;==<:::955434546657;;?:<<<>A@AD0=::89<?=<=<<;;8889<;<::889:<=<;:87772-.7;:::<A><::;:;;<;:::;;<<;9999::>=;0//10100113005?<;;;::9:<=<<>A=;==><::99:99;:;===9971133467:;;:?<9999<>=932124.....4.05600000=>C?>=<=::;;=<<;;<;==<=<;GJHEJJFJFJJHJFJJJC:662.))*/../55AIB?@AIJGFCA@</))),7999969@EJEJGJJFHFJJJ@?;9777EDDCDFH>>>BHIJJGJAB<<;;FJHF?@EHJBBB?@974,,,)*./14-(()-,+**/6HJABAADJJJIIJJJJEHH?>>?BBDF;:.../9<<>CF=>BJJDEHGHJGJJJJHJEHDCCEFJ=<:;DIJIGJIFFJJIIDHC@?84335AJC.---CCEFJGJIIGHHJJEC>//.2..-**22399:65611BC;<<EJGJJJJJJJJ7777DJHEJHJIDEJJ=+)'*333377=8799---.%$##%'&%%)()**)'&)*?GEEEJDHHJJJDA?CBFFIGIJJJIJJFFEFGEIJ@2115:?A@AJEA@?DGGJJEDGGHJFIBEBC;:689:E:::DJJFF((')4016523D>==:DHIJIJFBGDDGJHJHJIIJJIIJJIJHJJG@@BDIJCJJIJHJGEEDDHJJJJJJJJJHJJJJJJDDCDH>>@JJ>=,,''&&%%$%&))*)%')&%%%')0.-,))((+((011/0&&&'*24BAB@B:****<;;;BADGCDGCFB@CACBB<FFFGIGJJJJJHJGJJJIHJJJJGE7,,EHJJJGEJGGEFJIHJIJJJJHIJJJEHHA223BGD511DDFJIFHFFCCFIIHFJJFJJHHJJJHJDI@??IJJJJJJFHHJJIHJJ@IIJHJJHGHG>=<<J;JHDG=838=2110DDJGFGBBCDJA@?>A;842---<@GJJJIJJGJFJJJJHIGHJCAFJJFJJJJHJI?<FJFE:5565,,+*+++//----**)''&)&))&$%%$%%()()'+''',-($$$%&%''&(1459?AADHFHGGG><8/0/2,7<A;;;<FDFF?@77772''66756::.+*')('((,().10221-()*))+*+++457<((((((%'<BBJJFEFHJJ?JJ,,,-67433@@DFEJJJFJJJH=:753356511/.,++,//18@BBAAADED74-'&%&%*+---0.(%%%%&'$$$%%<BFGCCCAECEJIJJHHJEHJJF=64+*(%%%%((&'122FDJJIJJGFFJICGIJJIGJG@0-+(:AA?CFGDJJ==>>JJGGFHJCCFFHJHCFCABA33545(((+.8866:;C@ACFIJHIJJJJJ<;<;@A@::9()<:;;<=:;=>?<<<<?>@CJJJJJJEEDDFEJJHA@ABFJ:JJJIGHJIJCJJJIJJJJJIJIJJJJJJJJJGJJ><;9;;;C=A888DDDGJFGGHGJDDCECDECJIHFIFJJJ8656B=+++4244''&')*.(+++10-*)*)0--,,,,,+&'&'+-.CGF?@@7778>DDCIGEECB<<=:;:7878A=>?@>>::<3324A@AB;<<....CCHJGJHHJJJJJJJGBCBAJHGJFFGFJHIIJIIJJJHJHHJIGJHGJGJIIJIJJIJJIHHFHJJJJJGJIJ::::HJJJJ<<;;<G?<971/--20/24223CJEHF><;:=??JIJH@@?;((('+,:9:<;;:=*))*999:?>?AB>>ABCCDDJ<<<<ICDEEFDCF?>A-BDEFJJIJJJFIJIJJFJHFJGFJEJF?B?0//9:JIJGJCJCJJAACAIIEHEDBDFJFG-,,,;>=888BICBB>?>E+++'**)++++-%&&%&$#$$%%%%$%(&'('((*+++-00;;<;<;;;:=JJEJEJHJJJJGJJEJ??>=C@C@=<3345<<<JGJFJJJBBACJJJEIJJJJIJDBABEEIGJJ>7658:7002CH;:::G/.-*(&&,./*(('&&))((('&&)**($%%$'''-.***)).,+/4476)(((,,*,-222//4,+''5233///47/.*/@BJFJJGJJHGFDDBBA>>>.+++/-,,.3699;<D:;;JJ@A;;:6:42++*&(.<=>@GDBJJJHEEJGJJJJJJJJJFJJIHJHHHFEGCJHHJJJJJHHJJJEJ?>@?CJJGGIJJJJEJJJJ>==<@ADDJJFFDFDHJJDFIJIHHJJIEJIJHHJJJGFHJJJJFJJJJFFGJEC<:711('((::::B9:ACEFHED988:>??@@B999>?8311105789;<=><<??<<<<F?>B978,(4(('()''()((((2-./>@@BDCCCFFHGBA=;;A=+++442243.-,-//20/1A@<7211012300.+))76;A@FJJJJJHFGEFJJJJJHJJJIIJJJJEJJGHIHJGJJGDEDJJHJFJJJHJJEEJGFHJIF0000:CECBBDJDDHFJJJJHEFEFJBBIJCJE5DJJIJGGJJIJJJJGJJJIJJGFCIF??>?G@A<20+))9789JIFHJA?:;101=530/.&'&4;::9;:9910+)*9=::>69855388('(-25;8::.--(((()'&'((022466+++C3223///08('',')()-+''-//1120632/-**++JJJHGEDFJBFJJEDB=;<AB******;B=72))<<JJBJJJFEBCCJIJJJJJIHGDGGJIHJJ>>>??677('%%*(+111001.35>AEDCD76656:=EEFFFHJJ6667>;952---.;;JFA0103@<9:64*-*()-++/03<;<JGJJHDDE<;;6-***JHJA@@66657112678@8?0//A@DGHJJJHJFIGIDD4335((((800007>811./,+-((.()'(((&&$$$%&'(11///,-6722335@HJJHJHJJFJJJFIJIJHIJJGIIJJJJJIJG;972-'(355ACBGJJGJJJJJGJJIHJJJIIIJHJHHGEJJHJGJJHJEHJGJJFJGFJEFEJGH64495=@B;4HHHGJHGJ::44/'&&&&'((0',%%?@@@BJE9,'(&'&&&''&$%'''()*&'&$'&&%%%$%*644,,,+**4AABIFJGJJJJIHGHJJFJFEFECJJEFJJEHJJJHJGJHIHJJHJIJJJJHJHJJJJHHFJHJJJIGFEJJJHJJJJGJJHJJJHFJHJJJIJIJHGIIJIE@==>DJ@@=;<<,,,,<;;;JHJJJJJIIFHJJJGJ666ADFFJJEJJJJGJJEGDCJJJIJJFEFDIEG:55459975@@A@C>6667@?CDGGEG8FJFEC<;::7668?E>;;;ICGGC?@>?GEGEDBB<222:;;;=AB87.,--=?EF@210*+'%%%'('''*&'')=JIJHJJJJJJJJHJJJJJGJFEJJHDCGFJJHJIJJJJJF====7620-+**+()*(,=?CGJJJDB99;JJGJJJJE?=>?GFHHHJCEDGGGGEFJJHHAJJHIHGJJJJJJGC8BB;GIJHJJFJJJJJEFGJJIGFCBDJ=9,++,.;=87223?HGJHJHDFDEJJJJJJGIIFGJJHJFHGJ===<@A='5/6446GHDCEEJJAFEHJEJIJDIGJG:9?=59;?=?>@@?EIJJIFB??=D<;:68<42237:555AJGFCCE3333GJJJGJHJGJJJJJJJIJJJJJJJJIGJJHJJJJJFJJFD??<<5<:'''')(''(*1445<GF?>??:.%%%$%)*0/../99:ABCFGCJHGJGJDEA76)))()*+5<FJJJGHFECCA@;8:*''***++))&%&)+12-,.,*)))(&&))***(((''''21,22B557<::G@ABCABAB;:2103-*&'((''(,,056;8>BC?:98558==<@@ACFGJIIBED@CG777:53,+,?@A?;;9887-,*'%$#$%&&('''''''')&',1212=?C===>JJEBCHF@?DJJJJFJJGBA@<<;<=8AHGGEAHHEFCDJGBFGJGHHGBFIHCB@CB<<52)''&&%%().,-.&&&$$$$''()$$$%($%'''(**,*+(()&&'%%$$&&%$$$$$)((./6666<>@?BCDFDCBDFEGCDJJJGJGJJGFJJJFJGJJJGFJICBB;9999CCFJJJHJHJJCCA@CCB776:544'&&$$#$
@Glass_T7V_3_D3_11_6_17
CATACTCTTCCTTTTTCAATATTCTCTTGAAGCGTTCTCGGTTATCTTCTCATGAGCGGATACATATTTGAATGTATTTAGAAAAATAAACAAATAGGAGTTGCGCACATTTCCCATGGTGCCACCTGACGTCTTTAAGAAACCATTATTATCATGACATTAACCTATAAAAATAGGCGTATCACGAGGCAGAATTTCAGAATAAAAAAAATCCTTAGCTTTCGCTAAGGATGATTTTCTGGAATTCGCGGCCGCTGTTTCTTCGAATTCGCGGCCGCTTCTTCGTTATGACAACTTGACGGCTACATCATTCACTTTTTCTTCACAACCGGCACGGAACTCGCTCGGGCTGGCCCCGGTGCATTTTTTAAATACCCGCGAGAAATAGAGTTGATCGTCAAAACCAACATTGCGACCGACGGTGGCGATAGGCATCCGGGTGGTGCTCAAAAGCAGTTCGCCTGGCTGATACGTTGGTCCTGGGGCAGGTCAAGCGCTAATCCCTAACTGCTGGCGGAAAAGATGTGACAGACGCGACGGCGACAAGCAAACATGCTGTGCGACGCTGGCGATATCAAAATTGCTGTCTGCCAGGTGATCGCTCATGTACTGACAAGCCTCGCGTACCCGATTATCCATCGGTGGATGGAGCGACTTCGTTAATCGCTTCCATGCGCCGCAGTAACAATTGCTCAAGCAGTTCTCGCCAGCAGCTCCGAATAGCGCCCTTCCCCTTGCCCGGCGTTAATGATTTGCCCAAACAGGTCGCTGAAATGCGGCTGGTGCGCTTCATCCGGGCGAAAGAACCCCGTATTGGCAAATATTGACGGCCAGTTAAGCCATTCATGCCAGTAGGCGCGCGGACGAAAGTAAACCCACTGGTGATACCATTCGCGAGCCTCCGGATGACGACCGTAGTGATGAATCTCTCCTGGCAGGAACGGCAAAAACTTTCGCCCGGGTCGGCAAACAAATTCTCGTCCCTGATTTTTCACCACCCCTGACCGCGAATGGTGGGGTCGATAACGCATTACCAGCGGTCAGTAATCGAACATCGAGATGGTTGGCCTGAATCGGCATCGGTCACCCAGATGGGCATTAAACGAGTATCCCGGCAGCAGGGAATCATACTTTTTCATACTCCCGCCGTTCAGAGAAGAAACCAATTGTCCATATTGCATCAGACATTGCCGTCACTGCGTCTTTTACTGGCTCTTCTCGCTAACCAAACCGGTAACCCCGCTTATTAAAAGCATTCTGTAACAAAGCGGGACCAAAGCCATGACAAAAACGCGTAACAAAAGTGTCTATAATCACAGCAGAAAATTCCACATTGATTCTGCACAGCGTCACATTTGCTATGCCATAGCATTTTTATCCAACTGGAGCCGCCGATCCTCCTGACGCTTTTTATCGCAACTCTCTACTGTTTCTCCATCCCGTTTTTGGGCTAGCTACTAGAGAAAGAGGAGAAATACTAGATGATGCAAACCGTTTTAGCGAAAATCGTCGCAGACAAGGCGATTTGGGTAGAAGCCCGCAAACAGCAGCAACCGCTGGCCAGTTTTCAAGATAGGGTTGGGGCCAGACGCGACATTTTTATGATGCGCTACAGGGTGCGCGCACGGCGTTTATTCTGGAGTGCAAGAAAGCGTCGCCGTCAAAAGGCGTGATCCGTGATGATTTCGATCCAGCACGCATTGCCGCCATTTATAAACATTACGCTTCGGCAATTTCGGTGCTGACTGATCGAAATATTTTCCAGAATAACGTACCATGGTCGCAATGGCTAACGGTTTGTAAAGACTTCATTATCGACCCTGCCAATCTATCTGGCGCGCTATTACCAGGCCGATGCCTGCTTATTAATGCTTTCAGTACTGGATGACGACCAATATCGCCAGCTTGCCGCCGTCGCTCACAGTCTGGAGATGGGGGTGCTGACCGAAGTCAGTAATGAAGAAGGAACAGGAGCGCGCCATTGCATTGGGAGCAAAGGTCGTTGGCATCAACAACCGCGATCTGCGTGATTTGTCGATTGATCTCAACCGTACCCGCGACTGCCCCGAAACTGGGGCACAACGTGACGGTGATCGAGCGAATCCGGCATCAATACTTACGCTCAGGTGCGCGAACTCTAAGCCACTTCGCTAACGGTTTTCTGATTGGTTCGGCGTTGATCGCCCATGACGATTTGCACGCCGCCGTGCGCCGGGTGTTGCTGGGTAGAATAAAGTATGTGGCCTGACGCGTGGGCAAGATGCTAAAGCAGCTTATGACGCGGGGCGCGGTACCGTCGGTCATTTTTGTGACATCACCGCGTTGCGTCAACGTTGAACAGGCGCAGGAAGTGATGGCTGCGGCACCGTTGCAGTATGTTGGCGTGTTCCGCAATCACGATATTGCCGATGTGGTGGACAAAGCTAAGGTGTTATCGCTGGCGGCAGTGCAACTGCATGGTAATGAAGAACAGCTGTATCGATACGCTGCGTGAGAGTTCCAGCACATGTTGCCATCTGGAAAGCATTAAGCGTCGGTGAAACCCTGCCCGCCCGCGAGTTTCAGCACGTTGATAAATATGTTTTAGACAACGGCCAGGGTGGAAGCGGGCAACGTTTTGACTGGTCACTATTAAATGGTCAATCGCTTGGCAACGTTCTGCTGGCGGGGGGCTTAGGCGCAGATAACTGCGTGGAAGCGGCACAAACCGGCTGCGCCGGACTTGATTTTAATTCTGCTGTAGAGTCGCAACCGGGCATCAAAGACGCACGTCTTTTGGCCTCGGTTTTGCCAGACGCTGCACGCATGTAAATTTCTCGTAGCGGCCGCTGCAGTCCGGCAAAAAAGGCAAGGTGTCACCACCCTGCCCTTTTCTTTAAAACCGAAAAGATTACTTCGCGTTATGCAGGCTTCCTCGCTCACTGACTCGCTGCGCTCGGTCGATTCATGTCGGCGAGCGGTATCAGCTCACTCAAAGGCGGTAATGTCGAGTTTCTCCTGGAATTTGTTCATGGTGAACAGCTTTGAATGCACCAAAAACTCGTAAAAGCTCTGATGTATCTATCTTTTTTACACCGTTTTCATCTTGTGCATATGGACAGTTTTCCCTTGGATATTAACTCGTTTAGTTTCTGCTTGTTTTGTTAGTCTTGATGCTTCACTGATAGATACAAGAGCCATAAGAACCTTCAGATCCTTCCGTATTTAGCCAGTATGTAGTGTGGTTCGTACTTCTTTTTGCGTGAGCCATGAGAACGAACCATTGAATCATACTTACTTTGCATGTCACTCAAAAATTTTGCCTCAAAACTGGTCGCTGAATTTTTGCAGTTAAAGCATCGTGTAGTGTTTTTCTTCATCATTATGTAGGTAGGAATTGATGTAATAGCTATGGTATTTTGTCACCATTAACTTTATTTGGTTGTTCTCAGCTCGGTTGCCAATCCATTTGTCTATCTAGTTCAACTTGGAAAATCAACGTATAGTTGGGCGGCCTCGCTTATCAACCACCAATTTCATATTGCTGTAAGTGTTTAAATCTTTACTTGGTTTAAAAAATTGCATTAATTTCCTCTAAACTCATGGTAGTTATTTTCAAGCATTAACATGAACTTAAATTCATCAAGGCTAATCTCTATATTTGCCTTGTGAGTTTTGCTTTGTGTTAGTTTGTTTTGACCACTTAGGTAACGTTATGGTATTTCTTTAAAAAGTTCGTGTTCCGGTATTTTTATGATTTTCATTGGAAAAGATAAGGCAATATCTCTTCACTAAAAACTAATTCTAATTTTTCGCTTGAGAACTTGGCATAGTTTGTCCACTGGAAAATCTCAAAGCCTTTAACCAAAGGATTCCTGATTTCCACAGTTCTCGTCATCAGCTCTCTGGTTGCTTTAGCTAATACACCATAAGCATTTTCCCTACTGATGTTCATCATCTGAGCGTATTGGTTATAAGTGAACGATACCGTCCGTTCTTTCCTTGTAGGGTTTTCAATCGTGGGGTTGAGTAGTGCCACACAGCATAAAATTAGCTTGGTTTCATGCTCCGTTAAGTCATAGCGACTAATCGCTAGTTCATTTGCTTTGAAAACAACTAATTCAGACATACATCTCAATTGGTCTAGGTGATTTTAATCACTATAATTGAAATAGGCTGTAATGATGGTACCATCTATTTATTTTAGTTGTGATATGTTAAATTCTGCTAGACCTTTGCTGGAAAACTTGTAAATTCTGCTAGACCCTCTGTAAATTCCGCTAGACCTTTGTGTGTTTTTTTTGTTTATATTCAAGTGGTTATAATTTATCAATAAAGAGAAAAAATAAAAAAAGATAAAAAGAATAAATCCCAGCCCTGTGTATAACTCACTACTTTAGTCAGTTCCGCAGTATTACAAAAGGATGTCGCAAACGCTGTTTGCTCCTCTACAAAACAGACCTTAAAACCCTAAAGGCTTAAGTAGCACCCTCGCAAGCTCGGGCAAATCGCTGAATATTCCTTTTGTCTCCGACCATCAGGCACCTGAGTCGCTGTCTTTTTCGTGACATTCAGTTCGCTGCGCTCACGGCTCTGGCAGTGAATGGGGGTAAATGGCCTTACAGGCGCCTTTTATGGATTCATGCAAGGAAACTACCATAATACAAGAAAAGCCCGTCACGGGCTTCTAGGGCGTTTTATGGCGGGTCTGCTATGTGGTGTATGACTTTTTGCTGTTCAGCAGTTCCTGCCCTCTGATTTTCAGTCTGACCACTTCGGATTATCCCGTGACAGGTCATTCAGACTGGCTAATGCACCCAGTAAGGCAGCGGTATCATCAACAGGCTTACCCGTCTTACTGTCCCTGGCCTTGCTGTCGGATTATTCAGATAAAAACGCCCGGCGGCAACCGAGCGTTCTGAACAAATCCAGATGGAGTAGGGTGGCTGCTGCGATTATCAACAGGAGTCCAAGCGAGCTCGTAAACTTGGTCTGACAGTTACCAATGCTTAATCAGTGAGGCACCTATCTCAGCGATCTGTCTATTTCGTTCATCCATAGTTGCCTGACTCCCCGTCGTGTAAGTAAGCTTCGATACGGGAGGGCTCCATGATGCTGCAATGATACCGCGAGACCCACGCTCACCGGCTCCATTTATCAGCAATAAACCAGCCAGCCGGAAGGGCCGAGCGCAGAAGTGGTCCTGACTTTATCCGCCTCCATCCAGTCTATTCATTGTTACCGGAAGCAGAGTGAGTGGTTACACCATTAATAGTTTGCGCAACGTTGTTGCCATTGCTACAGGCATCGTGGTGTCACGCTCGTCGTTTGGTATGGCTTCATTCAGCTCCGGTTCCCAACGATCAAGGCGAGTTACATGATCCCCATGTTGTGCAAAAAAGCGGTTAGCTCCTTCGGTCCTCCAATGGCTTAGAAGTAAGTTGGCCGCGGTGTTGGCTACGTATGGTTATGGCAGCACTGCATAATTCTCTTACTGTCATGCCATCCGTAAGATGCTTTTCTGTGACTGGTGAGTACTCAACCAAGTCATTCTGAGAATAGTGTATGCGGCGACCGAGTTGCTCTTGCCCGGCGTCAATACGGATAATACCGCACCACGTAGAACTTTAGAAGCATCATCAGTTGGAAAACATCTTAACCAAACCGCAACTATTCACTGTAATCCAGTTCGATGTAACCCACTCGTGCACCCAACTGATAGGTTCATTTTTCTTCACAGCATTTCATCGCCTCCAAACAACGGAGTAAAAAAGGGGATCGGCAACACAATT
+
114>ABCAGA?=;874+**,-0/,-*)*(('((''*%%$%'&0)(''(&(,,50225447@D98878=<3AIJFJHDJE@FABEJIJJJJE(((('%%&%%&$%%79:::::CC6-HJEEEJA:985,-.))((*'((8::;HJ3332223GCCBBGJJJGGIJJHJJJJJJJFIJJGGHJGGDD::>@I=:::55<4322+'*2@?AEIJJGJC?7====FCDDHGDFDEFCCG@;4((*+45532269;=>@>><<:;7<<-445AGIJJFJJGB?7301,&&'-36:<<>?JDJJJJEIEFFEJFDGJJIJHHJJGJJFE=FJEIJGJJJJE77DGIJHABC999>FJJJEFJH@>>ADGJEFFJJJGIGJJH1-ECDBB>>=,,,-1-*++/11<?EFJJEDEFIJJJJJJIJGFJ???@FC=<;20/117000<D><:::42//11;40/010,*+,3?FGJIJJFDAHA455365/+%%$$$%##%&*&&(C@@BBJGHJFIEJJJJJEJFHJGJJJHFJJHHGFJJHJJIJFJFHGJJJJJJJIJGJJIHCFAABBDA??9::HFIJJI;:;HEJGJJFIJGJJGHJHJGJJG888'''(34-+++3@?977;33=?BDHGFIJFIJFJHJGFCCC8876/--.0-.-.0'(CDCIJJJGFJJJIJJJGFGBCA?>11/..-068711114((&%%&%%)+4;;0000127>AIIGIDEGBA@9:EJGB79CCIHIJHGJGJ8888@A?B-)**,20027777BHJJHJJJJGJIHGJJJEIFB>?>?9:950/0352211444=?AJBEDFFFJJJJJJJFJFHJHJJJHJJJJJJGGJJGJGJGIGHHGGDGHJAG??>BEC9;:=;:95339;:;:<3***+-996667;>99-,-88;;99:JEIEBCECF411011+)./2,++'''''&')&&++/0++'%%&())-+/)9889AACDEB@>;10''')787/**)))2-,-.,567BC=>JEHGGJJFD?@,+*,,,'&'%$$#$$$('))&++)*)%$#$%&%&%%%%%$$%((((''&%&&&&+.*+*(&&&(+%$$$$$$&&'''''()+-)(')-8<<??ACEFIGGB???76567)''''%++,1133994//..0.1-%%$$&)***28:CIDJHJGJGJJEII><<<=JIFFHHJEEC?>B>FJJGJJJJHEIHJJJJHIJJJIGJGHHJIFIJJJJJJJFFJHGGJFFJJFGHJJJIHHJJJIJGJJJJIJJGCCDB?;;<9;;>B?::9>::;@BFJJJHEBBBBDIFJJJJJGJJGJGJJADD('''+*6AD++++>G@@>.-,+&##$%%%&*((%$%$%&((144432-))''(''((+.)''&&&%&%$#%$##$%%&((((&&'')(''%%(*95666?@CCDCBB@:6789CFDE@A44((''+**,.*++FFGCBB@@B2.,,,556<CB@@A>>=876))))+.75666BIE===>H@?>=??766000011,-.1,-;<EFBCBB?A<62118677:<BECJJJGJFFGIJJJJEF323631113/2&&(,-*)'**,.+,-./)*))(*))<AJJJJJJJHHGJJJJJJJC===JDAABDEJJBEIJEJJGJJGGHBBBJHGFJFEJJIIEHGJGJECEJIIJFGFIH0///00FHJJHJJJJ?5445;;;;?>==?DB<=>?EEA@AJB?==>BFBABGFCEC@ADGFJJJJJFDFF@>==??+++*&$%.1***+2**(+&&$$&(%%$%(&)%%'%$$$''&&&&%%'&&&%%%%'(/9<540+,33333((()/+)))&)%()),/034553023)((%%%&&&%:888:FCBAJF@=>?FJJJIHJJJGJIJFEIJFFDDBB?AEEHID@<9876666:7FGEJJHJJJGJJFJ???@IHHJFJEDCABBE;9754543489?;;A@<;;(''''&'('((+*++2/0156@AEFJGJEJDEGJJFEJEI@='&&13569<?==?@ABB?>-,,+//1;;IHJHJJEC;;;<?@CA?+))('&&&%'('('&')'(%&&'/>DJJFJJIJGD:::----4000-,,*)'(+03337667ABJJEBHJGHFJJJHJHJJGFGGDA43,+,----9>>?B?@<EJJJJJJIJIJJHHJJHJJGFJJ<;<999/,,)(((7(''(/..-+12300015554257;884*++DF>@??EAAAB:99J@AJJIDDEGIGJJJJHGE++**,,--@EDHDDIJDDHIJ><<=GEJ<85558656674.,-+*(*'&&&'))()01:21'())././++-.:A==<<:98878834667666;@44A=?>>>>>>@@CC@??>>@<89@=:7789999?;=@CDA@<9:=@A@BFFEIGJJJJHFJHEDEJFJDJHDJDFJG887<DFGJHDGFGEHJJJJFDDIJFJIEDJJJJHGJJJGJHJJJJEFJCCEB3321////771115.(('&%(&$$#%%,1++*++,/-8GCJGEJGHJJHIFEEFJA@<<9445:CCCB:::5555/1265BBBBCFJA?>HBCCAEJGJJJJJHGJJIHJHCBC6665;;;>@DF:<856;111<@@@HDAAEJ:::;GIHGJGJFEEDCDH<;;;777555558>7JJJIJI;;:97599EJEIJHFEFBABCCCB@BB=EHIGDEFJIIJJJFJFJJBEFGB@AADIEDC/(CCDFGCFBGIHGJ@???GJJIJHA@?@?;;;;DBGGFHEEHEJHJJ??AJJJEJJJJE6558JB@@@FJJ)((*004589/-,-88:9++****+*'''''0789JJJGFDGJCB555920(''(((()'%$$&),**..=:;;;HF@D@;;<D>=8214@FA85567JFFJEEIFJFGFHJGIJGF@@FJJJJJJGGFFJHHJJJJJJJJGFG???>@@?84.()'&$%%')*:4444??>9+))(',++/0/02:>AH<<<42.%%$%%%&'(%'%$$$%&&%''&'('8<BDJJIIJIJJHJD>>>>F<<<=JFGJJJIDBABCJJJGGBBFGEFEGJ@A?>:96,+2?>ACEFFDHEJ:00/01''))--*)-/140000:98998,''..//,&$#$####&%$$%'%%%%&(%)()12:=9<?BEE;<<<JJHJJJFDFDHGFJJJD867<=FDCC>@@B=>?4('*)**EBE?@>?GJIJIGD@;::;<)'%%(((%%%&'&&$#$$$')//=>?@ACDDFGJJ?<8899;;;;?---)(),4::;>@@?@@AJ@H??>?@>@BAFGEFGCEEJJJEJJIJHJJG<<<1001<;;BGJHJJGCA>?>EGICAAAADGE7777(((=G=;3)))'##$&)&'&&)*'''%&$$#$%$&$$%%$$'$$$$*)*+,,+((),,&*)%$%'()''&&&((.,,+)*(&(&&&&000-,+()*,+))))++))57=>66668EEEHEGCFJHJI?===>@=7('&'%%%7;;89;?@BCCCGA@?@@DHIFJJJJJJJEJDFHIJJJJEIBB@??@=C:<;<777&$$&&,+,/034.-%%%$'$%'''&%%%%((03777AJJHCIFGJJEEEGHIEJIGJGJFEJGJJJGJJJGEHEFJICHDHBD<<=>DHCFJIGIJJFJJJHJ52394?<(%%)73@;62'&&'011247&$$%%&('%%((''&&&$###%$%%&(&&&'%%'1+*''$$$$$$#%$%&&&'),/,+'%%&'.('(.18BFIJFHDGDJJHHEJFC<<221)44559AIIEJJFHGJJGHHJJIJJBAGFIJEHC??DBEDGJJJJJJJJBF4JJJEJHEHF==548<EJA?HD=JGJJHFD?<;;<===>=>ECC=>543500//239FHIJDJABFDCEIJEJJFHGGJGIGFGGJJJIBFHJJEEJFJJEJFJ?A@@JJIHJJJFIGJD@>>>99;:=;<FJGJHGJIEEFB;;;;GE>CAC9@@>BBGCIEJ@JJJJFFHEIGGEF????HJJJHJ;;;;HGIIIJJ9988=?@>@AHCFGFJHGJFJJFJHJJJJFJBBIHJIJIGJJJJJGJIJGJDD30--=CEHHJJIJJJJJFHJJIJJDHFDABEEHFEJJCBBBDCB@DDJJJGJGJJJJIGJJJJFGG2(((*($$&%$$%((%%&(+&&$$&)+-&%%%'*++&%$$'+'&&')%$$%')&$$$&%'*&&<BDBBAAA@HDJCDEJ;DJGFJJJJHJJBFGHCJJHJHGEFFIHHHGIFFJHJJJJJJHJJEFIGIGJJGFEBHE?FJFIJJJEJJGJCCFFDDHGGJEEIIB@8>?43%$%%,,+*)(')+7,,-8:=FIFJH@@?BCDGD74*+10-6555<BEFJJJJGFJGJBAB@JJGDIJJIJEFHHFHFEEFFJGJGFCDDDIJHJEJJJIBCBCJIBBBD@=95EGJEDA@=:448EG432//23+/EJFGHJGEFGIEEFCFCFDCCDDC65<;;9:;;B<666:BFFDEFIFFJJEJGGHHFFFFDDGIIECBECGGFFDEF;;;<ECHJHIFGCB63611116<=FJJBBAAEGDD==<7445;>@EDFCJIHJGHJFEGFEIGDGJGJ=<<=ABB,,,,3@?DDA@;5@BCA>0//09)(((,/.0+**0-*''*'--4+779:=>@@GA?>CACBCF>>@CC?=:'''=HDEFEJDBBBF999:77768/--0+**-&&%&&'&&(())-::;>6=@A88889:85234==:8::<A?84348B=>JJDACBBEIDEJFE21/-239D?A@C<;;<B>:::;<CFH4334>7798320,)**/---((('))*./033DHFJJGECDC?CACD@A@?8((()'&&(&'%%&&&$#$$%&&)*&&''+*-59<:7766112222/225.22210002-,-1>>??ACEC=;1,+,&##$)'&$##%%&%%%%&&(+/1357@@@D>;:8<CCA?@@E7778@@??>3434<:98<>>A=?@>@@;:965501BBA<<<==666643)))688++++EFC::HJEJGBEGJJJJJJHHJJJJJGJJJD@127437-++,0)&$&%&(),*(&&(-411./,&'%&%&'''((()057449=AGDHJ>B@A:55@92557@9221++*,)(&**/7;5567?@?EJJGA??@BAABJEFJJJGFCG:8877>73//06553445)&%%),,,(()+5:885?F?:::77434(&%&''''++(*+,,*&&'(+,++,&&''+,%%%&'&%%%%#$&(&&&''&&',0-4559976646733,))*?DDCEABCDJGIJJFJGEJGDGJEGHJDD00116555;;C=;<<>4444+**&''68::>::;FBBBBIHE66/00021449FIGFIFGFJHJJJGIAAAACBAA@>=<***++++('%$$%'&%##$%(+-,,*..)(((((&&%'''$$&&%$$$%&&+7===>@EEJE6666CDCCDEJHE?<@>BHHFJEHJIIEHJB2GJGFEEGGJJJH===>HJIJJJJCBA@CDDCCGGDEEDJJEIJHE989;@@B@@CEDFDCFHDBCDGBBBCJGEECFDBED;=>>=>:7867611*//12-,,+/'&&(,+**(%%&2-+&&&)))&&%%'&''&*++..3-+&%$$&$'&%$%&'&$$%$####%%)*,--++*+/*)()(('()+588=>>CFBA@@AGJGC6667*))&%%%&##%%&')(++%%%$%(%%&''$%$$$%%$%$&)*)'%####$##%''')*+*+('&&'))))+&&&$
@Glass_T7V_3_D3_11_6_18
CTGCTTTTGAGCACCACCCGGATGCCTATCGCCACCGTCGGTCGCAATGTTGGTTTTGACAATCAACTCTATTTCTCGCGGGTATTTAAAAAATGCACCGGGGCCAGCCCGAGCGAGTTCCGTGCCGGTTGTGAAGAAAAAGTGAATGATGTAGCCGTCAAGTTGTCATAACTCTAGAAGCGGCCGCGAATTCGAAGAAACAGCGGCCGCGAATTGCGAAATCATCCTTAGCGAAAGCTAAGGATTTTTTTATCTGAAATTCTGCCTCGTGATACGCCTATTTTTATAGGTTAATGTCATGATAATAATGGTTTCTTAGACGTCAGGTGGCACCACGCATGGGAAATGTGCGCGGAACCCCTATTTGTTTATTTTTCTAAATACATTCAAATATGTATCCGCTCATGACAATAACCCTGATAAATGCTTCAATAATATTGAAAAAGGAAGAGTATGAGTATTCAACATTTCCGTGCTCGCCCTTCCTCCCCTTTTTTGCGGCATTTTGCCTTCCTGTTTTTGCTCACCCAGAAACGCTGGTGAAAGTAAAAGATGCTGAAGATCGGTTGGGTGCACGAGTGGGTTACATCGAACTGAATATCAACAGCGGTAAGATCCTTGAGAGTTTTCGCCCCGAAGAACGTTTTCCAATGATGAGCACTTTTAAAGTTCTGCTATGTGGCGCGGTATTATCCCGTATTGACGCCGGGCAAGAGCAACTCGGTCGCCGCATACACTATTCTCAGAATGACTTGGTTGAGTACTCACCAGTCACAGAAAAGCATCTTACGGATGGCATGACAGTAAGAGAATTATGCAGTGCTGCCATAACCATGAGTGATAACACTGCGGCCAACTTACTTCTGACAACGATCGGAGGACCGAAGGAGCTAACCGCTTTTTTGCACAACATGGGGGATCATGTAACTCGCCTTGATCGTTGGGAACCGGAGCTGAATGAAGCCATACCAAACAACAGCGTGACGCCACGATGCCTGTAGCAATGGCAACAACGTTGCGCCGAACTCCTTAACTGGCGAACTACTTACTACTCTAGCTTCCGGCAACAATTAATAGACTGGATGGAGGCGGATAAAGTTGCAGGACCACTTCTGCGCTCGGCCCTTCCGGCTGGCTGGTTTATTGCTGATAAATCTGGAGCCGGTCAGCGTAGTTATCGCGGTATCATTGCAGCACTGGGGCCAGATGGTAAGCCCTCCCGTATCGTAGTTATCTACACGACGGGGAGTCAGGCAACTATGGATGAACGAAATAGACAGATCGCTGAGATAGGTGCCTCACTGATTAAGCATTGGTAACTGTCAGACCAAGTTTACGAGCTGGCTTGGACTCCTGTTGATAGATCCAGTAATGACCTCAGAACTCCATCTGGATTTGTTCAGAACGCTCGGTTGCCGCCGGGCGTTTTTTATTGGTGAGAATCCAAGCACTAGGGACAGTAAGACGGGTAAGCCTGTTGATGATACCGCTGCCTTACTGGGTGCGTTAGCCAGTCTGAATGACCTGTCACGGGATAATCCGAAGTGGTCAGACTGGAAAATCAGAGGGCAGGAACTGCTGAACAGCAAAAAGTCAGATAGCACCACATAGCAGACCCGCCATAAAACGCCCTGAGAAGCCCGTGACGGGCTTTTCTTGTATTATGGGTAGTTTCCTTGCATGAATCCATAAAAGGCGCCTGTAGTGCCATTTACCCCCATTCACTGCCAGAGCCGTGAGCGCAGCGAACTGAATAGCTCGAAAAAGACAGCGACTCAGGTGCCTGATGGTCGGAGACAAAAGGAATATTCAGCGATTTGCCCGAGCTTGCGAGGGTGCTACTTAAGCCTTTAGGGTTTTAAGGTCTGTTTTGTAGAGGAGCAAACAGCGTTTTTGCGACATCCTTTTGTAATACTGCGGAACTGACTAAAGTAGTGAGTTATACACAGGGCTGGGATCTATTCTTTTTATCTTTTTTTATTCTTTCTTTATTCTATAAATTATAACCACTTGAATATAAACAAAAAAAACACACAAAGGTCTAGCGGAATTTACAGAGGGTCTAGCAGAATTTACAAGTTTTCCAGCAAAGGTCTAGCAGAATTTACAGATACCCACAACTCAAAGGAAAAGGACATGTAATTATCATTGACTAGCCCATCTCAATTGGTATAGTGATTAAAATCACCTAGACCAATTGAGATGTATGTCTGAATTAGTTGTTTTCAAAGCAAATGAACTAGCGATTAGTCGCTATGACTTAACGGAGCATGAAACCAAGCTAATTTTATGCTGTGTGGCACTACTCAACCCCACGATTGAAAACCCTACAAGGAAAGAACGGACGGTATCGTTCACTTATAACCAATACGCTCAGATGATGAACATCAGTAGGGAAAATGCTTATGGTGTATTAGCTAAAGCAACCAGAGAGCTGATGACGAGAACTGTGGAAATCAGGAATCCTTTGGTTAAAGGCTTTGAGATTTTCCAGTGGACAGACTTATGCCAAGTTCTCAAGCGAAAAATTAGAATTAGTTTTTAGTGAAGAGATATTGCCTTATATATTTTCCAGTTAAAAAAATTCATAAAATATAATCTGGAACATGTTAAGTCTTTTGAAAACAAATACTCTATGAGGATTTATGAGTGGTTATTAAAAGAACTAACACAAAAGAAAACTCACAAGGCAAATATAGAGATTAGCCTTGATGAATTTAAGTTCATGTTAATGCTTGAAAATAACTACCATGAGTTTAAAAGGCTTAACCAATGGGTTTTGAAACCGATAAGTAAAGATTTAAACACTTACAGCAATATGAAATTGGTGGTTGATAAGCGAGGCCGCCCGACTGATACGTTGATTTTCCAAGTTGAACTAGATAGACGAATGGATCTCGTAACCGAACTTGAGAACAACCAGATAAAAATGAATGGTGACAAAATACCAACAACCATTACATCAGATTCCTACCTACATAACGGACTAAGAAAAACACTACACGATGCTTTAACTGCAAAAATTCAGCTCACCAGTTTTGAGGCAAAATTTTTGAGTGACATGCAAAGTAAGTATAATCTCAATGGTTCGTTCTCATGGCTCACGCAAAAACAACGAACCACACTAGAGAACATACTGGCTAAATACGGAAGAGATTTGAGGTTCTTATGGCTCTTGTATCTATCAGTGAAGCATCAAGACTAACAAACAAAAGTAGAACAACTGTTCACCGTTACATATCAAAGGGAAAACTGTCCATATGCACAGATGAAAACGGTGTAAAAAAGATAGATACATCAGAGCTTTTTTACGAGTTTTTGGTGCATTCAAAGCTGTTCACCATGAACAGATCGACAATGTAACCTCGAGATTACCGCCTTTGAGTGAGCTGATACCGCTCGCCGCAGCCGAACGACCGAGCGCAGCGAGTCAGTGAGCGAGGAAGCCTGCATAACGCGAAGTAATCTTTTCGGTTTTAAAGAAAAAGGGCAGGGTGGTGACACCTTGCCCTTTTTTGCCGGACTGCAGCGGCCGCTACTAGTATTAATATGCGCGCAGCGTCTGGAAAACCGAGGCCAAAAGACGTGCGTCTTTGATGCCCGGTTGCGACTCTACAGCAGAATTAAAATCAAGTCCGGCGCAGCCGGTTTGTGCCGCTTCCACGCAGTTATCTGCGCCTAAGCCCCCCGCCAGCAGAACGTTGCCAAGCGATTGACCATTTAATAGTGACCAGTCAAAACGTTGCCCGCTTCCACCCTGGCCGTTGTCTAAAACATATTTATCAACGTGCTGAAACTCGCGGGCGGGCGGCTTCACCGACGCTTAATGCTTTCCAGATGGCAACATGTGCTGGCAGAGCTTCACGCAGCGTATCGATATACAGCTGTTCTTCATTACCATGCAGTTGCACTGCCGCCAGCGATAACACCTTAGCTTTGTCCACCACATCGGCAATATCGTGATTGCGGAACACGCAACATACTGCAACGGTGCCGCAGCCATCACTTCCTGCGCCTGTTCAACGTTGACGCAACGCGGTGATGTCGCAACAAAAATCAACCCACCGTAAATCGCGCACCACGTCATAAGCTGCTTTAGCATCTTGCCCACGCGTCAGGCCACATACTTTATTCTCACCCAGCCAAACGCCCGGCGAGCGGCGGCGTGCAAATCGTCATGGGCCATCAACGCCGAACCAATCAGAAAACCGTTAGCGAAGTGGCTTAACTCGCGCACCTGAGCGTAAGTATTGATGCCGGATTCGCTGATTACCGTCACGTTGTGCCCCAGTTTCGGCGCAAGCTCGCGGGTACGGTTGAGATCAATCGACAAATCACGCAGATCGCGGTTGTTGATGCCAACGACCTTTGCTCCCAATGCAATGGCGCGCTCCTGTTCCCTCTTCATTACTGACTTCGGTCAGCACCCCCATCTCCAGACTGTGAGCGACGGCGGCAAGCTGGCGATATTGGTCGTCATCCAGTACTGAAAGCATTAATAAGCGGGCGTTTGGCCTGGTAATAGCGCGCCAGATAGATCTGGTAAGGGTCGATAATGAAGTCTTTACCATAAAATCAGCTGGGGCGATTTGGCTGACGATCGGGGAGAAGAAGTAAAGCTCCCTGAAAATATTTCTCATCAGTCAGCACCGAAATTGCCGAAGCGTAATGTTTATAAATGGCGGCAATGCGTGCTGGAATGAAATCATCACGGATCACGCCTTTTGACGGCGACGCTTTCTTGCACTCCAGAATAAACGCCGTGCGCGCACCCTGTAGCGCATCATAAAATGACCGTGCTCGGCTGAACCTCATTCTGAAAACTGGCCAGCGGTTGCTGCTGTTTGCGGGCTTCTACCCAAATCGCCTTGTCTGCGACGATTTTCGCTAAAACGGTTTGCATCATCTAGTATTTCTCCTCTTTCTCTAGTAGCTAGCCCAAAAAAACGGGTATGGAGAAACAGTAGAGAGTTGCGATAAAAAGCGTCAGGTAGGATCCGCTAATCTTATGGATAAAAATGCTATGGCATAGCAAAGTGTGACGCCGTGCAAATAATCAATGTGGACTTTTCTGCCGTGATTATAGACACTTTTGTTACGCGTTTTTGTCATGGCTTTGGTCCCGCTTTGTTACAGAATGCTTTTAATCAGCGGGGTTACCGGTTTGGTTAGCGAGAAGAGCCAGTAAAAGACGCAGTGACGGCAATGTCTGATGCAATATGGACAATTGGTTTCTTCTCTGAATGGCGGGAGTATGAAAAGTATGGCTGAAGCGCAAAAATGATTCCCTGCTGCAGATACGTTTAATGCCCATCTGGTGGCGGGTTTAACGCCGATTGAGGCCAACGGTTATCTCGATTTTTTTATGGACCGACAGGCTGGGAATGAAAGGTTATATTATTACGATCTCACCATTCGCGGTCAGGGGGTGGTGAAAGATCAGGGACGAGAATTTGTTTGCCGACCGGGTGATATTTTGCTGTTCCCGCCAGGAGAGATTCATCACTACGGTCGTCATCCGGAGGCTCGCGAATGGTATCACCAGTGGGTTTACTTTCGTCCGCGCGCCTACTGGCATGAATGGCTTAACTGGCCGTCAATATTTGCCAATACGGGGTTCTTTCGCCCGGATGAAGCGCACCAGCCGCATTTCAGCGACCTGTTTGGGCAAATCATTAACGCCGGGCAAGGGGAAGGGCGCTATTCGGAGCTGCTGGCGATAAATCTGCTTGAGCAATTGTTACTGCGGCGCATGGAAGCGATTAACGAGTCGCTCCATCCCACGATGGATAATCGGGTACAGAAGGCTTTTCTGATTACATCAGCGATCACCTGGCAGACAGCAATTTTGATATCGCCAGCGTCGCACAGCATGTTTGCTTGTCGCCGTCGCGTCTGTCACATCTTTTCCGCCAGCAGTTAGGGATTAGCGTCTTAAGCTGGCACGAGGACCAACGTCTGCGTG
+
?JHFJHHD;7731114:=::FCIFBGEGJJEJFJDJEFEDBFGJFBIHJHGGGFJJHJJI///0JIGJGJGHJJJJ:::;F@>?@@@99;GF>>9922../3431/../07664448:;>B=EHJJJJJHJJIEAJDBJJGDB@AFFGIEJJ87794612144655FHJFJHJIJJFHDDJ6663333BDCEEJFHF99GC:::97--***,.--+*'&&*-/+.))*+)*@@A@A@CHECFGFA?HDFHHCBCEJJJJJJJJEJA=>IGEJJJH>===21113EACCCFGJJGJHGFEFGJEGGJFGJFGIGJJEH:9:::A=;;<ADJG@B>0/'%&%*+9EGFEJEDD??==CJJJJJFFJJJIJFIJJFJJGE@,,FIJJIJB9;;=>J@@B@?777>?21200.--.272///00AJJJHFHHF>(''''''(+&1=>FJEDBGB43334////1010477<<<<BE999-**(++095((''(>52598:FEJGHIGFEDFFJBEJGJJDGJDJD><<..5573EFFIHIFJGJJHDJJJJJHHGHECDDJ<;?*)))%%$%'''(%###$()*+,00>BB@B@>==;;6)))**))@AHEIBAC91010/11268DEFEJEJJ::::?>@AAFJJFDEEIJGBCFJJJFEJIFGGFJJJHHGDDBGB??<@@DGJJJJJJJFIJHJHJJ;JIFJJJGJJFFFJI>===BA8778B>?>A@A@EDJJJJIFFJJJJJGJEJJJ@B395+48:<988;;<<BEIIGJHJGEEJJJJJJGJIIJHFBEJJJIIJJJJJDCA@@BJAAJJJFGIGIJHJJJIJHJFJFJJJEHJJGJJIJGFIEGJIJEFJ7679D3+'(&012:??G((((777<65112??DFJHIHFJJJJJJHJJJJJGJFGGJ10006EIEIJJHEJCFIJHFJJCB?ACD;;:789IJJJJJEGCFJJJJFJJIGJJJJJJJJJD,,,,-.25345*))*6ECEGJJHIJ@@A2223B9-,,((((0/---,*''*+4-**++0>>;<J<<<<HFEF=,((%$%&(**+,,24:AEEDGGJFJJJJJJJJGJJJJJJHHJJJGJGFJIA::9:;:FFJHIIGJJHJJHDJ>4335.*/*+AEGJJJIJJHJJJJJJJJJJJFC433264.('%%$''%$$$(-%$%((),,346BDFHEJFJJGFGIJJJIGJIGJIHEJGFIHJJ@??0/2,AEGJJG55555JBCBAA@0../55JJGJGIJFJFJEHJJIIEEJJGIJEHIJ;;;;<::::BEFADDJHJIIJJFHJGGHJHJHIIJJJGFFEJEJHHHJJGFDFGJDEIJJJHJ4444F((((HCDEDEFIJDCF->=C;;<<B8889CE>===D9///EACEJHFJJJFJJJJDDG;9:>=9<<<:7789<@:666:<>I>===HFFA>:99;CB?@@@BA?ABA?>>>BB;JJGHGJIJJFHFJFJHJJHJJGHGFJGJFGGHC@AB@<:<2,+**,40/--,'(5;@DGDJIJJJJJFHJJHGJEEJJHJHJJJJEHDHIGFG><==@JCCJIIGFJJHIJFEGADIDEFEEFJIJGJHJIFCDGJFJIGJJDD;<EJHEFEGBCCEDC>>HBD?>A@BJJD::::JGJFJJJJJJEJJJE?>?EJJGIIJHFGFBACE@B@FB=<<>@GBD7EIF=>>?DD@=4369=:7.,,+,=6669?EBAB>//./-+**513>?<>;447@GGHJDDDE@B@?B-,,,;.12,-&&('()+-JFIEC?><;;;<>;;;?GGGEFJJHFJDCCBABB;<@HCACHHJHEGHFCECCCEEGF@9DBBEJGGA?>B;C98720.+''4@?@FE>FIIHJEB0..6:=ADCDFJGJHEHJJJJICCHHIJDA@@BEHIJCCCGIJIIJEJEDJIFHEJJIIGFFFHFJGCCBGFEECGBBCADEDEGEB:9<8477++/,))()4.--<=A410//3<DEC@@@@DGJJCAFBA><<=BDFHGJFGIGFDGIHJHJFJJHGFIFJDDFFJJJGCEEGBEEEJE;:::I@@A@DFCCHA;;>=HFJFHABJHIHFJGGEHEFFHJGCC8>BCCDHHJCB('(21333=?>;2112+**++/00??<;<=DJEHFJICDDEGGEFCAHGGBBBAF8884,,,++00013@ABBBDCICFCJFDDEGFHJJFBCCBABBAFB?DCDBCGIIB>>?>=4334CACDEFJGJJ??@AEGB?@A>>FDFCIJGJGJHJIFJHJJHJFJJJGJGGJHIJHGJHJJGGJJGHFGEFFFJJJIECGHGJJJGJHIFGFCDCFEFJA@>>A@@??AA?66@0,))))26?F>>>BFIEEECFI=;;;<<=B<:;;AEDEJFJHEJEAADDEJHHJHGJGJDDFJEJHGGJFGJJIJJJJGFJJJHJIGJHD9:;;AFGDIEEHJEJJG>88@<@??@ADBCFIJGHJJJFBCBJJGJGJJJE=AD.GFDFJGHE91-3-.9<:<65520//,&'&&)%%()00)'&(+9++DEECABGH;;<0,,-3=;>@ADFJHBDEHJIHEIGHEC=<<=B43-.***+BBD;:0034>JGDBBB>@JEEGJJCG@ABBDEDEGGGFBDA<<<=>@AAABHJJJGHGJJIHGFFGJ:::IDCIC@@&&&,-?@AEB=001;=(('444>=>==JHFEHJGGFJGJIJJFFFGHJJJDAADDJJJJJGJJJIJ@JDFDFCC@CBCJJJEECGJEGJHFJFJJIJJJGJEGJJ221283)ABJEEFDFGHJ=;<>9::BEFG@?CJH@*)))3./003JDEFHJJJIIFIFJJJJJJJFHHGBDFCFDBF77780//.+**./26>CA?@@4334EFJDFCEGCFCB@94-**+-745500//364334('(*,)))++++44HFFBAACHJJJHJJJDDFHHIJGECAJFJ=<<=B??33337??B55:-EFIGHFFGJBC@A<00-/..<>BDDEGGJEJJJEAABCGC@AEFJGF@@979ABAA@@BABE>?@CJG=<>JJFGFGEEHIIJJGIJHJJJJEHJJJEIJJJJJJIJIJJIJIJFEHJJJB?<=874577@@@JE65565444<:99>EDEEEDJFHFECHJHJIJFFJJJJJBCB><8*)@@BBCFHJHJJHJJJJG/-+,4-(())%%&//.112219>>FJIJHFJJJA@<@GBFGJJJJGJDHJIHJJIHHF:999;67=@DCCEJJJBDIJJHGIJHJJJJJJJIF?>>>;@:HHEDCD;9/-,-0<=>CEJDHJIJJJJG@AAAH+++BJ?@32*((+//45=77CGDC7--JJGJIJHJJJFGBCDGFIJEJJFHJHJJGIA?@??EGDII=8777EDDBJHJIFIIFIECJIJJFFJGFEFGJI@@A@CEDHGJJFJEA764))*.//0CCC????DCEC4445@?99:;=::9:899>>>?=98:9=7665667?@BBHECHEF?>>?DB98000,<@?98/.017=A?AEFBDEBHGDE===4333955:8<8306C:997A@AEB978@DJHFEEJJHJCFHGJGEJJJJJJJEDJGJJJJGJJGEGFJEC@?=?<>000JHFDDJEIHHIJJGFIGDFJHJGGJFBDDECBBEJJIGJJHFHFGCFEDDGJHGFIHEIGJECDA??=?:7>4--+****.462321...0238,--<<<=HHCC>BC>@?=>?@GIJJJJHIJJFJIGJGIFGEJFDDHEFJJJJJJIFGCIF9656AA<??22267:985556@AJGDA9888<B??==>IFHGJJGJJHJJJGJEJJJJFJJ?8/--((()((')('&()%%%((5656678BJIGJIJA@=?JEBECJHJJFJJJJGFCHA:92('''3==>:<BABBBDFFJJEJI666:@>8//05AEA;<<<DIA999:GGJGIJJJGHCDJHCDFFDB2111A4>>?BJGGFFEIJACBCCDDBIJJIF=<<<AJJJJGB@773334,,,5863224@ACGJFJJIDBEJJEFJG====GI?EJIJJJJJJHIJJJFC=<<=AFEJFFBA==<<@I===>FJ?EBE@@?BEEEJA@@BE?4443++()*''&'(*0./--+-38+++64775110-''.'&'-.6788<<?GCABCH999GCJHDB@:874,*'&%&(''(('%'%&$$$'',*******6678977228<:<=/////775667>=<>3333>====<<=>BC=>EFHJJHJGJJJJJJJIJJGGJFIJJJGJJHJJGJIGJ>===CJ?FJJJJ:::9=:999>?GIJHCCDBC2/42126546(666881223:++++4=DCBEGGA975555,&&'>=>@7777))))IABDHCA@AFEJJJDEGDJJDFDACCHEJDBDA8:5++,/E??>?GFA@@?FGC<CD@23,(9::9==@>>==?@FJJEJEFFCE?>?>A@875569;<:::EECAA?DCDBDEBDC7668?;;D566///)(('&&&'''0025))((.6:DB443(((((()+,-.((('%%%))04@====;;;;=@A<?CD<6668>>?JJDHFEB7000***+220.+*+*%%$$%&'(*+'$$$%'((;<9999@:98999;1//***+;<;:31--,)()+*))&'(*57;DFH;==65;56FJJIJHJJJFD=9;JJFJGFGEFDJHFHHDG666768/////0&))*35501114110/,,.,++02,*+++.5401=;::<FCHEEEIJHHG>=<<9::JDJJCJAB@AHIJHHIHJJJGHJJIJJHHJFJJJJJIH56BAB==:88,++**&%''&',/56;AAIJEEA>@::>@@@JJJJJJJIIJJJJJJHJJJJJJHJIC?JGDAAB=EC:989:+)))DCCGFDJJJHGED???7777HFE<<EFDJIJHGHJGBB?AAADJJHJJJGHJJJJJJJJJCAJHFJGHJGGGAAAAD===JJJJJEFCDIJGGJJJGIG000+**018>>ACEECB79GJG@>?-++1*))(''4BEJFFFJFHJJGGFHJJJJJGJBEFCGJJHJIJIG???@JGJFJHJJF@JHEJHIJIDF>>>?FJJJFEDEJJJEHJJGIJJJGJIJJGJEDEIEJ=CG3GJJIJIFJJGJJJJJJJIJJIJIJJJIJHJIG4434<<==@EGDJJH333,-,('((IB>9=JIGGJJJEJJJFFFGJIEJJFJ7878>DJJJJJJJGHJHJHDED;;<=@999:FJFIJGJFJJJHFFEJ>>?>JJGIJJHFJJHJHFDDJJHB:8900/+**-****778973>55226?A@'''&%%&&+//.1-+*&&''',21;:=BB:7;;CBDJJHGFJHEI@A@><<.+++26>CA?@>==>IJGJGJFFCECGHGFHICC))))8655)(((0G;;BIJHIGIGIHJGF;:8''''(()-.<649A@CGFGFHIJEJJGHJJJBBA33316,++313*1'&&18:<?JGGEHIFGAA@AHED>///-..,.---.03+,427324/+(01133045>>JJHG>?@IIJHJJJJIIIGHAB::G@@@@JJJHJIIGFBGFBDDEJFJEDCB>JEJGJIIFJEFFCFEFGF??22114567@@JJJJJGIFDFDIJJHIJJJJJIEB>;<;CBB/..8.888A7=552224=;;6568DAG?@@?JFIJJJIJGIJJJC@9JJFJ3334;;;;EJJJFEJIJJFCGIIJHFHHJJJFFJIG@@JJIFJHJGIHIEEIBCDBGJDGIHFJJIJFJJJJFJJJJHHGJJGJJJIJJEIHFBABDJFJGGCCEB76444.39)*:;EFHBDC?4311-**)(((''(+)(%%%&'(&))499;;////4444HJJHJJJDEFACAAFJ>?>AE==AC;JJGIHFIFECBF.,,,@:4311487565670///??===GGFDC@:972,--:DCCACEJFBFACCJIFCGFGHFDFHJIGFEE))(*23332-,-.1'&&&&&&
@Glass_T7V_3_D3_11_6_19
GCAATTTTGATGGTGCTGACTGATGAGAAATATTTTCAGGGGAGCTTTAATTTCCTCCCCCCATCGTCAGCCAAATCGCCCCGCAGCCGATTTTATGTAAAGACTTCATTATCGACCCTTACGGAATTGTCTCTGGCGCGCTATTACCAGGCCGATGCCTGCTTATTAATGCTTTCAGTACTGGATGACGACCAATATCGCCAGCTTGCCGCCGTCGCTCACAGTCTGGAGATGGGGGTGCTGACCGAAGTCAGTAATGAAGAGGAACAGGAGCGCGCCATTGCATTGGGAGCAAAGGTCGTTGGCATCAACAACCGCGATCTGCGTGATTTGTCGATTGATCTCAACCGTACCCGCGAGCTTGCGCCGAAACTGGGGCACAACGTGACGGTAATCAGCGAATCCGGCATCAATACTTACGCTCAGGTGCGCGAGTTAAGCCACTTCGCTAACGGTTTTCTGATTGGTTCGGCGTTGATGGCCCATGACGATTTGCACGCCGCCGTGCGCCGGGTGTTGCTGGGTGAGAATAAAGTATGTGGCCTGACGCGTGGGCAAGATGCTAAAGCAGCTTATGACGCGGGCGCGATTTACGGTGGGTTGATTTTTGTTGCGACATCACCGCGTTGCGTCAACGTTGAACAGGCGCCAGGAATGAATGACGGCACCGTTGCAGTATGTTGGCGTGTTCCGCGATCACAACTGCCGATGTGGTGGACAAAGCTAAGGTGTTATCGCTGGCGGCAGTGCAACTGCATGGTAATGAAGAACAGCTGTATATCGATACGCTGCGTGAAGCTCTGCCAGCACATGTTGCCATCTGGAAAGCATTAAGCGTCGGTGAAACCCTGCCCGCCCGCGAGTTTCAGCACGTTGATAAATATGTTTTAGACAACGGCCAGGGTGGAAGCGGGCAACGTTTTGACTGGTCACTATTAAATGGTCAATCGCTTGGCAACGTTCTGCTGGCGGGGGGCTCAGCGCCAGTAAGCTCGTGGAAGCGGCACAAACCGGCTGCGCCGGATTTGATTTTAATTCTGCTGTTAGAGTCGCAACCGGGCATCAAAGACGCACGTCTTTTGGCCTCGGTTTTCCAGACGCTGCGCGCATATTAATACTAGTAGCGGCCGCTGCAGTCCGGCAAAAAAGGGCAAGGTGTCACCACCCTGCCCTTTTTCTTTAAAACCGAAAAGATTACTTCGCGTTATGCAGGCTTCCTCGCTCACTGACTCGCTGCGCTCGGTCGTTCGGCTGCGGCGAGCGGTATCAGCTCACTCAAAGGCGGTAATCTCGAGGTTACATTCTGAATCTGTTCATGGTGAACAGCTTTGAATGCACCAAAGCGTAAAAGCTCTGATGTATCTATTACACCGTTTTCATCTGTGCATATGGACAGTTTTCCCTTTGATATGTAACGGTGAACAGTTGTTCTACTTTTGTTTGTTAGTCTTGATGCTTCACTGATAGATACAAGAGCCATAAGAACCTCAAATCCTTCCGTATTTAGCCAGTATGTTCTCTAGTGTGGTTCGTTGTTTTTGCGTGAGCCATGAGAACGAACCATTGAGAATGATACTTACTTTGCATGTCACTCAAAAATTTTGCCTCAAAACTGGTGAGCTGAATTTTTGCAGTTAAAGCATCGTGTAGTGTTTTTCTTAGTCCGTTATGTAGGTAGGAATCTGATGTAATGGTTGTTGGTATTTTGTCACCATTCATTTTTATCTGGTTGTTCTCAAGTTCGGTTACGAGAATCCATTTGTCTATCTAGTTCAACTTGGAAAATCAACGTATCAGTCGGGCGGCCTCGCTTATCAACCACCAATTTCATATTGCTGTAAGTGTTTAAATCTTTACTTATTGGTTTCAAAACCCATTGGTTAAGCCTTTTAAACTCATGGTAGTTATTTTCAAGCATTAACATGAACTTAAATTCATCAAGGCTAATCTCTATATTTGCCTTGTGAGTTTTCTTTTGTGTTAGTTCTTTTAATAACCACTCATAAATCCTCATAGAGTATTTGTTTTCAAAAGACTTAACATGTTCCAGATTATATTTTATGAATTTTTTAACTGGAAAAGATAAGGCAATATCTCTTCACTAAAAACTAATTCTAATTTTTCGCTTGAGAACTTGGCATAGTTTGTCCACTGGAAAATCTCAAAGCCTTTAACCAAAGGATTCCTGATTTCCACAGTTCTCGTCATCAGCTCTCTGGTTGCTTTAGCTAATACACCATAAGCATTTTCCCTACTGATGTTCATCATCTGAGCGTATTGGTTATAAGTGAACGATACCGTCCGTTCTTTCCTTGTAGGGTTTTCAATCGTGGGGTTGAGTAGTGCCACACAGCATAAAATTAGCTTGGTTTCATGCTCCGTTAAGTCATAGCGACTAATCGCTAGTTCATTTGCTTTGAAAACAACTAATTCAGACATACATCTCAATTGGTCTAGGTGATTTTAATCACTATACCAATTGAGATGGGCTAGTCAATGATAATTACATGTCCTTTTCCTTTTGAGTTGTGGGTATCTGTAAATTCTGCTAGACCTTGCTGGAAAACTTGTAAATTCTGCTAGACCCTCTGTAAATTCCGCTAGACCTTTGTGTGTTTTTTTTGTTTATATTCAAGTGGTTATAATTTATAGAATAAAGAAAGAATAAAAAAAGATAAAAAAAATAATCCCAGCCCTGTGTATAACTCACTACTTTCATGAGTTCCGCAGTATTACAAAAGGATGTCGCAAACGCTGTTTGCTCCTCTACAAAACAGACCTTAAAACCCTAAAGGCTTAAGTAGCACCCTCGCAAGCTCGGGCAAATCGCTGAATATTCCTTTTGTCTCCGACCATCAGGCACCTGAGTCGCTGTCTTTTTCGTGACATTCAGTTCGCTGCGCTCACGGCTCTGGCAGTGAATGGGGGTAAATGGCACTACAGGCGCCTTTTATGGATTCATGCAAGGAAACTACCGTAATTACAAGAAAGCCCGCAGGCGACTCTCCAGGGCGTTTTATGGCGGGTCTGTACTATGTGGTGCTATCTGACTTTTTGCTGTTCAGCAGTTCCTGCCCTCTGATTTCCGAGTCTGACCACTTCGGATTATACCGTGACAGGTCATTCAGACTGGCTAATGCACCCAGTAAGGCAGCGGTATCATCAACAGGCTTACCCGTCTTACTGTCCCTAGTGCTTCAATTATCACCAATAAAAAACGCCCGGCGGCAACCGAGCGTTCTGAACAAATCCAGATGGAGTTTATGAGGTCATTACTGGATCTATCAACAGGAGTCCAAGCGAGCTCGTAAACTTGGTCTGACAGTTACCAATGCTTAATCAGTGAGGCACCTATCTCAGCGATCTGTCTATTTCGTTCATCCATAGTTGCCTGACTCCCCGTCGTGTAGATAACTACGATACGGGAGGGCTTACCATCTGGCCCCAGTGCTGCAATGATACCGCGAGACCCACGCTCACCGGCTCCAGATTTATCAGCAATAAACCAGCCAGCCGGAAGGGCCAAGCGCAGAAGTGGTCCTGCAACTTTATCCGCCTCCATCCAGTCTATTAATTGTTGCCGGGAAGCTAGAGTAAGTAGTTCGCCAGTTAATAGTTTGCGCAACGTTGTTGCCATTGCTACAGGCATCGTGGTGTCACGCTCGTCGTTTGGTATGGCTTCATTCAGCTCCGGTTCCCAACAGATCAAGGCGAGTTACATGATCCCCCATGTTGTGCAAAAAAGCGGTTAGCTCCTTGGTCCTCCGATCGTTGTCAGAAGTAAGTTGGCCGCAGTGTTATCACTCATGGTTATGGCAGCACTGCATAATTCTCTTACTGTCATGCCATTCCGTAAGATGCTTTTCTGTGACTGGTGAGTACTCAACCAAGTCATTATCGAGATAGTCTGGGCGACCGAGTTGCTCTTGCCCGGCGTCAATACGGGATAATACCGCGCCACATAGCAGAACTTTAAAAGTGCTCATCATTGGAAAACGTTCTTCGGGGCGAAAACTCTACAAGGATCTTACCGCTGTTGAGATCCAGTTCGATGTAACCCACTCGTGCACCCAACTGATCTTCAGCATCTTTTACTTTCACCAGCGTTTCTGGGTGAGCAAAAACAGGAAGGCAAAATGCACCGAGAAAAAAGGGAATAAGGGCGACACGGAAATGTTGAATACTCATACTCTTCCTTTTTCAATATTATGAAGCATTTATCAGGGTTATTGTCTCATGAGCGGATACATATTTGAATGTATTTAGAAAAATAAACAAATAGGGGTTCCGCGCACATTTCCCATGGTGCCACCTGACGTCTAAGAAACCATTATTATCATGACATTAACCTATAAAAATAGGCGTATCACGAGGCAGAATTTCAGATAAAAAAAATCCTTAGCTTTCGCTAAGGATGATTTCTGGAATTCGCGGCCGCTGTTTCTTCGAATTCGCGGCCGCTTCTAGAGTTATGACAACTTGACGGCTACATCATTCACTTTTCTTCACAACCGGCACGGAACTCGCTCGGGCTGGCCCCGGTGCATTTTTTAAATACCCGCGAGAAATAGAGTTGATCGTCAAAACCAACATTGCGACCGACGGTGGCGATAGGCATCCGGGTGGTGCTCAAAAGCAGCTTCGCCTGGCGTACGTTGGTCCTCGCGCCAGCTTAAGACGCTAATCCCTAACTGCTGGCGGAAAAGATGTGACAGACGCGACGGCGACAAGCAAACATGCTGTGCGACGCTGGCGATATCAAAATTGCTGTCTGCCAGGTGATCGCTGATGTACTGACAAGCCTCGCGTACCCGATTATCCATCGGTGGATGGAGCGACTCGTTAATCGCTTCCATGCGCCGCAGTAACAATTGCTCAAGCAGATTTATCGCCAGCAGCTCCGAATAGCGCCCTTCCCCTTGCCCGGCGTTAATGATTTGCCCAAACAGGTCGCTGAAATGCGGCTGGTGCGCTTCATCCGGGCGAAAGAACCCCGTATTGGCAAATATTGACGGCCAGTTAAGCCATTCATGCCAGTAGGCGCGCGGACGAAAGTAAACCCACTGGTGATACCATTCGCGAGCCTCCGGATGACGACCGTAGTGATGAATCTCTCCTGGCGGGAACAGCAAAATATCACCCGGTCGGCAAACAAATTCTCGTCCCTGATTTTTCACCACCCCCTGACCGCGAATGGTGAGATTGGAGTATTAACCTTTCATTCCCAGCGGTCGGTCGATAAAAAAATCGAGATAACCGTTGGCCTCGATCGGCGTTAAACCCGCCACCAGATGGGCATTAAACAAGTATCCCGGCAGCAGGGGATCATTTTGCGCTTCAGCCATACTTTTCATACTCCCGCCATTCAGAAAGAAACCAATTGTCCATATTGCATCAGACATTGCCGTCACTGCGTCTTTTACTGGCTCTTCTCGCTAACCAAACCGGTAACCCCGCTTATTAAAAGCATTCTGTAACAAAGCGGGACCAAAGCCATGACAAAAACGCGTAACAAAAGTGTCTATAATCACGGCAGAAAACTCCACATTGATTATTTGCACGGCGTCACACTTTGCTATGCCATAGCATTTTTATCCATAAGATTAGCGGATCCTACCTGACGCTTTTTATCGCAACTCTCTACTGTTTCTCCATACCCGTTTTTTGGGCTAGCTACTGGAGAAATACTAGATGATGCAAACCGTTTTAGCGAAAATCATGTAGCAGAACAAGGCGATTTGGGTAGAAGCCCGCAAACAGCAGCAACCGCTGGCCAGTTTTCAGAATGAGGTTCAGCCGAGCACGCGACATTTTTATGATGCGCTACAGGGTGCGCGCACGGCGTTTATTCTGGAGTGCAAGAAAGCGTCGCCGTCAAAAGGCGTGATCCGTGATGATTTTGAATCCAGCACGCATTGCCGCCATTTATGAACGT
+
61**)+/.'%%%$$$%%%&'())-/18<?FJ@@?@H?:688IJ;764*&++,*&&%%&*+388>EEJHIGJJJIHJFJJJGJJHJIJIJFJJJJJHJJJJJJF5443:<>=>@7768784//**+-.(((&'''349IJEFIIHIJEGFIJJJFJJHGJJFJJJBGHIJJGJGJGBBADIJJJHJJJJJDCCFDEEEJ?=<1-.9>=;<@AEFJHJHJGJIJHJIJJJJJFHGCGHJJJHDDGJFJJJGJJJJHHJJJJJJJHEJFJE>FFEJJJHHJHIJIJJJIHGIJJJH@@BAJGGEHIHGFGJJIGJDDFB<===DEJFCBCGJJJJGJGFDEC?BDJGGHJJFEJJEJJJJHJGJJJIIHJJCAAJFGGIJGJFEDDDEGGEEDEC5556HJJGJJJGIJJGGJF@??AJGFEJHJJJIJEJIFJG''''889EGCGJGJJJJJJJJGIIJJJJJJJJJHEFJIDGCJJJJJJJGDCCBCBFJIFJHHJGGIGJEJJHGGG@((((4>JH=>=>EFCDC6555=:<?D;888BDCFGGJ@FC1113//<:CHCD?=>JIJJJJJIJFHEJJJJJGDJJJJGJGJJJJJJHJJJIJJJHHHJJJJGIFFGGJDEDFJHJIIJJIFIFGHHIJJHJJJFIEIEBA(%+/)0+'%%$'#$#$'9@ABHJEFBDD=;311.1@@F;;:20/6112310++**++?<>=@JDEFBB>@888<;;89@CHFCA;<GJEJGHJJJJJJJFJJJJHHFGJJJJJIJFHJJJJJIJJJJJJJJHJHJHJJJHJIJGHHIJJJJJJJHJHJIIGFGBCC6DCACGDJIEGJJJJFHIHJJGGEFJIJJJFJ@?@@BH><65.,GEHJGEIFJJFEJGEJJJEFCBB=;4388A<<=CBDCDJGJIJJIJFF4DIHFJJHJJJGJIGJ+++,::IGJHJGDGFDCBCHHH@??BEEEDJGFJJIIJIJJJJJJJG@B>;C860'',-./-,....100///EGJJJJJJFIJGEHCEFFDIJEDC?81+''&'&.5688?@FGFBD??3.)*-.:89<BEEBA@BBJFGFGIJD>>?@@====>=A>AACJJIEBDCD10/0JGGJJJIIHHJIJIJHJJJJFGHEFHJJGJHIIJJJHIGJIHIJA?B=EFIGGIHJJHFIJJDCDJJJJJGJGA45:99GCCA93ACJEJHJJJJGJJGHJJEDHJHJEJJJIGJIEEJJGJJDGEFJJJDDEECBBDC:9:@CJGFGJHJFFIJJJJIJGJHHJ@??@?><2//126=?FGFGJEGHIEFJDCCDJHJJJJE765+$$$&&'::<C@GIJGGIIAJJEFHFE?@A<DA???(((+%%&./9DFJJ88ABDDFCD=<(&$$(*,1,6?DJBA@AJFJJJJGHJHGFJFHCEIHBC71JJAHGJJGJJFJDDEJJJJJJJJJHJJJJIHGJJJEJJCGJHEFHJJHJGJJJJJJJJJJJJJIJJJIJJJJFJJJHJGJJJHFDCJGIIC@7338:JIJJHGJJFJJJJJJHEFGIGJJJJGIIDGEEEJJBB=GEJHJFJIJGJJ5424411116J?>=3332+*((((56623;;3+==>BFFEJFIJIGJGJJJJGJJJHIIHJFJJHHJDJHJIJHGJIJJJJHHFEDCEAIFJIHCGJJJFGE@JEF3674ACFDBJEJFIJJDGEGEGGJGJJJJJHJHJJJJJIJHJFJFJFFJEA3*((*)))&%%%%&.***+ABFJJJJJJD><;<B/...=964301+()BABIEJIJHIJGGBCFFFJFDCC;CDJJJGCCCBEIF>;;;B766595544644;<A@A<99:?BCHHJIJHJEII@@?@JJHJJIJIJACGDGIAEECB?==8>>%841*&(*8>;9999B333367+51123E??ABCEEJJHJFJHJEJGIJJGJFJIFHJFFHIHEJJJJJJGHJJGGJHEHIJJHJIHJJIHJJEJJFIFJJJG>><D9HJCDDIJIGFBGEDEJJJJHJJJIJGFHGFHHJGFJIFGJJIJJIFHJHJJGJJJJHHEGIJJGJHJHHGHHFGJJ@JIGJFJJJJIJHGGJ=<<<DJGJHEJFJFFJJIJJCD6556BEHEIJHGJHJDJJFJJJJJJHJJGJJJGJ@JJJGB?<=JJJFHEACGCJGJG0000042**(:;89JJGIEJFHJJHJDDDEJB@@@ADIIIIJJCEE767>J5555DJEFHJJHHGHJFJJJEHJEHHJJJFJGJGJFFJJJJIJHJHJHIDEJJFJJJDDA6GJJGFJGJHJJJIGGIJJIIJIJGGGHFFGFJFJFEFIHDB@ADIGCGDGJJG:@AGCIBJBE333CJJJJJ?>>6555EEJJFEEDDHFGHDCCCEEGFJHCDHEJJD=<;;7*99;C=<<ACJEDACBFGFFGEJEDC@@AAJDDA=>>?JEFIEGIJJFDGJGEFFIIFF8888FGEGBDEHEFHEJBDCFFJFEFEEFHFCHDIEFEGHFCCEEB;;9:@@;:;A???;6777BEFC=;;;ADFDDDGGEGDJHJJEIFDB883<5/.....5/0GEBACDEDIDFHGDEDBG===>976'IEGDBFJGHFIJCCC@DCBBBEIDCCA@BCCDFFEJBCCDC@>==A?BADIJFGEADC>IBJEGF<>BDCCA@AB@BABDCBB@A@@@@@@@C==?@A@A=>DGF?>;;>@DDC9654--,+>2,,/.5+;<><CACADDAF@@??HJJ8333/.../'&&'''(.-1/ACDGFJJHGJJJJJHHJJHE?>CDFEJJJCJEJDDEJGJ@A<;222HJDB?=<<>;DJJGJJEDBEFDFC=(%%&$$%%%%%@?::2223<0)):;D>>?<?7777JFJJJIJIHJJJJIJFGGIJJDB8+)))DHJFEBAFFJJEJHEJ?IJJJCEJHIIJJJIHGGFJGJJJJJJJIJHJJJJJJJJDFDABBAHGJJJJJJJJJFJ3223EAADGJF;:AIIFFDABEJHJJFJ<9889:0//-,-(+**-,(()*+*)))%%%%&'()+)('''&&&)++('(*'&&&(*+103331030)'&'((.22920/.0246699=GHFJHGGGJJEFEFFJEHFJJCE@:///.001:9,++,5@B?FJ5444,=@>ACAC)(''+-/6?@CBFHHIIHJGJJJHJJJHEIG??>;5<85478:>??:9973.((((67GCDBDEBEJJAB<;7212,-CFJJ@AAAAD=.**.4/00/310///>?JGICA@?<<=@EHE5557)(('+9:599:<A@3333EGHHGA:9;985---,)))8///1?@6678?A:::////3126600';BEFDDFG=;<;FD;44----.--)+0113688?@<<<<@@<8555---.3..-,++*+*+,,())(/--+,)('&&&')9:;:==JCDCBJJIJHIJJEFJJFJGCFCJEB@@65455545>@FEHEJGEEBGC:663CDCGEIFFGHJJFJHJJHIEHJJIJFBD;:@@DIIJGIJHJJJJJJHJJHJJIJJHJJJJHJHJJJJJJJJJJJGJIJ????905/5)'&&*.**++*;@DEFJJJJJJJJJHGJGJEIFCJGADDJGGJDJGDFJGIJJIJHJE???GJJHE;3334CJJJDIJFGJJJGGJHJJIJGJJJJJGHFHJJJJJJHJJGJGIHJHJJJIJJHJJJJJGJHHJJJJJF<<<=BBAJJJJGIJJFFB@==IJJGJJIJJJDC<>>777+*'&)***3BCCBCHJIBEAAD?D=A@@FJJIIGFH@GBJJJIJJIFJIFGJD<;,'()59:9:98974455<:98:;EJ877;?5.-)(()-05BHIHJJJJJHJHJIJJJJHJJEDGJJJJECEFIJIDD@JBAA/,%%&))0/.+%%%&'+**,,,..0/,(2333<DJGJ????FJI9)))+64212289))%$$%)%%%%$))))+*)))((''(,7<8888BJCBAADJ;****@?AIJFFFFF3100<:BAA886565762.88C@HHJJJJHHDEJDHJIJJIJJJGIEJFHGF233HJBAAFF@<'&&'//44=>HEECCD@IGHGE@><==A:6669100178666@C@BB3333B@@>@:::<HEIFJF9CBHAA;0.<96555FB@A?>CHJJIJJJFJJJCCCBHEJJDBACGEEFDEFDEHG;9+)('')'(-:<DAADJGJB?A8880//('&&/8AHGJC;<<=IJHEJGEDFDD<9:82/-988:<@??;:--7BIEJGFGGA?@@AIJ@E?;:97::E====FJJFJHJFJFIC@JJJJJJJIJFIJJJJJIJJJJEGFDEDAGHF@;H;;JHJJJJJJJH@>JJJHIJHJIIJHJJFJJGBBDHHHJJGHIJJJJJJJJIJJJJJJJJJFJJHJJJJFIJIFJJJGIJJIGGIJJJJIFIJJGJGJA57BGJFBABFJJJJJJJJHJJJGJIJFJA@?@JHDGHJJJIJJJIGGGDCB9BEE>BA;DBDCFGJJIJJJJIHJIIC@ADJGJGJJGGEHIJJHJGJJJIJJHJHJJC@@?????>=399>DJJJJJIJHJJJJJGJHFGEFIGJJJJJJGIJJJJEGJJEFJEIHJDGGHGI@>;98;::778:54/5><<<?CHIJJJIFJJJJJGJJJEJEIJJJIJFJJJGEFEJJHJJJJEDDE?<<;8:?>>0/.,.&&&*+21/(&%%+0;?CGJHJJEIFIGC755*(28:777F????JJJJIJJJIJJJIHJFJJJJE>>=;<=<:9667?AEDHIIJJJDDDJJJIDBCEJJIJBAA@EJJJJIJJJHJJJJJJGJHHJGFFJGJIGJJHHJJJFIGJJIJJEFDCDFGDDDHJ8776>BAF<8?ABAE;;771---%%%%')&%$%%,4./<>>EFH3333BF;>?>????F5556GCAC;;;;ECCIEJJJJFIGCECDIFEJJJHJJJJHJDEJJGHJI>9;/9EGEG1A@9001GA><>JJEIJJJJJJJJJJJJJIIJEJIJJHHJIIJFJHGEJFFJHHFBC@B3982<88=:1,&'(+,<>AJHJGJIJJJJJJJHJJJJJIJJJJHJJJGJJGFJJHHJGHJGJGGGG>>;?,+**+/<>EFB@@?==JJFJGJFJ=<<9ACACEJEHHEEJFCHFCEIHHJJ.---<@5///0>97<<@AJGJJJJJFEJJEGEHJD>88GJEGJ@=?>>DBCB=:55:67347>@BAHJJHHGJJJFHFJHG@JJFIJJJJJJHGJJJJEDCC<8*'*)&&('+787>@:??@CJJHHGHGG/../1///1279:3++,<@BJJJJIIEIDIFGIF.((()>ACDDBEJJJGE88/,5>0::<;==FHJFIIJD.-),330051@>=>>3234==;;&&&'1/0229<:::ACJJJGCIJJHJGJFGJJ30CA;BBEFHGJHHGJJIIGGIJJJFJJGJJHJHJJJEEEJJJJJJJJJJJJHJJGHJHGJHJEFJIFJGJJJGJJJJJJJIJJJJJIJJJHGJJJHJIFJJEHJJJJJJJJJJIJGGJDGDFIJJJJJFJGHGJIJJGJJJHJJJJJJJIIGJJJJHJGJJJFGIDGJGJGEDD=<6351*+((1DJJJGEJIFFA;=;5578<C112<EFFFIIJJHJJGJJIIDFGHEGFJJJ111DIHE@@A:;G@@BJD>;<AJJHHEJJC@FJJIJJFJEJHGGJDF==EHJJHHHHD@GJFGGFD@=GHE>?@FJGFEH>=>50,8:=DH?==+**+,<BDJ>?@GJHJHJJ0))((+*((''''&$%%(,13**?>CGFHJIJJJIJFIJJHJJHJGHHHIGFGJDJJJJJJJJGJHFDDCCJIB>>>CA::::@I5?<;=4444GDGJJGJFJJJJJJJJJJJJJGJJJ>>>?JEFIIEEJJJFHJJIHIFJ???>?@@?DC>?AB>9::<@>@@CD?>9888:<?F:99:I>??>B?>:8----423656>A><<<>E?JJCCC????:9))))*'
@Glass_T7V_3_D3_11_6_20
TCTGCAGCACATGTTGCAGTCTGGAAAGCACTAAGCGTCGGTGAAACCCTGCCCGCCCGCGAGTTTCAGCACGTTGATAAATATGTTTTAGACAACGGCCAGGGTGAACGGGCAACGTTTTGACTGGTCACTATTAAATGGTCAATCGCTTGGCAACGTTCTGCTGGCGGGGGGCTTAGGCGCAGATAACTGCGTGGAAGCGGCACAAACCGGCTGCGCCGGACTTGATTTTAATTCTGCTGTAGAGTCGCAACCGGGCATCAAAGACGCACGTCTTTTGGCCTCAGTTTTCCAGACGCTGCGCGCATATAATACTAGAGTAGCGGCCGCTGCAGTCCGGCAAAAAAGGGCAAGGTGTCACCACCCTGCCCCTTTTACTTGAGAACCGAAAAGATTACTTCGCGTTATGCAGGCTTCCTCGCTCACTGACTCGCTGCGCTCGGTCGTTCGGCTGCGGCGAGCGGTATCAGCTCACTCAAAGGCGGTAATCTCGAGGTTAGTTGTGAATCTGTTCATGGTGAACAGCTTTGAATGCACCAAAAACTCGTAAAAGCTCTGATGTATCTATCTTTTTTACACCGTTTTCATCTGTGCATATGGACAGTTTTCCCTTTGATATGTAACGGTAAACAGTTGTTCTACTTTTGTTTGTTAGTCTTGATGCTTCACTGATAGATACAAGAGCCATAAGAACCTAGGAATCCTTCCGTATTTAGCCAGTATGTTCTCTAGTGTCGTTCTAGTTGTTTGCGTGAGCCGTGGAAAAGCATACGAACCATTGGAATCATACTTACTTGTCATGTCACTCAAAAATTTTGCCTCAAAACTGGTGAGCTGAATTTTTGCAGTTAAAGCATCGTGTAGTGTTTTTCTTAGTCCGTTATGTAGGTAGGAATCTGATGTAATGGTTGTTCATATTGTCACCATTCATTTTTATCTGGTTGTTCTCAAGTTCGGTTACGGAATCCATTTGTCTTTCTATCTAGTTCAACTTGGAAAATAGACATATAGTTGGGCGGCCTCGCTTATCAACCACCAATTTCATATTGCTGTAAGTGTTTAAATCTTTACTTATTGGTTTCAAAACCCATTGGTTAAGCCTTTTAAACTCATGGTAGTTATTTTCAAGCATTAACATGAACTTAAATTCATCAAGGCTAATCTCTATATTTGCCTTGTGAGTTTTCTTTTGTGTTAGTTCTTTAATAACCACTCATAAATCCTCATAGAGTATTTGTTTTCAAAAGACTTCCAACATGTTCCAGATTATATTTTATGAATTTTTTTAACTGGAAAAGATAAGGCAATATCTCTTCACTAAAAACTAATTCTAATTTTTCGCTTGAGAACTTGGCATAGTTTGTCCACTGGAAAATCTCAAAGCCTTTAACCAAAGGATTCCTGATTTCCACCAGTTCTCGTCATCAGCTCTCTGGTTGCTTTAGCTAATACACCATAAGCATTTTCCCTACTGATGTTCATCATCTGAGCGTATTGGTTATAAGTGAACAATTGCGTCCGTTCTTTCCTTGTAGGGTTTTCAATCGTGGGGTTGAGTAGTGCCACACAGCATAAAATTAGCTTGGTTTCATGCTCCGTTAAGTCATAGCGACTAATCGCTAGTTCATTTGCTTTGAAAACAACTAATTCAGACATCATCTCAATTGGTCTAGGTGATTTTAATCACTATACCCAATTGAAATGGCTTTAAGTGAATTCGTAACTGCAGTCTGCCTTCCTTCTTTGAGTTGTGGGTATCTGTAAATTCTGCTAGACCTTTGCTGGAAAACTTGTAAATTCTGCTAGACCCTCTGTAAATTCCGCTAGACCTTTGTGTGTTTTTTTGTTTATATTCAAGTGGTTATAATTTATAGAATAAAGAAAGAATAAAAAAGATAAAAAGAATAGAATCCCAGCCCTGTGTATAACTCACTACTTTAGTCAGTTCCGCAGTATTACAAAAGGATGTCGCAAACACTGTTGCTTCTCTACAAAACAGACCTTAAAACCCTAAAGGCTTAAGTAGCACCCTCGCAAGCTAGGGGCAAATCGCTGAATATTCCTTTGTCTCCGACCATCAGGCACCTGAGTCGCTGTCTTTTTTCGTGACATTCAGTTCGCTGCGCTCACGGCTCTGGCAGTGAATGGGGGTAAATGGCACTACAGGCGCCTTTTATGGATTCATGCAAGGAAACTACCCATAATCCGAGAAGACCGTCACGGGCTTCTCAGGGCGTTTTATGGCGGGTCTGCTATGTGGTGCTATCTGACTTTTTGCTGTTCAGCAGTTCCTGCCCTCTGATTTTCCGTCTGACCACTTCGGATTATCCCGTGACAGGTCATTCAAGCTGGCTAATGCACCCAGTAAGGCAGCGGTATCATCAACAGGCTTACCCGTTGCTTACTGTCCCTAGTGCTTGGATTCTCACCAATAAAAAACGCCCGGCGGCAACCGAGCGTTCTGAACAAATCCAGATGGAGTTCTGAGGTCATTAGATGTATCGACAGTCAAGCGAGCTGGTCGAGACTTGGTCTGACGACCAATGCTTAATCAGTGAGGCACCTATCTTCGGCGATTGTATGCGTTCATCCATAGTTGCCTGACTCCCCGTCGTGTAGATAACTACGATACGGGAGGCTCCATCTGGCCCCAGTGCTGCAATGATACCGCGAGACCCACGCTCACCGGCTCCAGATTTATCAGCAATAAACCAGCCAGCCGGAAGGCCAGCGCCAGAAGTGGTATGCAACTTTATCCGCCTCCATCCATCTAATTTGTTGCGGGAAGCTGAGTAAGTAGTTCGCCAGTTAATAGTTTGCGCAACGTTGTTAATTGCTCAGGCATCGTGGTGTCACGCTCGTCGTTTGGTATGGCTTCATTCAGCTCCCGGTTCCCAACGATCAAGGCGAGTTACATGATCCCCCATGTTGTGCAAAAAAGCGGTTAGCTCCTTCGGTCCTCCAATAGTTGTCAGAAGTAAGTTGGCCGCAGTGTTATCACTCATGGTTATGGCAGCACTGCATAATTCTCTTACTGTCATGCCATCCGTAAGATGCTTTTCTGTGACTGGTAGAGTATCAACCAAGTCATTCTGAGAATAGTGTATGCGGCGACCGAGTTGCTCTTGCCGGCGTCGATACGGGATAATACCGCGCCACATAGCAGAACTTTAAAAGTGCTCATCATTGGAAAACGTTCTTCGGGGCGAAAACTGTCGAGGATCTTACCGCTGTTGAGATCCAGTTCGATGTAACCCACTCGTGCACCCAACTGATCTTCAGCATCTTTTACTTTCACCAGCGTTTCTGGGTGAGCAAAAACAGGAAGGCAAAATGCCGCAAAAAAGGGAATAAGGGCGACACGGAAATGTTGAAGTATTCATACTCTTCCTTTTTCAATATTATTGAAGCATTCTCGGGTATCTTCTCATGAGCGGATACATATTTGAATGTATTTAGAAAAATAAACAAATAGGGGTTCCGCATTTCCATCGGTGCCACCTGACGTCTAAGAAACCATTATTATCATGACATTAACCTATAAAAATAGGCGTATCACGAGGCAGAATTTCAGATAAAAAAAATCCTTAGCTTTCGCTAAGGATGATTTGGAATTCGCGGCCGCTGTTTCTTCGAATTCGCGGCCGCTTCTAAGAGTTATGACAACTTGACGGCTACATCATTCACTTTTTCTTCACAACCGGCACGGAACTCGCTCGGGCTGGCCCCGGTGCATTTTTTAAATACCCGCGAGAAATAAGTAATCGTCAAAACCAACATGCGACCGACGGTGGCGATAGGCATCCGGGTGGTGCTCAAAAGCAGGCGCAGCCTGGCTGATACGTTGGTCCTCGCGCCAGCTTAAGACGCTAATCCCTAACTGCTGGCGGAAAAGATGTGACAGACGCGACGGCGACAAGCAAACATGCTGTGCGACGCTGGCGATATCAAAATTGCTGTCTGCCAGGTGATCGCTGATGTACTGACAAGCCTACCGCGTACCCGGTTACGCCACATCGGTGGATGGAGCGACTCGTTAATCGCTTCCATGCGCCGCAGTAACAATTGCTCAAGCAGATTTCACAGCAGCTCCGAATAGCGCCCTTCCCTGCCCGGCGTTAATGATTTGCCCAAACAGGTCGCTGAAATGCGGCTGGTGCGCTTCATCCGGGCGAAAGAACCCCGTATTGGCAAATAACAGCCAGTTGACCATTCATGCCAGTAGGCGCGCGGACGAAAGTAAACCCACTGGTGATACCATTCGCGAGCCTCCGGATGACGACCGTAGTGATGAATCTCTCCTGGCGGGAACAGCAAAATATCACCCGGTCGGCAAACAAATTCTCGTCCCTGATTTTTCACCACCCCCTGACCGCGAATGGTGAGATTGAGAATATAACCTTTCATTCCCAGCGGTCGGTGGAATAAAATCGAGATAACCGTTGGCCTGATCGGCGTTAAACCCGCCACCAGATGGGCATTAAACGAGTATCCCGGCAGCAGGGGATCATTTTGCGCTTCAGCCATACTTTTCATACTCCCGCCATTCGAGAGAAACCAATTGTCCATATTGCATCAGACATTGCCGTCACTGCGTCTTTTACTCACTCTCTCGCTAACCAAACCGGTAACCCCGCTTATTAAAAGCATTCTGTAACAAAGCGGGACCAACCATGACAAAACGCGTAACAAAAGTGTCTATAATCACGGCAGAAAAGTCCACATTGATTCTTGCCAGGCGTCACCTTTGCTATGCCATAGCATTTTTATCGTAAGATTAGCGGATCCTACCTGACGCTTTTTATCGCAACTCTCTACTGTTTCTCCATACCCGTTTTTTGGGCTAGCTACTAAGAAAGAGGAGAAATACTAGATGATGCAAACCGTTTTAGCGAAAATCGTCGCAGACAAGGCGATTTGGGTAGAAGCCCGCAAACAGCAGCAACCGCTGGCCAGTTTTTTCAGAATGAGGTTCAGCCGAGCACGCGACATTTTTATGATGCGCTACAGGGTGCGCGCACGGCGTTTATTCTGGAGTGCAAGAAAGCGTCGCCGTAGGAAAAGGCGTGATCCGTGATGATTTCGATCCAGCACGCATTGCCGCCATTTATAAACATTACGCTTCGGCAATTTCAGTGGCTCGTAGGAAATATTTTCAGGGGAGCTTTAATTTCCTCCCCATCGTCAGCCAAATCGCCCCGCAGCCGATTTTATGTAAAGACTTCATTATCGACCCTTACCAGATCTATCTGGCGCGCTATTACCAGGCCGATGCCTGCTTATTAATGCTTTCAGTACTGGATGACGACCAATATCGCCAGCTTGCCGCCGTCGCTCACAGTCTGGAGATGAGGGGTGCTGACCGAAGTCAGTAATCAAGAAAACGGGCTACGCATGCATTGGGAGCAAAGGTCGTTGGCATCAACAACGCGATCTACGTGATTTGTCGATTGATCTCAACCGTACCCGCGAGCTTGCGCCGAAACTGGGGCACAACGTGACGGTAATGAGCGAATCCGGCATCAATACTTACGCTCAGGTGCGCGAGTTAAGCCACTTCGCTAACGGTTTTCTGATTGGTTCGGCGTTGATGGCCCATGACGATTTGCACGCCGCCGTGCGCCGGGTGTTGCTGGGTGAGAATAAAGTATGTGGCCTGACGCGTCGGGCAAGATGCTAAAGCAGCTTATGACGCGGGCGCGATTTACGGTGGGTTGATTTTTGTTGCGACATCACCGCGTTGCGTCAACGTTGAACAGGCGCAGGAAGTGATGGCTGCGGCACCGTTGCAGTATGTTGGCGTGTTCCGCAATCACAGCAATTGCCGATGTGGTGGACAAAGCTAAGGTGTTATCGCTGGCGGCAGTGCAACTGCATGGTAATGAAGAACAGCTGTATATGGATACG
+
)()*-((<===>::;8<)))&(())./***&'''DJGJ=:::=GFFGGHJBBC=6C@CJJHHGJHJGJHJJGFIGGGJJGJJF@@@CFFCBBD?@ABJHEBFC420..'&%,:CCBBHEGG@AABEEHHGDCCCB???AJJJJHHJEJJHGDDIHJIJJHJJFGJEDGDHJH@?>A?9667452210001199>?JGJJHE><<7767CHFCIDGHJJHJFJJ??<9=A??=<@@C@<;9669-*)*,*()*/08<>ABCEDGGJJJFEJIHFJHJIGH::::J<((((:6))-0CHIHGHEGFCE<=33(%%'''&%$$%(=>@IFJHJJGIHJDABCBB---GJIDCDFJB@DDJJIGEGHHHJJJJDB>A;?7&&&-',('((1,,,4:><;<?::::FJIHEJFJGJDHJJJJJJJGGJJJJJJJJIJJHJJGJIJHHGHJHJFIB@@AJJJGFA?@A<;88:((''.22223@DBHJJBBB:9:..-,,-26..'''(4**++,7777545FFJJHHJJJJFGHCCCDJJED@<<>EG==99?DIHJJJJJJGHJJGJJ@?>@GJJJGJJJJJJJHJIJJG9=223387456855:94114+*))=<??8EGHFIJ?@G999(((*,++,-/0/3.---../171(EC?@CDHJIHJHIHHHEEEGGDE8889DDEEDGCB86-'''')16''&&'%'(6;8:8:BDGGDDBCJIDHJJFGFFED....-($$%%''(),,''21234;AABB2210-/0/+'%$$%&&(+:9872))*)+++'(((&)**)+&%&**)()*),,,EFDDEE<<;<BCJIJHGECFCIEDFGEEFGGGIHBBA??<=@?CAABBBBJJGIEJHGGJJJJAGJFDECDFJJGBAAA?@?ABB@?@@JDJFHIJFHEECA(((&''&4447779C@@B@EEGHF2//0ED;==;B=:658>5988;20)((//6;7689<9,+*(*((-<;989834<=A@>@<::::*&&%$&&''%)(&&'.7776?:****76458>AC?>>CACEFFG;:::;JIJIIFHEJFEBIJADJJJ><;=-><;;=?@@:;=DBDCEFJGJJFIGGFEEGJJDFCA,))*))*)*'')088:7666?ABDEGH@A<=::;:65879<<=;==?BDGJFJJJJJGHFBJHHJHHJFJIHEGDJJ>==@CAFD?5568:,322/:>DGJGGDEFDJFJEDCDJEJJGBDHEJHEFEDDHJ0/0561+&&&%)*,1AEA>8+6)11....3334B><;;>BGJJJJJHHJIJJJIJJJA>3101<<?=:;:9:2.-FEJGFHJJGJDFFFHGJIBGJIJ.,,,12//10&&..7?BDDFHIGJGHEFCC:9;99881111BDJFFFGJJJFGEHHJJJJGBC<<<:;JB@=@2,-1879?>@ABJDDB?@998;==BCFEC>@547;:=A@D<<;:=<==>5665767;7ACAAHJDJJBCJ9<;6655:;;<>=?6566>>53243366)(('%%%%()**+59:=?>>C?@)))6888@33346).-./110---.1::<;;99>===@=<::<>2222;;8()>@CECIGBF==79:6@??JFGDGC@@AAFCIF@@@ADDA?BEEEHABBE8899JH888:100...,,,+/)+,.-+*.+BABFFEFFJHFGJJJIGEH@9881000/,))()+(''''%$$$%#$%&&&&%&$$$#$#$###$%%'%$$%0/6:5)&'4/7<AFJJGGJFJJJHIIJFGFJDJJFEGCFEDDJC@GJJEFJGJGFHHJFECGHACBAEJEEHHGDB?@@BCBCEGECBAACEJFIJJFEEFFDA<CJEJA@@EBF???=?ABDCABBDFA??AJGA0.--,.-()+,,.33245:BB@?;99<?JFE;:95*'''-+,*.6:CEBBFDCBDFAA@;<<>A?=?<=A@EFDJGFFCHGI?==<>@@CGJDDECA>3334HG:750/0)46658.-,-('&9==;<<=?B=@GFFFFE<;<??<=5%%%*&&&///00+*,(''(+&%%'0188331)''')1164425:><9878;<8888??A?>=@;;;<C??>?>>?>>47:/....9:;>@;;;2111?=?BEFDCCCGFF>>BEDDCDC=<<=AAA@A?AA@BBABDBD?999999<;?AB<CHE>=:9::>A@AA@=<:><=C@?===;44122++(''')'+''(//253343:;77/,*+,A::::B4334<>?>A@@BA?:9::>==<;<<<<>>?><=@CCA@@?>?9322(('(''(+*+,/('%%%',,,+)**8;;=<<<=>:76557679894777;;<===;<;;:('(((ACIHEGHJIBAA?EJJJJJJHJJJIJHJHJF><<<JJJGIJCEE5<C2((()29??B>=@@>::;97777FGJJJJJGJGIIEJJJGJF??A>;DCFFHJJJE7667==B??<:;=3335>6666?>8888811)&&((%'((&$$'%%&'('&')')*)*/+((**9566+'&%'&'-),,,,,,,)&&&+,-..02+565999;:==BAA?>;;:8.&&()'&&&'&'(+-..75:::=>C;;;;DFCIEHFE222600+***+**/20009888<A?>-,*(**))&&'*))+58ADDAIGJFFDD;;6233::523<;<:<FHGF1112AC@?@BGFEGJCAA0/A?ACE999:<==JICC@==<;5533--(,&&%%+*$%&(*+,*)''%%&&&&&'''&&((++/.+)('$$$$$%460(3/))))-=4222)''((''(&&&&)+**)1//-332222@C@=?<;8543/-*&(&,(,,%%%'(*../2379@I@===?J@89<@EFJDJDGGICBA8668D1111D;:96@=>EGD<995777@ACDHI@@>>>@==:;<<<47?0/.35,,++99=IJJIJECFH>==<:883)***..7++'''''''9>HFGHHJJJEEHGJHJIHFEJIGJIHIJEFC776366@@@CEJGJIFDEA@>>?AJHJJJ@JDBCACJJGJIEGGIJJJGFJHJHCDGGJ@@@IEEEJA>@101299799?AFJEHGGCFD99323:AAEIIBCBCJHGHJJFJJDDHEHB)(((8764244==2*)))222DCJGIDCDGDFEA=;;?@=<<33;71<<B?DHJGDDJD7663333EC@JFJIGHJGHF2''';;.--6=87++&##$'&%%&&'32355765434789=10014432..,,-7:111.//38222.-+,-33?::<5>CJFJFFIJID>ABB4,,,,0/--.-'&&&,.***+B@DDJJDJGDHIGHHIJJJIJJB@<;=JIJIGJJJJHJEHJJEJFDF??@AFH652.-,*+****0:8....?>83EHFJ:333<;955767BJ=,,,)+('((.&()(((*))9@CBEFIHFEA776677:?@@IJ@??A?C:;DCBACCFJ0//1211886622/*))544426+(((CCC?@@AEGFCHJB<<EHJJJJJGJJJJJJFJJJIJJJJJJJJJHDDEBIIJB@ABJJJF<<>DDFFJJJJJGEFB>==<<;=>GGEFEEFJJFGBBBEHDDFDA@?95/+))+&%(((-()33;=>87778799;=?@A?>3212:FGFA?@A></+()8960EFFJDCEGJJGICBACEFIGFIHEBAD@?FFGDCF?IJJIJJFJG@@,,//;<6456::;<AFDECDJEDDB?;9::BCGJEFGJJDHC44371.*++***,2446222367:<9-,+)(%%'./135<@HJJJJJJJGDFJGJIJEJICA?@<==6679>>:2210,+*(()+,46=211)((()78?@FJFCBCE,**//19<=<667D///1:)2''??@?JJJIJJJJJJJJGHJJHJGDFJJEA@@:::8=;6656A@ACDEAC99@@A><<HFEEJJDDEEGC>>>HGIEHJB<66:<<<EC@3333444))))6+*)&%%/./77844;9:??>?8/*&$%$$##%$%%%'&+/))()(%$%%('%%$$(0-AD@?>>AFF8FDDCCBECJEJCEBHEJIB@?22212/'%%%&&$%%&-,,**()*,,,../023/*,(*12+*++),,86555A....??ABCCGDIGGA>88<=?>@FG;;66772//2;??@=6666<:;;1??@BD=:52577?AAC777----('(&&&'&&&&%&%%%&'*++++.,+++<?BECBIDCA><;=ACG@FGGJJJJJHJHGEJHHJJJFHFJCEDDFFFGEHIFJJHJFFHHJJJJJJJGFEFGJGIHGJJJJIGJJJJHJJJJIJJJHJJGIJJHFJEJGJJJJJIJHCBCAAEJGJJJJHJJIJFFJJJJJJCJJIEJJHIFDEJJJIHHIHG@=>><=AABGDJJFJCA??EDAJIJJJJJB@?D))('%''2691011BACDFGFEC***1>/,+%*+,10014>?.../B@JFIJIJACCJIGJ@?@@4223>>AAC@EDCDD<===AC:5444==43../01234::=<<>;;8644A@?>>B9?2,,,)'''.))7?5:<;;>JJIHHIIEDFGGJJHJJJJJJJJJJHFCFDBJ@;211;<((('(**,/,-44;<@EHJ?@@A?==>@DCAFG98666F@?@AHJFAB@88-,,,:33335('')))*(&((*,2:<=BJJ??????>EGGJHHJGFFJIB@@<::77:996:;EFCCD?@:;:00.-&%%%&('&&&(+++,./,+*,;9:::@??;::43669B?@'&&'''+-.&''&'19B@==?CCJIGJJJJJJJE?333BECDEFEC??A@HH;39//*B@@JGEFDCJFF;;;=<544400/132383.A=?EGFJIEFJE989<?CB593+,4A>A@BH@..?@EGJDAABBIFJFJJHHFJFGDHJDBECCHJGFFHFFDDDJGFIGJGHGIGJJJFJFIGIFHH@2*?DEBAEIHHEFHGGCJEFFCA>?20//99;>>@@B723:AGEGHEHIJBABBJIEGGEEIGHJJIFJJDDCDGJEBCG?=7324CFAB;;<;@:89&&%%&+00469<;;=;<.=<<@;<<;8/--.1=32248;;4.*&'''77BCHJHGJIJGFEJHGJIJGJEDEFJIIF-,,+'$####$%)&'-199889C4335;AF622283447::?=;;>A>@5555>>@A>@JECABCCIHJJJJJJJIJJFJIJHJJHJ<10-,-.3456233358:(())334>A88:;@DJ<<<<DEGHFF@>EEA=533=>?>99980..,.HFECEGH<776651000...-+,--::?GJJJJGJHGFBJIGB,(''EJIGJJCECCC@>@BBA63338EC@==9::::99;831/0/11*))&(&%&&$#$#$$##$%&$$%&'&'++++**+132,((*2232331220/-*,212/-'&&&,111/('&&&()&'02<78HHHGJJIIJIJJFJHJJJJJJJGJJJJIJJJJGJJJIJJGJGF888,,,'(()....0.&98:@;;;;GFBDCJJJJJ@FFEJEJHDEHFGDJIJJJJJJJJIJJIJJJIJGJJFHGHICACD>334@HECIJ988<<<AEEHJJGJJJJJHIHJEJ><<<DJJ@???JIGEEGH;JIJJGJGJGJJJFJIHJFIJJGJJJI>>::311253**-+(')*004GDDFFJEIIIJDJGJJJHJEEDE:;<777FIJHF2111IJI;<;52'&&0645CD@BBDFGFGJ>====@=99;;;;::=@BECEHEHE=<>>>CEFGGJIIHJHJIJGDFHEJJ=565=>==D<D?A3331--&%$%&''37?>?BCJJFIJJJHJJJJA@??IHJHIIGGD....7778;;;;851-++&&''88GEIFGJECCB<:;<A971.,+,1223'%
@Glass_T7V_3_D3_11_6_21
TAAGCAGGCATCGCCTGGTGATCGCCAATTGATCATGGCGGCATTAATGAAGTCTTTACATAAAATCAGCTGCGGGGCGATTTGGCTGACGATGGGCAGAATCAACTTTCCCCCTGAAAATATTTCTCATCAGTCAGCACCGAAATTGCCGAAGCGTAATGTTTATAAATGGCGGCAATGCGTGCTGGATCGAAATCATCACGGATCACGCCTTTTGACGGCGACGCTTTCTTGCACTCCAGAATAAACGCCGTGCGCGCACCCTGTAGCGCATCATAAAAATGTCGCGTGCTCGGCTGAACCTCATTCTGAAAACTGGCCAGCGGTTGCTGCTGTTTTGCGGGCTTCTACCCAAATCGCCTCTGCGACGATTTTCGCTAAAACGGTTTGCATCATCTAGTATTTCTCCTCTTTCTCTAGTAGCTAGCCCAAAAAAACGGGTATGGAGAAACAGTAGAGAGTGATAAAAAGCGTCAGGTAGGATCCGCTAATCTTATGGATAAAAATGCTATGGCATAGCAAAGTGTGACGCCGTGCAAATAATCAATGTGGACTTTTCTGCCGTGATTATAGACACTTTTGTTACGCGTTTTTGTCATGGCTTTGGTCCCGCTTTGTTACAGAATGCTTTTAATAAGCGGGGTTACCGGTTTGGTTAGCGAGAAAAGCAGGTAAAAACGCAGTGACGGCAATGTCTGATGCAATATGGACAATTGGTTTCTTCTCTGAATGGCGGGAGTATGAAAAGTATGGCTGAAGCGCAAAATGATCCCCTGCTGCCGGGATACTCGTTTAATGCCCATCTGGTGGCGGGTTTAACGCCGATTGAGGCCAACGGTTATCTCGATTTTTTTATCGACCGACCGCTGGGAATGAAAGGTTATATTCTCAATCTCACCATTCGCGGTCAGGGGGTGGTGAAAAATCAGGGACGAATTTGTTTGCCGACCGGGTGATATTTTGCTGTTCCCGCCAGGAGAGATTCATCACTACGGTCGTCATCCGGAGGCTCGCGAATGGTATCACCAGTGGGTTTACTTTCGTCCGCGCGCCTACTGGCATGAATGGCTTAACTGGCCGTCAATATTTGCCAATACGGGGTTCTTTCGCCCGGATGAAGCGCACCAGCCGCATTTCAGCGACCTGTTTGGGCAAATCATTAACGCCGGGCAAGGGGAAGGGCGCTATTCGGAGCTGCTGGCGATAAATCTGCTTGAGCAATTGTTACTGCGGCGCATGGAAGCGATTAACGAGTCGCTCCATCCACCGATGGATAATCGGGTACGCGAGGCTTGTCAGTACATCAGCGATCACCTGGCAGACAGCAATTTTGATATCGCCAGCGTCGCACAGCATGTTTGCTTGTCGCCGTCGCGTCTGTCACATCTTTTCCGCCAGCAGTTAGGGATTAGCGTCTTAAGCTGGCGCGAGGACCAACGTATCAGCCAGGCGAAGCTGCTTTTGAGCACCACCCGGATGCCTATCGCCACCGTCGGTCGCAATGTTGGTTTTGACGATCAACTCTATTTCTCGCGGGTATTTAAAAAATGCACCGGGGCCAGCCCGAGCGAGTTCCGTGCCGGTTGTGAAGAAAAAGTGAATGATGTAGCCGTCGTTGGCATAACTCTAGAAGCGGCCGCGAATTCGAAGAAACAGCGGCCGCGAATTCCAGAAATCATCCTTAGCGAAAGCTAAGGATTTTTTTTATCTGAAATTCTGCCTCGTGATACGCCTATTTTTATAGGTTAATGTCATGATAATAATGGTTTCTTAGACGTCAGGTGGCACCATGGGAAATGTGCGCGGAACCCCTATTTGTTTATTTTTCTAAATACATTCAAATATGTATCCGCTCATGAGACAATAACCCTGATAAAATGCTTAAATAATATTTGAAAAGAAGGGAAGAGTATGAGTATTCAACATTTCCGTGTCGCCCTTATTCCCTTTTTTGCGGCATTTTGCCTTCCTGTTTTTGCTCACCCAGAAACGCTGGTGAAAGTAAAAGATGCTGAAGATCAGTTGGGTCACGAGTGGGTTACATCGAACTGGATCTCAACAGCGGTAAGATCCTTGAGAGTTTTCGCCCCGAAGAACGTTTTCCAATGATGAGCACTTTTAAAGTTCTGCTATGTGGCGCGGTATTATCCGTGCCTGACCGGGCAAGAGCAACTCGGTCGCCGCATACACTATTCTCAGAATGACTTGGTTGAGTACTCACCAGTCACAGAAAAGCATCTTACGGATGGCATGACAGTAGAGAATTATATGCAGTGCTGCCATAACCATGAGTGATAACACTGCGGCCAACTTACTGACAACGATCGGAGGACCGAAGGAGCTAACCGCTTTTTTGCACAACATGGGGGATCATGTAACTCGCCTTGATCGTTGGGAACCGGAGCTGAATGAAGCCATACCAAACGACGAGCGTGACACCACGATGCCTGTAGCAATGGCAACAACGTTGCGCAAACTATTAACTGGCGAACTACTTACTCTAGCTTCCCGGCAACAATTAATAGACTGGATGGAGGCGGATAAAGTTGCAGGACCAGCTTGTCGCTCGGCCCTTCCGGCTGGCTGGTTTATTGCTGATAAATCTGGAGCCGGTGAGCGTGGGTCTCGCGGTATCATTGCAGCACTGGGGCCAGATGGTAAGCCCTCCCGTATCGTAGTTATCTACACGACGGGGAGTCAGGCAACTATGGATGAACGAAATAGACAGATCGCTGAGATAGGTGCCTCACTGATTAAGCATTGGTAACTGTCAGACCAAGTTTACGAGCTCGCTTGGACTCCTGTTGATAGATCCAGTAATGACCTCAGAACTCCATCTGGATTTGTTCAGAACGCTCGGTTGCCGCCGGGCGTTTTTTATTGGTAGATTGAAGCACTAGGGACAGTAAGACGGGTAAGCCTTTTGATGACACTGCCTTACTGGGTGCATAGCCAGTCTGAATGACTGTCACGGGATAATCCGAAGTGGTCAGACTGGAAAATCAGAGGGCAGGAACTGCTGAACAGCAAAAAGTCAGATAGCACCACATAGCAGACCCGCCATAAAACGCCCTGAGAAGCCCGTGACGGGCTTTTCTTGTATTATGGGTAGTTTCCTTGCATGAATCCATAAAAGGCGCCTGTAGTGCCATTTCCCCCATTCACTGCCAGAGCCGTGAGCGCAGCGAACTGAATGTCACGAAAAAGACAGCGACTCAGGTGCCTGATGGTCGGAGACAAAAGGAATATTCAGCAATTTTGCCCGAGCTTGCGAGGAGTACTACTTTAAGCCTTACGGGTTTTAAGGTCTGTTTTGTAGAGGAGCAAACAGCGTTTGCGACGTCCTTTGTAATACTGCGGAACTGACTAAAGTAGTGAGTTATACACAGGGCTGGGATATTATTCTTTCCTCTTTTTTTATTCTTTCTTTATTCTATAAATTATAACCACTTGAATATAAACAAAAAAAACACACAAAGGTCTAGCGGAATTTACAGAGGGTCTAGCAGAATTTACAAGTTTTCCAGCAAAGGTCTAGCAGAATTTACAGATACCCACAACTCAAAGGAAAAGGACATGTAATTATCATTGACTAGCCCATCTCAATTGGTATAGTGATTAAAATCACCTAGACCAATTGAGATGTATTGTCTCAATTAGTTGTTTTCAAAGCAAATGAACTAGCGATTAGTCGCTATGACTTAACGGAGCATGAAACCAAGCTAATTTTATGCTGTGTGGCACTACTAGACCCCACGATTGAAAACCCTCAAGGAAAGAACGGACGGTATCGTTCACTTATAACCAATACGCTCAGATGATGAACATCAGTAGGGAAAATGCTTATGGTGTATTAGCTAAAGCAACCAGAGAGCTGATGACGAGAACTGTGGAAATCAGGAATCCTTTGGTTAAAGGCTTTGAGATTTCCAGTGGACAAACTATGCCAAGTTCTCAAGCGAAAAATTAGAATTAGTTTTTAGTGAAGAGATATTGCCTTATCTTTTCCAGTTAAAAAAATTCATAAAATATAATCTGGAACATGTTAAGTCTTTTGAAAACAAATACTCTATGAGGATTTATGAGTGGTTATTAAAAGAACTAACACAAAAGAAAACTCACAAGGCAAATATAGAGATTAGCCTTGATGAATTTAAGTTCATGTTAATGCTTGAAAATAACTACCATGAGTTTAAAAGGCTTAACCAATGGGTTTTGAAACCAATAAGTAAAGATTTAAACACTTACAGCAATATGAAATTGGTGGTTGATAAGCGAGGCCGCCCGACTGATACGTTGATTTTCCAAGTTGAACTAGATAGACAAATGGATCTCGTAACCGAACTTGAGAACAACCAGATAAAAATGAATGGTGACAATTACCAACAACCATTACATCAGATTCCTACCTACATAACGGACTAAGAAAAACACTACACGATGCTTTAACTGCAAAAATTCAGCTCACCAGTTTTGAGGCAAAATTTTTGAGTGACATGCAAAGTAAGTATAATCTCAATGGTTCGTTCTCATGGCTCACGCAAAAACAACGAACCACACTAGAGAACATACTGGCTAAATACACGGAAGGATCTGAGGTTCTTATGGCTCTTGTATCTATCAGTGAAGCATCAAGACTAACAAACAAAAGTAGAACAACTGTTCACCGTTACATATCAAAGGGAAAACTGTCCATATGCACAGATGAAAACGGTGTGAGAAAAAAGATAGATACATCAGAGCTTTTACGAGTTTTTGGTGCATTCAAAGCTGTTCACCATGAACAGATCGACAATGTAACCTCGAGATTACCGCCTTTGAGTGAGCTGATACCGCTCCGCCGCAGCCGAACGACCGAGCGCAGCGAGTCGTGAGCGAGGAAGCCTGCATAACGCGAAGTAATCTTTTCGGTTTTAAAGAAAAAGGGCAGGGTGGTGACACCTTGCCCTTTTTTGCCGGACTGCAGCGGCCGCTACTAGTATTAATATGCGCGCAGCGTCTGGAAAACCGAGGCCAAAAGACGTGCGTCTTTGATGCCGGTTGCGACTCTACAGCAGAATTAAAATCAAGTCCGGCGCAGCCGGTTTGTGCCGCTTCCACGCAGTTATCTGCGCCTAAGCCCCCCGCCAGCAGAACGTTGCCAAGCGATTGACCATTTAATAGTGACCAGTCAAAACGTTGCCCGCTTCCACCCTGGCCGTTGTCTAAAACATATTTATCAACGTGCTGAAACTCGCGGGCGGGCAGGGTTTCACCGACGCTTAATGCTTTCCAGATGGCAACATGTGCTGGCAGAGCTTCACGCAGCGTATCGATATACAGCTGTTCTTCATTACCATGCAGTTGCACTGCCGCCAGCGATAACACCTTAGCTTTGTCCACCACATCGGCAATATCGTGATTGCGGAACACGCCAACATACTGCAACGGTGCCGCAGCCATCACTTCCTGCGCCTGTTCAACGTTGACGCAACGCGGTGATGTCGCGACAAAAATCAACCCACCGTAAATCGCGCCCGCGTCATAAGCTGCTTTAGCATCTTGCCCACGCGTCAGGCCACATACTTTATTCTCACCCAGCAACACCCGGCGCACGGCGGCGTGCAAATCGTCATGGGCCATAAAGAGCCGAACCAATCAGAAAACCGTTAGCGAAGTGGCTTAACTCGCGCACCTGAGCGTAAGTATTGATGCCGGATTCGCTGATTACCGTCACGTTGTGCCCCAGTTTCGGCGCAAGCTCGCGGGTACGGTTGAGATCAATCGACAAATCACGCAGATCGCGGTTGTTGATGCCAACGACCTTTGCTCCCAATGCAATGGCGCGCTCCTGTTCCTCTTCATTACTGACTTCGGTCAGCACCCCCATCTCCAGACTGTGAGCGACGGCGGCAAGCTGGCGATATTGGTCGTCATCCAGTACCG
+
)'&%%&%&%%###$#$$%&%&&$$$&%%%%$$###$##''(''''$%&&'(()''(,)/46559>?<,++,7+'').-&&&&)((())('&&&&(('(&&&&#$%')*)*.21?@HGJGEJ7;8//0066/-,+..3@8887ABJHFFJJBGDJJJHJJJIGJJJJFFFJJEJHJJGJJIHJH???;;;<J;889>98:A=>5334798,,,-30/.23EDD=>=,+++85558?BCB>=799777884000-556??55=@HFCJJJEJJJHHJJGJJJGJJJJFBA?AJJJJJJIGFD;:5544::;JJJJJJJHGGGJDGDCEEJIEJB>?@@H@>@JEIGAGJ><8677566631117*)*5>?FEJJHJJJFIIJIJJJ@?7FHGFDGHJJJIFJJJJJJIJCCJGGEGHJFC:;:86787777:CCFHJJJGECEFJJJJJJFJJJEEE?<999:)'()8??JIH>>?EFJJJJIHHJJJHEDJGGJGHFF?>@?IJJJJIGFJGIJJJJIJJJJJJJIJJABC?64+ADHFJJHEJJDEFDHJIJHJIJJJJDBFJDCCEEFJJJJJJ4445JJFJD7BBDEDGFJJJJ=<=<=EDED73333435?HIEEGEEHDCDEJGJJJJ?@?EA?@???FEG=>?***+868DB;441//..,,,,,+/++/0;+&%'&%%'(++++,.-/48878;FEEGGJEHJJF4446@CHGGJJEDJHCJJJJJJJIIJIJJGJDC?FJIJIHJGJJJJJJJJJDEDJJEGFDD?EB?A@>B<)JIEFJJJ@@?@FDJJJJJFJJ@??DJJJFJHJJIHJIIAEB@=?EFHJFHDDDDIJJJII?<<;JJDJJJJJIJ?==?A::9;745?ABGJEICEDJIDBCCEHHDJ=+++-JJJHJJJJHJGHHJDA;:;EJD5440421/0.-,..-)+*)*DDD><<=CJJHEJFEEHCJJJHGFHIFIBCGJDGFJJGCA;7561/00878:;JFJHFFJJGJJJJDHDFGCEEBCBBFJJHJGJJIJJIJHJJIJHJJJJJIJJGJJGIHGEAHHHJEEJGJEHJJIJJJJGJJGJIHJJJEAABGJJJJIIJGJA@@@E==?IJJ@@??CBFA?8IEEJJJJJJFHDECECDBDBCJJJJJJIJGIJEE>.,11E:4445A<<<=F;<;568?A>;?FIFHDJJC<;::<@>@GJJFIJJJJIJHGJJHJGJJJJGIGHIJGDHGIJE;;;<EBBCFIEJJJJJJJIJHJGJJJIHG89;<@F6JFFEHJGIJJIJJGGJ2222JJIFHHJJJJJJJJE>??JJGHDCCC:999((()IJIIEJH333777AJJFHJJJJIJJJJGHJJHGFDEEJJJHJJJGFIJGJJJGJJGJIJJFGJIGJJGJEJABEB@A;>A=;;;?DC@A@@GJIJJJJGHGJEJJJJJHJJFC<<JGJHJEHJJJGD??>=9B<<8887BC:000???ACA;;;9;;:9JIGFJJEJJFHGGJJGJJJJJEGGGABCCGEEDJJJJDA=----/.-//067?ACJAAEBECDJFJF>??JGDDBABCFCHJJGIHGECB<;<?EJGD@;?:JJJJJGDGIJECGJGJHJJJJJJGJJFHHG88640.*&%'*((*/:;=D:888FJJJHIGJ??9600*&(--@@JJJIGHHJFIDFBA@B?6555FGHJJGJGJHJFJGIJJJJJJJIJJHB>?AGHFHJIFDJGJJJGHGFFIJHIJJJJJGJJJJHJJJJJJJGJJJJJJJIJJJJJJJGHJIJJJJJJIJGJHGJJHJJGHJFFJJ>==>CAA@BIJJJJJJJFEFJJJJJIJJJEJJHGJJJJJJJJGGGJGHJJGHHIJJJJFJCAB@@@EEHHJIEHIJHJJIHE?:88:=54202)())&%&))*))))((-0323'&&)(&,&)'&&&++03323//22@@@@HG5?@DB??>@:3..AEJCHCECJJJIGGHJJHJJGJGFIJJGJFFGJGFJHA?B8E??;;JB541135+++17.*)+12..-.-.---+**)))////0('&'().-17>@<CA@?:999=F:998756EGJJIJHIC>9:99?;5123;BA?DGJ2121+)./>?D@9=>=JC911JIJJIJJJJJJIJIJJJJJJJGJJJHIJFGGJJD;:::>@454.(1&&%%'*(('4;@JEDJHG>=<=6333=<<;AFGGHIJDEIJJHJFDJJJHIJJJJJJIHDEEEJJCBCDJJJJJGEJDJJJJHDDJECECHJFIFFIHIIEGIHDF.()..///-.()**,,44:;<?JJJJJJHIJJGFJJIJJGJJHIJJGJHI<;:<=4/,&)-++-&'''44493344733367FFGFFJJIJIGECFFHJJHEEJ--((*7778===37666J73334/,-CD<<;:=HFIGJGJJJJJHHFJDJHFJJJEDCD?==>@A@>>=?EIDCE9999JHJJGHJJJJJJGJGIIJHECDJJFGJJIJGJ=:;;DB@ECEJJJJJDBBBFJ2000CDBCB>>>=74.(4<EJHGEEGFFEGDCFEJGJIJJJFJJHIHGJJGHCEDC<=DCDB72***++++/>89EGJJJIGEAA?E?===::;>H85545;::EJDEEEJJFEGFC.++(($$$&&''.,,,-?DIIIJJHJJJHJJJJJJHHJJJJJJJFJJHJJJJJJJCD?:JJIIJJIGGIJJJJHJJIB@@:;;=<9866694,,,3-.9:=CGEJGC<<F@@88:><<<=GFJGGHHJJJHJIJHHHGJIJJIHHJJGGDA?@A:622121/00986CBCBEDCFEGGGF@@DHFHFEFJJJI@>:?A''''(CCEEFHGBAEAA868?EJJJJHCDDDGJJEJIJGBCJJJECBFCHIHGIJJFFHFJGIGDBCDHF33*'*-'&'%%%$%&2113../2HHDHEEEAB@?@>==989*)''))/0,'&$$%&'(&)&',-/>DBB?900;;8;:;<00//-,,()-058GGGIJCCA987000266654443534:G;;;-,,1--?<<>ACEDGJHJHJJGBAA@DHGFHDCFEIJGFJJJIIFIJFJDJJJJJJJDGHJDDFJGDABBHF@@FHBBDGIFGEHFEGIFCJJHJIFCDCC@?333BJBAABD@DA2;<<000050**'&(1232)((&.4))*+.2((('))*'-0<8667JGGFIIHJDJJJEHJGCDCDD@?>=?566684----.9;JDFEIEFGFHFJJJFGGJHJJJEJ66600---,,+++*)&%+'.-,$$&&''**)''(,1/554778>3005+*(*01///13,574332-,(()5;<GC@@@B@@@???@AD*)*?BHDJBA@@CDB<;;;7<)))''')3950<BAEDACDFJHGJJJIEJFIIJJJHJIG9999FIIHJIEJGJF@885=300/--:987@8/'(/2124:DBEH??BFIJJJDAA221/+,18429?CEI.../DFHJHG@:A@???DD@?D@33&'''BBJJ?@??DB@AD@FC>A=4/=<@=<<::<<@JJHJHJGJFDJJJJGHEJIJJGJJHHIJJIJHJJHJIJJJJGFEJJIJDB51<B@FIJBJJIJGJJJJJJJJJGHFEJAEE86544477:DEFEHEJIJJJJJJJJJHFEJJJJJJJGJEJ?=?A@>=1-,+++./0)((&&11****HFEJJJJJJJGHIHJI:::;3000DCBBDGDFDCFGGIFHGHJJIDABJJFCC@@@@>@JBJEHJJJHHGJJHGJJEJJEHDICB---.54//033577E@?=>@?AJJJ999/..15@CEGEEBGGHGGGEJGGBECJJGJGGGIIFJJIFJEA?B0099JJJGJJJJJJJJIJFIGJJJJJJHFGJEEEJJJJGIFIIJHJGHJJJJFJ><;:2241//0/44233BABAEJJGBC>@@>>A??=::;?>ADBFCDEHFGFEJ0.-533558:@FGJIJHEIGFEDFFJHEGIJHJJIJID?>>CIFC9)((01818:9?FC>=>EDHDDA@@?>=;DEDIFFCBAGJEF@JFHEJIJJJJGHHJJJGFGJIFIJJFGJFJJGIJJFJFFGGFJJJJGFEGJHJJIJJJC>><>***<79?B@J<<<;BB@A>=8559B@>>?@DBB@@?=IG=BCIJIGCBGBEFFJGJHJJHG?AJFJJJJHJFJCFJEGDCDIBCDIEGHGJGHIJHJJJJJIGGJFJJHJJHJJHIJJJJJJJIJJHFHFDHDJIHIJFJJJGIJGFHFIJIJGFIJFEJJJJHGJJJJJGJJJIJJJJGJEE>>>>AG?EJJJGIJFG7-)+,,,?@JJJJEBA@FJIJJFHDH////A?C;*HIJJJGIGJGFIJGFFJDBF>32223777CIJJJDCDGJHIJIJJIJGJJDGEFEGJJJH@@A@A>=))))-*.,-62499@GIJIJJGJJJHJIGJIJJHJHGGJIJJJHJJIJIJJJIFJJJJEFFDIHJJJJJHJIJIJJFGIIHJJJJJHHJEJJJJJJJJHJJEDDIIFJHGJG==-,,249IECCC?@@@GJC@>@9:('''.--3365558666=?CCGIEGFJFGJJJJIJJJGHJFIIHJFHHJJJFEHJJGGJIJJJJJIJJJIE:)&&*..0+((((''**,-+++*61001222130(&&02?@JEJJIJJJIJJJJJJIHHJJGJJJFJJJJJJJJJFCFJJJJJJJJJJJJJJJHJBGEEJIFJJFHFHGC<<@A?EEIJG9999FJJJJJ?>??F&&&&,-=@>@7225447557DJJJJBAAEJJJGGIGFJJJJJJJHFJFJCDEDDGHGJHJJJGJJJJJIA>>><;;9<;=CABHEEDIIJJJJJJJHJJJJJHJJJAA??J3222HFEDA=/))EJJJJJI@@@@CGDDCCAD?63;AA@==4(((>AAEGFJIIJJJGJIIFGFFEFGGJHJGJJJJJJIIHHJJHGIJIDFFEDHGIGICJJFIFGJJJJ@@?@J?FJACA;8AJCGGBCBAFA@<<BGEGHEEJGCF/../HJJJGHJJIJJHJJJGJJGJHJJHJHEC65559776<>>77/.--+*'(.,'((&''&)())('''---11@@GDFFI@?=5559110044478@DEHIJJ?>>>GA@7776785//,-EGIFFIFJIHJJJJFGJHJJEJJJHEEFIFJJJJJJJIJJJJJJJJJHJIJHJGJJIJIJJJJJJHJHJHJJIGJJHJGJJJJJFBEEIJEGHJGIJIJJJJJEIJFJHJJFEIJGJJHJGJHJGJJJIGJJJGJEDGEJJIJJIAJJGJE41,,--88;<>?EFIJFJJGEJGHHGJIJJJI;;::.%%%%&&.&&&0,&'8:;DEGHGJJDCFEGJIGJJJJFJJIHF@CJJJJJJJJJJIGFJDJHEFFGFGJIGJJGHHJJEJFJJ7EGJJE=A>>?EJDHDFGDEJJIJJIJHEFGJJJGJGGIJCEDB:678CJDCAACCAHHJHJJJIJGEFJIHJJHJJJJJJJJJJJJJGJGJJJJJJJHJJJIJJJJFJFJJF1000*))*;<A>?>HHJFJIIJIJJJJJG4440+*)+6899FIJJJFJDDDJEJIJJJJJJJJJIDDDJHJJJJJGJJGJA@?A;2CD@B6500/03.0>@>?><:>>DEHE?>?>CB54455/002<<<?F99992--+**)&%%)+157F>>>?JFJJJJJJJJJFJEJJGFJJJGJJIJJGJGJFFJFJJGJIJIJJHJFJJGJJHJJJJJHJJJIJFIGJJHJDIJFHJGFHJIGIJGJJIJGJA>?@HJDGGEJIEHFFIJABHFIG?<=>@?9778=<<<,,,,BBCFJEJEECBCDEDDGC:;;GJIFJEFJD@=C@>////?>>?GEJJJFGJEGFDJFIFHJJIFHFHJEEEJHCBCCDHJ9211100133336==IGGJJGJJJJJIIGJJHJJJJJJDICAAAAHJJGGFEAA@AEHJJEBB@@BF>31(%
@Glass_T7V_3_D3_11_6_22
GCGAGGAAGCCTGCATAACGCGAAGTAATCTTTTCGGTTTTAAAGAAAAAGGGCAGGGTGGTGACACCTTGCCCTTTTTTGCGACTGCAGCGGGACCAGCTACTCGTATAATCGGCGCAGCGTGTGGAAAACCGAGGCCAAAAGACGTACCGTCTTTGATGCCCGGTTGCGACTCTACAGCAGAATTAAAATCAAGTCCGGCGCAGCCGGTTTGTGCCGCTTCCACGCAGTTATCTGCGCCTAAGCCCCCCGCCAGCAGAACGTTGCCAAGCAATTAACGATTGAATAGTGACCAGTCAAAACGTTGCCCGCTTCCACCCTGGCCGTTGTCTAAAGCGTCTTTATGAACGTGCTGAAACTCGCGGGCGGGCAGGGTTTCACCGACGCTTAATGCTTTCCAGATGGCGACGTGTGCTGGCAAGGCTTCGCCTGTATCGATATCCCTGCTGTTCTTCATTACCATGCAGTTGCACTGCCGCCAGCGATAACACCTTAGCTTTGTCCACCACATCGGCAATATAATGATGCGGAACACGCCAACATGCTGCAACGGTGCCGCAGCCATCACTTCCTGCGCCTGCTAACATTGCAGCGCGACGCGGTAATATCACAAACAAAAATCAACCCACCGTAAATCGCGCGCGTCATAAGCTGCTTTAGCATCTTGCCCACGCGTCAGGCCACATACTTTATTCTCACCCAGCAACACCCGGCGCACGGCGGCGTGAATGGTCATGGGCCATCAACGCCGAACCAATTAGAAAACCGTTAGCGAAGTGGCTTAACTAGCGCACCTGAGCGTAAGGTGTACATGCCAAACCACTCATTACCGTCACGTTGTGCCCCAGTTTCGGCGCAAGCTCGCGGTTACAGGTCGATGGATCGACCAAATCCCGCCGAGATCGCGGTTGTTGATGCCAACAGACCTTGCTCCCAATGCAATGGCGCGCTCCTGTTATTTCTCATTGACTTCGGTAGGCACCCCCATCTCCAGACTGTGAGCGACGCAGCGGCAACTGGCGATATTAACGTTAATTAATCCAGTACTGAAAGCATTAATAAGCAGGCATCGGCCTGGTAATAACGCGCCAGATAGATCTGGTAAGGGTCGATAATGAAGTCTTTACATAAATCGGCTGCGGGGCGATTTGGCTGACGATCGAGAGATTAAAACTGCCTGAAAATATTTCTCATCAGTCAGCACCCGGGAATTTGCCCGAAGCGTAATGTTTATAAATGGCGGCAATGCGTGCTCGATCGAAATCATCACCGATCACGCCTTTTGACGGCGACGCTTTCTTGCACTCCAGAATAAACGCCGTGCGCGCACCCTGTAGCGCATCATAAAAATGTCGCGTGCTCGGCTGAACCTAGTTGCTGAAGAACTTGGCCAGCGGTTGCTGCTGTTTGCGGGCTTCTACCCAAATCGCCTTGTCTGCGACGATTTCGCTAGAAAACGGTTTGCATCATCTAGTATTTCTCCTCTTTCTATTAGTGGCTGGCCCAAAAAAACAGGTATGGAGAAACAGTAGAGAGTTGCGATAAAAAGCGTCAGGTAGGATCCGGGGGCAAATATTATGGATAAAAATGCTATCAGCATAGCAAAGTGTGACGCCGTGCAAATAATCAATGTGGACTTTTCTGCCGTGATTATAGACACTTTTGTTAGCGTTTTGTCATGGCTTTGGTCCCGCTTTGTTACAGAATGCTTTTAATAGCGGGGTTACCCATGGTTGGCGAGAAGAGCCGTAAAAGACGCCATGACGGCAATGTCTGATGCGATATGGACAATTGGTTTCTTCTCTGAATGGCGGATTATGAAAAGTATGGCTGAAGCGCAAAATGATCCCTGCTGCCGGGATACTCGTTTAATGCCCATCTGGTGGCGGGTTTAACGCCGATTGAGGCCAACGGTTCTGCTGATTTTTTTATCGACCGACCGCTGGATGAAAGGTATTATTACGATCTCACCATTCGCGGTCAGGGGGTGGTGAAAAGAGGTCGGGACGAATTATTTGCCGACCGGTAGTCTGCTGTTCCCGCAGGAGAGATTCATCACTACGGTCGTCATCTGGAGGCTCGCGAATGGTATCACCAGTGGGTTTACTCTCGTCCCGGCAGGGCGCCTACTGGCATGAATGGCTTAACTGGCGGTCTGAATATTTGCCAATACAGGGTACCTTTCGCCGGATGAAGCGCGCGCATTTCAGCGACCTGTTCCGGCAGATCCTTAACGCGGGCAAGGGGAAGGGCGTTGTTCGGAGCTGCCGCGATGCGGATCTGCTTGAGCGATTGTTACTGCGGCGCATGGAAGCGATTAACGAGTCGCTCCATCCACCGATGGATAATAGGGTACGCGAGGCTTGTCAGTACATCAGCGATCACCTGGCAGACAGCCAGCAATTTCGATATCGCCAGCGTCGCACAGCATGTTTGCTTGTCGCCGTCGCGTCTGTCACATCTTCCGCCAGCAGTTAGGGATTAGCGTCTTAAGCTGGCGCGAGGTTCAACGTATCAGCCAGGCGAAGCTGCTTTGAGCACAGCCGGATGCCTATCGCCACCGTCGGTCGCAATGTTGGTTTTGACAGTGAGCTGCTATTTCTCGCGGGTATTTAAAAAATGCACCGGGGCCAGCCCGAGCGAGTTCCGTGCCGGTTGTGAAGAAAGAAGTGAATGATGTAGCCGTCAAGTTGTCATAACTCTAGAAGCAGCCGGCGGATTTCGAAGAAACAGCGGCCACGAATTGCAGATCATCCTTGCCGCCGAAAGCTGACGACTCTTTATCTGAAATTCTGCCTCGTGATACGCCTATTTTTATAGGTTAATGTCATGATAATAATGGTTTCTTCAACGTAGGTCGAGCACATGGGAAATGTGCGCGGAACCCCTATTTGTTTGTTTCTAAATACATTCAAATATGTATCCGCTCATGAGACAATAACCCTGATAAATGTGTTGGAATTGATGTTGAAAAAGGAAGGTATGTCATCTTCGACATTTCCGTGTCGCCTTTATTCCCTTTGCGGCATTTTGCCTTCCTGTTTTTGCTCACCCAGAAGCATGGTGAAAAATTAGAAGTTCTGAAGATGAGTTGGGTGCACGAGTGGGTTACATCGAACTGGATCTCAACAGCGGTAAGATAGCCGAGAGTTTTCGCCCCAGAAGAAACTTTCCAATAAGCATTAAAAGTTCTGCTATGTGGCGCATTATCCCGTATTGACGCCGGGCAAGAGCGACTCAGTAGCCGCATACACTATTCTCAGAATGACTTGGTTGAGTATGCGCCAGTAGCAGAAGGCGTCTTACGGATCGCGCTGACGGTGCAAGGATCTGCATGCTGCCCATAACCATGAGTGATAACACTGCGGCGCGTTTGCTTCTGACGACGATGAGAAAACCAGAAGCGTCGCTGGCCAACATGGGGGATCATGTAACTCGCCTTGATCGTTGGGAACCGGAGCTGAATGAAGCCATACCAAACGACGAGCGTGACACCACGATGGGCGCAATGGCAACGACGTTGCGCGAACTATTAACTGGCGAACTACTTGTACTTCAGCTTCCCGGCAACGATTAATAAACTGGATGGAGGCGGATAAACTACAGGACCACTTTTGTGCGCTCAGGCCCTTCCGGCTGGCTGGTTTACTGCTGATAAATCTGGAGCCGGTGAGCGTGGGTCTCGCAGTCTACATTGCAGCACTGGGGCCGGATGGGTAGACCCCTCCCCGTATCGTAGTTATCTACACGACGGGGAGTCAGGCAACTATCGATGAACGAAATAGACAAATCGCTGAGATAGGTGCCTCACTGATTAAGCATTGGTAACTGTGGAACAGTTGCCGAGCTCGCTTGGACTCCTGTTGATAGATCCAGTAATGACCTCAGAACTCCATCTGGATTTGTTACGAACGCTCGGTTGCCGCCGGGCGTTTTTTCCTGGTAGATGAAGCGCTGGGCAGTTAAGCCGGTAAGCCTGTTGATGATACCGCTGCCTTACTGGGTGCATTAGCCAGTCTGAATGACCTGTCACGGGATAATCCGAAGTGGTCAGACTGGAAAATCAGAGGCCAACTGCTGAACAGCAAAAAGTCAGATAGCACCACGTGGCGGAACCCGCCATGAAACGCCCTGGAAGCCCGTCGGCGGCTTTTCTTGTATTATCGGTAGTTTCCTTGCATGATCCATAAGGCGCCTGTAGTGCCATTTTTACCCATCCGCTGCCAAATGTAGCGCGCAAATGCAATGTCAAAAACGTAACTTGGGGGTCTGATGGTCGGAGACAAAAGGAATATTCAGCGATTTGCCCGAGCTTGCGAGGGTGCTACTTAAGCCTTTAGGGTTTTAAGGTCTGTTTTGTAGAGGAGCAAACAGCGTTTGCGACATCCTTTGCTAATACTGCGGAACTGACTAAAGTAGTGAGTTATACACAGGGCTGCGGAATATATTCTTTTCTGTTTTTATTTCTTACTTTATTCTATAGATTCTAGCCGCTTGAATATAAAAAAACACACAAAGGTCTAGCAGAATTTACAAGGTGGCAAGGAATTTACAAGTTTTTCCAGCAAAGGTCTCACAGAATTTACAGATACCCACAACTCAAAGGAAAAGGACATGTAATTATCATTGACTAGCCCATCTCAATTGGTATAGTGATTAAAATCACCTAGACCAATTGAGATGTATGTCTGAATTAGTTGTTTCAAAGCAAATGAACTAGCGATTAGTGGCTGTAGCTTAAACGGAGCATAAAACCAAGCTAATTTTATGCTGTGTGGCACTACTTCAACCCCACGATTGAAAACCCTACAAGGAAAAACAGACATATCGTTCACTTATAACCAATACGCTCAGATGATGAACATCAGTAGGGAAAATGCTTATGGTGTATTAGCTAAAGCAACCAGAGAGCTGATGACGAGAACTGCTGGAAATCAGGAATCCTTTGGTTTAAAGGCTTTGAGATTTTCCAGTGGACAAACTATGCCAAGTTCTCAAGCGAAAAAGTAGAATTAGTTTTTAGTGAAGAGATGTGCCTTATCTTCCAGTTTAAAAAAATTAGATTAAAATATAATCTGGAACATCTTTAAGTCTTTTGAAAACAAATACTCTATGAGGATTTATGAGTGGTTATTAAAAGAACTAACACAAAAGAAAACTCACAAGGCAAATATAGAGATTAGCCTTGATGAATTTAAGTTCATGTTAATGCTTGAAAATAACTACCATGAGTTTAAAAGGCTTAACCAATGGGTTTTGAAACCAATAAGTAAAGATTTAAACACTTACAGCGATATGAAATTGGTGGTTGAATAAGCGAGGCCGCCCGACTGATCAGTTGATTTTCCAAGTTGAACTAGATAGACAAATGAATATCGTAACCGAACTTGAGAACAACCAGATAAAAATGAATGGTGACAAAATACCAACAACCATTACATCAGATTCCTACCTACATAACGGACTAAGAAAAACACTACACGATGCTTTAACTGCAAAAATTCAGCTCACCAGTTTTGAGGCAAAAGTATTAGTGACATGCAAAGTAAGTATAATATTGAAATGGTACCGTTACCATAGCGCTTAAGAAAAACAACGAACCACATAGAGAACATACTGGCTGAATACGGAAGGATCTAAGGTTCTTATGGCTCTTGTATCTATCAGTGAAGCATCAAGACTAACAAACAAAAGTAGAACAACTGTTGGCAACTTTCGTGTCAAAGGGAAAACTGTCCATATGCACAGATGAAAACGAGAGAAATATTTAAAAAAGATCAAGAATACATCAGAGCTTTTACGAGTTTTTGGTGCATTCAAAGCTGTTCACCATGAACAGATCGACAATGTAGCCTCGAGATTCACCTTGGTGCATGATGCCGCTAGCCACAGCCGAACGACCAGTGAA
+
((++*-''/%%&//12>>DBCCCFEGB@@@DGEB=9707:=65/+))+/7578@8?BCEGIGGFJEE?=6,,76:967=9)($$),014494443540,)(&&(&%$$%$$%%$%%**+7701('&(>7778??66668312..,&&&&&&&())*+*03///00333.+++12/0../0:9;8:;<@BJIJHIHJJJJEJEDG?;;;3234>6?87:9=?@DHFGJC554566:88722236212112=?<>=89:@AFFA:::9AA8644&$%''''%$$%%&')-23*))55653-,,7322855574555673444=8664-**))'&&&(()++,+-,..&%%&)-1234><=3A;99:FBAAB??1076>FFJJIJHJJJEJJIJJJJJJC<<:983397.+*)**+&&''++*(('&&&%#$&$&&$###$%'&%%&&%$%''200156;92333IC@???AABFEJFJGEFBEFJGHIGJJHHGE?...00.+0::=EDJJEJ----2111.(&&&(-(('&')0**)+,*)(&(##$%))*9:IIGDJ;;;CJEJJJ<<;;CDCGJBA<95.)&'%'%%$%&&'+-../.0--,&%%&&%%%%%&'012>999;=<DC==>@J@=:=.''()(*++019;;;;;::?AB@CEFGAA@AJHHJJJFJJHJJJJJJJJJJHCDJGJJIEJFIJJJJGFFJEJDDABBAC@<&%&')'''$#$)****11//18=9:=>@@<<<;?>?C3221&%$%,++((''&&&&=?EH==7>/)(''&&&&02243778900//00.+*)*,.,--+.-+,''('((+11222/002=82;::9=://./>5---HJEBCDD;::>@@B>;10//*&&&&(''('&%'$$%%%%%%),%%&&45998<7777;54546301111139994=>67<****9999DIEFJCA@3231.-%%$%&(&&()&'0023011+*****+-/11323-,++3@AA@2223,++)(%%&&')&%%%&%%%)*&&%$$''()%$$&&&')0((''''&*+5>4336233<>>@;<<<BGB>>AIIGJJ655)&&&(,)((6451''))***44B?B@;BABCJJEIGHGD=<<=GHCC8664:=<=@B:555DE:996<:;BB;:95660/./5.((*(&')&)$&))+9BEHI??>10102201//0241/11*(*''*'++%&&&&'*67FDGEFJHEGBC<<=>FDE<<<0001A?@><<*))+00.,000341-,(&&'15511004362333891222BA??;;=6EEBFCEBCJGEJGJJBA@@EEHDFBEEEJJJG?9:??@<<==A=9BEGD<>>==?A=6664999531001'&&()''(..,+,*,/+,?CJEGIFEIIFBBBGBJHJFJJJGGFJDCB@EEDEFDJCDDEGHJCA:989:6665?.,-/-,**,B?A@@EHDBA@2////'&*'&&',58:<868>>D,++**//1::0///334589543,+))(*)*,124=500/0112?CGF@@99:9:BDCDACECDFCD3221////./10/''%$%%&&'''45:;=FJFFCDCC'''(03101../167:33>;=>>BCGCCAI877.+*+-:88;;@CJJ:0//CAECCJIA@66661111;:430($$%(*+0/-++/(()=DE;::;BJDGJHJJ7666FFIHGIFDCC:+++&$%&'()(('''&&&$%'(%$%(.++++++,-++,05554//0*)))*.)))',,.3///038=('''0..120002++++><;8,7989974-,,-)*)))+4459:3400,,.0AADAIJJGCEGJ94633;<?><;==6<<7BB@BADEGHIJJGCC:34---/JJJHECJHJJJHFBEB<:9;<<>BFJJEF))))((('(')+32337CBJG@BBC????>>=1+&''')*03251211434))))89:BCCCJDIF?><:;899DE@211//-*)+*&%%$%%%&(''(&(%&&%%&(()((')'&&%%%&'57>@;>8+9((64/21321*)+''++&0++++++++,)''(+..---,/**+,021)('%%%%)))---/4.//(&$#$$%'&('%&&((&&((,.67CG888:@AFEJF;9996323++*),**+,;;<=ACG87255))--72/--00.213/???8668?7620&&(*.--+,<>ABDJDA7)*('&%&%%%$$$+-.)*()/24434><;81)*'&%%$$$%)&%&%$$&)(&'))'&###&)+++*'%%'((&&(///*()()(()/11346:;ED8777?>>***,118846*GHJIJH6555789332('''1--04200167@<=96677711114435589889HGIEGEE;;:8(''%&')00((*878<>@CCC?>>7000?BJHHHDJ<7?@CCHJJJGFJD=<CCDD>=101030/,'-+,/05513343334=?@?>@ABCCD>ABDGIHDBA4-('%&%%%&*.344666EJJJGDCBCCA=<:9+)&&'&'&&&'.878?=;8,6667JHFJ@@??AAJ???CJGE@5---;8.--&%%$&%$$$$%%,0001017:@AAEDEIBABJJIIJJJJHCDDIJJHJHJEBAACBFDCHHHCDFJIJJJJEF22/+/,*+)+(0.112ACCFHDEIF@@=.---=>>211--/1-,(()//2('(()&$%''--0/3:;?HJIFCDB@BAA((((=<7))(&(668877::*)''&'+-..210'''&&%&%%&97A52212683-...//.,,,-/*)'')/68==@<:;;75675444887767:8887995333:565'***+3*))*-.-,--/((<;;>@2222==8889?@DDJGFFDFHJBAA)))6((((5-54,,+&'''()+*+;;AEDCFFCF?::::>>@GEDJIJDGA53342/+**'+()(()+1....2236660000(((**)))-)''&)+++543+*&&&&((,,'1/'587=@1.?:EFJEBCBCHJJDAIBA=G.-.:@?HG3*)))/1-0)(&&%&(----.,''&%&(&$$$%%)6457:888;<<<=>5555;;<BDGEG@@AB7767:84---,,**000:;=ABBA=<='&%$$$$9;;:;;....6/(('+(.,0*(&'&&%(*''&%%%%$()**''%%'(,,1:=.---1&%%'(2150<<=>8885555=DD>::;:90//03(((&&&&/10022++++***.//67==:9:::11222211/***,,'$($$&&&)562?;<?;;;7:*)**&%%%-+))*(((%&%$%&(())((&&(()))))'69=CCEG2222666-,+'''(3,*)'&$%&&%%%&'*)),(()+**'%%$%%$%%$$$$'(''%$%&$$''&$$$%%&/?>>>??AA;:::HHDFECD>>B<///---0A@DADADBDAGD@AHJGIHJGJEJGHFE;::4444EFFBC>?>-++-1/&%%'()..065(''%(),+..056,,,,?AA?ABJICDE@?=;;:99(&$$$%$%(++,365,'/.())'**+---+(''(*,--756AC@<;;;/--)*&&%%)%$$$$##',+,-,++,(&&&'+.-1'':<896555;69=>81111HJIJHAAACJIDACJGDEF4555<<545555547*))()''&'(&)((1+++*--/01+*))'&&',)('''*+001/0??DCCC9999EJEF@?>?2200<<EA97559<<,,,/75/046A@ABA10580//0)'&&,<=>A>?@B@@AC@@?>BBJHJIJJA>>?BBCBJJ>:::85*((,))'%%$$$#%%%'$$$-245B@AAAFG42114*****CDGDFJEEJC>?87<?BCHDIJFJJJJIHJJJJ8,(%%&(*23445489:<443+***))))098''%%(/'&'))++,.&%%%((-(('&&'*&$$((<<<<<<<;935<====A<7668D;8;477)))*BH=<=;;<<BDDCFJFGGEHEHGBBDGGCD?>B+++,445;CF:99422/.468<;100%%$%%('&&&'*5675127'&&'''++**-.1150./01)&&'%%%''(('()*(+'%'''',+*)''&''$%%$%&%%%&&')('--488?B==;:;9;&&&'((((;?>>;,'(($$$$%',21.7:''''-,)(((,103/-+.***)()%%%$$$%%$#$$$%$$##$$$$$$%$$'((&%###%)(&%&%%%()%&%&''&$%)19;?AAB@CB?=<?A@;9?9322('''156799::96>>>@?>@522222+'&&)10./<:;:D@;A?@BCJJG@?>?BBDGEDEGDCA@AADDFJDDEJEE><;;?A>>>=A>:97/(0--/>><<<?FEDDCHBDA@@ACDE989@FHDEEFCEDHDJJAAD;,%%$&(+-'*'%'&(7''('(.=?;:5()..((((,&''%&&(%%''(%%$$&%%$%)))*&'(''(10/11,,((&%&321/...1&%%(().(&$$&')''&('''(%#$$%&&'*)()*--21:=?FJFCB?=-----<@@BDAD<;==<<<=;D6556546<>CDDB@@:9:2112222;;;;;;;>>@CA<=CBADGHJHJHJHEJDE222115566:>C?<<<==<<>==<==B@@BCBA8133>?=@BBFDDCC>;<?851029867@;;<:<<<?@??>888**('%$%$'%&&-/./.-7444568@A>@===>=EHEEHABBBEFIDADACDECDDB-)%'');;97-,,-43232,))*11....14.(('('&%%$#$'(**+1488777789;;;:96678<75547::;::;<63221212.<AB>>>??===;=><=<<877899::7100/..-.-../1/-*'&%%&&&&&'''(()-22/++-,.45657714353,>@BC@?@E@?@@BBDDDA;CB?;;:559497666746633232147652466-+,..2699446668:6332/,---*++.**76911,*'%(()()),9:<;:654+)'&&().==9988;78//(/)04&%&&%),25579E??>@DC@ABB:--++/0A?AAABCGFF:::>5557:;:56;IB>>>?@?B<<::J@?:2:955589:<>??:::<DEC==?=>??BF@>:77<@??;::74114346;9;9:BADA:999AFD?<99++++-.((()4478CBA==<0/,((*(+-*)**21346=>=>?=<<>@?:=<6666@ED>?>=@@<;;((((983,/+//69++*+*+)&&%$%%')..10/04....-,.)))),)***6879540+,,-::>=;;<988967=<<43345''''5IHC@AAEJC=<=>@BCFFJIEEDJJFJI?DEDJJC77745<=A:0,,-9=GJIJJJIH@?;,,,,-,54-&&'=><<>AJ:7655/--456JJHEIA?@@A;;;<EJJHBBCC<4,-1;<///089:BBEB0///94,,,42+,,6*(''&$$%(.-///.+*+-5.,,---(&(%%'%''(+(%%$%$#$%%%&'(&$%%%'&%%%%(*,23---''&&&&&%&++25<B><=<?F3333----9;99<@<.0-,,''&&'&%%%)/338954745::;;:<98988<EGJAB>:740..88C----CDEJJJHIGEA9556:66.++%%%%%)&%%&&'**+-;3:85556-('')..9=AAA?>>;652.,*'(())+)('''''&&'ED=>/-('''()'&(**,-68????JHG@98676-,,,111@5555:<=?DAC@;77<<<JDCCC<:::=666111251***+200010/&%%&(,(((()&&&')'''&'(%&'(((''/311110..-)&%$&&
@Glass_T7V_3_D3_11_6_23
TTTACACCGTTTTCATCTGTCATATGGACAGTTTTCCCCCTTTGATATGTAACGGTGAACAGTTGTTCTACTTTTGTTTGTTAGTCTTGATGCTTCACTGATAGATACAAGAGCCATAAGAACCTCAAATCCTTCCGTATTTAGCCAGTATGTTCTCTAGTGTGGTTCGTTGTTTTTGCGTGAGCCATAGAACGAACCGTAATCATACTTACTTTGCATGTCACTCAAAAATTTTGCCTCAAAACTGGTGAGCTGAATTTTTGCAGTTAAAGCATCGTGTAGTGTTTTTCTTAGTCCGTTATGTAGGTAGGAATCTGATGTAATGGTTGTTGGTATTTTGTCACCATTCATTTTTATCTGGTTGTTCTCAAGTTCGGTTACGAGATCCATTTGTCTATCTAGTTCAACTTGGAAAATCAACGTATCAGTCGGGCGGCCTCGCTTATCAACCACCAATTTCATATTGCTGTAAGTGTTTAAATCTTTACTTATTGGTTTTACAAAACCCATTGGTTAAGCCTTTTAAACTCATGGTAGTTATTTTCAAGCATTAACATGAACTTAAATTCATAGAGGCTAATCTCTATATTTGCCTTGTGAGTTTTCTTTTGTGTTAGTTCTTTTAATAACCACTCATAAATCCTCATAGAGTATTTGTTTTCAAAAGACTTAACATGTTCCAGATTATATTTTATGAATTTTTTTAACTGGAAAAGATAAGGCAATATCTCTTCACTAAAAACTAATTCTAATTTTTCGCTTGAGAACTTGGCATAGTTTGTCCACTGGAAAATCTCAAAGCCTTTAACCAAAGGATTCCTGATTTCCACAGTTCTCGTCATCAGCTCTCTGGTTGCTTTAGCTAATACACCATAAGCATTTTCCCTACTGATGTTCATCATCTGAGCGTATTGGTTATAAGTGAACAATACCGTCCGTTCTTTCCTTGTAGGGTTTTCAATCGTGGGGTTGAGTAGTGCCACACAGCATAAAATTAGCTTGGTTTCATGCTCCGTTAAGTCATAGCGACTAATCGCTAGTTCATTTGCTTTGAAAACAACTAATTCAGACATACATCTCAATTGGTCTAGGTGATTTTAATCACTATACCAATTGAGATGGGCTAGTCAATGATAATTACATGTCCTTTTCCTTTGAGTTGTGGGTATCTGTAAATTCTGCTAGACCTTTGCTGGAAAACTTGTAAATTCTGCTAGACCCTCTGTAAATTCCGCTAGACCTTTGTGTGTTTTTTTTGTTTATATTCAAGTGGTTATAATTTATAGAATAAAGAAAGAATAAAAAAAGATAAAAGAATCAATCCCAGCCCTGTGTATAACTCACTACTTTAGTCAGTTCCGCAGTATTACAAAAGGATGTCGCAAACGCTGTTTGCTCCTCTACAAAACAGACCTTAAAACCCTAAAGGCTTAAGTAGCACCTTCGCAAGCTCGGGCAAATCGCTGAATATTCCTTTTGTCTCCGACCATCAGGCACCTGAGTCGCTGTCTTCGTGACATTCAGTTCGCTGCGCTCACGGCTCTGGCAGTGAATGGGGGTAAATGGCACTACAGGCGCTTTTATCGATTCATGCAAGGAAACTACCCATAATACAGAAGAAAAGCCCGTCACGGGCTTCTCAGGGCGTTTTATGGCGGGTCTGCTATGTGGTGCTATCTGACTTTTTGCTGTTCAGCAGTTCCTGCCCTCTGATTTTCCAGTCTGACCACTTCGGTATCCCCGTGACAGGTCATTCAGACTGGCTGATGCACCCAGTAAGGCAGCGGTATCATCAACAGGCTTACCCGTCTTACTGTCCCTAGTGCTTGGATTCTCACCAATAAAAAACGCCCGGCGGCAACCGAGCGTTCTGAACAAATCCAGATGGAGTTCTGAGGTCATTACTGGATCTATCAACAGGAGTCCAAGCGAGCTCGTAAACTTGGTCTGACAGTTACCAATGCTTAATCAGTGAGGCACCTATCTCAGCGATCTGTCTATTTCGTTCATCCATAGTTGCCTGACTCCCCGTCGTGTAGATAACTACGATACGGGAGGGCTTACCATCTGGCCCCAGTGCTGCAATGATACCGCGAGACCCACGCTCACCGGCTCCAGATTTATCAGCAATAAACCAGCCAGCCGGAAGGGCCGAGCGCCAGAAGTGGTCCTGCAACTTTATCCGCCTCCATCCAGTCTATTAATTGTTGCCGGGAAGCTAGAGTAAGTAGTTCGCCAGTTAATAGTTTGCGCAACGTTGTTGCCATTGCTACAGGCATCGTGGTGTCACGCTCGTCGTTTGGTATGGCTTCATTCAGCTCCGGTTCCCAACGATCAAGGCGAGTTACATAATATGCCATGTTGTGCAAAAAAGCGGTTAGCTCCTTCGGTCCTCCGATCGTTGTCAGAAGTAAGTTGGCCGCAGTGTTATCACTCATGGTTATGGCAGCACTGCATAATTCTCTTACTGTCATGCCATCCGTAAGATGCTTTTCTGTGACTGGTGAGTACTCAACCAAGTCATTCTGAGAATAGTGTATGCGGCGACCGAGTTGCTCTTGCCCGGCGTCAATACGGGATAATACCGCGCCACATAGCAGAACTTTAAAAGTGCTCATCATTGGAAAACGTTCTTCGGGGCGAAAACTCTCAAGGATCTTGCACTGTAGATCCAGTTCGATGTAACCCACTCGTGCACCCAACTGATCTTCAGCATCTTTACTTTCACCAGCGTTTCTGGGTGAGCAAAAACAGGAAGGCAAAATGCCGCAAAAAAAGGGAATAAGGGCGACACGGAAATGTTGAATACTCATACTCTTCCTTTTTCAATATTATTGAAGCATTTATCAGGGTTATTGTCTCATGAGCGGATACATATTTGAATGTCTTTAGAAAAATAAACAAATAGGGGTTCCGCGCACATTTTGCCCATGGTGTCACCTGACGTCTAAGAAACCATTATTATCATGACATTAACCTATAAAAATAGGCGTATCACGAGGCAGAATTTCAGATAAAAAAAATCCTTAGCTTTAGCATCTAAGGATGATTTTGCTGAAAATCGCGGCCGCTGTTTCTTCGAATTCGCGGCCGCTTCTAGAGTTATGACAACTTGACGGCTACATCATTCACTTTTTCTTTAACCGGCACGGAACTCGCTCGGGCTGGCCCCGGTGCATTTTTTAAATACCCGCGAGAAATAGAGTTGATCGTCAAAACCAACATTGCGACCGACGGTGGCGATAGGCATCCGGGTGGTATTAAAGCAGCTTGATGATACGTTGGTCCTCGCGCCAGCTTAAGACGCTAATCCCTAACTGCTGGCGGAAAAGATGTGACAGACGCGACGGCGACAAGCAAACATGCTGTGCGACGCTGGCGATATCAAAATTGCTGTCTGCCAGGTGATCGCTGATGTACTGACAAGCCTCACGTACCCGATTATCCATCGGTGGATGGAGCGACTGAGTTAATCGCTTCCATGCGCCGCAGTAACAATTGCTCAAGCAGATTTATCGCCAGCAGCTCCGAATAGCGCCCTTCCCCTTGCCCGGCGTTAATGATTTGCCCAAACAGGTCGCTGAAATGCGGCTGGTGCGCTCATCCGGCGAAAGAACCCCGTATTGGCAAATATTGACGGCCAGTTAAGCCATTCATGCCAGTAGGCGCGCGGACGAAAGTAAACCCACTGGTGATACCATTCGCGAGCCTCCGGATGACGACCGTAGTGATGAATGCTTCCTGGCGGGAACAGCAAAATATCACCCGGTCGGCAAACAAATTCTCGTCCCTGATTTTTCACCACCCCCTGACCGCGAATGGTGAGATTGGAGTATTAACGCCCATTCCCAGCGGTCGGTCGATAAAAAAATCGAGATAACCGTTGGCCTCAATCGGCGTTAAACCCGCCACCAGATGGGCATTAAACGAGTATCCCGGCAGCAGGGGATCATTTTGCGCTTCAGCCATACTTTTCATACTCCCGCCATTCAGAGAAGAAACCAATTGTCCATATTGCATCAGACATTGCCGTCACTGCGTCTTTTACTGGCTCTTCTCGCTAACCAACCGGTAACCCCGCTTATTAAAAGCATTCTGTAACAAAGCGGGACCAAAGCCATGACAAAAACGCGTAACAAAAGTGTCTATAATCACGGCAGAAAAGTCCACATTGATTATTTGCACGGCGTCACACTTTGCTATGCCATAGCATTTTTATCCATCCAGTTTAGCGGATCCTGCCTGACGCTTTTTATCGCAACTCTCTCTGTTTCTCCATACCCGTTTTTTTGGGCTAGCTACTAGAGGAGAAATGCTGATCGATGCAAACCGTTTTAGCGAAAATCGTCGCAGACAAGGCGATTTGGGTAGAAGCCCGCAAACAGCAGCAACTGCTGGCCAGTTTCAGAATGAGGTTCAGCCGAGCACGCGACATTTTTATGATGCGCTACAGGGTGCGCGCACGGCGTTTATTCTGAGAGAAAGTGTAGAGAAGAAAGCGTCGCCGTCAAAAGGCGTGATCCGTGATGATTTCAATCCAGCACGCATTGCCGCCATTTATAAACATTACGCTTCGGCAATTTCGGTGCTGACTGATGAGAAATATTTTCAGGGGAGCTTTAATTTCCTCCCCATCGTCAGCCAAATCGCCCCGCAGCCGATTTTATGAACCGTATCAAGCCTACCAGATCTATCTGGCGCGCTATTACCAGGCCGATGCCTGCTTATTAATGCTTTCAGTACTGGATGACGACCAATATCGCCAGCTTGCCGCCGTCGCTCACGGTCTGGAGATGGGGGTGCTGACCGAAGTCAGTAATGAAGAGGAACAGGAGCGCGCCATTGCATTGGGAGCAAAGATCGTGGCATCAACAACCGCGATCTGCGTGATTTGTCGATTGATCTCAACCGTACCCGCGAGCTTGCGCAGGAAACTGGGCACAACGTGACGGTGATCAGCAAATCCGGCATCAATACTTACGCTCAGGTGCGCGAGTTAAGCCACTTCGCTAACGGTTTTCTGATTGGTTCGGCGTTGATGGCCCATGACGATTTGCACGCCACCATGTCGCCGGGTGTTGCTGGGTGAGAATAAAGTATGTGGCCTGACGCGTGGGCAAGATGCTAAAGCAGCTTATGACGCGGGCGCGATTTACGGTGGGTTGATTTTTGTTGCGACATCACCGCGTTGCGTCAACGTTGAACAGGCGCAGGAAGTGATGGCTGCGGCACCGTTGCAGTATGTTGGCGTGTTCCGCAATCACGATATTGCCGATGTGGTGGACAAAGCTAAGGTGTTATCGCTGGCGGCAGTGCAACTGCATGGTAATGAAGAACAGCTGTATATCGATACGCTGCGTGAAGCTCTGCCAGCACATGTTGCCATCTGGAAAGCATTAAGCGTCGGTGAAACCCTGCCCGCCCGCGAGTTTCAGCACGTTGATAAATATGTTTTAGACAACGGCCAGGGTGGAAGCGGGCAACGTTTTGACTGGTCACTATTAAATGGTCAATCGCTTGGCAACGTTCTGCTGGCGGGGGGCTTAGGCGCAGATAACTGCGTGGAAGCGGCACAAACCGGCTGCGCCGGACTTTGATTTTAATTCTGCTGTAGAGTCGCAACCGGGCATCAAAGACGCACGTCTTTTGGCCTCGGTTTTCCAGACGCTGCGCGCATATTAATACTAGTAGCGGCCGCTGCAGTCCGGCAAAAAAGGGCAAGGTGTCACCACCCTGCCCTTTTTCTTTAAAACCGAAAAGATTACTTCGCGTTATGCAGGCTTCCTCGCTCACTGACTCGCTGCGCTCGGTCGTTCGGCTGCGGCGAGCGGTATCACTCACTCAAGGCGGTAATCTCGAGGTTACATTGTCGATCTGTTCATGGTGAACAGCTTTGAGATCACCAAAAACTCGTAAAACTTGTGGTATGGT
+
''&&&$$'&'(+)&'(&&%%&%&7;99:=/))-'++++*2232.8>101133DDJJGJJGJIJIGBB=>((((6??,,,,,,*,:;;4223@ADDEHJJFGHJJIHJGHHGIJFJHIJ<77?7@B31////...,-+...//./:<>FJJGJJJ=EB?A@@AA00001../<889@HEJCG::::C*)%%%'-''''2'&&&),::;*(((@A@GIJJGJJJFEDEIFJJIHJJJJJFJHJJJJJJFJJJDCBDDJIEJJJJJFJJJJHIJJGFDHJJGJJJGJHFJJJJFH>DFEEJJJIIIJFDAB;110551112CHJIJJJJJJI@>;8:9788==CHJFFIJIH>?EFGGBB:888=C,?.*+54322>4331<8821011-../CJJJIJHEJFJHJJJIJHHJIJHJJJJJIJIJGJIGDHHHFJIGFFIFIIGFJJJIJFHJJJGDABDJFHGFJJGJJHIFJJJJGJIJIIJH=?@C@:99,75,)((((''((7;::;;;>=<<<=;:998?>?>;<<<=;;;9::9;;;=><<433463(''***+,+,+0-'%&*-(34.....:;;:<;=<<<;;;;?<<;:?>@A?=<=>@:23BCA?<::9::;<>AFDA=:8889:;=;9876787;<=::98987879<;=:;==>=>@<;;<<<=;:::;=<@@;9888899;BC=;44449;??>A><98978:9;:8755689;;:.../++..777799<;99989<9=<:8<<A?>0002<;98789:;::978779:;<;;;>=<=5@;98231145<<;;==;9888:::9:99;==<:889:?==:988;<:10019:9:<<=>=>=:888:A<<;:=98767789:9554588778==;;;9;;;776599:;;98789:7633347888886655J<<<<''')?:1;;<?B>6@AEFDJFDJCCFJJJHJFGEI?<<;=@HJJF@?><@CEJIGJIFFFHGJHHIIJJFJGFGHJJJJJJIJJGJJDFGFIDFEJHJJJ@>??HFHJCBABJJJJEIJJJJEEJCECFJJIJGEGA@B60--../ADGJFGEDG=D6666@922339898867:EBCBCEDBEFJCBB>>>?556?JGCCA?>?@EJ6666?=:=?BF@JJJJJEDJHCJJGHFGHJJGJEAA>=::?JJHEEFJHIJJFJGJ=JJDJJJJGJJJFHFCCHFFGCEJJJHJJJJHGFJJF<:GGJDCA@BAF=<FC@GDBEH?GEJJJJHJFHHJGEHGHEDJHGJEJGJFFJIJJHDCEEJIGJHGFJ???EEJEFHEC:98::44''')(()0675@DJGIJJIHJJFGCDEADCDDHJ@>??FJGEHHDABAGHFFIFHEJGJJHIEIFF@@ACJIHEEF???>JGJJJFJEB<;>BDB==:99>14HJJGECFHFHIEEGD???>>>100+2,,CDDFDG932/.58574('''--+***(,-0366=<;==:<<>@FFHEGIEGB:@@CCAAACC@9,'(0:=AFHDJBBDCEDFHHIBBAEDCAADCEGEEIIDFDCCDGDEDGEDDCBDBAC?=====;<:980+)((1.-.01655559:?=><;:9-,*('('()+,,****,5:CBBAABCJGIJJJEGJGHC::=@GGIFII88--,-./45444777BBGIFHIJFIJHJGJJJJIJHIG?=:0779FJJGJJGJJJFJJFEGGFJ8=5-GDEHGJGHJJFEBE86657-,,,;;CEJJJJJJHJJHJIG>JJGJ)((((%&33,9:?JGHJJJDFGFIJJFEJ===JJFJGJJJJJFJJJJIJGJHJIFJHJFFDJDJGJJJGFJIFJJJHJIJJJJIA>>9466GGJGJJFDCBFHFI@@;9890++**,,,-:AJHGJHJIJJJJJJGHJDCD665900,,GHHGHGJFJHFFF>>>>>BDBFCCEJE?>>>HGJEJJHCAAABID@@BIJJGFGI==<=DBDD@???AFJDFCBJE8887IBA@@DEFIH@AF8IJCCFJEFDEGJJIIJJHDCIBBJJGJIJJHJJJJJJIH7777JB@>E<:<8<@65446679:FFDDFEEJJGJHJJJEGGJJD3333656HHGJEEDJGJGHJJIDF;;:==IBJDCDE@@@:<;<B?@DFEDFC<JJGH?A;>:99<?D.**.-,5///+**,/10044@CECD=FJHJJGJEJJHHCJDDIJFJJJGJJJHGEDGJJJJEBEGE??<B<<<<FGGGBGHJJJJJJJJJIJHJ::;<CGDHFGJHBBBFHJHFCGIFJJCFDDGGHJJFEJJJHDCBEFGJJHIFI((((9:79:HIHDGA@<B@D<GI66612233223?>53:;;A**)(()*((('(')+*0,----HHEEEDHJHJEEJIJC?48?A@>53233697779BBAJJJJJJJJJJJJJJJJIFHIJJGGJGJGJJJJFJGFJJGJGIHGEIAB66678:444341/-.1?IHJJFJFGJGJIGJJJGDFJGJA??AIFFJJIGJJGHJGFHJFJJJHJHJJGJJHB<;;:9=78?JJJJJJJJHHJJA???EIJHJJIGJJJJGHHJH====JCDHJJIFJIJFJJIEGGDHGEIJJCCEEDHHBFHHJFEC?9:@BFHEDEEJJJJCCIGJJ:999IJ322CJ==:899>??>?A</'''',))%$%()4166705434<889999?DEFHHJJJIJDDACDGFGEA*:;EJJJIEIJJIJJJGGJHFJDEDC;:6775---->;?A?=;<FFGFJJICDDJ@4300/048??B;C:AA7*)))2)569:=?ADDJIGFJEDIDJJJEDFJJFIIHJFHIIGJJEHHFJE22209=9*()+/5;5588>BCDEG??><;;=>?DDDEEDJFGJHEFJHJIGFE1001B?@A;;;;---133452114:94/3++++,*&&&'3-))*+:2221.'&&((,03,++,;645?ADHJCCDIGGEJJGHJDGEGEGJEHJFHCHJIJJFJFEDFIHJEDDBDFFGIJJFGHHJGC=A<9DCJFJFJFJGEE@>?&&%&&&&&%&&&&%%%'''&%%%&&')-))/+37:5542''()790888DJHHFJHJJ98883-,+.067:;CGJJJFB978:CIJJJGJJIGJHJ>=</>>:40,-'//8/ABGJHFHJIJJFHCGDCC?HJJJBCBBB>@A=>@CGGJFJIHHJHFBE?=:6.+++*((()&'((.-.7EJJJD;;;6542+**+7666;EDHGJFDC9449<EFD?A@651.'$$#%'')((((,%#''(*,,11>BFJGFHJHFJJJHEECEBDFGBDBJ8889JJIJHGJJJJJJEJJEJJIGJE?A?>EJJHJHJACABJJJEGIGCECJJJHJJJJFEFJGGJJHGHHHHJJHJGDGDJJJEJHIJJJHJJJJJJ<;<=CEE:997735--::@><<==+))**22?@<AABEEFJFIIJFJ<;;<A??A;3223*)('(*:;?CCBIFIDHHJJJJJHHEFFJJ;::<@=>==:;:::<;=>?@?BCGEEJGJJH??C88854434744+',>594+<EDCDBJJJIJJEDDFJDJGG>@AF=<<<HDBBAJJIJFC999:832.-)%$$&+/2(?-<;;C>65*17@>A@AJABC,,,/30))*9A@AFEEHHJDCDGGJHJJGJJJJJJFFFJA???<<9=777B;888JHHGHGJIJJJIIJGJGFJIJJJIJJHC>>ABDGBJHJFJIIJJHJJJJ<;27'''(()9CJGJJJJJFJEEEJFJIFGG@DF<4CB@AA@?==0...-0-.02669;=FJGJIJJJJJGFEJICHH@??GEF3333GHHGF===<>0/..,,-(((&))*./64:BCEJDGGD766011377>AGFFJIEDHGIIJJHJEIGJJJJ?.../>>?HJJIJJJJJGJJJJJHJJIFJHJCCDCJH@,&&'0012D=HJDFD@B>EFGJJJJJFFGGJJGJIJIIIJJJEJJJGIJHGJJDEIAJF;;;0---:AECDJJJFJJJJJJFJJJ<<<;<EDJJIHJJHJHHJIJJJJJJJHJDCBBJECCAEJJJGG?A-,-.**&&$$$$%''>@?DEIAA=>9BCAHIHD@A@B==>=;;D====CFBCJGJIIJJJGJGIJHJJIJJJJIJJJJJDFJJIFJFA>>>4444;;7222822<>>>CEHHJFJJHJJJIJIJHJJIHIJJJJJFJIFJJBABAJIHHHFJJJJJJJJIFJD9:210300*(&&'''/;>>))('01>?@<<A>CBBA@DJFJJJJ=B000:BABECB?JHJJI>=;4,:99000?@<::;533)&$&**-,./-%%%''',()*=GFDFIJJIJJJBDABBDDC>/.,)((,6<?@@?AJJJDJJDHEIFFJJFCDDECDFIH000,+++,+***,89?BDEAB764458::=>=>?9;:>D988:6557EGE@?=?BDB@<==@GJFGJJJGJHJGIHECEJJIIGJJJJGHC<8-*)*)000013472010;:;=ED>7677A@CCIGGFHFJJIJJEJGJHJFGHBCC5A@5555JJJGIJDCBBE@:9999;ABEFFBCFJHHJJJGIJGJHIJ8777JIIJHJJJFJHIDEGADBFEJJHDFHH;69;;6862200,++1755598:9:B===>BGDJJJJJJGEEJHIEGEH@<8765102'&'&'''''*)))**+01=8;;;<J@AADDFJFDFDDIJIHJA@EIJ>101AJJGJDJJGFJGFJIJFJJJJJIJGFJJIJGJGJHIJDBCFIFJFJGHEIJJJJHEEHEJ?@?;;;+++,AFJHFIE=87@DCFJJJJI?<=??F==<=?@B<<:65.-/.--.0.*(()-19?DFJ<333//+.,)()*,(('&(&',,2,,***99877...,,++--2?@@CCI;88896673213;>DBDDEIIJA><;9888<;;((('(,,/,-.-'$$$(''(()//0'''(123///02446??A555====@>DFIIHJHJJJJJJ=<;;>CGJJJJJJHJJJJGJGJIJJJJJJJJJG<<;<9666CJGFGJJJJHJFHB?>444465644325.-,+**'&&'/'*<AD@@@A@>AIIHCBDCJJIHJJHJGI@@@AGA@?55(('&)/:;;=>==FHIJJJJFHJJJJJJJJJJHJJJIJGJIGFJJJH====@++++GDJJDD@FGIGHJJFHIEJFGJGJFJGIGJJHJHHJJJJJGJJJJIJHIJGGFAJ9985222HFHIJJJJHJJJIJHFDDJJIHFIJHJJCBCEJJHGIHFEGEH1-/JDFIEFJJGEDCGJJHJJJGJHJJJGJJIHJJGJGJEFJJDEDJIJJG;;;;FJJIJGHJJJHJIJFDE>HCEFEJJJHGFHHHJJJJJHFF>>43349:CBFJJJGJ<<6679>FJJIJEJJJJJJGCBCCHHFJJHHGDDDB>A=JFECDCCGFGDHIGJGEJJIG=8888768FFHIJFIIJJHJJIJIJJCD?999:88:3EGHGEHJJDABCJJJJJJJGJJJJHJHJJJJJGGGJJB@AJJJIJJJJJJGJGEJFJJDJJJJJJHHEJHHFJIJJJJJJJJJGJJJJHIGIGJJFJ>===HJIJFJFFGDFF52:999879:JJFJJJJJJJEJJJDHECEA@B@@@@CCBAD>98:<=;;>>>AH??AHIHHJJJJJHFBEC>>====BA>@HDA?>89=976/.//JJHHEGFEBCJHJ@?A555345DDCCCDC:95556<<=DI1000<>9950@>>G2,*=9EGJJF877?JGGDDFJB9(?:::;AAIFIEJJJJIJHJHJHIJJJJIJJJJGJJJJHJIJGJGEGFGFJDFIJEBA8878661+*'&&((+++,11.8:@GF8776;;:@BAAD;9((''''&&&&=>>ECFJIJJJJJHBA@AE?1.(%&*-14/08>E=<711'&'3&&&''')&%%%$$
@Glass_T7V_3_D3_11_6_24
GGCCTTGTAACGCGAAGTAATCTTTTCGGTTTTAAAGAAAAAGGGCAGGGTGGTGACACCTTGCCCTTTTTACCGGACTGCAGCGGCCGCTACTAGTATTAATATGCGCGCAGCGTCTGGAAAACCGAGGCCAAAAGACGTGCGTCTTTGATCTGCCGGTTGCGACTCTACAGCAGAATTAAAATCAAGTCCGGCGCAGCCGGTTTGTGCCGCTTCCACGCCAGTTATCTGCGCCTAAGCCCCCCGCCAGCAGAACGTTGCCAAGCGATTGACCATTTAATAGTGACCAGTCAAAACGTTGCCCGCTTCCACCCTGGCCGTTGTCTAAAACATATTTATCAACGTGCTGAAACTCGCGGGCGGGCAGGGTTTCACCGACGCTTAATGCTTTCCAGATGGCAACATGTGCTGGCAGAGCTTCACGCAGCGTATCGATATACAGCTGTTCTTCATTACCATGCAGTTGCACTGCCGCCAGCGATAACACCTTAGCTTTGTCCACCACATCGGCAATATCGTGATTGCGGAACACGCCAACATACTGCAACGGGTGCCGCCAGCCATCACTTCCTGCGCCTGTTCAACGTTGACGCAACGCGGTGATGTCGCAACAAAAATCAACCCACCGTAAATCGCACGCGTCATAAGCTGCTTTAGCATCTTGCCCACGCGTCAGGCCACATACTTTATTCTCACCCAGCAACACCCGGCGCACGGCGGCGTGCAAATCGTCATGGGCCATCAACGCGAACCAATCAGAAAACCGTTAGCGAAGTGGCTTAACTCGCGCACCTGAGCGTAAGTATTGATGCAGGATTCGCTGATTACCGTCACGTTGTGCCCCATTTTCGGCGCAAGCTCGCGGGTACGGTTGAGATCAATCGACAAATCACGCAGATCGCGGTTGTTCTGATGCCAACGACCTTTGCTCCCAATGCAATGGCGCGCTCCTGTTCCTCTTCATTACTGACTTCGGTCAGCACCCCCATCTCCAGACTGTGAGCGACGGCGGCAAGCTGGCGATATTGGTCGTCATCCAGTACTGAAAGCATTAATAAGCAGGCATCGGCCTGGTAATAGCGCGCCAGATAAGATCTGGTAAGGGTCGATAATGAAGTCTTTACATAAAATCGGCTGCGGGGCGATTTGGCTGACGATGGGGAGGAAATTAGAACTTTCCCTGAAAATATTTCTCATCAGTCAGCACCGAAATTGCCGAAGCGTAATGTTTATAAATGGCGGCAATGCGTGCTGGATCGAAATCATCACGGATCGCCTTTTGACGGCGACGCTTTCTTGCACTCCAGAATAAACGCCGTGCGCGCACCCTGTAGCGCATCATAAAAATGTCGCGTGCTCGGCTGAACCTCATTCTGAAAACTGGCCAGCGGTTGCTGCTGTTTGCGGGCTTCTACCCAAATCGCCTTGTCTGCGACGATTTTCGCTAAAACGGTTTGCATCATCTAGTATTTCTCCTCTTTCTCTAGTAGCTAGCCCAAAAAAACGGGTATGGAGAAACAGTAGAGAGTTGCGATAAAAAGCGTCAGGTAGGATCCGCTAATCTTATGGATAAAAATGCTATGGCATAGCAAAGTGTGACGCCGTGCAAATAATCAATGTGGACTTTTCTGCCGTGATTATAGACACTTTTGTTACGCGTTTTTGTCATGGCTTTGGTCCCGCTTTGTTACAGAATGCTTTTAATAAGCGGGGTTACCGGTTTGGTTAGCGAGAAGAGCCAGTAAAAGACGCAGTGACGGCAATGTCTGATGCAATATGGACAATTGGTTTCTTCTCTGAATGGCGGGAGTATGAAAAGTATGGCTGAAGCGCAAAATGATCCCCTCTGCCCGGGATACTCGTTTAATGCCCATCTGGTGGCGGGTTTAACGCCGATTGAGGCCAACGGTTATCTCGATTTTTTTATCGACCGACCGCTGGGAATGAAAGGTTATATTCTCAATCTCACCATTCGCGGTCAGGGGGTGGTGAAAAATCAGGAGCGAGAATTTGTTTGCCGACCGGGTGATATTTTGCTGTTCCCGCCAGGAGAGATTCATCACTACGGTCGTCATCCGGAGGCTCGCGAATGGTATCACCAGTGGGTTTACTTTCGTCCGCGCGCCTACTGGCATGAATGGCTTAACTGGCCGTCAATATTTGCCAATACGGGGTTCTTTCGCCCGGATGAAGCGCACCAGCCGCATTTCAGCGACCTGTTTGGGCAAATCATTAACGCCGGGCAAGGGGAAGGGCGCTATTCGGAGCTGCTGGCGATAAATCTGCCTGAGCAATTGTTACTGCGGCGCATGGAAGCGATTAACGAGTCGCTCCATCCACCGATGGATAATCGGGTACGCGAGGCTTGTCGAGTACATCAGCGATCACCTGGCAGACAGCAATTTTGATATCGCCAGCGTCGCACAGCATGTTTGCTTGTCGCCGTCGCGTCTGTCACATCTTTTCCGCCAGCAGTTAGGGATTAGCGTCTTAAGCTGGCGCGAGGACCAACGTATCAGCCAGGCGAAGCTGCTTTTGAGCACCGCCCGGATGCCTATCGCCACCGTCGGTCGCAATGTTGGTTTTGACGATCAACTCTATTTCTCGCGGGTATTTAAAAAATGCACCGGGGCCAGCCCGAGCGAGTTCCGTGCCGGTTGTGAAGAAAAAGTGAATGATGTAGCCGTCAAGTTGTCATAACTCTAGAAGCGGCCGCGAATTCGAAGAAACAGCGGCCGCGAATTCCAGAAATCATCCTTAGCGAAAGCTAAGGATTTTTTTATCTGAAATTCTGCCTCGTGATACGCCTATTTTTATAGGTTAATGTCATGATTGATGACTTCTTCAACGTCAGGTGGCACCATGGGAAATGTGCGCGGAACCCCTATTTGTTTATTTTTCTAAATACATTCAAATATATTATCCGCTCATGAGGACAATAACCCTGATAAATGCTTCAATAATATTGAAAAAGGAAGAGTATGAGTATTCAACATTTCCGTGTCGCCCTTATTCCCTTTCCGGCGTTTTGCTGCCCTTCCTCTTCTGCTGGCCAGGAAACCTGGTGAAACTGAACATTGCAGATCGGTGGGGTACTCGTGGGTTACATCGAACTGGATCTCAACAGCGGTAAGATCCTTGAGAGTTTTCGCCCCGAAGAACGTTTTCCAATGATGAGCACTTTTAAAGTTCTGCTATGTGGCGCGGTATTATCCCGTATTGACGCCGGGCAAGAGCAACTCGGTCGCCGCATACACTATTCTCAGAATGACTTGGTTGAGTACTCACCAGTCACAGAAAAGCATCTTACGGATGGCATGACAGTAAGAATTATGCAGTGCTGCCATAACCATGAGTGATAACACTGCGGCCAACTTACTTCTGACAACGATCGGAGGACCGAAGGAGCTAACCGCTTTTTTGCACAACATGGGGGATCATGTAACTCGCCTTTCATCGTTGGGAACCGGAGCTGAATGAAGCCATACCAAACGACGAGCGTGACACCACGATGCCTGTAGCAATGGCAACAACGTTGCGCAAACTATTAACTGGCGAACTACTTACTCTAGCTTCCCGGCAACAATTAATAGACTGGATGGAGGCGGATAAAGTTGCAGGACCACTTCTGCGCTCGGCCCTTCCGGCTGGCTGGTTTATTGCTGATAAATCTGGAGCCGGTGAGCGTGGGTCTCGCGGTATCATTGCAGCACTGGGGCCAGATGGTAAGCCCTCCCGTATCGTAGTTATCTACACGACGGGGAGTCAGGCAACTATGGATGAACGAAATAGACAGATCGCTGAGATAGGTGCCTGGCTGAAGCTAAGCATTGGTAACTGTCAGACCAAGTTTACGAGCTCGCTTGGACTCCTGTTGATAGATCCAGTAATGACCTCAGAACTCCATCTGGATTTGTTCAAGTCGCTTCAGGGTTGCCGCCGGGCGTTTTTTATTGGTGAGAATCCAAGCACTAGGGACAGTAAGACGGGTAAGCCTGTTGATGATACCACTGCCTACTGGGTGCATTAGCCAGTCTGAATGACCTGTCACGGGATAATCCGAAGTGGTCAGACTGGAAAATCAGAGGGCAGGAACTGCTGAACAGCAAAAAGTCAGATAGCACCACATAGCAGACCCGCCATAAAACGCCCTGAGAAGCCCGTGACGGGCTTTTCTTGTATTATGGGTAGTTTCCTTGCATGAATCCATAAAAGGCGCCTGTAGTGCCATTTACCCCCATTCACTGCCAGAGCCGTGAGCGCAGCGAACTGAATGTCACGAAAAAGACAGCGACTCAGGTGCCTGATGGTCGGAGACAAAAGGAATATTCAGCGATTTGCCCGAGCTTGCGAGGTACTGTACAGCCTAGGGTTTTAAGGTCTGTTTTGTAGAGGAGCAAACAGCGTTTGCGACATCCTTTTGTAATACTGCGGAACTGACTAAAGTAGTGAGTTATACACAGGGCTGGGATACCTTCTTTTATCTTTTTTTATTCTTTCTTTATTCTATAAATTATAACCACTTGAATATAAACAAAAAAAACACACAAAGGTAGCGGAATTTACAGAGGGTCTACAGAATTTACAAGTTTTCCAGCAAAGGTCTAGCAGAATTTACAGATACCACAACTCAAAGGAAAAGGACATGTAATTATCATTGACTAGCCCATCTCAATTGGTATAGTGATTAAAATCACCTAGACCAAATTGAGATGCTATATTAATTAGTTGTTTTCAAAGCAAATGAACTAGCGATTAGTCGCTATGACTTAACGGAGCATGAAACCAAGCTAATTTTCTGCTGTGTGGCACTACTCAACCCCACGATTGAAAACCCTACAAGGAAAGAACGGACGGTATCGTTCACTTATAACCAATACGCTCAGATGATGAACATCAGTAGGGAAAATGCTTATGGTGTATTAGCTAAAGCAACCAGAGAGCTGATGACGAGAACTGTGGAAATCAGGAATCCTTTGGTTAAAGGCTTTGAGATTTTCCAGTGGACAGACTACTGCAAGTTCTCAAGCGAAAAATTAGAATTAGTTTTTAGTGAAGAGATATTGCCTTATCTTTTCCAGTTAAAAAAATTCATAAAATATAATCTGGAACATGTTAAGTCTTTTGAAAACAAATACTCTATGAGGATTTATGAGTGGTTATTAAAAGAACTAACACAAAAGAAAACTCACAAGGCAAATATAGAGATTAGCCTTGATGAATTTAAGTTCATGTTAATGCTTGAAAATAACTACCATGAGTTTAAAAGGCTTAACCAATGGGTTTTGAAACCAATAAGTAAAGATTTAAACACTTACAGCAATATGAAATTGGTGGTTAAGATAAGCGAGGCCGCCCGACTGATACGTTGATTTTCCAAGTTGAACTAGATAGACAAATGGATCTCGTAACCGAACTTGAGAACAACCAGATAAAAATGAATGGTGACAAAATACCAACAACCATTACATCAGATTCCTACCTACATAACGGACTAAGAAAAACACTACACGATGCTTTAACTGCAAAAATTCAGCTCACCAGTTTTGAGGCAAAATATAAAGTGACCCATCACGAAACCGAACTGTCAATCTCAATGGTTCGTTCTCATGGCTCACGCAAAAACAACGAACCACACTAGAGAACATACTGGCTAAATACGGAAGGATCTGAGGTTCTTATGGCTCTTGTATCTATCAGTGAAGCATCAAGACTAACAAACAAAAGTAGAACAACTGTTCACCGTTACATATCAAAGGGAAAACTGTCCATATGCACAGATGAAAACGGTGTAAAAAAGATAGATACATCAGAGCTTTTACGAGTTCGTGCATTCAAAGCTGTTCACCATGAACAAATCGACAATGTAACCTCGAGATTACCGCCTTTAGTGAGCTGATACCGCTCGCCGCCGCAGCCGAACGACCGAGCGCAGCGAGTAGAC
+
''((,*&'&)0:@@BDEGFDJECHDE;99:EJJEDA?FCDGIJHHJEJJIJFJIGEJCCBCHAEIF;43174))(**+,,,++40000.---3321104445;HJGJFJ@BABG==;<>>>FDHJBADCDDEEFCFB=922**((**.,),,(%%(/*56CGCBDGHABCCHGJCA<?A<2-.168678:?B>??>@444501069))'$$$$%,.568=;)'()))*++.+,,7544@BCB?IFEDECGHGHGJHFJFFHJJJJIJJEJJJJJJJJJJHJJIJHJJIIJJJIGJJJHIJFJJH>>=>@@<CHEHDJJJJJJJJIIGFHJJHJJJHJJFJJIHJJGJJGJJJDJ85679;AABDGADBEDDA?7777CABJJJFIIIIJGJJFEGJJIJJJJIIJJHJJJJJJJJIECCB@66EFGHJHJHJHEJDIHJGHJIHJFIBBBDBB@CCA@BEIGECEIDJJJHHF643,)))?EEHIHIFDF>CDEHJJJJGJJJJHJHHCBDJJFFFECEDIJIJJJGIJJ::881//05B8876>:::;=?9::7/--'(12@FIJHGJJJJJJJJJJFJ;2566:<<00001++,;CCCD55554/--.///556352367B@:<<<B'&&'5<<7633::<<A;76789489.-..EJJJJGIIJIJGJJJJJJJJIJGJJFJJJJBBEDIGJHIJHGEHHJJJJJJJEHJHJBFCEGFFEE?0''();;:<<899:JCBAABC..,,14>:;>?HJJJGJJJJJJGJJJGGHJIIFJJIIJJGEJIIIJJIIHIJ000.3-+**(--)(%%')9989;CEFBED?>8DEIHJIG>=<=;57.(((=,(((CJEB>===ABDFGHHGGJF>-''*,,11197779:::;AA@AA<<>?43..2122/,*)),?DJCIGGGDHIJGJJJHJJJGJJJGJHJHJJGBCD@?9EDJ:HJGHEFGJFJGJJFJFI?4434,+*%&&'-23A:9::GJIGHGHEJHEEA@JJGHJJIIJGGDGD===<><112ACGEDGGJJFJG?@?>JJJFIJIHJJJJJGIJJJJJJFFGJJJJJIIGC==::457;C?@7,*,--99?JJFEFFA?>>@CJJHHJJJJJJJIJGIHDH@B<778=FJFGHJHB@<43,,-4862)(()66BAEDA=774,'&('').(079GGJJJGGEJ4:<22?@CCJ=<<<?CCBCHIGIEECAACFJJJHJIFAB@:HDFFJIJIJHJFEJJJHJEEB52113../575-,+)-''&(-((**,.66<FHHEGJFHJGJJDED:JIFFIJGGGJJJJJJJJJIHJEJFFHGJGGJGJ**..///...,,/585---.-.64331244A655631++..>???9@FGGGIJJJJJIJIJJJJFFHD@9?61000/5/,3--9:FGFJGJJJJJJJJJIJJJJ@JIFIJJJJJJJJJGEGFJJJJJFJFJJJGGHDHJGJFFGHJC;?<GGJCACAAIJFDCGB;:<IGCEECFFGJGIJJJIHJI===<<<>DHJJJJJJJIGJJEDBBB@??CA:8788<;-55554('')1''?CIJJJJIJJJIGFJJJJJJJJJJJHJJJJJDHDEHJJEJJIHHEHFGDJJ86658:JHI===JGJIFHJIII;;;;;@EJJEJJDJHHIJIJJJJHJHJJHJJIJJIJEDCBBJJGJJHJJGJJJJJJJJJJJFJE@78)))4/.-.2---/6//000///08BCEIHIJHJJDGJIJFJJJDEEIJJGIJA@?AA....DGJEDBDIHEJJ5556@>A@CBC?:>JGGJIIFDC:@A?95337799JFEJJJJJJJJEJF;;;;JJH000/2356--.6=1,JGJHJFJGHJIJJJJJEJIJHGJJJJHJJJGIIIEJJGJGHGJJFJJEFHJJJJIFJJHJIJGBEIJJHJJJJJJHFGEDEFJGIFHJJJJGEJFFGJFEDEFFJJJE@AABHJDEEBCB@EBCGDHCDFJIJH@@?53/441-'&&&&('&%&',,-//0<EBEA<AAAJFJHJHJFJGAA?><<BD;A<3JEFDEEJGCAA@?DHHIGJJJFJJJJGJIJFH@=<=BCC><=////BJEDEGJIIJGJJHJEJG@<?>13,,499DDAGJFJHFGGJJGE---,654787<:EDCEBA@5556DFGEFJA/../4---HFJ??>@@GJDEDEIJJJJJJFIAA@=:87467@BEDHFFBBBAJJE?72ACJEEEJJJJGEGGJJGDIHDFIJHGJJJGIJGJEDHIJJJJHJJGJJJJJG=;:%%%%%)%%**15@>:DECFHJGGFJJHHJIJJDHIJIJJHJJJJGGGJEJDDGFGHDJIJFIJHJHJHJG8888===?JJ77237;3:B>?<)'''33----==@A@@::::IJGGIJGHEJ<<<@JJ???IJIJJGGJJJHH><<?99;:::;B645448>JFHIJIHFDCCJHJJJJHGFIFHFDEG5JJJJJJJJHHJJIDIJJJJJGJJHJJEJEIJGIJ?;:??DCEEBGJJJJIJEJJEJGJHJIJJJJC@>9444<==>++++?FJIGJGHHJBAABCFDDIEHJHJHJJFFJFJHJJHHJCEB9889DBABFJJGIJJHEFIGIJJHJJJGHHIJJJJJJJJHEFJHJJJH>EHCEHGFDBD?@:@AGJGGHIEEBBJJJJJJJIJJJJJJJJJJHJJHJJICABBJJJJFDEEJJ=;99GJJIJJFJFC8?=EGDJIJJJGJJGHJEDCF54436,,,,1?EBED<;;;JJJCDIFHEJJFCBADIDDCD;?AI@ABFGEEJJGFGAA<:76679AAJEDGHGJJJJJJJHHJEIDJEI@633++'&%%&$%%%%%+,%&),584,,46@HG;;;;ECGGJJJJGJIJJFEHJJJIJIJJJJJJJGIJJIJJJJB<<=AEB2220*((())')&$(1*'(.+&&%&&&%(,-+57----:<JDEFEGEEI<:::JJGJJJFEDEJJJJJHJJEEDB3333<;73488JJHJGJBGDFJGGF?B?8871110,/('%'(,,,-.('&&))**1'')%$&$%&&'&''(((((2<<44%%%&*,*((&$$#$&'%&$$$**)('$$%&%%$$$%&3;CEGBHFIHEDEIJ>?>AHE<....===@@A*).))=;;3?CIF877B?2212<<JJJBJ1CCEFHJJ<?JJIJJJHJJJJGJFHDB>:6299995558=@AIHGHIFJJGJCH4*??AB>>@=<6**7*?>=>??333AB@JGJDCBCJJJJJJJJGDDBBGEJGJJIJHHHJJGIAAA?J?><<>=988:@DEEJIJJJJ>===B>@??GJJHHEFB@@CJF54-,21111))'&''(*++226<>BB=;&%%''%%%&((*+.088:6765584554(933D;;;---,---@??===ABAFHJJEFFDJJDC?@?F@??;;87921006>>>=;4323.-..1,,+./*&''()*91=>CCAAAJJJHJFFHFGJJJJHJHGIJJJJJEHHCEDFJJFGIJJIHJFDIHJIHJJJJJJFIJJHIIJJJJJJJJJIIFJD@IB5555JI444211BCBAGIDDCB@111=A6@FAIJJJJHJGIIIGJJJJGJJJJIJJJJJJJJJHJIHJJGJJIFJIJJJJJJJHFECC>;:9<9::4??JGEJJJJJJIJJJJJJJGJJJG?>>?JJHHJJIIJIJIEHDE75555666GJGFHIJJIJJJJJHJJGJJHIEJJJJJJGJJJJJHGFDCFAIJJCDC66668<;;87883334>?JJJJFFFHJA@2000DFEEIFJID;:<?;9::;99:9DDHD???C?>>>CB><)(((()('&$$%5@AFEDFJJEDGIJJJJJGGJJJFIJJE9889FFA@AAJHIFGGJJFJF=FJJ,,--CIEFHJJGJJCC;;AEEDHJEGJA===>HGHA?5&%$%%$#$&&%&''((7;>D>?>>HFCGGDEDDB?>=7,,)(()::=@DECCDHG=@ACJ>=>JGEEHGFJGGGGJGGJGDJDIIGJIAA@*))*<2/++AACFJIG@AA>AAADHJDDIHHJJIFGGFJHHJHJIJJFFJEH<<<<JHJE<<<;BGCEG@??>811155@6DCFFIGGHHIGJIHJHJFJJJJGHHIFJGEIJGHDECDDHIEJGJJJJIHGJGHJJHGA@@BFGCBBDFJFFDDFDFBCB@CBJFFGFAB?>>=>222FDAAECBA15'(A@22>>BB?ADCCHCFB@???EEB@ACAB999998889=<<8212214/-.//26477<DDAB@BFAAAAFFJJCCA<<<779BDCABGAA@?>?B@>>>FA@@@ACB5124555=;;::CHDABD@B@?5555@?>=@@CEC8888C=98)&%%$$%&&(('&&'1212@CHFFJEBACFCCCCCCIHA@??@ABCDBCDCFEA>>=?GC>==>CDB?F?>>>B@BBCBF?===?CFFEEBABABAAACFFDDDCDBCDDACDDD>9344*)(&&'&&'---111489:@AADD@DB?>@@EDBA@?ABDBECDAAA>==>?AIEDFCCBAACD>?>GGHDGBAB@A111320)'((()34897;7-.89;;77.,,'&+),++,12329>?>=5BBDDEEB@>>A@BCCCABCDCGB><:7731112211158BEBDHJDBABCABCEDCCDFDCBCECIBB@@@ACCCECFC@@A?@@@ABABFBCCCEDI5111/(('')442'6201233..-.***&%&567?CCFEEHGDDEHEBADE?AAA;<<ADDHD;<<<JJGGJ@?>>=8;:41.-,+*,,4:>A=ECEJDFFJJE,,,+..5<?C??<;;444----.8768<=CC??AFJGFEG<:9:<BHJJJJJJJJJJIJIJJFGGJJHHJFGFJFJJJDJIJGIJJJIIJJJJFJJIGHB=;<:8::HJHJJJGFFJJGJHFJGJJJGEJCCEGJJJJJJIIFJJHJJJGJJJEHIHJGHJJJJGIIIEBA??B?CCJHEGH9ABCJFHJIE?;;;BAGEDB?>::*****)))-.(''*//>@CACC@?@?<::?=1..//111431/069=<>?EIGGDEJFFEFHJHJJJJGJFJHJEBHJGJJJJJJJFGCFFEJHJJJFAB?CHEEGEFB@>>.)+2>>>>?D?@@HJJFIGHIJJJFHEIIFJHJJJJJ9999IEHJIJB5699:9:?DAAA=>-,,35*9AJDEEGHHFJFDGHCD66541-->@AEJEFHFHG?BBEJDAAAFJFGJHJJJFIIJJEHEJJGEIJJJGJJJHJIIJJJJJJIHIHFJDCEC8989F=<98::BDEFHEDJFEFEEDJJJJHJJJJJFHFDJIJJHJFFHJB<<@CA&%%$$$$%&&&*('&&')*<?DEC:>;==CCGGJJFDIEECDJJJHEHFJJJJJEJJGJHJGIIFGHDDCBCCABBFGFJJDEDCHJGGJHJJJHHIJJJJFJJJIJIJJHJJGJHFFJJJJJIJBJJIJJJJHH20FJHJJJIJJJJJJIGJJJIJIGJHHJFJB>AIJGJHGFB>?FHJJJJJJJJJJHIJJHJGJJGJIJGJJD??DFGJFGG????@110(&%%#%&')-,,+*(*'((&&&5/(&&$%(()%$$&)766:;@EA?>==HA@6420022.....<=EJJGGJJJFGIJIIDCFCABJJJDEEGEFEGJFH>GJHB88;;AB?>@A>>DJCECFE;J<<<<?2223EJHEGIJHFHFHFJJJFA@@@JJGJGGJJJGEGHJJJJIGECIEEJJGJJFJIGFIJGFJJFCJJJHJ;FIEE@=(('(3CJFFJIHHHCDFJJJGJGIGIJD?GJGGGHDDDJFJHGFHGHGJJHFHHGC981.,%$$%,,,,,,++0<=::9635BBJJJHG-))),=<;;><AA@ECEDEHHJHJFGHIEGFHF.***-6778CFEJJGFJH?=:1,,FGGEJEIHEGGABBABDDDDEDHJFHED)''%
@Glass_T7V_3_D3_11_6_25
CCCACTTTAGCCGGTTTAGATCTCAGCATCTTTTACTTTCACCAGCGTTTCTGGGTGAGCAAAAACAGGAAGGCAAAATGCCGCAAAAAAGGGAATAAGGGCGACACGGAAATGTTGAATACTCATACTCTTCCTTTTTCAATATTATTGAAGCATTTATCGGGTTATTTTCTCATGAGCGGATACATATTTGAGATGTATTTAGAAAAATAAACAAATAGGGGTTCCGCGCACATTTCCCATGGTGCCACCTGACGTCTAAGAAACCATTATTATCATGACATTAACCTATAAAAATAGGCGTATCACGAGGCAGAATTTCAGTCAAAAAAAATCCTTAGCTTTCGCTAAGGATGATTTTCTGGAATTCGCGGGCCCTATTTCTTCGAATTCGCGGCCGCTTCTAGAGTTATGACAGCTTGACGGCTACATCATTCACTTTTTCTTCACAACCGGCACGGAACTCGCTCGGGCTGGCCCCGGTGCATTTTTTAAATACCCGCGAGAAATGAGTCAATCGTCAAAACCAACATTGCGACCGACGGTGGCGATAGGCATCCGGGTGGTGCTCAAAAGCGTTGCCTGGCTGATACGTTGGTCCTCGCGCCAGCTTAAGCGCTAATCCCTAACTGCTGGCGGAAAAGATGTGACAGACGCGACGGCGACAAGCAAACATGCTGTGCGACGCTGGCGATATCAAAATTGCTGTCTGCCAGGTGATCGCTGATGTACTGACAAGCCTCGCGTACCCGATTATCCATCGGTGGATGGAGCGACTCGTTAATCGCTTCCATGCGCCGCAGTAACAATTGCTCAAGCAGATTTATCGCCAGCAGCTCCGAATAGCGCCCTTCCCCTTGCCCGGCGTTAATGATTTGCCCAAACAGGTCGCTGAAATGCGGCTGGTGCGCTTCATCCGGGCGAAAGAACCCCGTATTGGCAAATATTGACGGCCAGTTAAGCCACAGATTCATGCCAGTAGGCACGCGGACGAAGTTCAAACCCACTGGTGATACCATTCAGCGAGCCTCCGGATGACGACCGTAGTGATGAATCTCTCCTGGCGGGAACAGCAAAATATCACCCGGTCGGCAAACAAATTCTCGTCCCCTGATTTTTCACCACCCCCTGACCGCGAATGGTGAGATTGAGAATATAACCTTTCGTTCCAGCGGTCGGTCGATAAAAAAATCGAGATAACCGTTGGCCTCAATCGGCGTTAAACCCGCCACCAGATGGGCATTAAACAGTATCCCGGCAGCGGGGATCCGCTGCTCACTTCAGCCATACTTTTCATATTCCCGCCATTCAGAGAAGAAACCAATTGTCCATATTGCATCAGACATTGCCGTCACTGCGTCTTTTACTGGCTCTTCTCGCTAACCAAACCGGTAACCCCGCTTATTAAAAGCATTCTGTAACAAAGCGGGACCAAAGCCATGACAAAAACGCGTAACAAAAGTGTCTATAATCACGGCAGAAAAGTCCACATTGATTATTTGCACGGCGTCACACTTTGCTATGCCATAGCATTTTTATCCATAAGATTCAGGATCCTACCTGACGCTTTTTATCGCAACTCTCTACTGTTTCTCCATACCCGTTTTTTTGGGCTAGCTACTAAGAGAAAGAGGAGAAATACTAGATGATGCAAACCGTTTTGGCCAAAATCCTCGCAGACAAGGCGATTTGGGTAGAAGCCCGCAAACAGCAGCAACCGCTGGCCAGTTTTCAGAATGAGGTTCAGCCGAGCACGCGACATTTTTATGATGCGCTACAGGGTGCGCGCACGGCGTTTATTCTGGAGTGCAAGAAAGCGTCGCCGTCAAAAGGCGTAATCCGTGATGATTTCGATCCAGCGCGCATTCCCGCCATTTATAAACATTACGCTTCGGCAATTTCGGTGCTGACTGATGAGAAATATTTTCAGGGGAGCTTTAACGCCACGTACCCATCGTCAGCCAAATCGCCCCGCAGCCGATTTTATGTAAAGACTTCATTATCGACCCTTACCAGATCTATCTGGCGCGCTATTACCAGGCCGATGCCTGCTTATTAATGCTTTCAGTACTGGATGACGACCAATATCGCCAGCTTGCCGCCGTCGCTCACAGTCTGGAGATGGGGGTGCTGACCGAAGTCGTAATAGAAGAGGAACAGGAGCGCGCCATTGCATTGGAGAACGTAAAGGTCGTTGGCATCAACAACCGCGATCTGCGTGATTTGTTGGATTTGATCTCAACCGTACCCGCGAGCTTGCGCCGAAACTGGGGCACAACGTGACGGTAATCAGCGAATCCGGCATCAATACTTACGCTCAGGTGCGCGTTAAGCCACTTCGCTAACGGTTTTCTGATTGGTTCGGCGTTGATGGCCCATGACGATTTGCACGCCGCCGTGCGCCGGGTGTTGCTGGGTGAGAGAAGTCGGCCTGACGCGTCGGCGAGTGCTAAAGCAGCTTATGACGCGGGCGCGATTTACGGTGGGTTGATTTTTGTTGCGACATCACCGCGTTGCGTCAACGTTGAACAGGCGCAGGAAGTGATGGCTGCGCGTTTGCCGGTGTGTGTTGGCGTGTTCCGCAATCACGATATTGCCGATGTGGTGGACAAAGCTAAGGTGTTATCGCTGGCGGCAGTGCAACTGCATGGTAATGAAGAACAGCTGTATATCGATACGCTGCGTGAAGCTCTGCCAGCACATGTTGCCATCTGGAAAGCATTAAGCATGGTGAAACCCTGCCCGCCCGCGAGTTTCAGCACGTTGATAAATATGTTTTAGACAACGGCCAGGGTGGAAGCGGGCAACGTTTTAACTGGTCACTATTAAAATGGTCAATCACTTGGCAACGTTCTGCTGGCGGGGGGCTGAGCGCAAGTAGCTCCGTGAAGCGCCAGGGCGCGAAACCGGCTGCGCCGGACTTGATTTAATTCTGCTGTAGAGTCGCAACCGGGCATCAAAGACGCACGTCTTTTGGCCTCGGTTTTCCAGACGCTGCGCGCATATTAATACTAGTAGCGGCCGCTGCAGTCCGGCAAAAAAGGGCAAATTGTAGCCACCTGCCTTTTTCTTGAGAACCGAAAGATTCTGCGTTATGCAGGCTTCCTCGCTCACTGACTCGCTGCGCTCGGTCGTTCGGCTGCGGCGAGCGGTACTAAGCTCACTCAAAGGCGGTAATCTCGAGGTTACATTGTCGATCTGTTCATGGTGAACAGCTTTGAATGCACCAAAAACTCGTAAAAGCTCTGATGTATCTATCTTTTTTACACCGTTTTCATCTGTGCATATGGACAGTTTTCCCTTTGATATGTAACGGTGAACAGTTGTTCTACTTTTGTTTGTTAGTCTTGATGCTTCACTGATAGATACAAGAGCCATAAGAACCTCAAATCCTTCCGTATTTAGCCAGTATGTTCTCTAGTGTGGTTCGTTGTTTTTGCGTGAGCCATGAGAACGAACCGTAATAATACTCTTGCATGTCACTCAAAAATTTTGTACAAAACTGGTGAGCTGAATTTTTGCAGTTAAAGCATCGTGTAGTGTTTTTCTTAGTCCGTTATGTAGGTAGGAATCTGATGTAATGGTTGTTGGTATTTTGTCACCATTCATTTTTATCTGGTTGTTCTCAAGTTCGGTTACGAAATCCGTTTGTTCTATCTAGTTCAACTTGGAAAATCAACGTATCAGTCGGGCGGCCTCGCTTATCAACCACCAATTTCATATTGCTGTAAGTGTTTAAATCTTTACTTATTGGTTTCAAAACCCATTGGTTAAGCCTTTTAATTCATGGTAGTTATTTAAGCATTAACATGAACTTAAATTCATCAAGGCTAATCTCTATATTTGCCTTGTGAGTTTTCTTTTGTGTTAGTTCTTTTAATAACCACTCATAAATCCTCATAGAGTATTTGTTTTCAAAAGACTTAACATGTTCCAGATTATATTTTATGAATTTTTTTAACTGGAAAAGATAAGGCAATATCTCTTCACTAAAAACTAATTCTAATTTTTCGCTTGAGAACTTGGCATAGTTTGTCCCACTGGAAAATCTCAAAGCCTTTAACCAAAGGATTCCTGATTTCCACAGTTCTCGTCATCAGCTCTCTGGTTGCTTTGGCCCCTAATACACCATAAGCATTTTCCCTACTGATGTTCATCATCTGAGCGTATTGGTTATAAGTGAACGATACCGTCCGTTCTTTCCTTGTAGGGTTTTCAATCGTGGGGTTGAGTAGTGCCACACAGCATAAAATTAGCTTGGTTTCATGCTCCGTTAAGTCATAGCGACTAATCGCTAGTTCATTTGCTTTGAAAACAACTAATTCAGACATACATCTCAATTGGTCTAGGTGATTTTAATCACTATACCAATTGAGAATGTAGGTATACAATGATAATTACATGTCCTTTTCCTTTGAGTTGTGGGTATCTGTAAATTCTGCTAGACCTTTGCTGGAAAACTTGTAAATTCTGCTAGACCCTCTGTAAATTAGCTAGACCTTTGTGTGTTTTTTTGTTTATATTCAAGTGGTTATAATTTATAGAATAAAGAAAGAATAAAAAAGATAAAAAGAATAGAATCCCAGCCCTGTGTATAACTCACTACTTTAGTCAGTTCCGCAGTATTACAAAAGGATGTCGCAAACGCTGTTTGCTCCTCTACAAAACAGACCTTAAAACCCTAAAGGCTTAAGTAGCACCCTCGCAAGCTCGGGCAAATCGCTGAATATTCCTTTTGTCTCCGACCATCAGGCACCTGAGTCGCTGTCTTTTTCGTGACATTCAGTTCGCTGCGCTCACGGCTCTGGCAGTGAATGGGGGTAAATGGCACTACAGGCGCCTTTTATGGATTCATGCAAGGAAACTACCCATAATACAAGAAAAGCCCGTCACGGGCTTCTCAGGGCGTTTTATGGCGGGTCTGCTATGTGGTGCTATATAAGCTTTGCTGTTCAGCAGTTCCTGCCTCTGATTTTCCAGTCTGACCACTCGGATTATCCCGTGACAGGTCATTCAGACTGGCTAATGCACCCAGTAAGGCAGCGGTATCATCAACAGGCTTACCCGTCTTACTGTCCCTAGTGCTTGGATTCTCACCAATAAAAAAACGCCCGGCGGCAACCGAGCGTTCTGAACAAATCCAGATGGAGTTCTGAGGTCATTACTGGATCTATCAACAGGAGTCCAAGCGAGCTCGTAAACTTGGTCTGACAGTTTCAATTCTTAATCAGTGAGGCACCTATCTCAGCAATCTGTCTATTTCGTTCATCCATAGTTGCCTGACTCCCCGTCGTGTAGATAACTACGATACGGGAGGGCTTACCATCTGGCCCCAGTGCTGGATCGTACCGGCAGAACCCACGCTCACCGGCTCCAGATTTATCAGCAATAAACCAGCCAGCCGGAAGGGCCGAGCGCAAGTGGTCCTGCAACTTTATCCGCCTCCATCCAGTCTATTAATTGTTGCCACAAAAATAAGAGTAAGTAGTTCGCCAGTTAATAGTTTGCGCAACGTTGTTGCCATTGCTACAGGCATCGTGGTGTCACGCTCGTGGTTTGGTATGGCTTCATTCAGCTCCGGTTCCCAACGATCAAGGCGAGTTACATAATCCCCATGTGCAAAAAAGCGGTTAGCTCCTTCGGTAAGTCCAATCGTTGTCAGAAGTAAGTTGGCCGCAGTGTTATCACTCATGGTTATGGCAGCACTGCATAATTCTCTTACTGTCATGCCATCCATTGCAAGTGCTTTTCTGTGACTGGTGAGTACTCAACCAAGTCATTCTGAGAATAGTGTATGCGGCGACCGAGTTGCTCTTGCCCGGCGTCAATACGGGATAATACCGCGCCACATCGCAGAACTTAAAAGTGCTCATCATTGGAAAACGTTCTTCGGGGCGAAAACTCTCAAGGATTCACTGTGATCCGTA
+
=<;50/,($$$$#%&'(&%$%&*'&*8DHGJJJJEEEGDE:BE=GJJJJJJJBEEHGJHFEECD??::778687333=;78@@A?@=JJJJHJJJJJHIJJJFEEDFA@@BGCCBC@88DC>=:9;/,,,=><@<CJJJD?=>ACB=?@=@?5/)(('&%%$%%'*+,)%%%+,,@:;<<EFEFJIHJA?9,())(+-71110079:;EJEGJJJ86679879<78/1,-8:99GDGFFG@6CGIJJFFDEHFDEA98783-&(22=FBBCBFJIIJFHJGIJJFJJJJJJHHJIJJHJIJHGGEJJJJ>>??JE=>?:>>*(''((()>EHJJJIIGFJGJCIJFABCJJGJJF3222;642/88986)&(&&)+2.,*(('&)-''116@@@H?@??FDDCB@66BDGFD=312*&&&&+5@??>?AAACB@?)'')47?@EECD<=>>>IJHJEJJJIIJGFJCCC??GFFGJJHHIEGGC??=:;9;<=<@DJIE@J<;;;488;91112-**,-888:;<GJE:::5557CAAFEFFJFJJGHI===<@?@ADEHJJGG:::97,)&%&(*+(((,,14>@A@866<ECDA??@JGJJ9978:///0,**/122A>==>FEEJDEJFJJJFGC>:CHGGJHCA>>A@C>22?=<?////11098:FFJJJJFJJJJF??CAA=<555GB?=>2000GJFBJJJHJJGFJDJGJ8888JDF6666HJ;;;;IIGFFGD88CJIJHJJEGJJFJJIJGJEJFHIFCC>??@ACBC<<=HEFJJFGG1/0(>JJJJIJGIJJJJJHJHJEGGJJJHGJJJIFJEF?@EJJJJJHJJ@AFGEDFJJ<=<<<>53A;>@4@<@*()AJJ??@....=>A@?7DEJJJHH2,++,..,/--156=BCG?@=<=813ADJGJHDJJFJFHJJJJHIJHJIJJHGJJEIJJJFJFJEGEBBHGCAA?6.+++++49:@C@6669889...0:9/6/./*20--/0;;;??78CJFFJJII=<820---2234566DF@JHJIHJJJJJJGJJJIJ@?@@HB>><;520,0//001;>?CIJJGED>===;75///0@JGH?>?B1//''''76;<;=9988;789;9<:54AADGJHJHEJJFJJJJGHDGEB@?C>===>B>8891.++,563;FCCE=001(''(++-58;999:;<??766530-))*/8&&&&);;<9990..1EB;<==BBADFJFGJJJHGDCFC&&&+--.;4@=555//--,*))&%%%&%&&'((+,25==A987//00>?<////H:DHBEC>=<;CCJCDHJJJHJJJJFJFHGJJJIGJGJJJGJJJHJDIFJJJHJIJ>>7578:*))((**0//'')),-42,66:<CCCDJGJJJJJJF@A;CFCJJJJGJGIJJJJIIJFJHJJJJJJFJHJJJJJJJJJJJJJJJJDCCCJJJHFJJDJE???>@;;;9<>=?DE@HCDJA;;==FJJJJJJJHIDECCIEEJJJJJJHJJJJJEGHGJIJJFJIJJHJHIJJIGFE=JC/''340/244@H7<44BDEJJEE=<ICF?@@DDDEJGJJ44..CEJJJJJDGGJJJJJJHEJJJJJ<;<JEED@CCEE7)''75<;6778>@@AJJB>:2257<?<=JHJIJJJHDA?)))(''':;310)(*4:>??BCHJEGGFJ7667A<=<766:;>CIHIJJJIIDJHIJJG8++6@==90DB>==@B@:9774411448:;;<EDGJ>>>>HGJJJJDFIJJHJDA2+'&''477>?ACFJHHGJJJJJGEHFF@?>9100-..332989:9::ACGIEEIEHJHJ****JCJIJFJFGD@3.-./IBCC))+.-./'''(>CJHJFHJEHFJBDDIJEGJF7889<<<::75568410//888:677:AJFGCDHJA=;9=;;,*)''%%&%%%$$#$$$&,,00,,-889@DHDIEAA@@GFIJHJJJIJJGJG?>3333ACJ@/...578C9999;B2++94889:G>?AAJJJEDBHEEBB@BBBGIJGCCBCJIJ@B<7-,,13:99=:;;=EEEFDA@@AGJ?877==JJJGJHJGHJJHJGJFJJJJJJJHHGJI;;<<JJJIJJDAABJHJF8666FB333<=844***&&&&-/,,7>>GFGHHDEBHGABBBJE542-)('&&%'%')*.7965568:=CEHGGFDDJIAC))))JFFJGCA=;<43-%%%&(1/9:44-+++.-./00/*=>?ABDGA?@@@?@AHJEFFFJHIJJJHJGJGJBCB9999=>>JHJGHIJJHJJJJJIJJJFDDIJJJJGIJDD<8*)((*<EJCCCC@@JGGIJJJJHJJJJHFJJIIHJFHCDJJIHJJHHJFIEHHJGJJJJJJJGHJIJIJJFJHJ=A::?AJC@?@@D2224))(****((('''/;=A@10--+++++**+55<<;?DI9999=EJ76679/0=>EJFHEGGDDBBB65557/.--.055?>>>DFJJJE>?HJHCCEDDAC8776;:82223CAEBEHB@@?BF@??DA@===5)&$%-.),,*,---+.//5*@AHIJJJGFEIGHHIJJEJGFJGJJFCEEDJJHJHEIEEHJFJJHJIJJJJIJFJJJFFHH;;;;@BDIJFGJDJBA9997;;<IJHJJJGJJHIJIJFG:999JJDD?6112@BJJGEFGBBA===?>;;:;A1EDCIBCDDGJB>;7772/.+((%%&0=@;:545463,(,,/)?>>?BEGFJEI5555JJIJJJJJJJJJJJJIJGGHIGJJGJJJJJJJD<<JGIJFHJGEJJJGJ4444FGFDA?@@A?>@ABH?A?3((()-,,,69?EJJGGIJFJFJ???<AAA><;5--..11/-.20//23203;?@75-,+&('((,+*),-;;8:7>I?<670HJJEIHICFCA<.001@CGC93.++.367;DCIJJJDHFJIJJJFB>>>?DDCBFJC@@@CEEFEEDJJJDCDJJJJJJJJFHCIHJJGJJJGAB??ACEJJJHIHFJJJJGGJIHJIADIJJJJ>54**)).-.''())-,&)*-(../8110**'''')&&&,)*''%&%%%248>A?88BDE20/')5@AEFGJJJJHHFHJJFJGJFJHJHGEDC>?>?JFFE@>>>?222('%%%$%&%%::89;<EEHJJF3333:98<=B8778:::<C:3333D<;;9;<777:;;<IFJD@=613*6::;;::GJGDEBBCBBEJGIIA?@AGHGFGJJBCC<<55?767:BJEFFFHE88HGIGJJJJEHGHJJCCCCGHGJCDIHCJJHFJIJCDCDDEJGEFFJJFIJJJJCBDJJIJGFFGF@@AA:B@IIFJHJGIJGHHJGHJHJJFDGDDC?<;+)))*(18..889;DCCA@>?DCJJEBBCADB@?>==2;;;BBDDJCCABB?@@EEHIBJFEA@;65E9..-**(((''()-&&''(2337::/,,).-.;AA;<<99:<E>;<>J/)))**2C?@8780/0/1/002>@A80/-.+++0ABFBB>===GFECB?;9::766*<EGGGJGFHIGDCCDFJHGJJHHJJJJJIJJEJFFFJGFFJG@@@FHJJHJIJJJIAGFDCB@A>=<=>92>:/1842116////<::222:8??////*10--/000////68A:;;;EFHFFJHDDE:::971000455@?>>>FAAFDA=<<<CHDFDGJJEEJHEJJDGFEJDEEAEEDHFHHHGFJFJJHB@=<<;.2227;:;>@/,,,,9:CBGGHBBA?@97%%$$$'@IHFGDCEAC<3///;;<>?JDEDJJGJJEFHGEGJJFJDEDEFDJFGGIIIEJEFFJJJJJJED33230AA322=??FHFFDHEEEEHJJJJGEIDEFFFHFDDDEEFEGJGJFJHGFEGJHICDGECFDJHDBBAE@CFCF>E>2E@@>55:;<=ABJCC>@?@DFJJFJHJJDEDDJJJGFFDEDJJJFGGECGEDFCJJCBAEJIHGDFEEFJJEFIJGC0***,167?<22?=@BAADEDGI@@>>.-1019@CC8<///0FJJDB@FEDDBB@CIDB;<<:73**+-/??9DFEEGHJHBD;;;;=AAB;:9;:::;DDDB>''''0//03?ECACGCFJJJJFJHEJGJJJHGGIGHIJJFIJFHJJFHJFGBA@@@BHGGFJEDCGCAA@885592/00=>>DFIGGJJDFJJJJJHJHJJ5332.---IJJFEDBDDDDCDCB@@@>DEJEHCBBDEG;;<>:++++<6..-(((9;FE?7490......7BDEIHGEJEJCJEEGJHDJ555C888CJDDCCH>==?BBEBECCJD@A;866BEGEEECBD9:@288888551??@ABC=<<9900'&&*(%&(%&'(%%$$'',3>=BFCEFDJJJJJFJJJJEBAEFCDGJGF@9<?@@@<::<88<CH=>5444DCGEBD?:DB88IJIJCEB9I0001D9;::A;:;BCFF//.(%%%*)$&'(5:?IBEJHJJGCF?=IJJFE>=?JEHDDHEEGHEGFGJEH??>>E>A:&')*))=@CDBA4447573>68.()8:BCJ442.('&%)796AGFGJCA>?JEGFJJ>76653455-465563402,AAEJB>>>@JIJJFIGJGGEDCBCJJFGIDGDFDHIJIJEF?=+)*,1+*)((,2*+DJJGJJJJJHFJHIIIHJGEJFFFEJIGDDIJJJFG?EEHFEFCDIEFJJHFEECGAFDEDJGGJIEFDGGD@@ABC8866003@D@@@ADA>>A?B/)();9734----9;=>DA??>=:<::=AFGHHHHJJHHHEDFEEFGGDFBFBGC:99:A>?@AHEE>HJJFC>>??BDDIFHJCEHEHDCB?@?@??AA@BBDDJCCCDBEDE@@ABC??>@GEDC@@BDGHIJIGJBB>>@JJJJDHHIHDIIEJJGFEE>=(,&%&&'(1*:A?@@59<<1112///00-('%&)&',--/**()+-+.1+''&&&&).02,,+*212227:?BBEEFHCEBB@A@JDFDFJJJJD=HGJFJIJJJJFJDFJFHGBCCDHJJJJJCFG;7=99:/...?>>EFEJHHFABAIJIJJIHFFJGFJFCB@AHJJJEHDIJJFJJJJJI7676DH=9>;777:889=ABAADFHJJFJEDGHJJGJ>?@?JH33;===3387882222GEEDCGHHB@@@B?;<?ECDHC2112;;8:7663&&%&/13559JFBIEEJHEEJFE@?88876+++(((&'''/033:DEGJG=>>>AFJ1//1////BECBB?<<<JHFJHJIJJJJEDECA?>@@H44)50'&%)*'*)*:666@?ABA<;;<BB.''&%%$$&+(*)*/1846ACCBCJJGJIJJIFIJGID@@6+BBAIE65546675,,''&'&'33144280A><;;55/**''(*13335JJDDDJJIJGDJGJJJJJJHJGJ:988>>@EGBB=)((&'$#&'+&%$$%&)*+,.***+;66D?DCDGHD;;;;JJJHGJJFEJJJJJJHJJGJJHJ541122:<<<BCCHFJ@?=8+***4)))*>?DA210047+)))HGEGDHB>==9:DBE;97(('(,*+.25799;:;A@,,,+8DE<98)--334>:99:;;>?E@>>?A?7,--.'&&&%'&&((*+-6@:9::DJEDAHFIBAD8556?@JIJJJJHJJIFJJIJJHFHHJJJJIJFIJJHHEHHFHEDE@A@DB''''(410''&&%##$$%&&&))-4489;EJIHJGJA??BA>:66;;ADJIIJCCD=<779?>>AACEJJGJJEHGHHH@7777JGJFIBCBBD=;EFGEC===>HIIJIJ<::3('&)134,++,((('/998=;-==FFJFAA8777IGEJFJGGJEAAAAFF===?JJ988?@63('%%&''(&%%$%+-0&%%()'(%
@Glass_T7V_3_D3_11_6_26
ATGGCGTTTTTATCCATAAGATTGGCCGGATCCTACCTGACGCTTTTTATCAGGATTTCTCTACTGTTTCTCCAGTCATTTTGGGCTCACTTCTGGAGAAATACTAGATGATGCAAACCGTTTTAGCGAAAATCGTCGCAGACAAGGCGATTTGGGTAGAAGCCCGCAAACAGCAGCAACCGCTGGCCAGTTTTCAGAATGAGGTTCAGCCGAGCACGCGACATTTTTATGATGCGCTACAGGGTGCGCGCACGGCGTTTATTCTGGAGTGCCAGAAAAACATCGCCGTCAAAAGGCGTGATCCGTAATGATCTGAATCCAGCACGCATTGCCGCCATTTATAAACATTACGCTTCGGCAATTTCGGTGCTGACTGATGAGAAATATTTTCAGGGGAGCTTTAATTTGCAGCCCCCATCGTCAGCCAAATCGCCCCGCAGCCGATTATGTAAAGACTTCATTATCGACCCTTACCAATGTATCTGGCGCGCTATTACCAGGCCGATGCCTGCTTATTAATGCTTTCAGTACTGGATGACGACCAATATCGCCAGCTTGCCGCCGTCGCTCACAGTCTGGAGATGAGTCGCCGAAGTCAGTAATGAAGAGGAACAGGAGCGCGCCATTGCATTGGGAGCAAAGGTCGTTGGCATCAACAACCGCGATCTGCGTGATTTGTCGATTGATCTCAACCGTACCCGCGAGCTTGCGCCGAAACTGGGGCACAACGTGACGGTAATCAGCGAATCCGGCATCAATACTTACGCTCAGGTGCGCGAGTTAAGCCACTTCGCTAACGGTTTTCTGATTGGTTCGGCGTTGATGGCCCATGACGATTTGCACGCCGCCGTGCGCCGGGTGTTGCTGGGTGAGAATAAAGTATGTGGCCTGACGCGTGGGCAAGATGCTAAAGCAGCTTATGACGCGGGCGCGATTTACGGTGGGTTGATTTTTGTTGCGACATCACCGCGTTGCGTCAACGTTGAACAGGCGCAGGAAGTGATGGCTGCGGCACCGTTGCAGTATGTTGGCGTGTTCCGCGATCACGATATTGCCGATGTGGTGGACAAAGCTAAGGTGTTATCGCTGGCGGCAGTGCAACTGCATGGTAATGAAGAACAGCTGTATATCGATACGCTGCGTGAAGCTCTGCCAGCACATGTTGCCATCTGGAAAGCATTAAGCGTCGGTGAAACCCTGCCCGCCCGCGAGTTTCAGCACGTTGATAAATATGTTTTAGACAACGGCCAGGGTGAACAGGGCAACGTTTTGACTGGTCACTATTAAATGGTCAATCGCTTGGCAACGTTCTGCTGGCGGGGGGCTTAGGCGCAGATAACTGCGTGGAAGCGGCACAAACCGGCTGCGCCGGACTTGATTTTAATTCTGCTGTAGAGTCGCAACCGGGCATCAAAGACGCACGTCTTTTGGCCTCGGTTTTCCAGACGCTGCGCGCATACTGATCGTAGCGGCCGCTGCAGTCCGGCGAAAAAAGGGCAAGGTGTCACCACCCTGCCCTTTTTCTTAAAACCCGAAAAGATTACTTCGCGTTATGCAGGCTTCCTCGCTCACTGACTCGCTGCGCTCGGTCGTTCGGCTGCGGCGAGCGGTATCAGCTCACTCAAAGGCGGTGATCTCGAGGTTACATTGTCGATCTGTTCATGGTGAACAGCTTTGAATGCACCAAAAACTCGTAAAAGCTCTGATGTATCTATCTTTTTTACACCGTTTTCATCTGTGCATATGGACAGTTTTCCCTTTGATATGTAACGGTGAACAGTTGTTCTACTTTTGTTTGTTAGTCTTGATGCTTCACTGATAGATACAAGAGCCATCAAGACCTAAGGGAATTCCTTCCGTATTTAGCCAGTATGTTCTCTAGTGTGGTTCGTTGTTTTTGCGTGAGCCATGAGAACGAACCATTGAGAATGATACTTACTTTGCATGTCACTCAAAAATTTTGCCTCAAAACTGGTGAGCTGAATTTTTGCAGTTAAAGCATCGTGTAGTGTTTTTCTTAGTCCGTTATGTAGGTAGGAATCTGATGTAATGGTTGTTGGTATTTTGTCACCATTCATTTTTATCTGGTTGTTCTCAAGTTCGGTTACGAGATCCATTTGTCTATCTAGTTCAACTTGGAAAATGAACGTATACGTCGGGCGGCCTCGCTTATCAACCACCAATTTCATATTGCTGTAAGTGTTTAAATCTTTACTTATTGGTTTCAAAACCCATTGGTTAAGCCTTTTAAACTCATGGTAGTTATTTTCAAGCATTAACATGAACTTAAATTCATCAAGGCTAATCTCTATATTTGCCTTGTGAGTTTTCTTTTGTGTTAGTTCTTTTAATAACCACTCATAAATCCTCATAGAGTATTTGTTTTCAAAAGACTTAACATGTTCCAGATTATATTTTATGAATTTTTTTAACTGGAAAAGATAAGGCAATATCTCTTCACTAAAAACTAATTCTAATTTTTCGCTTGAGAACTTGGCATAGTTTGTCCACTGGAAATTTCAAAGCCTTTAACCAAAGGATTCCTGATTTCCACAGTTCTCGTCATCAGCTCTCTGGTTGCTTTAGCTAATACACCATAAGCATTTTCCCTACTGTTCATCATCTGAGCGTATTGGTTATAAGTGAACGATACCGTCCGTTCTTTCCTTGTAGGGTTTTCAATCGTGGGTTGAGTAGTGCCACACAGCATAAAATTAGCTTGGTTTCATGCTCCGTTAAGTCATAGCGACTAATCGCTAGTTCATTTGCTTTGAAAACAACTAATTCAGACATACATCTCAATTGGTCTAGGTGATTTTAATCACTATACCAATTGAGATCAGCTAGTCAATGATAATTACATGTCCTTTTCCTTTGAGTTGTCGGTCTATGTGTCAATTCTGCTAGACCTTTGCTGGAAAACTTGTAAATTCTGCTAGACCCTCTGTAAATTCCGCTAGACCTTTGTGTGTTTTTTTTGTTTATATTCAAGTGGTTATAATTTATCAATAAAGAAAGAATAAAAAAAGATAAAAAGAATAGATCCCAGCCCTGTGTATAACTCACTACTTTAGTCAGTTCCGCAGTATTACAAAAGGATGTCGCAAACGCTGTTTGCTCCTCTACAAAACAGACCTTAAAACCCTAAAGGCTTAGTAGCACCCTCGCAAGCTCGGGCAAATCGCTGAATATTCCTTTTGTCTCCGACCATCAGGCACCTGAGTCGCTGTCTTTTTCGTGACATTCAGTTCGCTGCGCTCACGGCTCTGGCAGTGAATGGGGGTAAATGGCACTACAGGCGCGTTTTTTATGGATTCATGCAAGGAAACTACCCATAATACAAAAGCCCGTCACGGGCTTCTCAGGGCGTTTTATGGCGGGTCTGCTATGTGGTGCTATCTGACTTTTTGCTGTTCAGCAGTTCCTGCCCTCTGATTTTCCAGTCTGACCACTTCGGATTATCCCGTGACAGGTCATTCAGACTGGCTAATGCACCAGTAAGGCAGCGGTATCATCAACAGGCTTACCCGTCTTACTGTCCCTAGTGCTTGGATTCTCACCAATAAAAAACGCCCGGCGGCAACCGAGCGTTCTGAACAGATCCAGATGGAGTTCTGAGGTCATTACTGGATCTATCAACAGGAGTCCAAGCGAGCTCGTAAACTTGGTCTGACAGTTACCAATGCTTAATCAGTGAGGCACCTATCTCAGCGATCTGTCTATTTCGTTCATCCATAGTTGCCTGACTCCCCGTCGTGTAGATAACTACGATACGGGAGGGCTTACCATCTGGCCCCAGTGCTGCAATGATACCGCGAGACCCACGCTCACCGGCTCCAGATTTATCAGCAATAAACCAGCCAGCCGGAAGGGCCGAGCGCAGAAGTGGTCCTGCAACTTTATCCGCCTCCATCCAGTCTATTAATTGTTGCCGGGAAGCTGAGTTAGTCGTTCGCCAGTTAATAGTTTGCGCAACGTTGTTGCCATTGCTACAGGCATCGTGGTGTCACGCTCGTCGTTTGGTATGGCTTCATTCAGCTCCGGTTCCCAACGATCAAGGCGAGTTACATGATCCCCCATGTTGTGCAAAAAAGCGGTTAGCTCCTCGGTCCTCCGATCGTTGTCAGAAGTGAGTTGGCCGCAGTGTTATCACTCATGGTTATGGCAGCACTGCATAATTCTCTTACTGTCATGCCATCCGTAAGATGCTTTTCTGTGACTGGTGAGTACTCAACCAAGTCATTCTGAGAATAGTGTATGCGGCGACCGAGTTGCTCTTGCCCGGCGTCAATACGGGATAATACCGCGCCACATAGCAGAACTTTAAAAGTGCTCATCATTGGAAAACGTTCTTCGGGGCGAAAACTCTCAAGGATCTTACCGCTGTTGAGATCCAGTTCGATGTAACCCACTCGTGCACCCAACTTGATCTTCAGCATCTTTTATTTTCACCAGCGTTTCTGGGTGAGCAAAAACAGGAAGGCAAAATGCCGCAAAAAAGGGAATAAGGGCGACACGGAAATGTTGAATACTCATACTCTTCCTTTTTCAATATTATTGAAGCATTTATCAGGGTTATTGTCTCATGAGCGGATACATATTTGAATGTATTTAGAAAAATAAACAAATGGGGTTTTTTCGCGCAGGCACATTTTCCATGGTGCCACCTGACGTCTAAGAAACCATTATTATCATGACATTAACCTATAAAAATAGGCGTATCACGAGGCAGAATTTCAGATAAAAAAAATCCTTAGCTTTCGCTAAGATAATTTGCTGGAATTCGCGGCCGCTGTTTCTTCGAATTCGCGGCCGCTTCTAGAGTTATGACAACTTGACGGCTACATCATTCACTTTTTCTTCACAACCGGCACGGAACTCGCTCGGGCTGGCCCCGGTGCATTTTTTAAAATACCGCGAGAAATCCGTGATCAGTCAAAACCAACATTGCGACCGACGGTGGCGATAGGCATCCGGGTGGTGCTCAAAAGCAGCTCGCCTGGCTGATACGTTGGTCCTCAGGCCGCTTAAGACGCTAATCCCTAACTGCTGGCGGAAAAGATGTGACAGACGCGACGGCGACAAGCAAACATGCTGTGCGACGCTGGCGATATCAAAATTGCTGTCTGCCAGGTGATCGCTGATGTACTGACAAGCCTCGCGTACCCGATTATCCATCGGTAAATCGTAGAGACTCGTTAATCGCTTCCATGCGCCGCAGTAACAATTGCTCAAGCAGATTTATCGCCAGCAGCTCCGGATCACGCCCTTCCCTTTGCCCGGCGTTAATGATTTGCCCAAACAGGTCGCTGAAATGCGGCTGGTGCGCTTCATCCGGGCGAAAGAACCCCGTATTGGCAAATATTGACGGCCAGTTAAGCCATTCATGCCAGTAGGCGCGCGGACAAAAGTAAACCCACTGGTGATACCATTCGCGAGCCTCCGGATGACGACCGTAGTGATGAATCTCTCCTGGCGGGAACAGCAAAATATCACCCCGTAGGCAAACAAATTCTCGTCCCTGATTTTTCACCACCCCTGACCGCGAATGGTGAGATTGGGATCTGACCTTTCATTCCCAGCGGTCGGTCGATAAAAAAATCGAGATAACCGTTGGCCTCAATCGGCGTTAAACCCGCCACCAGATGGGCATTAAACGAGTATCCCGGCAGCAGGGGATCATTTTGCGCTTCAGCCATACTTCATACTCCCGCCATTCAGAGAAGAAACCAATTGTCCATATTGCATCAGACATTGCCGTCACTGCGTCTTTTACTGGCTCTTCTCGCTAACCAAACCGGTAACCCCGCTTATTAAAAGCATTCTGTAACAAAGCGGGACCAAAGCCATGACAAAAACGCGTAACAAAAGTGTCTATAATCACGGCAGAAAAGTCCGCATTGATTATTTGCACGGCGTGGCATGA
+
--++++-*''1&&&'+/((**-,'&&'(()6@DC<<=>FFGIJGJJGJB@3***')*(((''+'((678=@**''%##%&+3'&&&+(&&&(%%$$$:>BIJBB@32499=<@ABJGJHECCDA1...8?;;;:0/-''''/-,-++00232/*.68?>>><?96277=>AGJDDCC@??@99969:GEAA2FJA/))*A@DGEIJFI@GFFEDJJIJHJIIJJJJIJJJHJJIJJHJJJJIJJJGFHBAEEJBBBJHJJJGJFFE>==C<?,)((****%%%++22;=@CJDFJJFHF@@?@F9>...----1((((+FEJJFGEGEJJHIJJJJGJGHHGABEG@??@HJJJGAACFJGEJJJJJJJGJGJJJJGEGJJJHJJHGFHF-,,061/)'('('(''(*((()/+(26965568<CFHJJJGFJGIJ?<99:8/2//041.::@JJFF634<>?E;7788/43*.,&&&&%%&)*.;E>>?>FHFJCA>=BC=>8755>8633=>AFGCJFGIFDGIAACGIGHDFJEFJHHFGJJJHFGIJJGJJFJGFJJIJJJJFIDDJJIJJJFJJGDCC:772-''))13DFB?@@FJFIJJJEDCGGC5545>778?CDCGIFHGDDDJJJIB?@>=JJIJJJECIBC7445566757588:HJJFHFJJJJJG8778=@GDGDABGJJIJHFFIFJDBA><<:<???=GFHJFIGIJJJFEIHJJJIGDJJDIDJIIEDCCCJJIJFJEIJIGIJJJJJJJJJJJJJJJIJFIJDDDJJIIJJJJIJJGJHJJJJIJJECDCFJJJHJJHJJJJJJJJHGJFFEFBDEIJIGJJJJFJDHGJDCBCA87/+++BHAACBGBBGJEDA@?>56443336?ABBGDHJJ??>?>>DB6++7++3;=?EJJIJJJJGGFDBEFDJFEDDAC@<88:<<>8888?//..89<<<;;BIJJHJJJJHDFCFIGJFEEDJJJHJFJIJJJIJJJFEFFJI876:999:HIGFAJJFDEJIJJIJJJJHJ>DEJJIEJGJBA,,,,FEHJJJJJJJJJFJJJJFGGGHEECDHJJJGJJJJFHJFDCDCCAACJDJJ<;;;:;>ICBAACEDHJJJJJJJEJJJHEF@:35=DHJJFJHJJJFJIGJIIJIJID?>?@@@=>;>B=?FBAABDHJJJJEJGJJJJJGJ=;<<BJJHJEJFDC>B;::;7:00366:9DIHEGFJJFJJIJJIJJJC@>=.((((<=???GJDF?>((((+))*3<<;:89<>5345768/+****++-66666:666655548<<---/B?.77:GHEJ?CBEJHJJJ;==>JJB??AJIJJJJFGFJJIJHFGF<;;;IHFFCAIJJDCB=HD:=<8DEEFJIFBJIJJJJHHJJFEJHHJGFGGJJJACD@?A@CB988==>>@@ADD===AJJBDCIGJDC;;;==ID>9988=>?7+)((+'%+5=BEEJJGIEDJEI777?<31334>GB?>@A>=<?DFJHEEG@@A@@GB@0.445<::6-47?A?3/;;<JJGFBHDHGEJJJJJIGHJFFEJIJGIJJJGIIIGJJJJJJHDCGJJFJCCECIJJGC@?>@JJIHEFFHDFFGGJFFDDE<34@@JGJEJHIIJ4454D;;JJJJJHIAB@?B2001))))1+,.6@BEGIHEFEFGDC=945444>;<<EEDFBBEFEJHIEJBAFHGJJ??:846988..4B@ADF6443660.//334FFJJGJHHFDDJJJJJJJJJJIJHEJIIGDIFIJJEFGFHJJJJIJGHEEHJJJJJGGHGJ>?>@>>8BCCEIFEFCGAA@??@AAB@766>E@--''''*((-.--+))+0-**;9596@DB>DAIJJJHJJHJJHGJJFGGJHJHJJIHFEJJJJJEHJJIJDDEHFJJJDA@A>;99:>6443/.,(&''(&*+-*,-/54877=>A@A=77;;B9769>4211*(((EECBDJGIJHJGJJJJJJJIG6666HEEE>=>FIDFJ<<<<<=<JJEJGDEJJIGGHGJGEA?AJDDEEJFJFEJJIJFJJJJJJJHIBBG@???JFGDCDBFFGGJGJJJJJJJEJHHJJFJIJ0////G<;<;>C84/--''A>?>??@HEJJIJJEJJI6666HHJJJEHD.'''(-+)''''(,,-A@@@AG0055:<???DEJHJJJHHJJJJJJJIJJIJJJJJHHJHJJJJGHIJJJAABBJF@??@JEJGGJJJJIJJHFJGGIJEHHEFGBDHJFJIJJJJJJJJJJIJJ>A??99:?>>?EJBBB?F=66B@FDDFDACGJIHGGJIEFJJJIJJJIFGIJGJF4331@;318777JD@<799A4333877CFHI====3222EGDGHJIJJJJJJJJGJJFHBED;<<<HJIJDEHIJJJFGA;@;JJIJGJJJHHJHDCADGGFJJJJED7777JJFGJJFGIGGJJJHJDFGB?>8FJJJJHHJGDFGJJIJF@4A><C.,,,79;@C@<=><>><A<:7*(()))''''*+17877735?@CB@@D@FGGCIIIJJJHJJIHGCDIJB<IEEFGJFFGJHJIGDJGJIJEDHEIGJJJJJJJJIHJHJJGEDDCDFJJEJEJE8<IJ=<9,'(')*:=>=@>>?>;;.---5<=DCDC@@@AFB<<;=E>5??B9?@<=>?>DA><>666>HHJJDCA@)(((2768=<<=<:;<DDDEDC>=>@B@FGFHFGJGJC@@@BA>ABDFJHGIJGB856:;JJHFBBCBHGJJGGEHGIJJJJJGJ0//GJJJJJJJJDDCAGHCFFFIHJJJHJGJJHHJJ<;;;JFIEJJEDEGJEJFHJDGHEGEJHF=@97656*'&&'/.,,,12<CCJJJHIJFJED9745667BGJJJJJJI<9('''300156@@D?=;;0**-..89:=>?D7JFFFHIJJJHJJJJJJEIFEHHJJJJJJJJJGIHHJFGE?@?@FFFJF@A@J>@>=EG>78>DDD67211:ABFEDCBDFHJIHJFHHGJEI)($%'59;?@@@BE>>JJGJJGF866?@JIJCB>7('&&@B@HJHJJJJGJJJJEJJJJJGECGFGJFJGDDCCED?CFJ?==><;779JJFJJJJGJJHGJJJHIJJFJJJJJGJDB75,,9JJJGGJCAB9DJGJJJJJJJGEFF6*&$&&&)*11@>;=;;=>H;77<DCDIIIJJJIIJJJGGIGHJJJJDED<<JFEHIJE>===IEJFIDJDIDEBAB80/--0.01@DJGEIGJJFHFHJGFJHFJ=:7789JEGFCIGDCCDEE>>>JJHHJJFEBB:::98)(**.-,+++-6?>@<<=>JJIIHGFCACDDHHF??@;11,,,((&%%554579A@EIEEEEIJGJA:;;:<CA:?;9;;;EFJGEFCJGJIEJJGGJHJEJEBB>;6//@AFDFBDAD::::<<<<<==@CDFBGEEGECB@@<420,--*++-(((+*+,@CCCFDA;BBBDDCHJHEHDJJHGHGDJEJ<;;;G//50?EIJIHDHHJIFJJJJJJJJIJJJHJFJJFJ=<EEJHCDCDJDFDD=<>=>E>:---./--.:+*.(889GJJIJGHFCA>?GJFJJJ=;<;AD;884443.('''DBACDAEECJ@:;?@>?FDJJHEDD((((..)*56>@=>==IIFHIJJJJCBBE;::;IHIFIDEEIJJJHJJJJJJICCCGJJJBCB:99:@@@@D@AB@4232./=?4443?9:9:<>GIB=@?9FBJJIIHIHFHFJJJJJGFHHC?:6211B?@@ABJFGJIDEJIJDJHJJ?@<@:87;8;<=>?EJHJJGJHGJHHJJFIJGJJJJJFJDEDDIJGEIJJJJJHFJFJIGJJHJJJJJIJHJJIHIJJJJIGJJJGIDIIJJJJEIGJGHGIHJGGJDFF:?GH=>65@@HFDGFD@JJJFEEA82/..**,,..4FJGJI?=<=BGIJHGE*''2(&%%(&&&.//356;JEJJJFJJJHIFEEJIEHHEJJJJJJJJJIJIGAB@BJJJJJJJIJJJGJIJI@@GBCEHJJJJJGIJIJJECF<;;;JJJEEDJIIJJIGG???@GCJFFJIJJJHGJGEECBGGFECGEIFGHDHGIGHH@<97668634778;44JJJHDC@?<>C>?@?J53211..(()-4'**+++,BADDDFGGJGJJJJJJJJIDGGJJJHDDCDGGJIJHJHJIDJJJHJEJJJJJJH@@?HIJJJGCCDBA><3333566IJJJIJJJFJGD;;;<GB?@8776-+'((68@HGFFJJIHJJJJJIJJHIFJIBJGIJECEJHHJJJJF0002D>AJJJHJJDECBDCAHEIGHGDDFJJJJJJJJJJJJJJJJHJJJJIJGIGHJJH66/+'',++,DJ;::>J><:976=>CIJFJH?A@>?@CJI@;555>C@A@D@53322114<=;?A===?JJJJI>=<;.''))*1**7:BGDEBBA+&&'99CD=:;CAC<98:<<AE;:::97<ACC4466CDDJJJJJJCJGGJFACGJIJEBJHEFECJJJJJIJJEDHFJJJJJ===>HFD??B:5557AEDJHJJJGCBCJHJDJFFIJIHJJJGGJJHJGEGJEHE><6---09:ABDJHJGFEA9,,CBFJHJJGJGJFDDDEJJJ??>A///0'%%(&&&&(/,(()*,,('(''&&'245(75556<;88:;?A@:::;88>>?AGIJJFIEJDI>>?IJFGGJJJGJIJJJJJJJJJGIJIJJJIEJGGJJJHJJJGJJAAA@B7787<AECCAA@A?EGFHE<;;<210+-+*(+8+***;F;HGGHJ@A@B=;9.22B433.1--,1568:BBHHJ@<:C>=@BJJJIIFJGJIGHGJGEFFDJJHJGJGJJFDD@ECFFFDBGFDDEEJFJJJHJJGIJIDIDEDCEFJJIEGJJHJJHJCEF???GD;50,575*C;=AA100''%%$$''&$%)69:CBCCFCGJJIJJEHDGGJJFGJHJJJE?>=??ECC?JJCECJFIGIJGFJJJ8886++4=CJJFJ;778B988////3/*$$$$&%%%(02:=<<?F?>?>JJJIJJJJJJIHJIIJJJJGJJJJGGF@AA@JJJIFGJEGHJIJJHJJIJHJJJHJJJHFHIJFJJJJJHGGJIEBCJ<:5566:89:?>;@FGCDDCCCCEJJIJJJJJJEHJHGGJC>==>08;JGHJJEH9,++*+..'&&&&&&&''((-644?DJIJIAA@BED?<<<EDC7A@?A@BCHJJHJFFDDGGDB???@B=<9,,,,999::;<93/)+2////<<>B:?DBG?4FDA<GJHJHGJJ==<=E;97:-**)9;;<EECDJJIJJIJJJJIJHJJJ9777;=CEEDGJGHHJJGD@;7777?>@AAAJIJJJJGJHIJJJIGJJJIJJJJHJGJIJIJIHFJHDJFE9999?612'''.--)(*39>....JJJJFJJIFFJEEJFHGEAACCGFJEJJJJJFJJHJFJJJHJFGJJGIH<<EJJJIJJJJJDJC?;:::83+))))++(%&&&-023<?@A@=?@BIHJJJJHJGJJJJJFIJJJGFJDDJJJJIIJJFDF81/''*%%%'&'(''))/02.7:EJJJHJJJJJ>;;<:887010:=6459CDCIJGJJJGJIJHFJFG??>;<<>JJGGJJJJJGJGJJIJJJHHJJJJJJJJJHFGDFJGGIFFEF@AA0///777@A@<<;<@JFHIJFGGFA?72)'%/0..//83178222.+*)(*/*+799;7:5667CB??F@@@@JGA@CDGFJEHGJEEIJJJIIJJJFJJJJDBDDHI((((3..6:BEJCACCICA@AACH@@A8711*335BJJJJJEJGGGFIJJDFFIJGJJGGIGFG@@33++,5?FIJJJEJGFFJJJJJJJFJJJJJJEIJJIJIEJHI@FJJ@=<=.-..GDDIEJHFJJJHHAB@=<1/-(%$$
@Glass_T7V_3_D3_11_6_27
GCTACTAAGCCTTTAGGGTTTTAAGGTCTGTTTTGTAGAGGAGCAAACAGCGTTTGCGACATCCTTTTGTAATACTGCGGAACTGACTAAAGTAGTAAGCTATACACAGGGCTGCGGTATTTATTCTTTTTATCTTTTTTTATTCTTCTTTTATTCTATAAATTATAACCACTTGAATATAAACAAAAAAAACACACAAAGGTCTAGCGGAATTTACAGAGGGTCTAGCAGAATTTACAAGTTTTCCAGCAAAGGTCTAGCAGAATTTACAGATACCCACAACTCAAAGGAAAAGGACATGTAATTATCATTGACTAGCCCATCTCAATTGGTATGCATGATTAAAATCACCTCCAGACCAATTGAGATGTATGTCTGAATTAGTTGTTTTCAAAGCAAATGAACTAGCGATTAGTCGCTATGACTTAACGAACATGAAACCAGACTAATTTTATGCTGTGTGGCACTACTCAACCCCACGATTGAAAACCCTACAAGGAAAGAACGGACGGTATCGTTCACTTATAACCAATACGCTCAGGAATGATGAACATCAGTAGGGAAAATGCTTATGGTGTATTAGCTAAAGCGACACCAGAGAGCTGATGACGAGAACTGTGGAAATCAGGAATCCTTTGGTTAAAGGCTTTGAGATTTTCCAGTGGACAAACTATGCCAAGTTCTCAAGCGAAAAATTAGAATTAGTTTTTAGTGAAGAGATATTGCCTTATCTTTTCCAGTTAAAAAAATTCATAAAATATAATCTGGAACATGTTAAGTCTTTTGAAAACAAATACTCTATGAGGATTTATGAGTGGTTATTAAAAGAACTAACACGAAAAGAAAACTCACAAGGCAAATATAGAGATTAGCCTTGATGAATTTAAGTTCATGTTAATGCTTGAAAATAACTACCATGAGTTAAAAGGCTTAACCAATGGGTTTTGAAACCAATAAGTAAAGATTTAAACACTTACAGCAATATGAAATTGGTGGTTGATAAGCGAGGCCGCCCGACTGATACGTTGATTTTCCAAGTTGAACTAGATAGACAAATGAATATCGTAACCGAACTTGAGAACAACCAGATAAAAATGAATGGTGACAAAATACCAACAACCATTACATCAGATTCCTACCTACATAACGGACTAAGAAAAACACTACACGATGCTTTAACTGCAAAAATTCAGCTCACCAGTTTTGAGGCAAAATTTTTGAGTGACATGCAAAGTAAGTATAATCTCAATGGTTCGTTCTCATGGCTCACGCAAAAACAACGAACCACACTAGAGAACATACTGGCTAAATACAAAGATGAGGTTCTTTATGGCTCTTGTATCAGTGAAGCATCAAGACTAACAAACAAAAGTAGAACAACTGTTCACCGTTACATATCAAAGGGAAAACTGTCCATATGCACAGATGAAAACGGTGTAAAAAAGGATCAATCATCAGAGCTTTTACGAGTTTTTGGTGCATTCAAAGCTGTTCACCATGAACGAATCGACAATGTAACCTCGAGATTACCGCCTTTGAGTGAGCTGATACCGCTCGCCGCAGCCGAACGACCGAGCGCAGCGAGTAAGATAGAGCGAGGAAGCCTGCATAACGCGAAGTAATCTTTTCGGTTTTAAAGAAAAGGGCAGGGTGGTGACACCTTCCTTGCCGGACTGCAGCGGCCGCTACTAGTATTAATATGCGCGCAGCGTCTGGAAAACCGAGGCCAAAAGACGTGCGTCTTTGATGCCCGGTTGCGACTCTACAGCAGAATTAAAATCAAGTCCGGCGCAGCCGGTTTATCTCACTTTCCGCGCGGTTCTCTGCGCCTAAGCCCCCCGCCAGCAGAACGTTGCCAAGCGATTGACCATTTAATAGTGACCAGTCAAAACGTTGCCCCACTTCCACCCTGGCCGTTGTCTAAAACATATTTATCAACGTGCTGAAACTCGCAGGCAGGGTTTTAGCCGACGCTTGATGCTCCAATGGCAACATGTGCTGGCAGAGCTTCACGCAGCGTATGGATCTAGCTGTTCTTCATTACCATGCAGTTGCACTGCCGCCAGCGATAACACCTTAGCTTTGTCCACCACATCGGCAATATCGTGATTGCGGAACACGCCAACATACTGCAACGGTGCCGCAGCCATCACTTCCTGCGCCTGTTCAACGTTGACGCAACGCGGTGATGTCGCAACAAAGATCAACCCACCGTAAATCGCGCCCGCGTCATAAGCTGCTTTTAGCATCTTGCCCACGCGTCAGGCCACATACTTTATTCTCACCCAGCAACACCCGGCGCACGGCGGCGTGCAAATCGTCATGGGCCATCAACGCCGAACCAATCAGAAAACCGTTAGCGAAGTGGCTTAACTCGCGCACCTGAGCGTAAGTATTGATGCCGGATTCGCTGATTACCGTCACGTTGTGCCCCAGTTTCGGCGCAAGCTCGCGGGTACGGTTGAGATCAATCGACAAATCACGCAGATCGCGGTTGTTGATGCCAACGACCTTTGCTCCCAATGCAATGGCGCGCTCCTGTTCCTCTTCATTACTGACTTCGGTCAGCACCCCCATCTCCAGACTGTGAGCGACGGCGGCAAGCTGGCGATATTGGTCGTCATCCAGTACTGAAAGCATTAATAAGCAGGCATCGGCCTGGTAATAGCGCGCCCGGATCAATCTGGTAAGGGTCGATAATGAAGTCTTTACATAAAATCGGCTGCGGGGCGATTTGGCTGACGATGGGGAGGAAATTAAAGCTCCCCTGAAATCCTTGCTGATAGTCGGCGCCAAAAATGCAAGCGTAATGTTTATAAATGGCGGCAATGCGTGCTGGATCGAAATCATCACGGATCACGCCTTGACGGCGACGCTTTCTTGCACTCCAGAATAAACGCCGTGCGCGCACCCTGTAGCGCATCATAAATATGTCGCGTGCTCGGCTGAACCTCATTCTGAAAACTGGCCAGCGGTTGCTGCTGTTTTTGCGGGCTTCTACCCAAATCGCCTTGTCTGCGACGATTTTTCGCTAAAACGGTTTGCATCATCATATTTCTCCTCTTTCTCTAGTAGCTAGCCCAAAAAAACGGGTATGGAGAAACAGTAGAGAGTTGCGATAAAAAGCGTCAGGTAGGATCCGCTAATCTTATGGATAAAAATGCTATGGCATAGCAAAGTGTGACGCCGTGCAAATAATCAATGTGGACTTTTCTGCCGTGATTATAGACACTTTTGTTACGCGTTTTTGTCATGGCTTTGGTCCCGCTTTGTTACAGAATGCTTTTAATAAGCGGGGTTACCGGTTTGGTTAGCGAGAAGAGCCAGTAAAAGACGCAGTGACGGCAATGTCTGATCCGGAATATGGACAATTGGTTTCTTCTCTGAATGGCGGGAGTATGAAAGTTCTGGCTGAAGCGCAAAATGATCCCCTGCTGCCGGGATACTCGTTTAATGCCCATCTGGTGGCGGGTTTAACGCCGATTGAGGCCAACGGTTATCTCGATTTTTTTATCGACCGACCGCTGGGAATGAAAGGTTATATTCTGATCTTCACCATTCGCGGTCAGGGGGTGGTGAAAGATAGGGGACGAGAATTTGTTTGCCGACCGGGTGATATTTTGCTGTTCCCGCCAGGAGAGATTCATCACTACGGTCGTCATCCGGAGGCTCGCGAATGGTATCACCAGTGGGTTTACTTTCGTCCGCGCGCCTACTGGCATGAATGGCTTAACTGGCCGTCAATATTTGCCAATACGGGGTTCTTTCGCCCGGATGAAGCGCACCAGCCGCATTTCAGCGACCTGTTTGGGCAAATCATTAACGCCGGGCGAGGGGAAGGGCGCTATTCGGAGCTGCTGGCGATAAATCTGCTTAGAGCAATTGTTACTGCGGCGCATGGAAGCGATTAACGAGTCGCTCCATCCACCGATGGATAATCGGGTACGCGAGGCTTGTCAGTACATCAGCGATCACCTGGCAGACAGCAATTTTGATATCGCCAGCGTCGCACAGCATGTTTGCTTGTCGCCGTCGCGTCTGTCACATCTTTTCCGCCAGCAGTTAGGGATTAGCGTCTTAAGCTGGCGCGAGGACCAACGTATCAGCCAGGCGAAGCTGCTTTTGAGCACCACCCGGATGCCTATCGCCACCGTCGGTCGCAATGTTGGTTTTGACGATCAACTCTATTTCTCGCGGTTGTTGAAATTTCACGGGGCCAGCCCGACAACTGCGTGCCGGTTGTGAAGAAAAAAGTGAATGATGTAGCCGTCAAGTTGTCATAACTTTAGAAGCGGCCGCGAATTCGAAGAAACAGCGGCCGCGAAACCCGAGATCATTCCTAGCGAAAGCTAAGGATTTTTTTTATCTGAAATTCTGCCTCGTGATACGCCTATTTTTATAGGTTAATGTCATGATAATAATGGTTTCTTAGAACGTCAGGTGGCACCATGGGAAATGTGCACGGAACCCCTATTTGTTTATTTTTCTAAATACATTCAAATATGTATCCGCTCATGAGACAATAACCCTGATAAATGCTTCAATAATTTTGAAAAAGGAAGAGTATGAGTATTCAACATTTCCGTGTCGCCCTTATTCCCTTTTTTGCGGCATTTTGCCTTCCTGTTTGCTCACCCAGAAACGCTGGTGAAAGTAAAAGATGCTGAAGATCAGTTGGGTGCACGAGTTCGGGGTTACATCGAACTGGATCTCAACAGCGGTAAGATCCTTGAGAGTTTTCGCCCGAAGAACGTTTCCGATGATGACACTGTTAAAAAGTTCTGCCTATGATGGCGGTTTTCCGTCGTTGAAGCCGACAGCAGCAATTCGGTCGCCGCATGCCGCTTTTTATTCTCAGAATGACTTGGTTGAGTACTCACCAGTCACAGAAAAGCATCTTACGGATGGCATGACAGTAAGAGAATTATGCAGTGCTGCCATAACCATGAGTGATAACACTGCGGCCAACTTACTTCTGACAACGATCGGAGGACCGAAGGAGCTAACCGCTTTTTTGCACGACATGGGGGATCATGTAACTCGCTTAATAGTTGGGAACCGGAGCTGAATGAAGCCATACCAAACGACGAGCGTGACACCACGATGCCTGTAGCAATGGCAACAACGTTGCGCAAACTATTAACTGGCGAACTACTTACTCTAGCTTCCCGGCAACAATTAATAGACTGGATGGAGGCGGATAAAGTTGCAGGACCACTTCTGCGCTCGGCCCTTCCGGCTGGCTGGTTTATTGCTGATAAATCTGGAGCCGGTGAGCGTGGGTCTCGCGGTATCATTGCAGCACTGGGGCCAGATGGTAAGCCCTCCCGTATCGTAGTTATCTACACGACGGGGAGTCAGGCAACTATGGATGAACGAAATCAACAATCGCTGAGATAGGTGCCTCACTGATTAAGCATTGGTAACTGTAGGACCAAGTTACGAGCTGGCTTGGACTCCTGTTGATGAATCCAGTAATGACCTCAGAACTCCATCTGGATTTGTTCAGAACGCTCGGTTGCCGCCGGGCGTTTTTTATTGGTGAGAATCCAAGCACTAGGGACAGTAAGAACCGGGTAAGCCTGTTGATGATACTCACTCCTTACTGGGTGCATTAGCCAGTCTGAATGACCTGTCACGGGATAATCCGAAGTGGTCAGACTGGAAAATCAGAGGGCAGGAACTGCTGAACAGCAAAAAGTCAGATAGCACCACATAGCAGACCCGCCATAAAACGCCCTGAGAAGCCCGTGACGGGCTTTTCTTCTATTATGGGTAGTTTCCTTTGCATGAATCCATAAAAGGCGCCTGTAGTGCCATTTCCCCATTCACTGCCAGAGCCGTGAGCGCAGCGAACTGAATGTCACGAAAAAGACAGCTCGGTCCCTGATGGTCGGAGACAAAAGGAATATTCGGCGTTTTGCCCAACA
+
,,--/,&%%''.54179:DJJJDBBGJDCEAACH>F666=EJJJ----DCCFBBCCA:::;HB<:80.09DIJJHGIJFJIJJFGFFJA?><=0++%%%('&&2111123212*'&&+,-,--.8677>AJ:988886>=<858+,,)+,,3,,,,1-('':7B?@BBJIHJJJJJJHJJJJGF922<JJJJJDACEGIEJHHGJHDDEFGIEIHFHCBAA@CB>=<;=<:::64234;866>>=?A6>AACJJJGDCBBC@@IIGJIHJG=>CJJJGEFDEEJE@@?GJGJHJIFJHJJEE665@A@ABJHJJGJC??70)(()0-.-2121-.((((*+68:=EEDG<;::('&''.0?::;CBFEFBAA@CC>?7777B99866:;DE@CDGHIHGIG?JJGJDGCDGCGFJJHHDDEF;;;50.-+*,*)*+,/023;722222;JHHJIGFCCDHJFGAABDHFEG@?EIHHJGE<;;<999DJD5444<=>FDEGJJJJA8745,,,)+))*/2<?BCDJGJJE;;;=JB>=,++)(((*:;@BDG>=;:;;;<<<IJIHJGFD537---FCBGB@@@E7667=-++'(*)+/-,=??ABBCEJBAABBA@@AFIIGGDH?@JJJJJJJIJJJEIFHFJFJJIHBBCBCDJHIJ@JJGGFF999:<;:B?C@EFHHFD==@>?;:<FJFCA42220/,***2>B999:BGJJIGDCDEJJGBI@A;:99<=9999;677HFFHBB@CHCCDCE>><=D?@AAHEBCDC@;6:<C<<=;>?7<>FFBCCD=:9&%'*./2457@A4422668999:<9667EH@A>??@J??*)(+.-/FFG?>>@ABCCEH887:22+++,*-,)467:IAGF?==<>;3=>ACEEGJEEGJFJDGA>?@CIJJDEFBCDCB?6443(2=CJGHJJIFJGFJJ@BAA5555ID>>:5560/./9ADFFCB>?EJGDIDA<>FJHJJJIIDCCE>EGJFGEDDJJEHEJJCDCFJFBECB><=>IJJJJIJHGJJJJJJC=>HGJGIJJHGJFHCEID<;;=-***--**,/;FGFJHHGJ@>=ECCJGJJHAA@@JHJJJAAADJFJJJFGJJJGEJHAJIEGHJJJGJJJJIJFJJJJJGJJIJFJJIGJHGIJEHIA=;:57>8+++-556?BJFDEDFEGHJAA?BBFHDFEHEGIJEJJJJHIJJJJGJJDJGEB<==B>?>@GGJJJHJJECDE>9787/(()+:?AIIJGJJJHEJEECCJFIIJJHEDBFDJJJJFHGJDFJJHJFBJB@@ABGHFJJJJFJJH?===10&$$'''$$&('(&&'('4999::;;7.-+&)--/DJFGJJIJJIJGFGGJJJJJJIJJJJJJHGEDDJHJFCDBBJEDD@@CEHFEDFJJHEJJJJHIIHCBCIIJIJ9976=B???GIJ>>>>8313EA>=211+(((*--5568A@?@JJGF??>?521:5557DCA:/.---55222-./55788?@*)))*ABC===>JJEJDDIEJHHJJDEF----A)&&&->AAEFDDJIJFHIGJEJJJJFJJD:::8<;<=CCB?@?CBDFIGG73/02/++,-9;@ABFEA?;:;;<CGEFFJJJFIEEIEJJIGG<;8ADH2//../38;9>@767<JCCJCJG22224&%%''223999::6..2=EJJCAABJJJFFF::::JFJCEDEBJGJJJJJJJFJJJHJDDABB===@EGFA>=>,,,-9;@??EDHHIDAF----DJEJJJIJJHJBAABCEFJJJJJHJJFJJJJJJIJFJ>=C5<-))(('(-,-.-2--..1111((((551000:;<<>=0@C@A?>CFGEDHGEHHEJ1/0/07668BFJEJHJI6661111JIJJJIJJJJJJ@@@AECB@555200/9;<@CCDECBBCC9333=ACA?544447?BBBHIJJJJGJJJH?22--/1+.010350&&&&%/1////))*+*('(,++,FFEGICGDCCB@@@@JBA@>??;=>=><<<,,,,''''))$$%'043/0423332689AAB?>==<==<;7777ACCIJHJFJJF9999G=DIDDCAHFHGJGEJJJGIJIIJFJJ;:::DHGH@<=<@D99897667FHIGFGHIIGIJHJJJ=;7888=J444?@AG<HGDEDFJJJ..---ECDHGIJFJJJJJGGIIJGCA>=2223;;D**+EJIFJEJJHJJGJJJFEFEJIEJCBC@C99=?JA555=@223((()<9?;2-566FDFJJGFJJJHJJFFJG::::@<<>FC@GC3334CD@@BCJJFD?=?>DCAJ?><8677?>AAJGGJHIJIGFJFGIDFGFHGJJJJJJJJJJJGJJJHJJIIJHJGHJIIJJGGCCBBJFFDBA??=>AJJGHHJIJJJ@JJGJJJJIGHJ;;;;FFDFJJJJJJJFIGDJGE>985/('''=>=>=AC<<C@DAC=900,/)&&&*-1115...0(((*98442138=GEDDBGFJJJJJFFD@@===>???>:94--C:99<B9:;6773454B=<:@JC5F2IJHJJEHJGJJJJJ=4225??;;;>?@AEDG@EFEGJGHEEF985555:=?EACA6666B8887771****5<::9;@AJDHGG2111JHJJCCCEGIJIIDCCDADJF<=<=JDA@100,,,-/-/1/')),0+++-??AJEGADC<?5444@DJGJJJJJJIHFGJJJJJJJFFFHJJEGDJJ>==<EDDDIIIF544377FDG?=897:<<@?9911:A?5.../,++,)((&&&:8;2111666/.....++'&&4@@FFJGDDDAJEHD;JFHHGJFGJIJJJCBB1111=;91222;;<>C>=<=C***+0/40@JABBAE??@@<8***+355A=@9AFDA22241888::98DAD---.=DDBACEDAA;9:-*,,))+.)(((*1432233HHEFDJJEJIGJHGJJJIHJJJGJHJJJJJJJGJJGDJ7:3+;=@>>>=HE::99FCBBBCF???>ECBDFDCJCDBAB:86;899:?AJJG>>=>J<2//.01(&()+../888:;=>5)???@>?88786556J<;<JJJJJFFFFGG=<9878ID(''&%$(+;DJFBJJIFJIJJJHIG55594.--..>E:AB::::DCCJ999:HGIH>D;;GGJJHFHFDBBIGJJGJJGGJJHIGJJJHEHGFEH97777JEGFJGJJJJFFJJIGHIJHGJ@@??BFEGJJHHJ@CFJFEJCBJJJJJGHJJJ665487888=?CBACJHIJFIJFJJHJJJ@?@=:88777J?><>FCJGJHJFJJJHJFFCJJGGJJJJJJJIIJJJFGFJJIJJJEJJD@BA>+*'''&&&&.//2555JJHEEEJFJJJHJDBF?=88HHAABAIJF<9892/08431--..34AACBDCD@A?CC2228@ADE<=D>C=4JIGIIJJJFFEFFGJJGJIJJ=AIJJJJJGIFJI>=F<BEE@=<=BACDDCEEEGGJGJFGJCABEFIHGJB9;<;;<?=@?AHDFEG<B8)-++17<2223///((&%&-43'';;:==DDCCBDCEHEGFJJ655,+)))&%%%&,22.**)(*.4667:;;?C;EABJEIGIJJJJJJJJIDEJD.-12---11)=>00017798888,+++1232**++<>CFJDBDCBCFFEGEBDDJJHGIJHJJIJIJFJHDJF>???BCE7777HG310011(%%%'36777BBBBEIGHIJJ6554432214?ACCAB@@EJIJIJJIE>>>==HFJHJGJJIJHFJ=888CDHJGJIGJJIFGJIJCJC<DEC@?@@A:9000148<9:::('''CFE>B>A>D>=<<D3111@?>?BJJHJJJFJ<<<=J@==<*))*=AFIEJJHBED=931/5<9:?@?DFJJJGJJJFCA?@?ADD@@>@BB=>>>JCBHGI<<<533.('''*2@A?<=D?>;999743349@@:;;;:99;CEJJJJJJJF@AA@FH=<:=/(''8<CDEJJJFGHHFFIFEJFGDJFJJJJJEEFFGCGA@<;;76233497+(((.-<><AA44455444DJJJGHAABDE3888::=B:988999???@AJJIJIHHJJJJJJJGHJJJJEGFBA77633365000=GBCJJJFFGJHHDHJG6667888887?>@JGJFGIGGFBA0-147778::;:<42655===:9879332400//21))0JH>9;86:-&&'))+++((*+,,;;FCFGBBFDFBBHFDC>=>>EGCAB/...00999:;987++++-34****4ADJ65561,('&&&%(*))()-)88:<??@<;;11'&&)'*+,43564378--?DCGJFJG?>?CCEB91115@>?@FHDJJJJDF><;7:@CCDJFFCCEDJHJEJJHGBBFDFJJJJJIFEJJJFIEGJJ3333H994(''''.:5445CEFJEHH@>DFEJAA@@E87+++,2BFJIJJEGGGJHGJJHGJIJ=:..JGJJFJJJJJJJJFJJCECBCCGBA8111143,,-?@@GJEHJJJJJFFGB?,,,)+((&&&+67JFGEFHIA@@>?1111554.,,-55559D?HFDA000>=928<<=BEDFBFC;4001/0/05/.../--0)&&'*///12221BBCJJJJDJFJJFHJJGJDHFFJD@?::=::9:;3/.,'&&)%%%%'&$%&*+++2475754///19>>ABA>989??:;;:;=>@7777>9<9:CBJ<:DJ+***/',+)(**)))+&'$''%'''&%#&'#$%$(/00+)('))))&%(&%&%%&&&%%%&&&%$$%%&$%$%&'%%&%&&&(*,-/--./360//-.,,'&&%'((,*+,-43545:HIJJJEJEFJJGJJJIJGIIGGJGJDGAA@@?ACDEA11//313<<IHFHJB?111+,,+*&&((++00884))<>EJGJIJJJIJJJI999:G@B*((&&&%(&&'?;:::FHJJJEJJJIHEE4444FEJIIHJJJGHJIEJJGGHJJFEEJGFDB@@==''''8224I@@?76668...02020,'''''((400=6659::DHEHJGJJEJJJJJJJJF>??AHGF?>?>JFJGJGJGFHFHIFJGJJJDGGDEGDGJGBBCEJAA82111=GFGJB>==>GJHJJCAABEHJGHCACDA:778754.)**066---.--.6335<GJHEEAADFHGC@D9889==5533@>@?<---)334226699:@=><8:DEJEDCJJJIIJHIJIHFJGIFJDDEEJJJHJJGHHECB>;22//13333299??@HA>==::226,,,-66?D92222285;9:=?<=2.6.CEHHFJJJGIJEHIGGDE?@A>>>AD97.***(&))*))++;>9777<::B?))))('(-566JEJEJJJJJCCBAACJJFHJHHJIJFDHAFE????98'''&(40-(''$('''')'(((111244447.---0<44447EJGHGFHBAA@;DAGGEHFFJJGGJJFJGJIIJ8458?C>FIHJIJCEEEEEF>877:9747;>;.,,((+:FFCBBAFBADE::::AAAGJ----,)))&%%%'8CFGGGJA@4(''&&'&'&$%((',,:+**&&&(&&&&*''(*)***555DBHDCJGJEGCEJIA?E322'''(69?66455558D??G=<==///0;;EFDEDA?????C??<=665,--GE?>;<=>FDDDFHJAHIEHJGJJJIHGHECC@:3:>;8651-,,+*,49>?>CEHD??AAGJFJFEE**))/.3'''154003864(''(>>JEGDHJC>==@E>::65562-(''&'(%'0$$$1=>DEGBBDDJJCCFIEJDJGHGJCA@AC??@@ICCBDDD'''&&''334((&&&&'&)))''&<<<55543337<<..3EFA@GBFC?0'''*%%%%%*31&%%$
@Glass_T7V_3_D3_11_6_28
GTAGCACCCTCGCAAGACTGGGCGAATCGCTGAATATCCCTTTTGTCTCCGACCATCAGGCACCTGAGTCGCTGTCTTTTTCGTGACATTCAGTTCGCTGCGCTCACGGCTCTGGCAGTGAATGGGGGTAAATGGCACTACAGGCGCCTTTTATGGATTCATGCAAGGAAACTACCCATAATACAAGAAGCCATCACGGCTTGTAGAGTGGATTTTGTATGGCAGGTATGCTATGTGGTGCTATCTGACTTTTTGCTGTTCAGCAGTTCCTGCCCTCTGATTTTCCAGTCTGACCACTTCGGATTATCCCGTGACAGGTCATTCAGACTGGCTAATGCACCCAGTAAGGCAGCGGTATCATCAACAGGCTTACCCGTCTTACTGTCCCTAGTGCTTGGATTCTCACCAATAAAAAACGCCCGGGTTACAAGACATTCTGAAACGAATCCAGATGGAGTTCTCAGGTCATTACTGAATACTCAACAGGAGTCCAAGCGAGCTCGTAAACTTGGTCTGACAGTTACCAATGCTTAATCAGTGAGGCACCTATCTCAGCGATATTGTATTTCGTTCATCCATCGTTGCCTGACTCCCCGTCGTGTAGATAACTACGATACGGGAGGGCTTCATCTGGCCCCAGTGCTGCAATGATACCACAAGTTCCACCGTCACCGGCTCCAGTTTATCAGCAATAAACCAGCCAGCCGGAAGGGCCGAGCGCAGAAGTGGTCCTGCAACTTTATCCGCCTCCATCCAGTCTATTAATTGTTGCCGGGAAGCTAGGTCAAGTAGTTCGCCAGTTAATAGTTTGCGCAACGTTGTTGCCATTGCGCATCGTGGTGTCACGCTCGTCGTTTGGTATGGCTTCATTCAGCTCGGTTCCCAACAATCAAGGCGAGTTACATGATCCCCCATGTTGTGCAAAAAAGCGGTTAGCTCCTTGATCATCCAATCGTTGTCAGATAAAGTGGCCGCAGTGTTATCACTCATGGTTATGGCAGCACTGCATAATTCTCTTACTGTCATGCCATTAGTAAGATGCTTTTCTGTGACTGGTGAGTACTCAACCAAGTCATTCTGAGAATAGTGTATGCGGCGACCGAGTTGCTCTTGCCCGGCGTCAATACGGGATAATACCGCGCCACATGGCGGAAACTTTAAAAGTGCTCATCATTGGAAAGTGACCTTCGGGGCGAAAACTCTCAAAGATATTACCGCTGTTGAGATCCAGTTCGATGTAACCCACTCGTGCACCCAACTGATCTTCAGCATCTTTACTTTCACCAGCGTTTCTGGGTAAGGGAAGGCAAAATGCCGCAAAAAAGGGAATAAGGGCGACACGGAAATGTTGAATACTCATACTCTTCCTTTTTCAAATATATTGAAGCATTTATCAGGGTTATTGTCTCATGAGCGGATACATATTTGAATGTATTTAGAAAAATAAACAAATAGGGGTTCCGCGCACGTTTCCATGGTGCCACCTGACGTCTAAGAAACCATTATCATGACATTAACCTATAAAAATAGGCGTATCACGAGGCAGAATTTCAGATAAAAAAAATCCTTAGTTTCGCTAAGGATCATTTCTGGATACGCAGCCACTGTTTCTTCGAATTCACGGCCCCACTTCTTGAGTTATGACAACTTGACGGCTACATCATTCACTTTTTCTTCACAACCGGCACGGAACTCGCTCGGGCTGGCCCCGGTGCATTTTTTAAATACCCGCGAGAAATAGAGTTTGAATAGTGCAAACAGACATTGCGACCGACGGTGGCGATAGGCATGCCCGGGTGGTGCTAAGAAAAGCAGCTTCGCCTGGCTGATACGTTGGTCCTCGCGCCAGCTTAAGACGCTAATCCCTAACTGCTGGCGGAAAAGTGACAGACGCGACGGCGACAAGCAAACATGCTGTCGACGCTGGCGATATCAAAATTGCTGTCTGCCAGGTGATCGCTGATGTACTGACAAGCCTCGCGTACCCGATTATCCATCGGTGGATGGAGCGACTCGTTAATCGCTTCCATGCGCCGCAGTAACAATTGCTCAAGCAGATTTATCGCCAGCAGCTCCGAATAGCGCCCCTCCCCTTGCCCGGCGTTAATGATTTGCCCAAACAGGTCGCTGAAATGCGGCTGGTGCGCTTCATCCGGGCGAAGAATGCCGTATTGGCAAATATTGACGGCCAGTTAAGCCATTCATGCCAGTCGCCCCGGACAAAGTAAACCCACTGGTGATACCATTCGCAGCCTCCCGGATGACGACCGTAGTGATGAATCTCTCCTGGCGGGAACAGCAAAATATCACCCGGTCGGCAAACAAATTCTCGTCCCTGATTTTTCACCACCCCCTGACCGCGAATGGTGAGATTGAGAATATAACCTTTCATTCCCAGCGGTCGGTCGATAAAATAGAGATAACCGTTGGCCTGGATCGGCATTAAACCCGCCACCAGATGGGCATTAAACGAGTATCCCGGCAGCAGGGGATCATTTTGCGCTTCAGCCATACTTTTCATACTCCCGCCATTCAGAGAAGAAACCAATTGTCCATATTGCATCAGACATTGCCGTCACTGCGTCTTTTACTGGCTCTTCTCGCTAACCAAACCGGTAACCCCGCTTATTAAAAGCATTCTGTAACAAAGCGGGACCAAAGCCATGACAAAAACGCGTAACAAAAGTGTCTATAATCACGGCAGAAAAGTCCACATTGATTATTTGCACGGCGTCACACACTTTGCTATGCCATAGCATATCCATCCAGTTTAGCGGATCCTGCCTGACGCTTTTATCGCAACTCTCTACTGTTTCTCCCGTACCCATCTTCGGGCTAGCTACTGAGAAAGAGGGAGAAACCTAGATGATGCAAACCGTTTTAGCGAAAATCGTCGCAGACAGAGAGGCAATTCAGTAGAACTACCGCAAACAGCAGCAACCGCTGGCGAGTTTTCAGAATAAGGTCGCCGAGCACGCGACATTTTTATGATGCGCTACGGGTGCGCGCACGGCGTTTATTCTGGAGTGCAAGAAAGCGTCGCCGTCAAAAGGCGTAAATGCGTGATGATTTTCGATCCAGCACGCATTGCCGCCATTTATAAAACATTACGCTCGGCAATTTCGGTGCTGACTGATGAGAAATATTTTCAGGGGAGCTTTAATTTCCTCCCCATCGTCAGCCAAATCGCCCCGCAGCCGATTTTATGTAAAGACTTCATTATCAACGCTTGCTTACAGATCTCTCTGGCGCGCTATTACCAGGCCAATACCTGTTTCTAATGCTTTCAGTACTGGATGACGACCAATATCGCCAGCTTGCCGCCGTCGCTCACAGTCTGGAGATGGGGGTGCTGACCAGAAGTGAGTAATGAAGAGGAACAGGAGCGCGCCATTGCATTGGGAGCAAAGGTCGTTGGCATCAACAACCGCGATCTGCGTGATTTGTCGATTGATCTCAACCGTACCCGCGAGCTTGCGCCGAAAACTGGGCCACAACGTGACGGTAATCAGCGAATCCGGCATCAATACTTACGCAGGTGCGCGAGTTAAGCCACTTCGCTAACGGTTTTCTGATTGGTTGGCGTTGATGGCCCATGACGATTTGCACGCCGCCGTGCGCCGGGTGTTGCTGGGTGAGAATAAAGTATGTGGCCTGGCGTGGGCAAGATGCTAAAGCAGCTTATGACGCGGGCGCGATTTACAGTGGCTGATTTTGTAAACATCACCGCGTTGCGTCAACGTTGAACAGGCGCAGGAAGTGATCGCTCGGCACCGTTGCAGTATGTTGGCGTGTTCCGCAATCACGATATTGCCGATGTGGTGGACAAAGCTAAGGTGTTATCGCTGGCGGCAGTGCAACTGCATGGTAATGAAGAACAGCTGTATATCGATACGCTGCGTGAAGCTCTGCCAGCACATGTTGCCATCTGGAAAGCATTAAGCGTCGGTGAAACCCTGCCCGCCCGCGAGTTTCAGCACGTTGATAAATATGTTTTAGACAACGGCCAGGGTGGAAGCGGGCAACGTTTTGACTGGTCACTATTAAATGGTCAATCGCTTGGCAACGTTCTGCTGGCGGGGGGCCGGCGCAGATAACTGCGTGGAAGCGGCACAAACCGGCTGCGCCGGACTTGATTTTAATTCTGCTGTAGAGTCGCAACCGGGCATCAAAGACGCACGTCTTTCGGCCTCGGTTTTCCAGACGCTCGCGCATATTAATACTAGTAGCGGCCGCTGCAGTCCGGCAAAAAAGGGCAAGGTGTCGCCGCCCTGCCTTTAAAACCGAAAAGATTACTTCGCGTTATGCAGGCTTCCTCGCTCACTGACTCGCTGCGCTCGGTCGTTCGGCTGCGGCGAGCGGTATCAGCTGGCTCAAAGGCGGTAATGTCGAGGTTACATTGTCAATCTGTTCATGGTGAACAGCTTTGAATGCACCAAAAACTCGTAAAAGCTCTGATGTATCTATCTTTTTTACACCGTTTTCATCTGTGCATATGGACAGTTTTCCCTTTGATATGTAACGGTGAACAGTTGTTCTACTTTTGTTTGTTAGTTCTGATGCTTCACTGATAGATACAAGAGCCATAAGAACCTCAAATCCTTCCGTCTATTTAGCCAGTATGTTCTCTAGTGTGGTTCGTTGTTTTTCGTGAGCCATGAGAACGAACCATTGAGAATCATACTTACTTTGCATGTCACTCAAAGTTTTCTCAAAACTGGTGAGCTGAATTTTTGCAGTTAAAGCATAGTGTAGTGTTTTTCTTCATCCGTCGGTAGGAATCTGATGTAATGGTTGTTGGTATTTTGTCACCATTCATTTTTATCTCGTTGTTCTCAGTTTGGGTTAGGAAATTCATTTGTCTATCTAGTTCAACTTGGAAAATGAACGTATCAGTCGGGCGGCCTCGCCGCTTATCAACCACCAATTTCATATTGCTGTAAGTGTTTAAATCTTTACTTATTGGTTTCAAAACCCATTGGTTAAGCCTTTTAAACTCATGGTAGTTATTTTCAAGCATTAACATGAACTTAAATTCATCAAGGCTAATCTCTATATTTGCCTTGTGAGTTTCTTTGTGTTAGTTCTTTTAATAACCACTCATAAATCCTCATAGAGTATTTGTTTTCAAAAAGACTTAACATGTTCCAGATTATATTTTATGAATTTTTTTAACTGGAAAAGATAAGGCAATATCTCTTCACTAAAAACTAATTCTAATTTTTCGCTTGAGAACTTGGCATAGTTTGTCCACTGGAAAATCTCAAAGCCTTTAACCAAAGGATTCCTGATTTCCACAGTTCTCGTCATCAGCTCTCTGGTTGCTTTAGCTAATACACCATAAGCATTTTCCCTACTGATGTTCATAGTAGACGTATTGGTTATAAGTGAACGATACCGTAACTTTACTTCCTTGTAGGGTTTTCAATAGTAGGATAAGTAGTGCCACACAGCATAAAATTAGCTTGGTTTCATGCTCCGTTAAGTCATAGCGACTAATCGCTAGTTCATTTGCTTTGAAAACAACTAATTCAGACATACATCTCAATTGGTCTAGGTGATTTTAATCACTATACCAATTGAGATGGGCTAGTCAATGATAATTACATGTCCTTTTCCTTTGAGTTGTCAGTATGTGTTAAATTCTGCTAGACCTTTGCTGGAAAACTTGTAAATTCTGCTAGACCCTCTGTAATTCCACTCTAGACCTTTGTGTTTTTTTTGTTTATATTCAAGTGGTTATAATTTATAGAATAAAGAAAGAATAAAAAAAGATAAAAAAAATAATCCCAGCCCTGTGTATAACTCACTACTTTAGTCAGTTCCGCAGTATTACAAAAGGATGTCGCAAACGCTGTTTGCTCCTACAAAACAGACCTTAAAACCTT
+
::DFC@A@>9@<;5-+'''&&'5''''4)(('())4)&&(&.765;64568::98554334DGDHIJGGJDFCC@64698D?==FJHJJJIDJHIBCCDDAA@AJEFHJFGJHHIE???@GED??>FEB@>=>877766-,&&'&)***+122:5566A>?>@;;;<IFGFJJB;</--+*)'(+*'&)'2-&+*-0..)79,,&$$%%$$$#%)/*'%$*-<-,,-+++,@?ADFHJHIFEJGJJJJJJJJJJJJCEJG9778@@@AGGE@@@DJJJJHJHGGFA9;?@ACCJJ....<87344563365:9:?95//.,,--/('&&''4=856571,,,,19ADEFHFGE??@>AAABCHGHJJJJJJGJJEAEDCGHGJIDBBHJ;:9:?AD;4344/../43./47==?@?<,,,)()'&'((''&(,,/0****7::2222CDCGJFEFBDD@**&&,,.?<<;4330*))'&%%&004??>?=770;<=AAEEE@==CBDFEE:::;JEEJJJHHGEIJJJGDFHBDB/../---24233320//-+))(''%$$#&''..-/550,,,/54,,,,/./-333355::;CB???@::9://..-+'&')+*+)+&$$#$-$$&%(()'''(()569?=7/068?@@?:+)'&%&'&&$''$$$$+3(/,...-1'''5<<<CGGFFFHFGIGHHGCABB@A?B@??:;))(()++*((*:BBE@A@@D??<<9433))())*011==?33301/--,-67582++****09776*)()&&&()))*+-37:=>>EHIJJEGGJGJEJJJJJJJGA?>>?:=<3+(*+-,,,,CCCJB+++@@*+>EDJEI:999IABEHIJHFJJJIHHJ@@GJIFJGGJ11119889<3//.+(***&'()59:A?>9::68559::GJDC>>>AIEDBB@A<2,))&%&&+//00669@A2-.')///04..38;;<===JJJHJIEDDGC>@ABABGJJEHJEJGDBACFJJHHIJEHEDIDE+++++954'%%%&''((+-&&13489<999777?2')26/---9?BBEB>><==>JG==EDDFJGCHCEJJ1111999@?@;;;=B><<21?>=@@AC20009967FEEFJ=<<=7>>AJBB==&&&&%%%2)47=9<<I?>;998:;-'''&'&'*'&$$$#$$&%''<<300<>70)(&&'(,**(''')*(889;94/-,-8@===?A7655@5634401.,--3>@?C<//./**+((('.8;;<433:3799<89996@A9992010123+)((&&)+'((,,7;0111889CHJJJFJJJJJHGGGJEBD=<88;DGJJJJ+**+?;;::@=<<;=>8:<965<443/0//..3*+@C:9:ADAA;;;=<BD=@?>>=<=>FJHJJJHDJGJECC>E74=<<CJ>6553;;C@@?>=>AA54440//.2/*#$##&'&'&&&.,,)7EJJIJGAAAA77735221//-+*)(&&%&'''006<<=>>ADFJJEEEHJFJB@AB??==801**89?AJGJFJJFCECA@CEDIJDCC4438'&$$%.29;<:87781,,,-,(((**((''))+,-)))78:;<:55555@?==7668<8/...(*)''(*.4;89:6777@>GI>>>>C@?>;+,=?GGJJJJFCEA=AFHJJHIJFEGJDJJ?>==BBA::<=IA@A@@??CI?>>>DEB0//4FGGEFC;921166BA6421222'+*''''%&&'+621000888=?>@D@EFBDJFHJFJD+**+(*&&''&''9;::;BA<;8456JHJDCACJHGJJJJJJJA@@AHICDFJJJJGIDDFEHHCDJF@@5<65696899JJGEHJJEJJCCBA?<;7511(()+34422-,,+.,)'(()+02,,,***,+(('''',-549;??>?B@BADJJJHHJGCA=<741100)())**8///8=>>AAAEHFJFFHIJJJJJJHA<CDDJJJGDCBBEGDIDICDDAA988988<>=>=@6555==89B@<<3386777?;;:;AHIJJGFHIJJHEGDAEEBDE@=:,,,-544,,,,,--/:884..GGJ934?84::JGJJJJHJFHJEHCFCIFGJJJJF7677JIJJJJDCBDGGGFJ::::10011-++*)+,)**'&&'%122;56953231''''A????7777,++-1)(((**)).)**'&''(&%'&)+++8?788:<;9:<>FB?>>>B@76/*.3&&&,600.*/'(=@ABEHHJFJIJDHJD8888EJFJCDJJJEJIHCB;;<,++../3..DFDHJJCD@DCCAA??GDDCEDEH@CEJHFEEJGIJFDJCBDIJJJHD8767>ABFGEJFJ@@@;6.-/02-//0*))*.-56@;=;:=>DIG5///0*))(*))+)(())(()29:=95478:'&&''&&&(,'%%%%%%$$%&&&*++2+++17776<=>-++,66669198,,,***,231231*))),::@AB@ABCBA<:76<;<78DCDFCB;@><@;,*))*.01136+9*10011)))(&%&%$&'/,*'(*1213;341/0/,*)(&&,8=5110223///.0..=?AID?11110)*6?DBBBCAB770ACDEJJJJHJGFHJJJJE/../;88DAABBDEAJIIFDFEHFJEEEAA?=?@EADDJEEGDBBABAABCFJCAJJJDHIHJJHFJJGJJJHJHJFJJJJII===--*)***99??J?JEFDBA>54.--+'&&,.27--,,-//*01''''5:/++*)13<9952888FDEDEGJJGD@@20-.//06<78.**)*-.''%&&%'''ADA??A;;;)))/0.-//0/'.--+)***-3458:9<545>:;::<:9<>?BFJJJH??9776866+((''*.3)))+.'&&%%&'%&'((&((055000)))*.././.,..+)))+-20.,,,-(''(,''''45544334)''///01@32115;<214+)''+:==>?@@AA>>?ABADCDJEJJJJJIJIA989DB?8/..''(///-..D===11/0/+5555CDIEJ:622*'(*4EFJJ?@>=>ABACECJB>>>>==+**234554<<@8))12EJFJJHEJJEJJFJJDBDFEJGDGCJJEEEF=;;?>JH?>?>?>A??==A=:;322:88;:<:;><@@BDJHIJJJJJGJJA>=<86685400152001''467?6,++'''($$%%&(('('&('&(*/01@BB?AABD;92296,:-,,+,,..***+)))ADCCCJDCBCDEEFGGGJGG;;;=?>?@JG@?@;6300/3AACG?@?DGGFJIJFJFJIHBBABJEJJJD?>??CJJ;999FB9889/..-,--5172=AEEFHIHFHAFIJHJJH877,,,6?<<<ABHEHEGEFEJ<<<=JJEDDIED8666JGHIJJHGEGGD2...23444@<<AAF>?>?HJDF==EBDA@@10-((((111))()/(((((%%%%,---&'''001****7;::@AD@?=?77797;::442145EF<<99;C=<<<>FJHGDDJ??GDDBBJJHD@@>>2113'%%&&(%&,*+,165==?GBBD>>>?EEGGJDJB??AEFEIJJFGIBBCAI::::A==>==<=?=<98550..-,''((4799>A?ABDFIJGIJGJJJFGE@FBDB<;+(&&%%%%((0/,%%%$%$$$$$$-4+)%$$$(.*+24DJJHJJGGJIJJJFJJJJHIGDJEEA762-/,-/07/..1***8;AHCEEBEHDB7767A789:?DDE;=7DCCCGJJJJJA;;;<F6JJJJFJF>>>>@?=B==55JJJJGJDJJJJJJIJJIJHJJHIGIJJHJJHJFJJFJIEGB@ADJEIJJCAA;E644687668:BCGGJGJJJHDIFC;;:;978@@F>DD9999GJIDHJFGJFGJJJJJJEDEEJJJHGAB???>;=>CAE>?AAFA65577666AHFIGBCBDAAAFEJIBBCADCFFJJGJDFB=:44@>552,<<<>BAAF?>?@IHJJJJFGJIFHHJJGJFIEDCEHGEHGJJJJIJJIJJJHJGG:61.//'%%&(194457655830/07@HIEIEEBDC:::9?>?>JGIGFIDJEJJJ?@AAIJJJFJHJIJFJ?431*,*+-+++-7:D@;;9:<=A>333@A99??A=4,,,<?ADGDDEH;5'''//03***/632226./:=<<----222HJBBBBECIGBADBJGDACJJHJIJJJJJIFC91(('&'*/'-..)'.-//>AA978CJE=<@?=41+9;:::78@@;;=>JGJJJECCCDDJFFHJGEBDEID>=<.)*),,,,147?FJIEDG@?>@8888@64458&&&&&(((,3210.))*'(()++59?>=DBBAJ?///1JJGFHHGFJJIHJJJJDE=322224444A=CBJBAACABADEJFJEGB;99?:4-)).255644B?:;:=>:<+*++CEFGIGEJJHEGEDEJ>===IH@ADIJF?FDJEE;888;:;=CDEFGJJJHHECDBFEDJB67<351))''''13<ABDECEFHGFFGJEEJDI@=<67=?976342.;:943.07:=?;;:;8../=>1666<>@EFBBC96/-''''*+/++****,,--2:,,,8:;>A//***),,&&''3/&&%%%$$&../26985577@>??@DDC6555==>;77<-(((6AJJJFIGJJJHJGHIGDJJJFFD<;32114520/&&&&6---.1685/**+)*))**2'''(6555BC<<<<HEJGJIJIJHD::9:JI=<<FJJJIGHIHJJGJHJJJEGGB+)'(13.'''0212,''''-'&'(),*'&&&59?E99ABBDFFEJGJJJHJJIDJJJJDDCECDCB>88888763((((90&&(),--,-78;;=?HJJGIHJFDDEGJJ@AAAGJJHHIJEGJCDBGEGGBECDJJIJJFGIEAJHGJJCJD>AD?>=8<;=>>B@AF@1001GDCGJIFIFJJJJGFJJGJHCBDCI7676><89?ABCEFBABEEGGABFEJIGFGJIJIIGEFJEE;2.-++&(,:3FCD?;<?G?@@AJGGFHHGGGGJJGHJGJJJIJJGJHGEIGJEJJGHACE76669>=7///.103446>;FGFHEGEDDEIJEFF@?727>?@ACAAGJ?:9>IC94.))((9AABAC?>993/'(('*8JJJA<<?JFJHIEJJHJHHCJB;>=;;;<?=?>=9889<>@@>==?B?==A???:9'''':<<>CC>;:;9<;=<;;;<@:>>===>?9;421.(&&+029:-+*+29;9:=:7779A==9998442355<<;;:::;;;;;<8984.-/./100.,.2*''%#%*--2478::98776698:;6....6/(('''''&&''(*2,8783337.*)**043&%&')*+,'%%''&,((3.7:;;;:966669899899<<<;<<?:::;A;:9:<8723;::777,,,-666/../6:99::::<<;;;@>@>>@=<;;;11157:964441,,,768898989999;::;:;;;>=<98:::98666775576877789;;;>=:;989::=;::<=><<<<:93>?AA><>9-,,,,,6&%%$'-(')*)&&/8878433266879>9+;;;<==<=;:<954379<43,+,'&&00148;;9876:9;541(&*&&***5<99;7477;A??2..:9765678988866656555:;;975566767779::6645568:;7731012790)))))&0...7888;889653344899:99;971.3455//6'/''((2/.-,-**+<:987554//./;6,***())*+++10-088897665655:549:*)&%
@Glass_T7V_3_D3_11_6_29
TCCGGACGACCGTAGTGATGAATCTCTACGTTAACGAGAACAAAATGTCACCGGTCGGCAAACAAATTCTCGTCCCTGATTTTTCACCACCCCCTGACCGCGAATGGTGAGATTGAGAATATAACCTTTCATTCCCAGCGGTACGTGGATCAAAAAAATAGAGATAACCGTTGGCCTCAATCGGCGTTAAACCCGCCACCAGATGGGCATTAAACAGTATCCCGGCAGCAGGAAATCATGTCGCTTCAGCCATACTTTTCATACTCCCGCCATTCAGAGAAGAAACCAATTGTCCATATTGCATCAGACATTGCCGTCACTGCGTCTTTTACTGGCTCTTCTCGCTAACCAAACCGGTAACCCGCTTATTAAAAGCATTCTGTAACAAAGCGGAACCAAGCCATGACAAAAACGCGTAACAAAAGTGTCTATAATCACGGCAGAAAAGTCCACATTGATTATTTGCACGGCGTCACACTTTGCTATGCCATAGCATTTTTATCCATAAGATTAGCGGATCCTACCTGACGCTTTTTATCGCAACTCTCTACTGTTTCTCCATACCCGTTTTTTTGGGCTAGCTACTAAGAAGGAAATACTACGATGATGCAAACCGTTTTAGCGAAAATCGTCGCAGACAAGGCGATTTGGGTAGAAGCCCGCAAACAGCAGCAACCGCTGGCCAGTTTTCAGAATGAGGTTCAGCCGAGCACGCGACATTTTTATGATGCGCTACAGGGTGCGCGCACGGCGTTTATTCTGGAGTCAAGAGCATTTTAGCCGTCAAAAGGCGTGATCCGTGATGATTTCGATCCAGCACGCATTGCCGCCATTTATAAACATTACGCTTCGGCAATTTCGGTGCTGACTGATGAATGTTTTCAGGGGAGCTTTAATTTCCTCCCCATCGTCAGCCAAATGGCTCAGCAGCCGATTTTATGTAAAGACTTCATTATCGACCCTTACCAGAATCTATCTGGCGCGCTATTACCAGGCCGATGCCTGCTTATTAATGCTTTCAGTACTGGATGACGACCAATATCGCCAGCTTGCCGCCGTCGCTCACAGTCTGGAGATGGGGGTGCTGACCGAAGTCAGTAATGAAGAGGAACAGGAGCGCGCCATTGCGTTGGGGACAAAGGTCGTTGGCATCAACAACCGCGATCTGCGTGATTTGTCGATTGATCTCAACCGTACCCGCGAGCTTGCGCCGAAACTGGGGCACAACGTGACGGTAATCAGCGAATCCGGCATCAATACTTACGCTCAGGTGCGCGAGTTAAGCCAGGACTTCGCTAACGGTTTTCTGATTGGTTCGGCGTTGATGGCCCATGACGATTTGCACGCCGCCGTGCGCCGGGTGTTGCTGGGTGAGAATAAAGTATGTGGCCTGACGCGTGGGCAAGATGCTAAAGCAGCTTATGACGCGGGCGCGATTTACGGTGGGTTGATTTTTGTTGCGACGTCGCAGGCGTTCGTCAACGTTGAACAGGCGCAGGAAGTGATGGCTGCGGCACCGTTGCAGTATGTTGGCGTGTACCGCAATCACGATATTGCCGATGTGGTGGACAAAGCTAAGGTGTTATCGCTGGCGGCAGTGCAACTGCATGGTAATGAAAGACGGCTGCTATCGATACGCTGCGTGAAGCTCTGCCACACTGTTGCCATCTGGAAAGCATTAAGCGTGGGTGAAACGCTGCCGCCCGCGAGTTTCAGCACGTTGATAAATATGTTTTAGACAACAGGCGAGGGGTCGACTGGGCAACGTTTTGACTGGTCACTATTAAATGGTCAATCGCTTGGCAACGTTCTGCTGGCGGGGGGCTTGAGCGCAGATAACTGCGTGGAAGCGGCACAAACCGGCTGCGCCGGACTTGATTTTAATTCTGCTGTAGAGTCGCAACCGGGCATCAAAGACGCACGTCTTTTGGCCTCGGTTTTCCAGACGCTGCGCGCATATTAATACTAGTAGCGGCCGCTGCAGTCCGGCAAAAAAGGGCAAGGTGTCACCACCCTGCCCTTTTTCTTTAAAACCGAAAAGATTACTTCGCGTTATGCAGGCTTCCTCGCTCACTGACTCGCTGCGCTCGGTCGTTCGGCTGCGGCGAGCGGTATCAGCTCACTCAAAGGCGGTAATCTCGAGGTTACATTGTCGATCTGTTCATGGTGAACAGCTTTGAATGCACCAAAAACTCGTAAAAGCTCTGATGTATCTATCTTTTTTACACCGTTTTCATCTGTGCATATGGACAGTTTTCCCTTTGATATGTAACGGTGAACAGTTGTTCTACTTTTGTTTGTTAGTCTTGATGCTTCACTGATAGATACAAGAGCCATAAGAACCTCAAATCCTTTCGTATTTAGCCAGTATGTTCTCTAGTGTGGTTCGTTGTTTGCGTGAGCCATGAGAACGAACCGTTGAGATCATACTTACTTTGCATGTCACTCAAAAATTTTCCCTCAAAACTGGTGAGCTGAATTTTTGCAGTTAAAGCATCGTGTAGTGTTTTTCTTAGTCCGTTATGTAGGTAGGAATCTGATGTAATGGTTGTTGGTATTTTGTCACCATTCATTTTTATCTGGTTGTTCTCGAGTTCAGTTCAAGGAATCCATTTGTCTATCTAGTTCAACTTGGAAAATCAACGTATCAGTCGGGCGGCCTCGCTTATCAACCACCAATTTCATATTGCTGTAAGTGTTTAAATCTTTACTTATTGGTTTCAAAACCCATTGGTTAAGCCTTTTAAACTCATGGTAGTTATTTTCAAGCATTAACATGAACTTAAATTCATCAAGGCTAATCTCTATATTTGCCTTGTGGTTTCTTTTGTGTTAGTTCTTTTAATAACCACTCATAAATCCTCATAGAGTATTTGTTTTCAAAAGACTTAACATGTTCCAGATTATATTTTATGAATTTTTTTAACTGGAAAAGATAAGGCAATATCTCTTCACTAAAAACTAATTCTAATTTTTCGCTTGAGAACTTGGCATAGTTTGTCCACTGGAAAATCTCAAAGCCTTTAACCAAAGGATTCCTGATTTCCACAGTTCTCGTCATCAGCTCTCTGGTTGCTTTAGCTAATACACCATAAGCATTTTCCTTACTGATGTTCATCATCTGAGCGTATTGGTTATAAGTGAACGATACCATCTAGTTCTTTCCTTGTAGGGTTTTCAATCGTGGGGTTGAGTAGTGCCACACAGCATAAAATTAGCTTGGTTTCATGCTCCGTTAAGTCATAGCGACTAATCGCTAGTTCATTTGCTTTGAAAACAACTAATTCAGACATACATCTCAATTGGTCTAGGTGATTTTAATCACTATACCAATTGAGATGGGCTAGTCAATGATAATTACATGTCCTTTTCCTTTGAGTTGTGGGTATCTGTAAATTCTGCTAGACCTTTGCTGGAAAACTTGTAAATTCTGCTAGACCCTCTGTAAATTCCGCTAGACCTTTGTGTGTTTTTTTTGTTTATATTCAAGTGGTTATAATTTATAGAATAAAGAAAGAATAAAAAAGAGTAAAAAAATAATCCCAGCCCTGTGTATAACTCACTACTTTAGTCAGTTCCGCAGTATTACAAAAGGATGTCGCAAACGCTGTTTGCTCCTCTAAAACAGACCTTAAAACCCTAAAGGCTTAAGTAGCACCCTCGCAAGCTCGGGCAAATCGCTGAATATTCCTTTTGTCTCCGACCATCAGGCACCTGAGTCGCTGTCTTTTTCGTGACATTCAGTTCGCTGCGCTCACGGCTCTGGCAGTGAATGGGGGTAAATGGCACTACAGGCGCCTTTTATGGATTCATGCAAGGAAACTACCCATAATACAAGAAAAGCCCGTCACGGGCTTCTCAGGGCGTTTTATGGCGGGTCTGCTATGTGGTGCTATCTGACTTTTTGCTGTTCAGCGATTAGCTGCCCTCTGATTTTCCAGTCTGACCACTTCGGATTATCCCGTGACAGGTCATTCAGACTGGCTAATGCACCCAGTAAGGCAGCGGTATCATCAACAGGCTTACCCGTCTTACTGTCCCTAGTGCTTGATTCACCAATAAAAAACGCCCGGCGGCAACCGAGCGTTCTGAACAAATCCAGATGGAGTTCTGAGGTCATTACTGGATCTATCAACAGGAGTCCAAGCGAGCTCGTAAACTTGGTCTGACAGTTACCAATGCTTAATCAGTGAGGCACCTATCTCAGCGATCTGTCTATTTCGTTCATCCATAGTTGCCTGACTCCCGTGCGTGCAGTAAGGCTCCCGATACGGGAGGGCTTACCATCTGGCCCCAGTGCTGCAATGATACCGCGAGACCCACGCTCACCGGCTCCAGATTTATCAGCAATAAACCAGCCAGCCGGAAGGGCCGAGCGCCAGAAGTGGTCCTGCAACTTTATCCGCCTAGTCCGGTTCTTAATTGTTGCCGGGAAGCTAGAGTAAGTAGTTCGCCAGTTAATAGTTTGCGCAACGTTGCCATTGCTACGGCATCGTGGTGTCACGCTCGTCGTTTGGTATGGCTTCATTCAGCTCCGGTTCCCGACAATCAAGGCGAGTTACATGATCCCCCATGTTGTGCAAAAAACGGTCAGCTCCTTTCGGTCCTCCGATCGTTGTCAGAAGTAAGTTGGCCGCAGTGTTATCACTCATGGTTATGGCAGCACTGCATAATTCTCTTACTGTCATGCCATCCGTAAGATGCTTTTCTGTGACTGGTGGTTGCTCAACCAAGTCATTCTGAGAATAGTGTATGCGGCGACCGAGTTGCTCTTGCCCGGCGTCAATACGGGATAATACCGCGCCACATAGCAGAACTTTAAAAGTGCTCATCATTGGAAAACGTTCTTTGGGGCGAAAACTCTCAAGGATCTTCACTGTCAATCCAGTTCGATGTAACCCACTCGTGCACCCAACTAATATTCAGCATCTTTTCTTCACCAGCGTTTCTGGGTGAGCAAAAACAGGAAGGCAAAATGCCGCAAAAAAGGGAATAAGGGCGACACGGAAATGTTGAATACTCATACTCTTCCTTTTTCAATATTATTGAAGCATTTATCAGGGTTATTGTCTCATGAGCGGATACATATTTGAATGTATTTAGAAAAATAAAAACAATCGGGGTTCCGCGCACATTTCCCATGGTGCCACCTGACGTCTAAGAAACCATTATTATCATGACATTAACCTATAAAAATCGGCTTATCACGAGGCAGAATTTCAGATAAAAAAAATCCTTAGCTTTCGCTAAGGATGATTTCTGGAATTCGCGGCCGCTGTTTCTTCGAATTCGCGGCCGCTTCTAGAGTTATGACAACTTGACGGCTACATCATTCACTTTTTCTTCACAACCGGCACGGAACTCGCTGCGGCTGGCCCCGGTGCATTTTTTAAATACCCGCGAGAAATAGAGTTGATCGTCAAAACCAACATTGCGACCGACGGTGGCGATAGGCATCCGGGTGGTGCTCAAAAGCAGCTTCGCCTGGCTGATACGTTGGTCCTCGCGCCAGCTTAAGACGCTAATCCCTAACTGCTGGCGGAAAAGATGTGACAGACGCGACGGCGACAAGCAAACATGCTGTGCGACGCTGGCGATATCAAAATTGCTGTCTGCCAGGTGATCGCTGATGTACTGACAAGCCTCGCGTACCCGATTATCCATCGGTGGATGGAGCGACTCGTTAATCGCTTCCATGCGCCGCAGTAACAATTGCTCAAGCAGATTTATCGCCAGCAGCTCCGAATAGCGCCCTTCCCCTTGCCCGGCGTTAATGATTTACCCAAACAGGTCGCTGAAATGCGGCTGGTGCGCTTCATCCGGGCGAAAGAAACCCCGTATTGGCAAATATTGACGGCCGGTTCAGCCATTAGCGTGCCAGTCGCGCGCGGACGAAAGTAAAACCACCTGGTGATATGTAACCTACTCGTTCAGGTTGTCGGCCACCGGATTTAACCGTTTCATCTATCCGGAGGGAATGGAGTTTTCGCGCATTTACGTGAAACGCTTTCGCGTTTTTCGTGCGCCGCTTCACCGGAGGCTCGCGAATGGTATCACCAGTGGGTTTACTTTCGTCCGCGCGCCTACTGGCATGAATGGCTTAACTGGCCGTCAATATTTGCCGATACGGTATTTTCGCCCGGATGAAGCGCACCAGCCGCATTTCAGCGACCTGTTTGGGCAAATCATTAACGCCGGGCAAGGGGAAGGGCGCTATTCGGAGCTGCTGGCGATAAATCTGCTTGAGCAATTGTTACTGCGGCGCATGGAAGCGATTAACGAGTCGCTCCATCCACCGATGGATAATCGGGTACGCGAGGCTTGTCAGTACATCAGCGATCACCTGGCAGACAGCAATTTTGATATCGCCAGCGTCGCACAGCATGTTTGCTTGTCGCCGTCGCGTCTGTCACATCTTTTCCGCCAGCAGTTAGGGATTAGCGTCTTAAGCTGGCGCGAGGACCAACGTATCAGCCAGGCGAAGCTGCTTTCTGACACCACCCGGATGCCTATCGCCACCGTCGGTCGCAATGTTGGTTTTGACAATGGACTCTTATTCTCGCGGGTATTTAAAAAATGCACCGGGGCCAGCCCGAGCGAGTTCGTACGGGTATAAAAAAAAGTGAATGATGTAGCCGTCAAGTTGTCATAACTCTAGAAGCGGCCGCAAATTCGAAGAAACAGCGGCCGCGGATTAGAAATCATCCTTAGCGAAAGCTAAGGATTTTTTTTATCTGAAATTCTGCCTCGTGATACGCCTATTTTTATAGGTTAATGTCATGATAATAATGGTTTCTTAGACGTCAGGTGGCACCATGGGAAATGTGCGCGGAACCCCTATTTGTTTATTTTTCTAAATACATTCAAATATGTATCCGCTCATGAGACAATAACCCTGATAAATGCTTCAATAATATTGAAAAAGGAAGAGTATGAGTATTCAACATTTCCGTGTCGCCCTTATTCCCTTTTTTGCGGCATTTTGCCTTCCTGTTTTTGCTCACCCAGAAACGCTGGTGAAAGTAAAAGATGCTGAAGATCAGTTGGGTGCACGAGTGGGTTACATCGGAAACTGGATTCTCAACAGCGGGTAAGATCCTTGAGAGTTCGCCGAAGAAACGTCTTTCCAATGATGAGCACTTTTAAAGTTCTGCTATGTGGCGCGGTATTATCCCGTATTGACGCCGGGCAAGAGCAACTCGGTCGCCGCATACACTATTCTCAGAATGACTTGGTTGAGTACTCACCAGTCACAGAAAAGCATCTTACGGATGGCATGACAGTAAGAATTATGCAGTGCTGCCATAACCATGCGTAGTGATCCCTGCGGCCAACTTACTGCTGACAACGATCGGAGGACCGAAGGAGCTAACCGCTTTTTTGCACAACATGGGGGATCATGTAACTCGCCTTAATCATTAGGGAACCGGAGCTGAATGAAGCCATACCAAACGACGAGCGTGACACCACGATGCCTGTAGCAATGGCAACAACGTTGCGCAAACTATTAACTGGCGAACTACTTACTCTAGCTTCCGGCAACGAATTAATCCGATGAGGCGAAAATAGTTCCAGGACCACTTCTGCGCTCGGCCCTTCCGGCTGGCTGGTTTATTGCTGATAAATCTGGAGCCGGTGAGCGTGGGTCTCGCGGTATCATTGCAGCACTGGGGCCAGATGGTAAGCCCTCCCGTATCGTAGTTATCTACACGACGGGGAGTCAGGCAACTATGGATGAACGAAATAGACAGATCGCTGAGATAGGTGCCTCACTGATTAAGCATTGGTAACTGTCAGACCAAGTTTACGAGCTCGCTTGGACTCCTGTTGATAGATCCAGTAATGACCTCAGAACTCCATCTGGATTTGTTCAGAACGCTCGGTTGCCGCCGGGCGTTTTTTATAGGTGAGAATCCAAGCACTAGGGACGGTCAGACAGGGTAAGCCTGTTGATGATACCGCTGCCTTACTGGGTGCATTAGCCAGTCTGAATGACCTGTCACGGGATAATCCGGGGTCAGACTGGAAAATCAGAGGGCAGGAACTGCTGAACAGCAAAAAGTCAGATAGCACCACATAGCAGACCCGCCATAAAACGCCCTGAGAAGCCCGTGACGGGCTTTTCTTGTATTATGGGTAGTTTCCTTGCATGAATCATAAAAAGGCGCCTGTAGTGCCATTTACCCCCATTCACTGCCAGAGCCGTGAGCGCAGCGAACTGAATGTCACGAAAAAGACAGCGACTCAGGTGCCTGATGGTCGGAGACAAAAGGAATATTCAGCGATTTGCCCGAGCTTGCGAGGGTGCTACTTAAGCCTTTAGGGTTTTAAGGTCTGTTTTGTAGAGGAGCAAACAGCGTTTGCGACATCCTTTTGTAATACTGCGGAACTGACTAAAGTAGTGAGTTATACACAGGGCTGGGAAACATTTTTCTCGTTACTCTTTCTTTTCTCTGAGAACCACTTGAATATAAACAAAAAAAACACACAAAGGTCTAGCGGAATTTACAGAGGGTCTAGCAGAATTTACAAGTTTTCCAGCAAAGGTCTGAGCGAATTTACAGATACCCACAACTCAAAGGAAAAGGACATGTAATTATCATTGACTAGCCCATCTCAATTGGTATAGTGATTAAAATCACCTAGACCAATTGAGATGTGTATGTCTGAATTAGTTGTTTTCAAAGCAAATGAACTAGCGATTAGTCGCTATGACTTAACGGAGCATGAAACCAAGCTAATTTTATGCTGTGTGGCACTACTCAACCCCACGATTGAAAACCCTACAAGGAAAGAACGGACGGTATCGTTCACTTATAACCAATACGCTCAGATGATGAACATCAGTAGGGAAAATGCTTATGGTGTATTAGCTAAAGCAACCAGAGAGCTGATGACGAGAACTGTGGAAATCAGGAATCCTTTGGTTAAAGGCTTTGAGATTTTCCAGTGGACAAACTATGCCAAGTTCTCAAGCGAAAAATTAGAATTAGTTTTTAGTGAAGAGATATTGCCTTATCTTTTCCAGTTAAAAAAATTCATAATAATCTGGAACATGTTAAGTCTTTTGAAAACAAATACTCTATGAGGATTTATGAGTGGTTATTAAAAGAACTAACACAAAAGAAAACTCACAAGGCAAATATAGAGATTAGCCTTGATGAATTTAAGTTCATGTTAATGCTTGAAAATAACTACCATGAGTTTAAAAGGCTTAACCAATGGGTTTTGAAACCAATAAGTAAAGATTTAAACACTTACAGCAATATGAAATTGGTGGTTGATAAGCGAGGCCGCCCGACTGATACGTTGATTTTCCAAGTTGAACTAGATAGACAAATGGATCTCGTAACCGAACTTGAGAACAACCAGATAAAAATGAATGGTGACAAAATACCAACAACCATTACATCAGATTCCTACCTACATAACGGACTAAGAAAAACACTACACAAATGCTTTAACTGCAAAAATTCAGCTCACCAGTTTTGAGGCAAAATTTTTGAGTGACATGCAAAGTAAGTATAATCTCAATAGTAGTTCTGCATGGCTAGCACAAAACAACGAACCACACTAGAGAACATACTGGCTAAATACGGAAGGATCTGAGGTTCTTATGGCTCTTGTATCTATCAGTGAAGCATCAAGACTAACAAACAAAAGTAGAACAACTGTTCACCGTTACATATCAAAGGGAAAACTGTCCATATGCACAGATGAAAACGGTGTAAAAAAGATAGATACATCAGAGCTTTTACGAGTTTTTGGTGCATTCAAAGCTGTTCACCATGAACAGATCGACAATGTAACCTCGAGATTACCGCCTTTGAGTGAGCTGATACCGCTCGCCGCAGCCGAACGACCGAGCGCAGCGAGTCATGGCGGAGGAAGCCTGCATAACGCGAAGTAATCTTTTCGGTTTTAAAAGAAAAAGGGCAGGGTGGTGACACCTTGCCCTTTTTGCCGGACTGTCAGCGGCCGCTACTAGTATTAATATGCGCGCAGCGTCTGGAAAACCGAGGCCAAAAGACGTGCGTCTTTGATGCCCGGTTGCGACTCTACAGCAGAATTAAAATCAAGTCCGGCGCAGCCGGTTGTGCCGCTTCCACGCAGTTATCTGCGCCTAAGCCCCCCGCCAGCAGAAACTTTACAAGCGATTGACCATTTAATAGTGACCAGTCAAAACGTTGCCCGCTTCCACCCTGGCCGTTGTCTAAAACATATTTATCAACGTGCTGAAACTCGCGGGCGGGCAGGGTTTCACCGACGCTTAATGCTTTCCAGATGGCAACATGTGCTGGCAGAGCTTCACGCAGCGTATCGATATACAGCTGTTCTTCATTACCATGCAGTTGCACTGCCGCCAGCGATAACACCTTAGCTTTGTCCACCACATCGGCAATATCGTGATTGCGGAACACGCCAACATACTGCAACGGTGCCGCAGCCATCACTTCCTGCGCCTGTTCAACGTTGACGCAACGCGGTGATGTCGCAACAAAAATCAACCCACCGTAAATCGCGCCGCGTCATAAGCTGCTTTAGCATCTTGCCCACGCGTCAGGCCACATACTTTCTCACCCAGCAACACCCGGCGCACGGCGGCGTGCAAATCGTCATGGGCCATCAACGCCGGAACCAAATCAGAAAACCGTTAGCGAAGTGGCTTAACTCGCGCACCTGAGCGTAAGTATTGATGCCGGATTCGCTGATTACCGTCACGTTGTGCCCCAGTTTCGGCGCAAGCTCGCGGGTACGGTTGAGATCAATCGACAAATCACGCAGATCGCGGTTGTTGATGCCAACGACCTTTGCTCCCAATGCAATGGCGCGCTCCTGTTCCTCTTCATTACTGACTTCGGTCAGCACCCCCATCTCCAGACTGTGAGCGACGGCGGCAAGCTGGCGATATTGGTCGTCATCCAGTACTGAAAGCATTAATAAGCAGGCATCGGCCTGGTAATAGCGCGCCAGATAGATCTGGTAAGGGTCGATAATGAAGTCTTTACATAAAATCGGCTGCGGGGCGATTTGGCTGACGATGGGGAGGAAATTAAAGCTCCCCTGAAAATATTTCTCATCAGTCAGCACCGAAATTGCCGAAGCGTAATGTTTATAAATGGCGGCAATGCGTGCTGGATCGAAATCATCACGGATCACGCCTTTTGACGGCGACGCTTTCTTGCACTCCAGAATAAACGCCGTGCGCGCACCCTGTAGCGCATAGTAAAAATGTCGCGTGCTCGGCTGAACCTCATTCTGAAAACTGGCCAGCGGTTGCTGCTGTTTGCGGGCTTCTACCCAAATCGCCTTGTCTGCGACGATTTTCGCTAAAACGGTTTGCATCATCTAGTATTTCTCCTCTTTCTCTAGTAGCTAGCCCAAAAAAACGGGTATGGAGAAACAGTAGAGAGTTGCGATAAAAAAGCGTAGGGTCGGATCCGCTAATCTTATGGATAAAAATGCTATGGCATAGCAAAGTGTGACGCCGTGCAAATAATCAATGTGGACTTTTCTGCCGTGATTATAGACACTTTTGTTACGCATTTGTCATGGCTTTGGTCCCGCTTTGTTACAGAATGCTTTTAATAGCAGGGTACCGGTTTGGTTAGCGAGAAGAGCCAGTAAAAGACGCAGTGACGGCAATGTCTGATGCAATATGGACAATTGGTTTCTTCTCTGAATGGCGGGAGTATGAAAAGTATGGCTGAAGCGCAAAATGATCCCCTGCTGCCGGGATACTCGTTTAATGCCCATCTGGTGGCGGGTTTAACGCCGATTGAGGCCAACGGTTATCTCGATTTTTTTATCGACCGACCGCTGGGAATGAAAGGTTATATTCTTCAATCTCACCATTCGCGGTCGGGGGTGGTGAAAAATCCAGAGACGAGAATTTGTTTGCCAACCGGGTGATATTTTGCTGTTCCCGCCAGGAGAGATTCATCACT
+
'''(('####$%&'()*01+&&&(/''%%$$%$$$#$%$&&''(++((&&(*)//////BCBBAC;885567@AJJDFJFFIIJJJFJGJJIGJJGJGJHJIHJJJIJIHEBCDA==>@FFFBEE7678<8788:646789/((((%%&&'%%'56*(*((((=FGHIGBCA3333?@7677?>?DEBCJJGJH@@@988,,+2&&*5@@?<<=;('');::E<HA<==774'+'''''&&&&(010999<6756:871(((/0:9:>:JDFIJIEIGJFFHGJJIIHJJIIJHHJGGJFJJFJHJJIJGGJHJJGJFJJIJJGJEBBDIF:445FJJFDBDJDCCFJD:++++*()(*,*130/+*,,---;CCFFDEJJHFCBE,,,,977(3'(/.+..((%%'*++6JGCBBGJJIEGHJJEHJC@>?)))*3333GDJIIHJJJGGHFHJE?;;3+**)**=ECFEHJGGDIGIJJHJJIJJJGJJJJJHJHJJHJI>><>HBA67;:::;<:JFGE7666CFIBBA@>=IB>422011BCDFGBBBCJHEJDEJJJJFJJJIHHJJJJ@A@EF@>=@87730/21-*))0,,,,++**+29<B4334EHGIGJGHJGFGJFHEGHJHHIJGJJJHJJJHJEDJJJIJJJGJJIHHFEFIJJJJJJJJIJJJHHJAAACIEJ;JJ@AAADDHJHJGHJEJJJJIHJJJJFIFJJJJJJJJJHJEFIJJJJJDCEFFJJFCBDJHJJIJJJHFCGEH=>=>>43.(*3---235////;<<?CCIEJHECC@ADJEJGFHBAA97,()(,DFEJIEGDFJJJJGJJJHHJJJHDFGJEJDFGDJJGFDEJB?>?GBB@@;:9855445@/)(34333F95389DF?<;<73>=CJHJE63DDEJJJFJJJJFJJGB0/...)&''=A;:0//.,,--.669G43399:=ADFGIJEIJJJBCJH@<;:893333B@A))))997888A>CFJHCEBIJJJIFJJJJJJJJJJGHJFDBDADEDFHFHJJIFIIIHJJIJJHJJJJDCAJIEDJDBDBBDCFF///0JHA====?4?JJHIFG9999@<;<>?;:9222.007CCCGGJEJFCH?>>=JJGFJJJ66652//1///9<IEHDEGFIFGJJFFG<<<<AA:::;FDJEJDEHIGH><<==CBAAD?=>CFECGIJJJJGFFJFJJJJIJJ;:9ECJCAJJD98)))*989>7773444FJFEGIFJJJJJJJJJICGHEDCGEHIJIGHJJJIHC?::86101100*&&*,&'>BBHJJJJHFJJJGHFJJIJJJIJIJJJJHJJGJJGJEJFHHGEEHJIFFJJ@=?EDGJJJGFBGFGI@AAAJFJHH2((443)446<<=GFHEGJJJJJEECGGJFJHFGGJJBBCEJJJ8888I?C,**/078<AJF>>>>JIIJHJJJJJGHB=BC>D95213667;<;9:00657D?111:;>?ICFABFJJFJJJGDA??CFAABJJJJHHFHFDAD1.23-+&&&&&25>;<JEDJE;::<D@@?@EHFHJA999:A>JIGFIHE6333+'&&+/,--FJJJJHEGJJJJGJJGJFFFHHJIJFJFJJHHJJFC;87/8('&''&$%$$'7?@AJJJJJJHJIJJJJFGDB?=2-*,,./1>:DG??>@G><?FE0,,,-468<<***/3./76..-->;3;<D@JFECCCJCGIHHFHJJJJGJIIHJGIDIJJJBCC7773112&&&'021-,+++)++8EEFFFEEF999:BEJEEDCJJGGIJHJJJJJFFIDFCBBDCJJJCAC...-/-)&3/---+*+(&&)),?BDEDGJHJJJJFJHJJJIIJGGJDEFGDCDBJIGJFJFJGBECADDEJJJHJJGIJHHJJ((,.025>AEEFGHHBGJFFC@?B99;CDFFFFJJJAB@DHIIJJJIJJECIEFCGEBAGGCIJEFGEFJGFEDEBEGGHIJJJHIHJJGEGFJJJJJIJJJJHJIJJJJGJJJJGJHJJJJJJJJCGJIJJ==?5.EHGJJFDFIIJIJDA@CFHGEIFJIIGGHJGGJFJJD;:::BCJJIJJJIIJJHJJJGJJJJ6444E>?>BJJC<5))()**69;:;?>@?@DEDHJIJJIJHJGJGHJJFIIJJJIIJJJHE7('''EFDDDFJJJJIJIJJJJJFECCFJJJHDEGIIJIJJIFHGDGJJJJJGJJJJJHJGJJJIJJIHJJHJFJJHHGJHIEJJJJHJJHGJJCFFGGHEIJJJJFHJEBJFIGJJJHJFJGFJJJIIGJJIIJFJGJBJIDBCECJI?>??@FDDJJHJJJJGJJHJJJJHJEHDIHIJJIEG1,,@<>A0+''(*../00,,>AGJJFH?>?@DEEEJJJHI9999GA@AAGA@@CB1A===>DEGJGEEEBEBBA?;;;;,+++*''''*++99:7<CBF=FHJJHHJJHJHHFJJFIJD)()(>@?BJIGJJEJDFGJDFIDIJJJJJEFFFFDIGCECEDDJHIGJGGDDBG65536<8989@ADFFHJFIGJJJGGFJGIJGJHJJHHJJJJJFHJHJFGJJJJGJJJJJFEDFHJJIJHFJGJIJEIFJ/-,,)0%%%%&%%%'),--.<ADFJJJGIHGJJJJFJJGDGEJEFFIFJJHHIFGIHGGEFFIDCA=:::;H5344A===>DCDDCFFJFHIEFEHJGJFHIJJJFGFGJFHHIGJJGJJDCFEJJEGJFJJJFJJJJJGGGGHJJJJJEEDJGJJIJDJHHJJJHGFJEHFJ>===BGJHIJJJJIJFFFHJFIEJJHCGI@@@ABJFHJHHFGHJHGDJJJJHJJHF0&&);,++855>=;808770001JDDJEHFHCCA<973.<88:9:;EIJJJIGFJJJJIHJDEFJJJHJJJFHIIEFJHFHEECDEFJHEEGHJI>=</--09DJGCGJGFEJJHJIEEHEJHGJHGFGHGHJJJJHGIHJJDBAADIDIEDDFIIJ85445214594565;DBC98778=:00):;;@BFFDDBECCIEGFFFJJDEA??@@A>::;63.-./1:;B??9889--%$%&)+-.--17568?>@?@BDDJCEGAA@>?@>>99989552221800(,((3000/1/+,0,--,-,,,,,,23:9;@@A>=<<>=A?=6666=9%%%&%%%%$%*-(129.?<;;B@CGJHBB?9888CED@@???>@@?@??AA@?>>>?===<>>>:99:=6>>>EH?>==>@<:::<A@AA@A?@=;;6666=<;;;=A@AABBACBDAAC@A@?@===;;::=@D@?<;:;<==><<=>@=>=====??=>=>AACJE>=<<>?==<=@:8432001-''**=>===<;<<>>>==BAA@@>?=;)9<;;/*1E=>=<=>?A>>>==<<><<;:=>=@AA@:::<:7>@9?>;:?@?@>>?>><;:@?;??@AA>;;;<C>>?<::9<=;>::99;999;@CA@=<==;EHDICGD@?@?>;;;=;;::;99:99977;51;85586689888;743-,,(),/0+*)*+-.+&&''&&1344:==>>>><97655799;=<;;:;A;77:755616256:987798;;;A@><<:964445::999;;?JJHGHFEA?2./88555459<./HJJHJJJIJIJEGJJJJJHGIGJJJIGEH54469899<@EHJJJJJJGJHHJJJIJEGEIGJJIJFHFEEEJFCDFCJGDCCBJJJIIJJFGF@C@AADHHGFJJIJHJEJHFIHJJGJJJJFIJJJJJJJIJGFGHHFHJHGIHJJJJJIJGGGEJGFHJJJGFHGJIH???@GJJIIJGGJJFJJHHHFEFIFFGHJJHBAA=<?AABICEDBFBDC?CECD@?@FGJJEHFIGB:::FEEHFDFEFEFDGIJEJJHIJJJIIJGFJGIIJGJFE/,+*&&%&%%%')+-//899:=<=;83/67@EEEHEHHEEC@BCGGFJ>@?<FEFDJEIDICA=++++34;>DDGCJF5449:7@AEFDFDEGDAABBEHHFGJEDGEGFCEDFD?;;9;=65458=>AA,,,,('''++)'%(('(()/-./-,*+.3''';==6556*))),,,(-/4=>BBDCGBEHCBBAAABDFGDDFDEFFHFA??))))2222228:=EA@??AACFGH@>==?54316@DEGDHHJJJJJIJFHJGHJIFIGJJJJJIIJJJFIGDJFDA:76645:;33300.-**4456?BJHIBA@@CJ87782001E87=<:;5/-)%%&)%&''*)&&&+*,+27AHEDGHEEHAEHFJHJGJIJJEGAHEFBAB=:;::=;;;;;;7??A@?@GJJIJEJJFJGJJJGGJHGJFHFEC.-,,'&'&%&)01123344A@FEHHFDA@<<<===+()(''&&%&&&%&&ABEGJJGJDJB?73-,..0//..+)(&*01032/10047HJ@@?6----148=98:;?CIEJJJJGIJCCCCHJDFB522/1.,763235:<87***GHCHCHJEEFC?A>=?..:CEDFJECDCEEHJEJIJDB9889>A@:>=CAA:+(('''%%%%)46211104***-6/077@?D@AC>>54333642(()-(('&()+*+.(+,+0,+))*++8....E9988AJJJIJHJJJJJJEHGJJJGEIJJJJHGJJJGJHJHJJIJGFJJJJIJJJFIJHJBJIFJJHJJGJJGHJHJHJ8888877:7::99:;??@@76741-+*))+-<=DFGDBD@ACCG@>??@?BEGJIIHJIJJFDDCDI@AAA@CBDCJIJJHJJEFJIEGFEHHJHJGIIJGJIHHIEIIFHJEFDC@EE=AA@>EJJJJJJGGJH==>999<BFJF>?B1773011JJJFEJIDG5432/0099;84%%%%(-$$$$&BACEJC@@@@J/...CBBB9889?AB?3+**-&&&'&&%-01==@A741))2*79:9=555B><>668FDGGFHJJJJHJJJJIFFDHGJJJHJGECB@B?A@@HHJHEJJJIJJIJEIFDDFIIGHC?;:::843)(***)),4173>ACEFBCEHJJFDDDGJGJFJIJJJJEGGHJJHIJJJGJJJFBBBJHGJGJIJIHGFGJGJHHIEGD?311/*)(+)*47;:531,'''F<9796:;>993323564,8FIJFJJ4444EDFBD?==>JIJJJJGJHJJHJIJIJGIJJGHJJHJJDCA?JECF)(())))*;;C<<>>BCJJHEECDDFD<<GJJJJJJJJIJA<<@BEGEFJJHJJJHJDECCJDJGJFFHJFFFHJFGBBC@CEF@IFBBABCDEGJFEEA:8765HEEFIHJJJJIHJIJJGJIJIGGGGJIGFGEHJBCA@AAD567411..1<>DDIGJEFJDF8.--*&%*&CJGJJJJHJGJJJJJJJJHGGFJIHJJHG11766DF:8668;1;;8666A@CGJHIDFHFJIJJEJJDGJGJIJJJJJJHJIGIJIJGJIFJJJJJJJJGJIJFJFGJJGEDGJGJJJJJJHCCB5333DJJI>>?@:5410/+-19225>,++,JJJGGGFHJJJHEJGFJIEJEE58++...?@GIJIJJGJJJJGB>@HJIFJJIJJJJHEBBBJJHJJGJGJHHJCCDI4435=?<***:DACEDA@AABAB=<<=JJB@9:DGJJJIHGFDDIJHIEJJJJJJJJIJHJJFBBAA????F==<=22JJGJJJGFJIJJ@IHJHJIJIIEHJJJA@?BDGJJJJJGFJJJHFIJJFJIJJJJJJIIJIJJEIIJDDA2/2//:;;938<2/;;JJJJJJIJFI:)))+1<?>IJFD?<;;@ADIHGJJIJJIIJJJJHJJEHHJIJJJGEDDHFDA>22299DDEJJHIJJJJJGHA@A0000'&&'-''')%'&&&&%%&&-,,,''''24545(4*))045**))'(%(.'';:544/-'$######&)$%(),+*(&(('%$$$%$##%&&&'(*..('''//9@::5332001:::AHGA?>??>>@>7-*).-.-*'%%=>@CHIJDCJCIJGFIGJJA>><>BB@5693//<BCJFGDDFECJEJHIJHHJHIJJEH<<BBBAJIJHJJJFHIGCIJJDFGIJJJJJJHHJGIGJJGHIFJJJJJHJJIJE>>=::;)+01((()-)'(%$%%01000/*A>HGJJHI;::;=6555AACIIJGJJJHJJIGJA>-+22:///0GJJDDHHIJGJJJJGICHJJJGDDIEJBCBDG@@AAEHEJJJIJJJJHC=:7<D==<=:EJGACBCGFB-,,,2FHDBDCDECHJIIJJHJGJJ>>>>?43358/333CDJJJJHGJJCDDBGEEJHCBB?=954553762229::;<;;;4444/../GJICFCC>?><?><==<BABJIDF????JFEB;;;A77==;:<98<778A>::989-))')))//./112/.00..>7@FEEHDCCCFFJFGA53../044A?BCEICDEHG,(*;?DECDFHGBCDBFHJGJGIIJFJJJE7669/*))&&(,,--.7J7JFFCABEJHJFJGJJJJJJJJJIIGIJJJHJFJJJHFH000+(((+,/7,,/-+)&&&57=ABBAAJJJFIEBCBC768<JGIGECA<>88BAB@A>,&&%&%%'(&%%')-/1521/148:=<<<D==ADGJHJJIJHJJJGEJEA@:;,,--;FJHCF@?////?::;;JDJIB?@>643/*)(%$%(()*-078EJJJJJHJIIJIJIGA?>>9988=8=CFHCCBEJJIJJHJJFJ834:EJJIHJFJEJIEJJJJJJJJGJHHJHJDJJJGGJJJJJGJJFJHJJJGJJJJJGJJGJJJHJIJJJJHJJJJJJIJJF@@=>DIJHJGFCBJGGDFJJJJJJJJGFGJHJGJJFJJJJJJHIGJFJHHJJA>>8873345<BJFJJGJJJJJJGHFHJJJIIJEJJGJBD@GJGJJJHJJGHIJBEEEHJJJJIJJHJDJI@DJJHDGJDJIDJJIJGCCIJJJHJFJFJHJJJHCDEFJJJGEDDCAA>===@?@CJIJJEGJHGIJJJFGJGCBGJJIGGJJCA=;=>>54454443/,+++-,,''(7?7756)'&&*-)))).0,'(/8??AEHDBCD=75:66987-''0,(('',)(344133,10)()+*-(-37BB???C>===44448>>8333<:;<?BJJIJJEJJFIHJFGJ<.JIJGFJECE@<@IBFB@ACF,,,.5110;999<?GDJEHJJGJJCCAEHJFJCABCGBBDDFJGJCBBAEFD::::JJJIJJJGIJBBBCJJJFIHJFCB==9:8+++*&&'./,+,/:3366=?;<;)''())&&%%''&%$$#$%&&'',1/.0-,+-2-*'&&$%*244=0000ABBDCCDEBBBDHJHJFJGGJJJ@BHFGECECCEFJ??>?EJGCDCAAADFFFIJBBBB>*))+,,,***+<A<EFHBD>>>>>54899:6334:?;>DDBBJ@@?A@A766110/3>AGFEJFEE>>>EGHJIJFJJHJGIIJDH?@?>GBA??@CDJJIJJFGFCGFCJB92222;;??=21(99877+))*4,-3332*,'&'3222..-/-+*+*+-;@?@A<===54)'&&((,,-786723HJIJIJJIJJJJJJJJIGJJIJJ@>>>JHFGJJJEJFJJFJJJJFGHJJJJJJJJGJJHJJJGFIDIFJJJJJJFIJJJGJJJJJJIHG5554FGB<::1111@ECDDDJFJJGDCDJJJEFDDFGCEDDIJ<<<>HGJGGIEJJIHCDB??>>CBEDFHJJJEHJJEGIEDEH==>?>EGJEGECJIHHJJIIHGFEJCJJJJJJIJIFGEHHHJJJEHIEFFGEBA7234(&&%%BCCFJHIFJEEC??EJJHHIJJEGJJJJJGJDBB=@@EFCDCDEJJGGIIJGJIJJHG>?;93--,/'''(IBEIEGDGFJFFHFJHFJJJJ777655753223EDABC@?>=:9?FHJJJJFDJJGEB=HCEHFJIHEF33211348;::BAEGIDDFHHAC88DGFIJJAAB<:,*'%$%%%%&)*-8:9711/0047;<;?JHGEJJIIFCFJJJJJJJJJJJGJJIJJJJIJJHDDCB@A96---D@GGJJCJGJIBAABJJEFIIJJHHGJJJECJGJHHJJJIHBBBBJJJFJFJHIHJGE?;@=>FFFJJEB77BBDJIJHJEGIJJJEGCFJ6555FB>:7:=7=>@CEC?A@<@CHIGFHIJJJJIHJJGJJGFCDECDB666546;C<<<<<A@@AAC>===HJHJGIJFCB?;:::=?>==@IHFEIHFDEFFDEHJDHFGFHJA>=::.)'%$%+)()))'%%($*7888=<3<>EFEFGE?<>@CGFBABD?>:5444@DABDEDHEGGJCEGJBA@=?'''*)))299=DDIC@@??A?===JHJEEJHJHJJJJGGFJJG5547?<88-++++)&'&%%'(%%$$%''(()*35+++.5..++%%%+212::=B@CEEJFJJIJ?;:=GDDB?5555;;?A@>100059=@GJHJFF8007:;::::;GIJHIFHJGFHJIJJJJF</CBABGF=511'&&(++,.=>=DEGGGBCBE@JJFBGCCBEIIGJJIIJJHGJFIJJHJHJGJJJJHABAAHJJJJIJ:77)200?FFJJJIIJJGFJJDJ=<==<98886666+'&'(***)()'')*+++,678>?EJJJJJJHJJHJIJHIHJJJIJJJGFEDJEJJJJHE::6777JHIHGJIJJJIJJJJFJHJJFEDJJJJJJJGJJIFJJHJHJFGJIIJJJJJJGCEFHJEEJJJJJFHFFGHECFCGEGBFJEEDFCCJIJJJJJJJGCDEGJGGEJHJGJJFFJGJJHJJJJGBA2//0012::JG9776<;;B:::<?BA@??@ECGGGIJDJGJJFJIHJHIJFJJJGJJIDJJGB@@;?=?>;;FFJJJIFJJCE@@ACJGJHGGCADFJEJJJGJJIJJE??;;;=FA?<98776995=99==E@>>CFFHJEBADCGDCFFEGJGABHJHG@<33432/00,,+-0../1143667200476641-,-+'%$&'+**+578779;:7:2=1000@>>>=>===<<9::<<;:::<;;;;?>=:9889:<<<>>=<;<;:<<====>=658:;/0<;65446>==>=>?;>84*))+9;:9:;;<B>>@??@@B?@>;;;<?>=<<=<=<=?@AA<<<;=<=>=>>===>>@@BB@>@>@=<><;9)).)799:;:=;=>@?>=<;:7788<==;::<=@@?=;8999;;;;:987899;:;<;=;999:<<<;;<0///@966652224;:9977789=;;=DE@<<;:;:<>=<;::<6./98:<<)((()***445;81002;;;;:98877842+*))67>=;777899999;<=?A;888;<<:::9:976666777877:;::99:9953223/.,('%%%)99;;83311322+,../06899:9::<<:;<<9877998777898777<988667789556<<653333434444-,,.*)))('$%&$$#$'((''&&%&&&$$$$1124/////237<;875,,+-669..-)(((.+()33342111146764000240,'&++,1033334223357878742111223222557788FBC@@BCFGFJHJJHIFJJGJFJHDJC@BBD?<54467JHIJJEJDA;:;EEDHJJJJFJJCCCCJIDDEDJJGJJEFJJDJHFGJJBHJJJJHH@BCIHDFGIHJHIHBCJIB>221,/@AC@DDJJGJFJJIJJJJJJJJJEHJIHJIF?>==?DEDHJJGJ222571166BEGFJIGGGGJA<==@CDGEGJJJJJJJJJJHIHHGIJGGEJFIIJFGFGJFFJIHDCCCA.,+**++.+,.++4)))>?BDHIIJHGFIFJ<;:3327;:>A?FHIFECJBGHJIJJHIHAJJIJHJHGFGJJFJE=<=39743?21.+,,,33,((+3AGFIFJJIGJGFDDACBCJHJIJHDEIGJJJJIDIJJHJJIJJJJJHJJJGJJHJJJIJJJJJJJJJJIGJGEFFJHJ>>=>?>IJEEHFE?CBFFEJGJJGJJJEFFJJJJGEJ?/,,-/<<<=<<?@?A?FGJHDDIAGDDBBJJGCEFHHGDBEJDDC>1.,(+0)&&%'%%%%2:@@@BDFJB?>=:,,,,,,-?ECGIHGIJJJJJEG>JJH??>>@=4CEIJIJJGFJIIJJJFDCEHDA:6543934;;DJJJJJFJJGJJA@<==BDDCDDIFFGIDEAAA<>=?GCD@@JJJHGJJIFHJJJIJJIHJGIFGFJJJFCBCCEFFBCJJHJIJHJJHIHFEHGGJJJJJJJIJJHHFGJIHJIJJJJJJIII@AA@A;88:5566BFJJIJJHJFCDEJJJJFIJJJJIJGJJJJJHJJJJIEJEHJJJJCDHJJ@@@AIDIIJJJFE;:=?DJJJJJHHJFJJJJJJJJJIJJJJJIJHGDHIEFJJJJJJJJJJJJJJJJIJJJJHHJJJJJJFJIJGEJIIJJJCCDCJ@>=A?76334&-.,**88:?ABA>?@E@CBJJJJJJJIJ?;::><11--..(''**)'&)&-+,DJIJIJHJJJJJJJJGIIJJ6666=;8870**+22BCDJJGHJJJDJB?>?--,'1,-12)''&+**29:JGFIHHJJFIFGGJJIJJJJHJJGJIIJJIJJJJJJJJFIJJJFJJJJJGHIJJJGHJJHIJJIJJJJJHJFGIJIIIFHJJJHJJJJHJJJHJHJJJIGIDGIJJIDC@='&&'--1116>??>;;;<FFBB7)*11@@?HBECBIFEJEIDDJJFJEHIJIJJJHJ=444?GHJHJJJDFDDJJJJHIJJJIJJJJJJJJJJJJJJIF>===3334769?GHHIJJJJGJJIJJJJJGJJJJIJJIJEBAA=9;=EDD@@A@BI@?>?CGHJGJJIJIGHJGFGHJHIJJIJHJJJJJJJJJJJJJJHIJJJJJHJJGJHIFIFF??BBB@CJJJJJJIJJJJIJHGJGJGFJJJJJJJJJJIHHDGJJJJIGGJJJFHGJGIJHFAFADC@HGHFJJIJJEG<<<:----056=EJJJJIEF:6EDGJJJJJJIJJHEJJIIJJJ::::IIGJJGJJJJJJJJIGFHJJHJJHGEGABACJ888:==AE4222A?99?@C=<?@H4445-)*456EGCEDDEDBDJJIJC@==777793FIHGHIJJFHFDGGJJEADBBEDFJJBCAEI;;556532544&&&&*,+-,-,/01@DFFAFE))))*,?DEDCB>ABJ<;;;;;;;:55556339=>>==<9CD:999<A>JJFGFJJGJHJJGHJIHJJJHJJIJFGJGIJJJDJEHGFGIIJIHGG?=>CDA?@BEDJHIGIEJFD000+***)(((.3<=JJJJJCBBCHJJGJDCGJJ5555557ECJHFIAA@?E>FHHEBAB322>3:988=DB7HGCCGJJJJHGJJJHJJJJJJJIIJJHJJJJJJJJJJJHHJIJHJGGFHJIIJGJJJHGBCBJJFJ433GIJHHEJJIJJJFJJIIHJJCCJJJHJGJGJJ333582/**++:>@AABIJFJFJGJJIJFIJJJIJIIJJJEFDE>6((,++,.--4+422@@GDC@==;;:972479A<<;899<<3+++,,,&''&&&)..5D?>::;>7778BFEGHJGEGEJJJJJJFHBFJJJIGJJIJAAB@B987;;CFHGJIHJGJJJIIGJJJIJJJJFJFIGCDEEDHEJIGIJIHIJJJJJJIJHJJJJGIJIJJJJJHJJJJJJJHJJGJJJIJGCCEEFIICJGFJJIJIHGCDEHJJJJJJJHBBBBDCEHJHHJHJJJJIJIHHGEJJJJIH?<2.-001B@454////<<:;:,(((GFD55545523112&&('&'&)))*+;>?6775-*'%&&)001.000-/.--+*'')(%(-/988;767<75556+**)*'
@Glass_T7V_3_D3_11_6_30
TCGCGACCACAAAATGTCGCGCCCCGGTCGGCAAACAAAACTGTCGTCCCTGATTTTTCACCACCCCCTGACCGCGAATGATGAGTGAGAATATAACCTTCATTCCCAGCGGTCGATGAAAAAATCAAAATGCAGACCGTCACCTCAATCGGCGTTAAACCCGCCACCAGATGGGCATTGACAAATACAGCAGCAATAATTGCGCTTCAGCCATACTTTTTTCATATTCCCGCCATTCAGAGAAGAAACCAATTGTCCATATTGCACTCAACATTGCCGTCGCTGCATTCTTTGCTGGTTCTTCTTCGCTAACCAAACCGGTAACCCCGCTTATTAAAAGCATTCTGTAACAAAGCGGGACCAAAGCCATGACAAAAACGCGTAACAAAAATGCTCTATCGTATCGCGGCAGAAAAGTCCACATTGATTATTTGCACGGCGTCACACTTTGCTATGCCGTAGCGTTTATCCATAAGATTAGGATCCTACCTGACGCTTTTTATCGCAACTCTCTACTGTTTCTCCATACCCGTTTTTTGGGCTAGCTACTAGAAAAGGAAAATACTGAAGTAATGCAACCGTTTTAGCGAAACATCACCGACGAGCAATATGATGAGCCCCAGCCGGCAGCGACCCGCTCGGCCGAGTTTTAAAATGGTTCAGCCGAGCACGCGACATTTTTATGATGCGCTACAGGGTGCGCGCACGGCGTTTATTCTGGAGTGCAAGAAAAGCGTCGCCGTCAAAAGGCGTGATCCGTGATGATTTCGATCCAGCACGCATTGCCGCCATTTATAAACATTACGCTTCGGCAATTTCGGTGCTGACTGATGAAATCTTTCAGGGGAGCTTTAATTTCCTCCCCATAGTAGCCAAATCGCCCCGCAGCCAATTATGTAAAGACTTCATTATCAACCTTTGCCAGATCTATCTGGCGCGCTATATTACCAGGCCGATGCCTGCTTATTAATGCTTTCAGTACTGGATGACGACCAATATCGCCAGCTTGCCGCCGTCGCTCACAGTCTGGAGATGGGGGTGCTGACCGACAAATCAGTAATAAAAGGAACAAAGTGCACCGTGCATTGAGACAAAGGTCGCTGGCATCAACAACCGCGATCTGCGTGATTTGTCGATTGATCTCAACCGTACCCGCGAGCTTGCGCCGAAACTGGGGCACAACGTGACGGTAATCAGCGAATCCGGCATCAATACTTACGCTCAGTCGCGACAGCCGCTTTCGCTAACGGTTTTCTGATTGGTTCGGCGTTGATGGCCCATGACGATTTGCACGCCGCCGTGCGCCGGGTGTTGCTGGGTGAGAATAAAGTATGTGGCCTGACGCGTGGGCAAGATGCTAAAGCAGCTTATCAAGCGCGGGCACGATATCTACGGTGGGTTGATTTTTGTTGCGACATCACCGCGTTGCGTCAACGTTGAACAGGCGCAGGAAGTGATGGCTGCGGCACCGTTGCAGTATGTTGGCGTGTTCGCAATCACGATATTGCCGATGTGGTGGACAAAGCTAAGGTGTTATCGCTGGCGGCAGTGCAACTGCATGGTAATGAAGAACAGCTGTATCGATACGTCGGTAAACTATGCCAGCACATGTTGCCATCTGGAAAGCATTAAGCATCAGTGAAGAACGTCCGGCACAAGTTCAGCACATTAGATAAATATGTTTTAGACGACAAGGTGAAGACGGGCAACGTTTTAACTGATATTTAATGACGGTAAAGGCGCAATGGTCTGCTCAGGAGGCTGAGCAGATAACTGCGTGGAAGCGGCACAAACCGGCTGCGCCGGACTTGATTTTAATTCTGCTGTAGAGTCGCAACCGGGCATCAAAGCGCACGTCTTTTGGCCTCGGTTTTCCAGACGCTGCGCGCATATTAATACTCGTGGCCGCTGCCAGTCCGCAAAAAAGGGCAAACTTTAGCCACCCTGCCCTTTTTCTAAAACCGAAAAGATTACTTCGCATATCCGCTTCCTCGCTCACTGACTCGCTGCGCTCGGTCGTTCGGCTGCGGCGGGCACGGTATCAGCTCACTCAAAGGCGGTAATCTCGAGGTTACATTGTCAATCTGTTCATGGTGAACAGCTTTGAATGCACCAAAAACTCGTAAAAGCTCTGATGTATCTATCTTTTTTACACCGTTTTCATCTGTGCATATGGACAGTTTTCCCTTTGATATGTAACGGTGAACAGTTGTTCTACTTTTGTTTGTTAGTCTTGATGCTTCACTGATAGATACAAGAGCCATAAGAACCTCGAATCCTTCCGTATTTAGCCAGTATGTTCTCTAGTGTGGTTCGTTGTTTTTGCGTGAGCCATGAGAACGAACCATTGCAATCATACTTACTTTGCATGTCACTCAAAAATTTTGCCTCAAAACTGGTGAGCTGAATTTTTGCAGTTAAAGCATCGTGTAGTGTTTTTTAGTCGTTATGTAGGTAGAATATGATGTAGATGGTTCTGGTATTTTGTCACCATTCATTTTTATCTGGTTGTTCTCAAGTTCGGTTCAGAAATCCATTTGTCTATCTAGTTCAACTTGGAAAATCAACGTATCAGTCGGGCGGCCTCGCTTATCAACCACCAATTTCATATTGCTGTAAGTGTTTAAATCTTTACTTATTGGTTTCAAAACCCATTGGTTAAGCCTTTTAAACTCATGGTAGTTATTTTCAAGCATTAACATGAACTTAAATTCATCAAGGCTAATCTCTATATTTGCCTTGTGAGTTTGTTTTGTAGTTCTTTTAATAACCACTCATAAATGTCCTAGTGAGTATTGTTTTGAAAAAATTTAACATGTTCCAGATTCTATTTCAATTTTTTTAACTGGAAAAGATAAGGCAATATCTCTTCACTAAAAACTAATTTCTAATTTTTCACTTGAGAACTGGCATAGTTTGTCCACTGGAAAATCTCAAAGCCTTTAACCAAAGGATTCCTGATTTCCACAGTTCTCGTCATCAGCTTCTCTGGTTTCACTAATACACCATAGCGTTTTCCCTACTGATGTTCATCATCTAAACGTATTGGTTATCGTGAACGAATCTCGTCCGTTCTTTCCTTGTAGGGTTTTCAATTGGTGGCATTAGTAGTGCCACACAGCATAAAATTAGCTTCGTTTCATGCTCCGTTAGTCATAGCGACTAATCGCTAGTTCATTTGCTTTGAAAACAACTAATTCAGACATACATCTCAATTGGTCTAGGTGATTTTAATCGCTTTACAATTGAAATGGGCTGAAATGATCATTACATGTCCTTTTCCTTTGAGTTGTGGGTATCTGTAAATTCTGCTAGACCTTTGCTGGAAAACTTGTAAATTCTGCTAGACCCTCTGTAAATTCCGCTAGACCTTTGTGTGTTTTTTTGTTTATATTCAAGTGGTTATAATTTATAGAATAAAGAAAAGAATGAAAAAAGATAAAAGAATGAATCCCAGCCCTGTGTATAGCACTACTCTAGTCAGTTGCAGTATTTAAAAGGATGTCGCGAACGCTTTTTGCTCCTACGAAACAACCTTAAAACCCTAAAGGCTTAAGTAGCACCCCTGCAAGCTCGGGCAAATCACTGAGAATATTCCTTTTGTCTCCGACCATCAGGCACCTGAGTCGCTGTCTTTTTCGTGACATTCAGTTCGCTGCACTCACGGCTCTCGGCGGTCGATGGAAGTGGGCTGTGGCGTTCCACCAGCGCTATCGATTAGTGCCGGAATTACCCATAATACAGAAGCCGTCACGGGCTTCTCAGGGCGTTTTATGGCGGGTCTGCTGTGGTGCTATCTGACTCTTTGTGTTCAGCAGTTCCTGCCCTCTGATTTACAGTCTGACCACTTCGGATTATCCCGTGACAGGTCATTCAGACTGGCTAATGCACCCAGTAAGGCAGCGGTATCATCAACAGGCTTACCCGTCTTCTGTCCCTAGTGCTTGGATTCTCACCAATAAAAAACGCCCGGCGGCAACCGAGCGTTCTGAACAAATCCAGATGGAGTTCTGAGGTCATTACTGGATCTATCAACAGGAGTCCAAGCGAGCTGGTTCAATTTCATGACGGTTGCACGAATGCTTAATCAGTGAGGCACCTATCTCAGCAATCTGTCTATTTCGTTCATCCATAGTTACCCTGACTTCCCGTCGTGTAGATAACTAGATACGGGAGGGCTTACCATCTGGCCCCAGTGCTGCAATAAATATACACAGACCCACGCTCACGGCTCCAGATTTATCAGCAATAAACCAGCCAGCCGGAAGGGCCAAGCGCCAGAAGTGGTCCTGCAACTTTATCCGCCTCATCCAGTCTATTAATTGTTGCCGGGAAGCTAGAGTAAGTAGTTCGCCAGTTAATAGTTTGCGCAAGTTGTTGCCATTGCTACAGGCATCGTGGTGTCACGCTCCTTCGTCGTTAATCACTTTAATTAATTACGGTTTCCCAACAATCAAGGCGAGTACGTGATATCCCCATGTTGTGCAAAAAGCGGTTAGTTCCTTCGGTCCTCCGATCGTTCTGTCGAGAGTGAGTTGGCGGCAGTGTTATCAGCTCATGGTTATGGCAGCACTGCATAATTCTCTTACTGTCATGCCATCCGTAAGATGCTTTTCTGTGACTGGTGAGTACTCAACCAAGTCATTCTAGAATAGTGTATGCGGCGACCGAGTTGCTCTTGCCGGCGTCGATACTGGGATAATACCGCGCAGCATAGCAAGATTCTAAAAGTGCTCATCATTGGAAAACGTTCTTCGAGCAACAATATTGCACTATTGAAATGAGACTGAAATGTAACCACTTGGTGTCACCCAACTGATCTTCAGCATCTTTTACTTTCACCAGCGTTTCTGGGTGAGCAAAAACAGGAAGGCAAAATGCCGCAAAAAAGGGAATAAGGGCAACACGGAAATGTTGAATACTCATACTCTTCCTTTTTCAATATTATTGAAGCATTTATCAGGGTTATGTCATCAGCAACATATTTGAATGTATTTCAAAAATAAACGAATGGGGACTCACGCACGCATTCCCATGGTGCCACCTGACGTCTAAGAAACCATTATTATCATGACATTAACCTATAAAAATAGGCGTATACAGCAGAGTTTCAATAAATCCTGCCTTTCGCTAAGGATGATTTTAAAATAGCGGCCGCTGTTTCTTCGAATTCGCGGCCGCTTCTAGAGTTATGACAACTTGACGGCTACATCATTCACTTTTTTCTTCACAACCGGCACGGAACTCGCTCGGGCTGGCCCCGGTGCATTTTTTAAATACCCGCGAGAAATAAGTAATCGTCAAAACCAACATTAAACACGACGGTGGCGATAGGCCTGGGTGGTGCTCAAAAGCAGCTTCGCCTGGCTGATACGTTGGTCCTCGCGCCAGCTTAAGACGCTAATCCCTAACTGCTGGCGGAAAAGATGTGACAGACGCGACGGCGACAAGCAAACATGCTGTGCGACGCTGGCGATATCAAAATTGCTGTCTGCCAGGTGATCGCTGATGTACTGACAGCCTCGCGTACCCGATTATCCATCGGTGCGTGGCGAACGTTAATGGCTTCCGTGCGCCACATAACGGATATTTGCTCGAGCAGATTATCGCCAGCAGCTCAATAGCGCCCTTCCCTTTGCCCGGCGTTAATGATTACTCTACCCAAACAGGTCGCTGAAATGCGGCTGGTGCGCTTTCATCCGGGCGAAAGAACCCCGTATTGGCAAATCCTGGCCAGTTAAGCCATTAGTACTCACAGTAGGCGCGCGGACGAAAGTAAACCCACTGGTGATACCATTCGCAGACCTCCGGATGACGACCGTCATG
+
&%%('''%%%$$'()$$$#%&'++)($$%''(**+,'&)0*(%%$$(,:??<DEEHGJEBBB@A:93BA///.++%%'%(%%$$%&(((++,,,*)'))*%&*1.02.//221)&%%%$$&'()'%#$$%&&&&%&&&-.(&&&('&'(03567773444,+*+2--,'%%%'+*(''&###$%&'$$##%%&%$$$$%$%%$&&+-323342;((()1069723-++)+/-BBD??@>:8:9>;9;A?@333342)))*))*(*&$%$$$$''(&),,,,***)($$$$()/'''&++-,.,*+,(()(-4;?@CIFFEGEDFGFJI5533,9877:JJEEGCCDJG@@GABBEBBBBGJGHHJDGFDE667@CGJJJCD@AB>;20.,,('''&%&&&$&&&&%%$$(00/1<=,++,;CEJFJJFFJFHGHJIGDHGCDBADEFGFJGFGEEFD:,+&&&%%&)*//0*1&%%%%%%%%%(--.013567:JED@GGJIFECCFEFJJIDBEFDDHJGCC>>8<==@?9925566./0<?5/.,+-0,)(((''&)(**+'&%$$$$'%%&%%%%%'%%&)+&%%$$&(&%%%%'&$&&%&&(*++''&&*****120&$$$$$%%&&%%%%'$&&%'((('&&'(*+%%%*'###&((1245334???@JFJIIJJJJJEJJJJIJJJBE7788HGDA@?FCC====>:4111/122;:;33-,--2234779<<@@ABIFDBFDCC****45719BAB<99792//-1B=JG?>??FHJHJJJJJJJHFJGEEJGAGIHHJEGG<<;8;;;;JJGIIJGJJGHIDCA/**/.,,,.(''+,JGB??@@:??AEDD@77;?@H99989=?BGHGJGJHGEIIJJJJ&&&+'43200CJHAA958;:9:0(''*)-*'*('*,+-622<>ABC??<<<=@(+63:;<JFF?988>BBB:887366:<FFJIEJJEJJGB??@BFJJGIJFIIJHJJJHJJJJHJJIFJIJFDFA111156---,1131000231331/($$$$%$$%$$&&%###$%%$%&))''*%$##%#####$$&%&$$$###&%$$&*.-%$$%%'*+4889:9===@B9999HFHHFGHJE;@;21119:;@@@;677CCJFHGJJJDIJDJJJJFHF@DEIIJJJJJJJJJJFJJHJFIEI>==<>=?=>>?JGGIJIJIDFCCB?><?@@A:00('''++&%%&)((-0406?B<<IEDCDEJ;6545*(((,/--0:::9CD422265:8892111?>>BDEGJJGHJJIGEEDEFJJI:999D=>>C=<;<C@DEJJJJJJJGFHIGJJJEF?@::;=1112:41/--/053212601%$$$$(*)*47...04+)()))6699<;;C?B@CDJC==<>=BAAFDJDIFEJJJJGJFDA@AAHIFEHIJJJIDIDADFEJIJJFGA<;=95-+++3+'(**-,./0155@;<<33028,)*566100/1::765530239C;;;<DDEDC??@FDFFJHHJHHJJJJJJJJJJJJJGIIDB8777=<>@BBFFFEJGIJIHGJGE?.-)(()4-*''&''%%%%'&'))66<;:;6666=650,,,.137BHJG1111545(((())+;;5/-'''$#####$%&()*%$$$$$#%&$$$&'&&''+&'--2/+**&''&'%&()((..(((0><<<<BC@>''%$$$%$$%&&((&&$###$%%'&$$$#''&&&&&((*'$$%%''%&$#$('&'&(%&&:;==EEJJJJ@?@;;=<?@<;<;JJFFJEFFCDFA/30.--.97999:>>AD>;;;;;>?>ADHFGJEIF=60.*'&&&%$$$$%+//08;DDCEDFEG=:88;>>C=A<<<9B>>;<A...+(&$%&)./4732+*(&%&&)*(&''878872210-,..-%%%'&(*.5689797659*($$1??>9?@EIJJJEC;::3*)'&&&'&$$$&(24;>??C@AGDJGGJIHFHJIJIC7765556:665:B>885-*)*'&&&+222555>?=<<<JJEIJJJJJHFCEEIHEFJJHHJ====@*))))+*+22BCHDGEGHC,++=:8('''7223@?DDEJJFHGFGGGID:;10..12999<<32211)(46-,,/89<:9:433122351../5:8;;//.0:632::?.*=?EDA=877555=77AB@ADJJJIHFEFBFG=??:7EC455=?@>JFEEFFGGJJJHGJFBEDIJJGGJHJJG>979=;;?8*(((88;?9;BHGEJHFFBCCDEGJGFEFEHAABCDJ;<<=JDHDGGEJIJJHGJJGJJJHJIFHFED8666B*)))(''',BAA@?>=GDFJGFJIFIHIIJHJHJJJJJGJHJJJGEJJHJJEFI;2003---+000894----9;CDJJHEECDFC@BAD@=8<<&$$#$%&%''(''()'&$&$$&%&(%%#$#%%$%%%&*-4:<<=GIIAADDDA7+)/679<;==?@EIIFHG=@3,*)&%&&'&(''&%()(.;>?GJHJEGEJJFFGHFE??>:;;;FGJHJ;::;?@?@=7662222><<==FHBHEHEGJJJJEEJJFHJGIJIEHFFGCBACGJFHJHHJDFB@8887440003@6667C?>>DEDCCA@@>A@ABBJGDDHFJDHHFEEFFGJEIJHICC>@@2/++*++0-/:;=7788:::<CBEBCFDDHFJHHIJGJJIIGJGHFJED842+,'&&%&'&'&%%%&((+*))),:9=ADGEF;;;9221132%$$$%%$%$$$$$$&%***/)((-.-,'&&$%&&'%%''**+''+'&$$%$$$&)..556?>CDFCDGFFFJ?<96678==>BBDD@>@932*''(0.))'''*+'''(510064,,,-5444643**<<<100017:55:FFFFFIHHGEA402?JJBAEHADD@54331.**),*1389@><<@8899=??<=;<<+)&&6-)*++)'&&&%$&**1<?E@@A??5)))(().,-*(**+,67A@@866.--*)%%%%%$$$%&())()'&&&-22*('(-/,+,****@>CCGE?BB4206615:9:554/+&&'''&%$$$%%&&',00/011--0--.4<B>;86643))))@-***+8'&$$&(((,,,47<<?A@BBC2///.../------=>>C?EAEGGFDBE6454'0('(.53234::6...@??@==<<?@FDBDJJ988/+))'&$$$$%&$##$%''&&%%$&(,+))%%%%%%&&**,+0110088991;;<>??EEGEGDCDED>>>FDDE?==>JJGIJJB@JJFA@FIGGFGFFFHEFFA@@AFHHJIGJGA@?@BCDHHJJFFBCEDECDJ<8BCAF75@:@CD=4<G@A?@@=>>>BBABGDEBAACGIJC21114565>9::<2221112CB>?9()9EHD==<.--.30./156@B5533,+%##$%''''%$%&''**%%$%$%'&&(&&%%46713/.-&&$$%&'&&$%$(()***&&&&((02-***)(&,6JEGCC33>>BHF8)((('&&&'1123&%&&001//03<=;::;++++.+*+5<952829<;;BEC@@=?ACFFDAABBHIIJJJFIJJJJJFJHB<;;;::EJGJJHG><<::,,,,,&&&''(()*+('%$%'(''&%$#%&%)%%%%%%%$$%&&%$%#%$%%%'(&'&%(*(''*&%&%&&#$$'&('(),&'%&'&)(%(($%%%(*68::AAJJDA7++12EGEDFJ:9779****'''%%%(--20-+)('''(**(&&2.-/2417AC<;<>JJE::7302/04?<8)('(,')))*9<<===ABBJIHJFBDBGBAA;;<?;/...20--.6;=?1//0603452:IEDFBD8888;;222249<<=?@BBFGFFGFAABFC:66A::<>%%%%&)'%%%'*''(/:;;FF@::JJJIJGEFHE?@FDEIEE:999976021.0=;,,,,99:BD@:9779665477CDECEEFH@BABD@9854336?AAEJFD?BCB.,,,2((()(%%$%%%$$$$(''&&%&$%&'-.=>>?@BD9888DJEDE77445555.++*+,+****88:;=@98898665668((((-%%&(::761+,+)0/3323/--,*+++(&&&6;99=BDAD99::?A10,,--/.//.1523347...-*)),('&%%(&(+++2;<88('(++>?FEEFHIDFBD7789BAACDIDHFFFEBCEFBGCGGBC@5-,,,333/./36=?>?BCFCFDEDDGB8:--0131/()446444999BBBGJHGHJJJDFBEJGJJ>99=>==<=:44<2111/77<;FI?>>>=7.**)+AAA?DCBF<8888>D=<5556553-.%$$$'%$%$%&$##'$$$###$$%''&&'',$%%%$$$$##$&143243((()(&('&&&./0//--'''(*+)*3:;;=<<=87000---+*(''*)%%$%&*12)154443,+)''()),%$%()('&&%-/./0;776-,,))'%$%%&&&&%'&(*+58:::>DJJEDDBFDJEJIGFEDDA=?>>BCJ===;5-**('&%&%%%&('''.3///1;;>A>==&$%(,)***11==?AGCBFB72&%&+,-0168:;?<<=>DFJJ@?>>EBBA76767,('&&(('*,++++./@C0///+'%%'(&&))*((('&&(%$$%)-5EHC@A@6552334654@FJG;<;787.'%%'('('%%'''&(''('*($%&++'&%%%%$$&'(')%%(%%%%'')++-))*01....++**3/((34?ADDBD>==>>FCAFCEJJIJJFIJBDCE@??@B@FBGE@@??ABCDBIJFF<;:9:99?IFEEC<?74((((52***()'&(112/-*('(')++)*58==9888GDJJGGDGIHDDDBAECD<<6443+('$#++,/1&)&%%#$%$$%$%%&(''(&$%&',.)(())))*?>?<<@?(%%&)*)+(&&&%'''&%''&&)&,+)49::@FC;;<<54313/...:?@BA?=>AC@@AAJJJBD:889?AABJA=<=GJFHE;;;>>=>))(+++)('&')''$$'',.)''%%%#$*%)*,..78<=9887:2'&&')'%%%014888;:<;3;;/.))*=@AB??@@<::=73&&*+3312.//14442/05BBCFIJFGEEIJJEDDGIJGHFJGFHJHJJFJJFHI;;<<FF=8886444<J;:;422124('''))).119;DFEEG@CC@?A>>=5.,.5589::;@EGJGD655570&&&(((''((,+144*))*.--&%%&''+))))+*+,,JJIFC@AC=@:98;DFE1111B>4445BFGD@>>>?@5***)&''349=C7778C>@==DJFIGJIIGFCFJHJDD?6666?>=;:0//09;<;;<4544A@ACHJFJEHIHHDCFCJJJJJFDFCB@;8778863223999;?@CJFA>=BA@BA@BCFBAA?==)((*.(''+7<?IJDCDCCD?>;B94440+&$$$$####$%&$'%'&&'+)(%%$%%&'%)%$'(+'&&'+)''%&&$$''020//01223:AEEA>>?>'$$$&&&&)*'&,(2<=@/)5556DD??>=@<++*+(''''**,27;;;2001DBBBDGJJICD;::8><;+('())(%'((10019988;?71-(*))4798558./-.*)&&''+/..-..127,,,'&&%&&$$$$$'%%%%*.//4255449<==867AAB9988ADDHDEJJIGE910++++++//,?JBCCAA??D==-++)
@Glass_T7V_3_D3_11_6_31
ACGGGCTTTTCTTGTATTATGGGTAGTTTCCTTGCATGAATCCATAAAAGGCGCCTGTAGTGCCATTTACCCCATTCACTGCCAGAGCCGTGAGCGCAGCGAACTGAATGTCACGAAAAAGACAGCGACTCAGGTGCCTGATGGTGGGACGGAATATTCAGCGATTTGCCCGAGCTTAGGAGGTTCTGTAAGCCTTAGGGTTTTAAGGTCTGTTTTGTAGAGGAGCAAACAGCGTTTGCGACATCCTTTTGTAATACTGCGGAACTGACTAAAGTAGTGAGTTATACACAGGGCTGGGAATTATTCTTTTTATCTTTTTTTATTCTTTCTTTATTCTATAAATTATAACCACTTGAATATAAACAAAAAAAACACACAAAGGTCTAGCGGAATTTACAGAGGGTCTAGCAGAATTTACAAGTTTTCCAGCAAAGGTCTAGCAGAATTTACAGATACCCACAACTCAAAGGAAAAGGACATGTAATTATCATTGACTAGCCCATACTGAATTGGTATAGTTGATTAAAATCACCTAGACCAATTGAGATGTATGTCTGAATTAGTTGTTTTAGAAAAAGTAAATGAACTAGCGATTAGTCGCTATGACTTAACGGAGCATGAACCAACTGATTTATGCTGTGTGGCACTACTCAACCCCACGATTGAAAACCCTACAAGGAAAGAACGGACGGTATCGTTCACTTATAACCAATACGCTCAGATGATGAACATCAGTAGGGAAAATGCTTATGGTGTATTAGCTAAAGCAACCAGAGAGCTGATGACGAGAACTGTGGAAATAAGAAATGCTTTGGTTAAAGGCTTTGAGATTTTCCAGTGGACAAACTATGCCAAGTTCTCAAGCGAAAAATTAGAATTAGTTTTTAGTGAAGAGATATTGCCTTATCTTTTCCAGTTAAAAAAATTCATAAAATATAATCTGGAACATGTAAGTCTTTTGAAAACAAATACTCTATGAGGATTTATGAGTGGTTATTAAAAGAACTAACACAAAAGAAAACTCACAAGGCAAATATAGAGATTAGCCTTGATGAATTTAAGTTCATGTTAATGCTTGAAAATAACTACCATGAGTTTAAAAGGCTTAACCAATGGGTTTTGAAACCAATAAGTAAAGATTTAAACACTTACAGCAATATGAAATTGGTGGTTGATAAGCGAGGCCGCCCCGACTGATACGTTGATTTTCCAAGTTGAACTAGATAGACAAATGGATCTCGTAACCGAACTTGAGAACAACCAGATAAAAAATGAATGGTGATAAAATACCAACAACCATTACATCAGATTCCTACCTACATAACGGACTAAGAAAAACACTACACGATGCTTTAACTGCAAAAATTCAGCTCACCAGTTTTGAGGCAAAATTTTTGAGTGACATGCAAAGTAAGTATGATCTCAATGGTTCGTTCTCATGGCTCACGCAAAAACAACGAACCACACTAGAGAACATACTCACTAAGATGCGGAAGGAATCTGAGGTTCTTATGGCTCTTGTATCTATCGTGAAGCGTCAGACTTAACAAACAAAAGTAAGACAACTGTTCACCGTTACATATAGAAAGGGAAAACTGTCCATATGCACAGATGAAAACGGTGTAAAAAAGATAGATACATCAGAGCTTTTACGAGTTTTTGGTGCATTCAAAGCTGTTCACCATGAACAAATCGACAATGTAACCTCGAGATTACCGCCTTTGAGTGAGCTGATACCGCTCGCCGCAGCCGAACGACCGAGCGCAGCGAGTCGCGTGAGCGAGGAAGCCTGCATAACGCGAAGTAATCTTTTCGGTTTTAAAGAAAAAGGGCAGGGTGGTGACACCTTGCCTTTTTTGCCGGACTGCAGCGGCCGCTACTAGTATTAATATGCGCGCAGCGTCTGGAAAACCGAGGCCAAAAGACGTGCGTCTTTGATGCCCGGTTGCGACTCTACAGCAGAATTAAAATCAAGTCCGGCGCAGCCGGTTTGTGCCGCTTCCACGCAGTTATCTGCGCCTAAGCCCCCCGCCAGCAGAACGTTGCCAAGCGATTGACCATTTAATAGTGACCAGTCAAAACGTTGCCCGCTTCCACCCTGGCCGTTGTCTAAAACATATTTATCAACGTGCTGAAACTCGCGGGCGGGCAGGGTTTCACCGACGCTTAATGCTTTCCAGATGGCAACATGTGCTGGCAGAGCTTCACGCAGCGTATCGATATACAGCTGTTCTTCATTACCATGCAGTTGCACTGCCGCCAGCGATAACACCTTAGCTTTGTCCACCACATCGGCAATATCGTGATTGCGAACACGCCAACATACTGCAACGGTGCCGCAGCCATCACTTCCTGCGCCTGTTCAACGTTGACGCAACGCGGTGATGTCGCAACAAAAATCAACGCACCGTAAATCGCGCCCGCGTCATAAGCTGCTTTAGCATCTTGCCCACGCGTCAGGCCACATACTTTATTCTCACCCAGCAACACCCGGCGCACGGCGGCGTGCAAAATCGTCATGGGCCATCAACGCCGAACCAATCAAGAAAACCGTTAGCGAAGTGGCTTAACTCGCGCACCTGAGCGTAAGTATTGATGCCGGATTCGCTGATTACCGTCACGTTGTGCCCCAGTTTCGGCGCAAGCTCGCGGGTACGGTTGGATCAGATCGACAAATCACGCAGATCGCGGTTGTTGATGCCAACGACCTTTGCTCCCAATGCAATGGCGCGCTCCTGTTCCTCTTCATTACTGACTTCGGTCAGCACCCCCCATCTCCAGACTGTGAGCGACGGCGGCAAGCTGGCACTGGTCGTCATCCAGTACTGAAAGCATTAATAAGCAGGCATCGGCCTGGTAATAGCGCGCCAGATAGATCTGGTAAGGGTCGATAATGAAGTCTTTACATAAAATCGGCTGCGGGGCGATTTGGCTGACGATGGGGAGGGAATTTAAAGCTCCCCTGAAAATATTTCTCATAGGTCAGGCACGCAAATTGCCGAAGCGTAATGTTTATAAATGGCGGCAATGCGTGCTGGATCGAAATCATCACGGATCACGCCTTTTGACGGCGACGCTTTCTTGCACTCCAGAATAAACGCCGTGCGCGCACCCTGTAGCGCATCATAAAGGAACTGTCACGTATCGGCTGAACCTCATTCTGAAAACTGGCCAGCGCAGGATTGCTGCTTTCAGGCTTGTACCGAAATCGCCTTGTCTGCGACGATTTTCGCTAAAACGGTTTGCATCATCTCATATTTCTCCTCTTTCTCTAGTAGCTAGCCCAAAAAAACGGGTATGGAGAAACAGTAGAGAGTTGCGATAAAAAGCGTCAGGTAGGATCCGCTAATCTTATGGATAAAAATGCTATGGCATAGCAAAGTGTGACGCCGTGCAAATAATCAATGTGGACTTTTCTGCCGTGATTATAGACACTTTTGTTACGCGTTTTTGTCATGGCTTTGGTCCGCTTTGTTACAGAATGCTTTTAATAAGCGGGGTTACCGGTTTGGTTAGCGAGAAGAGCCAGTAAAAGACGCAGTGACGGCAATGTCTGATGCAATATGGACAATTGGTTTCTTCTCTGAATGGCGGGTGTCAAAAGTATGGCTGAAGCGCAAAATGATCCCCTGCTGCCCGGATACTGCGTTTAATGCCCATCTGGTGGCGGGTTTAACGTCCATTGAGGCCAACGGTTATCTCGATTTTTTTATCGACCGACCACTGGGAATGAAAAGGTTATATTCTCAATCTCACCATTCGCCGTGGGGTGGTGAAAAATCAGGGACGAGAATTTGTTTGCCGACCGGGTGATATTTTGCTGTTCCCGCCAGGAGATTTTATTCATCACTACGGTCGTCATCCGGAGGCTCGCGAATGGTGTCGCCAGTGGGTTTACTTTCGTCCGCGCGCCTACTGGCATGAATGGCTTAACTGGCCGTCAATATTTGCCAATACGGGGTTCTTTTCGCCCGGATGAAGCGCACCAGCCGCATTTCAGCGACCTGTTTGGGCAAATCATTAACGCCGGGCAAGGGGAAGGGCGCTATTCGGAGCTGCTGGCGATAAATCTGCTTGAGCAATTGTTACTGCGGCGCATGGAAGCGATTAACGAGTCGCTCCATCCACCGATGGATAATCGGGTACGCGAGGCTTGTCAGTACATCAGCGATCACCTGGCAGACAGCAATTTTGATATCGCCAGCGTCGCACAGCATGTTTGCTTGTCGCCGTCGCGTCTGTCACATCTTTTCCGCCAGCAGTTAGGGATTAGCGTCTTAAGCTGGCACGAGAGGACCAACGTATCAGCCAGGCGAAGCTGCTTTGAGCAACCACCCGGATGCCTATCGCCACCGTCGGTCGCAATGTTGGTTTTGACGATCAACTCTATTTCTCGCGGGTATTTAAAGATGCCGCAGAAACCACTCCGAGCGAGTTCCGTGCCGGTTGTGAAGAAAAAGTGAATGATGTAGCCGTCAAGTTGTCATAACTCTGCAGAAGCGGCCGCGAATTCAAAGAAGAAACAGCGGCCGCGAATTCCAGAAAATCATCCTTAGCGAAAGCTAAGGATTTTTTTATCTGAAATTCTGCCTCGTGATACGCCTATTTTTATAGGTTAATGTCATGATAATAATGGTTTCTTAGACGTCAGGTGGCACCATGGGAAATGTGCGCGGAACCCCTATTTGTTTATTTTTCTAAATACATTCAAATATGTATCCGCTCATGAGACAATAACCCTGATAAATGCTTGGATGAATATTGAAAAAGGAAGAGTATTCGTATTCAACATTTCCGTGTCGCCCTTATTCCCTTTTTTGCGGCATTTTGCCTTCCTGTTTTTTGCTCACCCAGAAACGCTGGTGAAAGTAAAAGATGCTGAAGAGATCAGTTGGGTGAACAAGTGGGTTACATCGAACTGGATCTCAACAGCGGTAAGATCCTTGAGAGTTTTTCGCCCCGAAGAACGTTTTCCAATGATGAGCACTTTTAAAGTTCTGCTATGTCTGGCGCGGTATTATCCCGTATTGACGCGGCAAGAGCAACTCGGTCGCCGCATACACTATTCTCAGAATGACTTGGTTGAGTACTCACCAGTCACAGAAAAGCATCTTACGGATGGCATGACAGTAAGAGAATTATGCAGTGCTGCCATAACCATGAGTGATAACACTGCGGCCAACTTACTTCTGACAACGATCGAAGCCGAAGGAGCTAACCGCTTTTTTGCACAACGTGGGAATGATGTAACTCGCCTTGATCGTTGGGAACCGGAGCTGAATGAAGCCATACCAAACGACGAGCGTGACGCACGATGCCTGTAGCAATGGCAACAACGTTGCGCAAACTATTAACTGGCGAACTACTTACTCTAGCTTCCGGCAACAATTAATAGACTGGATGGAGGCGGATAAAGTTGCAGGACCACTTCTGCGCTCGGCCCTTCCGGCTGGCTGGTTTATTGCTGATAAATCTGGAGCCGGTGAGCGTGGGTCTCGCGGTATCATTGCAGCACTGGGGCCAGATGGTAAGCCCTGCCGTATCGTAGTTATCTACACGACGGGGAGTCAGGCAACTATGGATGAACGAAATAGACGAATCGCTGAGATAGGTGCCTCACTGATTAAGCATTGGTAACTGTCAGGACCGATTTTTCGCTCGCTTGGACTCCTGTTGATCAATCCAGTAATGACCTCAGAACTCCATCTGGATTTGTTCAGAACGCTCGGTTGCCGCCGGGCGTTTTTTATTGGTAAATTGCAACGGCTGGGACAGTAAGACGGGTAAGCCTGTTGATGATACCGCTGCCTTACTGGGTGCATTAGCCAGTCTGAATGACCTGTCACGGGATAATCCGAAGTGGTCAGACTGGAAAATCAGAGGGCAGGAACTGCTGAACAGCAAAAAGTCAGATAGCACCACATAGCAGACCCGCCATAAAACGCCCTGT
+
@B@@A@7122132..++**/+++-31.,,,07;<BDCFHFIHJHJHJJIJHEIIBBDAJJICC@,+++.-./003>@:;;;JD0---?B874221118;CCCCCHJFFEGGADADCJJJJGJHBCBAEFJ<98658>>?676686$$$%%''&DHEDC2112DFFFFGJIG987456../0/1)'&&'+++65.+'%((+FIHFGDHGDDIGGHJJIFCADIJIIJFGGJJHFFJEHJJIGJJEGFFIECEJIJJJA@A@JJJJJJJJJIJJJJGFGGJJHJJHFEE;;:<?>:A4*(('%&&','))11;874337>EJF==>@DGFIEJFBJI;::;9985>>@,,+/,>:747ACEEDEJID9:JFJJJJ4333DEFGJA7777DAACBCBB@FDCDBEGJHJFDHE>777ABBJCAA<CCB33/1.0223975556==>@??@>:B0/502788<JGIIJGGFGJHJIJHJJFJJGGJJJJJDFDEGCDCCJ@@BBD:9('''''(/,,-,0,++*&'369;EHGGBEDD:1111@ECJFEFCDJJJCBCABDBB@@=6>?<ADBE*)))*-4-&&&&C<==<@BDDB?>1))))???DDCFAA?4?CJFHEE?>::81+**)**+-//-58:@@CJEJFIHDF@@A7799:BD:978:9778@IHJFI?65/**7=@C???DIJJHECFJEFEFJJHJIHHJIFH?>>?EBAA.+++9:ACBJEC993***)))*-78/1**-.*,*+./JID;88899GJJJ?>??IJJFJFHJJJH1,*6445B;ABJFCFDGB0***,..((((.*59>>@?CCDEFB;879<<?JIIGJEJJHJIGEFJJJDCABBJIJFJ??97;;;=>D100+++,13,,,,-??;<<?GEJJGHJHAA?@DGIBB=;8555?:CDEDHJJJJJJGHFHJIJJJJJHEJJJIJJJJJFF@''1A<===HCJJJJHIJJGJFFDFJIJA@GCFHJHJ666CEDDHJEJGJJJJJJGIJHJGD:::IJJIGJJJDCDAEJJEJIJJJHFFEJGJIJIJIHJJHJGJIJJABB@CEBBA>==;@HG@@@@EFJJIJGFIIFJIJHJJJJJJIHIJJJJIHJJHJIIGFHJJFIEDHJJJFJJJJGFJJJJGHJGJJJJJHFFJJJJJJIEHHHJJJJDFHJJEJGHHFFA>?-,,.)((''(*),,,,57....>5555JJJJAJFIHDCBCGE??>+**++159*)))''''-.DJ@???DEHGFCEDBBCD@@===<A?<JFJ8888@67//*()*=?=CBBEEGJEJHJHJJHJJJJJJIHJJIDJFIJGFEJJEDBC@?8.,,,?JGBABCGIHEFJJJJJJJFGJJJJJIJJHJA??@@6>JIJJDEFJ>>>HDA>>AAFEJH...2CHFEEDCDDFE?<410//**+,3+,0021116**++,,-78:@JGHFDJFAHHJEJJF@@@AJGFA@A9:9BDFDBD??=10000355643--.//*--&&++-5DIGEIC==ABFJEEFDJHDEJBH/&&'661**+3311783..<5556-,,823,''*&*,8<==EGIGJIHJJJEECC('''+5JDHGGJFFC?22:;JEJFJJJJJJJJJJJJCBBBJ:ABJJBAA;<B@B<55556EHJA@AJHDA>>>@EJGJGDHIHIJEA::6:676@B:9<<=D999;C0000EEDBFIJJEFGAA@@HJJJJFFJGGDFJJGJJJJGHJFJGIJJJJJJEEFJHGDIJE''''*)))9:989:>?A8768/+&%&)--/:;;?BCF???=>>>EGFJJJGJJJFEICDDBGECCEGHJ:>BB@>;GJFJFIJFGJGFGJJCDAA>97)&&&-+),/+++,66)))@EJJEGJICAC@?50,,-8888?>?=?@@ABGIF;;;;8>@EDDFDHIJGJHGEIJJJBBDJFDEBEDAADGCCAC?A>>:444<>>=@A??JHFJJJIGJJJJJGJFGHJHGFIEJGJHJJJJCBJJEHCDEEIJGFJGHJIIIHIJJJIEJDDCJFFF>BD@FJFJGJJJI?CH<5IGBCADABBBDGHHIJGJJJJJJJGIEI;::751120(()(((('323232BJJGFJHJFGDHIA@999<2--**334=::==5444B55532433;:;;AFJHJBGFJIHHJHIJIJJFJGIHJHIJHJJJIFJJJJGJJGDHJEJJEJJIJG;::66634?JIJJJHGHJJFCDDJFEIJFJJGJFJC630248::@FJHJJJIJGJHJJJIHJJJJJJJHJJJIJJDBCBIJIJIJJJIJHIJJHJHGJJEA?('''.44562.0;7789=;<=IEA?A@DEIHEFFHGB<<<;;;<IJHJJJIJDJJJJJJJJIIJHJJJIJHJJGGJJJJJHHGGHHJIHG6556@AE984444-,,-78>+**44FIIFJJHFBADBEJHJJJJJJJIFIJJJJJHCIJFDCCFIHJHHJIJFGJJIBCC?9?>;9879ABBBBBAACJJGGFGGJDB433;FFEFFE<9433-,,,74)))9JFA3000+,,)())0.--***,/239:??@?====CEGJ;;;;JCA?@--:57433332.''(-,+2000/44))))B?@JEHFD1001?CI>JJIJJEEHEFGIJJHJIJFB555CJEGCCE9((((*+***+((&&%%3/-,,,+***///0CDBBA?A@DFFEJGGEFFGJIJJJFJJJJHJGHHFFJHFGJEJJJHHJJJIDBA?CC@@A>>;<9IGHIJJJEJGFJJJH@>>@B0002::87:<783335?AGJJJJGJGIGFI<<<?DC3-,,/+*($%%&)222229::GFEJDEDEJHGJJIFJIIGJJGIHEJJJJJJJGJJJFGJJJIDE?><=3+++,-((''++.CFJJJJJJJIHGJJJFJJIFIB?5>--*)((-'&((898223IFGJFDHBBDCG><.-,,==ED;<686/76/>970/-.5::<EEGJJJDC>=768<,+++,++,.6;43,,,BD=>@=??@JIJEJJ9<<<7DDGHGGHGGJJFJJFJHJ?>>4444>5449?@BADDDFCDFGJD>>==EGFEFD8883332668D?==8=CEB@BABCGCCHJJJJHJEEJJJEFB??>D3((()2222<<=-,+*)%'%%$$%%''(****./<>=:696))9:5445JJJGFFCG8((((54620/.++++)'',1010+,/,-&&))000@CBCBDIJDJGFJ?>?9:98:;:555...>?<;;?AA@::94344+''&%,,+->>9656E:B?ADBF@@@A@<<64//0BBDJG<;<<GHFGIJABJB>?>::;>BCFDBA977650;;9841'%%'((),)*35+222>=5555>8879=99;72--89C?>@FIJJEIFJJFJJIJGJJJDIGFFHJJ?>>;<<=IJIEJJHJJJJAAAJEIDCJJJEJ55FCBDFJJHJF:EEJIHGJJJJJIJHGJJJJI;::;=8..8646:8;JEJFJJHGJFE----,()'&',,-+.+''(+,+,8<==;3--.41200;;;<>>@D>6449=?CDCD...-115::::;JHFAAABGEDGJDJBEHEJDGIIFJFHJFCCC@A@7*')''((((?>=?>>>DJHJFGJJJEJFJJ111118:<82///.*(++**)%$$$%(4),,-=</,3../385555730/0-/-)%%%')+336<ACAAC>>>>EI@===GECAJFFIGF1))),++*,))**85532122673001--/-><><////=;7754444//..02:?EE7331-,.-+)(())*0./-(''79>==BA?BA0//;;>=<4443999>=B?@D@782.EC=@<:7//00/.*'&(12359-+++:A@?:99>>=;:/,,,005-...444,,,+,++5??BAAIJ@>=>B622246@<<AB@@FCJJIJJJIGJHJIJHJFIEJIJGFDCBBGJHDJJHGJG@=CH@@AJG;566663//02-?@JIIJJJDB7766::EIJJJJJGJJIJIJGHJJJFCGDJHDDFA,+**++*+2.0323103:=>BF@ABA;<<=JDEIEJGGJJJJHJJJJJJFHBCCBBCAHIJGJJJFJJHGHFJJJHGJGEJJJJJJFDFEEJFGCDF@ADB55:C@?6662445B@BEBC?@@AJJB@@>97=8?@:@67==>=BAFJEJ----....JJGJEFJAEF<<;<@@9///.-,.>7<;22225,*((((,,+441;<<<C<;;0000=<==FCB@ACFJHGDJJIJJ6GJJHHIIGGCCDEFGIFED<<54)&&&(-((*'***-108C@>>BDFFFHA>>BJHJJGHJJHJJJD0-5)((*'&&+')666JGGJFJIIEJFCE@IJFJHJJJIJJEHHGFFEC?=FIEFC@@@A65594367B=>;44;<BCFIJJJ9787(('*+()%%$$$#$$$$$$$-./=ABBIJJDJJHHGJGJJGJGJJJJEFGIJAAABJJIIJHJH8875630692<:-,,-.1((&%&&&=BGEDEC55524460,+,-7879:GBFFJEIHFHCC<<=>74+((*,+-%%'+,.1-/=?IJGGIB@?AEDCABFBCHCCBEHHHJJFJJJJJAAECFDJJJJJJJIIJJJJJD<<<<IDJJHJIJEHJHJJJHJHGEJJGGJE22344;2112@BF?>>>=>CGDJJJJJJIEAAABIHEJFJA88GJH8888JJJJJEBBJEJJHBCA>6556;:8:99;40096697740027>CIFJHGCEFJJJJEFE2('''&&%&,,--3<@JIJIIJIIBA?1(%%'(000=@CHJHHJJ=GJJIIEDCJE=?BABDC4BAJJB@::A==<=GB:76700-:///39?>=A>:8896622GBB@BHGJJJJJJJJJJHEEGGHF><><:66889889??<<5'''(((-24<<GDDHCDABCBFFBABCE=665...-BEDBBAA>:82,,0432236AA@?=A;:?@AGGJJEJGJJJEJJJJHJJJJJJJGJJHHHIJJDCDBD:7++('()056577=A?<=882-CDCJGEJJGAD?JFJJJJEBCFHJJJIJJHJEJI@@?>88=;389:DJJJJEIJEEJJFHDBBEE@?8889?@GBCA@BCGJJGCDCBJBD?ACF;888?CCGFGHJDDDBFJJJGJGJJIFFJJHFJ@CEJGF6555GJ76659=99:794340++*/2*('&&0/00''').**)*+('''*/4CDDBABDJIFJEJJJJC>:9=766&&&,140,****9337953448;'''&&')455?F?GBBBDGHEFJJHIJJIJJJJJDB@@?322233401,+))*)+56;<DEA@?221288=DC?::2223>=75467767:8,+*/AEFHJJJGEGEJJG@GD>;1//36668>AEJJGGJDEGFJCDIDEGBHE??=;:1/...0.)*+((&&*(()***,+7<=EDFE@>=DBF933=BJJJJJHJJJGIGHJJHJJJJJ4434JJGGJJJGEH3333==47=??@AAFEHEJJIIFIJEGFJHGJGJEIF8)))+22/&&))))+))+&>BDEJG9999CJIJ??IJJHGEJEJGJHIJFHI=<<=JF?>>?JFHJAGGJJB<<<'&&((778999999@@EBJECDCJHEGDJIGJHJEJFGEEJGIGJ)(((()1((&''')&'''0..-)''//010033/+,**)&'+A<;;<AB+++,81./.01201266677>=::9:<<BEJJJJEHIJFEGIHF==<897722224><&%$$'/.'&&')(&&&%'&)('+=B655599::::IAGDGJHJFFE@DJGGG=<<=CEDJFGIBCJIJGGJG>>>=JFGBABADCDDGFDEIDJHHCF3342?:::-,,*--/222('(&11''?G><;*)()++2.7676;;IGDIDFCGGJJIJIJHGFB??=AADJGEIDHEEJEJCA@@A?88511126:60./&%$#
@Glass_T7V_3_D3_11_6_32
GCAGGAGAGATTCATCACTACGGTCGTCATCCGGAGGCTCGCGAATGGTATCACCAGTGGGTTTACTTTCGTCCGCGCGCCTACTGGCATGAAATGGCTTAACTGGCCGTCAATATTTGCCAATACGGGGTTACCGCCGGATGAAGCGCACCAGCCGCATTTCAGCGACCTGTTTGGGCAAATCATTAACGCCGGGCAAGGGGAAGGGCCCTATCAGGAGCTGCTGGCGATAAATCTGCTTGAGCAATTGTTACTGCGGCGCATGGAAGCGATTAACGAGTCACTCCATCCACCGATGGAACATCAGGAACGCGAGGCCGCTGTCAGTACATCAGCGATCATAACTGGCCAACGCACCGTAGTATCGCCAGCGTCGCACAGCATGTTTGCTCTGCGCGTCGCGTCTGTGACCGTCTTCCGCCAGCAGTTAGGGATTAGCGTCTTAAGCTGGCGCGAGGACCAACGTATCAGCCAGGCGAAGCTGCTTTTGAGCACCACCCGGATGCCTATCGCCACCGTCGGTCGCAATGTTGGTTTTGACGATCAACTCTATTTCTCGCGGGTATTTAAAAAATGCACCGGGGCCAGCCCGAGCGAGTTCCGTGCCGGTTGAAGAAAAAGTGAATGATGTAGCCGTCAAGTTGTCATAACTCTAGAAGCGGCCGCGGATTCGAAGAAACAGCGGCCGCGAATTCCAGAAATCATCCTTAGCGAAAGCTCGGTTTTTATCTGAAATTCTGCCTCGTGATACGCCTATTTTTATAGGTTAATGTCATGATAATAATGGTTTCTTAGACGTCAGGTGGCACCATGGGAAATGTGCGCGAACCCCTACTTGTTTTATTTTTAAATACATTCAAATATGTATCCGCTCATGAGAATAACCCTGATAAATGCTTCAATAATATTGAAAAAGGAAGAGTATGAGTATTCAACATTTCCGTGTCGCCCTTATTCCCTTTTTTGCGGCATTTTGCCTTCCTGTTTTTGCTCACCCAGAAACGCTGGTGAAAGTAAAAGATGAATCAGTTGGGGTAGGCGGCGCGGCTTCTCGTGAACTGAATATCAACAGCGGTAAGATCCTTGAGAGTTTTCGCCCCGAAGAACGTTTTCCAATGATGAGCACTTTTTAAAGTTCTGCTATGTGGCGCGGTATTATCCCGTATTGACGCCGGGCAAGAGCAACTCGGTCGCCGCATACACTATTCTCAGAATGACTTGGTTGAGTACTCACCAGTCACAGAAAAGCATCTTACGGATGGCATGACAGTAAGAGAATTATGCAGTGCTGCCATAACCATGAGTGATAACACTGCGGCCAACTTACTTCTGACAACGATCGGAGGACCGAAGGAGCTAACCGCTTTTTGCACAACATGGGGAATGATGCAACTCGCCTGATAAGGTTGGGAACCGGAGCTGAATGAAGCCATACCAAACGACGAGCGTGACACCACGATGCCTGTAGCAATGGCAACAACGTTGCGCAAACTATTAACTGGCGAACTACTTACTCTAGCTTCCCGGCAACAATTAATAGACTGGATGGAGGCGGATAAAGTTGCAGGACCACTTCTGCGCTCGGCCCTTCCGGCTGGCTGGTTTATTGCTGATAAATCTGGAGCCGGTGAGCGTGGGTCTCGCGGTATCATTGCAGCACTGGGGCCAGATGGTAAGCCCTCCCGTATCGTAGTTATCTACACGACGGGGAGTCAGGCAACTATGGATGAACGAAATCAACAGATCGCTGAGATAGGTGCCTCACTGATTAAGCATTGGTAACTGTCAGACCAAGTTTACGAGCTGGCTTGGACTCCTGTTGATAGATCCAGTAATGACCTCAGAACTCCATCTGGATTTGTTCAGAACGCTCGGTTGCCGCCGGGCGTTTTTTATTGGTGAGAATCCAAGCACTAGGGACAGTAAGACGGGTAAGCCTGTTGATGATACCGCTGCCTTACTGGGTGCATTAGCCAGTTTGTGAATGACCTGTCACGGGATAATCCGAAGTGGTCAGACTGGAAAATCAGAGGGCAGGAACTGCTGAACAGCAAAAAGTCAGATAGCACCACATAGCAGACCCGCCATAAAACGCCCTGAGAAGCCCGTGACGGGCTTTTCTTGTATTATGGGTAGATTTCCTTTGCATGAATCCATAAAAGGCGCTCATGCCGCAGTTACCCCCATTCACTGCCAGAGCCGTGAGCGCAGCGATCCGAGCAAAAAGACAGCGACTCAGGTGCCTGATAGTAGGAGACAAAAGGAATATTGAGCGATTTTGCCAGCTTGCGAGGTACTTAAGCCTTTAGGGTTTTAAGGTCTGTTTTGTAGAGGAGCAAACAGCGTTTGCGACATCCTTTTGTAATACTGCGGAACTGACTAAAGTAGTGAGTTATACACAGGGCTGGGATCTATTCTTTTTATCTTTTTTTATTCTTTCTTTATTCTATAAATTATAACCACTTGAATATAAACAAAAAAAACACACAAAGGTCTAGCGGAATTTACAGAGGGTCTAGCAGAATTTACAAGTTTTCCAGCAAAGGTCTAGCAGAATTTACAGATACCCACAACTCAAAGGAAAAGGACATGTAATTATCATTGACTAGCCCATCTCAATTGGTATAGTGATTAAAATCACCTAGACCAATTGAGATGTATGTCTGAATTAGTTGTTTTCAAAGCAAATGAACTAGCGATTAGTCGCTATGACTTAACGGAGCATGAAACCAAGCTAATTTTATGCTGTGTGGCACTACTCAAGCACAGATAAAAACGTCAAAGACAGCATGTGGCTCACAAATCACTGCAGTAGTGAACATGATAGGGAAAATGCTTATGGTGTATTAGCTAAAGCAACCAGAGAGCTGATGACGAGAACTGTGGAAATCAGGAATCCTTTGGTTAAAGGCTTTGAGATTTTCCAGTGGACAAACTATGCCAAGTTCTCAAGCGAAAAATTAGAATTAGTTTTTAGTGAAGAGATATTGCCTTATCTTTTCCAGTTAAAAAAATTCATAAAATATAATCTGGAACATGTTAAGTCTTTTGAAAACAAATACTCTATGAGGATTTATGAGTGGTTATTAAAAGAACTAACACAAAAGAAAACTCACAAGGCAAATATAGAGATTAGCCTTGATGAATTTAAGTTCATGTTAATGCTTGAAAATAACTACCATGAGTTTAAAAGGCTTAACCAATGGGTTTTGAAACCAATAAGTAGCCATGAAAATTAAACACTTACAGCAATATGAAATTGGTGGTTGATAAGCAAGCCACTACAACTGATACATTAATTTTCAAGTTGAACTAGATAGACAAATCAATATCATTCAACTTGAGAACAACCAGATAAAAATGAATGGTGACAAATACCAACAACCATTACATCAGATTCCTACCTACATAACGGACTAAGAAAACACTCACAATACTGTTTTAACTGCAAAAATTCAGCTCACCAGTTTTGAGGCAAAATTTTTGAGTGACATGCAAAGTAAGTATAATCTCAATAAGTTTAGTTCTCATGGCTCACACAAAAACAACGAACCACACTAGAGAACATACTGGCTAAATACAGAACAATATGAGGTTCTTATGGCTCTTGTATCTATCAGTGAAGCATCAAGACGCAACAAAACAAAAGTAGAACAACTGTTCACCGTTACATATCAAAGGGAAAACTGTCCATATGCACAGATGAAAACGGTGTAAAAAATAATCATCAGAGCTTTTACGAGTTTTTGGTGCATTCAAAGCTGTTCACCATGAACAGATCGACAATGTAACCTCGAGATTACCGCCTTTGAGTGAGCTGATACCGCTCGCCGCAGCCGAACGACCGAGCGCAGCGAGTCGTGAGCGAGGAAGCCTGCATAACGCGAAGTAATCTTTTGGGTTTAAAAGAAAAAGGGCAGGGTGGTGACACCTTGCCCTTTTTTGCCGGACTGCAGCGGCCAGCTACTGGTCTAATATGCGCGTCGTTGAAACCGAGGCCAAAAGACGTGCGTCTTTGATGCCCGGTTGCCGCATTCTACAGCAGAATTAAAATCAAGTCCGGCGCAGCCGGTTTGTGCCGCTTCCACGCAGTTATCTGCGCCTAAGCCCCCCGCCAGCAGAACGTTGCCAAGCGATTGACCATTTAATAGTGACCAGTCAAAACGTTGCCCGCTTCCACCCTGGCCGTTGTCTAAAACATATTTATCAACGTGCTGAAACTCGCGGGCGGGCAGGGTTTCACCGACGCTTAATGCTTTCCAGATGGCAACATGTGCTGGCAGAGCTTCACGCAGCGTATCGATATACAGCTGTTCTTCATTACCATGCAGTTGCACTGCCGCCAGCGATAACACCTTAGCTTTGTCCACCACATCGGCAATACGTGATTGCGGAACACGCCGAACCATCTGCAACGGTGCCGCAGCCATCACTTCCTGCGCCTGTTCAACGTTGACGCAACGCGGTGATGTCGCAACAAAAATCAACCCACCGTAAATCGCGCCCGCGTCATAAGCTGCTTTAGCATCTTGCCCACGCGTCAGGCCACATACTTTATTCTCACCCAGCAACACCCGGCGCACGGCGGCGTGCAAATCGTCATGGGCCATCAACGCCGAACCAATCAGAAAACCGTTAGCGAAGTGGCTTAACTCGCGCACCTGAGCGTAAGTATTGATGCCGGATTCGCTGATTACCGTCACGTTGTGCCCCAGTTTCGGCGCAAGCTCGCGGGTACGGTTGAGATCAATCGACAGATCACGCAGATCGCGGTTGTTGATGCCAACGACCTTTGCTCCCAATGCAATGGCGCGCTCCTGTTCCTACTTCATTACTGACTTCGGTCAGCACCCCCATATTCCAGACTGTGAGCGACGGCGGCGAGCTTTGGCGATCTGGTCGTCATCCAGTACTGAAAGCATTAATAAGCAGGCATCGGCCTGGTAATAGCGCGCCGGATCAATCTGGTAAGGGTCGATAATGAAGTCTTTACATAAAATCGGCTGCGGGGCGATTTGGCTGACGATGGGGAGGAAATTAAAGCTCCCCTGAAAATATTTCTCATCAGTCAGCACCGAAATTGCCGAAGCGTAATGTTTATAAATGGCGGCAATGCGTGCTGGATGGAAATCATCACGGATCACGCCTTTTGACGGCGACGCTTTCTTGCACTCCAGAATAAACGCCGTGCGCGCACCCTGTAGCGCATAGTAAAATATGCGCGTGCTGGCTGAACCTCATTCTGAAAACTGGCCAGCGGTTGCTGCTGTTTTGCGGGCTTCTACCAAATCGCCTTGTCTGCGACGATTTTCGCTAAAACGGTTTGCATCATCTAGTATTTCTCCTCTTTCTCTAGTAGCTAGCCCAAAAAAACGGGTATGGAGAAACAGTAGAGAGTTGCGATAAAAAGCGTCAGGTAGGATCCGCTAATCTTATGGATAAAAATGCTATGGCATAGCAAAGTGTGACGCCGTGCAAATAATCAATGTGGACTTTCTGCCGTGATTATGACACTTTGTACGCGTTTTTGTAGTGGCTTGGTCCCGCTTTGTTACAGAATGCTTTTAATAAGCGGGGTTACCGGTTAACGCAAGAGCCAGTAAAAGACGCAGTGACGGCAATGTCTGATGCAATATGGACAATTGGTTTCTTCTCTGATTTGAATGGGCAGATGAAAGTTACGCTAAGCGCAAAATAATCCCCTGCTGCAGATATGGTTTAATGTTAGGTATGATCCAGGGCTTAACGCCGATTGAGGCCAACGGTTATCTCGGTACTGGACCAACCACTCGGAATGAAAGGTTATATTCTCAATCTCACCATTCGCGGTCGCGGTGGTGGAACGTAAACAAGGTACTTGCCGACCGGGTGATATAA
+
*+13FBJFBBBCGDDC;;;:>;:<833100..0./.'''%&'45659554677887<21412331222>:AB@??@CBJHJJJGHJJJHJDE<8+*))*--28:))++./..//>@@<:;8.../<655441'$$$&,&,3@EEJJJ??@>C9EFJDJGJJIHFGJHAB@<56821125>3334J====I???>@>82223IECC4643'&''-+'&&'3/019::;EFHE>:9:;B;9/)%%+*..::9=>???@DDCB::::DACEC@?44:8772/.-,&'''356665;2,-,,1/'&%&&%%%$%$%*)((('%$$$$$%&..***+.***'(('%%$$&%%%%%%$$$%$%''((())-623219644./555445.-,+-)(**$$%$'*))8::8::9/,('(((.,,-&''144:;87641112EIJGDFHGIGJDHIJJJIJDE0--DCCDEGFGFIHJJHJJFIJHEJJGGGJCBCC@667GECCACCADECFHDDC42?>BDCFJFHHJIGJGHBBBDJJFJIJIJJJI@?@@==>@FEIHJ?DJDFJIJJJIJJJFJIJJJJHJJJIJGIJJJJHHDFA=>=BDEJHFI<>>B6.,,,+(028:<<@A@==DEFJDHBCBAGEFFJHJIHGJEDDFFJJB?==DEIJJIJJFJA>AEFBDDEEJJJJJJJJJJG44,(+'3(%%&))3=::9:=<B4126--1,**%%%&'+,2//-,,,.0.-,-,,))***)//8557;<<=CIJGFEGEGJJJJHJGHJGJFJJHJJGJJJJJJIJGBCCIGH7778989:5766ABCBJGJJJFB@-,(()+:>@?742+*+,-2)))''&$$&*''&&&$%&'*(+((+++,-12/-.++**&&(5++++9;AFIJJEFDJ=999?BCBDE=>HJJJIJHIJJIJG?,++-..+(()*/..-0,,,-<767;=D;33CDJFIIJHFJGHJJHIJGJJA?=:2,,3860)())+(''))+*=?AFHEEJIJJHJHJIH=0//1+('&)(.*''&%%((('&&%%%#$$$$#$'$$%$(('(**(&&&((()13::>;;;<G@AA@B>=8;?ADG>=;2+,,,=<ACDEEJGJJHJJD8JHFJJJJJJGJGJEFCBAJIFIEJJCCDEJJJJJIHHJHFFHGJA@;599>DBAA???<JJEA=<=A@32249778=;;;3ABD<<AAF?<<<;A?DJJIDECFG>@?@B@@>=81011BABEEJGEFHJJJJJ>===ECCIHJJJJFJG@BA331000:ACHIIJFJFJJJJJJJGJJJJIGEDFB@@@CJFHIIJFICF=<<=988:>8243''''26?B....555=:9788@@EFJFFDCEJH?=<:<>FDJFG----.&&'78)'%%%&'%&04/...6(''''&&%(&-.;<;;=BAA@BJDJJCECDDC;C100.DC???@:::;JFFGHA@@?GHJJJJJJGJHJJJHJHIJHJJJJGIJIIJJFJHJJJJCBCEJJJJGJJJGJIJHHIJFDB@@@BBADA5JHJJJJIHJDADC===4366HJJDGDDE?<;;?:533))''6=DCBBCCBFDJBDEB:::@AEE>BCJJJFJEFJHJJJHJGHJJJJJEB@@AJGJJJGJGJJ@@?@CD776:2289JEDGBD?544/-&&'(*+)+*+-.+,1//33ACFJJFD7682CAFDHJIFDGJGJJJFFJBBB=999<)):1114,,+0++ACEF?>>>C@@JA*)))*5557BBBC@@ABHJGJIJJJJEJJJBJDCIHJFJD@CCDJBABA53324<>>>@EIGJ====E2222976:<===JD<;3EJB==?AJ>>??DG7777DA@JGJJHJJGJJJJJJJJJJGA>88JJJJEI;999DGEGFIIHJJJHJFJIFD2((()ACHEHCDCB><<<85334;?GJBBCB;46777BFHJHJJHGJHJIJJGIJJJIJHIIJJJJJJ@@A@FC666***++,,+)**&&..**)),'&$%.**--4,,*)''&'',...,+(&&&&+<@<<<.-)(**=>9ABBGJGFGJEHFEHJFCBBJJJJGEDFDDBGIJF8899<<<>?BHHJGEEFJFHGJJCECEJ?;:>@GJGJJIJJH>?>??D;::9:8:,,,-4----/.+(()1:;=0(?AA::;;EF??>?DIJ>:-,''''''*(((**+,:;=AC??@@CFCBEEEDB77DDCDB@<66///*)(''%%%&.01DA?=;;><988:989:?>>;;:9;2221222???>ABD=:6:41)'$%&&&&&&%$$%&$#$%&$&$$$%&''&%&);<;;@;9??DDDFJB=<==?@ABBBFDBAAAB@?@@;::;ACB<;<;?>6565853/,+++.??><;<<=???B@BA@@?>>>><;<=@>?=>>===>?@@AA>:,)),*''')537866:8:9:;=:BEC@>>?CJHEHEGFFG??====>2222=;;<<ACFBAA??>==>>A>:?CGDA????>@BBB@A==<=A=<==>@@>@;1.>>CDA>??AGJCDBBCCCCBBDFJJC7+CA@BAB?;:;<=?A>>>=>@>CDJEA:88::>@<<<<=CDDA=>AAA=;<;;:9::9<:<==<<;<<;;:;?@@>=>>AB>?><==9:::=>==>?AB@A???>==<?>>>:@<@@?@?:999>>?<>==@?=<==>?AFFA?@A????@>====;;9898:67768889=****-,1:8778;:9++**(*(&&%%%8222?=<<<??A?>@;;::<6000++'&%%(&&&$$$)62****,15*)&&%&)&%##$%%%%&)+-,+,.**&&$$#$%&('&&%)+'&((:>@@??>>><>==?><=<<<<:811895---+,,.88:99...---&&((015<>>@@987/../<>=<=>BFC@>=9<=>?@@?A@@><;;>BA@@??::::<<<998677;<<<<<=?@<<831117>??@?><<;;;;;;<A@?<:;:::::;::;<?>>=@>?><<:8:=-<;:9;>B@?<75)(((5;BA?<<::<<?<;<:;;==>=<;;:<>BD@?>>@>=<==;<<==>=000;::;@@>4339<===>>>>=<<::;;=?====>>@A@??@A@@@A==<;==?AAB;;:55879977:::C>>@>=<<>>=>;;<=?A?===;;::;<>>;<=<>==>==>>B;8111/./0A>=;::;::;;;;;:;;;;>:99;;8554*'%'%$#######&'%$$%(02/**)*668899889:::983340//.&&'''%%))''&&))'(((**-./--,-.**+,663**5<;::<?=;66213465787+***('%%%$#$'&+(%%'(),35799886699?@@8889766////11354**''(2/241,,-.:8999::;=?=?>?@@=<;;;51114<:634<;;863//0//0'$##%&(/,-,.,-11;@@====???>>=>=>>?>A?>><<<<?@?@AEA+++585301)('')+,)(**++&&'(,++.-(&%%&%%$$$$'(),,++,'''&&*+5@E@>=;4444?>???9976;<=<<8677<;:;:::<76.,,,&%%%)*)*675545612123420/-,&')(((229:;=CA@11010/+($$%&+++-..018C6666CCCDDDJHJHJJJHJJJJJJJIJJFFIJJEJHHJJJ=999@CFFJHJFGJJJJJIJHJDFFEG546?2)('%%(*+-(&&2...9::BJEJGJBCCCEDGJ22202225764--,-89;JGFDFB/--.@??777563))))CCFJJIJHJHAABAJJCFIFHEEGIHGD:<=///''),1???>A=@@???@?<=<<=A7722.++**+/9=>FGEJIJJJJJCA<=?AIGFJFHHJHJD<;98:///;DD...B;?=AAFFFJJ@GJJJJJGIJJ2222:57D>@A92?C;=>=@=:99:8?A8775/-*+*,,&'''.)))**))''$$$%()'*5>F71001BAFHHHJJDGJIGJJDGJJGJJAAA>1/,--*)%%&)***23CCJHIFIJGJJJJJJGBBAH1001DICCDD7778<8C>=@AAIFFJDEIJ::9:6666;000=AA@CFDD<FJD>@9HGGJHJJIFIJHJGFDJIJJJJIJJCCCJEEF@@AAGJJGJJJJIJJJAA@43332===?>77DEJJIJGJEJGGJJJDJJJEFEDEF?EEEJJJDFJIJJHJBAAAGHGJHJDJJJ@@CAC=54+++;:::=>CDHIHIJJJJGFJJJCD+++,---*,44;B>::87670189966??ACHDDBFHGFGIFJFHA?6711..85;=>JJGCCDDDEJFFHFFDCHCGFIJGJHJJJJJGDJFFJJHJHJ@@A?EBE++++/...0***.345588ABJ44441)'&%&%%'(..,-17;:70/**)*06588<==@BGJJJJJHJIJIDHFDJHGFFDDDAEFIJHJEJHHHJ:990111??@+++@?BFJHJHJJIHFHE;;;;AC?JJEBAA888:DDA;@<:::ADB@><>CB>;::=>JIJHJJEIJGDB?>>......3>CCEIJBBCDHJJHIGFHJJDFFHJIA@AAJJGJDBCCCG???>JJJ;87800/.--+96556GJJIJJJJJJJJIJIJJIIJJFJJJJHHABCBGIHDC56CBBBJJIFHJHIJHJJI>JGJJIHGHGGJGJJJFJIBCDEJEE=><<;;>?FJ>EFJJJHJIGJFAB?AGJFJIHFC<889BCB7<4445=---.,,+-))*+4211274121++,,996677;;<?AEBCA86?223<>=>IFJHJJJJGE?<<751?=+))*//03345----4*'''*)(),0010?=?,+++,<?>?>?H,,,,867.---4320//31/**+...()))+%%%%)00678EJJJEGIHJJ@??@ED@A>A47?@EGJHHDEJFIE6566667=883&&&,0,,,4//1>@J=J@:?>==9889>?@JDDEDEJJFIEIJJIEFJGJJ=<<EJ0///6=>=>FBE?>>=A@JJ=78;@AD?HED>>43:BB:<DHIHIJJC>FCFFJGJJIJHFFEGBBBE?<8<?8BDJJJJJGJHJHJGGBBDDIFIBCA/006<99::=9.--**(&&&&)))()))28JCB?@@>GCBA@JHJJJHJHIJJJHIJDIDBEDJEJGJJJJJJIJJJIIHHGCFJHJJGJFHJHAB<;&%$%''*+((&&((./*((&*+-CCCDJHGEJGDEIFFJIHGHJGHJJJJJHFJJJJFJ?B0E9.-,,-+4;11+)(%+,FDGJJEJFBBBAFIJDCGBIJJICDJEGJJFGGEGHJHHJA<=;<99:;BGJFF@?7<33?:DBB7771122,)'')/24?DADC????@=611FIJJJIJHA?@AFJHJFJJJGJJJJJJGJIGFJICDBABBGE@@@3222AA?CBCDHJHJJHJHBAADJJJHJIEHFGFHGHJJJJJJGIFHJJJFJ777++++/@(('''00**)*,&'56<=@?00/0034=;=77?>:87=IJEF666587;3+,-DJF>>?>JF@735632322121A@AIJGJFFCCBEIHBBE)((+&''%%##$,--.011245A@A@@CDIHJJHBDEEDBCCBBAAGJI?>>?JEGGG@A@@?>??EAA>98,+)'''&%&&')(&&&$$$$%&((''$#$#%%'-/45:;C@C...'''==64334--+(''%%'*,'-,,-(%%%%%%&%%%%&')*&''&)-111255;??AADJBCB=>>>==;:93))%$$%&'(,'&''((('***7;:;;=EHEGA@==??E>=<=CCEECE687433111)'&$$%'&&&&&'&(($##$%$$&%$##$&)('((+,.35(((&*%$
@Glass_T7V_3_D3_11_6_33
[truncated: 13,160,659 more chars]
