# Supplementary material for: Preventing Multimer Formation in Commonly Used Synthetic Biology Plasmids
Source: ACS Synth Biol. 2025 Mar 18;14(4):1309–15. doi: 10.1021/acssynbio.4c00508 (PMC12012879; doi:10.1021/acssynbio.4c00508)
Supplement: Supplementary file 2 — sb4c00508_si_002.zip [file sb4c00508_si_002.zip › DataS1/data/fastqs/Glass_T7V_4_D3_12_1.fastq]

@Glass_T7V_4_D3_12_1_0
CTCATCATTGGAAAACGTTCTTCGGGGCGAAAAATTCTCAAGGATCTTACCGCTGTTGAATCCAGTTGGATCATCCCCGCTGGTGCACCCAACTGATCTTCAGCATCTTTCTTTCACCAGCGTTTCTGGGTGAGCAAAAACAGGAAGGCAAAATGCCGCAAAAAAGGGAATAAGGGCGACACGGAAATGCTGAATACTCATACTCTTCCTTTTTCAATATTATTGAAGCATTTGGTTATTGCTCATGAGCGGATACATATTTGAATGTATTTAGATCACGCATCTTCCCGACAACGCAGACCGTTCCGTGGCAAAGCAAAAGTTCAAAATCACCAACTGGTCCACCTACAACAAAGCTCTCATGACCGTAGCTCGCGCTACTTCTGGCTGGATGATGGGGCGATTCAGGCCTGGTATGAGTCGGCAGACCCTTTCTTCAGGCAGACCTCAGCGCTGGCGGAGTGTATACTGGCTTACTATGTTGGCACTGATGAGGGTGTCAGTGAAGTGCTTCATGTGGCAGGAGAAAAAAGGCTGCACCGGTGCATCAGCAGATCTGTGATACAGGATATATTCCGCTTCCTCGCTCACTGACTCGCTACGCTCGGTCGTTCGACTGCGGCGAGCGGAAATGGCTTACGAACGGGGCAGAGATTTAGCGGAAGATGCAGGAAGATACTTAACAGGGAAGTGGACGGGCCACGGCAAAGCCATTCCACCATGTGCCAGGCTCGCCCCCTGACAGCATCTCCACAATCTGACACTCAAATCAGTGGTGGCGAAACCCGACAGGTTTACTGTGTATGGGTGCAGGCGTTTCCCTGGCGGGTTAGGTTCGTCGCTGCTGGCCTGTCCTGCCTTCGGTTGGATTGTGTCATTCCGCTGTTATGGCCGCGTTTGTCTCATTCCACGCCTGACACTCAGTTCCGGACGCAGTTCGCTGCCGAGCTGGACTGTATGCACGAACCCCCGTTCAGTCCGACCGCTGCGCCTTATCCGGTAACTATCGTCTTGAGTCCAACCCGGAAAGACATGCAAAAGCACCACTGGCAGCAGCCACTGGTAATTGATTTAGAGGAGTTAGTCTTGAAGTCATGCGCCGGTTAAGGCTAAACTGAAAGGACAAGTTTTGGTGACTGCGCTCCTCCAAGCCAGTTACCTCGGTTCAAAGAGTTGGTAGCTCAGAGAACCTTCGAAAAACCGCCCTGCAAGGCGGTTTTTTCGTTTTCAGGAGCAAAGATACGCGCAGACCAAAACGATCTCAGAGGAATTGGTCTTAAGGGGTCTGACGCTCAGTGGAACAAATTCACGTTAAGGGATTTTGGTCATGAGATTATCAAAAAGGATCTTCACCTAGATCCTTTTAAATTAAAAATGAAGTTTTAAATCAATCTAAAGTATATATGAGTAAACTTGGTCTGACAGTTACCAATGCTTAATCAGTGAGGCACCTATCTCAGCGATCTGTCTATTTCGTTCATCCATAGTTGCCTGACTCCCCGTCGTGTAGATAACTACGATACGGGAGGGCTTACCATCTGGCCCCAGTGCTGCAATGATACCGCGAGACCCACGCTCACCGGCTCCAGATTTATCAGCAATAAACCAGCCAGCCGGAAGGGCCGAGCGCAGAAGTGGTCCTAGTTATCCGCCTCCATCCAGTCTATTCCATGGTGCCACCTAACATCTAAGAAACCATTATTATCATGACATTAACCTATAAAAATAGGCGTATCACGAGGCAGAATTTCAGATAAAAAAAATCCTTAGCTTTCGCTAAGGATGATTTCTGGAATTCGCGGCCGCTTCTAGAGTTGACAGCTAGCTCAGTCCTAGGGACTATGCTAGCTACTCGAGAACTTTCGGATCAAGCTATGAAGGACGCAAAGAGGGAACTAAACACTTTACTAGAGAAAGAGGAGAAATACTAGATGGGTCAAAGTAGCGATGAAGCCAACGCTCCCGTTGCAGGGCAGTTTGCGCTTCCCCTGAGTGCCACCTTTGGCTTAGGGGATCGCGTACGCAAGAATGTTGGTGCACTCGGCAAGGTTAAGTCGTCGGTTGGTATTGCACAAAACTCACTCCTGAAGGCTATGCGGTCGAGTCCGAATCCCACCCAGGCTCAGTGCAAATTTATCCTGTGGCTGCACTTGAACGTGTGGCCTAATAACTCGGTACCAAATTCCAGAAAAGAGGCCTCCCGAAAGGGGGGCCTTTTTTCAGACATTTTGGTCCGCATCCACCTGTGCGGACCTCGGTACCAAATTCCAGAAAAGAGACGCTTTCGAGCGTCTTTTTTCGTTTTGGTCCATAGAGTGGCGCGCTTAGTTCCTCGTTTTTCTCTCGTTGGAAGAAGAAGAAACGAGAAACTAAATACTAGAGTCACACAGGACTACTAGATGATGCAAACCGTTTTAGCGAAAATCGTCGCAGACAAGGCGATTTGGGTAGAAGCCCGCAAACAGCAGCAACCGCTGGCCAGTTTTCAGAATGAGGTTCAGCCGAGCACGCGACATTTTTATGATGCGCTACAGGGTGCGCGCACGGCGTTTATTCTGGAGTGCAAGAAAGCGTCGCCGTCAAAAGGCGTGATCCGTGATGATTTCAATCCAGCACGCATTGCCGCCATTTATGAAACATTACGCTTCGGCAATTTCGGTGCTGACTGATGAGAAATATTTTCAGGGGAGTTTCCGTTTAGCCCATCGTCAGCCAAATCGCCCCGCAGCCGATTATGTAAAGACTTCATTATCGACCCTTACCAGATCTATCTGGCGCGCTATTACCAGGCCGATGCCTGCTTATTAATGCTTTCGTACTGGATGACGACCAATATCGCCAGCTTGCCGCCGTCGCTCACAGTCTGGAGATGGGGGTGCTGACCGAAGTCAGTAATCAAGAGGAACAGGAGCGCGCCATTGCATTGGGAGCGAAAAGGTCGTTGGCATCAACAACCGCGATCTGCGTGATTTGTCGATTGATCTCAACCGTACCCGCGAGCTTGACCGAAACTGGGGCACAACGTGACGGTAATCAGCGAATCCGGCATCAATACTTACGCTCAGGTGCGCGAGTTAAGCCACTTCGCTAACGGTTTTCTGATTGGTTCGGCGTTGATGGCCCATGACGATTTGCACGCCGCCGTGCGCCGGGTGTTGCTGGGTGAGAATAAAGTATGTGGCCTGACGCGTGGGCAAGATGCTAAAGCAGCTTATGACGCGGGCGCGATTTACAGTAGGTTGATTTTTTATCAGTTACATCACCGCGTTGCATCAACGTTGAAAAACAGCACAGGAAGTGATGAGCTGTTAGGCACCGTTTGGCGGTGTGTTGTGTTTGCGCCATCCAATGTGATAGTGGGCAACTCAAGGCTCAGTGCTGTGGTTGTGGGCAATGGATGGGACTGGGATGGTTGGTGGAGCTCTGGGCATGTTGCATGTGAACTGGTGGTGGTGGAGTGACTACCAACTTGGCATGATTGAATATGCTTTTGACAACACCATGGGAAGGTGATCCTTGGTGGGTGCTTGAAATGGTGCAATGGTTTTGGTTGATGGGTGTGGCTCTGCCATGGGTGGCATCATGGGACTTGAGGTTGGTTGTGGAGTGCACAAGTGGCCATGGAACACCTGGTCTTTGGTTTCCAAACACTGCATGTGGCTAAATTCTGAAGAGACAACAATGGCATTGCAAACTCATTTTGTGGGTTTGGTGAGCATATTTGGGATGGTCATGAATAAACCTCCCTAAAGTCTGTGCTCCCTCTGTGGTGGCCTGGCACATAATGCAACGGACAGTCACTTTGTTCTCTTCTAAACGAAAGATTTTCGTTGGCGTTATGCATTTTCCTTCGCCTTTCCTCTGACTCGTGTATCCTGCGGCATAGTCGTCGGTGATTTGATTGCGGATAAATCGCGGCGCCTCTCAGCAATCTGTCTATTTCGTTCATCCATAGTTGCCTGACTCCCCGTCGTGTAGATAACTACCGATACCGGGAAAACTACCATCTGGCCCCAGTGCTGCAATGATACCGCGAGACCCACGCTCACCGGCTCCAGATTTATCAGCAATAAACCAGCCAGCCGGAAGGCCAGCGCCAGAAGTGGTCCTGCAACTTTATCCGCCTCCATCCAGTCTATTAATTGTTGCCGGGAAGCAACTTCAGAGTGGCCAGTTCGCCAGTTAATAGTTTGCGCAACGTTGTTGCCATTGCTACAGGCATCGTGGTGTCACGCTCGTCGTTTGGTATGGCTTCATTCAGCTCCGGTTCCCAACGATCAAGGCGAGTACATGATCCCCATGTAAAAAAGCGGTTAGCTCCTTTCGGTCCTCCGATCGTTGTCAGAAGTAAGTTGGCCGCAGTGTTATCACTCATGGTTATGGCAGCACTGCATAATTCTCTTACTGTCATGCCATCCGTAAGATGCTTTTCTGTGACTGGTGAGTACTCAACCAAGTCATTCTGAGAATAGTGTATGCGGCGACCGAGTTGCTCTTGCCCGGCGTCAATACGGGATAATACCGCGCCACATAGCAGAACA
+
@IDFHFEJJJDEFJJJ??@7>>1000>>)(((AH....9:CAA;9973,/3034687+*)*-0)(''%$$&&%%&')(&'''+,*+&&)*1211--.)**)+///0/..0*./1(9:A@GA>=<;;>?DFHAAAA@@@GHFEJIJHJHJA@AIG76547:;=JFA?<<A4/)(((/./.-)().2<CE@43.--.:0///GJIFFGGC;<>99970/.02/)*,((+,0((((')*.+4.**,,24////55?A@>>>AA7768DD==;<@>>''''>>@@CEIJI;D4+@?;:;:GE==>;889::36<<:3445<<<BJ?6666==GEHJJIEEDJGBDDHJJFJ;:111165944--,-2((')+)('(('%$&&''%&()136:>>;;=@@@=>?JJFDEF@>>??DHJE@:2**))&&'&*,,++.0262:;0-+,,?GJJBB99>AAF9''&%%%,+,-/.)'''1>FHJEGGIJHJHHGJHJIJJJJJJJJJHJBCDDJJJJJJEJEEGJJJJGJJEB95;JHJJJJHGJI?>>764..)(('''()('''()99A6545;=JJDADEBJ>JJJHJJJGJIJHJJJHJGJDGEEJJJHJDEBGEJGJEDFFJJJJJHHJIJGEJJJJJJJJGJJJGH;;:33%$&&&''(%%%%%&-,**''((+/013**+,.*/02344990.'$$##$%*0(($%&')'&''&***.)+++0.,'%%',//1-''+-.89/+*%$$%##$%%$%$##'&&)/((('3112334349:;@@D@>B>>90,,)*+&)('%$#$$%('(&$$#%$%'%%&&(&)**++*)'&&&$#$%&&$&')*//+*&$$$)-*'(167984)0004(''&'')**.//3JJGJJJJGJFJFFJIDDEJJHJIJJJJHIJJHJFJIJEJ;:9+*('''(()'*,****)).23011(''*75886600-,--11341&&&17,,-,0128@BABGGJGHJIJJJGBJJIGGGJGJIHJJFIHJH;:999;DJJFJJJJJJJJJEJEC><?@??////000EE666+++,332378;;;<AA=;2)&%(**3346663355;DCCB@B?A@?>>EAEA@AAIJJ???@4447@>>>/---/:C<<<DDBDBBCEFGGHCA?EHJJJGIJJJIIC<;;:----/=;:;:<>998843137>CCBBD=;<<BFJJG/...474//24@5543*();.(((+5)(('&*)'(*---+))),/101-.,--45200.+''&&')*+))%%%$$%(.0@BJJCADCJJIJEGHGJ@?B;.+/*--.8:<A=EJFHHEJEFEJIFHGFJJ;;CA??9989>:899==<-,,,.)''((789;A@EDDJEJIJJJBEGF@;?J==>J?;;;>DBBH=999HFJJDCHFHJJEIJJJJJJJJJIJJGJJJJJJJJGGJHHJJJJJJJJJJFJEEC<:::@>////8872112CGEBIEJJJJHJJEFEE@A?@JFFDA@><787<ABJAABB?=<<<:11/1@==HJJDFADFCDHGFHIEDHJJJJIJHJH<7../01111:8:?BJEGJJJJJFJJJJJHEEIJF;HJEJFGJGIIJGJDAAAB0001@==>?>GHFCC@<D@@;86<668:=>>>::97&%%&&(++,,14<<510/000--'&&(24>GHHHJE6665&&&')()-*('((*-,/0.1111@ADCJJFJJCADCJGCEJJJFHGGJJJJGIJJJGDJHJIHFJCCD@AA?D24:=DJJJJJIGD>;:43436>?@???BJ==<<G988DGJEHFHJ????=8420;44CEGJIJEIJJFGGGJGCBDJIJHJJJJFDEGEGE76996-*%$$&*1-./2/.*''+011>@??777BJIJ@@>>CEEAAJ=JJIDJEJ@??>IGHE=8566DB>CFEEIJFHJHHE@:::9=4032457A=>==A?BDEHGJGJJJHHJGHIJHJIICDJHCCBADGCCB><406:7**++0?B8889<<5::;<5///CD;544/0//23.&&&'&%$$##$%%$$%$$%&(&$&'(%%&+,,26899CBCEECCCE?@==AJJGJIHJEIAJEJJJJJJFJGGG@(((,3'(23474551++*(><;<F>==>B989:<<<DBCGIHJJJJJGGGJHJJGHJHIHCIFEJJJGJGHJIEHFFFIJJJGJJJGFGIJJJFJHEDD>>2-00@FJHJJFFAB@HDJC,)'''%%&(8689<><<<=EJJJFJJJJJJJJHHJ<52.-112BHIJFF@<7@HIHJJJIIJJJJIJGJHFE=>>CBJJ4324??.--*)*.'''):>CJDBBBCF@>?JJGH8776=:@555=::;;EFHHJGA=HJJJJHJFHDJFFJGHFGJJDA@00ABGFJJJJIGJEGDDJJJJJHJJJJJJJJFIJJJJJJJFIJJJJJGJEJJJJGJHGJJJJHJJJBBC@323A@B@A@FGJJJGJJJJEGJJGHIJJIGJGJE=JHCCBEJG?@AFGGBA@===BBCEDGGHGJIGJJJJJJHJJIHHHJJJJFHFJJGIGDJFIGJHGJFJJJJJJJEBEDGAAAAJEFJAAGFCJHGIJGJDGEJHAC----5+9::=<159960013JGEIA@.+)'**=?5ECCHGEIJ<?>@GDGJDIJJJHC@C@DFJEJIGGFJJJHJGGFGG2..-05/..-/B7636657-(''(*...)'(')/.66455>ABBDCABCGEGFJJJJGFE:81.)1)'''6>?:;;:>DDHI?==>B<FB7>J=8889G@GDEFHJJJDC8?8+)+.3>@AFEJJEJJJGJJE?@AEDC><<;>2'&',+*--@CCEHEJJJJJJJGJFJFA<200B@??@DGI<<<<CEABD=>??GECBDJIJJJEDDEEEEB@>=>?<;<:<<&%%%--.1=BJJEIJIHJCGC2223:74)&')0/0+(''-121,&%&),-.99322****=D5555FJIJJJJJJJJJJGJIHDHJEJIGJJFICJDIGFJ@9865-))&$#(/87977:8:)'')*9?BBHGFJEGHGJJJHGIGIJJJJFHJJJDGJJGJJHJJFJJJJJJFE=<;;;EJJHHJJJJGGFJJJJJJJJJJHJGD@CD>0000=>;;;:DB===>GEHHGJGICHJIJIFFIJHJJJHJJJJGCEJHIHEHDEFHFHB<0/006674333::::EBB=>>....AAJEHIIHIGIHJJJJJJJIGJEHGCEEF===<>>:;96,.0,--****/()))/+*(%$##$##$&%&'&%%%'(,+'&$$%%**)('%%%'&+.***))''*+67810/%$$%&&%%$$%%&*)%%(+(%$%%%%%&&%%&'())'(&&'%$###$%%'&&'&$##$$$%$#$##$$&&(%###%&%$%%%%%$#$$$$%%%('&%#&&($#$%%&%$$$%$%*)'&&$$$$$$&%&&(%%$%$$%%&%%$&$$$##$$###$$%$$##$#$$$%%%%$$$#$$$%$$$%&''%%%&..'%%$$#$$%&((%$&%%&%$$$####$$$%))'(%$$&((++('&&((()()'&&'%$#%$#$$#&&%%$%&(&$%%$$)'%##$$####$'%##&%%&$$$%$&%%%%%&&%%%&%$##$$$$$%&+*+)%%'%(''&&'($$%&&%####%%%%$$%%%%$$%&%&%'$%',+&%%%('&%%$$%##%%&$%%%%#$$%&$%###$(,(&$$$$&((&%$$%$$$#$&(+.../.--'&&%%&%$$$$%&()+,%$$%%%%%%$#%%)+,%$%&&$$####%$&(((''$$%$%'%%$$$$%%$#$'&&(%$$$'&')&'#$%)('(,,'&''&%$$$%$$%$##$$$$$&'.(%%$$%%%%%'%(&&%%&&'$#$$$$$%#####$$$%##$$$&%%$#$%&&'$$$%'&$$%$%&&&'((&&&&'(((())..-.-,...777<@E>>>@HJIDJ6E>>@?IFIJJHID;850--+**,/999:---.-,(''++,+'(-.210/+*((&',-23:;>?>>??GIJJHJIJJJHJIJJGJHFEIGJGFFEGFJHIEHJJJJJJJIJFEBCCC7778<<@C=<=99200/210,.*131..71'')).;>>JJJJJJJJFEJJJHJJGJHAAABEE9887=A@>;...*$%$$$$$&.181,&%$$%&('%&)&$$#%##$$'*09:;<9DCB@?@@?FDFEHGGHJEDCBBJFJGEHJJFJHJJJJJGJJJJJIJJJJJJHJJIJGJJGGJFFHDJJJJJGJJIJFJJJBGJEGHF=7700001001:4(&&%&--+-.*+,,*(%%$%'6?>>>99661(''%(&'./6?A<;;97/./0-,,,?....>JEJJFJJJJJJFIJJFIDCDGJ<;;;IJJIFJFFJIIJIGAC@7?DDAA@CABB;@78>>FFFEDJFFH?@;DDEJJFFIHIJJ444GCDBCDCJ?=<=><:((((5>CCJFJFFGIFFCFFJJJIGJGGIJHFDDEEJJJHHJJJJJEEFJFFEJFEGJ:999B==BJJGFJJIJIFEGGDIAA433)(()'%
@Glass_T7V_4_D3_12_1_1
CCAGTCAAAACGTTGCCCGCTTCCACCCTGGCCGTTGTCTAAAACATATTTATCGAACGTGCTGAAACTCGCGGGCGGGCAGGGTTTCACCGACGCTTAATGCTTTCCAGATGGCAACATGTGCTGGCAGAGCTTCACGCAGCGTATCGATATACAGCTGTTCTTCATTACCATGCAGTTGCACTGCCGCCAGCGATAACACCTTAGCTTTTTGTCCACCACATCGGCAATATCGTGATTGCGGAACACGCCAACATACTGCAACGGTGCCGCAGCCATCACTTCCTGCGCCTGTTCAACGTTGACGCAACGCGGTGATGTCGCAACAAAAATCAACCCACCGTAAATCGCGCCCGCGTCATAAGCTGCTTTAGCATCTTGCCCACGCGTCAGGCCACATACTTTATTCTCACCCAGCAACACCCGGCGCACGGCGGCGTGCAAATCGTCATGGGCCATCAACGCCGAACCAATCAGAAAACCGTTAGCGAAGTGGCTTAACTCGCGCACCTGAGCGTAAGTATTGATGCCGGATTCGCTGATTACCGTCACGTTGTGCCCCAGTTTCGGCGCAAGCTCGCGGGTACGGTTGGATCAATCGACAAATCACGCAGATCGCGGTTGTTGATGCCAACGACCTTTGCTCCCAATGCAATGGCGCGCTCCTGTTCCTCTTCATTACTGACTTCGGTCAGCACCCCCATCTCCAGACTGTGAGCGACGGCGGCAAGCTGGCGATATTGGTCGTCATCCAGTACTGAAAGCATTAATAAGCAGGCATCGGCCTGGTAATAGCGCGCCAGATAGATCTGGTAAGGGTCGATAATGAAGTCTTTACATAAAATCGGCTGCGGGGCGATTTGGCTGACAATGGGAGAAATTAAACTTACCTGAAAATATTTCTCATCAGTCAGCACCGAAATTGCCGAAGCGTAATGTTTATAAATGGCGGCAATGCGTGCTGGATCGAAATCATCACGGATCACGCCTTTTGACGGCGACGCTTTCTTGCACTCCAGAATAAACGCCGTGCGCGCACCCTGTAGCGCATCATAAAAATGTCGCCGTGCTCGGCTGAACCTCATTCTGAAAACTGGCCAGCGGTTGCTGCTGTTTGCGGGCTTCTACCCAAATCGCCTTGTCTGCGACGATTTTCGCTAAAACGGTTTGCATCATCTAGTAGTCCTGTGTGACTCTAGTATTTAGTTTCTCGTTTCTTCTTCTTCCAACGAGAGAAAACAAGGAGGCTCGTTCGCGCCACTCGATGGACCAAAACGAAAAAAGACGCTCGAAAGCGTCTCTTTTCTGGAATTTGGTACCGAGGTCCGCACAGGTGGATGCGGACCAAAAACAGAAAAAAGGCCCCCCTTTCGGGAGGCCTCTTTCTGGAATTTGGTACAGAGTTATTAGGCCACACGTTCAAGTGCAGCCACAGGATAAATTTGCACTGAGCCTGGGTGGGATTCGGACTCGACCGCATAGCCTTCAGGAGTGAGTTTTGTGCAATACCAACCGACGACTTGACCCTGCCAAGCGGCACCAGATTTCTTGCGTACGCAATCCCCTAAGCCAAAGGTGGCACTCAGGGGAAGCGCAAACTGCCCTGCAACGGGAGCGTTGGCTTCATCGCTACTTTGACCCATCTAGTATTTCTCCTCTTTCTCTAGTAAAGTGTTTAGTTCCCTCTTTGCGTCCTTCATAGCTTAATCCGAAAAGTTCTCTAGTAGCTAGCATAGTCCCTAGGACTGAGCTAGCTGTCAACTCTAGAAGCGGCCACGAATTCCAGAAATCATCCTTAGCGAAAGCTAAGGATTTTTTATCTGAAATTCTGCCTCGTGATACGCCTATTTTTATAGGTTAATGTCATGATAATAATGGTTTCTTAGACGTCAGGTGGCACCATGGAATAGACTGGATGGAGGCGGATAAAGTCACGACCACTTCTGCCGCTCGGCCCTTCCGGCTGGCTGGTTTATTGCTGGAATTCTGGAGCCGGTGAGCGTGGGTCTCGCGGTATCATTGCAGCACTGGGGCCAGATGGTAAGCCCTGACGCCGTAGTTATCTACACGACGGGGAGTCAGGCAACTATGGATGAACGAAATAGACAGATCGCTGAGATAGGTGCCTCACTGATTAAGCATTGGTAACTGTCAGACCAAGTTTACTCATATATACTTTAGATTGATTTAAAACTTCATTTTTAATTTAAAAGGATCTAGGTGAAGATCCTTTTTGATAATCTCATGACCAAAATCCCTTAACGTGAGTTTCGTTCCACTGAGCGTCAGACCCCTTAATAAGATGATCTTCTTGAGATCGTTTTGGTCTGCGCGTAATCTCTTGCTCTGAAAACGAAAAAACCGCCTTGCAGGGCGGTTTTTCGAAGGTTCTCTGAGCTACCAACTCTTTGAACCGAGGTAACTGGCTTGGAGGAGCGCAGTCACCAAAACTTGTCCTTTCAGTTTAGCCTTAACCGGCGCATGACTTAGAGACTAACTCCTCTAAATCAATTACCAGTGGCTGCTGCCAGTGGTGCTTTTGCATGTCTTTCCGGGTTGGACTCAAGACGATAGTTACCGGATAAGGCGCAGCGGTCGGACTGAACAGGGGGACGTGCATACAGTCCAGCTGGAGCGAACTGCCTACCCGGAACTGAGTGTCAGGCGTGGAATGAGACAAACGCGGCCATAACAGCGGAATGACACCGGTAAACCGAAAGGCAGGAACAGGAGAGCGCACGAGGGAGCCGCCAGGGGGAAACGCCTGGTATCTTTATAGTCCTGTCGGGTTTCGCCACCACTGATTTGAGCGTCAGATTTCGTGATGCTTGTCAGGGGGGCGGAGCCTGGAAAAACGGCTTTGCCGCGGCCCTCTCACTTCCCTGTTAAGTATCTTCCTGGCATCTTCCAGGAAATCTCCGCCCCGTTCGTTAAAGCCATTTCCGCTCGCCGCAGTCGAACGACCGAGCGTAGCGAGTCAGTGAGCGAGGAAGCGGAATATATCCTGTATCACATATTCTGCTGACGCACCGGTGCAGCCTTTTTTCTCCTGCCACATGAAGCACTTCACTGACACCCTCATCAGTGCCAACATAGTAAGCCAGTATACACTCCGCTAGCGCTGAGGTCTGCCTCGTGAAGAAGGTGTTGCTGACTCATACCAGGCCTGAATCGCCCCATCATCCAGCCAGAAAGTGAGGGAGCCACGGTTGATGAGAGCTTTTGTTGTAGGTGGACCAGTTGGTGATTTTGAACTTTTGCTTTGCCACGGAACGGTCTGCGTTGTCGGGAAGATGCGTGATCTAAATACATTCAAATATGTATCCGCTCATGAGACAATAACCCTGATAAATGCTTCAATAATATTGAAAAAGGAAGAGTATGAGTATTCAACATTTCCGTGTCGCCCTTATTCCCTTTTTTGCGGCATTTTGCCTTCCTGTTTTTGCTCACCCAGAAACGCTGGTGAAAGTAAAAGATGCTGAAGATCAGTTGGGTACAGAGTGGGTTACATCGAACTGGATCTGAGCGGTAAGATCCTTGAGAGTTTTTCGCCCCGAAGAACGTTTTCCAATGATGAGCACTTTTAAAGTTCTGCTATGTGGCGCGGTATTATCCCGTATTGACGCCGGGCAAGAGCAACTCGGTCGCCGCATACACTATTCTCAGAATGACTTGGTTGCCGATACTCACCAGTCACAAACCATCTTACGGATGGCATGACAGTAAGAGAATTATGCAGTGCTGCCATAACCATGAGTGATAACACTGCGGCCAACTTACTTCTGACAACAATCGGAAGCCAAGGAGCTAACCGCTTTTTGCGCGACGCTGGGGATGGTGCATTCGCCTGATCGTCGGGAACCGGAGCTGAATGAAGCCATACCAAACGACGAGCGTGACACCACGATGCCTGTAGCAATGGCAACAACGTTGCGCAAACTATTAACTGGCGAACTACTTACTCTAGCTTCCCGGCAACAATTAATAGACTGGATGGAGGCGGATAAAGTTGCAGGACCACTTCTGCGCTCGGCCCTTCCGGCTGGCTGGTTTATTGCTGATAAATCTGGAGCCGGTGAGCGTGGGTCTCGCGGTATAGCATTGCAGCACTGGGGCCAGATGGTAAGCCGCCCGTATCGTCGTTATTTACACGACGGGGAGTCAGGCGACTATGGATAAACGAAATAGACAGATCGCTCGAGATAGGTGCCTCACTGATTAAGCATTGGTAAATTACCACCTTCGTGAGCTGATACCGCTCGCCGCAGCCGAACGACCGAGCGCAGCGAGTCAGTGAGCGAGGAAGCCTGCATAACGCGAAGTAATCTTTTCGGTTTTAAAGGAAAAGGTAGTAACACCTGCCCTTTTTTTGCCGGACTGCAGCGGCCGCTACTAGTAGGGAGACCAGAAACAAAAAAAGGCCCCCGTTAGGGAGGCCTTCAATAATTGGACTATCCCCTAAACTTCAAAGGACCAAAACGAAAAAAGACGCTTTTCAGCGTCTTATTGTTCGTCTTTGGTACCGAGTTATTAATATGCGCGCAGCGTCTGGAAAACCGAGGCCAAAAGACATACCGACGCTTGATACCAGTTCGATTCTACAGCAGAATTAAAATCAAGTCCGGCGCAGCCGGTTTGTGCCGCTCCACCACAGTTATCCGCCTGAGCCCCACCAGCAAAACATTGCCAAGCGATTGACCATTTAATAATAACCACCCCGTCAAAACGTTGCCCGCTTCCACCCCGGGCGACGCTGCTAAAACATATTTATCAACGTGCTGAAACTCGCGGGCGGGCAGGGTTCCACCGACGCTTAATGCTTTCCAGATGGCAACATGTGCTGGCAGAGCTTCACGCAGCGTATCGATATACAGCTGTTCTTCATTACCATGCAGTTGCACTGCCGCCAGCGATAACACCTTAGCTTTGTCCACCACATCGGCAATATCGTGATTGCGGAACACGCAACATACTGCAACGGTGCCGCAGCCATCACTTCCTGCGCCTGTTCAACGTTGACGCAACGCGGTGATGTCGCAACAAAAATCAACCCACCGTAAATCGCGCCCGCGTCATAAGCTGCTTTAGCATCTGCCACGCGTCAGGCCACATACTTTATTCTCACCCAGCAACACCCGGCGCACGGCGGCGTGCAAATCGTTAGTGGGAGTCAACGCCGAACCAATCAGAAAACCGTTAGCGAAGTGGCTTAACTCGCGCACCTGAGCGTAAGTATTGATGCCGGATTCGCTGATTACCGTCACGTTGTGCCCCAGTTTCGGCGCAAGCTCGCGGGTACGGTTAAATAGATCGACAAATCACGCAGATCGCGGTTGTTGATGCCAACGACCTTTGCTCCCAATGGGATCACGCCTGTTCCTCTTCATTACTGACTTCGGTCAGCACCCCCATCTCCAGACTGTGAGCGACGGCGGCAAGCTGGCGATATTGGTCGTGATCCAGTACTGAAAGCATTAATAAGCAGGCATCGGCCTGGTAATAGCGCGCCAGATAGATCTGGTAAGGGTCGATAATGAAGTCTTTACATAAAATCGGCTGCGGGGCGATTTGGCTGACGATGGGGAGGGAATTAAAGCTGCTGAAAATATTTCTCATCAGTCAGCACCGAAATTGCCGAAGCGTAATGTTTATAAATGGCGGCAATGCGTGCTGGATCGAAATCATCACGGATCACGCCTTTTGACGGCGACGCTTTCTTGCACTCCAGAATAAACGCCGTGCGCGCACCACCTGTAGCGCATCATAAAAATGTCGCGTGCTGGGCTGAACATCATTCTGAAAACTGGCCAGCGGTTGCTGCTGTTTGCGGGCTTCTACCCAAATCGCCTTGTCTGCGACGATTTTCGCTAAAACGGTTTGCATCATCTAGTAGTCCTGTGTGACTCTACATATTAGTTTCTCGTTTTTCTTCTTCTTCCAACGAGAGAAAACGAGGACTCGAGCGCGCCACTCGATGGACCAAAAAAAGAACGAAAAAAGACGCTCAAAGCGTCTCTTTTTCTGATTGGTACAAGATGCCGCACAGGTCAATAGGAGCCAAAACGAAAAAAGGCCCCCCTTTCGGAGGCCTCTTTCTGGAATTTGGTGCCGGGTTACTAGGCCACACGTTCAAGTGCAGCCACAGGATAAATTTGCACTGAGCCTGGGTGGGATTCGGACTCGAGCCGCGTTCACGCCTTCAGGAGTGAGTTTTGTGCAATACCAACCGACGACTTGACCCTGCCAAGCGGCACCAGATTCTTTGCGGCCTACGCGATCCCCTAGGCGAACATGGGGAACGCCGGTGCCCTGCAACGGGAGCGTTGGCTTCATCGCTACTTGACCCATCTAGTATTTCTCCTCTTTCTCTAGTAAAGTGTTTAGTTCCCTCTTTGCGTCCTTCATAGCTTGATCCGAAGACTTGCTCTAGTAGCTAGCATAGTCCCTAGGACTGAGCTAGCTGTCAACTCTAGAAGCGGCCGCGAATTCCAGAAATCATCCTTAGCGAAAGCTAAGGATTTTTTATCTGAAATTCTGCCTCGTGATACGCCTATTTTTATAGGTTAATGTCATGATAATAATGGTTTCTTAGACGTCAGGTAGCGCATGGAATAGACTGGATGGAGGCGGATAAAGTTGCAGGACCACTTCTGCGCTCGGCCCTTCCGGCTGGCTGGTTTATTGCTGATAAATCTGGAGCCGGTGAGCGTGGGTCTCGCGGTATCATTGCAGCACTGGGGCCAGATGGTAAGCCCTCCCGTATCGTAGTTATCTACACGACGGGGAGTCAGGCAACTATGGATGAACGAAATGGACGAAATCGCTGAGATAGGTGCCTCACTGATTAAGCATTGGTAACTGTCAGACCAAGTTTACTCATATATACTTTTAAATTGATTTAAAACTTCATTTTTAATTTAAAAGGATCTAGGTGAAGATCCTTTTTGATGATCTCATGACCAAAATCCCTTAACGTGAGTTTTCGTTCCACTGAGCGTCAGACCCCTTAATAAGATGATCTTCTTGAGATCGTTTTGGTCTGCGCGTAATCTCTTGCTCTGAAAACGAAAAAACCGCCTTGCAGGGCGGTTTTTCGAAGGTCTCTGAGCTACCAACTCTTTGAACCGAGGTAACTGGCTTGGAGGAGCGCAGTCACCAAAACTTGTCCTTTCAGTTTAGCCTTAACCGGCGCATGACTTCAAGAACTAACTCCTCTAAATCAATTACCAGTGGCTGCTGCCAGTGGTGCTTTTGCATGTCTTTCCGGGTTGGACTCAAGACGATAGTTACCGGATAAGGCGCAGCGGTCGGACTGAACGGGGGGTTCGTGCATACAGTCCAGCTTGGAGCGAACTGCCTACCCGGAACTGAGTGTCAGGCGTGGAATGAGACAAACGCGGCCATAACAGCGGAATGACACCGGTAAACCGAAAGGCAGGAACAGGAGAGCGCACGAGGGAGCCGCCAGGGGGAAACGCCTGGTATCTTTATAGTCCTGTCGGGTTTCGCCACCACTGATTTGAGCGTCAGATTTCGTGATGCTTGTCAGGGGGGCGGAGCCTATGGAAAAACGGCTTTGCCGCGGCCCTCTCACTTCCCTGTTAAGTATCTTCCTGGCATCTTCCAGGAAATCTCCGCCCCGTTCGTAAGCCATTTCCGCTCGCCGCAGTCGAACGACCGAGCGTAGCGAGTCAGTGAGCGAGGAAGCGGAATATATCCTGTATCACATATTCTGCTGACGCACCGGTGCAGCCTTTTTTCTCCTGCCACATGAAGCACTTCACTGACACCCTCATCAGTGCCAACATAGTAAGCCAGTATACACTCCGCTAGCGCTGAGGTCTGCCTCGTGAAGAAGGTGTTGCTGACTCATACCAGGCCTGAATCGCCCCATCATCCAGCCAGAAAGTGAGGGAGCCACGGTTGATGAGAGCTTTGTTGTAGGTGGACCAGTTGGTGATTTTGAACTTTTGCTTTGCCACGGAACGGTCTGCGTTGTCGGGAAGATGCGTGATCTAAATACATTCAAATATGTATCCGCTCATGAGACAATAACCCTGATAAATGCTTCAATAATATTGAAAAAGGAAGAGTATGAGTATTCAACATTTCCGTGTCGCCCTTATTCCCTTTTTTGCGGCATTTTATGTATTCCTGTTTTTGCTCACCCAGAAACGCTGGTGAAAGTAAAAGATGCTGAAGATCAGTTGGGTGCGCGTTGGGTTACATCAAACTGGATCTCAACAGCGGTAAGATCCTTGAGAGTTTTCGCCCCGAAGAACGTTTTCCAATGATGAGCACTTTTAAAGTTCTGCTATGTGGCGCGGTATTATCCCGTATTGACGCCGGGCAAGAGCAACTCGGTCGCCGCATACACTATTCTCAGAATGACTTGGTTGAGTACTCACCAGTCACAGAAAAGCATCTTACGGATGGCATGACAGTAAGAGAATTATGCAGTGCTGCCATAACCATGAGTGATAACACTGCGGCCAACTTACTTCTGACAACGATCGGAGGACCGAAGGAGCTAACCGCTTTTTTGCACAACATGGGGGATCATGTAACTCGCCTTGATCGTTGGGAACCGGAGCTGAATGAAGCCATACCAAACGACGAGCGTGACACCACGATGCCTGTAGCAATGGCAACAACGTTGCGCAAACTATTAACTGGCGAACTACTTACTCTAGCTTCCCGGCAACAATTAATAGACTGGATGGAGGCGGATAAAGTTGCAGGACCACTTCTGCGCTCGGCCCTTCCGGCTGGCTGGTTTATTGCTGATAAATCTGGAGCCGGTGAGCGTGGGTCTCGCGGTATCATTGCAGCACTGGGGCCAGATGGTAAGCCCTCCCGTATCGTAGTTATCTACACGACGGGGAGTCAGGCAACTATGGATGAACGAAATAGACAAATCGCTGAGATAGGTGCCTCACTGATTGGTGGGGGCATGGGCAGCTCGTGAGTGAGCTGATCGCTCCGCAGCCGAACGACCGAGCGCAGCGAGTCGTGAGCGAGGAAGCCTGCATAACGCGAAGTAATCTTTTCGGTTTTAAAGAAAAAGGGCAGGGTGGTGACACCTTGCCCTTTTTTGCCGGACTGTTCAGCGGCCGCTACTAGTAGGGAGACCAGAAACAAAAAAAAGGCCCCCGTTAGGGAGGCCTTCAATAATTGGACTATCCCCTAAACTTCAAAGGACCAAAACGAAAAAAGACGCTTTTTCAGCGTCTTATTGTTCGTCTTTGGTACCGAGGTTATTAATATGCGCGCAGCGTCTGGAAAACCGAGGCCAAAAGACGTGCGTCTTTGATGCCCGGTTGCGACTTCTACAGCAGAATTAAAATCAAGTCCGGCGCAGCCGGTTTGTGCCGCTTCCACGCAGTTATCTGCGCCTAAGCCCCCGCCAGCAGAACGTTGCCAAGCGATTGACCATTTAATAGTGACCAGTCAAAACGTTGCCCGCTTCCACCCTGGCCGTTGTCTAAAACATATTTATCAACGTGCTGAAACTCGCGGGCGGGCAGGGTTTCACCGACGCTTAATGCTTTCCAGATGGCAACATGTGCTGGCAGAGCTTCACGCAGCGTATCGATATACAGCTGTTCTTCATTACCATGCAGTTGCACTGCCGCCAGCGATAACACCTTAGCTTTGTCCACCACATCGGCAATATCGTGATTGCGGAACACGCCAACATACTGCCAGCATAGCAGCCATCACTTCCTGCGCCTGTTCAACGTTGACGCAACGCGGTGATGTCGCAACAAAAATCAACCCACCGTAAATCGCGCCCGCGTCATAAGCTGCTTAGCATCTTGCCCACGCGTCAGGCCACATACTTTATTCTCACCCAGCAACACCCGGCGCACGGCGGCGTGCAAATCGTCATGGGCCATCAACGCCGAACCAATCAGAAAACCGTTAGCGAAGTGGCTTAACTCGCGCACCTGAGCGTAAGTATTGATGCCGGATTCGCTGATTACCGTCACGTTGTGCCCCAGTTTCGGCGCAAGCTCGCGGGTACGGTTGAGATCAATCGACAAATCACGCAGATCGCGGTTGTTGATGCCAACGACCTTTGCTCCCAATGCAATGGCGCGCTCCTGTTCCTCTTCATTACTGACTTCGGTCAGCACCCCCATATTCCAGACTGTGAG
+
..-23....JGDGD>?@BBBEDEJAJJJJJJIJHJJJHJJHHJJJEH:::;@91,,,.---.>;<<:9:)(((51+<==?JEJIJJJIGJJJHJFJJJJJIJIJJJIJIJJIIFHJJJJJJJJJJJJGJJJJHJHFJDIHGEJHEJJ4444755677;>GA8(''''**%&&&+'&''1001:AAAFFJIHCJJJJJJJJHJHJJ>@A;*));;ADEJFJJJJJJGEJJJJFJ=<==EHJCBBCGFFFEFEE??@DJIFDFCGJJIJJIJJAACCHHJJICCEEIJEGJEJIJJJJ84233CBBJGJJGJJJJJJJIIGJIJBCDEIIHIJIIFGJJIHJJGGJIJHJJDEFJJIHJJJHJJIJGJHIHHJIGFJJEIJJJEHIJDDFAA;:7:BJAA?@DAA@A>4444>@EJJJJJJJJJJJHJJJJIIJFGGGHIJJJJDCDIHBEDFJFEGGGHJC>==;>?<=>=CA@ACCIGGHJJJJFJJEEGJJHJJJGJJHJJJCAAAHGDEE40...9>DEDFEJHFHJJJIJJJJHCCB00/0210>?=?DDFGIJFHJGJHGEFF@555<@>3333376//79756743,'&&-*((****/3333----?=AEJJFJGJJHJJCCGAJB==??FEEJJJ?GJHJJ===@DCFBCEEBABBJEGEB79+D@EE>:<BC100007FJFDDEA666::@@BCEIFJJJJJJJJJGJGJJIIJHJIJIJJHHIHGIF@A@;80000AEGIIJIJJJJJDJGJIJJJHJJJJJJJJJJGJJIIJBDCBJHGEJJHJFFGJFDJCBA>?++11BCCGIJJJJJIDEGFJJJJJFJJJJJJGIGHGJIJJJJJJJJJJGJJAA@?A'''(0-,'''&(')*)'''&###$%$$%%%+2>CJH?FA3-?88JFJJJJJIGJJGDGJFGEFDB@AAGHHIJHJIJJJJJFJJFJJIHIJHJJJDJICHC@@??C8556=BBBJEJCDCJGJJGHIJHHI@@BGFJEFIEJFDA8888GBDBDJJJJJGJHJJHIJGJFJJJCFDEHJJEJEHJJGFGJEJEJHJGFFDA>>*''BFJEEEEDHFEFIFEDGJIJJFFJJJBJHJEDFDFEDDIFJIJC@=/==<:;:AGGFJJGJIJJJJJFJHEIJJGEFEFJJJGIJJJJJGJHHIJJJHIJHIJGJJJHJJJJJJGJJJJJJJFGJFIJJJIJHJJB****)*51**=J/+++;G<EI?JEII@DBB?B??>;'&&&,,,(.-)))(),++0/:=;7871234<655<=//.0DABCED>@C?A@@JHCEIEC>=:?=88879:=?@<FH@BA>=?>921+++-8<DBECEEDHA@=?@965587)''.9IGJEEIHHGGCB;J7111:HFD@?''.4,,,,-/...)))'(&%%%((46<>>?JIJJJIGJFEGJFGJJHJJJJGDDFGJJJGJEHFJJJJIGCABC>=>?FB<7++*,;;ACEAFDFJJIGIEEHFJGEGIJFJJJJJFJJJJJF??=775(''*,21,+++++0=FIJJJIFGJGJJGJJJB?>990*,,,AJIJGHJABADJJJJFIIJGHJJJJHJJJHFHJCJFJJJFIGIDEJHJJGBA@@JHJHJJIHIJEIIIDJGFJGJJJJEIFGHHJ;GIGJJFJJJHGIJFFHJIFHJJHEEFJEJEJJGJJJHJBBDCJIFJIFFDCHAJIJJJJJDGJJCIDC::4;DFIEJJJJJJHEDHGJBA4434>?JBAABBJJGHGICE6556G<;;;;B:5559=:2/***8///0((''+++'&%&+7AJEBDB?>>7777;<?>8745>BAD?JE@A@CBCJGJJEJIJJDJJGGEJIJJJGFJJIGJJJJJIGGJJIJJJHJGJEJFHDJJJJJHHFHFGCA0++0///455EHFJ???@IE@JJJIJJHHBFCGGJDJFJEDAB>980/&%&%$%&$%%%&''''%&%%&&-9AAB>>GEDFJJJIGGJJJJIJCEC0'&&'(&&)).?AEDGJDDDBGDA>>A?@@@JDCFDJFEJIIFFGEFHJEGCEEG??AADFJHJGGHG8'&&$$$&)452133<;::>???E<<<GF;922368///800CEJJJJJJJHFFJ00011)***CEEEHGGHJFJJHJEEDCJJJJJIHHJJ:7</EJFEJJHJ)(''(>;>@BIGJBBDDGJJJGJIJHHDGEGGGJJJJJJGHEDE@8AAHFJJJFIJHIJHB?9:<80./04AC4320,,,.477==9;56777HGDJJIJGJJJJJJJEGI99))(*++(&&),2/352345656323234FJB9:JGJJFJIAB>;6,-.,86676899::89:DFDBF?=;++++5++,)+:::??CJGF:::<EEIJFDCDDEJJEJEJJGDE?A?B6000';=@;==;DIFGJEJJGEED=::;FJJGJIHEJGJHJHJJHHGFCCHGHIIGGJHJJ;;8699>7663@>?@@GDHJJJIJIJGHJCEJHJFI????CCAB9%%%&%EA??JJJGJEE@ACHJEFCDHF>>?@DJGJHDDHFHHDGIGGJJFFJFA<<<CDFDGE@F>AC<C>>>?I@:88:;..-,:9:8=B?FFHJJJJJJIEJJHED;=869:456,))))0.(&&'56>???CCB;988:7((ACJ=>>=EEFJJEGIH@959995/-**+239=>IEJ@?EA0///8<=DFHJJIHIHJJJJJGJJDBGE??>;<=12FJJHJIFEGGJJIJIJHJJ<;;;FJIJJGFD@BFB?>9454=65798HJJJJGFJCAB?>>777@DBCDCBBHJJJJJJIIJJGHEEEJHJGJIHJJJJJJJIEJJJJJJJJJHJJJJJJGGG9989=FDAC665450.&)7GJJJJHGFIJJJJHEFBDHJFJJEFCDDBIJJIJJHJFJJCEBAG@A@?BADDCB=:*')67:;:43//*24689:71-*''(254448931>7@JD4446@=>A?::::6556;;:87;--.78@?77DHBBBA0,,C>JD@7,****A=A9889=66@CFJJJIJJJJJJJJJHFFJJDFEFECBCB<@EEFJJHJHHHFJJGJGGIIJJGJJJHGJJJGJHJJHJJJJHJHJJJJJIJ@@33334HFJJFJJJJJJIHJHIJJJIJGJJJJJJJJHJFJJHJJJHJJJHJFFFEGJGJGGIHDAA>>2147<>J@@@CGBBCCDA@DJGJJJJHFJJJJJJJFJGJHEJJJHEJJJGFCD<66=9742@A?<=>?IFJIJIJJJJJHJHJHJJE?>=<JJECBIJ=778>:JGJJJJGJGJFEJJJJFJFEJJJJHJJGHEJFCE////58:>???@?JIJJJIHJIHFJJJEFF;;;4-,++,05:EIJGJJJDAACHGHJG:889?B??=60--1DJJJJJJIJJJICDDDJEJJJJJJJJJHGAHGJJDJJIGJIJHJJGJEGFJJGCDCA>;6677ECDFCJ@@JHJIJIEJF@>=>@EGJJHHIJJJJGJJJHIIGIJJFJGIEB<<33.*)((,./..*+,**'(((*8@=CDDD====D=5+.54(''')++*,&+++8;;:BDGFC=CCIB==<@55<C@DBA::::@><58?CHJJJJJHJJJJHIJJJJHJIJJJIJJGJHEJJJGJHJIIGEGGFGHFFGJIJFFFJJJDCACHF544699GIJDCDCGFJGEGIG=<;2/--3355(%$$'%&&'('&$%%&*.(&&(%%%%),*&(,**+6698<::DEJJJJFJJJ@@?<<;=<<?@@BEGJHJGJJGHJECCHHJHD;)))*6=?GCF@@CEHIEFJHJHJIHGGJHG?=<544***)///)(''&'')**578<AE@A?<437&$$$$$%%$##%'11-&%%%&$$%$$%(*))++25.///CIJGJGGFFJJJGIJIGJFJJEFFJHJJJJIGIJHFJHHJJGDGEJFEEBHDDACBCH<;<<FJEGHGHJGGJGJJJJJJHGJGGIJJJHJJJJGIJHJGFAHGHHHFFJJCBEAIIJGJFJHHJFJF><=?C@>@GJFJIJJJFIJJJIJCA@>@GHJGJGGIEGJIJFJJJHFFJJJJJFEACIEIEJJJJJJJJGJJDCC=4334FFIEDGB@??4335**((*,))++.&&''*%$&%%%$((((((3399@?/*0,.01468663'&&''(**,,2////650/0044('''))3<2286687('''44)))-('')**(*)&%%&'+,--223,+,-@AEDDGFGBA;;<<;;E><=FEAAD@JJDEDBB41/('((**.23CDBJIJJJFI???:87+(&&'&&'()&'*43////348:;>BCC2*'''+++-01;=FJGEF?>9:;?BBBBBBFFHJGGJJJJGFEHGJH=;:91*&+((*.&&&&+,((((((*-.29:>AF5433=>?IEFDGGIHDFGDEEB5/))*..1=C@@@>CGHHF@DCJFHGHFJIJJI<::233=AB@>>CF6666@ACGGFGJJHJHDACA=>A;;;8BJJHJJJGBA@JD788;JJJHHJGDJGIJEDCBBA>=?::832+''*9=?<::;9CB:;<=EFGHJJHJJJJEDCCGFF<<;;??HJJJF;;<<DJCA@CB?70+*'''%&&##$&*00+**&*&&'&&%'''56IFJHJJJGJHGJIJIHJJFJJFFHGEBBEC'''(.(,,+.)('$$*00-.''''%&&%$&''('&&(*.-*))++()*30%$%%(11;>D@>?AJFHHJGE9*)'(''%%%&*--+)&&&-59JJCBBAB?D?@-)+7(0/.+%%%$%&$$$$$$%%)/256711311579DFJIIGJIJGGJJIJJGGJJIFJJHJEFB7'2''A@FDEJJJIJJJJJJGJJJJJIJJGJJJJJJIJEJJJJJIGJJJJGJJJGJJHJGFJ><<>@<++&&*+010.110:<=?CE>>?@ID??<=@?<=>JFJDCJDFEHGJGJHJIHCJJCAJGJJJJJGGIJHJGHIJJHJF8888JJJDD=-(())**-00<@ACJGJJGJJJGJJJJJGJHJJJFJDEDEIJIJJBBHFJJGJJJHGJJJIJIJBCDDHGFJHIGJJFA?....CAB333@@CBJJJJJJGHHIJJJEJFCAA@?77777CFJEEDB1+43-,,,%&&%968ACJJJIFIHHGJJJID84JEJGJJIFJHJJJJGJIJJJIJHJHF99:;DDBCA?8868'%$###$%/,*)%%%))((&&&(5?;;;<FJJJGIJ?<962245JJJJFJGJJJJJJEEFABDFFD=>?BBEIJJEDA=ACJ@@@?GGJJJJA?<<<CFHCIGIJHIJJJJJHJJGJA96A?IHJIJHJJIJIEJFFJJJJFIJI*)*,)))),??@A===>AA@=44777EJEECBDEJEGFGFIIJJFJJGBEEBJD--,)**-'&&')%$$$&%%&&%'+--0.0<BCEEJJFJJJIJJJ@BA<<::9C@D@AEJIJJJJJJIJJJJJJFJHHJJHJJJJIGHBBCA==<>GA@@((((FDJF::::;>EDA)))())''''**75?AC@ABGHJJJ=;;0/.,,++76:::72235;<=JEDFFIE9989=@JIJJGJJJJJJJBE@FFJFIJIJIHJBBFJJGIIJJJGJIJJFEEDBCBB>//+.1)4./23-+&&'(;@JGJGJB8899CJJJJJIJJHJJJHHJJJJJJGGJJEIHFHJJE6555><<<>FJJJJJJJIJJHIB@A4444BA>@CGDHEJHJA@@CGJJJJJJHHJGEJFJFCDCDC??8,>=:>FIJIJGJHGJHHGGGFGGJDF;<*)(**%'-')8,,<?CFEGFJ=CJJJJIGGCBBCJJG,,,,5----*)&%%%,,9>GEJGJGHHJJJJFHIHJJGIJHED?JHJEJBCFEFH9996666JIDFD=I=>IDFDJJFJEFJIJJGIIJJFHGFCBEFFJFEFCJIHCEICCJFFIJEC@.)''&&&&&+%''%(24217-,--0-:011*30,.>:C///-/,+,213470//2/./(&%%&(,'%)((,,433,,,-/0/+,,,..++*)''*432231)))'%'(/1-.....+****1.,&'**),.---01--/,<=ACBED6***''&','''0598-,,1BCFDHDIFIJFDC@21/'54357))(/-90+)-*-+&''$$$#&'')'&%%&68EHJFDEGJFJJIJIJJIJHJJEDEJJJHFJJJHJFFD>5+))*35;AFJGCC@;10005-+*(&%%&$$&$%,//13>:@EFHGJHHJB?@>>@>>DDBEGEEFEIGFJGHJHJGGJJIJJJJGHIJGJGIEH?>=?>476/,*&$$%%&'---,,,=>?<,&%%$$$$#$##%()*%''&$$$#%'&&&'&'-475942...,../.--.A<<<;::8&'''6-:AB>=>>=>?>ICABD::C=B37==@BJGFIGJJHHGGHJGHGHDAJIJHJGHJD=::;;=AA*))()'(((/'''&*33:;;<<@DECCDCF<;;;<BB89JJGDDBCJJEEEJFG5323831-.<?DIGJJIEFDCEDECA@BJJJJJJIHGJIFJDHJJHJEEAACJG:@B3?85:-,+,/EJFFJGFA:;FGJJHHGEI7555GJJJJEJDHJJHJGJJIJGGIHJJFJGJJIJJJIGI8899:A41122(((&'')56:@>:889:?ABFJIEJGEDDFE84331/)(('**+++1147@A@@@A<?@@CFEF>AEHJHGDHHJJJJGJJJGJJJIJJEDFCIJ@@?AA?<82/('&%'(*43334?>???@9888ADIJJFEDFJIJJJJHJJGIJIJHJJGF@@B;IHJJGIFEDEJJJGIIJIJHJ>>AJD??5433;???@FH7777FBCD83375)'''(***./4443555CDCFHGJHFJJJHGJIJHJJFEEEGJHGEEG55.())6CACDDJJJJHJJHJJFJ;:99D:=))(*10/.0+4DJDCFCDJFJJJJJIJIHJGHEIGFEDAAAEIHF><:6***:=A@EC''''***?BAJDIJIJJFJ;BJ;GJJJGJJDIHJIAAIHJJJIJJJJJJJHIJJGJJFJ<DFFID9=@AC@>=3332>=;;<BABAHDEIFJIFEDACACDFJC?BBDFFEHJJJJIBBDFJJJGE@AABJFIHEFGJDCA9ECC7**+*2/&&,,77::<31(&&$%%%+/3:CDIDJJJJJJFJEJDFIDJJJEFD99<11120.//<?JBCBCJFJGJJHFJJJIJGJEJGBEJGGJJ<<<<IF>=/))('((&(&'.0..3447;EHGJJHJGJGBDBCJJJIDGEGIGGIJJIJHCFIDD?AAJJHDJIHD@GGDIFDDBHEFJJJJDBDAA@BFIIDGIHJJGIJCE==>---/---8:7999,++JGFA@<;<>CGJJJJJJJJADC>?22AID>===@@@B@;;C@=JHJGJGDFEJJFEFFJJJIDEJG@A@AHEGGJEJFFHJGJ<;9*))'((<:;?@JHA=A=JJIJFFJFEGFHGDJJHJ>>>>EJHJHJA?==>A;::9:.()-01;BJJJJJEHIEFHJHGJIJIJJ3333<;;;@555HHJJDJIJFJJJJJJJJI9:99;;BA@?>?=<;<?HIJEHGHH@+)))GJJFIDHED?=;<<;;=?EECAACDJ;=CIAB<<<<?@966:@CDJGJIJHJ>::;;=<:81/,28;7777@=>9:DHGJJGC@>5CEFECJHGJJHJJJJJJHEFEHJGJIJJCEEFEDDJIHIHHB===?CEBCE@7650-,,(&&./ACHHJJJGDBEDJJD666=FEIFHA?@?;6667GJH;98IJJJEGEEGJJJJD>>@=@FDCDBJJGIJEJJJJJJGBBB@B@BA?DHEEEBCJFJJIJJJJGJGFJJDEBCHJJJHJFJHHHFJIJIJJJJGJFFIIEJIHJJJIJJHFJIGJJJJJJJJIJIJEGADD:89:<@=AGIGJBJEED>>;<=<BCHJJJIJGIHFIJIJHJIFFF?IHGJJJJGJJJJJGIJJFIJJIIGJFJEJIJJGJJJJJJJJGJJIJJFHIHJJJJJJGFJJJIHHC00HJHIGJJJJHJJJJEJHHEHHJEDFIJH;;;;D?>GJECAADBBEFHJJJJDGIHGEHHJJIGJIJEDFGJHFECCFJHJIGJJIJHJJJJIHJJGBB?BA>>7822/...0((()>FJIFJHJJIJJJGJHD<6788/4**@@FGGJHGJJEJICH<===J<;+)&%&&188776899=C::<<?DJJFJJJJGHGJIGIJJF<=>FCD@;;DBFAAB@@7677;:99*)%%((.//:@EAC==9*()*15(((('&'=CJJJ@??6778ECB<;,7:>FIGJJA<=<>66=;HDDAAJFGJJJGFJFJJHJHJFGDC>==BJHHIHGHJJJIEJIHJDHEDFEGHEGGDHAFFDEEEJJJHJGJGJ;;<FGGDIIJHHJJJFJHEEJIGJJJFCD@@315DJJJHHJJJHHJIJJJJGJJJJIJJJJIJFCEDHJJJGD?>><==<JJHJHJJJJJEGFHJFJJFHGJJJJHJFJJJJJJIJJIJIJJGIHJEJIJJGJIJJIIJJJJJJHJHHJJGIJJJGBBD322264540..//46JIHFDDCJJHIEJJJJJJJJJJFHH;;::EJEEFIIGJJJGDDFDHEEG9==<AB<::;FHDFFGGEJJGJJGFJHJJHJHJHJHHJJGJE@@?@GJGIJJJJJJJIJIJJJJJGJJ@AACHEBBBBABBJJJGJJGJGCEA@BBDGGJIJJFIIJJJGFIHJJJJIJJIDF@:GGJJIIHJIGGJIDBDBGFGJHJHJJEJJIHJJJC@?;;77:87700002351---7789EGJE@BFGJJFJJIEFJHJFCFDIGFAAF=<<<FG?AACFDC@//..25,))52255JCDFDD@=:9.---7.--+,,AA@1112:;<999864-66@>FIJEFJEFFEGFJJGJJIIJJ<@?IJJJFIEGJFEHGFJBCDIGJJGFBBGJ////+%%%+<=>@JJGIFJJJJIIJGBCB?:2-'%$%')))&%$##%(&'''%$$$$$$$%%%'&%%$%%$$&%+69?A@AAB====<<;<@A@CD@@GJC@B?BBB50/JDJIGHHEDEDHFGGJFCEGFJJFJJGIHE::>JIJHHI@::9=@CEEICGGDC2224001136544<<>72,5<62+''++...(%&(=BJIHJFFGGJ.../2228A?@??HEDIH><=HJJJGJJJGJEC/---343699446:,+++121?FJHDDHIJHFJJ@?HABAADHFJIIHGDCCHJ33312367;855421234CJGDEHJGFAAA9988??BDD@BA9986751'''56>BHGHJJJJECFGDECCIGFDJFFCBDFFEEIEJEJIJJJJJJIJJGJJJII???84422/-++-10,/?AGGJHJHJJJ?>>GDDBDGJJJFIGJJIJJI4222:4;...-,-.*,2?BCGEJJJJJJJJEGFFDBA?:85==EDEIDIFJJJFJI:JJJJIJGGDDB>ABBDBF'''&&&(DJHJJIJFJHHJJJJCEBB9989889EC=8IJJDDBBDE?<99?@CAA>8888=GFJFJJJJJGEJJIJ8/.(()****+244477644688GECBFFFJHI=<;D:FFJHHJJIGJHJJGJJJHJGJJJJJHJJHJJJJJJJJIIJJHJJJJGGGEJHFJH777AHJFDICHJIJHJJHIGJGJJIFHHJGFJHJJJJJDCDDJ?JIJJJJJIFJFJJHJGACFHJEGGJEDDEGFGJJJJGFJ54443,,-+++,3+*)%$%&'''()-9<>GJGEJJJJJJJJJIHJFJE??>>ECADJJJJJJJGIJIJHHJJ?>=;===JJG887878BJGJHHJHFDDC==>=JD=<,,,,400016-*++*4:999;E=DFFJHGGIJJJJIGIIEJJHJJF?021/.-.69;?E;;GJHJFGHJJJGGJ***<GJGJHJEDEDEBAAEJJJGGJAAAAHG761*))022/00>>?JJJFJJJJJJJJJJJJJEJJJJIJJFHJHJJHIJCEHHGFJJIGFJHGIGIJIJJIJJJJGGIJJJJJJHJJJJIFJJGJEDGFEDDJD@>>>JJHJJJJJGJEJJJJHDB@;,*))-.2113??@@---.EDJFJJIJGJJFFEGFGJGJJHJJDDG;;;;GJI=:::<FCHJJGEIHJJGHJJGFABEDJC<C3@>@<>IJJJJJJGIJG:99.))+1115;>=B00000,?:<@A?'%$
@Glass_T7V_4_D3_12_1_2
CTGGTGAAAGTGAAGAGATTCTGAAGGATCTGAGTAGGATAACGAGTGGGTACATCGAACTGGATCTCAACAGCGGTAAGATCCTTGAGAGTTTTCGCCCGAGAAGACGTTTTCCAATGATGAGCACTTTTAAAGCTCTGCTATGTGGCGCGGTATTATCCATATTGACGCAGCAGGCGAACTCGGTCGCCGCATACACTATTCTCAGAATGACTTGGTTGAGTACTCACCAGTCACAGAAAAGCATCTTACGGATAGCATGACGGTAGAAGAATTATGCAGTGCTGCCAGTAACCATGAGTGATAACACTGCGGCCAACTTACTTCTGACAACGATCGGAGGACCGGAGCTAACCGCTTTTTTGCACAACATGGGGGATGATCTAACTCGCCTTGATCGTTGGGAACCGGAGCTGAATGAAGCCATACCAAACGACCGAGCGTGACACCACGATGCCTGTAGCAATGGCAACAACGTTGCGCGAACTATTAACTGGCGAACTACTTACTCTAGCTTCCCGGCAACAATTAATAGACTGGATGGAGGCGGATAAAGTTGCAGGACCACTTCTGCGCTCAGGCCCTTCCGGCTGGCTGGTTTATTGCTGATAAATCTGGAGCCGGTGAGCGTATACTGAGTATCGCGGTATCATTGCAGCACTGGGGCCAGATGGTAAGCCCTCCCGTATCGTAGTTATCTACACGACGGGGAGTCAGGCAACTATGGATGAACGAAATAAGCAGATCGCTGAGATAGGTGCCTCACTGATTAAGCATTGGTAAATTACCGCCTTTGAGTGAGCTGATACCGCTCGCCGCAGCCGAACGACCGAGCGCAGCGAGTCGTGAGCGAGGAAGCCTGCATAACGCGAAGTAATCTTTTCGGTTTTAAAGAAAGGGCAGGGTGGTGACACCTTGCCTTGCCGGACTGCAGCGGCCAGCTACTAGTAGGGAGACCGGGAACAAAAGGCCCCCGTTAGGGAGGCCTTTGATAATGCGACTATCCCCTAAACTTCAAAGAACCAAACGAAAAAAGACGCTTTTCAGCGTCTTATTGTTGTCTTTGGTACCGTTATTAATATGCGCGCAGCGTCTGGAAAACCGGAGCAAAAGACGTGCGTCTTTGATGCCCGGTTGCGACTCTACAGCAGAATTAAAATCAAGTCCGGCGCAGCCGGTTGTCGCTTGCCGCGCAGTTATCTGCACCTAAGCCCCCCGCCAGCAGAACGTTCCAAGCGATTGACCATTTAATAGTGACCAGTCAAAACGTTTCCCGCTTCCCACCCTGGCCGTTGTTAAAACATACTTATCAACGTGCTGAAACTCGCGGGCGGGCAGGGTTTCACCGACGCTTAATGCTTTCCAGATGGCAACATGTGCTGGCAGAGCTTCACGCAGCGTATCGATATACAGCTGTCTCTTCATTACCATGCAGTTGCACTGCCGCCAGCGATAACACCTTAGCTTTGCAGGCCCCCACATCGGCAATATCGTGATTGCGGAACACACCAACATACTGCAACGGTGCCGCAGCCATCACTTCCTGCGCCTGTTTCAACGTTGACGCAACGCGGTGATGTCGCAACAAAAATCAACCCACCGTAAATCGCGCCCGCGTCATAAGCTGCTTTAGCATCTTGCCCGCGTCAGGCCACATACTTTATTATTAGCCAGCGACGCCCGGCGCACAGCGGCGTGCAAATCGTCATGGGCCATCAACGCCAACCAATCAGAAAACCGTTAGCGAAGTGGCTTAACTCGCGCACCTGAGTAAGTATTGATGCCGGATTCGCTGATTACCGTCACGTTGTGCCCCAGTTTCGGCGCAAGCTCGCGGGTACGGTTGAGATCAATCGACAAATCACGCAGATCGCGGTTGTTGATGCCAACGACCTTTGCTCCCAATGCAATGGCGCGCTCCTGTTCCTGTTAGTTACTGACTTCGTCGGCGCCATCTGCAGACTGTGAGCGACGGCGGCGAGCTGGCGATATTGGTCGTCATCCAGTACTGAAAGCATTAATAAGCAGGCATCGGCCTGGTAATAGCGCGCCAGATAGATCTGGTAAGGGTCGATAATGAAGTCTTTACATAAAAATGGGCTGCAGGGGCGATTTGGCTGACAATGAGAAGAAGTGAACTTTACCCTGAAAATATTGCTCATCAGTCAGCACCCGAAATTCCCGAAGCGTAATGTTTATAAATGGCGGCAATGCGTGCTGGATCGAAATCATCACGATAGCACTTTGACGGCGACGCTTTATTGCACTCCAGAATAAACGCCGTGCGCGCCCCTGTAGCGCATCATAAAATATAGCCGTACTCGGCTGAACCTCATTCTGAAAACTGGCCAGCGGTTGCTGCTGTTTCAGGGCTTCTACCGAAATCGCCTTGTCTGCGACGATTTTCGCTAAAACGGTTTGCCATCATCTAGTAGTCCTGTGTGACTCTAGTATTTAGTTTCTCGTTTCTTCTTCTTCCAACGAGAGAAAACAGAGAACTGGCCCACTCAATAGACCAGAACAAAAAAGACGCTCGAAAGCGTCTCTTTTTCTGGAATTTGGTACCGAGGTCCGCACAGGTGGAATCTGGACCAAAACGAAAAAAGGCCCCCCTTTCGGGAGGCCTCTTTTTTCTGGAATTTGGTACCGAGTTATTAGGCCAACGTTCAAGTGCAGCCACAGGATAAATTTGCACTGAGCCTGGGTGGGATTCGGACTCGACCGCATAGCCTTCAGGAGTGAGTTTTGTGCAATACCAACAGACAACTTGACCCTGCCAAGCGGCACCAGATTTCTTGCGTACGCGATCCCCTAAGCCAAAGGTGGCACTCAGGGGAAGCGCAAACTGCCCTGCAACGGGAGCGTTGGCTTAGTCGCTACTTCAACCATCTACGTATTTCTCCTCTTTCTCTAGTAAAGTGTTTCCATTTCCCTCTTTGCGTCCTTCATAGCTTGATCCGAAAAGTTCTGTAGTAGCTAGCATAGTGCCTGAGTGGCTAGCTGTCGACTGCTAGAAGCGGCCGCGAATTCCAGAAATAATTCCTCACGAAGAGCGTTTTTATCTGAAATTCTGCCTTCAGTGATACGCCTATTTTTATAGGTTAATGTCAGTGATAATAATGGTTTCTTAGACGTCAGGTGGCACCATGGAATAGACTGGATCAGAGACGGAGTAAGAACTTGCAGGACCAGCTTGCTGCGCTCGGCACTTCCGGCTGGCTGGTTTGTACAATAAACGGTACGGTGAGCGTGGGTCTCGCGGTATCATTGCAGCACTGGGGCCAGATGGTAAGCCCTCCGTATCGTAGTTATCTACACGACGGGGAGTCAGGCGACTGTCGGATGAACGAAATAGACAGATCGCTGAGATAGGTCCCTCACTGATTAAGCATTGGTAACTGTCAGACCAAGTTTACTCATATATACTTTAGATTGATTTAAAACTTCATTTTTAATTTAAAAGGATCTAGGTGAAGATCCTTTTTGATAATCTCATGACCAAAATCCCTTAACGTGAGTTTTCGTTCCACTGAGCGTCAGACCCCTTAATAAGATGATCTTCTTGAGATCGTTTTGGTCTGCGCGTAATCTCTTGCTCTGAAACGAAAAAACCGCCTTGCAGGGCGGTTTTTCGAAGGTTCTCTGGTACCAACTCTTTGAACCGAGGTAACTGGCTTGGAGGAGCGCAGTCACCAAAACTTGTCCTTTCAGTTTAGCCTTAACCGGCGCATGACTTTAAGACTAACTCCTCTAAATCAATTACCAGTGGCTGCTGCCAGTGGTGCTTTTGCATGTCTTTCCGGGTTGGACTCAAGACGATAGTTACCGGATAAGGCGCAGCGGTCGGACTGAACGGGGGGTTCGTGCGTACAGTCCAGCTGGAGCGAACTGCCTACCCGGAACTGAGTGTCAGGCGTGGAATGAGACAAACGCGGCCATAACAGCGGAATGACACCGGTAAACCGAAAGGCAGGAACAGGAGAGCGCACGAGGGAGCCGCCAGGGGAAACGCCTGGTATCTTTATAGTCCTGTCAGGAGTTCGCCACCACTGATTTGAGCGTCAGATTTCGTGATGCTTGTCAGGGGGGCGGAGCCTATGGAAAAACGGCTTTGCCGCGGCCTGTTCGCTTCCTGTAAGTATCTTCCTGGCATCTCCAGGAAATGTCCGCCCCGTTCGTAAGCCATTTCCGCTCGCCGCAGTCGAACGACCGAGCGTAGCGAGTCGTGAGCGAGGAGAAACGAGATGTATACCTGTATCACATATTCTGCTGGCACAGGTGCAGCCTTTTTTCTCCTGCCACATGAAGCACTTCACTGACACCCTCATCAGTGCCAACATAGTAAGCCAGTATACACTCCGCTAGCGCTGAGGTCTGCCTCGTGAAGAAGGTGTTGCTGACTCATACCAGGCCTGAATCGCCCCATCATCCAGCCAGAAAGTGGGACCACAGGTGATGAGAGCTTTGTTGTAGGTGGACCAGTTGGTGATTTTGAACTTTTGCTTTGCCACGGAACGGTCTGCGTTGTCGGGAAGATGCGTAATCTAAATACATTCAAATATGTATCCGCTCATGAGACAATAACCCTGATAAATGCTTCAATAATATTGAAAAAGGAAGAGTATGGTCTTTCGACGTTTAGATATCACCCTTATTTTCCCCTTTTTGCGGCATTTTGCCTTCCTGTTTTTGCTAA
+
8778<65462($$%))&&,)'''(***((*'$###$&'*,,**((''$%&+%%...-//05<5005545>@AHGA@B@DBDB><:0+*+,***01&&',-+1...::44;:?>('&156AA0.)&&&++777<</****18:000032446667=>?=@3,&(&&*%##&&$$%&%&&&&&&321556666;<<=EC<;<=??-,,+)&''''''.)+13*)((+,1129::?@@:223<>EGC?5555875--,-'&$#%%&///-++**)--*+++,,4432232740,*++8:@D3334GJJJECCDDA@@@AGDEGCCB???:??@EFA?8889>=<93+**)((879<>??511.,++++/++++;20,,-E=<9***&&&&9?D@B:8=8;GE87744382**(++7779;=B?@@ADE:9753*))*))))))/0;=>=?<==<B@AHHHGJHJJJJIGJJIA;:::9:98878<;****1+*++6BJHJJBCCAEE@B8/,,)+*+,-:9>4*ECEJFHFGJDECF????IJIG@@AGGCCA?A@8777<995565550..,''))*)-**,-,8@C7-.=FEGJFHHB==48+***+457;<@AABCC998:?:::5555,,*)'&&%$$%'(((HCCBCE:999<><<=@AA>A?CCA;;;<>@ADDDGBG@4394EHH===9999:DEJABJJDDD>??JJJJFEDIJFFHHJF4444<;:9.,-20('&%%%*++-,-50('(7<<=@D;:55FIEBFJGJJFCBBBFJEFJEIAA?*))(5*&''34FFIJGIHGJIGFJ=<=8779EFFAEEFDDIB@??>;;66743331***111299==HAA@A<<;;BBBCEA@@A=:111668;:@@AIGJFCA53;IDGGH=>@@HGDDFEE>>>?B7:655./-+,),,,/(,2,,,,*'%&'%'&&'(79;E><;:000/85219998;=>>A<338::/*0.))02-'%&+,.+++++5223>@BC6551,(&%&(-+,)))-45567?GJJIFIIEDHJGHJHJJJJJGJGJB=744233*&'''()%%+*+2>@BGFGJHHCJEGJDDBBFCE@???=2*(,('%(9:D?>?CDJGBEEJIJJJIID4324ACA<<?1101222/-*+**()+.5..4578:9@?>???GC<:;<6;*&%%*%&'&'((++**.//../'''(99:<=>:BA@B=8644:DCA333(++DCEGFEJJGJGJJJEIIJFDJGJJHDDF<:9:;<653+&')*899520(:@BJJGJGCA@/*&&(+,1-+*()*)99;<==???JE@=EBE>2223JFBFFG<A@AEJJJ>?=0000?8967>HHJJHGJJJJJHIJIJJJJJIIGHJJJJIJE<976<BBDFJJIGHHFGIGJHFJ<<;>H<1,+*1<>JEDCEFJIIJJJJJIDCA@BBBE>@ABACECEB'&&'/&))+1-)'('('''&(&**+3233,**+43343<==>=2.+0-))&&%$$$$$%%**-22379<9:86778:9888551/.058:BCEJ???.'(()48:8ACBCBCJJJFGFEIJD+(''*6<<EEEJDIJGJJJJGFJFHJJJJJICCJEHECGEGIBBBCH=4110(00))&%%%,+'''+:@CFDCECB@@62038/:9(''%%%(&.-()))///.025779333.///335,**02348>==CDDFDHHBCC97)&)&60012AACHGJIJJGJHIJHEGGJ<<<<DDFJJ=<<<@===>3(&$$(,8=>BBHCEHHEJIHHGFFC9999FGFFFE@??@GHGGJB@95443>@A@AJFJJGFEB97)**4324497('''./,+++69;=3334;;:;98<=>HJFJGIJIECADBE<1//*+++788:@@9>D@DBEHHFJGJGEF==<-)(()0/56//0/2221ADDC?=:4/.+(&%'/128130100:::<JJIIJJJIHFEFJG,,,,5;;744424323>3223?ADEBBB@BCBGJJJJ??>?IJJJJJJJJHDD=<<<=;<;;1111AA@ADJEIIEC1//02<;<E<=<@B>I:::7889>:F889B:0111367<;<2114@A=5444A@?>=<;9787546((((*(&*3))('()-+--.&&&,08>?==;410++,+,,*)))((('(*+*(**1/0(**+346=>=88965544><=>9;;9776****4*)'&&'()*++*)1,-,,,-72--,))%$%%+),1122*))),,+1.//0<BB@32(6?@@<;<A;?<;<;;07.///;;@@><<:8331120++-2'&$$$$&'('&&*,,9<--.44..=>CDEGIJJHGCBCE@ADBEDHFFFHBAB<>6'&'()/10+,**+'))+3??@>?H@JGJGJ9887888@B@==<<9?=<8666;1/.()1233444?@DDDJJIEHGJGIJIJB>?97764332-+:+(+<B@<;6AC<DFDICHJ=>=A=;4221'&%(**)**((-4.4751220)),-(&%&)()(-1/4765899CJJJJEHEHJ=<;87A9972/0432-11021)'&&,3855475654+**)'((&&%(*,69<;**).24432-346<60-;8<=>FJFGGF::2+*4??A<=JHJGFCCC?D@<52//+110000/-&%%%&%((()++('&%%&(-//FHEEJIHIGJIJJHIGGHADA?ABBGJFDDC>?E;777:?D@A86664818764420//))-**./0000,*,(''$%%&+,,-61274439:@AA?BEB@CCDAADCCCDBCDHEHJJFD*)))EGJJ+++,34***.1000****/.35>??HECBDEJHE;:961..'&''+.3999:;88884'''''23,*(&$###$'%##$%&&()*,-988<<;;B=JEEA?@;;;==842*$%''***;A8>><=7B::::BA::978986*''(966;=76465:882010012)(())$$$%**'(%$$##$+/.0007-++,0101/028=FAA@AGF1001=<<7>9443+***)),+-.../)(%&''(()00;4224;<5333.-*&()('(-4;:63213346:AC668:>?HJGDAA4++))*6;<>>@A7777D972)(('(<210222835441277;BA:6666$$$$%%$$%$$$$&'&&&''(%%&%%%&()''&'$$)0/)))(()(''(%%%&/6666991125449A)(&&%%%%'%$$$%((++7666678.+**((''-36001;=<<<=322233488CA9,*))+011103444**'-)*))-****,931//990/0/889=.-/0.--+*&&%&''''1/-,*(((*-222355555DGJHGJJJJHGICDFCDFJFIFJHHDDEJFFFJJEJGFJJ><<<=6<>>ADA@:88:IJG@H?<8>A35001@=?@@>BEJFFIGJJGIJJJJJJIJFEFB95470)(**.7<==>;656?B@111,++,AA@EJJIEFJJJIJFBJJDCA<<;225456122;AE>HFIC>7566822222JG@9>DHHIHJEF<FJC320,.,.*)**+---.:<<:876((((0-,++10122277=87)))*:=DEE====JHIHJJJI>><;:9:22135BAB;6//+'&&&*()3410133557=7777>1113('''724>DCDF<9:;<@@...-77B::9:DEECEED:666FC@?0))(@A<;;;6666;;:;>*&--==><=?A>@</./=BGGJJJFEDDFJJFGEEECEGJJFHJHFJFDGDEEBDCGJJ;::;??4667B-+++0.++,,332221133<A5HJJIJJJGFEEEHHIB862./435=>BAAJJF;8456??++*+5/./18899..CGJEEIEJJGIGIEJJEJIIJJIIHEIJHGDEC;:4347**'''/5::7HCEDEFJJIGHJJJJJHIFJJI?>>?FJC>>?B>;;@?@AHGA>>:((()6667>@>>2238@@,((*,''),/.,''%(('&'**+//26A@BDDEFGHFG;3222003/9=>@GDDJGJDIJHIGIJHJJGHIGJIGJEGHJHJIJJJ=99;;FBCA1/..0-+('*)),--./02267@?@?48111/00,++)*,--2-61''035555::ED>CJ<;31((,.0-,)(%&%%'+0233:;<>?<<@BIBAAAFE1ABB>???G;;852,-3)''''-/7:=:;;6411**(*;<=3104;<314//)))*'('*+,/16445866***/0''&&&&%&&)((,,::66531255686711/=BCBBEDDHGIIACA=9=??<>??DBDJHGJJFGHCFE7434;))))CGIJDGDEEFG<;;;C@<<>>??DFB=<41**,-55?AJJJJIJJJFJHGB<<;;=FC<999:844579<3,.553337845435/-,-)**....,,(%&,(((,)))-'&)))),.011<6<AAH????;22))*3///0>??<>??1112;;=C?<99?9EJJGEEJJJJEGJJJJJFJJJJHJJJE====CBB...-467GFJIHFGFEEJGHEJIJJIJDCDEEJ777ABAACFGCC@AA@CCJHJFJJJF:99:EJ>=:646;<<<202*+()'(&(*))))+,++-..7@7777:0/../6=000/.//6340-,11@?>@BDGFJAC:9;-=9=9810558;&#
@Glass_T7V_4_D3_12_1_3
CAGGTGGATGCGGACCAAAACGAAAAAAGGCCCCCCTTTCGGGAGGCCTCTTTCTGGAATTTGGTACCGAGTTATTAGGCCACACGTTCAAGTGCAGCCACAGGATAAATTTGCACTGAGCCTGGGTGGGATTCGGACTCGACCGCATAGCCTTCAGGAGTGAGTTTTGTGCAATACCAACCGACGACTTGACCCTGCCAAGCGGCACCAGATTTCTTGCGTACAATCCCCTAAGCCAAAGGTGGCACTCAGGGGAAACGCAAACTGCCCTGCAACGGGAGCGTTGGCTTCATCGCTACTTTGACCCATCTAGTCTCCTCTTTCTCTAGTAAAGTGTTTAGTTCCCTCTTGCGTCCTTCATAGCTTGATCCGAAAAGTTCTCTAGTAGCTAGCATAGTCCCTAGGACTTGAGCTAGCTGTCGTCTAGAAGCGGCCGCAAATTCCAGAAATCATCCTTAGCGAAAGCTAAGGATTTTTTTTATCTGAAATTCTGCCTCGTGATACGCCTATTTTTATAGGTTAATGTCATGATAATAATGGTTTCTTAGACGTCAGGTGGCACCATGGAATAGACTGGATGGAGGCGGATAAAGTTGCAGGACCACTTCTGCGCTCGGCCCTTCCGGCTGGCTGGTTTATTGCTGATAAATCTGGAGCCGGTGAGCGTGGGTCTCGCGGTATCATTGCAGCACTGGGGCCAGATGGTAAGCCCTCCCGTATCGTAGTTATCTACACGACGGGGAGTCAGGCAACTATGGATGAACGAAATAGACAGATCGCTGAGATAGGTGCCTCACTGATTAAGCATTGGTAACTGTCAGACCAAGTTTACTCATATATACTTTAGATTGATTTAAAACTTCATTTTTAATTTAAAAGGATCTAGGTGAAGATCCTTTTTGATAATCTCATGACCAAAATCCCTTAACGTGAGTTTTCGTTCCACTGAGCGTCAGACCCCCTAATAAGATGATCTTGAGATCGTTTTGTGGTTGCGTAATCTCTTGCTGTTGAAACGAAAAAACCGCCTTGCAGGGCGGTTTTTTCGAAGGTTCTCTGAGCTACCAACTCTTTGAACCGAGGTAACTGGCTTGGAGGAGCGCAGTCGCCAAAAACTCTGTTTCAGTTTAGCCTTAACCGGCGCATGACTTCAAGACTAACTCCTCTAAATCAATTACCAGTGGCTGCTGCAGTGAGGTTCTTTACATGTTCCGGGTTCGGTTGCGAGACGATAGTTACCGGATAAGGCGCAGCGGTCGGACTGAACGGGGGTTCGTGCATACAGTCCAGCTTGGAGCGAACTGCCTACCCGGAACTGAGTGTCAGGCGTGGAATGAGACAAACGCGGCCATAACAGCGGAATGACACCGGTAAACCGAAAGGCAGGAACAGGAGAGCGCACGAGGGAGCCGCCAGGGGGAAACGCATGGTATTTTTGCTGGCATCATCGCCACCACTGATTTGAGCGTCAGATTTCGTGATGCTTGTCAGGGGGGCGGAGCCTATGGAAGAACGGGGGGAGCTGCCAGCCCTCTCACTTCCCTGTTAAGTATCTTCCTGGCATCTTCAGGAATGTCCGCCCCGTTCGTTCAGCCCATCTCCGCTCGCCGCAGTCGAACGACCGAGCGTAGCGAGTCAGTGAGCGAGGAAGCGGAATATCCTGTATCACATATTCTGCTGACGCACCGGTGCAGCCTTTCTCCTCCGGCGCTCAAGCGCTTCACTGACACCCTCATCAGTGCCAACATAGTAAGCCGGTCTGCGCTTCCGCTAGCGCTGAGGTCTGCCTCGTGAAGAAGGTGTTGCTGACTCATACCAGGCCTGAATCGCCCCATCATCCAGCCAGAAAGTGAGGGAGCCACGGTTGATAAAACTCTTTTGCATGAACAGTTGGTGATTGAACTTTTGCTTTGCCACGGAACAGTTGTTAGAGTTGTCGGGAAGATGCGTGATCTAAATACATTCAAATATGTATCCGCTCGTCGACAATAACCCTGATAAATGCTTCAATAATATTGAAAAAGGAAGAGTAGTATTGGGACAAGTTTCATCACCTTATTCCCTTTTTTGCGGCATTTTGCCTTCCTGTTTTTGCTTCACCCAGAAACGCTGGTGAAAGTAAAAGATGCTGAAGATCAGTCAGGTGCACGAGTGGGTTACATCGAACTGGATCTCAACAGCGGTAAGATCCTTGAGAGTTTTCGCCGAAGAACGTTTTCCAATGATGAGCACTTTTAAAGTTCTGCTATGTGGCGCGGTATTATCCATTCTGACACGCGGCAAGAGCAACTCGGTCGCCGGGCGAGACCCGCTCAAATAATTTGGTTGAGTACTCACCAGTCACAGAAAAGCATCTTACGGATGGCATGACAGTAAGAGAATTATGCAGTGCTGCCATAACCATGAGTGATAACACTGCGGCCAACTTACTTCTGACAACGATCGGAGGACCGAAGGAGCTAACCGCTTTTTTGCACAACATGGGGGATCATGTAACTCGCTTGATGGTTACGAATAAGAATAATCAAGCCATACCAAACGACGAGCGTGACACCACGATGCCTGTAGCAATGGCAACAACGTTGCGCAAACTATTAACTGGCGAACTACTTACTCTAGCTTCCCGGCAACAATTAATAGACTGGATGGAGGCGGATAAAGTTGCAGGACCGCTTCTGCGCTTCGGCCCTTCCGGCTGGCTGGTTTCTGCTAATAATCTGGAGCCGGTGAGCGTGGGCCTCGCGGTATCATTGTGCAGCACTGGGGCAGGAATGGTAAGCCCTCCCGTATCGTAGTTATCTACACGACGGGGAGTCAGGCAACTATGGATGAACGAAATAGACAGATCGCTGAGATAGGTGCCTCACTGATTAAGCATTGGTAAATTACCGCCTTTGAGTGGCTTGATACCGCTCGCCGCAGCCGAACGACCGAGCGCAGCGAGTCAGTGAGCGAGGAAGCCTGCATAACGCGAAGTAATCTTTTCGGTTTTAAAGAAAAAGGGCAGGGTGGTGACACCTTGCCCTTTTTGCCGGACTGCAGCGGCCGCTACTAGTAGGGAGACCAGAAACAGAAAAGGCCCCGTTAGGGAGGCCTTCAATAATTGGACTATCCCCTAAACTTCAAAGGACCAGAACGAAAAAAGACGCTTTTCAGAGCGTCTTATTGTTCGTCTTTGGTACCGAGTTATTAATATGCGCGCAGCGTCTGGAAGACCAAAGCCAAAAGACCGTGCGTCTTTGATGCCCGGTTGCGACTCTACAGCAGAATTAAAATCAAGTCCGGCGCAGCCGGTTTGTGCCGCTTCCACGCAGTTATCTGCGCCTAAGCCCCCCGCCAGCAAGAACGTTGCCAAGCGATTGACCATTTAATAGTGACCAGTCAAAACGTTGCCCGCTTCCACCCTGGCCGTTGTCTAAAACATATTTATCAACGTGCTGAAACTCGCGGGCGGGCAGGGTTTCACCGACGCTTAATGCTTTCCAGATGGCAACATGTGCTGGCAGAGCTTCACGCAGCGTATCGATATACAGCTGTTCTTCATTACCATGCAGTTGCACTGCCGCCAGCGATAACACCTTAGCTTTGTCCACCACATCGGCAATATCGTGATTGCGGGAAACACGCAACATACTGCAACGGTGCCGCAGCCATCACTTCCTGCGCCTGTTCAACGTTGACGCAACGCGGTGATGTCGCAACAAAAATCAACCCACCGTAAATCGCGCCCGCGTCATAAGCTGCTTTAGCATCTTGCCCACGCGTCAGGCCACATACTTTATTCTCACCCAGCAACACCCGGCGCACGGCGGCGTGCAAATCGTCATGGGCCATCAACGCCCGAACCAATCAGAAAACCGTTAGCGAAGTGGCTTAACTCGCGCACCTGAGCGTAAGTATAGATGCCGGATTCGCTGATTACCGTCACGTTGTGCCCCAGTTTCGGCGCAAGCTCGCGGGTACGGTTGATCAATCGACAAATCACGCAGATCGCGGTTGTTGATGCCAACGACCTTTGCTCCCGATGTAATGGCGCGCTCCTGTTCCTCTTCATTACTGACTTCGGTCAGCACCCCCATCTCCAACTGTGAGCGACGGCGGCAAGCTGGCGATATTGGTCGTCATCCAGTACTGAAAGCATTAATAAGCAGGCATCGGCCTGGTAATAGCGCGCCAGATAGATCTGGTAAGGGTCGATAATGAAGTCTTTACATAAAATCGGCTGCGGGGCGATTTGGCTGACGATGGGGAGGAAATTAAAGCTCCCCTGAAAATATTTCTCATCAGTCAGCACCGAAATTGCCGAAGCGTAATGTTTATAAATGGCGGCAATGCGTGCTGGATCGAAATCATCACGGATCACGCCTTTTGACGGCGACGCTTTCTTGCACTCCAGAATAAACGCCGTGCGCGCACCCTGTAGCGCATCATAAAAATGTCGCGTGCTCGGCTGAACCTCATTCTGAAAACTGGCCAGCGGTTGCTGCTGTTTGCGGGCTTCTACCCAAATCGCCTTGTCTGCGACGATTTTCGCTAAAACGGTTTGCATCATCTAGTAGTCCTGTGTGACTCTAGTATTTAGTTTCTCGTTTCTTCTTCTTCCAGACAAGAACGAGGACTCGCGCCACTCGATCAACCAAACAAAAAAGACGCTCGAAAGCGTCTCTTTTCTGGAATTTGGTATG
+
5;<FDECDJJJ@;:;>?@?@9))+->BCCDBGDJJJJG:2333FG>=<;2111/8;<FJHGDDGJHHHGJGJJDJJGJHJGHGA>><8*<<>BJJHGJJIJIJJJJJGIJJJJGIHJJJHJB@?@GIAJGFEDB?=<=BF@@GJGFJFHJHJIJAACAHHJGFFJIJJHJJFFEJJGFFGJGGIIFGHJJIJJJJFJJJHGHGJGIGH844.201,22((((+,,017788899GJJGJGJJJJIHCDC>;9=CJJI3222::;<=444>>ACGCFDFEIJGJJJJIGGJJEEBCBCEBAB=45333)*)))((()*,3202B<E9855::BDGCAB??415:5=;6?@A/EGIHFJJJFJJGJGF++**?=?BBJFJFHFFJHGJJJHHHGJED33323992****6)%%&$&%$$$&(%###%*/08;J::::87''')@>B?CDHJJIDF:95>46??BAA?>>73444111345;?8888BDJJJIJFCCA<9:;;GJIJEHHFJJIGJJJJ?===A@=>7777GGJGJJFIJJJGJJHHI@&')(,70012<EIEHFFJJIJJJJJJHJJIJJIJIJEFGHHJJFHJJJJJJGJJJJJJJFIJHIDEEHGBA@?<==57JGJHJFJHJJJHJHGJIJHJJJJCBEADGIGEHBDBCB>>A=B@@BEJIHBCCAGFJJJIIEIJFIJJJJJJJJJHJJJECDJJJGJEF775.<DEFJGCBABJJGGFD;:4455;<JGDHFJJJJEEEDIIEJHJEJHIF??JDG<;;;>?@AHGFGGEFJGJFJJJHDEGEC2230*22144A@DJDGHJIJ/.../;7.--.7///-/23ICCECFGGGDCJHJJJGIGJJJJEFBGHJJJJJJFJJIJJJJE??=6,*,,;JE@>=<2015>CBDFEEEDFEFJIJJDCDCHGGJEC803??C;6666>E>;=?@D:AEGGFFFHHHJJGCJFJI<<EJ8//?5554/2++,+-..-.18.+&%&&&$$%()/+*&&()23('&&)/46656;FFJJFACBCJGJGEFJJ=<<::6<E<778=GCC@@=<667999JCJGJGBAGFHGJGFDEEFIJJJEGEHDFDGDJFGJD@@A@E>1110./1<'&&&*()++0::;BBHGFCE=EEDCCE<<<<FFG;85;;<=BB@?JEHFFC:8<>GHHGGGDCFEIJGIHJDCCA>('(('%&%(%%%'''&&'&)'***+-0&%$$%%$$$$&&&''%$#$&+--3677667;?@;<==DA=A@?A@2)*,++0CC;:::ACHIEHIJHIHEFFJCC<>BEJGHGFJHJJJ@>8;3JEFHF@?@@GJJGGFJJJ:769::::;@?@ACIJGJFJJFGED8875221177678@99JJJGJJFGJJIJIJJFJJJJHEEIJJGJGJGCDBFGFHIHDF85788GJHJEG=?('%%((.///2,(&%%&$%$$%%%'-/364553456@?@@CFJFJJGIJGJHGJJFJGFJFJ9747:FJHJCAAAA87441000,))(&')4634+*++,-)%&&47+**.75??AJJDJIFHHJDDFDGFJHIJIAC<<74)(('/('%%&&&./1043+*******.)()&%%'+--,+,-.400-+,,,0,,-1.//06=;=?;::::<7889ABFCDIGFJJ:423354./07877<89666889BJJHIJIHHJJJJJFJD>==3('<5<:;B3321-.2/-,..0''''778,,::CCEDDEEDEJIIJHJJJJA@544,,,.4''''''&%$(000,=D999:A=40,+,57?@EGA?DIIGJJIHEGECA?>AA>==9:=5512>6*>;....2?@AAFGIFJEIG>>;;<EJJJJJBADFHJJHIHI>=;1(((%%$%&'%&(*-)&$%%%&&%$%%%%'$%%&&$&168CIDGEFJGJJHJEEDEA...----)((()*.356CEEJFDAA@CC3333;;<JJJJIJJJJHHJJJJIBB=85330&&&'''/133A<<=>EFJJJJJIIHIGJJJJJGIJH?@A?>=653810,,&##%%''()++*+)-1.'%%$&))(+((-,075788:=311153669?<?=;@???80/./--.61..2234ACBJE>@>>DCDIIJHD@@AJDCDEDDGEE8543.-,*))*&&%%%&1589;;EJEJEFB=<==EIIJJJJJHJJGIJEGHGGHGJBA?8567<?<<>?;::0-6459<8>?@AHED<JJHJEJJJJJJJGJJJJIHFJEHJHJECDFEDBDD444276''&(&%%$%&&+&%%&&(&+('*'%%'''$$$%$$$$&'(&('&%%&'&''$$$&)''&&,+--'%%%&+<<<<IGFIDE@@??EBEJJJFHA@@?FHEBA?>>@CCFHDEDA:=B=>EEIFJIGHHJGEJGJHEE@>?93,''))6BC;::((((6////-'&'*)(())(().8;>....<<<CEC==9211/0-+++469:8:;AACBABBC:9::H;<<D@?6,+***)(***(*))$%&&%%%$###$$$#$&)%'''(//0:@AJJJEBEIHCCEFFHHJHHDE<<<<CEDIHJJJFJJIJJJGHJIJJEA@@;?B=>>>99:>E@===>JJJJJDJDDJHGGG<;;<>778>A;;60DHHJGCBACBJJJEEDFACCJFIFGHHJFGJJJJJFE2100B@D?'''(''&)))+---67CFJJ<=FJDB>966///06'&%%0'''(*'*567;BDC;;:3001))(*('&%%,3020+++)))((&&-,)))/())C;120///0>FEJEJGJJ?>72?BIEEGAAAACFA?==AA?=>FEGJJJDGGJIJ>>@ABAFDHJJJHJGCDJJJ>>=:22::ABBB??A@A@?@HG8556EJGHDHDHDJJJECEJJIJJJHH758*(8=;>?@A<<<644535>:CF>=BDCFGEJB;;;:@@BCHDHEFDJIJIHFJ><434BBEDFDC:G?;;<6556FHJFICFDGJHGJGJJJGGAAABJIGDJJG>@?CDEDC<;<>@FDDJFGGFFHFBAF9;5<96**)',,,532--<8888543039766567<BCBDC98225.,)((+,-,(&&%&%&%$$$7;;9:@=26<=CFGFJIJJJJJJJJJECDHJHJEFEJDDCD8-&&'&2228DHGFDA::9/''(('')*&%$%($)-+,,*)+,0000118=<6764418:->@FJJGIJDGJFJDDEEJDB:/,)&$$#%%&%%&,-2,,)*,,555344<==55557<>8/)''*;99:<HHJJJIEDHIJJJHJJJJFGJIHJJJJHEJC<?CC8622.***+*08BDB.---.>>>:333>;775DGJJIHDG?<;97-'(.+.00178779HFFFHGJJHJJIHJJJJHHJHJJJJJJGEEFE@?@++++0:;;BGDJJJJJGJJJHJIGB@>?HJFEIFADFJJGJJFJJJJHHJJJJJGCA:;=>3012675433+*'&'&479CEGEGJJCGFGJHEFHJHHFHGG?>=6((335<HJJJIGC>=>@@JHJIJ99900009/.--@GHGHJJIG?JHCCEFGFEA?A@FDFHEEJJJJGJJGJJEJGHGDFH=3JDGJJGJHFJJJJGFJIHJGJJHJGJJEGGHHHG66-)42-&&****7CC@@A?JJJJJJIIGJJJJGJGJHJIJGJJHJGJJGJGIJJJJGJJJJIJIJHJHJJJJGEFFEFJ;99688:<@HJJHGJEIJEJJJFJJ>DD<<99;;9943''))-0323378A;FCABBFJIHJGDJFJFJFJFIJJJJGJJGFJF@JJJJJJGJJJJJJFJJGJJJJJJFJJCED?>=88784000.,+,./)***C@A2...-//*&)*->>>??HJJJJJJIGGJEHJEEDEJJJCJG@HJGDBG<=CDIGIJIJJGFJGI<51113101/24AEIIFJGJIGFHIJFJGJGFDFEB=CB@5300**(((23&&+)*()*,7=D@A5545'%$(0112===?<<<<@??@GFGCBAA45?AAAGDFIJJJDABCCCCBDA3EEBC=----.'&&&++())(6++-0=:57::<;3111113222?@?@ABEJCC11018:65..,-///0GJBBACGJGJJJJJGDFEFFDDJCDDDDECIJEEDHJJJJJJJJIJIJJJJGJJJIJJJHJGCC><)><=>@IFFIJGCIECFEJ?AHEEJJIDC??JJJJBABAJCCBADEJJAJIJHDJJJGE?>988977675;E>::9JJJJHJJGJJJJJFCDBBD@@>83-//%236=<55229:;;;;:::420.-+&'-566684011666==FJJFJDEHIGJEIGJC@=<=<BEGHFJHIJJDDCFJFEG<;;--,,/.--/453222;////<><43223/*(('(*13330111>5555DFEHGJJJHJGJJIJJGGHJJJIDBBCECA;JJBCJJIJIBCB@AE>GF;85***+<<=7666B43458:+****/6789?>>BBHJJFJJJJEGJIFCCEBJJHJBAEDJJHFEEFEJJJJJGDFEJIJIGHJGJJJIHJJJJ@BJDFFJJJJJJJGGIJHIDDA/..//00;?ADDBA@ADC@:::8=CB=?>>+<B*)4AEFCF1BB;?<.+)(&$$$$$&%%&%%%%&'%&((*('')(&*(&&&)+**+))).9:=>>=?B@=;<@EHDGCD854B@=<;2162<:0:91,(
@Glass_T7V_4_D3_12_1_4
TTACGACTTCACGCACTTATCGATATACAGCTGTTCTTCATTACCATGCAGTTGCACTGCCGCCAGCGATAACACCTTAGCTTTGTCCACCACATCGGCAATATCGTGATTGCGGAACACGCCAACATACTGCAACGGTGCCGCAGCCATCACTTCCTGCGCCTGTTCAACGTTGACGCAACGCGGTGATGTCGCAACAAAAATCAACCCACCGTAAATCGCGCCCGCGTCATAAGCTGCTTTAGCATCTTGCCCACGCGTCAGGCCACATACTTTATTCTCACCCAGCGACACCCGGCGCACGGCGGCGTGCAAATCGTCATGGGCCATCAACGCCGAACCAATCAGAAAACCGTTAGCGAAGTGGCTTAACTCGCGCACCTGAGCGTAAGTATTGATGCCGGATTCGCTGATTACCGTCACGTTGTGCCCGGTTTCGGCGCAGACTCGCGGGTACGGTTGGAATCGATCGACAGATCACCAGATCGCGGTTGTTGATGCCAACGACCTTTGCTCCCAATGCAATGGCGCCTCCTGTTCCTCTTCATTACTGACTTCGGTCAGCACCCCCATCTCCAGACTGTGAGCGACGGCGCGCGCTTCCGGAGATATTGGTGGGCGTTAATCCAGTACTGAAAGCATTAATAAGCAGGCATCGGCCTGGTAATAGCGCGCCAGATAGATCTGGTAAGGGTCGATAATGAAGTCTTTACATAAAATCGGCTGCGGGGCGATTTGGCTGACGATGGGGAGGAAATTAAAGTTTCTCGAAAATATTTCTCATCAGTCAGCACCGAAATTGCCGAAGCGTAATGTTTATAAATGGCGGCAATGCGTGCTGGATCGAAATCATCACGGATCACGCCTTTTGACGGCGACGCTTTCTTGCACTCCAGAATAAACGCCGTGCGCGCACCCTGTAGCGCATCATAAAAATGTCGCGTGCTCGGCTGAACCTCATTCTGAAAACTGGCCAGCGGTTGCTGCTGTTTGCGGGCTTCTACCCAAATCGCCTTGTCTGCGACGATTTTCGCTAAAACGGTTTGCATCATCTAGTAGTCCTGTGTGACTCTAGTATTTAGTTTCTCGTTTCTTCTTCTTCCAACAGAAGAAAACGAGGAACTAGCCACTCGATGGACCGAAACGAAAAAAGACGCTCGAAAGCGTCTCTTTTGCTGAATTGGTACCGAGGTCCGCACAGGTGAATCAAGCACAAAAACGAAAAAAGGCCCCCCTTTCGGGAGGCCTCTTTTATAAAAATGGTACCGAGTTATTAGGCCACACGTTCAAGTGCAGCCACAGGATAAATTTGCACTGAGCCTGGGTGGGATTCGGACTCGACCGCATAGCCTTCAGGAGTGAGTTTTGTGCAATACCAACCGACGACTTGACCCTGCCAAGCGGCACCAGATTTCTTGCGTACGCGATCCCCTAAGCCAAAGGTGGCACTCAGGGGAAGCGCAAACTGCCCTGCAACGGGAGCGTTGGCTCCATCGCTACTTTGACCCATCTGAGTACTTCTCCTCTTTCTCTAGTAAAGTGTTTAGTTCCCTCTTGCGTCCTTCATAGCTTAATCCGAAAAGTTCTCTAGTAGCTAGCATAGTCCCCTAGGACTAGAGCTAGCTGTCAACTCTAGAAGCGGCCGCGAATTCCAGAAATCATCCTTAGCGAAAGCTAAGGATTTTTTTTATCTGAAATTCTGCCTCGTGATACGCCTATTTTTATAGGTTAATGTCATGATAATAATGGTTTCTTAGACGTCAGGTGGCACCATGGAATAGACTGGATGGAGGCGGATAAAGCTCCAGGACCACTTATACACTCAGCCTCCGGCTGGCTGGTTTATTGCTGATAAATCTGGAGCCGGTGAGCGTGGTTCTCGCGGTATCATTGCAGCACTGGGGCCAGATGGTAAGCCCTCCCGTATCGTAGTTATCTACACGACGGGGAGTCAGGCAACTATGGATGAACGAAATAGACGAATCGCTGAGATAGGTGCCTCACTGATTAAGCATTGGTAACTGTCAGACCAAGTTTACTCATATATACTTTAGATTGATTTAAAACTTCATTTTTAATTTAAAAGGATCTAGGTGAAGATCCTTTTTGATAATCTCATGACCAAAATCCCTTAACGTGAGTTTTCGTTCCACTGAGCGTCAGACCCCTTAATAAGATGATCTTCTTGGAATCGTTTTGGTCTGCGCGTAATCTCTTGCTCTGAAAACGAAAAAACCGCCTTGCAGGGCGGTTTTTCGAAGGTTCTCTGAGCTACCAACTCTTTGAACCGAGGTAACTGGCTTGGAGGACGCAGTCACCAAAACTTGTCCTTTCAGTTTAGCCTTAACCGGCGCATGACTTCAAGACTAACTCCTCTAAATCAATTACCAGTGGCTGCTGCCAGTGGTGCTTTTTGCATGTCTTTCCGGGTTGGACTCAAGACGATAGTTACCGGATAAGGCGCAGCGGTCGGACTGTGAACAGGAGTTGGTCCGGGTCTACAGTCCAGCTTGGAGCGAACTGCCTACCCGGAACTGAGTGTCGCGTGGAATGAGACAAACGCGGCCATAACGGCAAATGACGCCGGTAAACCGAAAGGCAGGAACAGGAGAGCGCACAGAGGAACCGCAGGGGGAAACGCCTGGTATCTTTATAGTCCTGTCGGGTTTCGCCACCACTGATTTGAGCGTCAGATTTCGTGATGCTTGTCAGGGGGGCGGAGCCTATGGAAAAACGGCTTTGCCGCGGCCCTATTCACGACTTCCCTGTTAAGTATCTTCCTGGCATCTTCCAGGAAATCTCCGGCTGCGTGAGCCATTTCCGCTCGCCGCAGTCGAACGACCGAGCGTAGCGAGTCAGTGAGCGAGGAAGCGGAATATATCCTGTATCACATATTCTGCTGACGCACCGGTGCAGCCTTTTTTCTCCTGCCACATGAAGCACTTCACTGACACCCTCATCAGTGCCAACATAGTAAGCCAGTATACACTCCGCTAGCGCTGAGGTCTGCCTCGTGAAGAAGGTGTTGCTGACTCATACCAGGCCTGAATCGCCCCATCATCCAGCCAGAAAGTGAGGGAGCCACGGTTGATGGAGCTGTGTAGGTGGACCAGTTGGTGATTTTGAACTTTTGCTTTGCCACGGAACGGTCTGCGTTGTCGGGAAGATGCGTGATCTAAATACATTCGAATATATTATCCGCTCATGAGACAATAACCCTGATAAATGCTTCAATAATATTGAAAAAGGAAGAGTATGAGTATTCAACATTTCCGTGTCGCCCTTATTCCCTTTTTGCGGCATTTTGCCTTCCTGTTTTTGCTCACCCAGAAACGCTGGTGAAAGTAAAAGAATGCTGAAGATCAGTTGGGTGCACGCGTGGGTTACATCGAACTGAATTCAACAGCAGTAAGATCCTTGAGAGTTTTCGCCCCGAAGAACGTTTTCCAATGATGAGCACTTTTAAAGTTCTGCTATGTGGCGCGGTGTTATTTCCGTATTGACGCCGGGCAAGAGCAACTCGGTCGCCGCATACACTATTCTCAGAATGACTTGGTTGAGTACTCACCAGTCACAGAAAAGCATCTTACGGATGGCATGACAGTAAGAGAATTATGCAGTGCTGCCATAACCATGAGTGATAACACTGCGGCCAACTTACTTCTGACAACGATCGGAGGACCGAAGGAGCTAACCGCTTTTTTGCACAACATGGGGAGTGGTGTAACTGGCCTTAATGGTTGGGAACCGGAGCTGAATGAAGCCATACCAAACGACGAGCGTGACACCACGATGCCTGTAGCAATGGCAACAACGTTGCGCAAACTATTAACTGGCGAACTACTTACTCTAGCTTCCCGGCAACAATTAATAGACTGGATGGAGGCGGATAAAGTTGCAGGACCACTTCTGCGCTCGGCCCTTCCGGCTGGCTGGTTTATTGCTGATAAATCTGGAGCCTTTCGCCGGTGGCGTGGGTCTCGCGGTATCATTGCAGCACTGGGGCCAGATGGTAAGCCCTCCGTATCGTAGTTATCTACACGACGGGGAGTCAGGCAACTATGGATGAACGAAATAGACAGATCGCTGAGATAGGTGCCTCACTGATTAAGCATTGGTAAATTACCGCCTTTGAGTGAGCTGATACCGCTCGCCGCAGCCGAACGACCGAGCGCAGCGAGTCGTGAGCAAAGTTCTTCATAACGCGAAGTAATCTTTTTTCGGTTTTAAAGAAAAAGGGCAGGGTGGTGACACCTTGCCCTTTTTTGCCGGACTGTCAGCGGCCGCTACTCGTCGCGGGAGACCAGAAACGAAAAAAGGCCCCCGTTCGGGAGGCCTTCAATAATTGGACTATCCCCTAAACTTCAAAGGACCAAAACGAAAAAAGACGCTTTTCAGCGTCTTATTGTTCGTCTTTGGTACCGAGTTATTAATATGCGCGCAGCGTCTGGAAAACCGAGGCCAAAAGACGTGCGTCTTTGATGCCCGGTTGCGACTCTACAGCAGAATTAAAATCAAGTCCGGCGCAGCCGGTTTGTGCACTTTCCACGCAGTTATCTGCACCTAAGCCCCCCGCCGCAGAACGTTGCCAAGCGATTGACCATTTAATACGTGACCCAGTCAAAACGTTGCCCGCTTCCACCCTGGCCGTTGTCTAAAACATATTTATCAACGTGCTGAAACTCGCCAGGCAGCAGCTCACCGACGCTTAATGCTTTCCAGATGGCAACATGTGCTGGCAGAGCTTCACGCAGCGTATCGATATACAGCTGTTCTTCATTACCATGCAGTTGCACTGCCGCCAGCGATAACACCTTAGCTTTGTCCACCACATCGGCAATATCGTGATTGCGGAACACGCCAACATACTGCAACGGTGCCGCAGCCATCACTTCCTGCGCCTGTTCAACGTTGACGCAACGCGGTGATGTCGCAACAAAAATCAACCCACCGTAAATCGCGCCCGCGTCATAAGCTGCTTTAGCATCTTGCCCACGCGTCAGGCCACATACTTTTCTCTCACCCAGCAACACCCGGCGCACGGCAGCATGCAAATCGTCATGGGCCATCAACGCCGAACCAATCAGAAAACCGTTAGCGAAGTGGCTTAACTCGCGCACCTGAGCGTAAGTATTGATGCCGGATTCGCTGATTACCGTCACGTTGTGCCCCAGTTTCGGCGCAAGCTCGCGGGTACGGTTGAGATCAATCGACAGATCACGCAGATCGCGGTTGTTGATGCCAACGACCTTTGCTCCCAATGCAATGGCGCGCTCCTGTTCCTCTTCATTACTGACTTCGGTCAGCACCCCCATCTCCAGACTGTGAGCGACGGCGGCAAGCTGGCGATATTGGTCGTCATCCGAGTACTGAAAGCGTTTAGGTCAGGGCAGGAGCCATTGGCCTGGTAATAGCGCGCCGATAGATCTGGTAAGGGTCGATAATGAAGTCTTTACATAAAATCGGCTGCGGGGCGATTTGGCTGACGATGGGGAGGAAATTAAACTTCCCCTGAAAATATTTCTCATCAGTCAGCACCGAAATTGCCGAAGCGTAATGTTTATAAATGGCGGCAATGCGTGCTGGATCGAAATCATCACGGATCACGCCTTTTGACGGCGACGCTTTCTTGCACTCCAGAATAAACGCCGTGCGCGCACCCTGTAGCGCATAGTAAAAATATTCACGTGCTCGGCTGAACCTCATTCTGAAAACTGGCCAGCGGTTGCTGCTGTTTGCGGGCTTCTACCCAAATCGCCTTGTATGAGACAATTTTGTCGCTAAAACGGTTTGCATCATCTAGTAGTCCTGTGTGACTCTAGTATTTAGTTTCTCGTTTCTTTCTTCTTCCAACGAGAGAAAACGAGGAACTAAGCACGGCCGCTCGATGGACCAAAACGAAAAAAGACGCTCGAAAGCGTCTCTTTTATCAAAAATGGTACCGAGGTCCGCACAGGTGGATGCGGACCAAAACGAAAAAAGGCCTTTGGGAGGCCTCTTTTCTGGAATTTGGTACCGAGTTTCTCGGCCACACGTTCAAGTGCAGCCACAGGATAAATTTGCACTGAGCCTGGGTGGGATTCGGACTCGACCGCATAGCCTTCAGGAGTGAGTTTGTGCAATACCAACCGACGACTTGACCCTGCCAAGCGGCACCAGATTTCTTGCGTACGCAATCCCCTAAGCCAAAGGTGGCACTCAGGGGAAGCGCAAACTGCCCTGCAACGGGAGCGTTGGCTTCATCGCTACTTTGACTCCATCTAGTATTTCTCCTCTTTCTCTAGTAAAGTGTTTAGTTCCCTCTTTGCGTCCTTCATAGCTTAATCCGAAAAGTTCTCTAGTAGCTAGCATAGTCCCTAGGACTGAGCTAGCTGTCAACTGTAGAAGCGGCCGCGAATTCCAGAAATCATCCTTAGCGAAAGCTAAGGATTTTTTTATCTGAAATTCTGCCTCGTGATACGCCTATTTTTATAGGTTAATGTCATGATAATAATGGTTTCTTAGACGTCAGGTGGCACCATGGAATAGACTGGATGGAGGCGGATAAAGTTGCCAGGACCACTTCTGCGCTCCGCCCTTCCGGCTGGCTGGTTTATTGCTGATAAATCTGGAGCCAGTGAGCGTGGGTCTCGCGGTATCATTGCAGCACTGGGGCCAGATGGTAAGCCCTCCCGTATCGTAGTTATCTACACGACGAGGGAGTCAGGCAACTATGGATGAACGAAATAGACAAATCGCTGAGATAGGTGCCTCACTGATTAAGCATTGGTAACTGTCAGACCAAGTTTACTCATATATACTTTAGATTGATTTAAAACTTCATTTTTAATTTAAAAGAATCTAGGTGAAGATCCTTTTTGATAATCTCATGACCAAAATCCCTTAACGTGAGTTTTCGTTCCACTGAGCGTCAGACCCCTTAATAAGATGATCTTGGAATCGTTTTGGTCTGCGCGTAATCTCTTGCTCTGAAAACGAAAAAACCGCCTTGCAGGGCGGTTTTTCGAAGGTTCTCTCCGACTACCCAACTCTTTGAACCGAGGTAACTGGCTTGGAGGAGCGCAGTCACCGAAACTTGTATTTTGAGTTTAGCCTAAGAACCGGCACATGACTAAGACTTGACTCCTTCTAAATAAACTACCATCCTGCGCGGTGGGGTGCTTTTGCATGTCTTTCCGGTTGGACTCAAGACGATAGTTACCGGATAAGGCGCAGCGGTCGGACTGAACGGGGGGTTCGTGCATACAGTCCAGCTTGGAGCGAACTGCCTACCCGGAACTGAGTGTCGGCGTGGAATGAGACAAACGCGGCCATAACAGCGGAATGACACCGGTAAACCGAAAGGCAGGAACAGGAAGCGCACCGAGGGAGCCCGCAGGGGGAAACGCCACGGTATCTTTATAGTCCTGTCGGGTTTCGCCACCACTGATTTGAGCGTCAGATTTCGTGATGTGTTGGGGGGCGGAGCCTATGGAAAAACGGCTTTGCCGCGGCCCTCTCACTTCCCTGTTAAGTATCTTCCTGGCATCTTCAGGAAATCTCCGCCCCGTTCGTAAGCCATTTCCGCTCGCCGCAGTCGAACGACCGAGCGTAGCGAGTCGAGTGAGCGAGGAAGCGGAATATCTGCTGTG
+
((''%$$&''''(((&%%%%(+6;B;<@=>AJHDF@@EDIJIFJJJJEA=<>?A@EHGHJFBABCJJJJGJJJ>>>>D9844981:<==B@3222<<DEJJGJJCEHEGIGJJGJFGJFDDEJHJJIJIJJJJJJJJJGJIIAB1122JHJ:::;JFJFJHJIGGHJJCEEFJJGJJJHJHJJJHJJJJFJJIGJCGIBCBFJJJCJJJJJJJJHDACDHEF>>?>99////61113AA=<54+==999:B=ADA;988::FBCJJJGJEJDCCA8/0/.4./@ABCJE:998;::C@78EIF5557FGHDBC??<::<<BEJGD@CDBA?<<<++++233A899:CFJHJJJHJJJJJJJJJJJHIJHJJJJJ3110:88;;CCEJJJHGHJIII@?><>?456;@=<BA5546:;A2?77779?<?:<=;''''?0,,,//,)+**'(((*-312.-*+'%$(%'$$$)4345((((4.)&'()+100002:::;>BBCDDGD@@@?98-,))))-())--(((%&&*-(%%(*4454FHA==CHJGJDHFIJJG=;;;>@??6626;=--++++?B@BBJGBCAB421*('&&$&%$&&%%&&%&$$&('%&'%%%$$$$$%(),***)(((-7<:@9996777....0457CC?AACGHDB8773222232/(102)&&&1666C>C>?33///07==:<@BEDDJD@JJGFGJHHGECEIJ<99:IE;999:0//////./4477>>@<;<985.*()()(&'&%%%.33)(22266:EJJHJJJGJJJJGHHJIJCAB?BDEJIGGIGEFJGGGJJIFA@?@ABBB@>@-,***))(%$&&'4764443321//---35@@F5555@JJFFIFHJJGJIJJBJDCDD>:;CC?ABEGC@?>@GBCA@EEFJFGJ;666++++///--/351//1../0BBJEEEDJJJEEFEJHJGJFJEJJGJHEJDJFHFDFEFIFJFJJC@@@AECFHIJJEDBCBJIIJFJJJGEJHJJJJEJIJHJJHJH=22=DJJIJGGFHIJJDJB@?==0//0000AB@A?>CB=:553242678;=?B=?B@<=>;;??-=92-+)-)('(''+(*0,-.,***,++,%$$'),--((((0233)''1-***29999<:+***//09E>6566+**86&&&&)+).*,,+**))*1113/000-,,.210/-(&%%%%&(/3=:/..5@?AA?=@FCG<>=>73338HFJJF-,,9:)''&&&&2&&77>>>CFGGFIHEBEEEJJFHDC@4DDFJJJJIJFIJHJIFGJGHFHJIHJJHJDB@54334;656=;:99=?@DCDEJJ@??AECEEFJDJFHHJFEC;;2?=987313444/+**+/231333<:;;FFDCDHIJJJJGJJJJGJIGGCAGFAEDB7../))))==CE::>@JJJHFJJJJE@>>+**+6<ED9966668==000=<@B:9945-0,'')*),23))()A@ABCBA@=;<>DJ?>>>3,,+20012;DFFFEH=:>>F4444JJIIJJEDFFJJGGHJ60.):@A--->-.CB@A@@,++,///12JHFCBB0/./4568;9888;00000>8>)))+,0)&''7=>=>><;=;>=?AAACDCEEJHJGCB;;;<J:7++,;BEEFHFHGJFFGJJIIGIJIFHJF>@E5JGEB:8734=?>DB?DEED@?DEDEJGJFJHDBFJJJJJJJGJIJFJJJJHIHIJHJFFJJJJJJJGJJIFEEGBD???AB6766A=9:A>>?B?:::;971059<===7410./32''&%')??BC<77700*)((,-.5556??;>>>;;;<<;:<?:54359423:0001@@@JFEJJJJ<;9998'&%'%%'':;@@CHD88831,,-1444>@JJJJJIHJJJEEIJIGEEA:7JJGFDGBAA@AD@:8:<>8876;;FG>=>:<BC<<<?==<<AABC>98=?JJ7667,,,,.??@GJFHFJJHJJJJJH7776??>4BDECHF?JJIFJJFI;655:BAGFGIFA:889=@A?BA@CD=666>>ABBCJEJJJFFFGHJEHJJIDAEJCJJJF988610227?65''&',047<=;=>98,-+**=?BHJIGFJJJGJJJFEJJJ8888EJI6**+:@6AA552,+-)()3679<<2+031/)*2&$&&((&%(('''(.+++,@2222JEIBB>=;;4@;;:@ACHBA=BA?5/.())GJIJH>>>>JJJHHHHCCB777=8.--07A5844;9//1000A@?ABE....++*(&()011CFCH6666CE?:3,+(((58=?5555ECCCBA?;+)'(1'5<=>CCECCD-,19<5DDCBBBDDDD;769;CACEDEJJFJIJJJIIIJJJJIIBBCDJFJJJFEEGH555584000056=<<@CIJJHI>;<0;A=FJGEACBBJJGFHCDGHDCEFFFJJJJDEJGEJDCB66653/../+(%$$$&)+)+**)),*)()+.3322*(((.**))*)*+EH>=>=CCCEJ:::43JHGJJFDC>>?2///?GDCJD655685220))()//((((('''&%'''(*'%$$),6<>=<:<=9;;<A?A@?><<;;???@9853%$$',)(&''(''+)+2443100015;6**))))=>@BCBJDGE6,,,68899>EGJIHJJ??;?BCFDHGJJJGIIFIFIJJFJJJJHDC2336;JJCCD=:8711-.009CGFFGJFEJJJFI@2210-263&&&%&*'&&&((+40BC=741<100063866677:8898913?6721,+%%&'&%(&&(%%%&+'()))*5CGJEJFJJ:::;JJFJIJFFIJGJIJGJFGGEA8)()4669DDDGBDJIGJHJFJGJJ=<<FEGJJIGFJJJHJJJJJHJJJJJJGIJHJJJGI844A?BEGEEIJJJGEEEDEGFFEJEJJFIHECDJ4445C@=?CBJEJJDHFJ;:..../@BJFJE>DJHJCD77>BJGCDA@=1.++,::::CADEFGJJGJJIJJGEF;;;9=@D;;;<IICJJHJGJJJJHDEEHFGJHHJFJ::99><<>=>?<8630.-());ADEHD@?.&%'''$$%&%&&))/-.45@ECFJIJJJJJJ@?>;33=JDF?@:8>;33--3466558A>:666;EFJGJFEFJG:988;;@EJGJIJFEEHJA;;;<CA7)%%'(()?A=::9:;?BBBCEHJJHJGHJHIGIIGDF=;;@FEE88888FEJBDDAJE@434=+))*.7966;<?JD:CF=FDJJGHEHJJ?EIJJHJJFHIIJJGIHJJJGHFFDI@?<@B?ACC=;9&&''()2///)))*8=?JJIJJJJGGFGJJHIJJJJHCCFA64453100)%%%***,-3;@D@A::2(&&&*/))(&%&&(,55''''(')0-+,-//22==:AB999:5)):1.,78=>>>HGIADJFHJJJHIHBCBJJJGJJCE@A@=>;<64)%%%(()))))'))''))0/2224---209<57777@?;<<A:4444444<@@@ECFEDJDCBBCDJIJJJJJIHJJJJHHEEGJFEDEFDJJJDJFGDD?::3+)()+*7EDJFFIJJGJIGCDBDHGJHIJEIIHJIJJJJFIIJJGJIJJJIJEIHJJGJGJJJFEJDEJEHEDB==<=EEDGFEC978,---;;<>=<;=:<;?>>=;;<?DCCFHJGGIJFGJJ:999:212DC-)%%%%'$##%%&&&('##$%&''0133...0CEDDECE@?@AFHHGGHJJJHJJJIJHEJIGJJEJJBABAFJFIJJGJGJCCA5556;;CJIFHHCGHEJJGDCGEFF1112GJHFJIFEDCFDHJJHJJJGIEEJEJE?FEJGJCCCCHJIJJJJJJJJJJJJEHFFJJGJJJJJG?>:9?=?@:888@ADB323387663663CAFGJJJJHHIJJJIHJJJJJFH>:989;-,+,61/+(&&())*))(),...03---8B::::FBH==<;==CDJHDGHJJJJJIJBC@DEEDJDD/,(??A@>?2113AA@@==<<,,,,::DF=8***3<887;996678EIGEEIHHJIDCD7////99:=?>>@<99=CGC??=@>12?>>@CDDEFDIJFIFJJJJGGEFIJJGHGDGEDIJJJHIJHJHIGEHFHJDGDE0002.,+)&&''69>@EB=66.'&&''(%%&***''''(08;;??@@AB9866/--,,<7756<HFJ?<EBGCGJJGHJGDGIJJJJJFGJJEDFG?@A555;@E>,+)(*(%'')&'(4:ABF888AEJ***))(''(/;78:774689(''8?DHGBAFEEC>22,+++AD<999/))**/9.F?DFBBCDJJJJJDCDAAC5<=>JJJJJEDFJD999:IJIGJJJEJJGJJDJHJJJFG@;<<?<57=>AC>>?@HJJHGJHGJJJFGJJIJJJFHHJHIJJHFJGGGJJJHFEDIJFDGIJGC::<DDHJEGHFFDJ@@@?55333212340016447FHJJJJHHJJGIIHJIJJFACCH?@JAAEAEF?=7443332,2)../**))*((),,&&&&,,--3/,>C;80'&&'***4345<?::892222<761/-,*)+*,)(()--2-'2139?@IC478562+()*+134;=?BEGHJJJJJFJJJJJJJJJHFIJJJJJFJGJGFHJFIGJJ>**&%'''(&'&&%%%'2<%=>8888=@IJJJJGJGCGJJJJH>>>BJJJEDJJHGIJJJFGD?CBBBCBEDGIEGDEEJJJJCEJJJIEIFGFJHFGJJJJEG---@?ADGDEJHHEJEJGGGJFJJ::9:H-3344B<CCA?IIHHDC=;<;JHJGJ@???IIJHJJJJFJ<;;;<:::FECEEJEIJDJJJGFGGJIJHGGJJJJJIJJJJEGJHGJ;;;;JHIHJGJJFJBAHJFGFJFJHDJ9551223==A<<<ADDFGGEFFJJFJGJGJJGDBCBEFGJJGFGGDA=>@*'&&-+((('(**&023<=FBCJJJDD+++5;2.-'''(34FJD>EJDDJHJGFCCAFGCC:::*******33:::99899?AABHJJJJGFJIJJJJDJGFGJHHIJJJJIHJHEEHFJJJJJJHIJJGJH<2223----888?=?@@@@3365:<AEHHHJGIJHJJFJJJIJFCB30002FEFD:43229==;677;GIHHJJJDBCDDIGED===>10009:....3334+***/...--13>HHCBCFGGDCCEJJJJJJJHJECGJCFH;;><A@CHEEEIHJFDABCEJIHEJHFJJEEABECFBCDECB<54552211.-(''--<3336==445JJ++++FFFEFJJGG=<<<A:;C9993332298330./.0.+((()++02;>?4442*%%$$&&&%&&'&'()(()*(((,<@BC)))''%%&...(((,**+0;;;AHHJJJIECABEJJGGIJGJJJJJJJJFBBAB6))))G?:;;HJJJIAA@ACFJJJ6666CHGHIEA<434001*)*)+57746CCJJ???(2:''@HIJECEDDDJCCCDDGFEFFBDCJJIGJJGIJGJJJJHJJJGJJJGJJJGFJG@@@;;;;CDCEEFHHJJHJA?<@JJJFH43@ACCDGJIIDGFDECC+**+>B===981EJJJGJJHGFIFHJH>;4<4332)A>88:;>>>.....::65+(('&&&&5:@>=>@DIDGDFIDIJFHJJJJJJFJJHJJJIJJEHJGGHJJGJJFHHGFHIHJJFHCBDJ4444>66)&(&,,,%%%%&&%$%+.'&$$%$%&5GBBCCJJEJEJHFHJG77757:;D9HJJJJHJJJJEFBDJHEB><75-.--55B8;:,)E><=A;>??=67?><==@@:.--15434*(&('&%&(*****.1.&&&&),*,-/))),@BADA@=>?BFFJHJHFEFEA??A>64*'&&)(0&'-032025985421/236CE??@@JC><:;;76553'''*23220+''+,+-.DFIGFJ:999=>JJED:JGFBBBACC70../.()$$$'EBC979980112@;<;<>>11--55GHJFEFIJJEDDA?5000ACEEDFDIFGJHEEFJJJJJIJJIJIJJGDJ>EHFJFG98213,),,.;<<;;::@JB=;;4333:9DFHEEJGC>=@?FEEEJJIJJEIJJJJHHGGJFJJ9999JGJIJFJJJFJFJJJD<;322(((,8DFE<:7779@8777;@?FJJJJJGJIJJJJHJHGFHEGFF7777CEH5---,))*5110322124:DA???FJJ@JC?JHJIIJJFJJJJHJEJJJIDB?ACBJJGJHJJGJJCCBCE6667EGJJJGJHJIGCAABD=;;<66722....0>>9:<IJJCCFCJHFHJGI766387:99<DDFDJGI=<:76696????@JFEDD85/3//BFEJGFJGFHGD>=C><78BABACEDFGJJIJJJHEJHJJGHJFGHIIGGJJJJJJHIGJJJJHJJFJIGIJCBB443,,,,201327999EDABCEEHHFFDHJJHJIJDCDCFFJGJJIJJJHIEBC;87765*+*)-@@@@@)))6<43212-'$%(*,+&(<EEEFFJIJFJJJJIJJJJJJEJ;;;;B;89:=<0-.,,+++,-036655122AABB=<<=EG@>>:?B;?>@A?:>?@BBJDBFEDCA;:4-JJG=>>=>=>EIA@>?DH///..,,1.3--.4:?DCCEGJDDDCFFHFJJHJGAAAA2*)*+6668777EDGIJGFDDA;;<--++-.8:DDDDJFFGCEEIGFJJFJHDFJGJIFCABGGGHJIJIJJIJJJEJJJHJJJHFFJHJIJHHJJHGAGGJIHJJ776.-,-./188321.,*,3:>>DJGGJBBA@EDHJC>BDHIJEIHJCDIEEGDIJHJJI?BGGJHGJ:9::DDDDFGJHFJJB9;=<63,-)))(')()+,,11036?>AHJJGJ@@?@A@HGJIGFJJEHHHDJGA<;;BGFFIEJ?>??GFJDFDGH@@?=B?=/---2921/1**)),..0,---,..10/136=?DIJJJFJJJJHJGJDJHA??=>?77:DEHI444+++;85,(($%%$)'''(+631**7,*)()*567754-,&%&&((*1,--$$$%&(+,&&$$%%$###%##$$$####%'''()*-***1///5<<?CBEFCFFB?J46,6&&&&(,((()//0@<::99==<IHJJGJJGFIDFD=888666;:14?@A@@IJGFFB@@AEJFJIJIHIJJJJJHGJGJFCDEFFJEJJGFJIJED>?>=?@@FE9/.*+BHFCJJIGFGJFGIJGJHJGJFJHHF9999A<??==>@DA9>AJJJJJIHGDIJJCB@><821/.-0*)*,,,*,.-,--)*(&)()-.8><>:9210+***-?>557:7>?>??C8JJFIEEIJJIAA@?BCCJJJEGJJJJJJJJJIJFJCF>::872'&%%&&%&*:96222276;:9....87541/./,*&)*&&%&(-6810/09C@?DF>H7622343333;:@@CAJIEEHG<..CBJGHFJ@?<?GJJJJIJCDFCIEJJ;:::@GJJJIFJJJJJHEGGGJJJFA>=?@FH66665442.+**/22122@DBEFJICCDC=<45.*)*-(
@Glass_T7V_4_D3_12_1_5
ATAAGTGGTGACACTGTTAACCATTCTGACGACAATCGGAGGACCGAAGGAACTAACCGCTTTTTTGCACAACATCGGGAATCATGTAACTCACCTTGATGCGTTGCGGAACACGGAGCTGAATGAAGCCATACCGAACGACGAGCGTGACACCACAATGCCTGCTAACAATGGCAACAACGTTGCGCGAACTTGTAACTGGCGAACTACTTACTCTAGCTTCCGGCAACAATTAATAGACTGGATGGAGGCGGATAAAGTTGCAGGACCACTTCTGCGCTCGGCCCTTCCGGCTGGCTGGTTTATTGCTGATAAATCTGGAGCCGGTCAGCGTGTCGGTATCGCGGTATCATTGCAGCACTGGGGCCAGATGGTAAGCCCTCCCGTATCGTAGTTATCTCCGCGACGGGGAGTCAGGCAACTATGGATGAACGAGATCAACAATCGCTGAGATAGGTGCCTCACTGATTAACATTGGTGAAATTACCGCCTTTGAGTGAGCTGATACCGCTCGCCGCAGCCGAACGACCGAGCGCAGCGAGTCGTCAGCGAGGAAGCCGTAACGCGAAGTAATCTTTTCGGTTTTAAAGAAAGGGCAGGGTGGTGACACCTTGCCCTTTTTTGCGACTGCAGCGGCCGCTTACTGGTACGGAAGCCGAAACAAAAAAAGGCAACGAGAAAACCTATTCGATAATTGGACTATCCCTAAACTTCAAAGAACCAAAACGAAAAAAAGACGCTTTTCAGCGTCTTATTGTTCGTCTTTGGTACCGAGTTATTATGCGCGCAGCGTCTGGAAACCGAGGCCAAAAGACATGCATCTTTGATACCCAGTTCGTTTCTACAGCGGATTGAAATCTCAGTCCGGCGCAGCCGGTTTGTGCCGCTTCCACGCAGTTATCTGCGCCTGAGCCCGCCAGCAGAACGTTGCCAAGCGATTGACCATTTAATAGTGACCAGTCAAAACGTTGCAGCTTCACCCTGGCCGTTGTCTAAACATATTTATCAGACGTGCTGAAACTCGCAGGCAGGGCAGGGTTTCACCCGACGCTTAATGCTTTCCAGATGGCGACATGCTGGCAGAGCTTCACGCAGCGTATCGATATACAGCTGTTCTTCATTACCATGCAGTTGCACTGCCGCCAGCGATAACACCTTAGCTTTGTCCACCACATGGCAATATCGTGATTGCGGAACACGCCAACATACTGCAACGGTGCGCGGACCATAGCTTCCTGCGCCTGTTCAACGTTGACGCAACGCGGTGATGTCGCAACAAAAATCAACCCCACCATAATGGCACCACGTCATCAGCTGCTTTAACGTCTTAGGCGACCAGGCCGCATACTTTATTCTAACCAGGCGACACCCGGCGCACGGCAGGGCGTGCAAATGGTCATCAGGCCATCAACGCCGAACCAATCGGAGAAAACCGTTAGCGAAGTGGCTTAACTCGCGCACCTGAGCGTAAGTATTGATGCCGGATTCGCTGATTACCGTCACGTTGTAACTTTTCAGCAAGCTCGCGGGTACGGTTGGATCAAAATCGACGAATCACGCAGATCGCGGTTGTTGATGCCGACGACCTTCTCCCAATGCAATCGCACGCTCCTGTTCCTCTTCATTACTGACTTCGGATCAGCGCCCATCTCCAGACTGTGAGCGACGGCGGCAAGCTGGCGATATTCGTGTCGTCATCCAGTACTGAAAACAACTAATAAGCAGGCATCGGCCTGGTAATAGCGCGCCAGATAGATCTGGTAAGGGTCGATAATGAAGTCTTTACATAAAGAAGTCGGCTGCGGGGCGATTTGGCTGACGATGGGGAGGAAATTAAAGCTCCCCTGAAAATATTTCTCATCAGTCAGCACCGGAGATTCCCCGAAGCGTAATGTTTCTGATGGCAGGCATCCGGTACTAAATCGAAATCATCACGGATCACGCCTTTTGACGGCGACGCTTCTTCACTCCAGAATCAATTTACCATCACGCACCCTGTAGCGCATCATAAAATGTCGCGTGCTCGGCTGAACCTCATTCTGAAAACTCGGCCAGCGGTTGCTGCTGTTTGCGGCTTCTAAGAAATCGCCTTGTCTGCGACGATTTTCGCTAAAACGGTTTGCATCATCTAGTAGTCCTGTGTGACTCTCATCTAGTTTCTCGTTTCTTCTTCTTCCAACGAGAGAAAACGAGGAACTAAGCACAGCCACTCAATCAACCGAAACAAAGAAGACGCTCGAAAGCGTCTCTTTTCTGAGAATTGATAAAGATGCACAGGTGGATGCGACACGAAACGAAAAAAGGCCCCCCTTTGGGAGGCCTCTTTTCTGGAATTTGGTACCGAGTTATTAGGCCACACGTTCAAGTGCAGCCACAGGATAAATTTGCACTAACATACGGTAGGGATTCGGACTCGACCGCATAGCCTTCAGGAGTCGAGCTTTGCGCAATACCAACCGACGACTTGACCCTGCCAAGCGGCACCAGATTTCTTTGCGTTACGCAATCCCCTAAGCCAAAGGTGGCACTCAGGGGAAGCGCAAACTGCCCTGCAACGGGAGGCGTTGGCTTCATCGCTACTTTGACCCATCTAGTATTTCTCCTCTTTCTCTAGTAAAGTGTTTAGTTCCCTCTTTGCGTCCTTCATAACTTAATCCGAAAAGTTCTCTAGTAGCTAGCGTGAGTCCCTCAGACTGAGCTAGCTGTCAACTCTAGAAGCGGCCGCGAATTCCAGGAAGTCATTCCTAGCGAAAGCTAAGGATTTTTTTTATCTGAAATTCTGCCTTCGTGAATCGCCTATTTTTATAGGTTAATGTCATGATAATAATGGTTTCTTTGAGCGTCAGGTGGCACCATGGAATAGACTGGATGGAGGCGGATAAAGTTGCAGGACCACTTATTACACTCGGCCCTTTCCGGCTCGCTCGTTTATTGCTGATAAATCTGGAGCCGGTGAGCGTGGGTCTCGCGGTATCATTCCGCAGCACTGGGGCCAGATGGTAAGCCCTCCCGTATCGTAGTTATCTACACAACGGGGAGTACAGGCAACTATGGATCAACGGAATTGGACAAGAATGGCTGGATGCGTGCCTCACTGATTAAGCATTGGTAACTGTCAGACCAAGTTTACTCATATATATTTTAGATTGATTTAAAACTTCATTTTTAATTTAAAAGGATCTAGGTGAAAATGCTTTTTGATAATCTCATGACCAAAATCCCTTAACGTGAGTTTTCGTTCCGGCTGAGACGACCGAACCCCTTAATAAGATGATCTTGTTTGGAATGCATTAGTATACACATAATCTCTTGCTCTGAAAACAAAGAACCCGCCTTGCAGGGCAGTTTTCGAAGGTTCTCTGAGCTACCAACTCTTTGAACCGAGGTAACTGGCTTGGAGGAGCGCAGTCACCAAAACTTGTCCCTTTCCGATTTTAGCCTTAACCGGCACATAGTTTCAGAGACTTAACTCCTCTAAATCAATTACCAGTGGCTGCTGCCAGTGGTGTTTTTGCATGTCTTTCCCGGGTTCAACTCAGACGATAGTTACCAGAATAAGGCGCAGCGGTCGGACTGAACGGGGGGTTCGTGCATACAGTCCAGCTTGGAGCGAACTGCCTACCCGGAACTGAGTGTCAGGCGTGGAATGAGACAAACGCGGCCATAACAGCGGAATGACACCGGTAAACCGAAAGGCAGGAACAGGAGAGCGCACAAGAGGAAGCCGCCAAGGGGGAAACGCCTGGTATCTTTATAGTCCTGTCGGGTTTCGCCACCACTGATTTAACGATCAGATTTCGTCATGCTTGCTGGCGGGGGGCGGAGCCTATGGAAAAACGGCTTTGCCGCGGCCCTCTCACTTCCCTGTTAAGTATCTTGGCGTCTTTCCAGGAAATCTCCGCCCCGTTCGTAAGCCATTTCCGCTCGCCGCAGATCAAACAACCGAGCGTAGCGAGTGAGTGAGCGAGGAAGCGGAACCTGTCCTCCTGCTGGCGTCTCTGCTGGCACCAGGATGACCTTTTCTCCTGCCACATGAAGCACTTCACTGACACCCTACATAGGTGCCAACATGGTCAGCCAGTATCACTCCGCTAGCGCTGAGGTCTGCCTCGTGAAGAAGGTGTTGCTGACTCCGTACCAGGCCTGAATCACCCCATCATCCGGCCGGAAAGTTGAGGGAGCCACGGTTGATGAGAGCTTTGTTGTAGGTCGACCAGTTGAGTAATTTGAAGCTTTGCTTGCCACGGAACGGTCTGCGTTGTCGGGAAGATGCGTAAATATAAATACATTCAAATATGTATCCGCTCATGAGACGATCATCCTGATAAATGCTTCGATGATCTTGAAAAAGGAAGAGTATGAGTATTCAACATTTACCGTGTCGCCCTTATTCCCTTTTTCGATTTGCCTCCCTGTTTTTGCTCACCCAGAAACGCTGGTGAAAGTAAAAGATGCTGAAGATCAGTTGGGTCACGAGTAGGGTTACGTCGAACTCAATATCAACAGCGGTAAAATCCTTGAGAGTTTTCGACCGAAGAACGTTTTCCAATGATGAGCACTTTTTAAAGTTCTGCTCTGTGGCGCGGTATTATCCCGTTGTGACGCAGGGCAAGAGCAACTCGGTCGCCGCATACACTATTCTCAGAATGAGTTTGGTTGAGTACTCACCAGTAACAGAAAGCATCTTACGGATGGCATGACAGTAAGAAGTTGTGCCATGT
+
'%(&&')&&%%%$&$%%%$&&()*)$',1<>=?222299:?<:;;111230)'((...(''(217<877833301,*+/5/')4678::AJC---/7.-.*)''*((''165**)(-4,,,566679;>;4447=9::;=<==A@GBA?@G100/2,,,,0)&'('$$$#&()195554550011;=<''''1,)***.0-.E9988>A<+)''&$$&&(())*)79@AC@??A@??=2230//1EJHEDGFFGHEGECB@=4956:;330112>B@AB?61-+''.)(&.67=BDDCFIFIJJJIJIJJJJJJBBCCEC<::<>222)''(()%%&&'''('&)(+,333677=>==>GIHDEFJEE999<EIJIEJEJHJ21/':DH?==<<<<64-*&&$%%')*23A<<::;;;<998:??4445998750&&&'''''(()556@?><?=<;>?A:::45569:9-,%%'-(()((()=E?GFIFJJJGFGIGCDCGJIJJGJHEJJFGJGHJGJJIBJJFA??AJJFCBBDDHBA@B600+,,,HCCB6<53*))*,57:889=FACB9889FFHFEDJJ?=<:==>;CACABDFIIGJHHHCCCCI@DC>;984@B,*&&$$%(**)(--.))(('(1146121212-*+'&&-)14<CDA??5,)*)&%%%*16222/./(../0444-&&%))+7=BE??FCB?74442--,/**+97('&)))**++*)***344=HCHJFIJJFGGDCAAFEFJ8766000*(''(&%'')%%39<BBCB65432+')+)*)+++&'-/0684/*)'(%%&'+6.23----.411/0///,/,,,,-)'''+*))24)%$%%&()(.--01311176:?9:98;;BBB@801FG==8834'%%&%&,31224.A::::JCHJJGHGIFDDHACAD;:::@33<=BED9::5555FJJHFGJHJEFF665()('&&)**.33C<>>B;860.,,(()+((&&*((,,+,-249;;EDAA:765.-&'1,,;::?7678?A@5(''(-/''(=>=@EJEIEJEC:95501/,++))&')'%&&.1,+11//7@@IEF@AAA77787867;;@ECA4,--31111774?=?+**+::::==ADCHGFJFJJGIJJCCDBE===77C9@B;,,,.**-&&+=AAA@=555BGHC651''@8878;9::JGHECADDCD/...3,,('''((</////99=@EEBCBJGB555635411122,,15===@....///444;6326.-.220015+*)&&'-)+++%&&%%%'%%'&&&&**)(&'&(*((((($%&&&$##$%'+.+**+44663(...0+))*,0/+'''%%&%%&(2322///*+*&')'%$%%&)&&&'..,-++,79<=8888?@32227444.,++-1488<>43326;;<?JHIJEJGJGAH=<=<@??@@EFEC@>??EABB@ACCBG=99;BCE>>>/.//962+/'&%#$%'*&%%%%%'&%$$%%&&&')-+,.:=@5556.,',-,,.)))---&&&*****+002464433431////78><8889:;;=;00/23,457<111((&&)((+*,+/74()))))54679@BB?@;:.'&&'&&&&'()99<::<=:JEFFEJ4445EDGFHEFFJJ8776-+*+++*-+(),,,-4568;=>5534>>1))-)'&%%&$$%&&%%'&&&$&,,//4BBA>2000111@>?A@JJE?2/''??@IJJJJJFHA@@ADD@JFDC@=?2+7..)*+***-+++--261++)*+9:53324<BHFDBAA=@@EGA=:98::1../11-.3>>@BGJGJDA4)'226<@EBD@877441)&')&%%%&'((<>AI<=3395442&&&&&$$%%%$$&(&&')*'''%%&+*((&(&''&&(,,,-.9442232587598???,,,+--+**+,-,+)****++'&%%''%&''('$$$'&&'+2*+++-./97///.,-,++2011:<99::8523++17:;878/--/4;<:99+(((1001:;<<FHJG;;79=>72---4;00+&%''')+344@BAFDJEF;;;883599999AB::::(().-,.3;EBBC?>=?DDFDHFJHGFJDHJJB(''&../55/+44:<CEEGCCGGJIJCJA?>:@>A<?:::8(''./--.(('(%%$$%'*+,*''((*)')$$'7100.)''&+,'%%&)//2+2233334465..(%$$%&(%%'%##%%'$$$&&+1,/)%'&&&%%%&$%%*0'&&,,*))+/177;0)),%&&5>><<?675<::DA977011/33129;=?AB@GCDJJFJC@98778.9;@BEJHJGHJEDDJJJJJCFF@@<888*'%#$#$$&-,.--16976988=;88<=?EFJEJGDG9000.+,,*''''(**)())()**++,>>@?@@/...6(>?FGJJJJEJJJ?>==?@31128401/1+*(()()03,,,.AADE??EJHFEJHJJGCCEDB92011JGC>>::98:93/00558<=??98,-3,**++****0/04--.>?HD@53321/**(*((()((((*BCA:40B8;:>DBHBJEJH@>>=-,**)))*-,-0+,,,6645**++,,,.3234GDDEFIJJGJG@?@EJ;:9:---***%$$'()*''''**+--.555555@:55580/+(+=>@<<;=>>30005--*+,*--,(&&*'((()235=??47,,78A;9::CGJI??:;=EJGJF>>65431++,-BBA@==?AFEFIJJIJCHGIJJJGJI?>???ACGFEEJ><;;<:84,((*(()1000@;:98::;A?=<>B;5442((*:AABBFBA@?<<8777<;8**+,793331+('&()*++++*+7431(89:0>,**+((():23223;<=CDFIHFBC@>EC?1.-%%&&(('''(''((+,,,,566787644//0013/00@A=-,,,*+,;<<=JDB:81+ACCJAA200007-)%%(''')*..23,,)'%&(()+,245+++,(&&&2&&0&.%%()*)'$&*'''*)&&'&%$%&((((/873445;BBCJJHDCECCAADB/-,-34:6667<:=<./?BHCC;5448233BBDDGHF@@@I>>>0000AFJJEJJJFA?>70,)')('((*++*).''''6:>788333)*((/..26/0089>ABEC88@BB000259:1..0+)&&$&&%&&*'&$%'&&'256661=AA:45=*))*1.'++,-**+,10----336756,+*&01:;;88@?DFIJFJFGB@'&&-'((0-)11/-)*..//,)((*7?.++,1=<;;<<>BCCFCDCFDHEE<;A;9FJDA>??CJFFHFFIGHFA961-00(')**0013411162322100,,5962-/04;<++)...+-.1085,,*+'$$$&(/../1442,,2345:55100,($$$%&'*')('+,0+**(,/-.--.000/.050,..5677977>/*FF@D97668.-)),,-2,+++30-%%%&')+,--...//21113204756;<(((=AA=72'''/=<<=777;>////7+++.324:9==?>>9:;51CB?>;.../?EA?ADBCAA<<@>***+21--)..***.0//11018;==>?=??AHC=>?DDBC:+)),*+++113224<75'&'''+((('**+-,)(&%$%&%%&&(,,-/*)(((&&&&%'(),-3<788776443.//33122255677DD96696+'%%%%%%))*-.'&&%$$%)//0.''&&%'(./.-''&$%&(****-2-,,.+++2;93444=3233:8&&,,.-,*++*8:2()+.)))))%((((((0,(,)+3--402000/136::?E3330/./943336:9GEIDJE@>=C5...668(''*.,,,,.6<<=AAB,,,,-<;<DEEHFJ?>;85221422336.,,'&&%&&%&&'%%&&%&%&(.&%%''('''*))766;578CEJHGFFB?@@@6663225548800001&%$&&%&')663332312401114233=?+++2388BBJIDECF@@?@EEECABDB=>@@FJDC@@@>84('''*-01/,,00648:0C@DB?;<2111;000)))+**)+***09:;3..6??BGFGEE@A?AJDFEJIJID><HFIDECC@>>,)(*,-,,+('&'())+5100/'')2)&&'.4446789:A8777821--./421227><==6633--,..,),/1211130.//0<;:=@AHDCCDFDI33232('%$%&#$%(')-..03331,)**''''''&,-/<EJDGFFGJHHJFGHFDGE+***(((((&%%'())(((16:22102<01316'%&&')*-+*)*0*;6<=>?>@@@AJJCACDEJFEDFJGGGIHCA=733445321224720/*('),+,,((&&--,,+*+*,314''''+++2'%%&&&&%**,33)))(+&'():5846::861<7(%%',,;=BJHJ@?@AJJJ5:;<AB?>==?BDIJIHIJJFJC663.+%$$(...-.((&&&+&')*2)((')'',+*''()2,++,7810029:>>@<;97<BCBAACJAAD=<.++*,-++)'''%'''(''((&&'''''+(''(*)'*+-**++,00:77:=5+++98:?*))*'()1--/-../*))($
@Glass_T7V_4_D3_12_1_6
GATGACATTAACCTATAAAAATAGGCGTATCACGAGGCAGAATTTCAGATAAAAAAAATCCTTAGCTCGCTAAGGATAATTCGAATTGTAAGGCAACCCTAGAGTTGACAGCTAGCTCAGTCCTAGGGACTATGCTAGCTACTAGAGAACTTTTCGAATCAAGCTATGAAGGACGCAAAGAGGGAACTAAACACTTTACTAAGAGAAAGAGGAGAAATACTAGATGGGTCAAAGTAGCGATGAAGCCAACGCTCCCGTTGACCGTTTTGCGCCTCTCCCCTGAGTGCCACCTTTGGCTTAGGGAATCGCGTACGCAAGAAATCTGGTGCCACTGGGCGGGTGAGTCATCAGTCGTATTGCACAAAACTCACTCCTGAAGGCTATGCGGTCGAGTCCGAATCCCACCCAGGCTCAGTGCAAATTTATCCTGTGGCTGCACTTGAACATGTGGCCTCATGACTCGGTACCAATTTCCAGAAAGAGCCTGCAAAAGGACTGTTTTCGTTTTGGTGCACATACCCACCTGTGCGGACCTCGGTACCAAATTCCAGAAAAGAGACGCTTTCGAGCGTCTTTTTCCGTTTTGGTCCATCGAGTGGCGCGCTTAGTTCCTCGTTTTCTCTCGTTGGAAGAAGGAAACGAGAAACTGAATACTGGGAACGCACACAGGACTACTAGATGATGCAAACCGTTTTAGCGAAAATCGTCGCAGACAAGGCGATTTGGGTAGAAGCCCGCAAACAGCAGCAACCGCTGGCCAGTTTTCGGATGAGGTTCAGCCGAGCACGCGACATTTTTATGATGCGCTACAGGGTGCGCGCACGGCGTTTATTGCTGGGTCAGTGCGAGAAACCGTCGCCGTCAAAAGGCGTGATCCGTGATGATTTCGATCCAGCGCGCATTGCCGCCATTTATAAACATTACGCTTCGGCAATTTCGATACTGGCCTGATGAGAAATATTTTCAGGGGAGCTTTAAACTGCGTCCCCATCGTCAGCCAAATCGCCCCGCAGCCGATTTTATGTAAAGACTTCATTATCGACCCTTACCGGATCTTATGGCGCGCTGTGCGCAGGCCGATGCCTGCTTATTAATGCTTTCGTACTGGATGACGACCAATATCGCCAGCTTGCCGCCGTCGCTCACAGTCTGGAGATGGGGGTAGGACCGAAGTCGTGATGAAAGGAACAGGAGCGCGCCATTGCATTGGGAGCGAAGGTAACGTCTGACCGCGATCTGCGTGATTTGTCGATTGATCGTTCGTCGTTGCACCGACCTTACCGCCGAAACTCAAACAGCAAAACGATGTAATCAGCGAATCCGGCATCAATACTTACGCTCAGGTGCGCGAGTTAAGCCACTTCGCTAACGGTTTTCTGATTGGTTCGGCGTTGATGGCCCATGACGATTTGCACGCCGCCGTGCGCCGGGTGTTGCTTAATCTGGAAGTAAAGTATGTGGCCTGACGCGTGGGCAAGATGCTAAAGCAGCTTATGACGCGGGCGCGACCTTCCGGTGGGTTGATTCTGTTGCGACATCACCGCGTTGCGTGGAACGTTGAACAGGCGCAGGAAGTGATGGCTGCGGCACCGTTGCAGTATGTTGGCGTGTTCCGCAATCACGATATTGCCGATGTGGTGGACAAAGCTAAGGTGTTATCGCTGGCGGCAGTGCAACTGCATGGTAATGAAGAACAGCTGTATATCGATACGCTGCGTGAAGCTCTGCCAGCACATGTTGCCATCTGGAAAGCATTAAGCGTCGGTGAAACCCTGCCCGCCCGCGAGTTTCAGCACGTTGATAAATATGTTTTAGACAACGGCCAGGGTGGAAGCGGGCAACGTTTTGACTGGTCACTATTAAATGGTCAATCGCTTGGCAACGTTCTGCTGGCGGGGGGCTGAGGCGCAGAGTCGCTCCGTGGAAGCGGCACAAACCGGCTGCGCCGGACTTGATTTTAATTCTGCTGTAGAGTCGCAACCGGGCATCAAAGGTCGCGTACTTTGGCCTCGGTTTTCCAGACGCTGCGCGCATATTAATAACTCGGTACCAAAGACGAACAATAAGACGCTGAAAAGCGTCTTTTTTCGTTTTGGTCCTTTGAAGTTTAGGGGATAGTCCAATTATTGGACCACCCTAGTTTAACGGGGGGCCTTTTTTTGTTTCTGGTCTCCCTACTATTCCTAGCTGCGGTAAGGGGGGCTGCGCCTGCCCTTTTTCTTTAAAACCGAAAAGATTCTTTCGCGTTATGCAGGCTTCCTCGCTCACTGACTCGCTGCGCTCGGTCGTTCGGCTGCGGCGAGCGGTGACAAGCTCGCTCAAAGGCGGTAATTTTGCAATTATTAATCAGTGAGGCACCTATCTAGCAATCTGTCTATTTCGTTCATCCATAGTTGCCTGACTCCCCGTCGTGTAGATAACTACGATACGGGAGGGCTTACCCATCTGGCCCCAGTGCTGCAATGATACCGCGAGACCCACGCTACCACCACTACAGATTTATCCGCAATAAAGCCAGCAAGCGGAAGGGCCGAGCGCGGAAGTGGTCCTGCAACTTTATCCGCCTCCATCCAGTCTATTAATTGTTGCCAGGACTATCGAGTGAGTGACTTCGCCAGTTAATAGTTTGCGCAACGTCACTGCTACAGGCATCGTGGTGTCACGCTGGATTGTCGTTTGGTATGGCTTCATTCAGCTCCGGTTCCCAACGATCAAGGCGAGTTACATAATCCCCCATGTTGTGCAAAAAAGCGGTTAGCTCCTTCGGTCCTCCGATCGTTGTAGAAGTAAGTTGGCCGCAGTGTTATCACTAATGACCTCGGGCTCCATGAATTCTCTTACTGTCATGCCATCCATTCAACGTATTTTCTGTGACTGGTCGTTTTATCAACCAAGTCATTCTGAGAATAGTGTATGCGGCAACAGAGTTGCTCTTGCCCGGCGTCAATACGGGATAATACCGCGCCACATAGCAGAACTTTAAAAGTGCTCATCATTGGAAAACGTTCTTCGGGGCGAAAACTTAAAGATGTTCCCCACTATTGAAATCCAGTGCGATAACGTGACGCTCGTGCACAAACTGAACATTCATTATTTTTACTTTCACCAGCGTTTCTGGGTGAGCAAAACAGGAAGGCAAAATGCCAAAAAAGGGAATAAGCAGTCCCCGGAAATGTTGAATACTTCATACTCTTCCTTTTTCAATATTATTGAAGCATTTATCAGGGTTATTGTCTCATGAGCCGGATACATATTTGAATGTATTTAGATCACGCATCTTCCCGACAACGCAGACCGTTCCGTGGCAAAGCAAAAGTTCAAAATCACCAACTGGTCCACCTACAACAAAGCTCTCATCAACCGTCGCTTCGCTCGCTTTCTGGCTGGATGATCGGACAATGCGAGGCCTGGTATGAGTCAGCAACACCTTCTTCACGAGGCAGACCTCAGCGCTAACAGAAGATGTATACTGGCTTACTATGTTGGCTGTGGTAAAGCCGTCAGTGAAGTGCTTGACTATGGGCAGGAAAAAAGGCTGACCGGTGCGTCAGCAGAATATGTAATACAGATATATTCCGCTTCCTCGCTCACTGACTCGCTACGCTCGGTAAATTCAGCTGGAGCAAGCGAAATGGCTTGAACGGGGCGGAATTTCCTGGAAGATGCAGGAAGATACTTAACAGGGAAGTGAGAGGGCCGCGGCAAAGCCGTTTTTCCATAGGCTCCGCCCCCCTGACAAGCATCACGAAATCTGACGCTCAAATCAGTGGTGGCGAAACCCGACGGAAGGCTTATAAAGATACCAGGCGTTTCCCCTGGCGGCTCCCTCGTGCGCTCTCCTGTTCCTGCCTTTCGGTTTACCGGTGTCTGTATGCCGCTGTTATGGCCGCGTTTGTCTCATTCCACGCCTGACACTCGTACCCGGGTAGGCAGTTCGCTCCAAGCTGGACTGTATGCACAGACCCCCGTTCAGTCCGACCGCTGCGCCTATCCGGTAACTATCGTCTTGAGTCTGAACGCCGGAAAGACATGCAAAAGCACCACTGGCAGCAGCCACTGGTAATTGATTTAGAGGAGTTAGTCTTGAAGTCATCACCATCACCTTTAAGTGAAAGGACAAGTTTTGGTGACTGCGCTCCTCCGAGCCAGACATTACCTCGGTTCAAAGACTGGTGGCTGGAACCCTTGCGAAAAACCGCCCTGCAAGGCGAGTTTTCGTTTTAGAGAAAGCAAGAGATTACGCGCAGACCAAAACAATCTCAAGAAGAATCGTCTTATAAGGGGTCTGACGCTCAGTGGAACAAGAACGTAAGGGATTTTGGTCATGAGATTATCAAAAAGGATCTTCACCTAATCCTTTTAAATTAAAAATGAAGTTTTAAATCAATCTAAAGTATATATAGAGCCGCCTTTGGTCTGAAGCTACCAATGCTTAATCAGTGAGGCACCTATCTCAGCAATATCTGTATTTCATCCATAGTTGCCTGACTCCCCGTCGTGTTGGATCATTGGGGGCGCCGGAAAGCTACCATATGACCCCGTGCTGCAATGATACCGCGAAGCCCCACGCTCACCGGCTCCAGATTTATGGACAATAAACCAGCCAGCCGGAAGGGCCGAGCGCGGAGTGAGTTATGCAACTTTATCTCGCCTGCCGTCCGGTCTATTCCATGGTGCCACCTGACGTCTAAGAAACCATTATTATCATGACATTAACATAAAATAGGCGTATCACGAGGCAGAATTTCAGATAAAAAAAATCCTTAGCTTTCGCTAAGGATGATTTCTGGAGAAGTCAGCCACTTCTAGAGTGACAGCTAGCTCAGTCCTAGGGACTATGCTAGCTCTTGAGAACTTTCAATCAAGCTATGAAGGACGCAAAAGAGGAACTAAACACTTTACTAGAGAAAAGAGGAGAAATACTTAAATCGAGTCGAACTAGCGATGAAGCCAACGCTTCCGTTGCAGGGCAGTTTGCGCTTCCCCTGAGTGCCACCTTGGCTTAGGGAATAGCGTCCGCAAGAAATCTGGTGCCACTGGCAGGGTCAGTCGTCGGTTGGTGTTGCACAAAAAATTCGCTGCCTGAAAGGCTATCAGGATGAAGTCCGAATCCCACCCAGGCTCAGTGCAAATTTATCCTGTGGCTGCACTTGAACGTGTCGCCTGGATTAACTACGGTACAAATTCCAGAAAAGAGGCCTCCGAAAGGACTGTTTTCGTTTTGGTCCGCATCCACCTGTGCGGACCTCGGTACCAAATCCAGCCTTCAAGCATCTTTTTCGTTTTAATCGCAGTCGATAACGCTCCTAGTTCCTCGTTTTCTCTCATTTGGAAGAGAAAACGAGAAACTAAATACTAGAGTCACACAGGACTACTAGATGATGCAAACCGTTTTAGCGGCAGCGAAAATCATCACAGACAAGGCGATTTGGTAGAAGCCCGCAAACAGCAGCAACCGCTGGCCAGTTTCTGGGATACGAGGTTCAGCCGAGCACGCGACATTTTTATGATGCGCTACAGGGTGCGCGCACGGCGTTTATTCTGGAATCTCAAGAAAGCGTCGCCGTCAAAAGGCGTAATCCGTGATGATTTCAATCCAGCACGCATTGCCGCCATTGTATAAACATTACGCTTCGGCAATTTCGGTGCTGACTGATGAGAATGTTTTCAGGGGAGCTTTAATTTCCTCCCCATCGTCAGCCAAATCGCCCCGCAGCCGATTTTATGTAAAGACTTCGTATCAAGCACTTACCAAATATATATGGCGCGCTATTACCGAAAGGCCGATGCCTGCTTCAATCGCTTTCAGTACTGGATGACGACCAATATCGCCAGCTTGCCGCCGTCGCTCACAGTCTGGAGATGGGGGTGCTGACGAAGATACTCAGTAATGAAGAGGAACAGGAGCGCGCCATTGCATTGGGAGCAAAGGTCGTTGGCATCAACAACCGCGATCTGCGTGATTTGTCGATTAATCTCAACCGTACCCGCGAGCTTGCGCCGAAACTGGGGCACAACGTGACGGTGATCAGCGAATCCGGCATCAATACTTACGCTCAGGTGCGCGAGTTAAGCCACTTCGCTAACGGTTTTCTGATTGGTTCGGCGTTGATGGCCCATGACGATTTGCACGCCGCCGTGCGCCGGGTGTTGCTGGGTGAGAATAAAGTATGTGGCCTGACGCGTGGGCGAGATCCTAAAGCAGCTTATGACGCGGGCGCGATTTACGGTGGGTTGATTTTTGTTGCGACATCACCGCGTTGCGTCAACGTTGAACAGGCGCAGGAAGTGATGGCTGCGGCACCGTTGCAGTATGTTGGCGTGTTCCGCAATCACGATATTGCCGATGTGGTGGACAAAGCTAAGGTGTTATCGCTGGCGGCAGTGCAACTGCATGGTAATGAAGAACAGCTGTATATCGATGGCCTGGTGAAGCTGTGCGGCACATGTTGCGCAGGTGGAAGCAGCTAAGCGTCGGTGAAACCCTGCCCGCACCAGCGAGTTCAGCACGTTGATCAATATCTTTTTAGACAACGGCCAGGGTGAACCAATGGTTTGGTCGCGCATTATTAAAATGGTCAATCGCTTGGCAACGTTCTTGCTGCTGGCGGCCAGCAAGTAGCTTCGTGGAAACAGCACCGAACCGGGCTACGGCGCCGCCAACTGGTCCCTCGTGTACTATCATGCGCAACCGGGCATCAAAGACGCACGTCTCTGGCCTCGCTCTCGGACACTCGCTGGGCCTCATAACTCGGTACCAAAGACGAACAATAAGACGCTGAAAAGCGTCTTTTTCGTTTTGGTCCTTTGAAGTTTAGGGAATGCGACTCTCGAGGCCACCCTAACGGGGGGCCTTTTTTTGTTTCTGGTCTCCCTACTAGTAGCGGCCGCTGCAGTCCGGCAAAAAAGCGGGCCGGTCTAGCCACCCTGCCCTTTTCTTTAAAACCGAAAAGATTACTTCGCGTTATGCAGGCTTCCTCGCTCACTGACTCGCTGCGCTCGGTCGTTCGGCTGCGGCGAGCGGTATCAGCTCACTCAAAGGCGGTAATTTACCAATGCTTAATCAGTGAGGCGCCTGTCTTCAATCTGTTCTATTTCGTTCATCCATAGTTGCCTGACTCCCCGTCGTGTAGATAACTACGATACGGGAGGGCTTACCATCTGGCCCCAGTGCTGGAATGATACCGCGAGACCCACGCTCCACCGGCTCCAGATTTATCAGCAATAAACCAGCCAGCCGGAAGGGCCGAGCGCAAATGGGCTCTGCAACTTTATCCGCCCCCTCCATCCGAACCTGACTACTTCCAGGAAAACTGGTAAGTAGTTCGCCAGTTAATAGTTTGCGCAACGTTGTTGCCATTGCTACAGGCATCGTGGTGTCACGCTCGTCCTTGGTATGGCACTTAGCTGGGCTGCACCGACAATTAAGGCGAGTTACATAATCCCCATGTTGTGCAAAAAAGCGGTTAGCTCCTTCGGTCCTCCAAATGGCTATATCAAGAAGTAAGTTGGCCGCAGTGTTATCACTCATGGTTATGGCAGCACTGCATAATTCTCTTCTGGTCGTGCCAATCCGTCAAACGCTTTTCTGTGACTGGTGAGTACTCAACCAAGTCATTCTGAGAATAGTGTCATGCGGCGACCGAGTTGCTCTTGCCCGGCGTCAATACGGGATAATACCGCGCCACATAGCAGAACTTTAAAAGTGCTCATCATTGGAAAACGTTTTGAAGCAACTTTAGAGGATACTTGTTGCACTGGGCTGTGAGTTCAATGTAACGCGTTGCACCAAACGATCTTCGCATCTTCTTCACCAGCGTTTCTGGGTGAGCAAAAACAGGAAGGCAAAATGCCGCAAAAAAGGGAATAAGGGCGACACGGAAATGTTGAATACTCATACTCTTCCTTTCAATATTATTGAAGCATTTATCAGGGTTATTGTCTCATGACGAATACGCTGTTGAAAATTGTTTTCAATCACGCATACTACCGACGAAACACAGAACCGTTCCGTGGCAAAGCAAAAGTTCAAAATCACCAACTGGTCCACCTACAACAAAGCTCTCATCAACCGTGGCTCCCTCACTTTCTGGCTGGATGATGGGGCGATTCAGGCCTGGTGACGCCAACGCTCTACAAGGCAGACCTCAGCGCTAGCGATAGCGTTGTTCCGGCTTACTATGTTGGCACTGATGGGTGTCCATGAAGTGCTTCATGTGGCAGGAGAAAAAAGGCTGCACCGGTGCGTCAGCAGAATATGTGATACAGGATATATTCCGCTTCCTCGCTCACTGACTCGCTACGCTCGGTCGTTCGACTGCGGCGAGCGGAAATGGCTTACGAACGGGGCAGAGGGTGCAAGCGGAAGATGCCAGGAAGATACTAACGGGAAGTGAGAGGGCCGCGGCAAAGCCGTTTTTCCATGGCTCCGCCCCCCTGACGAGCGTCACGAAATCTGACGCTCAAATCAGTGGTGGCGAAACCCGACAGAGCTATAAAGATACCAGGCGTTTCCCTGGCGGCTCCCTCGTGCGCTCTCCTGTTCCTGCCTTTCGGTTTACCGGTGTCATTCCGCTGTTATGGCCACGTTGCTCTTCATTCCACGCCTGACACTCAGTTCCCGGGTAGGCAGTTCGCTCCAAGCTGGACTGTATGCACGAACCCCCCGTTCAGTCCGACCGCTGCGCCTTATCCGGTAACTATCGTCTTGAGTCCAACCCGGAAAGACCCAAAAGCACCACTGGCAGCAGCCACTGGTAATTGATTTAGAGGAGTTAGTCTTTGAGAAGTCATGCGCCGGTTAAGGCTAAACTGAAAGGACAAGTTTTGGTGACTGCGCTCCTCCAAGCCAGTTACCTGGTTCAAAGAGTTCGTCCCTGAACCTTCGAAAAACCGCCCTGCAAGGCGGTTTTCGTTACCAAGCAAGAGATTACGCGCAGACCAAAACGATCTCAAGATCATCTTATTAAGGGGTCTGACGCCTGAGTGAACAAAACTGGCATTAACGGGGTTTTGGTCATGAGATTATCAAAAAGGATCTTCACCTAGATCCTTTTAAATTGAAAAATGAAGTTTTAAATCAATCTAAAGTATATATGAGTAAACTTCGTCGACAGTTACCAATGCTTAATCAGTGAGGCGCCTGTCTCAGCGATCTGTCTATTTCGTTCATCCATAGTTGCCTGACTCCCCATCATGTAGATAACTACGATACGGGAGGGCTTACCATCTGGCCCCAGTGCTGCAATAAATGCACAAGACACGCTCACCGGCTCCAGATTTATCAGCAATAAACCAGCCAGCCGGAAGGGCCGAGCGCGAAGTGGTCCTGCAACTTTATCCGCCTCCATCCAGTCACCATGGTGCCACCTGACGTCTGAGATG
+
$$(%&'(+./:FFJCEABEGGJEIJIJEFDJED:::;HBA@@?@@980.()./666<=;322,'''&%%).,('&&&%'(&$$$%&'%%$##%%$####$)3:;>@;DJEGJJECC@97557==99::A::;??98.''('(('()*+0,--***+..,-445=>=@DGEHDHJ<<<<DI@@@@BB;++++>JEBFGFJEA+)*22:5/;@CBIIIJIHEEGGJJJGIGH???AEBAA>??3333BF5112;<//2,./)%$##$&())*++,,,('-19;0000<BBA@@;B=***3+&&&-/1+&&&&),..1223/.+,*+*+;<D@544((.,+++,('''+''$$%%%%%')+-/66<?AE;:::?ADEJEECFJJJIJJH998%%$%%$%$$&%,,-)8:98CECBCDFJJJEHDHJJJJJEJJIJJJJJFCC@>;<??*)))('%%''+,''&'''&%%'*'))/,)/.-)*000,*)*))&&&)+0-%%%((,4+%&)*:+))&&%%&&)'''(/1235===<933385555777:96;5854/2767;44;8778@31018==9:=?=;90((13F<;<=AAGCA=<=>@CEJEBDB<;;?EHJFJJJJHJJED3223+*)*1*+*('(303557;?=<&&&%+(&###$%%)%%(./5>AACEA@?555@>BBCJJJJHJFJJJJIJHGDCDDG522244434229BDJCBBBEGJJJE@@?>BDEDCEEFFFJGEGDEEJJ<<88))A<;98FF8((((.----10/02;8889AA@AFHEDAA@BDBA=>>>JA?>51)),0,))&&((/,%%&&&&&0//((''+''%%%%(*++--39.<88(''*,+()+,>>BAAA99874/.-.1****+*&&'.6+**'''(;;84445>4444><=;<IJIGJGJJJJJHDHJ;:::@=1+,++*&%%%'&'&'(/17?JJJJJJ@==>CGH>;960+-*'&$$$%()-.0=GCEDCDHCB77783335;;DEGJH=<=<6115/.***-*((,+,/0/0328::=CJ8:7*(&&$%'%('%%&-,-.&&%%$$%'(),+++9<B@B@CB:9889JGBA@B5))*@C>GGGGEJ@@@@?>>====DGJEJJJ@JGJJJGJJGHGFJEEGJJJGGFGHF?944/(&%%&&**68<<2)))..-11)/)25467:6ABCBAEDA@@?@<<+'':>82****0+(%$#####$#%.55586@::==CGDCHCD/../3(((('%%$$$$$$&&$%&(&&&%')%%%$&&&&(125('&&&''&$%')(%%%%%%%%('(/&&&(,44:DDJJGJJEJJJJHFHJIGCJDGFID66556?DJJGJEFBACDIJJJHIIJGJJFG<=FJJJFEA@AJEJJJHJHFJJHEFJJFFCEDGHFJJGJEJ@>>?CEEBCDGHDGC@>>*'''%%$%&(%%%'*-.--..5:=?BDB?A?FJJJGJGEGEDJJGHCHJJFEFEGJHJGJ>>1.-+-/+'&%%&%'()987665-,,,''&',)+--/0DF<<<<ABBFAB=:+***+3895<CJDDDD??;;,,.0'&&3>CFIJJJJHHJJJFJGJJHJIJHIJJJGJJJFJGJCJJJJJHFIJJJJJJIHJFEIHHEDHFJHJGEFJF<<AHJHEJEEJFDHDJJJIICBEDGFJEFJJGFIJJJJJ=;5+()=<<;==;889:CCABFJHGG=<<<EDJJGJJJHJH977.7ECEGJCFHFJDGEHFJJJEDHFHFJJ?>;>DIHGJGHFGEFA<:7C@D<:113<=>?DBJ;;9;9(15:997:9::JEIJGEIIJJJGJGDCB64+**?@@BBGCHJJJJIJJFHJGJJFJ?A=<==>GHHJEJDCBA<444589?AAB@BBBBA9788BA>A>2003)((),./'''$$%&&&)637FEGGJJGJIFJHJIJGFDJJJFDC@8FDEGB5?CBCD766CEHCBC?>;42220199AABJEFGJGB;;9;+*('()*('&&('*08A0//0>CJFE:>=>>@?BAB?@CFIJJHGJFHJJJD?>>>CABGJGF@==?B?>??FHEJJJGHEJECCD>;855;;BE4//01:9:9ADFJC@<=?@B:0/34AA=2111988:<644,+(%$%'''(%$$$%&,..0155-+((*.04<B><?F>==<AADC@BA,&%%%%$%&%%%'('%$$$####%%$#$$$$&*(*./157::G99986<=JHJCCBGJFEDD.--4-77?@BDEBB6577HJFJCG@AIBDJGJJJHE@AFHGJFG0///0///0---0-)&&&('()&&&&'&%%%(1,,233767:FBCB@422365/+)))-***+28)(((6667G5555/..-(''&&%&&&&))/1<=8789;=@CCBJJGEH:88:FDFH;:A@?AAACDGDEEFED@BDBAACEJDJJHI@><>C>;;<;@8889EJJIJJCCA@@@HCCCHFEEEAAAA=::;?9<878/)(&',&''&'%%&&,-)('&%%%')%$$%%$$&''(()*+3:=AA>H766567-,&*('&&)7889:?@GGFGJHGHBF@>>>DDJJEHD8633<:=<<988221-,)'%%''&&&'.)))*''''(&2;3222CCDHDBAAGJJJJ===.-*(&%%'6671000HIJHEEFDIJEHDCAC''''63222:=EA>>BD<<<>@=99@A2003--.533>@<++*(()/+))+3.-**)''45*)))//:;5447:6701001IIFFCHDFFCBADGCJ=0:ABACJ10-,.------***2:;<545<=>JEEECJJJJGDD;,,,))'''()*'%%$%&$%$%$$%$()*//<89BBC954=@99854**(%$$%'''''(++../,,,,-34*'''/80//0=>?GJJHJJFI985543-'(:;++++>>;;<*))*+,.=JDIJGEJJGHD>=>EJHEJHHJEFEHJJJIHJD///--+4333333==>=HFHFJJJJFFEGJGJIHJFGGCJFIF433//'$$%'=?444;?>93',)*,-'&'')''%'(((('%%'&(&%&'&&%%&%%$#$$$#$%%$$%$%%%$%)**%$%&'''$##$#$%*.30.//;56777?B@@?==?////,,,,324664555>896+++12*))&'*66656)5/(+*(%&&%#%&&&).:>ABD?5343421,))0.---21(42?BDDBHGIHGFFFICHIJJFIJIHJD>>>777682//.-)((&&&&&&'*131/002985;;>CEA>?37,,++>?;;;<?@@;==:BG>===GFHJGJJIHHC<<<@E::::>@FFHJFDAA@DFCE??>?JGHGIF;;;;JJIJ?>?@JJJCA2215:4///.'&%%&&('')&&'&''6011399=;68///'&%&&%%&%$##%)+..00007433362'''>?8888HCBB?FECHGJJJJHJCD856:9::+**'&%%')**+55333/-,-+'&&%&&%'%$%%'&$$&$$%&%%%&&()*.45550//)&%%$$$''*%2664023>:84/0*%%&233//+*++33'&&&%%&%%$$'&'$$&&)/001*/+:?A@DCD>=>;===DHDD>?@??HDA@400/'%%%)+(%%'&%%%%''%,*&&/00013-&&&*533;;;80)((789@@=<<3--+)%%&()-+))+,,-69BHJEGJGHHHJHCGJFJJFJFJEJJGJIJJHJFF@=8JGJJJJA@@@E>8<B>1---+**((&(7678333?@@CCBC665566557AJIBECAFDDABA0/-()(*,+**+%%++5;:88<<;JGJDEBBAAJGJFCJ993/,,;:<=?HJJJIJGGGJIJGCJHJJIJJ@>DECDHECE-,,,2*&###$$$%%+10.-*+():BCDCCJ><<;<///0;<BFJJFDDEJ877+'&%%&&&40+)))))('&&&&((001;9::;;544888;;55,))():<;800<=@@DCCFDACDBC?/0:9+,<==>ADIJJJH:999B<.---*)&%%$$%&(,387<;===660/0;<=;:4/(''(<JIGCJJHBB@@DBCD@B>===>,+,BCDGJE>77861+,.35-,,('''&%##&$$&*%'$%$%-1329:::?@ECEDEJFDEDDEDDCDJBCB2223==90/+''''+-.,,)23***,2*)&&**&&&$$$%(*&'*&'**26FA:92211+33/++,3,)'$$&'&()*.2101447756449@54767923332-----.8<<*)))00.-,-0,*-'&&&'*/(&$&6<?HJHDCJFAA@?CAB?77;7*(&&'&&$##%),*.-.33<@BAA@CJCA@=A<:::<;8.)'&&''/23.'&'*3.69:96617:88:>8'''EGJJHGHJHJDGGCB@AABB774333)&&')(&%&&)($$$$$$$$%$#$%++-.:>??ACB@@@@BDCGGHJFFFC533---))'))('&%%%))%$%%())(''())3489;>98EJ@@>=@>>-)((''%$$#$',,**)*))))01/1*('')%%$%()0<774567?43458811/,,)&(,+()('&'(,*69?==;<B<88<=><31,*+(((('((*4--..-+*,.=>CB:<87,***))(*'-'',,,///-.***012**(&$$&%%$$$$%''('&'3,+++2<ADCEEJJ===>GIFFGEDEJEIFFEFAAABAAAAD?@>@>98/*,5,+)5DDB9999>=77<99446<=///0//1-'%##$*/38<=??:9840.,-/0+))**-+*+,((((.'&&'((((''%%$%&'%%&()'&&*0))424443333,('%%$%%&&&@DDECEGF;111***&&&&('()/*((&----/5460,('%&'&&&&1222-3'301//177777:55642232;9784446;;>BD410-''())(%%&'%%'%)))589>FJHEHD2223=9,+1*<BGDBAJGJJJJDEEE787756<<=,+++.9:31011&+33-''++4*%%%%%&&'(())+++/-*)))4521++,*,-''(),'&$''&'(((()356&&&'*'&%(*,./,,*+/0)))*(''(-0/0*)&%%&'()%%%%39****+?8:DBBDJGJF:999CJ::::JJJECDCBFECFE><((((--/0+++,&$$&+)'&&%$%'(*---0//)).272:@E=HJFI@E?;=D773006180.-)))5B<889<J))))*(***./1=EDFIJBBBAFEEFA@?788542/..&$%(+,-)))+-.-.0338/...7>''&&&&&'%########$%$$$&%&&.154235FHEA870+''''9<=::%'2.-/75556655001<2/-,+,.0,,,,,76623:54447<=@JJJJJJJJJHGEFJ877/*)'((&%%*/0----((((778?@@:322253/'00055=;;;<EFJJGGDEHEFDFI5555=<:77651,)))./00////212223383335766899A>@BAEB<;<CDIDBA>/-(().3666675--559EEEEHEJ>=<43('&&$%&&*3=3('(('('&&')13BDEFED222.-,,//577<<A4'''(BDCH===>BDDBGJFBC=:93)'')*.0134,,,,488;HE>>=>JFCABB><;=D>8//4/-,-./../>(((*=GJDEFAB=<<=?;;;<<43280..,((-76EIHHECBCDFC;;JJEBB?611;10''')+((*(&&&'+'&%%$$%$$$((,)*&&&&&%%%DFCB@ECE@*)'%'()))()'((./660...'%&'&&%%-)'--:;@GBACDHJICA@B@CDCJICEDJJGEDDGJJJJJJJJJJJFJ;;;<BBDJEJCCDCEGGIDA))%$%'',+(''()*+2;;;===F@AEIE3234=668?AJECECF<<:688<:95667;;::89000/><9883223222299999;:10009<<)'''($$$%/./32200555=8:777:;;9;+*))+8@?@000@@88...+,*)*)*+))))000.-...GDDHJDJ@@A+++3,<@BFF=<<<FGIG><<GGEJJJGCFBFJJJJJJJJJGJJJIHJEJJ98899../?5444>:;;CJJJCGJEGEDJHFDGIJIDJDBA@DJID:>=57('''/7>@EGEJJHJJJJJJFJFDGEGGJ61/++++;<@G8666:7878EJJJJJJJJHJDCIFJGGGJJJHJGHGEIHGHFJJJJJ@GJGIEC@@?A8556@2//..5<>B?A@ABDJFIGFFGFFIGIJJH><<<GEJGEJJGJJHDABAJEJABB5>>??@BA8701856669565EEEHHJGJGFIJJJJHGJIFJJGFJJJHFEECBJ::JJGJFJJJIHJHGJJJJJJHGJGEJJFJJDGDCC6556EEGEJIJJJJJFEEBF4-))'$$$%%%%&&()))'%#$$$$$$$%(*+&%$#$%$$'125',****++;<<;:::9<DJJG7666===))&&'$$$$%&'('*,2...585<;)(((+(&%&&(0--.12@B???65555,%$$&(&&%(&&&'%%%$$$#&'++****658+))*))(('%%%'%&)*23122(''%(&%'()+/+('&%%&'&&(),-.-)))*3//'&%&)*+,)))*3(.-(1(''')%%%%&&&*)*&$$#$%$%$$$$$$$$%&&&%%')())-./6*7866667932244//('%&$$$%$%#$('('&$$%&'&#$%%$$$'&&$%&%'-0--66322/12:31-,-.<==AGEGJCDFFJIJJJJDBCAJIDGB;9:@FBAA@A@@;98:6:85.--)/-%&$#$##$%$$$%())&%%&(+.3112C?9768997?B@<=@?;;8899JFDEDGFJ?=>=>>;>==98*'()*((*687'''8:3,'&&&'&%&%(('())&('+784:6=:<:620539?=22/678GDEJDIDHIGEJABA@?;7442'(((??=<>>HFJJHJFBA==ACFA@AAEJHFJEEGJJJJJIJJG@@??==;>>84322/--<<BDGJFEEJHGJJJDA:97=AIGFEFDHHFHIA@AAG++*+(('(+((')*....)):<@B>;51042&&':5555552,001153354<:;?AJGIGEIDGJHEC@88>4314-+***0**//101.--/6;88679=-((**+++*2207322235;=@77776''('6+-...116;=8;/../000//018444311./11..75:3CAA><76+$$%##&$(%%&('(13381'''))*-(++&&'/*)'&'&((%$%'%$%&&'%&&%)&$$%%'+(&&*''()48:ABCCCGFEIIJIHJJDGCCFEHEJCC?@FFCF>???E?===DC422258=@?@B<;<)((&$##$&&%$%%$$&''%$$%%$#$%$$$%'&&&')+.2236?ABA@A;<<<-,(-67A><:....8848<GGDC<<<CHDDJFEA<<-:=>BD@/.(%%%&%&&''''(),*+2?FE@DFIJJJJJJIGJJGIGGJBCCAHHEFGEDCC@BCHF>>==AA@877911)(($%%%%$$$%&)%&%&*+-'&&'&&&%&+**+33??<==>JJJJFHJJGBBACDHIGF:99783221,)((())%%%&))*:444584457<BFEJH>JC=:;<GJJ;;;9;;;HJJJHFIJJGHFBJGJJJ<:;;<JE@IJEJJJJJIJIGJFH<;;;.,*-))('((((&%'')*(&((%%%&&')*(%%%$$*)(&&$$$%(,&&%%%%('')*.2'&&%$$%%$%$%&$%&'%%&&&&$$$%&&&''(*()**):877:607334=....2((-9:99::JGGEEECHFCCCBEADDGJJJA<D333?AGJIJGJBDBCJIJIJHJFGJHDA>'&&'*+,/,)+)(<767:CEDAAHBJJJJJHJJHGGDFJEIGHIJEB86000))(''))/.,+(%&(%&&&'&%#$%%'%%&&+))''&&%%&$%%$&&&&&+*''&'*,*,,16222AAJHJEFJIJJJHFJE875589ADJJGHJFGJHJJJGFA><;;;//.*&&&'''0=<<;<FJEDBD<<:9<:;<>ECJEFHGJJJGEEJICABF<;;;3/,)%',336&&&&$%%$%%%'%%$%&)*-1@BB<;<8778;=7($$%&''%$##$##$#%%&*5210178<<C=DJEBH8770-*'%$&&&&$#+1-2285-/8<<000,+57725;;@@>6456/**+5:;82/./07778)((((-.10,,1//00EJJBEBBCFJFJEBDIDEDEDGHAED@@7888A444----*''(8663323678====FFHJJJA=<<=44%%%%%&(**+*)*+++)(%$%&)*0654211(&,08:>=8654''.-10480156799BEDDDFCEGHIHHGJJFCBBCA;,8++-743/0;;7BD?,,,545577546++6<89988:?@A@DBHGJFGIJJJJJGECB?@''&',('&$%&&<9899:9774.,..*+++-*11((60///**-.@A@AJHJFHEEIJJDF:DHFJFFJFA=<6?@-++*1>CDGCDJGJHFJCEFCBDDJJ)))28+($$%(%&,)%)+<==?@FFC:::92,()(*2-:;;<;<?<;;;<;<<@BBCHJJJJJIFIHJFEJJGCCDDJFGJJIGHABACJJIJFFHGJJIFFJDJCBCA?@ABFJJFFGBA@?6&&&'03*:6;B8766-1,'%$$%*?6433@AHJFGFJJHHHGHJJJJJJJJGIGAC@7///145731//0+)),*-*''+,'&'%&&'/+7:JEHFJHJDIFJIFJJJJJJHEBA@@BC?>>BJGF?=510-+',-3:>@F>:;>3321+((*&%%&34300-))((*(&$&*+++''-.;EGFDDJDJGHJB@@AA///.9:+'''''&'())..3<;<<=;9,-..00:998AEA:42343((('0//+**+97>@?IJJJGJJJ???++('&&'(&&'')&&%####$$&&$$%%&)($$$)*-6=?@CJJCBA<==;BAEJA=:;<941/121)))++;:88832215%%%'+))(*1>@FFJB@@AB@@@BJFJJJJDFJFFJEDGJJJJ?>=+++**+,666657::DJGDCEADB****;;::7))))&&%&&&59(''(??=;;::<>3320*)*((+++,,,7:=><<;:421-&%%%%%%$######$%&&&))699GIFFB;DE>??@B8888><<<;C@ABB>@:::(&&%$&*+++(1***+++(5BC@A@DHH;9337/'455;=:::>FEDDACCBA<<A2?;>=;@99-,*&'(('''*85556>=5//048?;3336A@?DG:B@?82+)&&$$&))3@AA====77744+*'$$%%'
@Glass_T7V_4_D3_12_1_7
ATCGTAGTTATCTACACGACGGGGAGTCAGGCAACTATGGATGAACGAAATAGACAGATCGCTGAGATAGGTGCCTCACTGATTAAGCATTGGTAACTGTCAGACCAAGTTTACTCATATATACTTTAGATTGATTTAAAACTTCATTTTTAATTTAAAAGGATATTTAGGTGAAATCCTTTTTGATCATATTTCATGACCAAAATCCCTTAACGTGAGTTTTCGTTCCACTGAGCGTCAGACCCCTTAATAAGATGATCTTTCTGGAATCGTTTTGGTCTGCGCGTAATCTCTTGCTCTGAAAACGAAAAAACCGCCTTGCAGGGCGGTTTTTCGAAGGTTCTCTGAGCTACCAACTCTTTGAACCGAGGTAACTGGCTTGGAGGAGCGCAGTCACCAAAACTTGTCCTTTCAGTTTTTTAGCCTTAACCGGCGCATGACTTCAAGACTAACTCCTCTAAATCAATTAGTGGCTGCTGCCAGTGGTGCTTTTGCATGTCTTTCCGGGTTGGACTCAAGACGATAGTTACCGGATAAGGCGCAGCGGTCGGACTGAACGGGGGGTTCGTGCATACAGTCCAGCTTGGAGCGAACTGCCTACCCGGAACTGAGTGTCAGGCGTGGAATGAGACAAACGCGGCCGTGACGGCGGAATGACACCGGTAAACCGGAAGGCAGGAACAGGAGAGCGCACGAGGGAGCCGCCAGGGGGAAACGCCTGGTATCTTTATAGTCCTGTCGGGTTTCGCCACCACTGATTTGAGCGTCAGATTTCGTGATGCTTGTCGGGGGGCGGAGCCTATGGAAAAACGGCTTTGCCGCGGCCCTCTCACTTCCCTGTTAAGTATCTTCCTGGCATCTTCCAGGAAATCTCCGCCCCGTTCGTAAGCCATTTCCGCTCGCCGCAGTCGAACGACCGAGCGTAGCGAGTCAGTGAGCGAGGAAGCGGAATATATCCTGTATCACATATTCTGCTGACGCACCGGTGCAGCCTTTTTTCTCCTGCCACATGAAGCACTTCACTGACACCCTCATCAGTGCCAACATAGTAAGCCAGTATACACTCCGCTAGCGCTGAGGTCTGCCTCGTGAAGAAGGTGTTGCTGACTCATACCAGGCCTGAATCGCCCCATCATCCAGCCAGAAAGTGAGGGAGCCACGGTTGATGAGAGCTTTGTTGTAGGTGGACCAGTTGGTGATTTTGAACTTTTGCTTTGCCACGGAACGGTCTGCGTTGTCGGGAAGATGCGTGATCTAAATACATTCAAATATGTATCCGCTCATGAGACAATAACCCTGATAAATGCTTCAATAATATTGAAAAAGGAAGAGTATGAGTATTCAACATTTCCGTGTCGCCCTTATTCCCTTTTTTGCGGCATTTTGCCTTCCTGTTTGCTACCCAGAAACGCTGGTGAAAGTAAAAGATGCTGAAGATCAGTTGGGTACAGTGGGTTACATCGAACTGGATCTCAACAGCGGTAAGATCCTTCGAGGTTTTCGCCCCGAAGAACGTTTTCCAATGATGAGCACTTTTAAAGTTCTGCTATGTGGCGCGGTATTATCCGTATTGACGCCGGGCAAGAGCAACTCGGTCGCCGCATACACTATTCTCAGAATGACTTGGTTGAGTACTTATCTCACCAGTCACAGAAAAGCATCTTACCGATGGCATGACAGTAAGAGAATTATGCAGTGCTGCCATAACCATGAGTGATAACACTGCGGCCAACTTACTTCTGACGATCGGAGGACCGAAGGAGCTAACCGCTTTTTTGCACAACATGGGGGATGATGTAACTCGCCTTGATCGTTGGGAACCGGAGCTGAATGAAGCCATACCAAACGACGAGCGTGACACCACGATGCCTGTAGCAATGGCAACAACGTTGCGCAAACTATTAACTGGCGAACTACTTACTCTAGCTTCCCGGCAACAATTAATAGACTGGATGGAGGCGGATAAAGTTGCAGGACCACTTCTGCGCTCGGCCCTTCCGGCTGGGCTGGTTATTGCTGATAAATCTGGAGCCGGTGAGCGTGGGTCTCGCGGTATCATTGCAGCACTGGGGCCAGATGGTAAGCCCTCCCGTATCGTAGTTATCTACACGACGGGGAGTCAGGCAACTATGGATGAACGAAATAGACAGATCGCTGAGATAGGTGCCTCACTGATTAAGCATTGGTAAATTACCGCCTTTGAGTGAGCTGATACCGCTCGCCGCAGCCGAACGACCGAGCGCAGCGAGTCAGTGAGCGAGGAAGCCTGCATAACGCGAAGTAATCTTTTCGGTTTTAAAGAAAAAGGGCAGGGTGGTGACACCTTGCCCTTTTTGCCGGACTGCAGCGGCCGCTACTAGTAGGGAGACCAGAAACAAAAAAAGGCCCCCGTTAGGGAGGCCTTCGATAATTGGATTATCCCCTAAACTTCAAAGGACCAAAACGAAAAAAGACGCTTTTCAGCGTCTTATTGTTCGTCTTTGGTACCGAGTTATTAATATGCGCGCAGCGTCTGGAAAACCGAGGCCAAAAGACGTGCGTCTTTGATGCCCGGTTGCGACTCTACAGCAGAATTAAAATCAAGTCCGGCGCAGCCGGTTTGTGCCGCTTCCACGCAGTTATCTGCGCCTAAGCCCCCCGCCAGCAGAACGTTGCCAAGCGATTGACCATTTAATAGTGACCAGTCAAAACGTTGCCCGCTTCCACCCTGGCCGTTGTCTAAAACATATTTATCAACGTGCTGAAACTCGCGGGCGGGCAGGGTTTCACCGACGCTTAATGCTTTCCAGATGGCAACATGTGCTGGCAGAGCTTCACGCAGCGTATCGATATACAGCTGTTACTTCATTACCATGCAGTTGCACTGCCGCCAGCGATAACACCTTAGCTTTGTCCACCACATCGGCAATATCGTGATTGCGGAACACGCCAACATACTGCAACGGTGCCGCAGCCATCACTTCCTGCGCCTGTTCAACGTTGACGCAACGCGGTGATGTCGCAACAAAAATCAACCCACCGTAAATCGCGCCCGCGTCATAAGCTGCTTTAGCATCTGCCACGCGTCAGGCCACATACTTTATTCTCACCCAGCAACACCCGGCGCACGGCGGCGTGCAAATCGTCATGGGCCATCAACGCCGAACCAATCAGAAAACCGTTAGCGAAGTGGCTTAACTCGCGCACCTGAGCGTAAGTATTGATGCCGGATTCGCTGATTACCGTCACGTTGTGCCCAGTTTCGGCGCAAGCTCGCGGGTACGGTTGAGATCAATCGACAAATCACGCAGATCGCGGTTGTTGATGCCAACGACCTTTGCTCCCAATGCAATGGCGCGCTCCTGTTCCTCTTCATTACTGACTTCGGTCAGCACCCCCATCTCCAGACTGTGAGCGACGGCGGCAAGCTGGCGATATTGGTCGTCATCCAGTACTGAAAGCATTAATAAGCAGGCATCGGCCTGGTAATAGCGCGCCAGATAGATCTGGTAAGGGTCGATAATGAAGTCTTTACATAAAATCGGCTGCGGGGCGATTTGGCTGACGATGGGGAGGAAATTAAAGCTCCCCTGAAAATATTTCTCATCAGTCAGCACCGAAATTGCCGAAGCGTAATGTTTATAAATGGCGGCAATGCGTGCTGGGATCGAAATCATCACGGATCACGCCTTTTGACGGCGACGCTTTCTTGCACTCCAGAATAAACGCCGTGCGCGCCCTGTAGCGCATCATAAAAATGTCGCGTGCTCGGCTGAACCTCATTCTGAAAACTGGCCAGCGGTTGCTGCTGTTTGCGGGCTTCTACCCAAATCGCCTTGTCTGCGACGATTTTCGCTAAAACGGTTTGCATCATCTAGTAGTCCTGTGTGACTCTAGTATTTAGTTTCTCGTTTCTTCTTCTTCCAACGAGAGAGAAAACGAGGAACTGGTCTTTGGATGGAGCCAAACGAAAAAAGACGCTCGAAAGCGTCTCTTTTTATAAAAATGAGTACGAGGTCCGCACAGGTGGATGCGGACCAAAACAAAAAAAGGCCCCCCTTTCGGGAGGCCTCTTTTCTGAAATTGGTACCGAGTTATTAGGCCACACGTTCAAGTGCAGCCACAGGATAAATTTGCACTGAGCCTGGGTGGGGATTCGGACTCGACCGCATAGCCTTCAGGAGTGAGTTTTGTGCAATACCAACCGACGACTTGACCCTGCCAAGCGGCACCAGATTTCTTGCGTACGCAATCCCCTAAGCCAAAGGTGGCACTCAGGGGAAGCGCAAACTGCCCTGCAACGGGAGCGTTGGCTGCATTCGCTACTTTGACCCATCTAGTATTTCTCCTCTTTTTTCTCTAGTAAAGTGTTTAGTTCCCTCTTTGCGTCCTTCATAGCTTAATCCGAAGGTTACTCGTAGCTAGCATAGTCCCTAGGACTAGAGCTAGCTGTCAACTCTAGAAGCGGCCGCGAATTCCAGAAATCATCCTTAGCGAAAGCTAAGGATTTTTTTATCTGAAATTCTGCCTCGTGATACGCCTATTTTTATAGGTTAATGTCATGATAATAATGGTTTCTTAGACGTCAGGTGGCACCATGGAATAGACTGGATGGAGGCGGATAAAGTTACGACCGCTCTGTCGCTCGGCCCTTCCGGCTGGCTGGTTTATTGCTGATAAATCTGGAGCCGGTGAGCGTGGGTCTCGCGGTATCATTGCAGCACTGGGGCCAGATGGCG
+
898::<ABAGFFJHFIE??@@JFJJJFJJFGE>=>?FG===>IJJIHEHJI6554*))((==>@@AJHJIJGHEJFFFJJIJJJJJJGFJHJFJJJIJJJ?<<?FDGJJJJJJJFJJJFJFJJJIGJGIDJHJIJJJJJII@?@?EE@JJJGEBJJA@@J?1/.%%%''+//192)))+--58:656&%%%+**&+?DJJJIJJJJJJHJJIIJJJ:::;AFB?44@DIBHG<<<>A???;;;;=GJ;//C<9679)))((((&+%$%1&/'''%%%%:9:::@A=@DCHJJJJJF6555JJIJJGCCCHFEHEHJGHEJJHGJJJJGJBAABJC7778H@D?@FBBBCJJJJJIJFJJJFJHHIEHIGJJJJIJJ??>?CA9:EFJJCFEHJJHGGJJIJJEGFFHJBBHG@::5,)'(600111724>HGDD9999EEGFE@ABBBDDEDCEIJJIJFCFH>.--.(&&**,-8,++,;:;;ABB;;;850*()*111177;C9@E>H9999HB;;<>D@==....2--,0@JHEDCJJGIFJDDEEJIHEJ===>@B@JJHJHEFDJJJEFJJIHFIEGJJIGDHJHBBCCJGEIE@BC:9CADFGB@?==?>==?GHGJFGGH21122*(('110112..+))())),*-.255559478CJGJ=.(&''('''''/4;=>>JJGJFFA@778<=<C@@CF:8:?@JJGB><>?AA@<98*((90(9DEHEGGHGDCBBJJJJ>??>EDCJI3333GABBA@@;:JJJG?@@@JJFJJJJCC,&&&..--/.,,-,034>>CJJJJIHIJJJJJJJ@A><>@9;9897888<JA:JID+**-)))):8<6BGJJJFFJC1//<DGGJB>;;'99@JCGD7677779>;@?BGF@@B>871*)*89:???DJGEFJJJIJJJJGJGJIA@A@>@@@C@>IFJJHHJJJJFGJJJJJJJHIGHGIGJGGIJJHJJGJGHEE>7770))))++000022=>>HJIJHJ@A9940/0188>AHHIJJGJEJIJGJJGJGJJJJGHHHBBCDFJJJJGHHJ9877AB>;;JIJJJFGEJIFJJJIHJGDCBBJGJJJJHJJJJFJJEDGIHFJIJFFFJJJIBEEJIA@@@J@@A@IJIFCEAJIEJIJJIJGIHAHFJGJHHEJJJJJJHJJGIFIJJJJHJJJGJHJJJJJJJJJFHDEDEJIGJHIIJJI<?<A>IJFJGHJJJHGFJJFC>???JAHDBHHDCCCCCA6666GDEJJJJHJJJJHJJJGGHHHJHDFFGJFGIFJJ>=>AI===>FJJJHHJECCGBCBBHJDCDBBCEGJJJHJJIIJJJED?@?AEEFFJHIFHJJGA?7+++/.-()*-014>?<8=@@?BJIJJFJJHDEDEDA>>@+)>421''.8>JEJIJJJHIJHJJJFIJHHIIJIEJJJFIGHDE=10020...*&%''&'18CAFGFJEDEDHJJJJJGDCHJHJI==<++*,56813'%%&++,;B:778;77CEEFGJJIIJJJHDHIJJJBBBBEEEFJJJJHJ3333ECEABDCGJIIJ???>J7121-+.,,115C@@?=AFD5../2=211??=>>BAAAEJ??@BGGGJECBBB=;<<FEJDCBACJFGEGJ@><920/.++36>AGEHJJJEHIJJI=>>>D;=-'&(,+*''(*05;ACEDIIJJJJGJJJJJJIHIJJHJJIHJJJJCCCBJGFGFJCDGDJ888:4448;/111-,,,,&'(././:32***AAJJIIJGJJJJIGJEJJJJIHBBABE32))**00-))))=;<=FDAAA@C>@HJCGDCEHJJGGDJGFFJEJFJIJJJGJJJJGJGJJJ7763555GJJHJJFFJIJJGJJJIJJBBBJJJIIJGIJFFGFIJHBDGEDD>C:988:JJJJJIDHJEJJJJA877763310.//)?>DJJDCCBGCFGGFIJIGGE>**<?<998610,-+*&&%%''(()4445<;844448;<DHJE9;A?8@:3/)20--,((((-CCBA>0++,CEGJIHHHHE4446CHDEEJHDEFJHJJIJJIGFJJHJJJGHFJFJJJJJJFJFJJJDDEDHBAC;JJJJIJIJJJJJJIJJIJGJJDCEJJJJJGIHJFGJEIFJJJJGJJJGJJJJ>=>>A?@==HJGJJHJFJJJJJJIGGIJFIJJHJHHJHIGJJJIJJJJHJHIFFCGA?AAHBCAAEJJJJJJHJJJFIJ>>;<=:999;>?@?>>>?=>6777*))(())*666CABHFHEJEDCDFJIJIJHHJHGJFJJHJHFIGEJEGJJCEIAEAFHJJIJIJJIJJIJJJJJJJJJFEJJD<8==7--(''*233488=EFJIIEJDDF,,,+,,,AJ?ABJJJJJHGJJJJJJJJHJJJJ<55'''AHHGJJHG1((((313000('&&49<>>==A6653267A88876(''))(()DFJEJJIJGJJJJFJJJJGIJJJGCJIDFJCJJ==@B:B?;9996878@IEGHFJEIAFEHJCABADHHJJIFDEEBGGHFJJJJJEFGGJJHHEJJHJJJJJJJGIJHFIBCFCACCJFDCFJJBBDC@AD?EFGCEEDHD@@??EB(''3?//,,-,-12137?DEHEFFJIJJGJJJ?>==EEFIHGJGGJJJJHGJJFJDJJGJEHEIJJHEFEEIIJJGGJFJHDGHFJJJGJ>=<EJIIJJEIH6666@F<DDEEDJJGFJFEJEDABCJJDEDBHIJIJEGECEJJGIGGJIJJHJDBEJFHJFJJJJJIJGHJJEJJJHIJGHJJJJFGJJE:866CBHFFJJJGGGJJJJJGBADED;;;<<GIJJJJJIJJGJJGJJHJJAHD(''*)..-,-./17B@A7777GJH>??@JJFGJFJJ@??897,<.4@><IJIGJHJJIJJJJGJJGJJJGJHJJIGJJJJJGJJJFHF@??@JHJGJHGGJJGJJAABAJFJJFGJJJJJJEHHHGJFJJJE@55554;;:A?=>>@JIJGJIIJHJHJJJJEJJEIJHGEIIGJJJJGJGJJJJJJGHJJJJFJJJJJJHFIJJDFH;55500/,*,.5AAEJJJJJJIJJGFJEFHGJGIJIC?@BDFFJJJFJJHJJJJDHJJJGJJCBC<;;800066555>?.---ECCJEJFJJGDJHJIDJDJJJJJJJJJJJJIHJJGJJJIHJJJJJJJHECCDJJJJIJJECBDGJJJJJHJJEJJIF>AFI<<943001199<JJJJGJFG?7666=>>BAFEEHJHHGJD??@<?GJIJIGJJJD?@@>5446A@?D-,,-FEFGEEFJHJJIIFFIJJCJEGJJJJJJEJEJJJFJJIHJJJIHJGJJJJJJIJJJJFF?JJAJBHJIJFJJHGHHJJJHJHJGHE@?987/...566FHDJJA@@@DCFJGGJFFIJJJCAB@JJJHDEAA>>>>EEHGJJFJJIGJHEJJJJJIIHGIGJJIJJJFHGEFF@=<=>@@AJ9998448ABAA:@@A?667;===BJHCJGB<;;<655589:@?@CB>HJJHJJJJJIIGIJGJJHIIJJFJJFJJIHJF/...66FG>?;<:54//,-,,+,<@BGIJGJJJJJCEJFJIJIJHJJJJFIFCFFJJJJGJFEJJJIJJFIG@A@AIHJIFFIHJHJGJEJH77641.--'04333:H@@AJDD??>CEIHDFEFG>>99;HJIEGJEHEDHDBCBIFJIJJJJJJJJJJJJJ?555648-+),7BHCFJGIHDD@@:88CJJIHIDHCEJJIJGJJJFCCDBB??DHEHHIJFGJJHJEIJJJHJJJJJHIJIC87>><<<;6JH====HB>?BFJEDEEJGJJIJHFJGIHJFFJJJJGGHJJJGEDJGIGJJJJJDC44434448B9:>@?>>>;9,&&&&''&&'/..1.0<FDDFE>JGFEHGI887/////;:>=;;<56695534&&&$$%'#$%&'&&&%&')**(''(+499><8879889BIE?>7554,**8'&&&&&&,%$$%&+(''''***-,,,-;:@EDDEHA:889889C@*))/75,**.079><97>:CDIJFJJJJDB;@>;;/--2/,'''&&&%$$$##'*(,,.777B?CDFGFGFFJHBCABCJ,***GIJEGJGJI@??10-.*))*69G=64IEEJC;;;;52220-++,BBBGEJDEEEHJJABAAJBB@BGIHIFHJHDBCDDFJEJJCIHIJJJJJJIJJHJJCDDJJFGJCDBABEAA3333:;+++,=AFFEEFGHIHIJJJHJGDHFE;<<=IGH88899899=:...-7<;;>?D=A=;332,+**'&')0,,7=<<<>>3<?>CBC>>111/7<;>==?A:8/)();<FDDHJJFGJJFJHGIHGBEDGC<D@AJ>HIJHDJIHHJA?=:0+**,1+++&+%&'&&##$#%&35677=22223DCCEJGJG;99:AFCCBFFF@877:8777=>>C:98;=>5559>9788JJIJIJJHGJJHJHFJGGJJA?>>BAF??<:;A=?>CEDFJJJGG::::D@@BJJHEFDEHGHJHJJEEEDHA@@AHHGJJHJJGFEJGHJ;;:<J=92,-134>@DACDEJG??>?A98+.****++..49DBCCD@@>=>721,**%%%$&'&&'%&*+''(338:AFHED=?HEJFHGFJJJFJJGJJGJJJGGB8889D??EFJJJJJIEHCBA;;;;;:::D<<<<GHDAA=<;:<777+++DBE6555.-*%
@Glass_T7V_4_D3_12_1_8
CTAGAGTAGCGGACTACTAGATGATGCAAACCGTTTTAGCGAAAATCGTCGCAGACAAGGCGATTTGGGTAGAAGCCCGCAAACAGCAGCAACCGCTGGCCAGTTTTCAGAATGAGGTTCAGCCGAGCACGCGACATTTTTATGATGCGCTACAGGGTGCGCGCACGGCGTTTTATTCTGGAGTGCAAGAAAGCGTCGCCGTCAAAAGGCGTGATCCGTGATGATTTCAATCCAGCACGCATTGCCGCCATTTATAAACATTACGCTTCGGCAATTTCGGTGCTGACTGATGAGAAATATTTTCAGGGAAGTATTAATTTCCTCCAGTGGGTGCAGACCAAATCGCCCCGCAGCCGATTTTATGTAAAGACTTCATTATCGACCCTTACCAGATCTATCTGGCGCGCTATTACCAGGCCGATGCCTGCTTATTAATGCTTTCAGTACTGGATGACGACCAATATCGCCAGCTTGCCGCCGTCGCTCACAGTCTGGAGATGGGGGTGCTGACCGAAGTCAGTAATGAAGAGGAACAGGAGCGCGCCATTGCATTGGGAGCGAAGGTTTGCGTGGCATCAACAACCGCGATCTGCGTGATTTGTCGATTGATCTCAACCGTTGAGCTTGCGCCGAAACTGGGGCACAACGTGACGGTAATCAGCGAATCCGGCATCAATACTTACGCTCAGGTGCGCGAGTTAAGCCACTTCGCTAACGGTTTTCTGATTGGTTCGGCGTTGATGGCCCATGACGATTTGCACGCCGCCGTGCGCCGGGTGTTGCTGGGTGAGAATAAAGTGGCCTGACGCGTGGCGAGAATATGCTAAAGCAGCTTATGACGCGGGCGCGATTTACGGTGGGTTGATTTTTGTTGCGACATCACCGCGTTGCGTCAACGTTGAACAGGCGCAGGAAGTGATGGCTGCGGCACCGTTGCAGTATGTTGGCGTGTTCCGCAATCACGATATTGCCGATGTGGTGGACAAAGCTAAGGTGTTATCGCTGGCGGCAGTGCGACTGCATGGTAATGAAGAACAGCTGTATATCGATACGCTGCGTGAAGCTCTGCCAGCACATGTTGCCATCTGGAAAGCATTAAGCGTCGGTGAAACCCTGCCCGCCCGCGAGTTTCAGCACGTTGATAAATATGTTTTAGACAACGGCCAGGGTGGAAGCGGGCAACGTTTTGACTGGTCACTATTAAATGGTCAATCGCTTGGCAACGTTCTGCTGGCGGGGGGCTTAGGCGCAGATAACTGCGTGGAAGCGGCACAAACCGGCTGCGCCGGACTTGATTTTAATTCTGCTGTAGAGTCGCAACCGGGCATCAAAGACGCACGTCTTTTGGGTTTTGCAACGCTCGCGCATATTAATAACTTCTGGATTACCGAAGAAGACGAACAATAGACGTTGAAAAGCGTCTTTTTTCCGTTTTGGTCCTTTGAAGTTTAGGGGATAGTCCAATTATTGAAGGCCTCCCTAACGGGGGGCCTTTTTTTTGTTTCTGGTCTCCCTACTGGTCGCGGCCGCTGCAGTCCGGCAAAAAAGGGCAAGGTGTCACCACCCTGCCCTTTTTCTAAACCAAAAGATTACTCGCGTTATGCAGGCTTCCTCGCTCACTGACTCGCTGCGCTCGGTCGTTCGGCTGCGGCGAGCGGTATCAGCTCACTCAAAGGCGGTAATTTACCAATGCTTAATCAGTGAGGCACCTATCTCAGCGATATTGTCTATTCGTTTCATCCATAGTTGCCTGACTCCCCGTCGTGTAGATAACTACGATACGGGAGGGCTTACCATCTGGCCCCAGTGCTGCAATGATACCGCGAGACCCACGCTCACCGGCTCCAGATTTATCAGCAATAAACCAGCCAGCCGGAAGGGCCGAGCGCAGAAGTGGTCCTGCAACTTTATCCGCCTCCATCCAGTCTATTAATTGTTGCCGGGAAGCTAGAGTAAGTAGTTCGCCAGTTAATAGTTTGCGCAACGTTGTTGCCATTGCTACAGGCATCGTGGTGTCACGCTCAAGTCGTTTGGTATGGCTTCATTCAGCTCCGGTTCCCAACGATCAAGGCGAGTTACATGATCCCCCATGTTGTGCAAAAAAGCGGTTAGCTCCTTCGGTCCTCCGATCGTTGTCAGAAGTAAGTTGGCCGCAGTGTTATCACTCATGGTTATGGCAGCACTGCATAATTCTCTTACTGTCATGCCATCCGTAAGATGCTTTTCTGTGACTGGTGAGTACTGGACCAGGATTAGTATTGAGAATAGTGTATGCGGCGACCGAGTTGCTCTTGCCCGGCGTCGATACGGGATAATACCGCGCCACATAGCAGAACTTTTAAAAGTGCTCATCATTGGAAAACGTTCTTCGGGGCGAAAACTTTCAGAGGATCTTACCCACTGTTAATCCAGTTCGATGTAACCCGCTCGTGCACCCAACTGATCTTTCAGCATCTTTTACTTTCACCAGCGTTTCTGGGTGAGCAAAAACAGGAAGGCAAAATGCCGCAAAAAAGGGAATAAGGGCGACACGGAAATGTTGAATACTCATACTCTTCCTTTTTCAATATTATTGAAGCATTTATCAGGGTTATTGTCTCATGAGCGGATACATATTTGAATGTATTTAGATCACGCATCTTCCCGACAACGCAGAACAGTTCCGTGGCAAAGCAAAAGTTCAAAATCACCAACTGGTCCACCTACAACAAAGCTCTCATCAACCGTGGCTCCCTCACTTTCTGGCTGGATGATGGGGCGATTCCAGGCCTGGTATGAGTCAGCAACACCTTCTTCACGAGGCAGACCTCAGCGCTAGCGGAGTGTATACTGGCTTACTATGTTGGCACTGATGAGGGTGTCAGTGAAGTGCTTCATGTGGCAGGAGAAAAAAGGCTGCACCGGTGCGTCAGCAGAATATGTGATACAGGATATATTCCGCTTCCTCGCTCACTGACTCGCTACGCTCGGTCGTTCGACTGCGGCGAGCGGAAATGGCTTACGAACGGGGCGGAGATTTCCTGGAAGATGCCAAAATATCTAACAGGGAAGTGAGAGGGCCGCGGCAAAGCCGTTTTTCCATAGGCTCCGCCCCCCTGACAAGCATCACGAAATCTGACGCTCAAATCAGTGGTGGCGAAACCCGACAGGACTATAAAGATACCAGGCGTTTCCCCTGGCGGCTCCCTCGTGCGCTCTCCTGTTCCTGCCTTTCGGTTTACCGGTGTCGTTCGCTGTTATGGCCAGCGTTTGTCTCATTCCACGCCTGACACTCAGTTCCGGGTAGGCAGTTCGCTCCAAGCTGGACTGTATGCACGAACCCCCCGTTCAGTCCGACCGCTGCGCCTTATCCGGTAACTATCGTCTTGAGTCCAACCCGGAAAGACATGCAAAAGCACCACTGGCAGCAGCCACTGGTAATTGATTTAGAGGAGTTAGTCTTGAAGTCATGCGCCGGTTAAGGCTAAACTGAAAGGACAAGTTTTGGTGACTGCGCTCCTCCAAGCCAGTTACCTCGGTTGAAAGAGTTGGTAGCTCAGAGAACCTTCGAAAAACCGCCCTGCAAGGCGGTTTTTTCGTTTTAGAGCAAGAGATTACGCGCAGACCAAAACGATCTCAAGAAGATCATCTTATTAAGGGGTCTGACGCTCAGTGGAACGAAAACTCACGTTAAGGGATTTTGGTCATGAGATTCAAAAAGGATCTTCACCTAGATCCTTTTAAATTAAAAATGAAGTTTTAAATCAATCTAAAGTATATATGAGTAAACTTGGTCTGACAGTTACCAATGCTTAATCAGTGAGGCACCTATCTCAGCAATCTGTCTATTTCGTTCATCCATAGTTGCCTGACTCCCGTCGTGTAGTAGCTTACGATACGGGAGGGCTTACCATCTGGCCCCAGTGCTGCAATGATACCGCGAGACCCACGCTCACCGGCTCCAGATTTATCAGCAATAAACCAGCCAGCCGGAAGGGCCGAGCGCAGAAGTGGTCCTGCAACTTTATCCGCCTCATCCAGTCTATTCCATGGTGCCACCTGACGTCTAAGAAACCATTATTATCATGACATTAACCTATAAAAATAGGCGTATCACGAGGCAGAATTTCAGATAAAAAAAATCCTTAGCTTTCGCTAAGGATGATTTCTGGAATTCGCGGCCGCTTCTAGAGTTGACAGCTAGCTCAGTCCTAGGGACTATGCTAGCTACTAGAGAACTTTCGGGATCAAGCTATGAAGGACGCAAGAGGGAACTAAACACTTTACTGAGGAAAAAGGAGAAATACTAGATGGGTCAAAGTAGCGATGAAGCCAACGCTCCCGTTGCAGGGCAGTTTGCGCTTCCCCTGAGTGCCACCTTTGGCTTAGGGGATCGCGTACGCAAGAAATCTGGTGCCGCTTGGCAGGGTCAAGTCGTCGGTTGGTATTGCACAAAACTCACTCCTGAAGGCTATGCGGTCGGTCCGAATCCCACCCAGGCTCAGTGCAAATTTATCCTGTGGCTGCACTTGAACGTGTGGCCTAATAACTCGGTACCAAATTCCGGAAAAAGAGCCTCCCGAAAGGGGGGCCTTTTTTCGTTTTGGTCCACATCCACCTGTGCGGAGCCTCGGTACCAAATTCCAGAAAAGAGACGCTTTCGAGCGTCTTTTTTCGTTTTGGTCCATCGAGTGGCGCGCTTAGTTCCTCGTTTTCTCTCGTTGGAAGAAGGAACATG
+
++%$$%&$$$#'&+,*)*(')-*,/:JEFJJHDEGB?88<=12/.--29;@ACJIJDDCEJCE/..()))121412/.-.<DHIJJFGJJIJEJJEJCIDJDGFJGJ?==90,,6669:88<=FEEDCHFHFJJJJJJJJJJDJIGGJJJHEC..89DFFFCBDGF-,,-63676;;<DDFHEC<:.-//;:7:;<>>IGGJH=;:>?=<;;--,,0**6;=A??@EF5444IHJIIGHEJJIIJJJJJJJJGHDFFGGGGGGFJFI>.,=@DJIFJ?<<=?3/..11-,,**++35DAA?AJ:663.**()(((),,-2122..(0.(((*))+,,))*198?AACDDEHJJGJGHGJEGHGFJIJJJGHIB@>?IFFFFIJJCG>7<DBFC<<C?@FGJJJHGHJJIJIJJG@JHJJJE??IJJJJGIIGJIJIJGEIIJHJJJJJHJIJJJJJEEJGJJJJJJJIJJJJJHJJJJJGJJJJJJIJ;:::JEDHJGFJJGJJIGJEEJJFFDFDC<;;;BDDAIDFFDDEJJHJHHJFGFFGGIJJJJ774/01121&&&&((((/+++,9?ACA>>>+**+?B?ACDACGJJJGFJJHJA;;;<54442'''&&%%&'''*033;@CE@AJJHJJJIGIIJGIJIIJHGGJFA?@>?@A<<;=AACGJJJHJJGJEGFJJJJJJJJJJHJE?**669BJJJJGGDGJHJJJJJJJJJJJJJGFFIJJJJJJGHHEHJJJJJJJJIJJGJJJJJJJJJIJJGEI;999GJJJGHIHJ>>?>GJHHJJEJ@A@443332=>?G==:77)((.('''&,&&''+049@EEHGJHHEFFCIGJ89:8@B*))*.++..1?GFDJHDJJJJIEC@=?0//0<97999B;;;=ABA@BHGIGJIJJJJJHJJIIJFJJJFB@@=74520/04DJCDDJHJ8770-:<944FHHGDGGJ<F@?@@GHJJJGFDJFEFJJIJJGJJJJJEJGFJJJGJJJJFHJJJIFHEFJJHJFHG==++++9:@?====JJIJHJJIJJJJJJJHGJJJJGJHJIJGGJIJCFJJIFIEJJJFDH<<<=>@A>@CCAFJJJGJIHJGDDCC=<@B<<<=BJIJJHFG:A@?9=>CAC112//0.9BDDEDEGJJJJJJFDF<@BA@;:9<?A@BJFJJJIIE<4//7112:<===CFHJJJIJHGJJJJJJJFJJIGJ@A@<1111C@?>;;IGJJJJJJF><;;@FJJJJJJJFJF@@AGHJIJHJIGGIJJJEDHIJCBABEFHJIFJHFJIIHGE@A=<;<806553//0.,***6<=G::=@E@??BEGEDBC>33;;<:::000556677877-)&&&&'&(*(()23('(-0----2/12--,/*&'%&'.//17,++&*)*+(())('(()&%)(''$%&,FEA@??=?D:BB5+((.2D==>>AA8@;?@<CA;9==BJJJGJHDB??>CCAA;??7878?>>??DEE114<C2***787=DFG@=??@D>>?IJIJAE6331442223FEIBCBBF9854568?212BJJHJHGFHJJFJJJJFJJGIFFJED49:65<-+((::7,,,<:4332,/%$%&**()-)((**-1+,0-,+-018>((()12IJJJJIG?=:;2110/*))*ADHHJGEDJIGFJ?;;:<>?>?@BGFJJGIJEH>??>CDB*((+=>?BACGEJGFJIJGJIEIHCIDD?/,,+,,*)('(&%%(+'&&).(01-,++**,-38;<ADCD:9;:77)''':888;BHCECCBDHEJIJJHJFJEJJGFJIEJJGJJIJHJJJJJIJGGCF?GDJHICD::;<>CJJIHJDEJE>;84532,/-)),)330118=<?JHGHFGFJIEFGJGJJEJEGH@??@DJFDCEJ=;=7@@A?@@@EDJGEJHEBGGGHHFJEJGJJJJJJIGIJJHGJHHJDIJJGFJD.,+,4466<6667>?@IJHJJJJJJIJJJJJHHHIIHJGHEIEJHFAACADBC@@??;=::;----E=...03'&&%&)++,=:<=AA==>>EB??ED11160055IJJGF@>?3222;::=BD@@>>??3339;:701854,+1.1230/19>><;000/'&&&%'(,),78;:99:>>@@CFFEJJJIJHJIGEEJHJJHJJJGEJEJHEJJJFJIGGJJIJIJJFJJJJGHGDCCFJJIJEEF>JCFFFIDDHJEHBB@=<?<<<D?@B@CJFGFIFEH@???JJCCCDHJ-,,,.40,))+%$$$&*((9=?CEJEDEIIJJIJBA@A?88776320,*)&'))(*++,+'''(5444CEJHJJGJEJGGJJIJGJJEHFJJAGDEJCHFJJJJFJJJJJIJFHGIJJJFDHGAC=)000DJ+**:?/.&%%&'%$%%$$%&%(--%'')5.*'''DFFDE710.--()'(-*//,,-1C;;?=>>=@BA@??43*4=>FJHFHJGEEDDC54445FJIJJJJEEEEJBCCCGJFHJJJJHJJIJFDBBCC8777H?>CJJGG==D@:1&&&'&+3348=?CFHGBAA=<>AFJH>=>ACCCJJIJJJJFJHGJFJJJHFHJJJJJIJJJIE>/0:>CE?AFFDA@@BJBBIJBCCCJJJJJFFHHJJGJFJJIJ91112-,,../..1056,>@554/1-*+,))***8<6EFGIDFDEJFJHJJGHA@?IJJGGJHJGJIJJIEJFIGGJJJJFJJJJFJFDBHJJJIDGJIJGJGHJHEFHJJJHIJJJJF@987,,,*++//'&&&)+&'99CJJJEIJ1112@EGFJJGIJJJJFAE=DICIGFHJGJHJGHJHJFJHIJJGFDDDCCIAACFJJJJJAA@BB@?844442113967::BDFGJIJJJJJIFIIHJJIFHJHJI6644702GJJJFJJIJHIJJJJJIJHECBBCJJFGFFJJGFGFJF>=<=JJH?@>6=78630@?DDDFJGJJEFDEJDFGFJJHJ;889GE??>@@@AJGFGHA=:98BCFJHGJEIEED7778EDGJJJJJGCEEGIGFJIJ@;:8771'&())('&&&&>?@A@IJJGJJHEBCEJB@A@JJEJGGJJDCBBADC?4AGIGJJJJEH?>4<9658=75465446B88CEHECDGGFJJGFEJFGJHJEJHJJJJJJJJFCCCFFIJIHJHJHHJJJJJJA?>E>?HC?=A@>@EIJGFJJHFIJJJGJJJJJJIHJJJJJJJHJIIJHJFBAAB68;40(('+++*)+((78::44/..2*'&(,,''''(,,22:><JFCIIJJIGGGECDABCC;JFJGJJJJFJJI>?DEJF?;;D<?:86232-./66BCFJDFJJDDCDDBDFJIIHHHJJGJJJJJJJDJEJJJIJFEJJJJJJFGJDJCHBD@==>EEIFJJJICFFJGGJIJJJJJEJJGJJJJFJJJJJIGIIJJIJJJHJJGA89:JHJFFJIJGFJEFDGJIJIJJJIGIHGIJIGJHFFGGJJJCHJGJHJGJJJFIJJJIJGJDHGFJGJJJJGIFJFGJGFJ>-,++)&&&+'&&',5220,7>;==<;97679ED@@@-:=@EEIGG:999=BJDBBFE****0'.:+'&&,,'&&.1ADDEJFIIGJHJGJFFFGJEFFJ=:9:=<7741,++788>58@F??B@DEDEHFIHJJHHJJ5334BDHB:-,,5@@=<99::CA@ACCDHGEGFDDFHF---,,-)*-.?A@AAGEFA=6656,*+5:??BBB?43,77:99221499:::<62002.,,-:88A>;::JHJJJJJJJJGJJJFJJGJJJJIFJIJHEDDBIJJJJGJJJGJFGJJIJEHDJDGE@?GG----GJI>==?EE9784/99=?BEHGGJJJJIFDFG//6181112<.*%%%&&&''22598//38;9839=<=?<JEDJGJJIJJJJIJJJIJJJHEJEH=)E;;@BCFIFJCFDDEDEBCFGGJDF?><759;;>AHJJIJIJJJJJHIIHHDFJGJJJFIFEEE==77:;JIGJJJJJJHFEEHEGEIFIBE<9/**;=6553445??EHJJGJJDJJDJJJJJEBCCHFJGJJJJIHJJJJJJIJJJJJJJHJJJJJJJHDJJFJ3333@EBAIJFCBFEJJBEI?@IJEDDDCBF>JJFFFDJHJHDEEEED@B@>@HJID6666@:>>DCHFJJJIIJJJJHA865119BDDCJFIJGEA>?@=878>A>....CJJIEJB?;9:=:;;('''(+))*2----)66,**,313-,++)+(&%%%(,27:IJHGFJFIEEDEJAA@4323++**''&'))(((((('&&(*))*--../0..//>CDFFFJJHJJIHFJJJGFJHJJHFFJJJGGGIJECD<93/;:(''',JDBAACJE>?>?GJJHJJJIG?>>>@?@A>?<A?988:::HJGJIJJGJHJEFGJJE<<<=CBB====IJJFJJIJGHJIDHIBDCEJFECAEIIJJJGCC???@=43///6/-+''6-,667=JHJJIGIEEIEFJIJJ7777BEDCCDHJJ@@@@FJJGJJJIJJJFJJJJCBBGJFFJDECCCD?A6.)**,2;:8?321334,)78:@FAC@:888;<69:4//4=A)'),+'''(896556<<8720..,+,0../7<>73-02+9:9666EEJDDCAAAAHGEJFJ;;::<86=@-''')//:<:;<<ECEDBCCGHJFFJ=88999A?9999@@3/43/.//55320...'')'%%$
@Glass_T7V_4_D3_12_1_9
GCCAGGGGCAACGTTTTGACTGGTCACTATTAAATGGTCAATCGCTTGGCAACGTTCTGCTGGCGGGGGGCTTAGGCGCAGATAACTGCGTGGAAGCGGCACAAACCGGCTGCGCCGGACTTGATTGAATTCTGCTGTAGAGTCGCAACCGGGCATCAAAGACGCACGTCTTTTGGCCTCGGTTTTCCAGACGCTGCGCGCATATTAATAACTCGGTACCAAAGACGAACAATAAGACGCTGAAAAGCGTCTTTTTTCGTTTTGGTCCTTTGAAGTTTAGGGGATAGTCCAATTATTGAAGGCCTCCCTAACGGGGGGCCTTTTTTTGTTTCTGGTCTCCCTACTAGTAGCGGCCGCTGCAGTCCGGCAAAAAAGGGCAAGGTGTCACCACCCTGCCCTTTTTCTTTAAAACCGAAAAGATTACTTCGCGTTATGCAGGCTTCCTCGCTCACTGACTCGCTGCGCTCGGTCGTTCGGCTGCGGCGAGCGGTATCAGCTCACTCAAAGGCGGTAATTTACCAATGCTTGAATCAGTGAGGCACCTATCTCAGCAATCTGTCTATTTCGTTCATCCATAGTTGCCTGACTCCCCGTCGTGTAGATAACTACGATACGGGGAAGACTACCATCTGGCCCCAGTGCTGCAATGATACCGCGAGACCCACGCTCACCGGCTCCAGATTTATCAGCAATAAACCAGCCAGCCGGAAGGGCCGAGCGCAGAAGTGGTCCTGCAACTTTATCCGCCTCCATCCAGTCTATTAATTGTTGCCGGGAAGCTAGAGTAAGTAGTTCGCCAGTTAATAGTTTGCGCAACGTTGTTGCCATTGCTACAGGCATCGTGGTGTCACGCTCGTCGTTTGGTATGGCTTCATTCAGCTCCGGTTCCCAACGATCAAGGCGAGTTACATGATCCCCCATGTTGTGCAAAAAAGCGGTTAGCTCCTTCGGTCCTCCGATCGTTGTCAGAAGTAAGTTGGCCGCAGTGTTATCACTCATGGTTATGGCAGCACTGCATAATTCTCTTACTGTCATGCCATCCGTAAGATGCTTTTCTGTGACTGGTGAGTACTCAACCAAGTCATTCTGAGAATAGTGTATGCGGCGACCGAGTTGCTCTTGCCGCGTCAATACGGGATAATACCGCGCCACATAGCAGAACTTTAAAAGTGCTCATCATTGGAAAACGTTCTTTGGGGCGAAAACTCTCAAGGATCTTACCGCTGTTGAGATCCAGTTCAATGTAACCCACTCGTGCACCCAACTGATCTTCAGCATCTTTTACTTTCACCAGCGTTTCTGGGTGAGCAAAAACAGGAAGGCAAAATGCCGCAAAAAAGGGAATAAGGGCGACACGGAAATGTTGAATACTCATCTCTTCCTTTTTTCGATATTATTGAAGCATTTATCAGGGTTTATCTCTTCATGAGCGGATACATATTTGAATGTATTTGAATCACGCATCTTCCCGACAACGCAGACCGTTCCGTGGCAAAGCAAAAGTTCAAAATCACCAACTGGTCCACCTACAACAAAGCTCTCATCAACCGTGGCTCCCTCACTTTCTGGCTGGATGATGGGGCGATTCACAGGCCTGGTATGAGTCAGCAACACCTTCTTCACGAGGCAGACCTCAGCGCTAGCGGAGTGTATACTGGCTTACTATGTTGGCACTGATGAGGGTGTCAGTGAAGTGCTTCATGTGGCAGGAAAAAAGGCTGCACCGGTGCGTCAGCAGAATATGTGATACAGGATATATTCCGCTTCCTCGCTCACTGACTCGCTACGCTCGGTCGTTCGACTGCGGCGAGCGGAAATGGCTTACGAACGGGGCGGAATACCTGGAAGATGCCAGGAAGATACTTAACAGGGAAGTGAGAGGGCCGCGGCAAAGCCATTTTTCCCATAGGCTCCGCCCCCTGAGCAAGCATCACGAAATCTGACGCTCAAATCAGTGGTGGCGAAACCCGACAGGTATAAAGATACCAGGCGTTTCCCTGGCAGCTCCCTCGTGCGCTCTCCTGTTCCTGCCTTTCGGTTTACCGGTGCAGTCCGCTGTTATGGCCGCGTTTGTCTCATTCCACGCCTGACACTCAGTTCCGGATAGCCAATTACGCTCCAAGCTGGACTGTATGCACGAACCCCCCCGTTCAGTCCCGACCGCTGCGCCTTATACGGTAACTATCGTCTTGAGTCCAACCCGGAAAGACATGCAAAAGCACCACTGGCAGCAGCCACTGGTAATTGATTTAGAGGAGTTAGTCTTGAAGTCATGCGCCGGTTAAGGCTAAACTGAAAGGACAAGTTTTGGTGACTGCGCTCCTCCAAGCCAGTTACCTCGGTTGGAAAGAGTTGGTAGCGAACCTTCGAAAAACCGCCCTGCAAGGCGGTTTTTCATTTTCAGAGCAAGAGATTACGCGCAGACCAAAACGATCTCAAGAAGATCATCTTATTAAGGGGTCTGACGCTCAGTGGAACGAAAACTCACGTTAAGGGATTTTGGTCATGAGATTATCAAAAAGGATCTTCGCCTGAATCCTTTTAAATTAAAAATGAAGTTTTAAATCAATCTAAAGTATATATGAGTAAACTTGGTCTGACAGTTACCAATGCTTAATCAGTGAGGCACCTATCTCAGCAATCTGTCTATTTCGTTTCATCCATAGTTGCCTGACTCCCCGTCGTGTAGATAACTACGATACGGGAGGGCTTACCATCTGGCCCCAGTGCTGCAATGATACCGCGAGACCCACGCTCACCGGCTCCAGATTTATCAGCAATAAACCAGCCAGCCGGAAGGGCCGAGCGCAGAAGTGGTACTGCAACTTTATCCGCCTCCATCCAGTCTATTCCATGGTGCCACCTGACGTCTAAGAAACCATTATTATCATGACATTAACCTATAAAAATAGGCGTATCACGAGGCAGAATTTCAGATAAAAAAAATCCTTAGCTTTCGCTAAGGATGATTTTCTGGAATTAGCGGCCGCTTCTAGAGTTGACAGCTAGCTCAGTCCTCGGGACTATGCTAGCTACTAGAGAACTTTTCGATCAAGCTATGAAGGACGCAAAGAGGGAACTAAACACTTTACTAGAGAAAGAGGAGAAATACTAGATGGGTCAAAGTAGCGATGAAGCCAACGCTCCCGTTGCAGGGCAGTTTGCGCTTCCCCTGAGTGCCACCTTTGGCTTAGGGGATCGCGTACGCAAGAATGTCGTCGCTTGGCAGGGTCAAGTAGTAGGTTGGTATTGCACAAAACTCACTCCTGAAGGCTATGCGGTCGAGTCCGAATCCCACCCAGGCTCAGTGCAAATTTATCCTGTGGCTGCACTTGAACGTGTGGCCTAATAACTCGGTACCAAATTCCAGAAAAGAGGCCTCCCGAAAGGGGGGCCTTTTTTCGTTTTGGTCCGCATCCACCTGTGCGGACCCTGGGTTCCAAATTGCAGAAAGAGACGCTTTCGAGCGTCTTTTTTCGTTTTGGTCCATCGAGTGGCGCGCTTCGTTCCTCGTTTTCTCTCTCGTTGGAAGAAGAAGAACGAGAAACTGGATACAGAGTCACACAGGACTACTAGATGATGCAAACGTTTTAGCAAATCGTCGCAGACAAGGCGATTCAGTAAGCCCGCAAAACAGCAGCAACCGCTGGCCAGTTTTCAGAATGAGGTTCAGCCGAGCACGCGACATTTTTATGATGCGCTACAGGGTGCGCGCACGGCGTTTATTCTGGAGTGCAAGAAAGCGTCGCCGTCAAAAGGCGTGATCCGTGATGATTTCGATCCAGCACGCATTGCCGCCATTTATAAACATTACGCTTCGGCAATTTCGGTGCTGACTGATGAGAAATATTTTCAGGGGAGCTTTAATTTCCTCCCCATCGTCAGCCAAATCGCCCCGCAGCCGATTTTATGTAAAGACTTCATTATCGACCCTTACCAGAATCTATCTGGCGCGCTATTACCAGGCCGATGCCTGCTTATTAATGCTTTCAGTACTGGATGACAACAATATCGCCAGCTTGCCGCCGTCACTGGCAACCTGGAGATGGGGGTGCTGACCGAAGTCAGTAATGAAGAGGAACAGGAGCGCGCCATTGCATTGGGAGCAAAGGTCGTTGGCATCAACAACCGCGATCTGCGTGATTTGTCGATTGATCTCAACCGTACCCGCGAGCTTGCGCCGAAACTGGGGCACAACGTGACGGTAATCAGCGAATCCGGCATCAATACTTACGCTCAGGTGCGCGAGTTAAGCCACTTCGCTAACGGTTTTCTGATTGGTTCGGCGTTGATGGCCCATGACGATTTGCACGCCGCCGTGCGCCGGGTGTTGCTGGGTGAGAATAAAGTATGTGGCCTGACGCATCAGCAACGCTAAAGCAGCTTATGACGCGGGCGCGATTTACGGTGGGTTGATTTTTGTTGCGACATCAGCGCGTTGCGTGTCAACGTTGAACAGGCGCAGGAAGTGATGGCTGCGGCACCGTTGCAGTATGTTGGCGTGTTCCGCAATCACGATATTGCCGATGTGGTGGACAAAGCTAAGGTGTTATCGCTGGCGGCAGTGCAACTGCATGGTAATGAAGAACAGCTGTATATCGATACGCTGCGTGAAGCTCTGCAGCACATGTTGCCATCTGGAAAGCATTAAGCGTCGGTGAAACCCTGCCCGCCCGCGAGTTTCAGCACGTTGATAAATATGTTTTTAACAACA
+
%,.+)))//.00126688<>?DEJJJIEC@>;:@D???>C@AC4443=>A@BA<===DBA@989:C@?JIFGEDDFJJJJJJHEDIDJJJIGJIIGG;;;:?<=@<74447;887<9B856500//+++*1-,+*'()++,0558@?@DCEHHE:;:;HFJJA?>AAA@:::9=''''7?;;<>JE.*%%%%&.2++))*111;;;:<CGHJJGJFGJFJDCBGD;:;@B@??@FDDIABAAJIJJJFEGA@>JDJF*(();C<<===ECDAJGJJIJII@IJJJGIIHJHJJFJ<<<<JFIIJJGJGJJEJGJHIGCB@>CHFJJJF=EHCAABJIJJJEJFJE7776777FFFDJJ>866446IIB(((HIFEEJJJGJDFJDJDEH9887:@?8@::>=A000/.<=@A;2212JD@>:<::;:FJJJIGD8.,**'(2--9:;;;HHEHCCDDFCBCDBDBB*(''+,,->IJIJJJDHJFFGF::::D=622277:@BHHFFJJ222/11*)))B@GHIHBA1001BAADEDGDE??=;<=6443762224877==CDJI??>>CHGDGEDGBEECCDDHIC@A?BAAIC==>GJIFHEIC?7631220++001-+,++'&&%)---.>>>BCGFECGGGJDHFFIJJIBC>=<>@DEEJFCGHIJJJGGG8777GJJEAJFHGIDHEFHGJJJJJD=<<<75-+++80<8779<CA@CFJE@>56667@BDFGGF?00068:9001CEG;::8:64*(**123?>@BBEIJJCA@70011///3.../=HJJJJJJJJJJJJJJJJHJDDGDGHIGGJJJJJJGEFGECCFJJJFJJIJGJJFJJFJIJFJJEJJGIJFJD@@AABC@@?@;;::5/'44ACFGDJ@=<<?@@?@JIFDDCBGEF<<<;4;?A@EGEGHJIE@HJHJJIJHFHIFJIHJHDA;=CECC>63104;8988;;334>@B2/**546<GGHJEIJJJ???;8546>FHJJJIJHFJJFJIJJIDI::792111@7888IEFJJIIJJJJJHJGJIHDJ??A>788HIFGFFGC5555@HEFFGIJGJIIGJIIJJIGJJHHJJEJJJJJJIHJJJJIJGEHJIFFC@B<20-2*)'%%%(----BIJGJJIJJGJJJGIIHFBCGHJJJBJ:6FGJHFFDJ6555IFJJFHJHJFDGFHJFB???JFFJCEFDD<999BCFEJJJE@B@;AAA?=81034;B=B971'&&)*(*+---21114=CDEHJ8889@>=88726;DJJJJJJJIDFJD44444IGIJJJFJHHJJEIEFIFIJJJCEFJJFIJFJJIJAFC=<2212222.-..-/.,-3:CBCCCBBGFJFB:5/...0''''3(()-A=<>>=<=@6&&&*/.+-2113>DCDFJJIJFHF=3>19</.,,105:8987----/*()(&''%%&%'('(.-//012FFEHEHEFHAF?9<97668AFFJJHIIGJHHJJJJJJHJJJJJJJJIJFEJEFJGJJJJJJHJJA@@AJH8888BEDGFJJICDFJJGJHJJIJJFFGJBAE656?JGHIIEIGHJJ888699FE999987/()01FJJGJJJJIFJGGJJGFJJJJJJJGJGJJFGFDHJJJGAA@AJIGHJJFEIHJFGJHJJIJJFJEJJJHHJJJFDDBB??@AFJA;67586((('(/8@FA?<;;:89CCCBB64-**.-+,,62222?CICEDFGJJBAADJJJJJJJIAA@AEJJJJJJJFJDDBCJJ880FEJJJJJJJJJJJGGGDFGGJIJDBDEA@@AHIDEIHJIFJ<<;<=>=AACCDCECCB@ABC:99BA9.--,-/../0AE;::8:669:6<<:557==7?F====JJGJC>=???C@:77578111150('''*++/+'00567>>>><7==<9;91(''++,++-=;;6../556JJEIEJ@@AAJJJIHJJJJFHEJJ2222<64'%%'+/.12,,789@IGBBC@=<=9<42''''....6334?200/1*,8/...B=CJG;BB7GFJGGFJ>,++'&$$%&()9EEHGJJHGJGHJJEJJHJCC?@BCGJBCDEFHJFJ::94---,*)&'%%'(*'&&&+,***000++@BJEJCEE?@77-,++-.-'''(29B?::3.-,,-*)+-57<>?E0000@/.))((78879:<>>@>==;5554;7>CCFBIFDBDC=<;56??AJJIJJJFJIHJJIGGJJJIHJJFIJHGJJJJJJJJJJIJJJJJDCA>==<CJHJIIDJJIEECCCIGIEGJIDEIIJ@BBEIJIGHFDDEEA>=>@88=CBFFFGGGEDFEFHGEJJFJECB711/3*****-'&&)))3222,++--:<47EGIHFFJ44447FJ==@@E10//.,8*'%()<;8799BDCHJIJJGGJFJECBAEEB=?AG@7678?;<=;;979651./2=:?>=?DFHHJGIJJJGJJ:888JIJJC444EJ?>>=@CCEB@A@9=:9747?ADCBBFE<<@>?:878@GCA;<>=7'%%(*32356<;<=D@:/-9/<>FGFEGJIFJGJJJIJ++++@JIJIJJJFFJIHJ;;;;JIHGJABBBJJJIFFDGJJFFGEJJHGHJJJGJJIJIJHJJGHJIIDAAJE+++,>;;88////)((('''-0201<=??GIGIJIJH@==<:3.//.DABA@BBDHC@>=CDJ<<EJJGHJHIJGFGGIJJJJHIFHGFJJGJGJIJIJGGJJGJFGGEJJJJJJJHFJJJJGJH9999GJGFGJB@@ACCCEJFJGDFJFCCBCECCA>@>;5334:10''+-//001''''.77;@@HDFJEGIJJJHCJHJIJJJJJJJJGHJJJJIHIFJJJHJJJJIJJJJJJJHIEGIFFJJHJJJJHGJJJJJJHJJGEGIJJJJGJJJJJJGHGGJGJJEC@FEEE=7::-.768CCDAF@?<=10.45B=?@AH;9:<;****/.(((*++++''((1121113:FFJJJHJGJH;;;;;;;;5222:A?('''ICEEJHEIECJJ@;986044@<:=B>,'%'()(*<?=AEFIJJJJHC>?@EIFIFDJJJHAB871//50;>==<=BA;2DJFIGJGJJJJJDGIJHJJHJJJJJIEDCCEFFFFHJIIHFJJE=<<<BFEFDDHFJJJECEFCFDG?@@@CA866;==:553145+556;6228EA>>::998778530113++'&&#$$%'&(16CA?>320-0(''((((7,()'+++2@ABCJJJGFGJFJIJHEJJIJFFJJJJGJ65567123778?DA?BA=:EGHJ7667>@?>BDJECBAAJJJJJGJJC==2222FJJJJJFDAGJEDCIFDH@?DJIGJHJFAFAB>GHJHJJEFJHJJJE=566>AC@@@A?=:CCCJGA;;;?E66644240122770///7541))1.(***++*,*21/3''')68;9CFEJFGDDJJ??IJGJADEJDF>.++,89)(()*)69;;:<;<C9999?/(''(687=>?BCFD;44BEDBDHIGECFF@434,()&,+**/.,,'&&'+*)''(),159;>??@FECDD>>??FBCBE=<8-)'))))+*((,1..0357799877=<;)((+&(''(((*36,,((.3:;<;<BE@@@A@A@666<GA@AB?322125.---6/))((*8899C@BEHJJIJJJJJIJJJIJJJGIJJIEGJJEGIJEFJJJHJ@DBJ:::9??>GGJ@>:77;DEDCJDIJGJJJIJJIJGHHJJECCE:'@?AICDB;90+**-=897210.-+DCJFGJGHHIGJFHFJIJJJIJDAGA799=?A@BJHFJJJGJJIJJIHJAAEGJJHHJHJJDF@HJJJJJGHGEJJJJJID<;<9762111888AFBCCBCFFEGIIJJJGJHEHFGEECAADHJJ=;;;GDJEF;++.07<;,--.22,((69:BDGJIFGDEJ=<<<IHEJIJJDFIJIEAA@@@8JHJJJEHHEIC:556HJ;<;<975(''''()(),22667@>9998>><=5*))%&&$%%&)*4@@@@HJJJGHGDJEJFA?@CIJJGJJJGJ=EDFHHJJIGJIIJJJFGFDJHJJIH5555;)1)(../0<8767:>@DDJJJJJ?@@@FJJGJHFGEJGIJJJGJJB@AACFJGJHIIFEGEEFFJJJIGFGHJJJJJJHFJJJJFIIJIJHJHJJGHJJJJJJJFFFEE@4444EIJJJFJJDEDGFCEBHGJGHEGJJGJJGDB@?@DDJJJIJJJJGFCB@D<8-**+(()/3689:;<333>==;>>>><<==DCGDBAABHJJEBJGGGJFJJJJFJGJGJGJHEIDJFEHJHB?@??2223HDBEEHGCDGEFD86(((&'%%**,.-//EHB;;;<B?@?@==<777922/./433399;BJFEHEEABIJG<9543223++*'&&$%')+('%%%)+/47@BA@AGJJJJJJJJHJJFFHJJJJGJIGJHJJJGEDEFIJJFFJJJGIJIIJEHDC=;3G::::JJGJFIGJIJJJHFJJJHIEIHE@<<><=9:JJGFDGFGJHJDFBCBCAA=<=>FFBDFDEDEECHJGGFCCDJJFJJIJJJGDFJDIGJJJJGGIHJIIHHIG=:53,,36756BABEGJJECCDCGJJJHJGFFJJJHFFEDEIGIJJJJHJJJJGJIJJJEGGHJJJJGHGDFHJGGJE@BCID>89;:50'''+*%
@Glass_T7V_4_D3_12_1_10
CTCTCGTCAACCATGACTGCCTCACTTTCTGGCTGGATGATGGGGCGATTCAGGCCTGGTATGAGTCAGCAACACCTTCTTCACGAGGCAGACCTCAGCGCTAGCGGAGTGTATACTGGCTTACTATGTTGGCACTGATGAGGGTGTCAGTGAAGTGCTTCATGTGGCAGGAGAAAAAAGGCTGCACCGGTGCGTCAGCAGAATATGTGATACAGGATATATTCCGCTTCCTAGCTCACTGACTCGCTACGCTCGGTCGTTCGACTGCGGCGAGCGGAAATGGCTTACGAACGGGGCAGAGATTCCTGGAAAATGCCAGGAAGATACTTAACAGGGAAGTGAGAGGGCCGCGGCAAAGCCGTTTTTCCATAGGCTCCGCCCCCCTGACAAGCATCACGAAATCTGACGCTCAAATCAGTGGTGGCGAAACCCGACAGGACTATAAAGATACCAGCGTTCCCCTGGCGCGCTCCCTCGTGCGCTCTCCTGTTCCTGCCTTTCGGTTTACCGAGTGTGATTCCGCTGTTATGGCCGCGTTTGTCTGATTCCACACCTGACGCTGGTTCCAGTACGGTAGAGCCAAGCTGGACTGTATGCACGAACCCCCCGTTCAGTCCGACCGCTGCGCCTTATCCGGTAACTATCGTCTTGAGTCCAACCCGGAAAGACATCCAGAAAGCACCACTGGCAGCAGCCACTGGTAATTGATTTAGAGGAGTTAGTCTTTGAGTAATTAGCCGGTTAAGGCTAAACTGAAAGGACAAGTTTTGGTGACTGCGCTCCTCCAAGCCAGTTACCTCGGTTCAAAGAGTTGGTAGCTCAGAGAACCTTCGAAAAACCGCCTGCAAGGCGGTTTTTTCGTTTTCAGAGCGAAGAGATTACGCGCAGACCAAAACGATCTCGAAATGATCTTATTAAGGGGTCTGACGCTCAGTGGAACGAAAACTCACGTTAAGGGATTTTGGTCATGAGATTATCAAAAAGGATCTTTCACCTCAATCCTTTTAAATTAGAAATTGAAGTTTTAAATCAATCTAAAGTATATATGAGTAAACTTGGTCTGACAGTTACCAATGCTTAATCAGTGAGGCACCTATCTCAGCAATATCTCTATTTCGTTCATCCATGAGCGCCTGACTCCCCGTCGTGTTAATAACTACGATACGGGAAGACTACCATCTGGCCCCAGTGCTGCAATGATACCGCGAGACCCACGCTCACCGGCTCCAGATTTATCAGCAATAAACCAGCCAGCCGGAAGGGCCGAGCGCAGAAGTGGTCCTGCAACTTTATCCGCCTCCATCCAGTCTATTCCATGGTGCCACCTGACGTCTAAGAAACCATTATTATCATGACATTAACCTATAAAAATAGGCGTATCACGAGGCAGAATTTCAGATAAAAAAAATCCTTAGCTTTCGCTAAGGATGATTTATAAATCACAGCACCTTCTAGAGTTGACAGCTAGCTCAGTCCTAGGGACTATGCTAGCTACTAGAGAACTTTTCGGATCAAGCTATGAAGACACGAAGGGAACTAAACACTTTACTAGAGAAAGAGGAGAAATACTAGATGGGTCAAAGTAGCGATGAAGCCAACGCTCCCGTTGCAGGGCAGTTTGCGCTTCCCCTGAGTGCCACCTTTGGCTTAGGGGATGGCTCGCACAATCTGGTGCCACTTCGCAGGTAGAGTCGTCGGTTGGTATTGCACAAAACTCACTCCTGAAGGCTATGCGGTCGAGTCCGAATCCCACCCAGGCTCAGTGCAAATTTATCCTGTGGCTGCACTTGAACGTGTGGCCTAATAACTCGGTACCAAATTCCAGAAAAGAGGCCTCCCGAAAGGAGGCCTTTTTTCGTTTTGGTCCGCATCCACCTGTGCGGACCTCGGTACCAAATTCCAGAAAAGAGACGCTTTCGAGCGTCTTTTTTCGTTTTGGTCCATCGAGTGGCGCGCTTAGTTCCTCGTTTTCTCTCGTTGGAAGAAGAAGAACAAACTAAATACTAGAGTCACACAGGACTACTAGATGATGCAAACCGTTTTAGCGAAAATCGTCGCAGACAAGGCGATTTGGGTAGAAGCCGCAAACAGCAGCAACCGCTGGCCGGTTTTGGAAACTGGTTTCAGCCGAGCACGCGACATTTTTATGATGCGCTACAGGGTGCGCGCACGGCGTTTATTCTGGAGTGCCGAGAACCGTCGCCGTCAAAAGGCGTGATCCGTGATGATTTCAATCCAGCACGCATTTGCCGCCATTTATAAACATTACGCTTCGGCAATTTCGGTGCTGACTGATGAGAAATATTTTCGCGGGGAGCTTTAATTTCCTCCCCATCGTCAGCCAAATCGCCCCGCAGCCGATTTTATGTAAAGACTTCATTATCGACCCTTACCAGATCTATCTGGCGCGCTATTACCAGGCCGATGCCTGCTTATTAATGCTTTCAGTACTGGATGACGACCAATATCGCCAGCTTGCCGCCGTCGCTCACAGTCTGGAGATGGGGGTGTTGACCGAAGTCAGTAATGAAGAGGAACAGGAGCGCGCCATTGCATTGGGAGCAAAGGTCGTTGGCATCAACAACCGCGATCTGCGTGATTTGTCGATTGATCTCAACCGTACCCGCGAGCTTGCGCCGAAACTGGGGCACAACGTGACGGTAATCAGCGAATCCGGCATCAATACTTACGCTCAGGTGCGCGACGCGAACCACCTCGCTAACGGTTTTCTGATTGGTTCGGCGTTGATGGCCCATGACGATTTGCACGCCGCCGTGCGCCGGGTGTTGCTGGGTGAGAATAAAGTATGTGGCCTGACGCGTGGGCAAGATGCTAAAGCAGCTTATGACGCGGGCGCGATTTACGGTGGGTTGATTTTCTGCGACATCACCGCGTTGCGTCAACGTTGAACAGGCGCAGGAAGTGATGGCTGCGGCACCGTTGCAGTATGTTGGCGTGTTCCGCAATCACGATATTGCCGATGTGGTGGACAAAGCTAAGGTGTTATCGCTGGCGGCAGTGCAACTGCATGGTAATGAAGAACAGCTGTATATCGATACGCTGCGTGAAGCTCTGCCAGCACATGTTGCCATCTGGAAAGCATTAAGCGTCGGTGAAACCCTGCCCGCCCGCGAGTTTCAGCACGTTGATAAATATGTTTTAGACAACGGCCAGGGTGGAAGCGGGCAACGTTTTGACTGGTCACTATTAAATGGTCAATCGCTTGGCAACGTTCTGCTGGCGGGGGGCTTAGGCGCAGATAACTGCGTGGAAGCGGCACAAACCGGCTGCGCCGGACTTGATTTTAATTCTGCTGTAGAGTCGCAACCGGGCATCAAAGACGCACGTCTTTTGGCCTCGGTTTTCCAGACGCTGCGCGCATATTAGATAACTCGGTACCAAAGACGAACAATAAGACGCTGAAAAGCGTCTTTTTTCGTTTTGGTCCTTTGAAGTTTAGGGGATAGTCCAATTCTGAAGGCCTCCCTTAACGAGGGGGGCCTTTTTTTGTTTCTGGTCTCCCTACTAGTAGCGGCCGCTGCAGTCCGGCAAAAAAGGGCAAGGTGTCACCACCCTGCCCTTTTTCTTTAAAACCGAAAAGATTACTTCGCGTTATGCAGGCTTCCTCGCTCACTGACTCGCTGCGCTCGGTCGTTCGGCTGCGGCGAGCGGTATCAGCTCACTCAAAGGCGGTAATTTACCAATGCTTAATCAGTGAGGACGCTTTCAGCGATCTGTATTATTCGTTCGTCCGTAGTTGCCTGACTCCCCGTCGTGTAGATAACTACGATACGGGAGGGCTTACCGTCTGGCCCCAGTGCTGCAATGATACCGCGAGACCCACGCTCACCGGCTTCGATTTTATCAGCAATAAACCAGCCAGCCGGAAGGGCCGAGCGCAGAAGTGGTCCTGCAACTTTATCCGCCTCCATCCAGTCTATTAATTGTTGCCGGGAAGCTAGAGTAAGTAGTTCGCCAGTTAATAGTTTGCGCAACGTTGTTGCCAGTATTACCAGGCATCGTGGTGTCACGCTCGTCGTTTGGTATGGCTTCATTCAGCTCCGGTTCCCAACGATCAAGGCGAGTTACATGATCCCCATGTTGTGCAAAAAAGCGGTTAGCTCCTTCGGTCCTCCGATCGTTGTCAGAAGTAAGTTGGCCGCAGTGTTATCACTCATGGTTATGGCAGCACTGCATAATTCTCTTACTGTCATGCCATCCGTAAGATGCTTTTCTGTGACTGGTGAGTACTGGACCAAGTCATTCTGAGAATAGTGTATGCGGCGACCGAGTTGCTCTTGCCCGGCGTCAATACGGGATAATACCGCGCCACATAGCAGAACTTTAAAAGTGCTCATCATTGGAAAACGTTCTTCGGGGCGAAAAGTATAAGGATCTTACCACTGTGATCCAGTTCAATGTAACCCACTCGTGCACCCAACTAATCTCAGCATCTTTTACTTTCACCAGCGTTTCTGGGTGAGCAAAAACAGGAAGGCAAAATGCCGCAAAAAAGGGAATAAGGGCGACACGGAAGTGTTGAATACTCATACTCTTCCTTTTTCAATATTATTGAAGCATTTATCAGGGTTATTGTCTCATGAGCGGATACATCTTGAATGTATTTAGATCACGCATCTTCCCGACAACGCAGACCGTTCCGTGGCAAAGCAAAAGTTCAAAATCACCAACTGGTAAGTT
+
22++&&'(0008:@A@@AAB87,),,,--.35AFHJJEJIJ:::HIJFJH?:;JFJJJJJJJEEEEHJJJFJJJJJJJJGEIJGJJJIHJFHGGJFDGFHIEFFJJJJJJGEFFIJJIJIJJJIJJJJJFJJJIJJJGHEJFDFFJJJJGJJIJHJIJJGHJIJFFGFE@98,*->8@;;;BDCB>>>=CCB8666;==87,+))+,-33=EJB@BBJJFJFGCGE?95367((((:>HFEJJIJJHJJJJJJIGJJJGJJJ@@@DJHJGE855556@HIJGJJJJJB4896,*)**(%%&,-.(23=98+('(''&&+-089<744458=@2111<ECBA?>?::>9.,*),49:9;DABCEEEGEE>D64325333:@JBCC@0>?@AGF@???IAB=<<:>>>JEJEFGJFG=;;;JFIJJJJJHJJGJJJJGJHJGJA?.-,,*($$%&+%&)*%())))((&'%$'%&+2213<AADEC76AAJJJHGJJJECGA?AABDJGH@-*''*/))**6:4DHFDE>>==AB::::=630+*'''(+,4:6666976/...-'.,-&'&%&$%*&$$$&%%-,,7666442.&&&&++**--48;BB;83'&&&)+16699BCHDAA@@=4277:@@EEDGJE@AAAF93339;>;768@>BAA:==;(('&(%%%;>@@CH<FEFJJHJJIJJJGJJJJJJIIJJHJJJFJJFJJGJH:99)(())*)(()*+*++,7<:B@ADGJE:--.<:=?@DDFJHIJJJGJ---5???BA??A9:7@@;A?>==??>766/3,*))%$$$9:9874<B3227++112;;2225-.45;IE?<583)@ACBADJA8--++.;2+++/;3+)'(,)(((127:B?C>==<=;;??ACFD@('''1)&%'10/..//...9:=EFJJIJJJGIHHGGD?>?CDHE,,,>GA?>=?@AGEFDHJ@DE>>@@EEFEDIFBA@=?=>BCIE?.-----+)-...,'''+66:><753+6*(((0,(%%4@BBEJJJA7;:::;;;<F;777888:)))))@ACEE@EIDEJFJ;;998999FFHIJDA98''''21//21111-.102+++*++,,++''*,23,--.988:<89'''&&&''*++55686362346<.**),556332223:33/8)'($$%(((+-0101132'''38GDJABBJJGJJG>><8-,,7:?B>=>>BJECA?ACCCBBDBC@ICEDDJEDEJGEHJJJHFEJDGJJGEJIFJGEDA=@3333==88778:::99HJJJIIGJJJFFBD0JHFJJJIFJEHJJJJGJGHJJFEB@1110110/.//00-7229>CDHJJFGFJGJJGJHGJJIEECJJJIEEFIGFJJGJFEFHJJIFJHFHJJHJHGBDBJJJJJJJJJJJJJFJGJDEGJCD==@)(()-&&##$&%%&%%%&''(+$$%'(*)+''''44699;;5333?JJC>>>JFDDJFCECEFE@?=.--0/0/059;1/.+,66668>99.,,*)$%&)*)'**+2''''6=***3E7666:9668458:=9?AEJIEBB>>CF=A@J>556BF<<:99:?@BCJJ?>>?DH8831ECGEEJFFJJEGE<>>==?=:855543225>B:;:=F9*;;@GA??<<:61-,*&&&'(&%&(-+,./20('')&&&'''+-+'')'&&&')+1<33;@??A@@>>>>A@<=EGIIIJJJJJHJEJJJJJEFGJGFJJHEGGIJJJIJJJJJJJFJJJJJGGHJJJJD<;;>C?@BGGE@A@AIJJHEGFE54410.0-*)))))..:DJGJE@E<;99<=DFGIFCIFI<9D=<<99:-,,)//874763'''(=<=>CECBBBGGJFIJJHJJHJFJJC-)))+778?IBJC@?@JJJGJGJJHJJJJHE@>>>@@;=??BCB?88;AJ8889::@<>@>?<<DEFEIFECCCIJJHJJJHJJJJCA==>?;?=?<99+))*+*&&%(--)+,=54321556>>@?@669:?A?>;.--3399@FJIJJJHIJJJGJFCCDFJJ1000;>BJHDCCGEJ;:;:;43,)-,,,+--))'*,-7666:9;>=<110+,65232411--//2.,(%%&,),,,;-,,,@@BDGJJFEIHJJBADJJJJJJJJB?>ID?JJEFBFDGBCGJFHJHBB;<:****/)(%%&')()'')012=CEEHEJJHFDD1111;/1022100//,'''(A=??972223:2'JBBFFEGHJJEEFJHJJJGJJJHG7...EFJGJIHGJJJEFDDCFGC99556GFFFEDB2(''(-@E?00088>;899;=9:<=554/0..18:>?@JJFJFDJACBDJFJFIIJHHJJEGJFJJHJHDBJEHJGJHEJIGJBEG77766:66=:;<FBB@@EGGFHJIJJJJED@@AJGJFE@?3994@JEEFDF99989:922568777:=9788AJHFGGF??>?:EJECJGDFJHJJJJHFIFHHHIFDHFB?@AAD750011234899;=@AEEFEHFJJJEIJFJFJFFFCDEGIJIJJ===>J;=CBABAGGJD????EJDJE?@@?CAAEJEGJDE?>==HHEIJJJ?;;;<BCEFH@AEGFDEFIJHCJFEDB=::ACD=...JJGIFJJJJGFIIJJJIGJJJGGFGIHJD@AAAGIJJJJJFJJHECGDJJHIHIFDCEG>>1(%#$$$%&(%%%'''*7;<@DJJEII(''(86-:;=7445776578367;?=><=?>ACDHHHCJC<979?A@BFIEJAGGIJJHGJFJJJJJEEHJJHJJIJJIGGJIEHGJJFFJIFJJGDJJJJJGJJIJJJJJJJJJJJJJJJHFJEJJJDDBB?997890,0//--..?C6667EBHJJGGJGDGJJJGGGHB@ABBDDEGJJJGJJJJ>>JDJFJFJGJGJJBAA?EFJD>===HHJJGHA@A?BJJHFJJGJJIFIJIJJJJHHJJHGGJJJJJJJJJIHJJJJJJE==GJJJDBCCJIJJJFIEJGIIJJJGIFJHJJJGJJ@@@;<<BABDEJHHJGED=DJJHJIGJJGFECDDAG<::99>>;8:JFFJIJJJJJJJIIJIIJJJJJGDCEJJJ?D<:::AEGJIJIJFEBH@??<88//1002///0754478:<;>>>??45<=D@BBFIJHHIJJIJJJJJG@BGB>>@>FJIJJIJJBD?@CCJGJJJJJJIJJIJGD:3333A@@@EIJJJJJJJJHGEGHJJ777BGGDGIEGFHJFGJGJJIJHDABCJJIJJIJFJIJ?@@C83334AA---**().4)/11887:9@@AJJJFGIFDEJGJIECJHGHB9:955689<88:@A;;;;<?@2223EJDJECDJHJ=HEFEFJJB5<8BAD;;8'%$%$)08**==EGJIJGD?43388FGHEJJJIJHFFGJJJGHIIJHJJJJG?==>BB9889??BB973/652(()*==<<;;;B4335..--3//+-201*,1(,+))&&)::1+++3/--9>>BCDBC@@ABJGEGDA=<(''****CEIDHJJJDGDB6465***GJJJJHJFJJIJFJIJGG;;;;JJCC95JGEJ>>>96>>DCD=>>>HJEDEBCAEAJJJJJJJJJJJJ@@@@GJJIHGIJHHGJHJJIJJJI==<)((('%$%&())4FHHJH>==>BAAA@-*((+()011=@BFFFJJIJGHDHHFHDHHJJIJEFJ;1..****)'&&&&&%&++)**'%%&%%)'((&&%&&&&&''''+15?@?AGGFFFIEA<<667FGJIIJGEIA>>=>?BJ??IHD??>?C743*)&'%%%1522<:==A:3223>?@?A@<AABBFJJJDBECGJ4443=880-,,24>=;;7(((&&&07:>=:;BB@AC?83/=:+>+B>@@=<<//678;<?CJHFJJJJHFJJJGJJCJJJJGEJJIGJGGGAA><=CABAC;<823<=:---+)*+04BDCJEJJJJIJJIGJJJJEHJJJJJJJHJE<<<<<0//0/.--,)&&'(**'*777=?ABHFCABC<<23D@@AAGGIIDB6568=83123652201*C<FGIJ>?>2222>>>>B>6663361111ACDJGFHJGFGHECFIHJJJIJGDEDA>>><>>3..23;CB320.02,+,,D<:99=IJJDEFHCHCGHJ@@??@B@DJHHHJGHJJHHFJIGJJGJEBFCIHGJJHJJJICIJJJIJJJEIJIJJJFJH**69AAFCCJGGFIGJJJIJJJJJIIJJI322232('&&&((./.1CFJDHJGHJJJGGJFFIHFFDJEEGJJJGJJJJJBBIDJEJFJJFJJGJJJIJJJJA?AIEGJJBB>>BAEJJJGJIHJJJJFGFJ;:;7788FEDJJJG@@A@GC:;;;FI;99C<('&%%%&(*(&%&$%&$&').)).7>8;786///07113;;;EDA@AAJJEJE5445(&&'*&&EJJHJJJJFDA?A:8=>BAHFAA950*&&)CCBAAIIFDBADCBBGBF?@DFIFCDAADA@CJFDG>FHJJJDEJJE:::561124*&&&1&&&&.)''(5***)./+<ADHGJHFEHIEHFJJHJJHGIEJGJJFFDEFEHHGJHH<;;;GJJJJDDGJJ<54('''388AB988,+**55?>>>EDCFE?>00;;==<77864335=?@C@AEGHIIJFJJIJJGFIEFCGJJICGB?@@B333'%$$%
@Glass_T7V_4_D3_12_1_11
CCTAGAGCCCCGCCAGCAGAACGTTGCCAAGCGATTGACCATTTAATAGTGACCAGTCAAAACGTTGCCCGCTTCCACCCTGGCCGTTGTCTAAAACATATTTATCAACGTGCTGAAACTCGCGGGCGGGCAGGGTTTCACCGACGCTTAATGCTTTCCAGATGGGACGTTTGCTGGCAGAGCTTCACGCAGCGTATCGATATACAGCTTCTTCATTACCATGCAGTTGCACTGCCACAGCGATAACACCTTAGCTTTGTCCACCACATCGGCAATATCGTGATTGCGGAACACGCCGAACATACTGAACGGTGCCGCAGCCATCACTTCCCTGCGCCTGTTCAACGTTGACGCAACGCGGTGATGTCGCAACAAAAATCAACCCACCGTAAGATCGCACGCATCATAAGCTGCTTTAGCATCTTGCCCACGCGTCAGGCCACATACTTATTCTCACCCAGCAACACCCGGCGCACGGCGGCGTGCAAATCGTCATGGGCCATCAACGCCGAACCGATGAACCGTTAGCGAAGTGGCTTAACTCGCGCACCTGAGCGTAAGTATTGATGCCGGATTCGCTGATTACCGTCACGTTGTGCCCCAGTTTCGGCGCAAGCTCGCGGGTAACAGTCAGGAATGAATCGACAAATCGCGCAGATCGCGGTTGTTGATGCCAACGACCTTTGCTCCCAATGCAATGGCGCGCTCCTGTTCCTCTTCATTACTGACTTGGGTCAGCACCCCAGACTGTGAGCGACGGCGGCAAGCTGGCGATGTCGTTATGATCCAGTACTGAAAGCATTAATAAGCAGGCATCGGCCTGGTAATAGCGCGCCGGATCAATATTGGTAAGGGTGGATAATGAAAGTCTTTACATAAAATCGGCTGCGGGGCGATTTGGCTGACGATGGGGAGGAAATTAAAGCTCCCCTGAAAATATTTCTCATCAGTCAGCGCCGAAATTGCCGAAGCGTAATGTTTATAAATGGCGGCAATGCGTGCTGATCGAAATCATCACGGATCACGCCTTTTGACGGCGACGCTTTCTTGCACTCCAGAATAAACGCCGTGCGCGCACCCTGTAGCGCATCATAAAAATGTCGCGTGCTCGGCTGAACCTCATTCTGAAAACTGGCCAGCGGTTGCTGCTGTTTTGCGGGCTTCTACCCAAATCGCCTTGTCTGCGACGATTTTTCGCTAAAACGGTTTGCATCATCTAGTAGTCCTGTGTGACTCTAGTATTTAGTTTCTCGTTTCTTCTTCTTCCAACGAAGAAACGAGGACTGAGCATCAATAGACCAAACAAAAAAGACGCTCGAAAGCGTCTACTTTCTGAATTGGTACCGGGGTCCGCACAGGTGGATGCGGACCAAAACGAAAAAAGGCCCCCCTTTCGGGAGGCCTACTTTTTCTGAAATTGGTACCGAGTTATTAGGCCACACGTTCAAGTGCAGCCACAGGATAAATTTGCACTAAGCCTGGGTGGGATTCGGACTCGACCGCATAGCCTTCAGGAGTGAGTCTTGTGCAATACCAACCGACGACTTGACCCTGCCAAGCGGCACCAGATTTCTTTCGTACGCGAGGAATCCCCTAAGCCAAAGGTGGCACTCAGGGGAAGCGCAACTATGCAACGGGAGCGTTGGCTTCATCCTTACTTGACCCATCTCATCTCTCTTCCTCTTTCTCTTAGTAAAGTGTTTAGTTCCCTCTTTGCGTCCTTCATAGCTTAATCCGAAAAGTTCTCTCATAGCTAGCATAGTCCCTAGGACTGAGCTAGCTGTAAATATAAGAAGCGGCCACGAATCCAGAAATCATCCTTAGCGAAAGCTAAGGATTTTTTTTATCTGAAATTCTGCCTCGTGATACGCCTATTTTTATAGGTTAATGTCATGATAATAATGGTTTCTTAGACGTCAGGTGGCACCATGGAATAGACTGGATGGAGGCGGATAAAGTTCCCAGCCACTTCTGCGCTCGGCCCTTCCGGCTGGCTGGTTTATTGCTGATAAATCTGGAGCCGGTGAGCGTGGGTCTCGCGGTATCATTGCAGCACTGGGGCCAGATGGTCAGCCCTTCATGGTCGTTATCTACACGACGGGGAGTCAGGCAACTATGGATGAACGAAATAGACAGAATCGCTGAGATAGGTGCCTCACTGATTAAGCATTGAGCTCATGTTCAGACCAAGTTTACTCATATATACTTTAGATTGATTTAAAACTTCATTTTTAATTTAAAAGGATCTAGGTGAAGATCCTTTTTGATAATCTCATGACCAAAATCCCTTAACGTGAGTTTTCGTTCCACTGAGCGTCAGACCCCTTAATAAGATGATCTTCTTGAGATCGTTTTGGTCTGCGCGTAATCTCTTGCTCTGAAACGAAAAAACCGCCTTGCAGGGCGGTTTTTCGAAGGTTCTCTGCGGCTAAAGAACTCTTTGAACCGAGGTAACTCGCTTGGAGGAGCGCAGTCACCAAAACTTGTCCTTTCAGTTTAGCCTTAACCGGCGCATGACTTCAAGACTAACTCCTCTAAATCAATTACCAGTGGCTGCCAGTGGTGCTTTTGCATGTCTTCCGGGTTGGACTCAAGACGATAGTTACCGGATAAGGCGCAGCGGTCGGACTGAACGGGGGGTTCGTGCATACAGTCCAGCTTGGAGCGAACTGCCTACCCGGAACTGAGTGTCAGGCGTGGAATGAGACAAACGCGGCCATAACAGCGGAATGACACCGGTAAAGGCAGGAACAGGAGAGCGCACGAGGGAGCCGCCAGGGGGAAACGCCTGGTATCTTTATAGTCCTGTCGGGTTTCGCCACCGCTCGTAGACGTCAGATTTCGTGATGCTTGTCAGGGGGGCGGAGCCTATGGAAAAACGGCTTTGCCGCGGCCCTCTCACTTCCCTGTTAAGTATCTTCCTGGCATCTTCCAGGAAATCTCCGCCCCGTTCGTAAGCCATTTCCGCTCGCCGCAGTCGAACGACCGAGCGTAGCGAGTCGGTGGGCGAGAGGAAGCGGAATATCCTGTATCACATATTCTGCTGACGCACCGGTGCAGCCTTTTTCTTCGCCACATGAAGCACTTCACTGACACCCTCATCAGTGCCAACATAGTAAGCCAGTATACACTCCGCTAGCGCTGAGGTCTGCCTCGTGAAGAAGGTGTCTTCTGACTCATACCAGGCCTGAATCGCCCCATCATCCAGCCAGAAAGTGAGGGAGCCACGGTTGATGAGAGCTTTGTTGTAGGTGGACCAGTTGGTGATTTTGAACTTTTGCTTTGCCACGGAACGGTCTGCGTTGTGGGAAGATGCGTGATCTAAATACATTCAAATATGTATCCGCTCATGAGACAATAACCCTGATAAATGCTTCAATAATATTGAAAAAGGAAGAGTATCATCAACGTTTCCATATAGCCCTTATTCCCTTTTTTGCGGCATTTTGCCTTCCTGTTTTTTGCTCACCCAGAAACGCTGGTGAAAGTAAAAGATGCTGAAGATCAGTTGGGTGCACGAGTGGGTTACATCGAACTGGATCTCAACAGCGGTAAGATCCTTGAGAGTTTGCGCCGAAGAACGTTTTCAATGATGAGCACTTTTTAAAGTTCTGCTATGTGGCGCGGTATTATCCGTATTGACGCCGGGCAAGAGCAACTCAGTAGCCGCATACACTATTATTCAGAATAAACTCATTAGTACTCACCAGTCACAGAAAAGCATCTTACGGATGGCATGACAGTAAGAGAATTATGCAGTGCTGCCATAACCATCAGTGATGCACTACTGCGGCCAACTTACTTCTGACAACAATCGGAGGACCGAAGGAGCTAACCGCTTTTTTTGCACAACATGGGGGATCATGTTAACTCGCCTTGATCGTTGGGAACCGGAGCTGAATGAAGCCATACCAAACGACGAGCATAAACCCTGATGCCTGTAGCAATGGCAACAACATTCGCCCAAACTATTAACTGGCGAACTACTTACTCTAGCTTCCCGGCAACAATTGATAGACTGGATGGAGGCGAGTAAGAGTTTAGGACCACTTCTGCGCTCGGCCCTTCCGGCTGGCTGGTTTATTGCTGATAAATCTGGAGCCGGTGAGCGTGGGTCTCGCGGTATCATTGCAGCACTGGGGCCAGATGGTAAGCCCTCCCGTATCGTAGTTATCTACACGACGGGGAGTCAGGCAACTATGGATGAACGAAATAGACAGATCGCTGAGATAGGTGCCTCACTGATTAAGCATTGGTAAATTACCGCCTTCGAGTGAGCTGATACCGCTCGCCGCAGCCGAACGACCGAGCGCAGCGAGTCAGAGCAGCGAGGAAGCCTGCATAACGCGAAGTAATCTTTTCGGTTTTAAAGAAAAAGGGCAGGGTGGTGACACCTTGCCCTTTTTGGACTGCAGCAGCCAGCTACTAGTAGGGAGACCAGAAACAAAAAAAGGCCCCCCGTTAGGGAGGCCTTGAATAATTGGACTATCCCCTAAACTTCAAAGGACCAAAACAAAAAAAGACGCTTTTCAGCGTCTTATTGTTCGTCTTTGGTACCGTTATTAATATGCGCGCAGCGTCTGGAAAACTGAGGCCAAAAGACGTGCGTCTTTGATGCCCGGTTGCGACTTCTACAGCAGAATTAAAATCAAGTCCGGCGCAGCCGGTTTGTGCACTTTCCGCGCA
+
22262,-4;>FIJEHJHJHGJIJGJJJJJJJJIHGJGJJJJJJJJJJIJJJJHJGJFHGIJJJCFGCEEB>>2/.:.>@AGDGIGJJHJJIIJJJJGJJHJGJCHJGGGJJJJJJJJIJFFEDBBGFJJJJAEFGDCBC2222GJEJHJJJJJJGJH@@85450/*(%&&%&%'66>B322225600>JIGJJJJHGJ????B?A7600*&')-47@@EDFDCJ<<>?A@<<<;=:((()8:GHJGFHEIFI7:;@AC@DIEDDEBHJH>>FFJFFGE><<=AJE@@@?@?C**))*'(((&&%%$$**,AAE<<<<B@?CIJJJ:999=>+*GBEF@9B?<0:88:54../..))*+0+--==?=?=<;113...H<<<?@?@@343487.)(*+./--***++,.-146:<>=>;367/.-,-,..*(,/135<<AEFJEE?@??B=0///1()>?ADGFGJJFJGFJJGHGJD:::;>>.../AABF?;;<=B7777ECC5***'**(+--5)))(**&<<>??>@999JIIGGFI<<<>9898C;;;:1''889@@BEHJJJJHJJJFGFEJC76311//423+FHECJJJHFJEJFD2221/*))(),-//.../112/1+&%%%%$&%%%**++++08889>?A@(''(3127<BAAEBDEAC7669B2000///001.-,-)))(+-54)))'''(*+*8111CJJGGHJJJJJFJJGGJFFE.()+()&%%(233;<86669C<<<>*))(((&'''-++*&%$$''(888:;>>4445<<;::;B::///044634422010///,+*),,5>EB<3332112;343%%%'%%%%()(((/>DBEIH;;::100)))+.***421??ACBJJHJFFGJJJCDGJJ@??>A7788EB<7787=<DDHAD?><==>IECE?AGFDJEJJJGGJGB=<747EJGJB@@?887.---CIDJHCJHIHHEHJJJFJJFJFJJJGGJJFIBABBH..)(((*.=999=A....0<8888@CCJFJJHGEIFHJJJJIJGJHEJFFIDJHFJHHJJJJJHIHJJJJJDGA2D:975555?CBBDDFDBBBDA@AJCDBA??A))CEJJEGJJIJEFHEIHJJJIHJJFGJJFGJJGJJHEFFJFFGJJEBCBFCA=<;:JJAC@?GEJJEJJDBDFJGHFJ><*))))))::;;;<?FJGJJJEDEJHFJJFIDFD---.=>>GFGJJJEDCFEC433111121352,..06BGHFGCEEDFB8?632(''--04-2...+'(*++-.--,..+(()*,,,-,,,7:7899..../.0<77*)(()(''+&)+())*+,-***(&&&&&&(((568ED8778B>-,,,43310*'&'*,,(&'&'&&&''('&'++053224/)((()0-./(()-/(2?BCABBCEJDFA>?EDIIHJEJHJCJJIFJJHFHHJEIEIHJECCGED@<221)'''219>HJCJJJJJHDB??DCCCDEFJFHJGFEF@3.-+'()''')$$%%'('%%.002/2785?@>@??@8@>B?@=<84584//0/3/'&&)'/.00-)))...0''&&'))699=520-/:=@@@BDDGHCFD@==@GFI@883-'%$$$$#$&&*+/1::82220.-./)()+''''*--.423.***.*-/'&**++/'*<:;?:4565/))12>>>?BAFCDEBFEJJGJEGJDFFDGFFI2///./,*'&&*00000FIAA;;9710000GGC??@@?>?>?CFD889JE999GF?==>>C'&&&%%%%&(././323/0//2400::DFBBFJDGFCJCGI>=>F759/0=CBDAA4>AC;///DDFJJJGJFEJJFEDCEHGGHIJEFGHHJGC@AGDDGJJJGFJGGIJJGJGJJJJJJJJJJGF<==>?CDEFJJHGJJEJJJEJJJJJFIIHJJFJD:::91+&%%',,)//--,'))+*899@CDA877744451,+(+,AAJGHHIHJGJJJJIHJJHGJJJ?D??B@3334<>=,++,<@866>;;<<EBDEGJJJGJJFGFGDJF89:EEIAA?>..-((((01:2.00///0001<<22//EJ88846798/+'%%&&4335A@:;;<&&&'+**+-+**+.,-1,-433398<AJDEFFJ<<<=EHGG@<8***,,,(**&&%%*)*,&%((578>>=>EEEECEEFECHI;@D/+>=>@6666BAHHJ7876<<?@JJJJHJJJJIJF322297699DGEJBBCAAAAIJ9:;JJJJJJGJFJHJJJJJIEJEJJEFJJJCBBEJJJE@BAJJHEB334=CDBA66555911,9?:3131.-.))**-/(/--++<<<DIAA@@FHG=;9;3336@1110:9431123/1028FGEFD6666E?<4478B=;:9<=@62128CA>//)))(''&*(&%&&&(70/01?EA:7567:B3202'&&&,EDJJHFC<;=BBJJFJJHJIJJHJJJIBCGFA>>5555<<>AHDJHBBAB----><<220001CHHAACIIA=--48:98///0,,,('&(*++.*(&&)*87&&&&,20,+-./112&,,39FGDGDFHC6667DA??====>BF<HFGEGGJJHJIJG>>>:767==6777<;>JJFEBBBBCDABCAIGGHJFJJFJHGHJJGHJFJIJHGJJJJBA>?<='''*/?@?<=>@JHB>?@))));5344;:::>B???BD5443:=>:99:///,00***1222566@<=>==BA@?::87*)+,0.33.&&&15::IIJJHEH8645>>DE?>?@@B?@C>.)DB5-./=>@@))))98'''%%&%%(()*4,,556:+***48<<==BDB>=AAFEJJJFCDA:933444CBD>>>D@==B>BD:<877<97778<ACHGJHJ?CE10-***,,0/5:?@A,,**+*,(*=13324G889FEDJDIJH@B77CEJD@@??DBJFDCEJBC98541114222@<??AEEA;97/./.,,,--,),+((,,*+'&%&'*)*+'&&,))*(()093333:EBDEFHHFHJJCFJDG888853/.5('%$&),-=>@JJHJJJJJJJJEGJJFFFGJFJEJEJJJJJIFEBBF8888BCIJJIDIJJJA?@>@AFC===<<>;=<=DJJJJFJ://*+.2@><;:;:-'''''6=BDFJJJJHHJFJJJJHGJHJIJJJEEEEEJI?<<=GGJHGJJC@B=;?889JIJJJJHJGJGHGGGGJJEDDEFGCEJJFGJGJJJFJHJJJJJGIGIGJJJFIEDEF?DB..-.?@@:::AACB;;944--.2:31/02=>2222767EJIGJJJIJJIJJHGJJJGJBDC610'''(+''*:@=>>J;;;IJIJGIGFJGGEJJJJJIFHIJJJGHBH==;933'%(&)**(***')&'&%%%''8CD>CJJJIJBJEJJJJJHJJDHJGHFHFHJJHJIDBBGDCBE>93335JHJJJJEFJJJIJJGJIJEGJJGGDEDJJFBAB@2223////)&&&'---.355CCDHDE@@?@DHDBCD=;;<@;;;6651,,.3010.('((*)**(&'(-*AA@=?;4=>?B'&&&***'&'())()/044BJFDEEJJ7666JJJJDJF:;;;JG<<88*?>=>22-(((((((+/-/..-../+%%%%%%%(-..65,,,+((%$&&'**++''&%'&%%%$$$%%((+,+*++//04468CJIF999894888;?+++++:<?@?@CBEHDCHCDEIEJJJGJEDEBHJIJEE@.-+)))-.**-,,.'%&(,9::HDJCEJIEJ?332372,*((((...00..3033CJHHDIFJHE=9881/4733522000.-,-4;4430))(((&'*;;79<>E;>?E??>>AGHJBE<>67333457?GJGJGJJIJFGEEE++++(%%&&%')'$#$'(056524422368:BE>>=>666)))&'&))$&('(&%$%'.323D8777??@50(1158B@AADEB:3JCJJE5433,)(%$$))&',2@@@AE@'&%%*')'&$%&&'')))+1111?@?>>@@>??B;CD<DIJGJJFGHJJJJIJJDE98*(*)))+19001EJFBEC;887//.22433,,/./<<A>9993333>>?<=CEJHJIJHHJJHIGGGJ@>//<;JJJJGFGEIDDCB???CC666122AD=<=:988<<==@?///0?@@>::<=B4334.---0@CC===DJDDCGAAAB3,,)%&,,,...2223=DJGFJIJDA>>85/'&&&.<>>>EGEJJJJJGJEJJHHJJJJHJJHJDDDCHJJGA@>=@9751,*('%$$$'/3;A7DB@@>?AAEHIHJHJEJJJJJJGJJGJGJEEJJJJJHFEGFIJJFDB<<<=GJJEJJJFJGEJCIJ>F9@><)%$$')+**-****1,+,387''''*+,3/--.0//151535EFFGJFHEJFJ;3..<::;B@@A<;<.--.6;6C???<>>><<=EFCDFDFHCJDCGGEJJJGIED)()0=;<<00/0++223-.=EFJJJJJJH7766>@DF=++++11--.889HJGEDDDC=69<@B?@?@GABAAA6-+++98:8<<CBFCACFJFDDDCC8JHJFEHD?;=86,+*++&(/19:BBDFIJFJIFFEC>===I@?>?@G:9<;3225<//'$$%((+(.''('&
@Glass_T7V_4_D3_12_1_12
ACCGCGTTGCGTCAACGTTGAACAGGCGCAGGAAGTGATGGCTGCGGCACCGTTGCAGTATGTTGGCGTGTTCCGCAATCACGATATTGCCGATGTGGTGGACAAAAGCAAGGTGTTATCGCTGGCGGCAGTGCAACTGCATGGTAATGAAGAACAGCTGTATCGATACGCTGCGTGAAGCTCTGCCAGCACATGTTGCCATCTGGAAAGCATTAAGCGTCGGTGAAACCCTGCCCGCCCGCGAGTTTCAGCACGTTGATAAATATGTTTTAGACAACGGCCAGGGTGGAAGCGGGCAACGTTTTGACTGGTCACTATTAAATGGTCAATCGCTTGGCAACGTTCTGCTGGCGGGGGCTTAGGCGCAGATAACTGCGTGGAAGCGGCACAAACCGGCTGCGCCGGACTTGATTTAATTGTACTGTGAGTTCGCAACCGGGCATCAAAGACGCACGTCTTTTGGCCTCGGTTTTCCAGACGCTGCGCGCATATTAATAACTCGGTACCAAAGACGAACAATAAGACGCTGAAAAGCGTCATTTTGTCGTTTTGGTCCTTTGAAGTTTAGGGGATAGTCCGATTCTTGAAGGCCTCCCTAACGGGGGGCCTTTTTTGTTTCTGGTCTCCCTACTAGTAGCGGCCGCTGCAGTCCGGCAAAAAAGGGCAAGGTGTACCACCCTGCCCTTTTCTTTAAAACCGAAAAGATTACTTCGCGTTATGCAGGCTTCCTCGCTCACTGACTCGCTGCGCTCGGTCGTTCGGCTGCGGCGAGCGGTATCAGCTCACTCAAAGGCGGTAATTTACCAATGCTTAATCAGTGAGGCACCTATCTCAGCAATCTGTCTATTTCGTTCATCCATAGTTGCCTGACTCCCCGTCGTGTAGATAACTACGATACGGGAGGGCTTACCATCTGGCCCCAGTGCTGCAATGATACCGCGAGACCCACGCTCACCGGCTCCAGATTTATCAGCAATAAACCAGCCAGCCGGAAGGGCCGAGCGCAGAAGTGGTCCTGCAACTTTATCCGCCTCCATCCAGTCTATTAATTGTTGCCGGGAAGCTAGAGTAAGTAGTTCGCCAGTTAATAGTTTGCGCAACGTTGTTGCCATTGCTACAGGGCATCGTGGTGTCACGCTCGTCGTTTGGTATGGCTTCATTCAGCTCCGGTTCCCAACGATCAAGGCGAGTTACATGATCCCCCATGTTGTGCAAAAAAGCGGTTAGCTCCTTCGGTCCTCCGATCGTTGTCAGAAGTAAGTTGGCCGCAGTGTTATCACTCATGGTTATGGCAGCACTGCATAATTCTCTCTGTCATGCCATCCGTAAGATGCTTTTCTGTGACTGGTGAGTACTCAACCAAGTCATTCTGAGAATAGTGTATGCGGCGACCGAGTTGCTCTTGCCCGGCGTCAATACGGGATAATACCGCGCCACATAGCAGAACTTTAAAAGTGCTCATCATTGGAAAACGTTCTTCGGGGCGAAAACTCTCAAGGATCTTACCGCTGTTGAGATCCAGTTCGATGTAACCCACTCGTGCACCCAACTGATCTTCAGCATCTTTTACTTTCACCAGCGTTTCTGGGTGAGCAAAAACAGGAAGGCAAAATGCCGCAAAAAAGGGAATCAGGGCAACACGGAAATGTTGAATACTCATACTCTTCCTTTTTCAATATTATTGAAGCATTCTCGGGTTATTGTCTCATGAGCGGATACATATTTGAATGTATTTAGATCACGCATCTTCCCGACAACGCAGACCGTTCCGTGGCAAAGCAAAAGTTCAAAATCACCAACTGGTCCACCTACAACAAAGCTCTCATCAACCGTGGCTCCCTCACTTTCTGGCTGGATGATGGGGCGATTCAGGCCTGGTATGAGTCAGCAACACCTTCTTCACGAGGCAGACCTCAGCGCTAGCGGAGTGTATACTGGCTTACTATGTTGGCACTGATGAGGGTGTCAGTGAGATACTGCCGTCTTGGCAGGAAAAAAGGCTGCACCGGTGCGTCAGCAGAATATGTGATACAGGATATATTTCCGCTTTCCTCGCTCACTGACTCGCTACGCTCGGTCGTTCGACTGCGGCGAGCGGAAATGGCTTACGAACAGGGGCGGAGATTTCCTGGAAGATGCCAGGAAGATACTTAACAGGGAAGTGAGAGGGCCGCGGCAAAGCCGTTTTTTCCATAGGCTCCGCCCCCCTGACAAGCATCACGAAATCTGACGCTCAAATCAGTGGTGGCGAAACCCGACAGGACTATAAAGATACCAGGCGTTTCCCCCTGGCGGCTCCCTCGTGCGCTCTCCTGTTCCTGCCTTTCGGTTTACCGGTGTCATTCCGCTGTTATGGCCGCGTTTGTCTCATTCCACGCCTGACACTCAGTTCCGGGTAGGCAGTTCGCTCCAAGCTGGACTGTATGCACGAACCCCCCGTTCAGTCCGACCGCTGCGCCTTATCCGGTAACTATCGTCTTGAGTCCAACCCGGAAAGACATGCAAAAGCACCACTGGCAGCAGCCACTGGTAATTGATTTAGAGGAGTTAGTCTTGAAGTCATGCGCCGGTTAAGGCTAAACTGAAAGGACAAGTTTTGGTGACTGCGCTCCTCCAAGCCAGTTACCTCGGTTCAAAGAGTTGGTCACTTCAGAACCTTCGAAAAACCGCCCTGCAAGGCGGTTTTCATTTTCAGAGCAAGAGATTACGCGCAGACCAAAACGATCTCAAGAAGATCATCTTGTTAAAGGACACGTTCACTTCAGTGGAACGAAAACTCACGTTCAGCGGATTTGGTCATGAGATTATCAAAAAGGATCTTCACCTAGATCCTTTTAAATTAAAAATGAAGTTTTAAATCAATCTAAAGTATATATGAGTAAACTTGGTCTGACAGTTACCAATGCTTAATCAGTGAGGCACCTATCTCAGCAATCTGTCTATTTCGTTCATCCATAGTTGCCTGACTCCCCGTCGTGTAGATAACTACGATACGGGAGGGCTTACCATCTGGCCCCAGTGCTGCAATGATACCGCGAGACCCACGCTCACCGGCTCCAGATTTATCAGCAATAAACCAGCCAGCCGGAAGGGCCGAGCGCAGAAGTGGTCCTGCAACTTTATTCAAACTGCATCCAGTCTATTCCATGGTGCCACCTGACGTCTAAGAAACCATTATTATCATGACATTAACCTATAAAAATAGGCGTATCACGAGGGCAGAATTTCAGATAAAAAAAATCCTTAGCTTTCGCTAAGGATGATTTTCTGGAATTCGCGGCCGCTAAGAGTCTGACAGCTAGCTCAGTCCTAGGGACTATGCTAGCTACTAGAGAACTTTTCGGATCAAGCTATGAAGGACGCAAAGAGGGAACTAAACACTTTACTAGAGAAAGAGGAGAAATACTAGATGGGTCAAAGTAGCGATGAAGCCAACGCTTCCGTTGCAGGGCAGTTTGCGCTTCCCCTGAGTGCCACCTTGGCTTCACGGGGATCGCGTACGCAAGAATGTGGTGCCGCTTGGCAGGGTCAAGTCGTCGGTTGGTATTACAGAAAACTCACTCCTGAAGGCTATGCGGTCGAGTCCGAATCCCACCCAGGCTCAGTGCAAATTTATCCTGTGGCTGCACTTGAACGTGTGGCCTAATAACTCGGTACCAAATTCCAGAAAAGAGGCCTCCCGAAAGGGGGGCCTTTTTCGTTTTCGTGCACATCCGCCCTGTCTGCGGACCTCGGTACGAAAAAAAATCCAGGAAAAAGAGACGCTTTCGAGCATCTTCGTTTGGTCCATCGAGTGGCGCGCTTAGTTCCTCGTTTTCTCTCGTTGGAAGAAGAAGAAACGAGAAACTAAATACTAGAGTCACACAGGACTATTAGATGATGCAAACCGTTTTGAAAATCGTCGCAGACAAGGCGATTTGGGTAGAGCGCAAACAGCAGCAACCGCTGGCCAGTTTTCAGAATGAGGTTCAGCCAGCACGCGACATTTTTATGATGCGCTACAGGGTGCGCGCACGGCGTTTATTCTGGAGTCAAGAAAGCGTCGCCGTCAAAAGGCGTGATCCGTGATGATTTCGATCCAGCACGCATTGCCGCCATTTATAAACATTACGCTTCGGCAATTTCGGTGCTGACTGATGAGAAATATTTTCCAGGAGCTTAATTTCCTCCCCATCGTCAGCCAAATCGCCCCGCAGCCGATTTTATGTAAAGACTTCATTATCGACCCTTACCCAGATCTATCTGGCGCGCTATTACCAGGCCGATGCCTGCTTATTAATGCTTTCAGTACTGGATGACGACCAATATCGCCAGCTTGCCGCCGTCGCTCACAGTCTGGAGATGGGGGTGCTGACCGAAGTCAGTAATGAAGAGGAACAGGAGCGCGCCATTGCATTGGGAGCAAAGGTCGTTGGCATCAACGACCCGCGATCTGCGTGATTTGTCGATTTGATCTCAACCGTACCCGCGAGCTTGCGCCGAAACTGGGGCGCAAACCTGGTACGGTGATCAGCAGATCCGGCATCAATACTTACGCTCAGGTGCGCGAGTTAAGCCACTTCGCTAACGGTTTTCTGATTGGTTCGGCGTTGATGGCCCATGACGATTTGCACGCCGCCGTGCGCCGGGTGTTGCTGGGTGAGAATAAAGTATGTGGCCTGACGCGTGGGCAAGATGCTAAAGCAGCTTATGACGCGGGCGCGATTTACGGTGGGTTCATTTG
+
))*1>ABD;:99@@GJJJGIIJHJJJGGI668697445BEJJJJJFJJJE?>>>CD@=7667<;68CDFEFF:<2?2222JJJGJJJFJJJJJHFIBB?*)))('&%%&&%$%'+**)*=AGFEJHJJJJJJIIJJJJIJJJJJJJJJCJIEHHJ9989=.-,)4677555?=866:?BC;;;:?CJBBB;;9:445342128<=@HJJJHCJIEJGH772'&&(=>>FECI?>=F>@CGDJFGCDIJJHHIDBBAF<=?87777776@@F>;::<?DEIEJFJJHH>;8644..?BEDIEJEEJGEFJJJJJJJJJJFJJHHEHD@1111???<99EFJFAAA::72/(*+3:6674530126?GHGJFIFDJJEIJFJGJJJHHJJEB@AB??>?CJJHJJIDBAA=67641(.-+%%%&339877;<88@:::<2666:;879<DED<;<<IEJGJIF??@AJJFGIEJJJJ;A@GGJJ?><:40**)))'(&')7<;;CBCD@;;;95/++--///399<<766****BA951.%$#%')&%%'*.63566999<>?ABCEC?A?@JHF9874*&%&),,.-=GFJJHJJJJJGBD000=B@?=;:?4087=A@?CEFFJJJJJJGJF;:;:CFIIGJGFHEE>=,,-AG;433GIFFDFJ6658C7.'''.:=BC7:712994(%'86?EJJIEHFJJJHEIFJIFIJJJGJJHIJJFHFIJJJFCEEGEDHJHFJJ/..0IF2222@B=4445GJJJJIJJIG;99:6555:****@B:9::IHJIJHGJJJIIFIJJJBDDJJJJGGGJEIJIGJGGCABBBGGJC==;9;;<DDB><<@AA?@DDJJJJFGJJJJFDCCD@@DD3:>78JDFCHJJIJGJJJHJJIIGIJHJHJIJJFJEA?>=DIHIJJJJHJEHJHJJFJJHIEDIJJHHEFFFJJGFEEBEDJJJFJJFJJJHIJFA:JFIJJFHFHGJJGJGGDEBA?<>DDIEE>J=<;74521/3721/-))))-89??@JECAA=@@BGIDIJEIJIIHHGJFIGFFEGJFA<=?DJIHEGHIHFJJJJJJGJJGEHDJJFJFHIIHIJJGIEEJJFDCDGIHFJJHEBCA0-*)BA?=<7788EGJGJHGJEGDAC@CBCJFFJEBBBEDFIGFIJIDFHJJCIFHCEA21131174212B@???F@G77++,,66899IEE;8888=>>JJJJJEGEJFBDEEFH?<=HIIGI?;::;?667AHHJJJJHJEGGHJJJJGJJA@@BJJJFJJGJIJGJJIJFFHHJIJHIJJ6556DB>A00))')-49;>>>:3***@JIIJJGJJEJJJJJJIJJIJJJJCABBJHCFCJJJJJHJJJIIJI;56<@<=EJDDFJJJJGEHJEFDEDDE<JJHGJEJJEDDDFJ<((()<::<?IHFEJEJJJJJJIJJHEJEJJJJJJJJJJJJJJJJGIHJHHEFJJFHHJFIJIIHGJ=<<JJJGIJJDB7555CABEJFEB888389;<;..---.87:?8777>=C??>@?121/112AHGJJJJJJJJEJJ702AJJJ@;;C@42238/9:978;=AC=;<8::=-,,-477D@=;<DDEDGFHJJIJEC@9999<JFCB3++/''&&&()'''&*)'3>=>>98,++-673,++*''&'22CCDFHD=;::<<<:=A>DEC@77700+(((4IGJGGGCA?;<HIHJDCDEJFGJJHJIIJIJJJHFFG>6677.+**(()+31351BBDIFHJIGGHEFJHDGCCJJJJJGJE=<<JJFEJCABJGJHEFDFGGHGJDEHFJHJDEGEJJJJJJJGJJF8888=10/04:2262?AGGJCBHABAFHHHJGGHHFJIJ?=>>=;:;<BJEHDB@6577>88?EEIIDHJJJEGDGGJJFJJIGJJJJDFIGJJGHIJJJJJEHHJIGJJJJIJHJJGJIIJGJIJJJEJJJJFFGHJJE;+**))''&&%$$%%&&&((%(;86461:@IIJJGHJJJDIGJJJJECEFJJHJJJGII?=::<@>//EGJFI(((&'(+,+*)%*/6=ABGGJD@ACDB@ABBB9897>?@@=555ABEJJDGJJBBCEGJHJJJIIIGJHJ:8,*((''))3431,,,.-/2;HGJDGGDD=65327652.*)))+,/788EJJJIIFDFDA:6556EGFGIEJC852/...-/-2723<;3327<@BGFJ==>JJJHFGJJJJJJJJIJJJICDB553389?@?JGGGJJJCDID>=978576100//+****,,))&(/-011113:BJF>DJFC@82248A@@BFJJFBE@DDDJI@GABBCCJHDJCBFGHJEEDEGHJJHJIJFDGJJJHJGIGHIHIJGJJGFA==EGJJEJJGJJJJJJJGJJHEHBA>BB@ECFFIHJJJ?=;;GGE@AJFIIJGGHHHFJCD?>AA<?@AD;=>>>=CE;:9:=AFIJJHJJJJJEJHJHJFIDJGGGFJIJJ?@@@FEFGDJJHIDDFFFDAC@?DEEJJHCDDAAABJJJJJHHDJFJFGJDEHJIECDEFFEJJHED=86688:::>CJH<;;;=HJEJFEJBCDFJJGJJJJHHFHGJIJJHIHJJJJJJHJ>>>>FJFFHFHIFIFJGGJJG@??7?>A:;9555680'%$$&&$$$&''(*(%%(-''((/A>=<==<=<>C944788986;;1((()1/+)))4CBEIFFDHJJ???@JGFHJCFCJD6666<556589751-'&%'+%&'&)))*&))*)&'%'('&$%&&(+141/-*7=<;866222)'%$%%)00//5ACDGEIE??F<=;:<=ECDA=>><7),,,,115>@B?BHGF?B:EGFJJGJFFJJJJJJJGJJG?>>>JJJJIJJJJF>;'''*,:;<FB@CCFJFJJJFJJJJJJJFJF::99E@==>DFGJDDCDF6420..//2333AA?8786778@BD=EGEJJG3323GJFJJFFFBAGA@A??A@J@<<<200//.)))+/223>@==9=@?@>:BAEDFJGGDFHFGJJIJGJJGJJJJGAJ;;<<>>>:4-,-.8=;9979=4(EDBA?>DACBAHJHIHGJHFJJHJEJEAA7<=6>68.--0464588;EJJFGIJHJ***/;9)(%%')('$#$%&,./199:?>A@FIHGJIGC?899:IHIFJEFEIJIHJIJJGJGEEAAFHEEJGJEFIHJJJIJJFJJJGJFFJGDFJ=<=DBCJJJJHJJJJJJJGHEA@ACEJJJFDGEECCDIHHCCDDFDDC:=****<:677>CDB>;88....766)&&+26****;ABBDA@AA32118?B....>??@@HBB@@CD<;;(''')+,.054-++(5899;BJJJJJGJHHD331..0/:833=8:778ECCBDD99888599?=7=?=:CH==<A@>;<@HBECIECFEEJGDGEHEG??@AB<89:AE65:5AD?GEIFJGIIJFCHDJJ?>98>@>3335::776796--..5223//0JHD@<<9:320./)((-/((&%'&''''(0*:?A==A<D:734<:;<BEAFGFH222-..**/.11=ABDFIJJFHIIJJJJGJJEDA-,,/2''(*,2,,3+..05EJDGJDEGFGIFEJJI>>>>JDGABA@==88....DJJJJJECDCJBBCFJHFGHJJFDJJJHHJ=<;<@ABEFCEIDIJ@>8188;CDHEA;::;@B?:1000<A*(('('(++*)'),,/0-&%&&344111-,,-+,''')**+,,,+)),.*+5>DDCCED?>>=>1//01(%$$'&))*7..04873.)))/.,,-0.120*/008:=CHCHGJC@41?=>@ACBA>@>9654380-;GHHCDDB?@@GFDA:4578;CCAA@@<;894****77A@?AG<<;AJ??<<5)')1:;1///<<<AEFA?>?CCFFD93333*((&&%$%48<77::=??JJJEJIFEDJBA?5IIFEEJIIECCCDD?<:75+++66=AGGJHJJJJJJJJJJGJJJFJGHDADFJEGJBGIJGJJJGJH===<@=<79=21/49@@@=8897<<BBHGEHFJJJII===<JCHEGIEFED?*(('(GJJIBAAAHJJJIJJJCBADEEJACDIHJJJJIJJHJGJJIJJEDGGJJJGJJJHIJJJ<:77;B<9778B30,+,*(''''69:ICCD<3?=;<9894224??2222A@ADDDHGJHJJJHIJJIHJEGJHJJDFEDIDJBD61123+28)---*43,,2+++,88>*))(7343))))*))(()15788<@=<:=EDHJJIJJJJIIJJJHJJDEGEG@>@ABEBIIJ=>>7EFFFFJFJGJHEIIDHCCJ<<<<FJJJGDFDIJIJDEEDBDJGJJIF@74223JJJFFFJJHJJHJJHJJJJJFHJHJJJJIJGJJJJHF>>==JJJFHJIJFHFH@>@''''/'0++56FHEBDDFGFJIJ-++/30,2::=5555FDG@CGIJJHHGEJIHJFG?;:;A<D54488((%%'&(*)''()*7<//..655..../DCHJFECAAA??>?=CHHJJJBBCCAAB====?DIJJJ66631114BBAAGJIFHBAACGGFFEFDCDGGGIJIJJIJJJCA77776::@AAIEJJJHJFIJJJJEEDJIJJCEBCD:::;JDCJEDCDDB@?>>><<==IGFE<=<=666610053/09:BFJJFEEHEHFIJJEIJEHEFJEJDJG@?9893,+*+,,,+,%
@Glass_T7V_4_D3_12_1_13
GTCGTGATTATGGACTTTATGGCTCAAGTGCAAACTCTGATGATGTCCAGTCAGTATGAGTCTGCATTGAAGAAGGCGAACCTGAAAGGCTACGGCCGATAATTGGTCGCCCGAGAAGTTACGGAGAGTAAAAATGAAAGTTCGTGCTTCCGTACAAATTATGCCGTAACTGCAAAATCGTTAAGCGTGATGGTGTCATCCGTGTGATTTGCAGTGCCGAGCCGAAGCATAAACAGCGCCAAGGCTGATTTTTTCGCATATTTTTCTTGCAAAGTTGGGTTGAGCTGGCTAGATTAGCCAGCCGATCTTTTGTATGTCTGTGCGTTTCCATTTGAGTATCCTGAAAACGGGCTTTTCAGCATGGAACGTACATATTAAATAGTAGGAGTGCATAGTGGCCCGTATAGCAGGCATTAACATTCCTGATCATAAGCATGCCGTAATCGCATTAACTTCGATTTATGGCGTCGGCAAGACCCGTTCTAAAGCCATCCTGGCTGCAGCGGGTATCGCTGAAGATGTTAAGATCAGTGAGCTGTCTGAAGGACAAATCGACACGCTGCGTGACGAAGTTGCCAATTTCTGGTTGAAGGTGATCTGCGCCGTGAAATCAGCATGAGCATCAAGCGCCTGATGGATCTTGGTTGCTATCGCGGTTTGCGTCATCGTCGTGGTCTCCCGGTTCGCGGTCAGCGTACCAAGACCAACGCACGTACCCGTAAGGGTCGCCGCAAACCAATCAAGAAATAATCGGGGTGATTGAATAATGGCAAAGGCACCAATTCGTGCACGTAAACGTGTAAGAAAACAAGTCTCTGACGGCGTGGCTCATATCCATGCTTTCAACAACACCATCGTGACTATCACTGATCGTCAGGGTAACGCGTTGGGTTGGGCAACAGCCGGTGGTTCAGGTTTCCGTGGTTCTCGCAAATCCACTCCGTTTGCAGCTCAGCAGCAGAGCGTTGCGCTGACGCCGTGAAAGAATACGGCATCAAGAATCTGGAAGTTATGGTTAAAGGTCCGGGTCCAGGCCGCGAATCTACTATTCGTGCTCTGAACGCCGCAGGTTTCCGCATCACTAACATTACTGATGTGACTCCAATCCCTCATAACGGTTGTCGTCCGCCGAAAAAACGTCGCGTATAACGCCTCGTTTTCCAGGTTTGTTGGAGAAAGAAAATGGCAAGATATTGGGTCCTAAGCTCAAGCTGAGCCGTCGTGAGGGCACCGACTTATTCCTTAAGTCTGGCGTTCGCGCGATCGATACCAAGTGTAAAATTGAACAAGCTCCTGGCCAGCACGGTGCGCGTAAACCGCGTCTGTCTGACTATGGTGTGCAGTTGCGTGAAAAGCAAAAAGTTCGCCGTATCTATGGTGTGCTGGAGCGTCAGTTCCGTAACTACTACAAAGAAGCAGCACGTCTGAAAGGCAACACCGGTGAAAACCTGTTGGCTCTGCTGGAAGGTCGGTCTGGACAACGTTGTATACCGTATGGGCTTCGGTGCCACTCGTGCAGAAGCACGTCAGCTGGTTAGCCATAAAGCAATTATGGTAAACGGTCGTGTTGTTAACATCGCTTCTTATCAGGTTAGTCCGAATGACGTTGTAAGCATTCGTCAAAGCGAAGAAGCAGTATTCGCGTGAAAGCCGCTCTGGAGCTGGCTGAGCAGCGTGAAAAGCCAACCTGGCTGGAAGTTGATGCTGGCAAGATGGAAGGTACGTTTAAGCGTAAGCCGGAGCGTTCTGATCTGTCTGCGGACATTAACGAACACCTGATCGTCGAGCTTTACTCCAAGTAAAGCTTAGTACCGAAAGAGAGGACACAATGCAGGGTTCTGTGACAGAGTTTCTAAAACCGCGCCTGGTTGATATCGAGCGAGTCGTCGACGCACGCCAAGGTGACCCTTGAGCCTTTAGAGCGTGGCTTTGGCCATACTCTGGGTAACGCACTGCGCCGTATTCTGCTCTCATCGATGCCGGGTTGCGCGGTGACCGAGGTTGAGATTGATGGTGTACTACATGAGTACAGCACCAAAGAAGGCGTTCAGGAAGATATCCTGGAAATCCTGCTCAACCTGAAAGGGCTGGCGGTGAGAGTTCAGGGCAAAGATGAAGTTATTCTTACCTTGAATAAATCTGGCATTGGCCCTGTGACTGCAGCCGATATCACCCACGACGGTGATGTCGAAATCGTCAAGCCGCAGCACGTGATCTGCCACCTGACCGATGAGAACGCGTCTATTAGCATGCGTATCAAAGTTCAGCGCGGTCGTGGTTATGTGCCGGCTTCTACCCGAATTCATTCGGAAGAAGATGAGGCCCGATCGGCCGTCTGCTGGTCGACGCATGCTACAGCCCTGTGGAGCGTATTGCCTACAATGTTGAAGCAGCGCGTGTACAACAGCGTACCGACCTGGACAAGCTGGTCATCGAAATGGAAACCAACGGCACAATCGATCCTGAAGAGGCGATTCGTCGTGCGGCAACCATTCTGGCTGAACAACTGGAAGCTTTCGTTGACTTACGTGATGTACGTCAGCCTGAAGTGAAAGAAGAGAAACCAGAGTTCGATCCGATCCTGCTGCGCCCTGTTGACGATCTGGAATTGACTGTCCGCTCTGCTAACTGCCTTAAAGCAGAAGCTATCCACTATATCGGTGATCTGGTACAGCGTACCGAGGTTGAGCTCCTTAAAACGCCTAACCTTGGTAAAAAATCTCTTACTGAGATTAAAGACGTGCTGGCTTCCGTGGACTGTCTCTGGGCATGCGCCTGGAAAACTAGCAACCGGCAAGCATCGCTGACGAGTAACCGGATCACAGGTTAAGGTTTTCTGAGAAGGATAAGGTCATGCGCCATCGTAAGAGTGGTCGTCAACTGAACCGCAACAGCAGCCATCGCCAGGCTATGTTCCGCAATATGGCAGGTTCACTGGTTCGTCATGAAATCATCAAGACGACTCTGCCTAAAGCGAAAGAGCTGCGCCGCGTAGTTGAGCCGCTGATTACTCTTGCCAAGACTGATAGCGTTGCTAATCGTCGTCTGGCATTCGCCCGTACTCGTGATAACGAGATCGTGGCAAAACTGTTTAACGAACTGGGCCCGCGTTTCGCGAGCCGTGCCGGTGGTTACACTCGTATTCTGAAGTGTGGCTTCCGTGCAGGCGACAACGCGCCGATGGCTTACATCGAGCTGGTTGATCGTTTCAGAGAAAGCAGAAGCTTTGCTGCAGAGTAATCTGAAGCAACGTAAAAAAACCGCCCCGGCGGGTTTTTTTATACCCGTAGTATCCCCACTTATCTACAATAGCTGTACTCTTTTTGTTTCATCCCCTGGAGTATTTATGTGGTTACTTGACCAGTGGGCAGAGCGCCATATAGCAGAAGCGCAAGCGAAAGGTGAGTTTGATAACCTGGCAGGTAGCGGCGAACCATTGATACTGGATGATGATTCTCACGTGCCACCGGAATTACGTGCGGGGTATCGCTTGCTGAAGAATGCCGGTTGCTTACCGCCAGAACTTGAGCAACGGAGAGAAGCGATTCAGCTTCTGGATATTCTCAAAGGTATCCGTCACGATGATCCGCAATATCAAGAGGTTAGCCGTCGATTGTCATTACTGGAATTGAAGCTGCGACAAGCTGGATTGAGTACCGATTTTTTACGCGGCGATTATGCTGACAAGTTGTTGGACAAAATCAACGATAACTAGTGGAGTATGTATGTATCGCATTGGTGAGCTGGCAAAAATGGCGGAAGTAACACCCGACACGATTCGTTATTACGAAAAACAGCAGATGATGGAGCATGAAGTGCGTACTGAAGGTGGGTTTCGCCTATATACCGAAAGCGATCTCCAGCGATTGAAATTTATCCGCCATGCCAGACAACTAGGTTTCAGTCTGAGTCGATCCGCGAGTTGCTGTCGATCCGCATCGATCCTGAACACCATACCTGTCAGGAGTCAAAAGGCATTGTGCAGGAAAGATTGCAGGAAGTCGAAGCACGGATAGCCGAGTTGCAGAGTATGCAGCGTTCCTTGCAACGCCTTAACGATGCCTGTTGTGGGACTGCTCATAGCAGTGTTTATTGTTCGATTCTTGAAGCTCTTGAACAAGGGGCGAGTGGCGTTAAGAGTGGTTGTTGATTTTTTGCACTGGCAGGATTACACTCGCGCCGTTAAATAACCAACTGGAGTTTTTATGAGTCGATATCAGCATACTAAAGGGCAGATAAAGGATAATGCGATAGAAGCATTACTACATGATCCCTTATTCCGACAGCGCGTAGAGAAAAATAAGAAGGGGAAAGGCAGTTACATGCGAAAAGGAAAACATGGCAATCGGGGGAACTGGGAGGCCAGTGGCAAGAAAGTAAATCACTTTTTTACCACTGGTCTTCTGCTTCAGGCGCTTGTTAAGAGCGGTTATTCTGCTCTTTCAGCAAATCACGAATTTCTGTCAGTAATACTTCTTCTTTAGTTGGTGCAGGTGCGGCTGCTGGTTCTTCTTTTTTCCGATTCAGTTTGTTGATTAGCTTAATCGCCATAAAGATGGCAAAGGCCACAATCAGAAAATCAAAGACGTTTTGAATGAAGACACCGTAATGCATCACAACAGCAGGGATATCCCCCTGCGCATAGC
+
./6<<=EGIGC93201/'&'777:==A@FJJJGEEDAAAAEJIJJJJJEJE97345<:9;;=<JJJJJHHJHIJJIJ7665<<///0DGEJJIEIIFCDDGJJJEIJJJHJBEIEGJJJJHFJJJJJJJJJJHEIABABBA@;;<:<DB=;-/.,++,7=:@AB777HJIHJJHJDEIBHHFJJJJJJJJJJJJJJIJHJJJJJHEIJJGJJGCJHHD<;::867>ID<<999@574384//./AJGCFGCBCJHEDIGGEGBD=63</@JJJJGJJJGGJDDFCD>==:0//11))).*0/0))))91--.;==22127@DDJHIJJJ<FGG6555CJGJGJJJJIHEFEDHJJJHGGGEDGGGHJJEEEDDIFFFJIJG9:FFIHJIJHHJJJHFJCEHHDHF7666FJIGGJHJH:998B>:9<B<=7689GJFFHGJIGJJJJGJGGEFD7-,002>2H>>>>H=:::BJFJJJJJHIFJJJJJJJJJJJJJHJJIJBBCFIIJFEDDEFDFHGJFJEJBFFA?@88>....<DJEFGFEFJJGJFGEFECCCFHFHJJJHJIJEIJJJHEDE;:3<8)((')(,,479BBAAJJEFGHDGJHJJIJ5444?BJJIHJJJHIJJJHIGJJGHEHFJGGFEFJJJJHFIJGGJJJJJJIGFEDIJJFHHIJJGJJJGDJJJFJJJJHIJJJJHJFJ0../@@CDJDJAA==?>=96>ACA@//.(&&%&&'(,.''++0/----A@@@BJEEIIHJJG;;;;GIEIFJJJJJJJJHJDDDE>::EECBGFJJIJEECA9212111287544310224EHJGJFCDD0///555222388319:;FFFBDCCHFJHHJIJFJIHHG::;//0;ACDJJDA=899;878>A7.+++226:::;:::9;:4+*)++GB;:27GJJJJJCA@FDEIGJJJJHA@>>@?@9753('&'*259EJJJEDFFJJFJEHJJHJHJGHJIJGJJJJJJJIJ:98233**HJJJJJJIFGDDBBGJIJJJJBABAIJJEEEFICD>:888:<;>;;A>>?BIJHJHJJJECCDEDDFEG>898CEFJIJJIFJGGF7666=<;8334666('''FIJHJJJJJJHJJJGIJJJGDBA8CFIHJJJJJDHFJGJJJJFFJGJA@@@DHFJCJJJJHI??>==>GJCEFCBCAEJFA-,;,,84'++ABA@?AFEHHHJJJFHEHJGFGCADBJHJJJJJJJIGIHJJJIJIBAA>B?>>=EAAA10007/...<;=<DIGJGJJJHJJHJEACGJDJFFGHIEJHJJ??@?GEICFJECCIEHIJFIJFGJJEJJJJJIJJJJFJJIJJHIHHGEEGDA>FJHDFCDGGEGE>?DFGJIJJJIJJJJJHJJGJJJHJJGHJGJIJE>GIJGJDFD53226JIHJHJIJJIFFEEFGJJJJJ>?@9888GGJIJJJJJHFJICHDJJJGJJJJHAGGH:90**?@AJJIFJAAABHED111134:>?JFFJFCDDBJJ3333;;<JIJJEDC8700000018CJJHJJHJHJJJHJJIGHHJIHGJJJJJJIJJIJJJJJJJJJHJHJJFJJHJ@JHJJJJEJ<<JJJFJJJJJCBCBJG>8:..*))*/123570/,.0-,+***'(''(12;BDEJJHJJFIHGHJJGGHFGJI?>>?FDIFJFIFDED?<521267?AGEJIJJJJIHHGJJJJJJJJJJJJJGFJJIJIJJGJHIHIIHHJJEHHGHHJFJCCAABBJJFABEEHJJJEGEEJJJJJGEJFFAACBIHEEIHGGJJJJJJJJJJHHJJJJIGFEJDE>,++,CDJJHJJFGJ5555J>@??JJJJIGJJJHJFJJJIGAHIJIJHJJJFIFGGJJIJJIH@;555,-,-(''&'*-16;>AGJEJEHJJHGJIHJBHJJHEE8099<AACAABEFJIHFCJJFDBBCJJJJGJFHHFGJHJJJJIIGJJJJJHJJBBJHFIGGGJCIIIGJIIII::::IJIFBEGIHI?>>CCIJJGGJJJJHHJJJI0000JJIJJIHHHJJJJHHJJJHEE=:<*E@DDDCABCBJJEDEEJHJJHHJJGJJ899:=AFFHJJJIJJJFJJJJGE??FGGJJJJHJHJJJJHIJGGJIHIJJJJJJJI9999JJIGJJJFFDEGEHFJJJJJJJGJJIJIJHJFGGJHJJJJIHJJHJGJJJFJJJJEEFDF6678BBCE0002BBEDDFEJJJJJJIHJIJHFEFEJJJJIHJHJHJJGJIJGJJJIJJHGIIJF1////HBGGD<<5565::<HHJJCE@CFDB<=@>7443997=??;;<<<@80,)(((*&(2)*&';;=?;;<>EFIJJIJHFIDDBBGJJFIHIJJHJJIJJIHJIGJIJGJGIJJJJFJHJFGHJJJJEJFIJHD=/...<::8878=699:HJJGJDD?AHHJJHFJ7666FJHJJJJJJJJJ?>@AD7778----=:/0@D@ADCJJGDDDD?>?AGBCCJIJJJIJJJHJJJGJJIDEBC@CBIGB><3/9>HHJJGJIGHJJJJJJIJJJJGJJFJEFDCJIJJJDEEA@BAIGGJDDDGFIB8878?;;;=JCJHHJJIIJFIJJB0///09>JEJJIJFEEAACEHJEJJJJJEGGEGJJJJJJHJJJJJGJGJJGGFJJJJJHGIGJ@@@AJIJIJHGAAACHEEDFFDJJJGJJJIJJG@BA9AHJJJJGJJDEFFJ?DJGJJJJJHJHGJJHDEBFD66G65)8-,))::CCFGIDDJ2JFHIFHHF9987==JJJGJF8888JJJJGHEB.../006;;95'&'&&'(/25A@>>>@IJIGJJHFHJJ;;;;JFDFGGGA?++*/29ACCHGEHHJIJGHJJJFJJJFDCD;:A=@33=<777:>>CJJJJJJJHIIJJFJJJIHJJJJGJJJJJJJGHGJHHHGDDGHGFJJJJGJJHDG==<;+((*460135:<AEGIJHJJJJGJIJHJJIIFJJJFGIJJGJJEJFJJFBDHHEAGD8888GJJJJGJHB??@BDAEGHFHIJJEFDIJJJFJJJJFGD333,,,,=>?FIIGEDB?DGJHDBA?ABFEJJH5310//>>>B?:;;GJJECCCEJJJJEJJJJJJJJIJJEH>6JJDJDIDFEEIJHJGJJJJJH9998==:;:9888-*9<=778CFBB:FJDFDGDDEHIHJFJJHJGJJJJFIDDDGJJ@@@@HIJDC8774222,(*+567=>>?4333:3-***+=>BIIHJJBAACGJIJJJJJJJJFJIJJJJJJ9>??GAC?AA83328=>CBABAFCBHGECDDEHJJJJJJDIHHHIIJJJJGHIJGEIIICJFJBJ>1)HGJJJJJCJJGFDDJJJJJJJJJJJJJFJJJIJJHBBCBGJGJJJJJJFJJJJJJJJJFJJIJHJHBAEDHIJIGEJHJJJJIHIJJJJJJJJIJJJHIJFDHDJIJHIJJJJJJJIJJJJJJJHDDCBJJJJJJJJJIJJJIJHJJHEJFGJIJHJJCECDJFIFEJFJIFGIJGBCEJIJGDFFGJ><<ED?21015899B?@>@AACDDI,**+3/)''',.;?IFHJJFDIEJGFEJE<;:9>6667850/./545FHJIJJHJJJJIHIIIJJA@@AACBGGJFJHEGGJHIJIJJJJJJJJJJHJAA@AJ>5447))()'&((57:BDDJJJ@???E><7777?9:24FEJJIJJJJEGJGA?>BA?<<=@FJHDEBA::DEDEFJHGGJJJJJJGGEGJJJIJGJJFHJJGJJHJHJFHJHJHJJJJEEJJJGGJJJJJJJJJIJJJIJJJIJJJJJJIJJJJIJJJJJHIJHJIJGJJJJJJGICCDCHHHJIJGGGEGEHGJIJIJJJDAJEJJC:99:JJDJJJJJJIHJJJJJJFHFFIFIJJIJJJJJJ<;;<JHGFJ=<653++*&*76/../JJIJJEGGJJJJJGDFJJJEC@=.--.0C;@CIJEIB9877<<=>---.;985677IDJJJJJJJGJHJJJJJHIDCCDACIJGJGEGJIFABA>>JJJGGJHJHFJJJJJDHJHGJJJIJJGH>==B4EGJJIJJGJGJJHHJIJJJJCFCBHFIJJFJFHFJJGCCBAAB=>=<GDDJJGJGFHHGJIJJGJDCGB9IJJJJCJJJI:877899EDCEFDJGJJJJJIJIJJJJHJJJJHJJJHIJJFJJJJJH>>>===CFGJIJJJJJJJJJGJJIHHIIEJGJJJF)))):>===GGIHHIJCCCADJHJGJJJIHGJJFHGIDJJGJJHJFHDFJI778'''''''''(6AAIHBEFHJHJJJJJJFJCA@,,+AJFIE=445>=IJJJJFHJJJGJGGJJJJEHEIJJFAAC;775444@0//))))HJHECDJGJJFJFJJJFGIJEFDJ:989>>DIGIGIJIJJJJFJFICCCJ@J=664,''+8<AIJGEIEGIJGJJJHEGGGFJGBBA@>.-/<3IGHJHHHFFGFJGIJJIJJIJGJJJJJJHFJJJJJJJJJJHJFCEDH?@>>@>970:9899BA6445688BADJDG*BDGJJGIJJIJIHJFHJJJJJJGJJJJIGJIJHJJFJJHGFGJJEHFJIDCIJJJGJJHGICJIIJIJHJJHEJHCCBBEGFFFIGIJGGGGJJEHDBB0001<>?FGEBDEHGCBBHGF;7(&%
@Glass_T7V_4_D3_12_1_14
CCTTTCAGCGTGGCGCGATGGTGTTACTGGCTTACTATGTTGGCACTGATGAGGGTGTCAGTGAAGTGCTTCATGTGGCAGAAAAAAGGCTGCACCGGTGCGTCAGCAGAATATGTGATACAGGATATATTCCGCTTCCTCGCTCACTGACTCGCTACGCTCGGTAGTTCGACTGCGGCGAGCGGAAATGGCTTACGAACGGGGCGGAGATTTCCTTGGAAGATGCCGAGGAAGATACTTAACAGGGAAGTGAGAGGGCCGCGGCAAAGCCGTTTTTCCATAGGCTCCGCCCCCCCTGACAAGCATCACGAAATCTGACGCTCAAATCAGTGGTGGCGAAACCCGACAGGACTATAAAGATACCAGGCATTTCCCGCGCAGCCCTCGTGCGCTCTCCTGTTCCTGCCTTTCGGTTTACCGGTGTCATTCCGCTGTTATGGCCGCGTTTGTCTCATTCCACGCCTGACACTCAGTTCCGGGTAGGCAGTTCGCTCCAAGCTGGACTGTATGCACAAAACCCCCAACCATCAACCACTCCGCCTTATCCGGTAACTATCGTCTTGTGAGGATTCCAACCCGGAAAGACATGCAAAAGCACCACTGGCAGCAGCCACTGGTAATTGATTTAGAGGAGTTAGTCTTGAAGTCATGCGCCGGTTAAGGCTAAACTGAAAGGACAAGTTTTGGTGACTGCGCTCCTCCAAGCCAGTTACCTCGGTTGAAGAGACTGGTGGCTTCAGAGAACCTTCGAAAAACCGCCCTGCAAGGCGGTTTTTTCGTTTTCAGAGCAAGAGATTACGCGCAGACCAAAACGATCTCAAGAAGATCATCTTATTAAGGGGTCTGACGCTCAGTGGAACGAAAACTCACGTTAAGGGATTTTGGTCATGAGATTATCAAAAAGGATCTTCACCTAGATCCTTTTTGAATTTAAAAATGAAGTTTTAAATCAATCTAAAGTATATATGAGTAAACTTGGTCTGACAGTTACCAATGCTTAATCAGTGAGGCACCTATCTCAGCGATCTGTCTATTTCGTTCATCCATAGTTGCCTGACTCCCCGTCGTGTAGATAACTACGATACGGGAGGGCTTACCATCTGGCCCCAGTGCTGCAATGATACCGCGAGACCCACGCTCACCGGCTCCGATTTTATCAGCAATAAACCAGCCAGCCGGAAGGGCCGAGCGCAGAAGTGGTCCTGCAACTTTATCCGCCTCCATCCAGTCTATTCCATGGTGCCACCTGACGTCTAAGAAACCATTATTATCATGACATTAACCTATAAAAATAGGCGTATCACGAGGCAGAATTTCAGATAAAAAAAATCCTTAGCTTTCGCTAAGGATGATTTCTGGAATTCGCGGCCGCTTCTAGAGTTGACAGCTAGCTCAGTCCTAGGGACTATGCTAGCTACTAGAACTTTCGGATCAAGCTATGAAGGACGCAAAGGGGAACTAAACACTTTACTGAGAAAGAGGAGAAATACTAGATGGGTCAAAGTAGCGATGAAGCCAACGCTCCCGTTGCAGGGCAGTTTGCGCTTTCCCCTGAGTGCCACCTTTGGCTTAGGGGATCGCGTACGCAGAATGTGGTGCCGCTTGGCAGGGTCAGTTCGTCGGTTGGTATTGCACAAAACTCACTCCTGAAGGCTATGCGGTCGAGTCCGAATCCCACCCAGGCTCAGTGCAAATTTATCCTGTGGCTGCACTTGAACGTGTGGCCTAATAACTCGGTACCAAATTCCAGAAAGAACCTGCGAAGGGGGGCCTTTTTTCGTTTTGGTCCGCATCCACCTGTGCGGACCTCGGTACCAAATTCCAGAAAAGAGACGCTTTCGAGCGTCTTTTTCGTTTTGGTCCATCGAGTGGCACGCTTAGTTACCCTCGTTTTCTCGTTGGAAGAAGAAGAAACGAGAAACTAAATACTAGAGTCACACAGGACTACTAGATGATGCAAACCGTTTTAGCGAAAATCGTCGCAGACAAGGCGATTTGGGTAGAAGCCCGCAAACAGCAGCAACCGCTGGCCAGTTTTCAGAATGAGGTTCAGCCGAGCACGCGACATTTTTATGATGCGCTACAGGGTGCGCGCACGGCGTTTATTCTGGAGTGCAAGAAAGCGTCGCCGTCAAAAGGCGTGATCCGTGATGATTTCGATCCAGCACGCATTGCCGCCATTTATAAACATTACGCTTCGGCAATTTCGGTGCTGACTGATGAGAAATATTTTCAGGGGAGCTTTAATTTCCTCCCCATCGTCAGCCAAATCGCCCCGCAGCCGATTTCTATGTAAAGACTTCATTATCGACCCTTACCAGATCTATCTGGCGCGCTATTACCAGGCCGATGCCTGCTTATTAATGCTTTCAGTACTGGATGACGACCAATATCGCCAGCTTGCCGCCGTCGCTCACAGTCTGGAGATGGGGGTGCTGACCGAAGTCAGTAATGAAGAGAAACAGGAGCGCGCCATTGCATTGGGAGCAAAGGTCGTTGGCATCAACAACCGCGATCTGCGTGATTTGTCGATTGATCTCAACCGTACCCGCGAGCTTGCGCCGAAACTGGGGCACAACGTGACGGTAATCAGCGAATCCGGCATCAATACTTACGCTCAGGTGCGCGAGTTAAGCCACTTCGCTAACGGTTTTCTGATTGGTTCGGCGTTGATGGCCCATGACGATTTGCACGCCGCCGTGCGCCGGGTGTTGGGTGAGAATAAAGTATGTGGCCTGACGCGTGGGCAAGATGCTAAAGCAGCTTATGACGCGGGCGCGATTTACGGTGGGTTGATTTTTGTTGCGACATCACCGCGTTGCGTCAACGTTGAACAGGCGCCAGGAAGATGATGGCTGCGGCACCGTTGCAGTATGTTGGCGTGTTACGAGATCACGATATTGCCGATGGTGGACAAAGCTAAGGTGTTATCGCTGGCGGCAGTGCAACTGCATGGTAATGAAGAACAGCTGTATATCGATACGCTGCGTGAAGCTCTGCCAGCACATGTTGCCATCTGGAAAGCATTAAGCGTCGGTGAAACCCTGCCCGCCCGCGACTTTCAGCACGTTGATAAATATGTTTTAGACAACGGCCAGGGTGAACAGGGCAACGTTTTGACTGGTCACTATTAAATGGTCAATCGCTTGGCAACGTTCTGCTGGCGGGGGGCTTAGGCGCAGATAACTGCGTGGAAGCGGCACAAACCGGCTGCGCCGGACTCAATTTTAATTCTGCTGTAGAGTCGCAACCGGGCATCAAAGACGCACGTCTTTTGGCCTCGGTTTTCCAGACGCTGCGCGCATATTAATAACTCGGTACCAAAGACGAACAATAAGACGCTGAAAAGCGTCTTTTTTCGTTTTCGTACCTGAAGTTGCCGGGGATAGTCCAATTATTGAAGGCCTCCCTAACGGGGGCCTTTTTTGTTTCTGGTCTCCCTGCTGGTCGCGGCCACTGCAGTCCGGCAAAAAAGGGCAAGGTGTCACCACCCTGCCCTTTTTCTTTAAAACCGAAAAGATTACTTCGCGTTATGCAGGCTTCCTCGCTCACTGACTCGCTGCGCTCGGTCGTTCGGCTGCGGCGAGCGGTATCACTTCACTCAAAGGCGGTAATTTACCAATGCTTAATCAGTGAGGCACCTATCTCAGCGATCTGTCTATTTCGTTCATCCATAGTTGCCTGACTCCCGGTCGTGTAGATAACTACGATACGGGAGGGCTTACCCATCTGGCCCCAGTGCTGCAATGATACCGCGAGACCCACGCTCACCGGCTCCAGATTTATCAGCAATAAACCAGCCAGCCGGAAGGGCGGAGCGCAGAAGTGGTCCTGCAACTTTATCCGCCTCCATCCAGTCTATTAATTGTTGCCGGGAAGGCTAGAGTAAGTAGTTCGCCAGTTAATAGTTTGCGCAACGTTGTTGCCATTGCTACAGGCATCGTGGTGTCACGCTCGTCGTTTGGTATGGCTTCATTCAGCTCCGGTTCCCAACAATCAAGGCGAGTTACATGATCCCCCATGTTGTGCAAAAAAGCGGTTAGCTCCTTCGGTCCTCCGATCGTTGTCAGAAGTAAGTTGGCCGCAGTGTTATCACTCATGGTTATGGCAGCACTGCATAATTCTCTTACTGTCATGCCATCCGTAAGATGCTTTTCTGTGACTGGTGAGTACTCAACCAAGTCATTCTGAGAATAGTGTATGCGGCGACCGAGTTGCTCTTGCCCGGCGTCAATACGGGATAATACCGCGCCACATAGCAGAACTTTAAAAGTGCTCATCATTGGAAAACGTTCTTTGGGGCGAAAACTCTCAAGGATCTTACCGCTGTTGAGATCCAGTTCGATGTAACCCACTCGTGCACCCAACTGATCTTCAGCATCTTCACCAGCGTTTCTGGGTGAGCAAAAACAGGAAGGCAAAATGCCGCAAAAAAGGGAATAAGGGCGACACGGAAATGTTGAATACTCATACTCTTCCTTTTTCAATATTATTGAAGCATTTATCAGTTGTGTTCATGAGCGGATACATATTTGAATGTATTTGAATCACGCATCTTCCCGACAACGCAGACCGTTCCGTGGCAAAGCAAAAGTTCAAAATCACCAACTGGTCCACCTACAACAAAGCTCTCATCAACCGTGGCTCCCTCACTTTCTGGCTGGATGATGGGGCGATTCAGGCCTGGTATGAGTCAGCAACACCTTCTT
+
00/2+%%%&%$$&,.3,,,+++&&&&)-.1@BIHA@@@FF4/0EJJJJHGIIJJJJJJ;::;DJHHJHHGGFGIIJHCD42/297;ECCDGHHJJJHIJIHFIEHJHJIJJJEFJJFGJJJFGFFCBC<@<<>>HJJJFHGFDEFJEFGJJIC3333B9874344&%$%&'((***899.,,-/-,->@<>>@ABBADEB@@@GJ9:32'''4555*((46989:;1'&&&339/,,-40/04AFIGJJHGGJJJJHJJJIIHFGHJJHJJEJHJHJFB8GJJJGJ3223<JFDDJB;<=::::CC@>?===CE<;::::@AABDFJJJJJJIJJIIFCDHIJHGGHIJJIJJGJ@>98:8''&'24215550/4////****235667JFJCGJAJ94..)@9EGJEHGBJHFHJJJJFCEGHJFJJJJFJGIJJDHJHIJFJDDF@@===ABDEHEJJJJJJJHGJGGHFBDEAJCGIDGHGJIJHJJJJGHJ<;;=BEFJEE=;++))++)**.-)040)(()''$$%&(***&'&'',2,0<>ACBCHDIFJ=998893,'&('&'++-78=CJFGFEJJJCCDDE:::JJJFJHFGJEJJGJJJGJJJJJFHJIJJJGFFHH?>>>AJJJI@@@@?@;;FD=(((((:;88D8FEBADB?=<??A<>BBHJJFGGEEJGJ---@I==;;?@EEJB?>:>ABFJJJIJJHF>99895673661..*+8,++,,''&&&')&'55'/00DJJJIFGIDBEHJJEIJ;;97***B7++*,?:/.-.>BEFIIFFIEJJJJJJHHIJIIIJJ;;;;G?>>>@@>@BA?<=BG@>>>BFJFJJFEGFIHJJIHJGEJFEFCCBJJHDBFCDGC>876330/,)),0....4446655CDBDCJGIEFCA<2///.4---.22349:///,/95>>JHJEBEDFJEFHIJGIEHIHGIHJJEJEEIDHJGJGJFHFFGCEFFJJHJJJGJGGJ?@AEJJJEGJEDDEHJCFG766'552..-.-((&&'')**47=BGCFEHFFJIJIFHEGJJJJJJDBA?A?>A@CGDGJJGHFHJJEJCCGEJ<<HGDAA;AB??BCHHGHJJJHJJGCFEIJJHJJHFFIGGJDC?<:9:H>>4444550'(')&%$%%*..-...87888;BDBD>??EABEC??8>?8:6'%%%+25++-27?ACCIGJGJGGFEFIHDCB8CCDCD1HDJGGEHDHFFIJHJJGGHHGJEJJJJJEEDCJJEJGJJJEGJHJJJGGHIHFJFHFEFGHGJFGGIJJJGGGJDEFIJDCECFJFJJJJFGFFICDD:=<>FJGFFHIFA@?GBAIEFJDFFFJJJ@=>89345<@AA?>;<1111@C@=9;88DJDJEGJJJDA<9:=3+*)(+.'''(=@@@BA<;55666=<**)1/0/57;:955<>?BJDJIECI@=;221(((&113-,--.8A;;:;E655,))0355532:=@@B?755124DDJJJJJHHHJ3210233334DE=<<?JFCBCAJIJJ??AAG5444243,*&'((.000+***0?:23234:++++5016=FEFA8700//32.&&*(&'&&--/....1--;>?ABC>5**/()+++++0.-.5667<EDDBDJ?@@@HIJJJJFJJJIJIJDDC<311101--,9::>EG@??@EJEAJ<<;;66&)1*474;=>FDFIGGGHJ????EDHDJEJDCFDGJFEC<<:;66EDGFC9<;543/--++,++'$$(,,&'((;CGJDB>=9733;98:;<8,+,,..,--019?:8::>>EJEJGHHJJJIJFJGFFG==9906DGCHJIJGGHFJ=989>==<==7696676A?999:644-++,2211,,++.-('()-..030/.19B/,2256?DBHJHIJGFEEFJF;;;;CEED;::<91/.,/24@GFHDJFIJJJJJGJJJJIJJGJJJJJJIGJFJGJFJJFFIGJJGFHJJGJIGJJJJJJJHJGIJJJGDGFJJHJFJJGIJJIJHJFFGJEGJHJJJCAA1EJA><=<=5555CIFFEDJJGJEDEDFGFJEECEGJHJIFHGIJJJJJFGGIJGGJJHFFF<;<FJIJEEEEJJHFGIFA;31222/0334899;;9111BA;:9:==@@8666<C::;:<?3222JEEJB>=<<?E?JF@?=<==JIHJHIJGFJJFJFJJJFJGIJJJJJJJJJJHGIJJJFJBBCJIJJIJEHJ7;<?JHIC><=B9CBDIBA=9:0/0CFGJIJFIHJ6667FEDHGAD99::*((()++++229:;CEJF@99<<@@>=>@B;@=35<?A@>=E?>;;<<D>;32228226,,,,9EEGGIFFF777=2:::=FJJJJJFGFGJJJBBEDJHJFCBD?A@CJHHHJJJJHHJJJIJIHJIJIJJJJJGHEJJJJJGJJJJJJJGJJIJJJDJEHJIGGJ;<;8::7@847937777FEGDDGIJABABFEBBGBJF<<<FFJJB???JJJIJHJIJJHH@;6'''(88;ACCJJHJJC:432456764/(((97;;ABEBE@@>>>>@AED?<=BGDJCFFGGCEDFIJJJIGABBAACCJJJJHJJGGJJGGHJIIFFJHHIJJJJJIGEJHJJJEIBCDHJHJJJJJJJEJFHJGJGJJJJHHDHJIHJGIJJJIIIIIJJHJFIHIDCCACDEFIJJJJFGDEGJHJJJDJFJFJJEEH;9CDDAACB@@CDJJDCCBAADFJHJJ::::DFE>0//17--..AHJJIIGJJGIIGJHGBB@@DD8655758;;JIJJJJJGIJJJJJJJJGJJJJJJJJJJJGJIJJHIJJJHJJJJJIJJJGGJF,*+7557,(()=DDFHIJGJJJIHIJFJJJJJJHGD;78?>>>=A''&&&&-.455:=<;;:;;,(')),:=:=>A>=DJ??GHJHJJEFI;;;;IJFGFEHGJIGJJJJJJIEEF;;;;JHGJHIGIJJJJHJEFJBFEJJDEHEJ@?523742-+,2538EBDEDJGGJJGJJDA;755DGEJJFJJIHDFDBDHHJFJJJIGFCAF=9450-('&'(((&'...//@?AGHIJJEJD777EECFECIJJIIJJJH<7(&(&&'''8666)))*C@ABBJFJJJIJJJHEEGFHDJ>:::;:99<?@AEHE?>>>DF=<;<JJIJIJJCGFDJJGIJDEEDJHJHJIIJGJJJJJJIJFJ::;ABABAGHIJJFAB?>>*'''*7@=@AJJJJGEHJ9---04445;;?BBHBIGJHHJJJHDEBAABBCBFJDFEFIFHFDIJHJJGJJJHJJGJIJEJJJDBA>>=@CFGJFJHEJJEFGJFDAABD===?JGJIIJJHHGJJJJJDJJJEFHJ+***99*((&&&',,:?::766225GJDHJHJJJJGJJJJHJJF@@?>'&&((+0)();;;:8:AD@;98;:555795532*/%%.,--,-,())*('''(%$%&(1299;<JB=<88366++++56;CJEGHEGH@F14CBBF<87DGJJHDHEA@JHJHJJGHJGJJJJJJGGJHGJJHJJJJDJJJFJJGIJJJJJCJJJJGCEHBCBCFGCGGEJIJJJIJBAAB554365555/--/632117FDGJIJJGGFJFC4444978889:FJJJHFGGJEB@>=42//<<('''JGDDFHJJJECCFGJJJHFJ6556JDJBEJFD<?=10&',,-;22114578CB9BIJD:;<FJCDACD<860,?<==?JFFJG<<=FJGHJGJJJGHJHJJIIJHEIJJJHHHFJJHJJJFJJJIIIGJGJGHFEBA@BGFJIFJFHGHFFCJFBA=>:&&'&()121(((AJHIGJJJJJJJJJIJJJJADCDGFGCBCFCABBFFEFDJGIIGJHJFEDCHCFFD*((*1,,,;@?@CJJJJJGJJIIJJJJJHJJJFFJIFFJJJJIJJGJJJJIHJHJJIJJJJJJJJJJJJJJJJIHGGJIJJJJFBB33332.''''-''(5;:BJJJGIHGH1111FJJJIIEGGJFJCC8777>;=ACGGJJJJFCBBCIIDCC5544(''&&'(*+4617787822227777E>;::=>B-,+--,BGEDBEFJJJHECJEJFDGGFHGJJGHJJJFJJIJJHJGFFJJEJGEJIJGJJJJHFIHGJJJJI??FIEGJJIIJJIGHJJJJGJGECCCFGFFABAABEBE=<JFB?5003115112===EJDFGFJIJIHJDJDHJ?>?;;:79@ACEEABEEHJJJGGJJFFCEDJFJGJJFJGJHJJJIDJCJIHGJJIC@C@@DABCAJFGGHJB:::---++--@D2135C99-+)'((/4>=;;78903335300016EHHGDJ>A@?<FBEFJJEHIHEDCGJJJIFGDJHDI@?:*--,,3)(-&1699FCGJHJJJ;;;;6666AEDGA@:;JHJJFHAA@GEJHIFGB5ACCEFD@DB>1101;/---..2>CIJJFJJJJIJHIJDGE.)))ADB?DJFGE543456547;9=>AC------,,+)-&&%&*%&(*+79EDDEJECDA@>.*))*..++-,,,,,/CD??ABJFJ@G94==8989JJJJJJFGHGJJFJIJJJGJJFJJJCBABBDEGJHJJECEEFJHJIJGJJFJJIJJJJHJJJJJCJJGFGGJGIGGHJIHJJJHDJIJE<::;GJGHJJJHECDFI>===C=>DFJJJJJE?:::?8****11/00/301*
@Glass_T7V_4_D3_12_1_15
GCGCCGGACTTGATTACTTTAATTCTGCTGTAGAGTCGCAACCGGGCATCAAAGACGCACGTCTTTGGCCTCGGTTTTCCAGAGACGCTCGCGCATCTAATAACTCGGTACCAAAGCGAACAATAAGACGCTGAAAAGCGTCTTTTTTCGTTTTGGTCCTTTGGAGGCCGGGGATAGTCCGATCTTGAAAGCCTGACGGGGGGGCCTTTTTTGTTTCTGGTCTCCCTACTAGTAGCGGCCAGTACAGTACGGCAAAAAAAGGGTGTGCACCCGCCACCCTGCCCTTTTTCTTTAAAACCGAAAAGATTCTTCCGCATTTGGATATGCAGGCTTCCTCGCTCACTGACTCGCTGCGCTCGGTCGTTCGCTGCGGCGAGCAGTATCAGCTCACTCAAAGGCGGTAATTTACCAATGCTTAATCAGTGAGGCACCTATCTCGGCGATATTGTTCTATTTCGTTCATCCATAGTTGCCTGACTTCCCGTCGTGTAGATAACTACGATACGGGAGGGCTTACCATCTGGCCCCAGTGCTGCAATGATACCGCGAGACCCATCACCAGCTACCAGATTTATCAGCAATGAACCAGCAGCACCGGAAGGGCCGAGCGCGAAGTGGTCCTGCAACTTTATCCGCCTCCATCCAGTCTATTAATTGTTGCCGGGAAGCTAGAGTAAGTCACTCAGCCAGTTAATAGTTTGCGCAACGTTGTTGCCATTGCTAGCAGGCATCGTGGTGTCACGCTCGTCGTTTGGTATGGCTTCATTCAGCTCCGGTTCCCAACAATCAAGGCCGACTACATAATCCCCATGTTGTGCAAAAAAGCGGTTAGCTCCTTCGGTCCTCCGATCATTGTCGCAGAAGTAAGTTGGCCGCAGTGTTATCACTCATGGTTATGGCAGCACTGCATAATTCTCTTACTGTAGTGCCATTCCGTAAGATGCTTTTCTGTGACTGGTGAGTACTCAACCAAGTCATTCTGAGAATAGTGTCTGGGCAACCAGCTGCTCTTTACCAGCATAGATACGGGATAATACCGCGCCACATAGCAGAACTTTAAAAGTGCTCATCATTGGAAAACGTTCTTCGGGGCGAAAATTCTCAAGGATCTTACCCGCTGTTGAGATCCAGTTCGATGTAACCCACTCGTGCACCCAACTGATCTTTCAGCATCTTTTTACTTTCACCAGCGTTTCTGGGTGAGCAAACCAGGAAGGCAAAATGCCGCAAAAAAGGGAATAAGGGCGACACGGAAATGTTGAATACTCATACTCTTCCTTTTCAATATTATTGAAGCATTTTATCAGGGTTATTGTCTCATGAGCGGATACATATTTGAATGTATTTAGATCACGCATCTTGCCGACAACGCAGACCGTTCCGTGGCAAAGCAAAAGTTCAAAATGACCAACCTGGTTCACCTACAACAAAGCTCTCATCAACCGTGGCTCCCTCACTTTCTGGCTGGATGATGGGGCGATTGGCTGGTGCTGAGTCAGCAACACCTTCTTCACGAGGCAGACCTCAGCGCTAGCGGAGTGTATACTGGCTTACTATGTTGGCACTGATGAGGGTGTCAGTGAAGTGCTTCATGTGGCAGGAAAAGTGCACCGGTGGCGTCAGCAGAATATGTGATACAGGATATATTCCGCTTCCTCGCTCACTGACTCGCTACGCTCGGTCGTTCGACTGCGGCGAGCGGAAATGGCTTACGAACAGGACGAGGGTGCGTGAAAATGGCGGGAGTCTAACAGGGAAGTGAGAGGGCCGCGGCAAAGCCGTTTTTCCATAGGCTTCGCCCCCCTGACGAGCGTCACGAAATCTGACGCTCAAATCAGTGGTGGCGAAACCCGACAGGACTATAAAGATACCAGGCGTTTCCCCCTGGCGGCTCCCTGGTGCGCTCTCCTGTTCCTGCCTTTCGGTTTACCGGTGTCATTCCGCTGTTATGGCCGCGTTTGTCTTTCATTCCACGCCTGACACTCAGTTCCGGGTAGGCAGTTCACTCCAAGCTGGACTGTATGCACGAACCCCCCCGTCACCGCTGCGCTTATCCGGTAACTATCGTCTTGAGTCCAACCCGAAGAGCATCCCCGGAAAGGCGCCACTGGCAGCAGCCACTGGTAATTGATTTGAGGAGTTAGTCTTGAAGTCATGCGCCGGTTAAGGCTAAACTGAAAGGACAAGTTTTGGTGACTGCGCTCCTCCAAGCCAGTTACCTCGGTTCGAAGAGTTCGTCCTATAAAGAAGAACCTTCGAAAAACCGCCCTGCAAGGCGGTTTTTCGTTTTCAAGCAAGATTACGCGCAGACCAAAACAATCTCAAGAAGAATCATCTTATTAAGGGGTCTGACGCTCAGTGGAACAAGAAAAACTCACGTTAAGGGATTTTGGTCATGAGATTATCAAAAAGGATCTTCACCTCAATCCTTTTAAATTAAAAATGAAGTTTTAAATCAATCTAAAGTATGC
+
::?F>;;:BCE@A@90'''212?GJJEECAFA?@CE?@?;;<<BBA>JJIEGJJC>=?HI>===@5.../A>+++,>;2.*&&&+/47:...21,,))((,<>?@A@C@@CAA?;.'''9:BAA<;;==<>>>?@GJIJEGA>@ADEB0,,-4:++-04441+&%%%$$%%%))(&'&&'(('$%)%&,*)&'(%'(,13>GE9111<;8?B?@;ABD===CFE?;:/092111233/+(&&&$%%%&$%%%''&&&&'''&$$$$$$$$&'&())/10-56;2388;D764-'()BCCCAAHJJ9::5670-))'&&&%'$$%&&&&&'(-:79=CFJEHJJIJJJJFEGEEEA@=89966310(&&(2:;;C:999))(*/,---/.--11<?EIJIJJJCBABC*))''''/.1125//./?EEFJFDCDEDAA<)))),+*))'(,-003>>9:;<@CB=867==??CDBE?><;+'+31=3233J33-+*))*--/034;::?FJDE>@@===;?888AA=<<<<;:=>@@655((()))&%%%&*)&&$$%%(+'&&'&''%(&$%'&'%%'(./1****,(&&'&''&&%'=@DCB=>555/-/'((1689@DGDGFIFJJJJJJJHBCCAJG@DCD8500000/,/-8574342123BIEHG32234,**-''&&'))));FJJGJJJEEEJHIFHGGJFJEDFB@?DEIJHED9/../69::500/233B@?BEDEABA??@BJ9999=;<>CB<7443..)'(**27?<<=655+++&'&&(''''$%%+66''&)<>@AEBCHBC96345GJIJJEGCCCAACBDA=',,-=<;881...('''/.-((*>DEEA<>>?=@HIGDFGIJJJJIJCCECFJHJJGHDFHJJJGJHJIFFJHJJGEJ?;<9:;=B22223853/'(>A999:EJDEGCB1.==GJJDJFHGFJJEHDGHGJGJHIJIGHJGG545<7521111&$####$$$##$$$$$$$'+-(1201945'''''9667BEEEFDCHA@?:A@@CG:::;JHIJIJHHIJJIA98888@@EJJJJFJJJJFGDFDF1111JH>=<CJ6600/.0/0-,,+*())))-//0/.-'''6JEEGFHFGJGHEFDDA;;;;=@AJJEJJJJJJACBAD?,(:;<;;655//4/(((.*1444>?@DDCBA;<;<---.+*51.++4>ADAAACFIJ====AD??JEEEBHJFEFCCJIJJGIHFDDDFJJJJIHJJJB<;...****07885/9A<:;;ABB42101/3-**,/..//099;>><;97777:9:CBGDHFFJJEIIEGIJIJIJJDE==2/((()&&&((*()0&'''.:>DDJDJHJJIFFGFGHGIJICBABJEFIHGJG211154)&&%$%&$$%+(('''476778>=@??9989)))*9::@<<;:95**2-44<?BGBDBGFJBGFHFGJ=@>@@/**)$##$')-,+++,01))))689;<<<F>AA968668:8('&(,.16=BAJEGGICDA@ABABG9888=>=A:8778643--.@CBBFJJ@CBBFEH>3222:::766:93112978835.,('&&$#$$%%&*+*&''./07:7654220.1002352123@@?B5555>@JGJGJHEJJJJJFJJHJHJHFFF<<<;::;@??AC=<;=AG;851///-,+,2=975568:51/,**+**('''(''&%%$##'$$#####$&%####$%%&&);DA@:::=>>B>8888>@7667>>5300/1+*'(*167<+(((:>>?><79:32233333=<<>>CEJCFHHIHHGIJGIGFGBCDBHIFBAE@43++++555<=65224/+*))*)5:;<:9734<<;8114,)&&$$+/(&&%''''&''*.594/2>BCECE-)EFDJJHJCBBBEG?<<<C><<=@FJA@=<;8++))*'&&&'+'%'(-*+*8326<CGFA@@11213086?C@EHHE:97.-'''&*)&''423;<;77666622-,,*+)()*--432223BA764312-;>?ABCDJGGA@6679?7.--.08,112,3*++-+&&&&'0/0:56=?<8...)**)../8<55568=>++BEFDFCCB>9&&&:;A??433-++*-:DGJFJJGDDC>=AEADIHJEF<;;;789<FJDJJCEFE>?889<JHIJIJIIJHJJH.../>=BAB@?@>3122;9)(((;:97'%%$&&&(&'))**--,'''**-.023310.121)778767?////42.('+,.4++,,-/,**01013457@?>==:?CD<(((+5232453((601B?BJFEDEB@DCJEGJG>>>////32001111+++*+,.>))))778<9;<=>>;;00249666+*))*)*+,+++:<</..,--(())(3244=ECIEF@44354..///*++-011842519888=G=:;;>87,*
@Glass_T7V_4_D3_12_1_16
GAAGAGGAACAGGAGCGCGCCATTGATATGGGAGCAAAGGTCGTTGGCATCAACAACCGCGATCTGCGTGATTTGTCGATTCGATCTCAACCGTACCGCGAGCTTGCGCCGAAACTGGGGCACAACGTGACGGTAATCAGCGAATCCGGCATCAATGCTTACGCTCAGGTGCGCCAGTTAAGCCACTTCGCTAACGGTTTTCTGATTGGTTCGGCGTTGATGGCCCATGACGATTTGCACGCCGCCGTGCGCCGGGTGTTGCTGGTAGAGAATAAAGTATGTGGCCTGACGCGTCGGCAGATTGCTAAAGCAGCTTATGACGCGGGCGCGATTTTACGGTGGGTTGATTTTTGTTGCGACATCACCGCGTTGCGTCAACGTTGAACAGGCGCAGGAAGTGATGGCTGCGGCACCGTTGCAGTATGTTTGGCGTGTTCCGCGATCACGATATTGCCGATGTGGTGGACAAAGCTAAGGTGTTATCGCTGGCGGCAGTGCAACTGCATGGTAATGAAGAACAGCTGTATATCGATACGCTGCGTGAAGCTCTGCCAGCACATGTTGCCATCTGGAAAGCATTAAGCGTCGGTGAAACCCTGCCCGCCCGCGAGTTAGCACGTTGATAAATATGTTTTAGACAACAGGCCAGGGTGGAAGCGGGCAACGTTTTGACTGGTCACTATTAAATGGTGAAATCGCTGACCGAACATTTCTGCTGGCGGGGGGTTTAGGCGCAGTATGAGCTCCGTGGAAGCGGCACAAACCGGCTGCGCCGGACTTGATTTTAATTCTGCTGTAGAGTCGCAACCGGGCATAGAAAGCGCACGTCTTTTGGCCTCGGTTTTCCAGACGCTGCGCGCATATTAATAACTCGGTACCGAAGCGAACAATAAGACGCTGAAAAGCGTCTTTTTCGTTTTGGTCCTTTGAAGCCGGGGATAGTCCAATTCTGAAGGCCTAACGGGCCTATTTTTTTGTTTCTGGTCTCCCTACTAGTAGCGGCCGCTGCAGTCCGGCAAAAAAAGGGCAAATTGTCACCACCCTGCCTTTTTACTTAAAACCGAAAAGATTACTTCGCGTTATGCAGGCTTCCTCGCTCACTGACTCGCTGCGCTCGGTCGTTCGGCTGCGGCGAGCGGTATTAGCTCACTCAAAGGCGGTAATTTACCAATGCTTAATCAGTGAGGCACCTATCTCAGCGATCTGTTCTATTTCGTTCATCCATAGTTGCCTGACTCCCGTCGTGTAGATAACTACGATACGGGAAAACTACCGTAGTTGTCGCCCCGTGCTGCAATGGATACCGCAACCCCACACTAGCCGCTACCAGATTTATCAGCAATAAACCAGCAAGGCAAAAGCCAGCGCAGAAGTGGTCCTGCAACTTTATCCGCCTCCATCCGGTGTATTAATTGTACGGGAAGCTAGTAAGTAGTTCGCCAGTTAATAGTTTGCGCAACGTTGTTGCCATTGCTACAGGCATGGTGGTGTCACGCTCGTCGTTTGGTATGGCTTCATTCAGCTCCGGTTCCCAACAATAGAGGCGAGTTACATGATCCCCCATGTTGTGCAAAAAAGCGGTTAGCTCCTTCGGTCCTCCAATCGTTGTCAGAAGTAAGTTGGCGAGCAGTGTTATCACTCATGGTTATGGCAGCACTGCATAATTCTCTTACTGTCATGCCATCCGTAAGATGCTTTTCTGTGACTGGTGAGTACTGGACCAAGAATAATTATGAGAATAGTGATGCGGCGACCGAGTTGCTCTTGCCGGCGTCGATACGGGATAATACTGCGCCACATAGCAGAACTTAAAAGTGCTCATCATTGGAAAACGTTCTTCGGGGCGAAAACTGTACGAGATTGTTCCCCGCTGTTGAGATGGGTACAATGCAAGTTAAGACGTGCACCCAACTTGATTGTTCAGCATCTTTTACTTTCACAAGCATATTGGGTGAGCAAAAACAGGAAGGCGAAAATGCCGCAAAAAAGGGAATAAGGGCGACACGGGAATGCTTCGAAGTACTCATACTCTTCCTTTTTGAATATTATTGAACTTATCAGGTTATCTTCATGAGCGGATACATATTTGAATGTATTTTGAATCACGCATCTTCCCGACAACGCAGACCGTTCCGTGGCAAAGCAAAAGTTCAAATCACCAACTGGTCCACCTACAACAAAGCTCTCATCAACCGTGGCTCCCTCACTTTCTGGCTGGATGATAGGGGCGATTAGGCCTGGTATGAGTCAGCAACACCTTCTTCACGAGGCAGACCTCAGCGCTAGCGGAGTGTATACTGGCTTACTATGTTGGCACTGATGAGGGTGTCAGTGAAGTGCTTCATGTGGCAGGAAAAAAAGGCTGCACCGGTGCGTCAGCAGAATATGTGATACAGGATATATTCCGCTTCCTCGCTCACTGACTCGCTACGCTCGGTCGTTCGACTGCGGCGAGCGGAAATGGCTTACGAACGGGGCGAGAATACATGGAAGATGCAAGATGCTTAACAGGGAAGTGAGAGGGCCGCGGCAAAGCCGTTTTTCCATAGGCTCCGCCCCCCTGACAAGCGTCACGAAAATGTGACACTAGAATCAGTAGTAGGAAGACACCAACAGAGCTATCAACTGCCGAGCATTCCCCTTGGCGGCTCCCTCGTGCGCTCTCCTGTTCCTGCCTTCGGTTTACCGGTGTCATTCCGCTGTTATGGCCGCGTTTGTCTCATTCCACGCCTGACACTCAGTTCCGGGTAGGCAGTTCGCTCCAAGCTGGACTGTATGCACGAACCCCCCGTTCGTCCGACCGCTCGCTGTCCGGGTAACTATCGTCTTAAGTCCAACCCGGAAAGACATGCAAAAGCACCACTGGCAGCAGCCACTGGTAATTGATTTAGAGGAGTTAGTCTTGAAGTAGTGCGCGGGTTAAGGCTAAACTGAAAGGACAAGTTTTGCGTGACTGCGCTACCTGAGCCAGGTTGCCTGGGTTCAAAGAGTTGGTAGCTCAGAGAACCTTCGAAAAACCGCCCTGCAAGGCGGTTTTTTCGTTTTCAGAGCAAGAGATTACGCGCAGACCAAAACAATCTCAAGAAAATCACTGTCTTTAAGGGGTCTGACGCTCAGTGGAACGAAAACTCACGTTAAGGGATTTTGGTCATGAGATTATCAAAAAGGATCTTCACCTGGAATTCCTTTAAATTAAAAATGAAGTTTTAAATCAATCTAAAGTATATATCGATGAAACTTGGTCTGACAGTTGCCAAATACTTAATCAGTGAGGCACCTATCTCAGCAATCTGTCTATTTCGTTCATCCATAGTTGCCTGACTCCCGTCGTGTAGATAACTACGGATACGGGAGGGCTTACCATCTGGCCCCAGTGCTGCAATGATACCGCGAGACCCACGCTCACCGGCTCCAGATTTATCAGCAATAAACCAGCCAGCCGGAAGAGCAGAGCGCCGAAGTGGTCCTGCAACTTTATCCGCCTCCATCCAGTCTATTCCATGGTGCCGCCTGACATCTAAGAAACCATTATTATCATGACATTAACCTATAAAAATAGGCGTATCACGAGGCAGAATTTAGCGGATAAAAAAATCCTTAGCTTTCAGCTAAGGATGATTTATCTGGAATTCGCGGCCGCTTGCTAGAGTTGACAGCTAGCTCAGTCCTCGGGACTATGCTCACTCTGAGAACTTTCGGATCAAGCTATGAAGGACGCAAAGAGGGAACTAAACACTTTACTGAGCAAAGAGGAGAAATACTAGATGGGTCAAAGTAGCGATGAAGCCAACGCTCGTTCAGGGCAGTTTGCGCTTCCCTGAGTGCCACCTTTACGCTCCCGGGGATCGCGTACGCAAGAAAATATGGTGCCGCTTGGCAGGGTCAAGTGGTCGGTTGGTATTGCACAAACTCACTCCTGAAGGCTATGCGGTCGAGTCCGAATCCCACCCAGGCTCAGTGCAAATTTATCCTGTGGCTGCACTTGAACGTGTGGCCTAATCATTCGGTACCAAATTCCGAAAAGAGGCCTCCCGAAAGGGGGGCCTTTTTGGTTTTCATACACCACCATGTGAGGGCCTCGGTACCAATTCCAGAAAAGAGACGCTTTCGAGCGTCTTTTTTCGTTTTGGTGGTAAGGATGAGCGCTTCATTACCTTCGTTTGCTCTTCTCGTTGGAAGAAGAAGAAACGAGAAACTAAAATATAGAGTCACACAGGACTACTAGATGATGCAAACCGTTTTAGCGAAAATCATCGCAGACCAGGCCGTTGGATTAAGCCCGCAAACAGCAGCAACCGCTGGCCGGTTTTCAGAATGAGGTTCAGCCAGCACGCGACATTTTTATGATGCGCTACAGGGTGCGCGCACGGCGTTTATTCTGGAGTGCAAGAAAGCGTAAGGACCGTCAAAAGGCGTGATCCGTGATGATTTCGATCCGGCGCGCATTGCCGCGTATAAACATTACGCTTCGGCAATTTCGGTGCTGACTGATGAGAAATATTTTCAGGGAAGCTTATTTCCTCCCCATCGTCAGCCAAATCGCCCCGCAGCCGATTTTATGTAAAGACTTCATTATGAGCCTTTACCAGATCTATCTGGCGCGCTATTACCAGGCCGATGCCTGCTTCTAATGCTTTCAGTACTGGATGACGACCAATATCGCCAGCTTGCCGCCGTCGCTCACAGTCTGGAGATGAGGGATCTGGCGATG
+
:=@?A=@>DDGFFHB?=<354133-,,***+-04---77885466/0//BCCAJJFDJFE))))HJBADBECJD..--/02,((03<-.014--+*)','''',)%&-.5019;??;<:=?<<:<?@JJFE:99333377734657>>?=:8)&&%&&&&00358+(##%33,++''''%%(,059;:::;<BEE4444AF=:93397788/...444010+(((+*89:>?@CGJGJJJJFCFC<8879486478EJAAAAB++*(''-+2234455479:6666<78:/0--0/00<..32,-;;ACEE99996+-,,--0./3/88444456////@@A@=<3444GEJDJJE@<;;=BBAGFEJEDGHDCBB>=><==;<=???@?=>==GIIICFAJHHGJJGEFJGJB<<<1.)))))&%'('')*9;<>00,:*))*--*+,-/*'(?6FFEJJEE:98852.,**(*@AFJJJJDDAACB9<8::44344343::;EJEFJGJJHJJJJJJGIGJJEEEDJEFIJGJIIJJJFHCFFDC@4014C@BCCDAC@?@>B3)))*12?DJHJEEGEDBE11-,-,3:;=A8778:?85:/F;:66123&**3323<77767667867888.&&',--++++''((./:<<B?>;:41111/0065//01./?DJEC@A?:998-,,,*)++'%$$&&&%$$%&'&&'&/00A@@BGC=;:6**)()('(-((&&&&$$$*)*)*5=>B=:99;89229<CBA@DD95587HF>=;:=@GJIJGJJJJJIFFJD@?ABFEG===>CDB?JJ@>>?@C000<<==;;<90*(()>EDDEFEJIB<=>;<@A86<=>DGD//.,,-./47))5/522('',&&&8:<==<??@EHFJBCDHJJE::88<II?1,,.9:21200//,('&&$&()*=<:7662.&&&(()&'*(+$$&&(/---,'&&&&(03=763754511227@ABD:9:6655666>?JCCBBE=?::;;97...195/.-+(&%$$%&())***++,0*((%&&'.(''+%**543.../HJCCCA>>?:JECFHHJF?<;647967;>??GCDDEFEF=/027?<:;@:774399;@BCBBJF???7.--.-+//0--/542220123AGEAA@;<;<@111023?@AABFHDGEDIBA@?>?>?<<;:75880//..--*(((+..'))($%$%&''''''8:::CB=://>8?<;:;F@@@BFEECCD=779=664/.''%%()(&''&''&&'*,/33///8==@...-,))(&&%*&%&(9;22'(''%%%'''+'&%()*-1.0-,,,,,,)(((,'&&&++++**+++''))))+,149=?///7CHEDABCDJCAB0/58=<ABBB::%%%%&')(&(-'&&##%%*-:00/'%%')*,****7999999;9@A>>>>IGFJIDEIBCB@>>@3:=6666?>?<887981//,)')+----19))85555B=BB==....92///1./.1..-113333444/..(%%%&3++**-)))+&'%&358<6113;44()=<=@JGHE@@@A54446=?3+*//<@>31****--/200/0005=856662110-+++---66125000.223>ABBB=<=***,+*((()9:@HGGHEJECCEHJJEHJHJJ>??A?A@@DEG?AFJGEDJJHJGJJGF5446<E33333/-('''$$%'#$%%&&'))))1FEIJ>==?EGGC??@@DAC>=?335(&&&&%$$$%-+,.<<644.-*%$$'-,+*,*),,++,+60'(*,((()0*))).11=?CJJFB9999@@3222JF<<<BG??.-((&%&(*)%%%$%%''...0.+)&&'''''%%$&''&&%%&&&''((((*,**+.0001*%%&'&&&$(**79999<>*))*/&&&%&'&''%$%%*49))))*,.:AA>>>=J@;9*)))33.+)%&&(18CEEJAJB85666;742213()/69))&%%%&&'4-(''',200002:;?@@AB:&&&',++)()'*('&%$'%%&'(3,,''($$&&&&-.//?BBDEIECFEHGEJF96653****,,,,.22;;<:CC@DHIJJJHJJIJIGFDDC<=>CHJJDDB@CBH766.+++1/032272=@AF4455FJJEIJG>>>>??76./4112278:8653//,-559<=2+=::>=CDBC>==*(()31/'''%%%'*----00..12:;==DDH@@@A;543,*349::<@:4,,,45;<GJJGJFEGC@=<@@>52224?@JFEJDDJEJJJJJEGGCE888=EIFHEJFJJAAAB977--,-IDGDI88<6,442111310//-,+*+('''')/007:>>=::<?BA?AHBDEEJJFD99998G@@0ED7777<9;?<=GJ'''*@A.....+*+0.--,+++3333<77666678JE@?>>AAB;<==@A?HG5)(.)&'*)(((24/*)('%%$-*&%%((/01333>JJD999;@B;4BABEEEGBDDCJ00.,+312..DBDEIFBCA;@:>@2&%%&*%&++++2+++,B?65.-.*))'&&&(.+++(''$$##')'$$$'&...0--//.2***),**,,100-+++,,+)'''./001,,,-3335?:::66,.2ABA=>=AFJ@I.??AEGFJ@9///976666:8?FDAA@@DCEJJFGAE4343489>=>=///077334(())))(*+,(8933334(''),*++*...236578::776433569973432697/.)'((+*(*1+++&&&&%%%'+++*'&&(&&&&&&.-'''')16667<4@=?7;766544213@@=:::677465+***++,.--*,-,./477@AD>>=<>CEDDEHEDHCB>>=>+***)11...03(7@ADF?>>5544??DJCB////7;4-(''&('((*//1.))*+++..-/-,-'&&&&&&&++*)*.2101244232223<>BD:788=.99<BA:8666<;/>?999:FA@8856=B9778AD:/..1;///2300/,,+-57?@><<;AAA=)))*1,,,,,+++,,,/.,*''((&/;BFDFFGGHGBAB6666>86<6:98>?==87889C?DHH@==:+)*.99;;:>>977678/..6A<,**'''%&()*&%$%&(%&',:432':6;>I<<;=EHEFGJGJJHJJJJJJJIJJJCCAB=<'%%%%%&(*,+&''''$$$$***)*+)--''&&'&'(''''(,-.-+-)()+0022553334<<<<=ACGA4.../??0../***+66679987/,87A@DFCJCBA@=<:;0.+)'%(*12.3,(('''%%'&&../076665///EJGDDCD???9;:7:65769?>;BCCDFFIHHJ>ABA10,/:9675566532+++,43342321324//5*('&''())****08?DCCJFCJIECJJJJGHABACDCB>.EAC=633:78<6733+**+53....0//()((++--.=3877<@ACDD7666>>@AA<=?BIA@>:<=<@?;<<DCCB<6733;=;?JDA>>>(((')'+,07:=@==87754645<9*'%%'''''14///02(&&',,69683++'')**(),((&&)/1;<6:;DECCBAAB42229AA+)))8545921/&&&'(+&)-04467>0-+')9999:A@F=<=?=<;886444@AIAIJEBABFGBBAAI974,*)'%%&-215/57:D>6665558555A11048962579:4556;<666566''''1..30.211232/,,/-''01/+*+-40,**+/)''''*$$$$'-EII=;::><<>?9432.-*,((((F>JIGEHJHGJJHJJF<776;)((')))3223,,,+/00233/4,,...?>?A@@HDFFIIJHID=:9:<;=5,,,.97....*::9A887577@@=?IH7667C>@??DEEFDB40()<?>>?@::::8222)))(()/0001/00-,))'((*35;97449:=8199<BECHG@=626EF?//.18;&&&%%$$'&''&%$&'&'+)()).,)(**+&&(.()*,'*A?A?9978;87F:BBECDHGDGFJHJ/..,:7*))('&&%%$%$%%%%(*,,)&&&&'''/&(()=)&&%*'$''&&&)-.//1,)<<98>BAAEBEAB0/..4@E>A:9@BBGIGFE870/00064(')2/..1<:=AJJJIGGJBAA=63312+''&&'&&'&&&()-+(()*/---*()*64.)*5689888888@@?...-222.,,,CA10///.,//5/0,1236&&'((();<>HDJJJJHJIJJJJJJFGJ====A99<<;<>>:::DEHC?@?8<>>BAA;:61..121,*)&&$%$##$')*+,A@?=CB1001>:6,,,*))(&&%&%&6(((%%%%44-),'&'&%&'**+,((()01262--6::::;E@66653223;===>.--7:<71...8/../.*,(())'''&&(***,0096111.,,-=1111777995557766;;?@@>=<<55572001,()**,%%%&&%))%+2.-201=::<>CJJBB@AC?:878;<DDHE?@@?FEGB?<1(())15>?BB766==>:::AJHEFC@B;444AF:::984221/0*%%'**)(((*/1---+.1154320((()('(')*;(&&(
@Glass_T7V_4_D3_12_1_17
CCTGTAGCAATGGCAACAACGTTGCGCAAACTATTAACTGGCGAACTACTTACTCTGGCTTACGGCAGCGTTAGAATAGACTGGATGGAGGCGGATAAAGTTGCAGGACCGCTTCTCGGCCCTTCCGGCTGGCTGGTTTATTGCTGATAAATCTGGAGCCGGTGAACGTGGGTTCTCGCGGTATCATTGCAGCACTGGGGCCAGATGGTAAGCCCTCCCGTATCGTAGTTATCTACACGACGGGGGATTCAGGCAACTATGGATGAACGAAATAGACAGATCGCTGAGATAGGTGCCTCACTGATTAAGCATTGGTAAATTACCGCCTTCAGTGAGCTGATACCGCTCGCCGCAGCCGAACGACGAGCGCAGCGAGTCAGTGAGCGAGGAAGCCTGCATAACGCGAAGTAATCTTTTCGGTTTAAAGAAAAAGGGCAGGGTGGTGACACCTTGCCCTTTTTGCCGGACTGCAGCGGCCGCTACTAGTAGGGAGACCAGAAACAAAAAAAGGCCCCCGTTAGGGAGGCCTTCAATAATTGGACTATCCCTAAACTTCAAAGGACCAAAACGAAAAAAGACGCTTTTCAGCATATCTGTCGTCTTTGGTACCGAGTTATTAATATGCGCGCAGCGTCTGGAAAACCGAGGCCAAAAGACGTGCGTCTTTGATGCCCAGTTGGTTTGTACAGCGGATTTAGATCAAGTGCAGCGGCAGCCAGTTTTATGTTCGCTTTCACGCAGTTATCTGCAATTATAAGCCCCCGACAGCAGAACGTTCCAAGCGATTGACCATTTAATAGTGACCAGTCAAAACGTTCCCGCTTCCACCCTGGCCGTTGTCTAAAACATATTTATCAACGTGCTGAAACTCTGGGCGGGCAGGGTTTCACCGACGCTTAATGCTTTCCAGATGGCAACATGTGCTGGCAGAGCTTCACGCAGCGTATCGATATACAGCTGTTTTAGCCCATGCCGCTGCACTGCCGCCAGCGATGACGCCGCTTTCTCCACCACATCGGCGATATCATGCAACACGCGACACTCTGCCGCATCTCCGCCCCGTCGCTTTTCCTGCGCCTGTTCAACGTTGACGCAACGCGGTGATGTCGCAACAAAAATCAACCCACCGTAAATCGCGCCCGCGTCATAAGCTGCTTAGCATCTTGCCCGCGTCAGGCCACATACTTATTCTCACCCAGCGACACCCGGGCACGGCGGCGTGCAAATCGTCATGGGCCATCAACGCCGAACCAATCAGAAAACCGTTAGCGAAGTGGCTTAACTCGCGCACCTGAGCGTAAGTATTGATGCCGGATTCGCTGATTACCGTCACGTTGTGCCCCAGTTTCGGCGCAAGCTCGCGGGTACGGTTGAGGAATCAATCGACAAATCACGCAGATCGCGGTTGTTGATGCCAACGACCTTTGCTCCCAATGCAATGGCGCGCTCCTGTTCCTCTTCATTACTGACTTCGGTCAGCACCCCCATCTCCAGACTGTGAGCGACGGCGGCAAGCTGGCGATATTGGTCGTCATCCAGTACTGAAAGCATTAATAAGCAGGCATCGGCCTGGTAATAGCGCGCCAGATAGATCTGGTAAGGGTCGATAATGAAGTCTTTACATAAAATCGGCTGCGGGGCGATTTGGCTGACGATGGGGAGGAAATTAAAGCTTCCCTGAAAATATTTCTCATCAGTCAGCACCGAAATTGCCGAAGCGTAATGTTTCTGGATGAGGCAATGCGTGCTGGATCGAAATCATCACGGATCACGCCTTTTGACGGCGACGCTTTCTTGCACTCCAGAATAAACGCCGTGCGCGCACCCTGTAGCGCATCATAAAAATGTCGCGTGCTCGGCTGAACCTCATTCTGAAAACTGGCCAGCGGTTGCTGCTGTTTGCGGGCTTCTACCCAAATCGCCTTGTCTGCGACGATTTTCGCTAAAACGGTTCTGCATCATCTCGTCGTCCTGTGTGATTCTAGTATTTAGTTTCTCGTTTCTTCTTCTTCCAACGAGAGAAAACGAGGAACTGAGCGCCGCCGCTCGACCAAAACGAAAAAAGACGCTCGAAAGCGTCTCTTTTCTGGAATTTGGTACCGAGGTCCGCACAGGTGGATGCGGACCAAAACGAAAAAAGGCCCCCCTTTGGGAGGCCTCTTTCTGGAATTTGGTACCGAGTTATTAGGCCACACGTTCAAGTGCGGCCCACAGGATAAATTTGCACTGGCACGGGTGGGATTCGGACTCGACCGCATAGCCTTCAGGAGTGAGTTTTGTGCAATACCAACCGACGACTTGACCCTGCCAAGCGGCACCAGATTTCTTGCGTACGCGATCCCCTAAGCCAAAGGTGGCACTCAGGGGAAGCGCAAACTGCCCTGCAACGGGAGCGTTGGCTTCATCGCTACTTGACCCATCTAGTATTTCTCCTCTTTCTCTAGTAAAGTGTTTAGTTCCCTCTTTGCGTCCTTCATAGCTTGATCCGAAAAGTTCTCTAGTAGCTAGCATAGTCCCTAGGACTGAGCTAGCTGTCAACTCTAGAAGCGACGAATTCCAGAAATCATCCTTAGCGAAAGCTAAGGATTTTTTTATCTGAAATTCTGCCTCGTGATACGCCTATTTTTATAGGTTAATGTCATGATAATAATGGTTTCTTAGACGTCAGGTGGCACCATGGAATAGACTGGATGGAGGCGGATAAAGTTGCAGGACCACTTCTGCGCTGGGCCCTTCCGCTGGCTGGTTTATTGCTGATAAATCTGGAGCCGGTGAGCGTGGGTCTCGCGGTATCATTGCAGCACTGAGCACGATGGTTAAGCTGGCGCCCGTATCGTAGTTATCTACACGACGGGGAGTCAGGCAACTATGGATGAACGAAATAGACAGATCGCTGAGATAGGTGCCTCACTGATTAAGCATTGGTAACTGTCAGACCAAGTTTACTCATATATACTTTAGATTGATTTAAAACTTCATTTTTAATTTAAAAGGATCTAGGTGAAGATCCTTTTTGATAATCTCATGACCAAAATCCCTTAACGTGAGTTTTCGTTCCACTGAGCGTCAGACCCCTTAATAAGATGATCTTCTTGAGATCGTTTTAGTATACGCATAATCTATTTGTCTGAAAACGAAAAAACCGCCTTGCAGGGCGGTTTTTCGAAGGTTCTCTGAGCTACCAACTCTTTGAACCGAGTGTAACTGGCTTGGAGGAGCGCAGTCACCAAAACTTGTCCTTTCGTTTGGTTCGCCTTTTAACAGGCGCATGACTTCAAGACTAACTCCTCTAAATCAATTACCAGTGGCTGCTGCCAGTGGTGCTTTTGCATGTCTTTCCGGGTTGGACTCAAGACGATAGTTACCGGATAAGGCGCAGCGGTCGGACTGAACGGGGGGGTTCGTGCATACAGTCCAGCTTGGAGCGAACTGCCTACCCGGAACTGAGTGTCAGGCGTGGAATGAGACAAACGCGGCCATAACAGCGGAATGACACCGGTAAACCGAAAGGCAGGAACAGGAGAGCGCACGAGGGAGCCGCCAGGGGGAAACGCCTGGTATCTTTATAGTCCTGTCGGGTTTCGCCACCACTGATTTGAGCGTCAGATTTCGTGATGCTTGTCAGGGGGGCGGAGCCTATGGAAAAACGGCTTTGCCGCGGCCCTCTTCACTTCCCTGTTAGTCTCTTCGTAGAACCAGGCATCTTCCAGGAAATCTCCGCCCCGTTCGTAAGCCATTTCCGCTCGCCGCAGTCGAACGACCGAGCGTAGCGAGTCAGTGAGCGAGGAAGCGGAATATATCCTGTATCACATATTCTGCTGACGCACCGGTGCAGCCTTTTTTCTCCTGCCACATGAAGCACTTCACTGACACCCTCATCAGTGCCAACATAGTAAGCCAGTATACACTCCGCTAGCGCTGAGGTCTGCCTCGTGAAGAAGGTGTTGCTGACTCATACCAGGCCTGAATCGCCCCATCATCCAGCCAGAAAGTGAGGGAGCCACGGTTGATGAGAGCTTTGTTGTAGGTGGACCAGTTGGTGATTTTGAACTTTTGCTTTGCCACGGAACAGTTGCATTCCGGAAGATGCGTGATCTAAATACATTCAAATATGTATCCGCTCATGAGACAATAAGCCTGATAAATGCTTCAATAATATTGAAAAAGGAAGAGTATGAGTATTCAACATTTCCGTGTCGCCTTCCCTTCTGGCATTTTGCCTCCCTGTTTTTGCTCACCCAGAAACGCTGGTGAAAGTAAAAGATGCTGAAGATCAGTTGGGTGCACGGTCGGGGTTACATCGAACTGGATCTCAACAGCGGTAAGATCCTTGAGAGTTTTCGCCCCGAAGAACGTTTTCCAATGATGAGCACTTTTAAAGTTCTGCTATGTGGCGCGGTATTATCCCGTATTGACGCCGGGCAAGAGCAACTCGGTCGCCGCATACACTATTCTCAGAATGACTTGGTTGAGTACTCACCAGTCACAGAAAAGCATCTTACGGTGCATGACGATAAGAAGAACTATGCAGTGCTGCCATAACCATGAGTGATAACACTGCGGCCAACTTACTTCTGACAACGATCGGAGGACCGAAGGAGCTAACCGCTTTTTTGCACAACATGGGGGATCATGTAACTCGCCTTGATCGTTGGGAACCGGAGCTGAATGAAGCCATACCAAACGACGAGCGTGAT
+
FIJIFEDC@BABE@;::;AA?>>=@CCDHGCFIHCCCJJJJJJHJGHIJFE9;943,)('(&&$$%&&&&%%%&'(/;999;<<:>@E<<<<FJFJD@44--)(((+/22,,,-.-,-23<ACA<=AEJGJJJGHJJHJJHIFJGJGJIJHJJJ<;;;C955420/.*+**())%&&&.1544445<:44326588589C@85557;@>>?@GFEIA@C=JJJJJGJJIGJJIJFFIJ222*)(*++&'%%$$%)+*,,,00;D=<<=;/.7/'''(0/005877)((+,,8>CFJEBCEHJJHJGIGJJ@A@?IICCBEJJHJ993./)(&&*@AAFHGDIGJJJHDJJGHGGJHF9..,'''('),048:CCGEHEIEHEEECHEEGDJJJIJIFJGJJGJJIGJIEGJJC@ABJ75534=634?;?CCIIJJJBHJHJHJHHJGHGJGGEGE9?@8:B9887ABCFDDJHJEJEG>>>BGH8888:::JJIJHA@:>GA877DC@5447;76512216584781/..0566;;>DHCCCGHI<DEEGGJGHJGGHJJJJGFJDEJG:99@DEAA?<74338:7444(''*)(('**/6899<<=<C>1111CBFJJFGJGJJHFEJIJJJJFJDEJJJIJDGFFJJJJJJJJJFFEEIFC:75:,,,)'&'*,()'$$%'%%$%**.*(&%''%&&%%10/001**,))**-..()));;*)%'%$%&&*+''&&(-,+++/-,**&%$####$%&)+*,)'%$$+,-.//354&'&77:EDGJEDFGJJHJFGF????JJDB<8'&&&(3433)--(7>BAB<?@>AACGJJJJIJJJJJJJJJJIJHJJHJGJJHJJJJFFFE@>'&%((3566A>??><CB?==><BBDJEJHJJJJJGIJFHJJHJIJJJJJJJJ?*)))FIGIGJDHFDJJEEFHJIFIHIHGJBBB><79653,+***+,((&&&%$%%%%%&&(+''''&&$%&%%%$$$%')*4/.,,(+*)*%&(&&&%$$#$$%&$%%%''('%$$&%&'&&%%%%&&(''$$$%%&&'')0000433C?CEIJJHJJJHGECCFDDJJJJJIJJJGJGJJJGJEJFDHFJGJJJHCCEFJJJJJJJHJJJJEDDEFIGEGFJIIJJJJJI>=3*;<10/--))))'(03==??JJJJGJEBB>2CC>>=;==:567,,,,4343432)/((-578743471012@@FHJJJJJGJHFAAA11129997(((&&%%(-+*('(****;==CJJGJJJFJJGECDCDJFFJIEGFHIJJJJJJJEFDDD@9<BJIHJJJHJGJIGJJI////0@::<<?>?::::D:444JFJJJJIFDJIJJJII====2*(*)-./====DBDEB@@A----=<>>@FFFEIGJJIIHFJIJJIHJIJFJJJIJEIGJJJJJFIHJJHHCBCAF<<7<>C<2):9>??BABCJJJJGJGGGFIJJJHDDJAH;;(())8GDEJIFJJJJJJIJJJJHGJJIJJJEFHJGDCB;;;::::?A@EEDJEJED@==86..+*+,57=CGHJJJJIIJGIJJJJJFJH99A@=@JBDAB93234>==JHJHJJHHHGDHGJJHJJJJJJJJJIJJFGJJHEGHJGIJJJIJBBIHJHJFECECAAC?>>A?22+8/06--,-00++3;=AAHIJIJFIFAJEEJJJJJ====:::7::BB8***)--/;543381''&+(&&&&,+,,01222<--+++),+,0.**,<:9988://00@AAA@DBIFF==>EJJCJGDJFJJJJIIJ444496:DFJGJJGIHHJGGJ?EDCEGIJJIFJJIIGJJJDHAACJJJHJH?=9;<;?3343::<;E??88BA@FJJIJIJJIGIGFGJFHEJH7777JJE?DIHGHDCFGHE9775344GB@A@;D;=GFDCJEHFGIBIJ@55>=>EJJ>=<9.'((019:?43)))))))>=333142)(')+,...0008;93);:;@CD;8A9JJIIJHJEDA:@:B8C:::;20014///)'%&%%''(+'(((($%*+0@GB=?@EJJJHHJCBCDFEDHJJJDJJB@?JFDFDDCGDCA:<<9:80/-+&%%%(*--,/0,,,,1((((/0/6:C@677=IJJEFEGGFJ@DJ?9;:CD8548660)'*0/2230---5<?@CJFIIEDC>>?@JJIA?842*444576----8-@6566GGDB>=:78322.,-*'&'&)***5=<:;;<=AEEIJIIIJHEDDCDB9>>?DGH))))DEJGFDD6664444811118::::867ACA<EJFEJADA>BAGF=<<==<5444EJFCCJF=>>=IIGJCCC@EAEJFHIJJJ====@@FGGJGEEEDHJJGJHEEFGJJ///0659888874489977:///JGBB?(9;=CHJJFJJEIFID??;;:0/0?<BAA4444JJJFJJJHHHEHFJJJIHEFBJJHJHJJJJJJJHDE2222CBACHJIJIEF::<;B?ABCHIFGHDBBCFJEGIIJJFJJHJJGFJJIJB?;;;.-*)))(*/*)(),2645@BCEGFJJJJJJJDIJJJFGE>7''''&)%%13466<999BFJGJEC<><67899@FJHJEGFJJJJJJJJIJGJJJJJJEBAAEHIJJFJGIJJJJJJJD88888JACDDGGIJGHJJJIIDJJJHJGJHJJGGJFJFGJJJJJJJGJHFGEJIJGFHJJIJJIJEGC+++--*&*'&&&'48@BJJGIJJJHJJGJHJJJJGJJJHHDGEJHJA?<5...27;78@DD>=>?JCAAB?C?AD333)%%%&)%$$&%%$##$$&%%%'+,-.8682000000?@DCBCEF:999JJJFB@@AEC@@BAEEEJHEIHJFJIJFJJ944522322DDCCDCHFIJGGJFCCBBJHJFJJJJGJEJHEFHEDDC>C7..>ADBJCDDHI?>==HHEGFEGEE6../EC?>?>A<JHGDDEEECEJJIIDBDHFFGCEC@@>9,,445>@7652*)).7=555100))))/ACHJJJIGIJJHJJ<FJJHBA@ADJH:678?C;CC>>><;;=<===<@AA912CCBBBGDGC@@2.12*1011..--251112.'&&&)+--.,/+,+*+'&&//22JJB@AHIFGDD5555JFFDDJJGCCD>JBF5448=JHGGD<<<=DJHJJIGJJH==;;5432-(&%%%&)/01,,,,3;<CJGHGA@ADCJB++++11F****HC@?:F)&$&'&$$&&&&&2*(((--)(((++++//34;21(((''%''''(+77:=?BGFJFJGHFJFEEDCA.---87-**+BB>989CJGFEDEJIEEFEC:GEHJCCCAAA@BEEDEDCBBCCFJHFJJFJJGHJJJJJJDBBB:::BD?AD@322@C;721...0>@BBCHJHIGJJHDA=;:;@BEFJHFEFF;;<60GJJGHHJJGFJIJJJJJJJJHJJJJFIJJIJJJJGIJHGGFDJ=<<>?@IFIIHEIFDGJDJJDIHHJIJJEBHCBD=443347874479;;@>A>?<6/)*111:IJJIJJEF>99733.++,-18?BBBIJGHJJFHJJFJ7777@><==;<<=JEFJGJJJJJJJIIIJJJJJHJJIGI0005GHHJGJHJDCCDBBHEDJGFJGBC?>?C?@=1-&&'+3177<:9:;;<GGCD@>4'','''/,,'%%(+'(**-,'('(/*25;A@FIG@?<:-9:CBBJFJIJJGJJJJFJJJHHGJB==GEB=>>>@AAJCEFBDCEBBJ@ACCECB@766@CDDIFJJIJJDEEGJIJIJJHJJJJJJJJJJJJJJJHJJJJJJJIIJGCBAD422123/,++@ABABJIJJFIGGIJJIGHFJGJJJEDFDAAD>@DBHJJJJJJJJJJJJA?@@HIJJJJJJJJEEFGFFCHBCBABC?-,,,9>DBABDB334GGGJJHJJJJJ==<=ADJEHIIJGJGJJJJ@IGFJJFJJHJJJJJIJHGDHHJIGGJEJJJJJJGHHJGFIEHGJJCDEHFIHFJJFFJJHGHHJFJJIJGJJJJJJJJJJJJHJJJJJJJJJIJHJJDA8501'&&%%%$$$$$$%(+44556:;=8888D?>?@EJJJHHFFEJIJJGHFHH===647CCFCA+++->/*))/0@EEHHJGJ<<;;<IFJFED=>>BJJJABG111100''((1:@?CIJGEFFJGBDCA80-+**$$'%'&&&'-((()0--,,++-)6..-,//45..,)*%5@CFJJJHJIJJJJJHJHJJJHJFJHJJJJIEFA+**+3434'&&&')'**++<>C<DCAA><>>B@???>955::EIJEFF7767A=@<:89DCFHCJIECDEEBCBBCJIGGJDJJEJ6IJJHJIJJHJEHJGJJJJGJJJJJJJJJJJICEBBABDA><665364<<FE??<;==---@FGFGDJ2002A===9211399:00/0:911*))(2AJJEJCCEFJJIFBBAA@>=>E<9::<@?8533645/(''))&(&$$$%$%%%()%&%&'()'(.(++,335566=><60-.;BGJIF9989JJGJIEIJGGDDGBHDDIDJJFGF>GEEH544756<5433+****99;CIFHDDGEJGEIJJJJJHIFH7776876;<>?89>>87)):>>>DD?E==??....::;BBEDIJJIIJGIJJGHJHJIIEFIGGEBEFFHIHG;:++%
@Glass_T7V_4_D3_12_1_18
GCGGGTACGGTTGAGATCGATCGACAGATCACGCAGATCGCGGTTGTTGATGCCAACGACCTTTGCTCCCGATGCAATAGCACGCTCCTGTTCCTCTTCATTACTGACTTCGGTCAGCACCCCCATCTCCAGACTGTGAGCGACGGCGGCAAGCTGGCGATATTGGTCGTCATCCAGTACTGAAAGCATTAATAAGCAGGCATCGGCCTGGTAATAGCGCGCCAGATAAATCTGGTAAGGGTCGATAATGAAGTCTTTACATAAAATCGGCTGCGGGGCGATTTGGCTGACGATGGGGAGGAAATTAAAGCTCCCCTGAAAATATTTCTCATCAGTCAGCACCGAAATTGCCGAAGCGTAATGTTTATAAATGGCGGCAATGCGTGCTGGATCGAAATCATCACGGATCACGCCTTTTGACGGCGACGCTTTCTTGCACTCCAGAATAAACGCCGTGCGCGCACCCTGTAGCGCATCATAAAAATGTCGCGTGCTCGGCTGAACCTCATTCTGAAAACTCGCGGTTGCTGCTGTTTGCGGGCTTCTACCCAAATCGCCTTGTCTGCGACGATTTTCGCTAAAACGGTTTGCATCATCTAGTAGTCCTGTGTGACTTTATCATCTAGTTTCTCGTTTCTTCTTCTTCCAACGAGAGAACGAGGAACTAAGCACACACTCGATGGACCAGAACGAAAAAAGACGCTCGAAAGCGTCTCTTTTCTGGAATTTGGTACCGAGGTCCGCACAGGTGGATGCGGACCAAAACGAGAAAAAAGGCCCCCCTTTCGGGAGGCCTCTTTTTCTGGAATTTGGTACCGAGTTATTAGGCCACACGTTCAAGTGCAGCCACGGATAAATTTGCACTAACATGGGTGGGATTCGGACTCGACCGCATAGCCTTCAGGAGTGAGTTTTGTGCAATACCAACCGACAACTTGACCCTGCCAAGCGGCACCAGATTTCTTGCGTACGCGATCCCCTAAGCCAAAGGTGGCACTCAGGGGAAGCGCAAACTGCCCTGCAACGGGAGCGTTGGCTTCATCGCTACTTTGACCCATCTAGTATTTCTCCTCTTTCTCTAGTAAATCTTTTAGTTCCCTCTTGCGTCCTTCATAGCTTGATCCGAAAAGTTCTCTAGTAGCTAGCATAGTCCCTAGGACTGAGCTAGCTGTCAACTCTAGAAGCGGCCGCGAATTCCAGAAATCATCCTTAGCGAAAGCTAAGGATTTTTTTATCTGAAATTCTGCCTCGTGATACGCCTATTTTTATAGGTTAATGTCATGATAATAATGGTTTCTTAGACGTCAGGTGGCACCATGGAATAGACTGGATGGAGGCGGATAAAGTTGCAGGACCACTTCTGCGCTCGGCCCTTCCGGCTGGCTGGTTTATTGCTGATAAATCTGGAGGGCGCCGGTGAGCGTGGGTCTCGCGGTATCATTGCAGCACTGGGGCCAGATGGTAAGCCCTCCCGTATCGTAGTTATCTACACGACGGGGAGTCAGGCAACTATGGATGAACGAAATAGACAAATGGCTGATAGGTGCCTCACTGATTAAGCATTGGTAACTGTCGAGACCAAGTTTATTCATATATACTTTAGATTGATTTAAAACTTCATTTTTAATTTAAAAGGATCTAGGTGAAGATCCTTTTTGATAATCTCATGACCAAAATCCCTTAACGTGAGTTTTCGTTCCACTGAGCGTCAGACCCCTTAATAAGATGATCTTCTTGAGATCGTTTTGGTCTGCGCGTAATCTCTTGCTCTGAAAACGAAAAAACCGCCTTGCAGGGCGGATTTTGAAGGTTTCTCTGACTACAACTATTTGAACCGAGGTAACTGGCTTGGAGGAGCGCAGTCACCAAAACTTGTCCTTTCAGTTTAGCCTTAACCGGCGCATGACTTCAAGACTAACTCCTCTAAATCAATTACCAGTGGCTGCTGCCAGTGGTGCTTTTGCATGTCTTTCCGGGTTGGACTCAAGACGATAGTTACCGGATAAGGCGCAGCGGTGGCAGGATTGAACGGGGGGTTCGTGCATACAGTCCAGCTTGGAGCGAACTGCCTACCCGGAACTGAGTGTCAGGCGTGGAATGAGACAAACGCGGCCATAACAGCGGAATGACACCGGTAAACCGAAAGGCAGGAACAGGAGAGCGCACGAGGGAGCCGCCAGGGGGAAACGCCTGGTATCTTTATAGTCCTGTGGGTTTCGCCACCACTGATTTGAGCGTCAGATTTCGTGATGCTTGTCAGGGGGGCGGAGCCTATGGAAAAACGGCTTTGCCGCGGCCCTCTCACTTCCCTGTTAAGTCTCTTCCTGGCATCTTCAGGAAATCTGCCACCATTCAGTAAGCCATCGACACCCTCATCAGTGCCAACATAGTAAGCCAGTATACACTCCGCTAGCGCTGAGGTCTGCCTCGTGAAGAAGGTGTTGCTGACTCATACCAGGCCTGAATCGCCCCATCATCCGGCCGGAAAAGTATGGAGCCACGGTTGATGAGAGCTTTGTTGTAGGTGGACCAGTTGGTGATTTTGAACTTTTGCTTTGCCACGGAACGGTCTGCGTTGTCGGGAAGATGCGTGATCTAAATACATTCAAATATGTATCCGCTCATGAGACAATAACCCTGATAAATGCTTCAATAATATTGAAAAAGGAAGAGTATGAGTATTCAACATTTCCGTGTCGCCCTTATTCCCTTTTTTGCGGCATTTTGCCTTCCTGTTTTTGCTCACCCAGAAACGCTGGTGAAAGTAAAAGATGCTGAAGATCAGTTGGGTGCACGAGTGGGTTACATCGAACTGGATCTCAACAGCGGTAAGATCCTTGAGAGTTTTCGCCCCCCGAAGAACGTTTTCCAATGATGAGCACTTTTAAAGTTCTGCTATGTGGCGCGGTATTATCCCGTATTGACGCCGGGCAAGAGCAACTCGGTCGCCGCATACACTATTCTCAGAATGACTTGGTTGAGTACTCACCAGTCACAGAAAAGCATCTTACGGATGGCATGACAGTAAGAGAATTATGCAGTGCTGCCATAACCATGAGTGATAACACTGCGGCCAACTTACTTCTGACGACGGATCGGAGGACCGAAGGAGCTAACCGCTTTTTTGCACAACATGGGGGATCGTGTAACTCGCCTTAATAGTTGGGAACCGGAGCTGAATGAAGCCATACCAAACGACGAGCGTGACGCCACGATGCCTGTAGCAATGGCAACAACGTTGCGCAAACTATTAACTGGCGAACTACTTACTCTAGCTTCCCGGCAACAATTAATAGACTGGATGGAGGCGGATAAAGTTGCAGGACCGCTTGCTGCACTCAGCCCTCCGGCTGGCTGGTTTATTGCTGATAAATCTGGAGCCGGTGAGCGTGGGTCTCGCGGTATCGTTGAGCACTGGGGCCAGATGGTAAGCCCTCCCGTATCGTAGTTATCTACACGACGGGGAGTCAGGCAACTATGGATGAACGAAATAGACAGATCGCTGAGATAGGTGCCTCACTGATTAAGCATTGGTAAATTACCGCCTTTGAGTGAGCTGATACCGCTCGCCGCAGCCGAACGACCGAGCGCAGCGAGTCGTGAGCGAGGAAGCCTGCATAACGCGAAGTAATCTTTTCGGTTTTAAAGAAAAAGGGCAGGGTGGTGACACCTTGCCCTTTTTGCCGGACTGCAGCGGCCGCTACTGGTCGGGAGACCAGAAACAAAAAAAGCTTACGGTTAGGGAGGCCTTCAATAATTGGACTATCCCCTAAACTTCGAAGGACAAAAAACGAAAAAAGTCACTTTCAGCGTCTTATTGTCGTCTTTGGTACCGAGTTATTAATATGCGCGCAGCGTCTGGAAAACCGAGGCAAAAGACGTGCGTCTTTATGCCCAGTTGCGACTGTACAGCAAGAATAAAATCAAGTCCGGCGCAGCCGGGTTTGTGTCACTTTCCACGCAGTTATCTGCGCCTAAGCCCCGCCAGCAGAACGTTGCCAAGCGATTGACCATTTAATAGTGACCAGTCAAAACGTTGCCGCTTTTTTCCCCCACCCTGGCCGTTGTCTAAAACATATTTATCAACGTGCTGAAAACTCGCAGGGGCAGGGTTTGCACCCGACGCTTAATGCTTTCCAGATGGCAACATGTATGGCAGAGCTTCACGCAGCGTATCGATATACAGCTGTTCTTCAGTTTACATGCAGTTGCACTGCCGCCAGCAATAACGCCTTTAGCTTGTCCACCACATCGGCAATATCGTGATTGCGGAACACGCCAACATACTACCGACGTTGCCGCAGCCATCACTTCCTGCGCCTGTTCAACGTTGACGCAACGCGGTGATGTCGCAACAAAAATCAACCCACCGTGAATCGCCTCAGCATCATAAGCTGCTTTAGCATCTTGCCCACGCGTCAGGCCACATACTTTATTCTCACCCAGCAACACCCGGCGCACGGCGGCGTGCAAATCGTCATGGGCCATCAACGCCGAACCAATCAGAAAACCGTTAGCGAAGTGGCTTAACTCGCGCACCTGAGACGCGTAAGTATTGATGCCGGATTCGCTGATTACCGTCACGTTGTGCCGGGTTATGT
+
9:?@>>+(''-.-*&&&)---.8884----7666612?C??>?HGHEJHJJJGJJJJJJHJJFJDJH8?7('&&610/)&&())*8453?DC<DDCAEA>>AB@?>>AB@4223@?AF43/1244==?;:5:000JJHHIFJJJGIEHJGJFFEJDDCFIFJEJ>>@>993444CDIFIFDFJGJJJDEHHHJGJFHIFDFJIJDEIGJJJJJJJ;;::<;<;---/-,-02556AEGEIFBFEGFHJIJHHGJGJJGGJJGHJJJJJEEEGJ?<;<==<;;:>>>JGGFJ5554@ADAJA@B@>@78:=5312@CDJHJHJHDJC20:78EG8776899BJGDJHJJJIJGBDDIJIJJJHJJJHFGHJGFJJJGJFIIFFJC?;:87778CBA;;<<6665544:=IHDHJJDJ8888JGJGGCDHJHJJGFJ>HIJCB=:;JFJHHJJEJEGIHJFFFJGJJEEJGIHHJJDG6667@BD?<32112<<EGEEGJHJIEDEHEJDGJJHJJGHGDJ(&&&)+-,,..1C=?:BDJJFEIEGEFA>@BFJJJJEHE?I@@FIEEFJHJJJFJJJIEIJJJJFB@AAD;976667,*&%%%(((--.4:;>:7:5-)**))**)+8865ABAHIJGJ8/100674;9893;;>/../*)),-('''''(,,'&()+++24,,,-63((()'''.788:;7459:AABJJJDEAA552333==??@E?><<?:=95433++1/,**))34(''',++*),0*(()),**),/CDGH>@BIJC68;8.566JHJJJH@?B:9A>?>=<>A?<;=>AAHFJDGHJJHABABEEHDAFFJGGJIIJJJHJHJG889FJJHJJHGJ997''%$$##%(%%&,)*('))/244::>9::<JFIDDA3001>A;98994/.++))<>AJJJDHD><==*(()F:=FJ@?DIFCB@AB@?>;40057798::@@7667EE''''IFJEEDJIJJJJFJHJJJEEEEHFIJJJJJC////;>GBA@?@BDCCJ;;9;D:776.,,,/,,/88;>998:CBDJ@D>=8878>>?DEH?89?-11908793(-((1'''''3'''+-//9100'DEDDHJJJEDJCEJE6666;678<CDBDCCGFJJJHJHJEJFDH66669@B>>CBAB112=?9999:F9666:-++,7;CHHJJGDB<<@EJ5333GGGGJJJHJGIDJFHJJJIJJJHHIJF;3/7773.'&'6DGHFCB@?2,.111JJFIIJDB?@DHEGJJICFGDDDACJBBA@BDDEJIJJHJJJJJJE36>@@IECGDGHJJJEJEHFJFIGJGJJJJJJGJIGFJJIJJGJGIJJJEJJJJJJGC>>=>@JHJGHDEHJJJGJCEBF@CEDA@BCJJJJHJJIF?<<:666431+*.3222235AFJJBB==;;;>;;<<EIGIFJDB7777;;;@AB;;<HFB8775--,9?AEGEFB@@:HJIJJHDECEHHFJAB541120../1.-,-7:;BBABEHJEJF::::DFAFD44449---+,,-0..7>@FDBEFCA@?55<A:EFDDBA>@BCFDJDE4+)))))'&&'(-(*)(*8AFCJJDACF@DHGFFHFHDDJGJJGEFEJCBEGGCBBJ@>?EGA@FG>++046JD><;:4236JF???-,,-<3345JJJJJHJEJJJJJGHFEDDGGIJJJDCBCEJDEJ==<;:<83378:<=@2(<B><87866::;;11.)&'(('-.1375699:::::0/,,2-+++414300.++,,,,037IGHHHHJE@@;;;:==I<=*((4;(((/423))*('('(())''(,***,=GGEJIIJJFGHJJFJJJJJJFIJIIJJEJFJJ>=>>HJJBCBBJGHJJJIIBCCFEGGJEJ8JFEEJGCDDBAA?:9466<>=?77DGDJJIDJJJIJJJJJJJIJJGJJJJJJIJJJ;@>@JGG777EGJJJHCC;8:1.-***+*&%%'()(++9@AEJDJGFJJJJJJJFFJJHFJDDD+++&%%%&''('''@B@??JJJJGJEEFJIDEFJJFHHCD>>:335IJFIEHJJJJJHHG=;JECGFAACDFEJGGJJJJCDCIJ:988:=>BFDDDEEJIJHJI??@DFFFJCA?<=:036CIHJJHFJIFJJIEJJJJFDEHHJHGCC>:54579=:554752027@ACB?>===<A@;<9446>7>5555=;63%%'(((&%&)(776977<<CJIJJHJHJJJJHIJJJFJJHJHIJJH>>=@@G>==8766556-,&&'+,?CCCHHFHJEFB31..0791-,)$$%%%9C>A>6//+*()))-)99:>A@CACD9++2..2,)&%%%'''%%%'&$$$%%''%%$$$*9<>>EFBFFDIIFJ8444786677@GIJFJJGJJJGBCDIJJJFJHJFEIGGJJHJJJGJFEGIEIJJFJIIHJEBDC@A?ABJJGDGDGJDIJABAAD>>>?EGF>877920./.1.2-+,+*'''+2+++368;???IFJHJIIGJJJJJJFIJIJHJJJJJJJJFJGJGGEA5'(9IJJJJIJEEGFJJJJJIJJJJJHJFJGEEJJJJHGEFJJHFHJIJJJEEG988:<;99==>AADCDBJGHIFDCEEGHFJJJJDEDJJJGJJIJJIJJJGHJIGJHJJJJJEJFHJJHJJABDD:8867''((1?B=>?@AA@??A:FGJEJEJDBE8<DDIDCB<:<?AFGFJJEGJHEJB@F;B1F>>=A>=9:78CDA7GEFJFHICIIGJEHJJJJFJJFJJJJJJJC>=@;53355678,,,,-*'('-9:<;;DC<8889FJFGJEJE@@:::;555443799G=B2>@BFH@JJF??86/4?0./+++*/));<//-22677FJFHJHEDGIJHJBA@@GHIFJJFJGJHJJIEFCF@8:882(A>>@@HJDF>9:AHHGGJJHGJGJDBBDICBCCGDHEEEGHJJHEECDJJJJHIHJJFJJJJHIJHJGIJIJJJGJFJG@?FJJJJJGJJJIJGHJIGHJJGJHJJIJHJJJJEJJJIGIJJJJJJIJJJIJJJJJJJ@?@?JJJHBA1111J>=>=86-,,,0121===C-,,++''----:54---=>CJDIFJGJJJJJFICCE@A?@AFEH>=9898><:/((()67::=,,,,7)(((((')))FCAH;><B?A?>?@@CCCFJJJJJJJJJFEGJFGIGFJDGD7778JFGFFJJJIJADA)))*61000//00::9=DCBBBDBA<=>?JJHIJHIFGHJ4*(&%%%00/130-.2+DDFJIEEDECBBB:::;DEFIJJGHHFFGHIJIIA@??DBCJGFJ/../05457('''))),0+''18670...AAAFJHJJGGJJJHFFHEIJJJJEIEAA@A>>@-,''&)&&((00232=51116222001044542//.-,-/014//0899?=JJGJJIHFGIJHGGGJFIEFC@FEJJB@B@BGJGHGFEE1111::::@?>GC,+++,/0249::543320--/430)12:;-,7?FJJJIJJJJJIGIJJHFC9988>;21122444FJJGJJGFFE?<=??EADBC@FGIBBBCDFGGBB???:610'(+289A@??HJJ@==<=<//////////;?6657<<?@ACBEHIJHJE>?<87=<EEGGDJIJJJHJHIIJIJJ@CA:44326)('&')&&&,;;BGJIFCCGFIE''''())432../02475,+*.31.+&&&&(&&)))*+45.-+-,,((+-599BBDGGJJJFGEJJ@?C>>=4(&&')('&&&()&&%$$-+)()''')*1;8AFFCD@AA676+(+*+,,--.44544))))::ABFJGJEEGHC?GFGHIJFIIECDI=::6+)3('-.4321001245.++@;A@AE<..-..+**/9****CDGE=<<;8459:<98751142>=?CBACA64/):/**''''''(0%43322&&%%%%%&,,+++-)('(+5;<?@@FHGJJJJHJIDFJJJJHCCDDJJJJJHGHJJFCBDDJJJGHFJ888EJ77632+((('**+*++**++222=D@BFJIHDCCC100CI;:8,,,,<@EBEBE@;201,,/25+))()))0119888*+'(''(')**+))--2@@AAAEBE?JJFJJJ555---.****?HBB?>@A=?CEGJFHIJIJEJGGFJ@@)).::<=2=<.,'&&(&&$&*,**3668>>?>EE==;54/((()23,+++5+&))+,)4337:612:;DDCBJFJIJJJFGEJJJJHJIJJ99990-/1/0..1&&&%'''((''%$$$&''))-12789:67HJEHIJJJFHIJJJFCCFBJHEJIHEGHFJGIGGCFEJJHJJIHEB??@EJEFFFJ0000422+)'&&%&'''**1045:43341AD9999E:>B571102/++.10DHJIFFEBA:233369:IJDBHJBCC:999?>8:::;;;;<DA766710444?@AEJDDEDJFJJBCAAEDCGGEIJJJIJJGHJIDGJEE>AGFIFIIFIDGDBC@1../35;::9(&%%'&&'(,-.../0/<JEHJGEFIJHGCG@@@C@BC;CCJGFCEDGG73,/.0A991&
@Glass_T7V_4_D3_12_1_19
CTGCATAACGCGAAGTAATCTTTTCGGTTTTAAAGAAAGGGCAGGGTGGTAACACCCCTTTGCCGGCTGCGGCGAGCCGCTACTGGTCGGGAGACCGCGCAACGGGAAAGGCCAGGGAGGCCTTCAATAATTGGACTATCCCCTAAACTTCAGAGGACAAAACGAAAAAAGACGCTTTTCAGCGTCTTATTGTTCGTCTTTGGTACCGAGTTATTAATATGCGCGCAGCATCTGGAAAACCGAGGCCAAAAGACGTGCGTCTTTGATGCCCCAGTACGAGACTCTACAGCAGAATTAAAATCAAGTCCGGCGCAGCCGGTTTGTGCCGCTTCCACGCAGTTATCTGCGCCTAAGCCCCCCGCCAGCAGAACGTTGCCAAGCGATTGACCATTTAATAGTGACCAGTCAAAACGTTGCCCGCTTCCACCCTGGCCGTTGTCTAAAACATATTTATCAACGTGCTGAAACTCGCGGGCGGGCAGGGTTTCACCGACGCTTAATGCTTTCCAGATGGCAACATGTGCTGGCAGAGCTTCACGCAGCGTATCGATATACAGCTGTTCGTTGCCCATGCAGTTGCACTGCCGCCAGCGATAACACCTTTACAGCTTGTCCACCACATCGGCAATATCGTGATTGCGGGAACACCGCCAACATACTGCAACGGTGCCGCAGCCATCACTTCCTGCGCCTGTTCAACGTTGACGCAACGCGGTGATGTCGCGACAAAAATCAACCCACCGTAAATCGCGCCCGCGTCATAAGCTGCTTTAGCATCTTGCCCACGCGTCAGGCCACATACTTTATTCTCACCCAGCAACACCCGGCGCACGGCGGCGTGCAAATCGTCATGGGCCATCAACGCCGAACCAATCAGAAAACCGTTAGCGAAGTGGCTTAACTCGCGCACCTGAGCGCATCTGATGCCGGATTCGCTGATTACCGTAGTGCCCCAGTTTCGGCGCAAGCTCGCGGGTACGGTTGAGATCAATCGACAGATCACGCAGATCGCGGTTGTTGATGCCAACGACCTTTGCTCCCAATGCAATGGCGCGCTCCTGTTCCTCTTCATTACTGACTTCGGTCAGCACCCCCATCTGCAGACTGTGAGCGACGGCGGCAAGCTGGCGATCTGGTCGTCATCCAGTACTGAAAGCATTAATAAGCAGGCATCGGCCTGGTAATAGCGCGCCAAGAGATAGATCTGGTAAGGGTCGATAATGAAGTCTTTACATAAAATCGGCTGCGGGGCGATTTGGCTGGATGGAGGAAATTAAAGCTTCCCTGAAAATATTTCTCATCAGTCAGCACCGAAATTGCCGAAGCGTAATGTTTTATAAATGGCGGCAATGCGTGCTGATGGAAATACCGTCACGATCACGCCTTTTGACGGCGACGCTTTCTTGCACTCCAGAATAAACGCCGTGCGCGCACCCTGTAGCGCATCATAAAAATGTCGCGTGCTCGGCTGAACCTCATTCTGAAAACTGGCCAGCGGTTGCTGCTGTTTGCGGGCTTCTACCCAAATCGCCTTGTCTGCGACGATTTTCGCTAAAACGGTTTGCATCATCTAGTAGTCCTGTGTGACTCTAGTATTTAGTTCTCGTTTCTTCTTCTTCCAACGAGAGAAAACGAGGAACTAAGCACTCGATCAACGAAACGAAAAAAGACGCTCGAAAGCGTCTCTTTTCTTCAATTTGGTACCGAGGTCCGCGCAGCTAAATCAGACCGAAAAAACAAAAAAGGCCCCCCTTTCGGGAGGCCTCTTTTTCTGGAATTTGGTACCGAGTTATTAGGCCACACGTTCAAGTGCAGCCACCAGATTGGTCCACTGAGGGCACGGTCGGATTGGACTCGACCGCATAGCCTTCAGGAGTGTGAGTTTTGTGCAATACCAACCGACGACTTGACCCTGCCAAGCGGCACCAGATTTCTTGCGTACGCAATCCCCTAAGCCAAAGGTGGCTAGGGGAAGCGCAAACTGCCCTGCAACGGGAGCGTTGGCTTCATCGCTACTTTGACCCATCTAGTATTTCTCCTCTTTCTCTAGTTAAAGTGTTTAGTTCCCTCTTTGCGTCCTTCATAGCTTCCAATCCGAAAAGTTCTCTAGTAGCTAGCATAGTCCCTAGGACTAGAGCTAGCTGTCAACTCTAGAAGCGGCCGCGAATTCCAGAAATCATCCTTAGCGAAAGCTAGGATTTTTTTTATCTGAAATTCTGCCTCGTGATACGCCTATTTTTATCGGTTAATGTCATGATAATAATGGTTTCTTAGACGTCAGTGGCACCATGGAATAGACTGGATGGAGGCGGATAAAGACTTGCAGGACCACTTCTGCGCTCGGCCCTTCCGGCTGGCTGGTTTATTGCTGATAAATCTGGAGCCGGTGAGCGTGGGTCTCGCGGGTATGAGTGCAGCACTGGGGCGGGATGGGCTGACCCTTGCATATCGTAGTTATCTACACAACAGGGGAGTCAGGCAACTATGGATGAACGAAATCAACAATCGCTGAGATAGGTGCCTCACTGATTAAGCATTGGTAACTGTCAGACCAAGTTTACTCATATATACTTTAGATTGATTTAAAACTTCATTTTTTATTTAAAAGAATATAGGTGAAGATCCTTTTTGATAATCTCATGACCAAAATCCCTTAACGTGAGTTTTCGTTCCACTGAGCGTCAGACCCCTTAATAAGATAAATCTGTTGAGATGGCGTTGGCGTTGTTGCGCGTAATCTCTTGCTCTGAAAACGAAAAAACCGCCTTGCAGGGCGGTTTTGGAGGGTTTCTGTCAGCTACCAACTCTTTGAACCGAGGTAACTGGCTTGGAGGAGCGCAGTCACCAAAACTTGTCCTTTCAGTTTAGCCTTAACCGGCGCATGACTTCAAGACTAACTCCTCTAAATCAATTACCAGTGGCTGCTGCCAGTGGTGCTTTTGCATGTCTTTCCGGTTGGACTAGAACGATAGTTACCGGATAAGGCGCACGGTCGGACTGAACGGGGGTTCGTGCATACAGTCCAGCTTGGAGCGAACTGCCTACCCGGAACTGAGTGTCAGGCGTGGAATGAGACAAACGCGGCCATAACAGCGGAATGACACCGGTAAACCGAAAGGCAGGAACAGGAGAGCGCACGAGGGGACCGCCAGGGGGAAACGCCTGGTATCTTTATAGTCCTGTCGGGTTTCGCCACCACTGATTTGAGCGTCAGATTTCGTGATGCTTGTCAGGGGGGCGGAGCCTATGAAAAACGGCTTTGCCGCGGCCCTCTCACTTCCCTGTTAAGTATCTTCCTGGCATCTTCAGGAAATCTCCGCCCCGTTCGTAAGCCATTTCCGCTCGCCGCAGTCGAACGACCGAGCGTAGCGAGTCAGTGAGCGAGGAAGCGGAATATATCCTGTATCACATATTCTGCTGACGCACCGGTGCAGCCTTTTTCTCCTGCCACATGAGAGCGCTTCACTGACACCCTCATCAGTGCCAACATCATTAGCCCAGTACACTCCGCTAGCGCTGAGGTCTGCCTCGTGAAGAGGTGTTGCTGACTCATACCAGGCCTGAATCGCCCCATCATCCAGCCAGAAAGTGAGGACCACGGTTGATGAGAGCTTTGTTGTAGGTGGACCAGTTGGTGATTTGAACTTTGCTTTGCCACGGAACGGTCTGCGTTGTCGGGAAGATGCGTGATCTAAATACATTCAAATATGTATCCGCTCATGAGACAATAACCCTGATAAATGCTTCAATAATATTGAAAAAGGAGGGTTAAGTCAACGTTGCGTGCTCACCCTATTGCCTTTTTTGCGGCATTTTGCCTTCCTGTTTTTGCTCACCCAGAAACGCTGGTGAAAGTAAAAGATGCTGAAGATCAGTTGGGTGCACGCGTGGGTTACATCGAACTGAATATCAACAGCAGTAAGATCCTGAGGTTTCGCCCCGAAGAACGTTTTCCAATGATGAGCACTTTTAAAGTTCTGCTATGTGGCGCGGTATCCCGTATTGACGCCGGCCAAGGCAGACTCGGTCGCCGCATACACTATTCTCAGAATGACTTGGTTGAGTACTCACCAGTCACAGAAAAGCATCTTACGGATGGCATGACAGTAGATATGCAGTGCTGCCATAGCCGCGTGATAACACTGCGGCCAACTTACTTCTGACAACGATCGGAGGACCAGAAGGAGCTAACCGCTTTTTTGCACAACATGGGGGATCATGTAACTCGCCTTGATCGTCAGAACCGGGAATTAATGAAGCCATACCAAACGACGAGCGTGACACCACGATGCCTGTAGCAATGGCAACAACGTTGCGCAAACTATTAACTGGCGACTTATTACTCTAGCTTCCCGGCAACAATTAATAGACTGGATGGAGGCGGATAAAGTTACAGGACCACTTCTGCGCTCGGCCCTTCCGGCTGGCTGGTTTATTGCTGATAAATCTGGAGCCGGTGAGCGTGGGTCTCGCGGTATCATTGCAGCACTGGGGCCAGATGGTAAGCCCTCCGTATCGTAGTTATCTACACGACGGGGAGTCAGGCAACTATGATGGACAATAGACAGATCGCTGAGATAGGTGCCTCACTGATTAAGCATTGGTAAATTACCGCCTTTGAGTGAGCTGATACCGCTCGCCGCAGCCGAACAACCAAGCGCAGCGAGTGGCG
+
//--,,**+4;;;DEJEDECBDGI@;;<EJJJA@=1.843/-+*)-,...(''&&&',-.'$%'%%$#'('''(($%)&$%''(%&&%''(330.-&&%%#$$%%%%&+))''%$%'-888<?B<:;;<?<A;:863234@CF<,,6541..*(('&&'(+560016<9::<<2211322<CHFJJFI@A?<;5014244014=5=5//0164<@?EDIFJGIJEE@AB*)))66<88899<=?@AFCCGFFE?555577100/+,,*(&')',,&&%%%&')))..6674,/2);<>>BC@??@@HGEEFGHFHJGEEEFHGJHIJIJJFJJDEED?>6655543212223234431;<4551001;DEBFHGI?7655:33347889<=<=5555556BC><:8779=C?222...-+++,55,,,,JCBB<33323+(&&(:B=>:8:=;IGFJJJHJIJJJJJIFE==4445C??;BACBCC<=8897;844689:FFGJJFEF@C?==AA==<=@<=55;;>FB<;3,,)&&&34?@?9((((:=>>931,,(*4)&%%(('%%%)0///,+''()))+0-'''&,++2FFHJA@@?D432/02653888;JJJEFJGJJJJJJJFAAA@FDE85110.-,('('/55=>2212::?33;AJGGJH@A@@FJJJJIGJJDFEJJEJHJJJG@@@??EEBDDCE***+HCEEBACB@,)'&&''()>888DEGJJJJGJJGHFJECDEFGJFEDEBAECEJIJHIC;4.../00/1/083*999ECCCJJJIHHIJF433JJIIJJGFJIJFJJJJJJEGHJJJGJIG>?ACFEFJJFHFEJJDDDDJA@ACD@<;;=@DDE@@@@J<<;<JJJJJJJJJGIJJDBCJJJJJJJJJJJJGGEEEFDCD8654.&&'''&',)))(7:@EFEJJ9889EFE;5&$$$),-//;>@74??AHJF:9994440195AC5541%%$%351///<;<<'''(88888779>;;;>>==:;///0=?****3254880:@??EAIBGGIGJFGJA>??DBCBJEJFJEJJJIHJJJIJJEJJC6666744457599:8:3301+)&''(2997222<=<<;=<4.../(((1000CDCH=788CEHGFHC@<889AD?=;;==CIFHJGHJHJGGJJJFJJJHIIIIJFGBD891.-/.-*++*)'(999ICCCFJJHEEHHJDJJJJJGHJHIJHHHHHJJ<7768:5++,55<;:5832/--'&&(*'((&',,-,-/2++*+)+(-10001201124--DGDFJCDCB@A>333:@4****226@DEJFHIEHJJGJDBCC?<;995/../744*('')(&&&,-.*%&&(--01//,--5:;<BCCBGDCEC6555GE1111GBH9888(&''''''')?ACCJFJIG<=CDIHDJJEJDDDCCFGGHFEGJJEFBAB<=B><8787@32225234888>@@GJHEDHFHIGGGDFHDD====JGECAA=<<<=EI4444:8('''/2211++..//133<55558C:86@@BAGJDBACJDA><9433366879;;?BCFJEFGJF/...557877245'888:<9../'7+''A<CJFEAEBC@DEDGB/../,+&&%$#%&$$%'+,(((((()6;:;;>JJIGEFHIGFJGDJJFBAA@?>;41**)'()+6639;<@A87875+)(())'&&&%%'')+++++())*1441)((.54458<@@H9::<7888>JDFIA<<864@<=>==??::9:?222,:544<<EFEJDGDIDAAAC-,+++<;64--+-)&(%%*'((12,,,)''')./.--/*(''))(().3522276=2222556/''((*1((-';<ADFJJJEDHHJJCJFIJG::;7778D@AEJDFJJJJHJJFEGJGJJIC?A=433'&%%%)45349566?@=>DGFEIIGGF10/.*(()4=?DHBA=<==A96667AACDJAA9<@4446::::=<9:HCGDJJIEC;<:=A=911-....00/<99E:992-70/*'(/((9=>=?<;43352<?@=;;4.@ABBBA@0//-+,-,*+489=FDCFGJGJFJGHJJJHJJIIHIFIJJJJJJJJGJJJJJ6335@DBABBBFF0//043225DIHIFJJGBBBCBC@@0=<=HFCA@AAJH>>@467<974'&&&*()/8<@BAAAAFHFJJFEE=<<:?DFIGGED:::;<==<?;10('''4:;B>>==@EGJGJJIJJ<<<<FGB:-----7-,,((//03333;999@?::8988==GEHIFJA><;.+(*'$$&%'&&(**,,,,,-223'''',,,6667.110+++&&)%%%&:3::<BHFFHHIIEHIJFGJIFEAB,,,+432123/.---***))(%&('**++,145355@5**.+.&&&&&%%%%(--&&''/2889;<<>DB><;<@A(((((((JGECADHGJ8889EC+++,54473++@.(''&'&'+=>DBACCFBABCED>;<>JIEFFDDHCD@?@?FEGJJGJE@??@CFGCEEJIJ?767ABDFJB?8<6033IFHIJJGGJJJEEB877649:91019435=:,+++)%%&&)32..--329<@>6660101655?322350//1----93:DHHC@AA;;:4446;;;DG;:93//026655;AB9359750-'%&&(&(%%%&((()%%%$$$&&''('&&&$$%&**55853--..(('')(**::888DIJJJI??@@JHICEJHFCCC?BC.--0..--,&''))(()1//DBDDIFDFI>??<C@CCGJFEJG===<A>>AFBBC55:77875666@?I::::HEJEJJEFBB@@99=?A734A@@@@6555((()*,01116///0?@AJHC??>@@>>>FEFF?JJFHJJJCDBD+*++011))))776679::'&&'*3,,,.***//'''.'&,-)*)*242./6==?EFDCE9@2222222781122ABEGJ<<<<EEHHJJHGJJJIJJJJJC@<<JBAA@IGIHIJEJDCJIHJJ?;;78??;:@DJJJJIJJDBDCDBDEGJGFFDF>=>>FGFFIJJJJIJGJJJCFHJGJJJ@>>=8>??ABAHJ;999FJJFHIID+++-415***3+)(-1??A4--*+./8<<CA222:3I211/2-8A4334BDDE>?><BCCJHEJFHJIHJJFDBBBBFCCFEFJIJJJJJJJJ?==>HJJJIJIJFJD=<<33@JHDJJJJJJJJG=>33346:54/++++,CA984.&$$'%%&'/*679<<6666=6--1.0.+''&&'-6;@AJD@ABDDGJJEJJDGEBFIFFEEFJEJHFDDDEDEDA:9998<:<=>JIC;::;2222<<==;=A?88===>><=<51B?@@AJJJJJGEJHJJJJJJJJJJJGFJJGFDC<6076;6655:64+*))),*(&&*****66;BAHDGAA?::9:;<@CBAFHIJ221-,'%%%,-&&&')))(%%))D?????FBBBAJJJGJGF311252-(%'%''(''((/241222;?=G@(A>===>?>???IHEGIJJJJJJEFJ>=?<;-,+,+''')47;CBDGFGJJFEGJGJICBA@A?>A95446:97/++**+++))*&++//+)),-999EFFJJEHJJFJHBBCBDFEDHEIJFDEFH=;+++++++6GEC<<<;IJGGFFHGGJJJFBDCEJHJGEEBABDJJJJJGHJFIGJHEJJ?===:::9EH@>?;;:91+--,+*'$$%%&&&%'(%&%%(*('&''+4&%$#&&'598972..,+++./78;><@<@A9<4323256112241A?AGJGJJGGGJJIJJIFIJJJJJJJDGHB979610088988-*('()'(+;<<>;BCDB???@H@))))))*<=<>>)))*52351..''&'&08)'''0))01434222333---.14<=9978::<=ADCHIIGGCDFBC////1/+15(''')(+-',--7*))(((((((,+)(+*+)*,-.467666<>>B77<:<::;/005==>977660))GJBBBAIAAA@FHDECCCJ@;;@CDFJJEJJJHJJJIGJJHJJFJH><<0()*'&)45788:99:@/-((((%$#',15;<86666889IFJHJIJIGJJDJGHHDED666333/.+-**+1138896001>GEFFHAJJHDFE@AABI?@444B<5../44-&&+76-.//9,,,,*)$$%%&()))&('((%&()**,-.-4-,,++++/22/---@EJHCCCC>>>?HCEGDGHFGE;;;;GEIEIGJEHHHFJJGJEECB75,)*22.,*(%$%'###$+015=>CCD9993A=JHJFFDDIGEIDFJIGJGJJJIJHD===<555.,,**&&(())*./09;BEDDGA>=>DFFGADFJIJJJJJJHIIJJJJJJJJIJE@@@9655+++,.6@444599....0/./<<BJJIIJIJHFJHJJHFEJJGJJ98899<6223100--,*23DFEH????FJHDHEHJ;::9@?JJ==<9884***+))&&'''&$#$&(((.)((()999:==>AHFJIGI;999JJFJGJGJJG:::9JJIIEJJGFHA@A@J=<<<DBFHFEDJJEJJIJG>66CBHJIGJ>=>>-,,/++++,*&&((('&$%$$
@Glass_T7V_4_D3_12_1_20
GGCTGGTCTGGATCTACCAGCGCATGTTGATCTGGAAAGCATTAAGCGTCGGTGAAACCCTGCCCGCCCGCGAGTTTCAGCACGTTGATAAATATGTTTTAGACAACGGCCAGGGTGGAAGCGGGCAACGTTTTGACTGGTCACTCTTAAAATGGTCAATCGCTTGGCAACGTTCTGCTGGCGGGGGCTTAGGCGCAGATAACTGCGTGGAAGCGGCACAAACCGGCTGCGCCGGACTTGATTTTAATTCTGCTGTAGAGTCGCAACCGGGCATCAAAGACGCACGTCTTTTGGCCTCGGTTTTCCAGACGCTGCGCGCATATTAATAACTCGGTACCAAAGACGAACAATAAGACGCTGAAAAGCGTCTTTTTTCGTTTTTGGTCCTTTTGAAGTTTAGGGGATAGTCCAATTATTATCGGCCTCCTCACGGGGACCTTCTGTGTTTTCTGGTCTCCCTACTAGTAGCGGCCGCTGCAGTCCGGCAAAAAAGGGCAAGGTGTCACCACCCTGCCCCTTTTCTTTAAAACCGAAAAGATTACTTCGCGTTATGCAGGCTTCCTCGCTCACTGACTCGCTGCGCTCGGTCGTTCGGCTGCGGCGAGCGGTATCAGCTCACTCAAAGGCGGTAATTTACCAATGCTTAATCAGTGAGGCACCTATCTCAGCAATCTGTCTATTTCGTTCATCCATAGTTGCCTGACTCCCCGTCGTGTAGATAACTGCGCGATTGGGAGGGCTTACCGTCTCTGGCCCCAGTGCTGCAATGATACCGCCGGAGACCCACGCTCACCGGCTCCAGATTTATCAGCAATAAACCACCAGCCGGAAGGGCCGAGCGCAGAAGTGGTCCTGCAACTTTATCCGCCCCCTCATCCAGTCTATTGATTGTTGCGGGAAGCTCGTAAGTAGTTCGCAGTTAATAGTTTGCGCAACGTTGTTGCCATTGCTACCAGGCATCGTGGTGTCACGCTCGTCGTTTGGTATGGCTTCATTCAGCTCCGGTTCCCAACAATCAAGGCAAGTTACGTTATTCCCCAGTGTGCAAAAAAGCGGTTAGCTGCCTTTTGGGTCCTGAATAGTTGTCAGAAGTAAGTTGGCCGCAGTGTTATCACTCATGGTTATGGCAGCACTGCATAATTCTCTTACTGTCATGCCATTGGTCAGATGCTTTTCTGTGACTGGTGAGTACTCAACCAAGTCATTGTCGAGAATAGTGTATGCGGCGACCGAGTTGCTCTTGCCCGGCGTCAATACGGGATAATACCGCGCCACATAGCAGAACTTTAAAAGTGCTCATCATTGGAAAACGTTCTTCGGGGCGAAAACTCTCAAGGATCTTACCGCTGTTGATCCAGTTCGATGTAACCCACTCGTGCACCCAACTGATCTTCAGCATCTTTACTTTTCACCAGCGTTTCTGGGTCAGCAAAAACAGGAAGGCAAAATGCCGCAAAAAAGGGAATAAGGGCGACACGGAAATGTTGAATACTCATACTCTTCCTTTTACGATGTTCTTGAAGCATTTATCAGGGTTATTGTCTCATGAGCGGATACATATTTGAATGTATTTAGATCACGCATCTTACGCAGCGACGCCAACCATTCCCGTGGCAAAGCAAAAGTTCAAAATCACCAACTGGTCCACCTACAACAAAGCTCTCATCAACCATAACTTACTCACTTTTTGGCTGGATGATGCGGCGATTGGTCGCGTATGAGTCAGCAACACTTTCGCCAAGGCGAGCCTCAGCGCTAGCGGAGTGTATACTGGCTTACTATGTTGGCACTGATGAGGGTGTCAGTGAAGTGCTTCATGTGGCAGGAGAAAAAAGGCTGCACCGGTGCGTCAGCAGAATATGTGATACAGGATATATTCCGCTTCCTGGCTCACTCGCTACGCTCGGTCGTTCGACTGCGGCGAGCGGAAATGGCTTACAAACCGGGCAGAATATCCTGGAAGATCCCAGGAAGATGTTGAGCAGGGAAGTGAGAGGGCCGCGGCGAAGGTTTACATCACTTTACGCCTCACAAGCATCACGAAATCTGACGCTCAAATCAGTGGTGGCGAAACCCGACAGGACTATAAAGATACCCAGGCGTTTCCCTGGCCAGGCTCCCTCGTGCGTCTCCTGTTCCTGCTGGGTTACCGGTGTCATTCCGCTGTTATGGCCGCGTTCTTCATTGGCGCGCCTGACGCTCAGTTCCGGGTAGGCAGTTCGCTCCAAGCTGGACTGTATGCACCAACCCCGTAAGATCCGACCGCTGCGCCTTATCCGGTAACTATCGTCTTGAGTCCAACCCGGAAAGACATGCAAAAGCACCACTGGCAGCAGCCACTGGTAATTGATTTAGAGGAGTTAGTCTTGAAGTCATGCGCAGGTTAAGGCTAAACTGAAAGGACAAGTTTTGGTGACTGCGCTCCTCAGCCAGTTTGCTGACTTTGAGAAGAGTTGGGTGCGTCAGAGAACCTCGAAAAACCGCCCTGCAAGGCGGTTTCGTTTTCAGAGCAAGAGATTACGCGCAGACCAAAACGATCTCAAGAAGATCATCTTATTAAGGGGTCTGACGCTCAGTGGAACGAGAAAAGTCACGTTAAGGAGGACTTTGGTCATGAGATTATCAAAAAGGATCTTCACCTAGATCCTTTTAAATTAAAAATGAAGTTTTAAATCAATCTAAAGTATATATAGTAAACTTGGTCTGACAGTTACCAATGCTTAATCAGTGAGGCACCTGTCTGGCGAATGTGTGTTTCGTTCATCCATAGTTGTAGCTCCCGTCGTGTAGATAACTACGATACGGGAGGGCTTACCATCTGGCCCCAGTGCTGCAATGATACCGCGAGACCCACGCTCACCGGCTCCAGATTTATCAGCAATAAACCAGCCAGCCGGAAGGGCCAGACGCAGAGTGGTCCTGCAACTTTATCCGCCTCCATCCAGTCTATTCCATGGTGCCACCTGACGTCTAAGAAACCATTATTATCATGACATTAACCTATAAAAATAGGCGTATCACGAGGCAGAATTTCAATAAAAAAATCCTTAGCTTTCGCCTCGGCTGATTTATGAAAATCGCCGCCGCTTCTAAAGTGACAGCTAGCTCAGTCCTAGGGACTATGCTAGCTGAGAACTTTGGATCAAGCTATGAAGGACGCAAAGAGGGAACTAAACACTTTACTGAGAAAGAGGAGAAATACTAGATGGGTCAAAGTAGCAATGAAGCCAACGCTCCCGTTGCAGGGCAGTTTACGCTCCCCTGAGTGCCACCTTTGGCTTAGGGGATCGCATCGCAAGAAATCTGGTGCCGCTTGGCAGGGTCAAGTCGTCGGTTGGTGTTGCACAAACTCACTCCTGAAGGCTATGCGGTCGAGTCCGAATCCCACCCAGGCTCAGTGCAAATTTATCCTGTGGCTGCACTTGAACGTGTGGCCTAATAACTCGGTACCAAATTCAGGAGGACTACCCGGGAGGGGGAACTTTTTCGTTTTGGTGCACATGCACCTGTGCGGACCTCGGTACCAATTCCAGAAAAGAGACGCTTTCGAGCGTCTTTTTTGGTTTCGTCATCGAGTGGCGCGCTTAGTTCCTCGTTTTCTCTCGTTGGAAGAAGAAGAAACGAGAAACTAAATACTAGAGTCACACAGGACTACTAGATGATGCAAACCGTTTTAGCGAAAATCGTCGCAGACAAGGCGATTTGGGTAGAAGCCCGCAAACAGCAGCAACCGCTGGCCAGTTTTCAAATCAGGTTTAACCGGGGCACCCGGTTAGTTTTTATGATGCGCTACAGGGTGCGCGCACGGCGTTTATTCTGGAGTCAAGAAAGCGTCGCCGTCAAAAGGCGTAATCCGTGATGATTTAAATCCAGCACGCATTGCCGCCGTTCTGAATTACGCTTCAGCGATTTCGGTGCTGACTGATGAGAAATATTTTCAGGGGAGCTTTACCATTTCCTCCATCGTCAGCCAAATCGCCCCGCAGCCGATTTTATGTAAAGACTTCATTATCGACCTTTACCAGATCTATCTGGCGCGCTATTACCAGGCCGATGCCTTCTTATTAATGTTTTCAGTACTGGATGACGACCAATATCGCCAGCTTGCCGCCGTCGCTCACAGTCTGGAGGTGGGGGTGCTGACCGAAAATGGTAATGAAGAGGAACAGGAGCGCGCCATTGCATTGGGAGCAAAGGTCGTTGGCATCAACAACCGCGATCTGCGTGATTTCTTCAGATTGATCTCAACCGTTGAGCTTGCGCCGAAACTGGGGCACAACGTGACGGTAATCAGCGAATCCGGCATCAATACTTACGCTCAGGTGCGCGAGTTAAGCCACTTCGCTAACGGTTTTCTGATTGGTTCGGCGTTGATAACGTCATGACGATTTGCACGCCGCCGTGCGCCGGGTGTTGCTGGGTGAGAATAAAGTATGTGGCCTGACGCGTGGCAAGATGCTAAAGCAGCTTATGACGCGGGCGCGATTTACGGTGGGTTGATTTTTGTTGCGACATCACCGCGTTGCGTGACAAACGTGAACGGGCGCGAAATCCTGGATGGCTGCGGCACCGTTCATGTGTTGGCGTGTTCCGCAATCACGATATTGCCGATGTGGTGGACAAAGCTAAGGTGTTATCGCTGGCGGCAGTGCAACTGCATGGTAATGAAAGACGGCTATG
+
--04+''(/.,)(&&&(*+//++**..8,,,-@>?JJJJJFEJFJJJA?<;==A>>?A;:9----.404*@>@@?AHIJJJIJJFIHJHBFCB>=510>@?B>>?JJJJHIJJJJJJGDIJEEDHJIJJGFFEF3222)(((,..+)**5><@::HGDCDFEHEJJHJJGJIJIBEB??;;;01.-*))+%')*/;;<==6556?><<<<;=B?;898700003,++.8888879B@?@>C=BFDEJJGGFHGJJJCAAAJJECDDJFJJHCJJJIGJHJFEEEJJJGJJJJCGEHEJFHIJJI@@7FFHJJJJJE?6;BJB8877HGJGH3222AAB<=89:///78@>>999:@>=;0012?A=;;;;@B?GD,,,,/);7888:;::@?AADECE=;:?JFA433..+**-+''$%$$##$('$$$##$$'('%%'($%%%,,4765445?DFJJIIJJJ@@?ACJGGEJFGFHEFGCBCECD444?JGBDEIAB===<=++**/.//7?@;@3..:@:88;9::EB=----FJ>>=?>?BAEDEFGBBCE77=:>;4556667CHJFDEDFFJHFHJJJJJIIJIHEIJJIJFHJJJJA@AACCAAHEGCABBAEDDHJA@A@:::9>>;:::B??AEBFHEEBCABADDDDEEGCBCCCC88;;''''720--36::67786??>:4975572110001A>=CBAFGJFJJE:99////*)''&&()%&&??==:77(''&'&'*(/.//0/+++)**))%$%'''')*(*,+,++8;<@6668>@ICA?@AE444433;@875569222,***+%%$&(**2887<3;3=000112)'&+-;<?JJFIJIIEDEJJF<:9..-+())&$%*00/-,-)'&$##$%&(&&%%'*0+-.'%&&)*/***+323,+:99;HEEGEHJJHJGJJJJJFJJHFB===<EA430./55>FJJJIJHJJJEFCBJ3110778D777;B))))4-+&&%.)(+/2/BBC888232++*'('(*5--,.0-,''&&$%$$(**0))+**//3>?=?8778;+)))+32131.)))'+++)((&((()9<FIJJIJJIBDEFJGJHG>:::;JJJFJGJJFJIJIJHJHHJH66666656=<JJJJFJJDJFIGJC(%%%(4*)($$$#%$&$$&+()))))*44678GJGEEGJFIEDHEBAA??><<3'''''),,-3774555A@.---/,-,--.2:==5553476133222,---2123-BABA2222:><GC=<<@?D>==<?AA<:<?IGB?=;5555899JEFJHGJJEEFGF7444JI988JJDG;;:9;79CDC@=4670/00<3/..78''''.-,,)*&(%'(%&((**+712542224226561(((((64200-*)+/336779??;>>''''9CJ,++,JJJJFEEIJJDDDDCB=FJAC@>?::;JJJJJIJJJIGEHJJ?>><:22354424/())'(''&034;<<ADCAA=C>2*)()''&%%&%1>A?;:==FHDGHHJHIJFJGCCA@@DJJJGHEJJJGIJJJCCBCJIJJFB?24...155443345>*)&&'))%%&'-''''(('''..%<?FJFHJIGJJJJHJGA---HHGIJDDEDGJJIJJIIIJJFBBDAFIIHJJECJGEAA@?''%$$&%$%%'%%%&,**''+.)('(&&&%*'''&$$%###%%$$'$&)((**,,-/33'&&&-('')*.,-7++))),./;==@?////>ABBFB@B88::>CDJGJFGJGEHB?;***+BECABCEJHJDADCGJJJJJJHF;:9:?=>?7:992.2BBJGJHHHIJEGGGHJJJFFDFIJJJIIJHJJJIGHHIBBFHJFE8----4@@<9:<&&&((&%%&.9:=966733.475333+**+DB@@@6556>>?EJJAABAIEF)((*,)*-1,))-))*)'&'(',*)&%%%&*)'-*'&$$$$&''+-47<A>>=:;76787>44335(((()()(&'%&&%$#$'%%$%'&&&''(01///0712<AB@@@AD=<<;?=;;>?@@BJJJJIJGIGJGCCCCCBA?@BADBBBGB?>?7+'06..220*(2.-+*'%$%%')*,.*))((%%%&&&'''('),))(%%'''&&'&'5<@?===<<==?>;;9:99:<43///*+)&&))(''&''')69=>----855688999>@@>@CCBCE65549;===?88779885421.--(''(1115)'&&''(19:<@JJJFFEJIJBGJI?C?899;98423251**+++32334@<HJICFHHHHDEDAEHFFJIIEGJJIJGJJHHJJJJJGFIIIJGJFJJJFDEJJJHJF533,+,)/33?3232353.010633>@DAA@ABBCCJJJJGG;::9@C>:9;DJECCAB@A766*)**6,,,,(*,*'&&&(&%%'''&(*''$%&&&&$$&*/.113---&'**2CJHEBBCB@?6**)*921((5-,-.:FA>>=@DJHJEEDHHDJDECFA?>=<7++,,2222856;;@?=A99>8:@B@CCACJJJHIJJFJE>>;,++,,++.-(('&+37(''(479:67662/(+%%%)27E:;:665576193//-/<>B?@FA=:3333-,-/1??AAIECD;G@BAJJJAECGJEJJ75550///.,**-//))((((%%%&58<=><@@BJJIJ9833212123>A@?544.../32282***,'''$$$&(+))+.((%%)'&).479:;A0.-)(($##$%&&'*+3,,,,743320/./43228DEBBJGJFJBEGDDGCEGHJCEBJ:21159>;=::;=BB><<=G;;@BDCCCI32225488=>?EEA>98831223:;<==>FDDFEGJGHEB;88799:;97/'%%'*&%$%'+,;=CEDCGCHJIIDD;:9:=;0...<A@A@?@>>?>AEEIIJH44//01222231011?ACHGJHJHIEEEJJGEJJJEFEEIEEJIHECGHJEEJEGDCBAAEE@A@AJF>A@=?<'%$$'.89=DEFGDEJ@=<3/<'&&)'%$$#$###$)((&'*+)+,,-(&&')((+,,'&%&'&&*/09<99:;<ACDDC<(((4=JJGFIHD.-,)%$%-64542(((/<?=>AB?=<>?BHJH>=(''*178>;?=@<=?A8777J=86'''*860@AADGJGJF8888>?J@AACC?9>A>210((((,-5667BBBFF9976@@<G?=FFH:900,-123;9::JJ;==>GFE<<;<=3,,,,-<99FJJHG=<00,,,99?=:989;87?AC84+''&-33;=>>;3203/-..4755457((((:5778>:>::AA>@:<<BIJJHCFJF@@=('&''%(+++,0@D<EFJDIG@J76546;DDBBA@863345CEHJJFJGJHJGJIJJJIFDCDEIGJJAC?>.('&+,6999793))*'&'%%'('''(**,-10154''')///./24=<10003++*+'''')+,.+-0004543123022'''&%$%%,26;=?<<>ABFFJJHGJJ776764364('''3)))7;<B>>?AGGGJE<=<<<><==@D767?GHD<98;=ACCDECGA83?CFFHJC@><<=C?=;;=F>:::<>?AFJIJJCB=<=<>JJDCJIGIHJJFJJGJIHFGGJEJ332,--.=>=>?AEB>>GJJJHEFFF@@?@<;;JCFEEBACBJGGHJHDDDHIJJHIJEGFJJFDDC93----++*))'%&&&&&')('('%%((*))),,8<;===@GDEDDIJ>>@?I=<<<BFHEFDEHJGGJEI>?83,,9544348<95/..-''0035CBJIHFCB''''1****/*))))%%%&&'&''''%%'.1.1/''''+'$%$%&%&$$%&)+'()(&%%&*)-/84335=ECFEDFFGJJJJFDCCG+++1899)(((*)(&&&*7<@:.))FCECCCHDJHFIEGJJFJE@>>?DBCECBDCDDGFDBFFB551-.3667/)))*+))'()())***)*2411114((((3446;:>?:1++*,24.)(((4;?<JHH+++IEEDBBJJIHGIDHG??>622246678ICIFCGBFF@@:++++++)./*(&&(1/++%%%&(*)(''''%%%&,,'''&%%$%'(--1+*//77=>===<??DIFJJJG>....:;>;:.,-2.-'''(,-05CJJJJBCCCDIFJFIE?>5510*)7+'%$&&&(/*234C655642/*''''))*,./4129B?==>FJJJJ>>>?DDFJEFFCEEDJJJB@?@AJIJJJJIJFIJJGFGJIJIIHHJGHGGE;;77/),:EJFFECJJFJIHIHIJJGIH<;;@E;:;;>99:111-++(''&&&&&,.5448=?@ABCAACDJ@555821/)-->IAAABIGJJJIBABEDDC@>==<=?EEE@@??B:988//'CJCEDCEHJGJJEDCEDFDF;;;>=33./1@<:;;<;>GEJJJHHI>===EHIFHD<DEGDGJIFD@?>?@EBA77-,,))*,)+&&,,(''&)'&%%(&&$$$(*+66684/)))211,.-''()),,+%%%&+,.10646000))))+877869?<?@CC<;:6554+)((*+*+/=DEGA??IEJJJIHJJJGJEEEIDDCDFJFA@B>>=222/4.**,.1('&
@Glass_T7V_4_D3_12_1_21
ACAGCGGAATGACACCGGTAAACCGAAAGGCAGGAACAGGAGAGCGCACGAGGGAGCCGCAGGGGGAAACGCCTGGTATCTTTATGGTCCTGTCCGGTTTCACCACTGATTTGAGCGTCAGATTTCGTGATGCTTGTCAGGGGGGCGGAGCCTATGGAAGAACGGCTTTGCCGCGGCCCTATTCACTTCCCTGTTAGTATTTATCGCTTGGCATCTTCCAGGAAATCTCCGCCCCGTTCAGCGACTCCGCTGCGCCCGCAGTCGAACGACCGAGCGTAGCGAGTACAGTGAGCGAGGAAGCGGAATATATCCTGTATCACATATTCTGCTGACGCACCGGTGCAGCCTTTTCTCCTCCGCCGCTCAAGCACTTCACTGACACCCTCATCAGTGCCAACATCATGACCATACACTCCGCTAGCGCTAAGTACCTCGTGGAGAAAGTCTGTGAGCCGTACCAGGCCTGAATCGCCCCATCATCCCGCCGGAAGGTAAGAGCAACATGAGAGCTTTGTTGTAGGTGGACCAGTTGGTGATTTTGAACTTTTGCTTTGCCACGGAACGGTCTGCGTTGTCGGGAAGATGCGTGTGATCTAAATACATTTGAATATGTATCCGCTCATGAGACAATAACCCTGATAAATGCTTCAATAATATTGAAAAAGGAAGAGTATCAGTATTCAACATTCCCGTGTCGCCCTTATTCCCTTTTTTGCGGCATCCTCCTGTTTTTGCTCACCCAGAAACGCTGGTGAAAGTAAAAGATGCTGAAGATCAGTTGGGTAGCGAGTGGGTTACATCGAACTGGATCTCAACAGCGGTAAGATCCTTGAGAGTTTTCGCCCCGAAGAACGTTTTCCAATGATGAGCACTTTTAAAGTTCTGCTATGTAGCGCAGGCGTATTATCCGTATTAACGCCGGGCAACTCGGTCGCCGCATACACTATTCTCAGAATGACTCATTAAGATTCACCAGTCACAGAAAAGCATCTTACCGCCCTGGCATAAAGAATTATGCAGTGCTGCCATAACCATGAGTGATGACGCCTGCGGCCAACTTACTTCTGACAACGATCGGAGGACCGAAGGAGCTAACCGCTTTTTTGCACAACATGGGGATGGTGCGTTAAGTTCGGTGACAAACGGAGCTGAATGAAGCCATACCAAACGACAGCGCCGGATGCCTGTAGCAATGGCAACAACATTCGCAAACTATTAACTGGCGAACTACTTACTCTAGCTTCCGCAACAATTGATCGACTGGATGGAGGCGGATAAAGTTGCAGGACCGCTTCTGCGCTCGGCCCTTCCGGCTGGCTGGTTTATTGCTGATAAATCTGGAGCCGGTGAGCGTGGGTCTCGCGGTATCATTGCCAGACACTGGGGCCAGATGGTAAGCCCTCCCGTATCGTAGTTATCTACACGACGGGGAGTCAGCAACTGATAAAGCAATCCAACAAATCGCTGAGATCCATCCTCCCTCCTAAGCATTGGTAAATTACCGCCTTTGAGTGAGCTGATACCGCTCACCAGCAGCCGAACGACCGAGCGCAGCGAGTCGTGAGCGAGGAAGCCCGTAACGCGAAGTAATCTTTTCGGTTTTAAAGAAAAGGGCAGGGTGGTGACACCTGCCCTTTTTTGCCGGACTGCAGCGGCCGCTACTAGTAGGGAGACCAGAAACAAAAAAAGGCCCCCGTAGGGAAAAGTATTCAATAATTGGACTATCCCCTAAACTTCAAAGGACCAAAACGAAAAAAGACGCTTTTCAGCGTCTTATTGTTCGTCTTTGGTACCGAGTTATTAATATGCGCGCAGCGTCTGGAAAACCGAGGCCAAAAGACGTGCGTCTTTGATGCAGGTCAGACTGTACAGCAAATTAAAATCAAGTCCGGCGCAGCCGGTTTGTGCCGCTTCCACGCAGTTATCTGCACCTGCAGCCCCCACCACGGCAACCGTTGCAAGACGATTGACCATTTAATAGTGACCAGTCAAAACGTTGCCCCACTTTCCACCCTGGCCGTTGTCTAAAACATATTTATCAACGTGCTGAAACTCGCGGGCGGGCAGGCGGCTTCACCGACGCTTAATGCTTTCCAGATGGCAACATGTGCTGGCAGAGCTTCGCGCGGCGTATTTCGGTAAGCTGCTTCATTCTGCACTGCCGTTGCACTGCCGCCAGCGATAACACCTTAGCTTTGTCCACCACATCGGCAATATCGTGATTGCGGAACACGCCAACATACTGCAAACCGGTACAGCGGCCGATCACTTCCTGCGCCTGTTCAACGTTGACGCAACGCGGTGATGTCGCAACAAAAATCAACCCACCGTAAATCGCGCCCGCGTCATAAGCTGCTTTAGCATCTTGCCCACGCGTCAGGCCACATACTTTATTCTCACCCAGCAACACCCGGCGCACGGCGGCGTGCCAGATCGTTAATGGGCATCAGACACAAACCAATCAGAAAACCGTTAGCGAAGTGGCTTAACTCGCGCACCTGACCTTAAGTATTGATGCCGGATTCGCTGATTACCGTCACGTTGTGCCCCAGTTCGCGAGCGGGTACGGTTGAGATCAATCGACAAATCACGCAGATCCAGTTGTTAATGCCAGGACCGACCTTCTGCAATCCCGATCACGCTATCTTCTACGCTACTAACTTCATCAGCGCCATCTCGCCAGACTGTGAGCGACGGCGGCAAGCTGGCGATATTGGTCATCATCCAGTATGAAACCTGACTGGCAGGGCATCGGCCTGGTGATCGCGCGCAGATAAATGCGTAAGGTTCGTCGTAAAATTTTCTACATAAAATCGGCTGCGGGGCGATTTGGCTGACGATGGGGAGGAAATTAAAGCTCCCCTGAAAATATTTCTCATCAGTCACACCAAATTACGAGAAGCGTAATGTTTATAAATGGCGGCAATGCGTGCTGGATCGAAATCATCACGGATCACGCCTTTGACGGCAACGCTTTCTGCATCCAGAATAAACGCCGTGCGCGCACCCTGTAGCGCGTGAGTAAAAATCTTCGCGTGCTCGGCTGAACACATTCTGAAAACTGGCCAGCGGTTGCTGCTGTTTGGCTTTCTGCCCAAATCGCCTTGTCTGCGACGATTTCCACTAAAACGGTTTGCATCATCTAGTAGTCCTGTGTGACTCTAGTATTTAGTTCTCGTTTCTTTCTACTTCCAACGAGAGAAAACGAGGAACTAAGCCGCCACTCGATCAACCAAAACAGAAAAAGACGCTCGAAAGCGTCTCTTTTCTGGAATTTGGTACCGAGGTCCGCACAGGTCGATCAGACCAAAACGAAAAAAGGCCCCCCTTTCGGGAGGCCTCTCTGAAAAATCGTACGACTAGGCCACACGTTCAAGTGCAGCCACAGGATAAATTTGCACTGAGCCTGGGTGGGATTCGGACTCGACCGCATAGCCTTCAGGAGTGAGTTTCTGCAATACCAACCGACGACTGACCCTGCCAAGCGGCACCAGATTTCTTGCGTACGCAATCCCCTAAGCCAAAGGTGGCACTCAGGGGAAGCGCAAACTGCCCTGCAACGGGAGCGTTGCGCTTCAGCTATAGCTACTTTGACCCATCATTCTCCTTTTTCTCTAGTAAAGTGTTTAGTTCCCTCTTCGTCCTTCATAGCTTAATCCGAAAAGTTCTCTAGTAGCTAGCATAGTCCCTAGGACTGAGCTAGCTGTCAACTCTAGAAGCGGCCGCGAATTCCAGAAATCATCCTTAGCGAAAGCTAAGGATTTTTTTTATCTGAAATTTGCTGATTAATCACCTATTTTTATAGGTTAATGTCATGATAATAATGGTTTCTTCAACGTCAGGTGGCACCATGGAATAAACTGGATGGAGGCGGGTTAAAGTTCCAGGACCACTTCTGCGCTCGGCCCTTCCGGCTGGCTGGTTTACTGCTACATAAATCTCGACCCAGCTGGCGTTGGTATCGCGGTATCATTGCAGCACTGGGGCAGAAATGGTAAGCCCTCCCGTATCGGTGACGCGCATCCCGGCGGGATGTCCGGCAACTATCGATAAACGGGAATTAGACAAATCGCTGAGATAGGTGCCTCACTGATTAAGCATTGGTAACTGTCAGACCAAGTTTACTCATATATACTTTAGATTGATTTAAAACTTCATTTTCCATTTAAAAGGATATCAGGTGAAAATTGCTTTTGATAATCTCATGACCCCAAAATCCCTTAACGTGAGTTTTCGTTCCACTGAGCGTCAGACCCCTTTAATAAGATGATCTTCTTGAGATCGTTTTGGTCTGCGCGTAATCTCTTGCTCTGAAACTGAAAAAACCGCCTTGCAGGGCGGTTTTGAAGGTTCTGTTGACTACCAACTCTTTTAAACCGAGGTAACTGGCTTGGAGGCGCAGTCACCAAAACTTGTCCTTTCATTTTAGCCTTAACCGGCGCATGACTTCAAGACTAACTCCTCTAAATCAATTACCAGTGGCTGCTGCCAGTGCTGGTGCTTTTTCATCTCTTTCCGGTTCAACTAAGACGATAACCGGATAAGGCGCAGCGGTCGGACTGAACGGGGGGTTCGTGCATACAGTCCAGCTTCGGAGCGAACTGCCTGCCCGGAACTGAGTGTCGCGTGGAATGAGACCGTA
+
--**./6566BCDDFJBEJJJGJIHGEEEGJIIJFJJCBABGDFD=>77***+770**(+*-//JHICBAAB62222642110'&%$''++&%$$%%%&)(+,78;;:;?AB1111BECECCCDC<:::?F=?3./:;:;CEJFCJD@@@?;;20018>1110576324&&&'1//0179*&&%&'-..15;1,,$$%%$%%$%&'&&%$%+*---:41-.A@IEEBF;:569;:9:9*((('&&&&&27:998;E><A@?510/./22153666BEFEHGHGG<988??@CDFFDJJJHIDGJHFJJEHFJGJIFJHFDFFIGHHHJDJJIJFJJJHEDEFJCCB85/+**2/1:.-*-*%&&%&''.//669:=;9:;BECDDFGHCDBCCEC999(&%$$$&&(*+,8>AC===BD:7644.'%$$$$$%.*((%%$$((')&%%%$$&&&$(''(&&(&-<:9:9?.-/010222200)%%%''%&)*'%%%&&&%###%(,-68:=>FEEGJIEDCEICBA=::666>FFIJBA?::;FFJJJI>==JDIHC?;<=JI@@ACJJCHHDCI2005;3))((*)(''&'(3::;FJEHEGD@?=<;662334543479<B>??BD7779DC@@ACFB>?@A8543000/9;AEFDDJHJFFE=9:1*())/)(();=>=BBB<=<(0-(A?=<<?FDAA66FGJAECJEFA8722-('$%''(-;,,+6<;@JC@BABGJJJJJHIHJJFJGHJJHGJIJGJHIGJJIJ9441/..4::<;)%%'(1478BEJGIIJG4333A:4015544@BBCJ@@@311244==@=BHJJHFJJ:1111++>@CJEHJFEJIHJAFHHJJHGHDJJFGJIEJJA??>AIJFEJ?>&&&&*(''&)+,-/,.1125668233''&%&&&&%****7:><<<=DCDGDGDGHEFJJEBCJJFDB>=-%%$###$$$%-::999:<>989:BBDB8877=**&$$$&&''&%'%%%%%&#$#$%%&&56>ABCJBGAAAB664210/,++*((++(*5@BBD;:;<JF<;;:EFEJAA@9888CCBD==;;;DFEJJGJCDEGJ===<76A@;:::433((''2333('''(##$$$$$%%$$$$%%$$&()*/.)))499BHFJJJJGJHGFGEC('''**%%&$%%&)*'%&)()**-./;800/*))''&$&(()+.0..46;DJGGJ?>?>FECED=EDCB54447:61++991001,***)))1::79;::ADD==<<<>@A553400B?>?''''223;66647<DEIFIEBDFIJJHFIJGJJJJHJJGIGFF>998:BBAD?>>>JJIFGJDE??@@BCCBH8888C?8778<5..1--.5++*//.**.10157<=JJJJGECAJJJHJGHIGFFJGJJFJGCCEBCDID>=4)(&&((,%$$%%&&'%%&&%#$%%%'&%$$%%%%%'('&&&'+*(%%%&%###'%%%&46@AB==::<9:::E<4504**.***66111032+&'%$%%&,011:;<BABDABBBAE:99<8777002>>=;<==3:10/+((('/.24799?AIJFGGGJ1///?AIDBE>=CJHJFHJHDGHJJJFHJHIJ=<'(C=>7><C>-,,,-,*+*(''-;IFJIHHGJFEEHBBJJJFBBAA@66@8965:BDC@4,:<<A41&&),,***))&&&&3::;;:=>@@@CBCGCADA99G<<<<DIJJGJJJDFGJJ:::@JJJJJJJIIGJJJJJHGEEFJA>=<<:4453554BAA6CA3444<AGCHJDJJGJGIDJAC?2111<=CIJJEJGJGIGHFDFJJJJFJGJHJJJJFFD?)&&&('$%&'+,*,22669;0008AGJGJFDCCJDD>>>?A??@;%%%(7*<2110048776788,,+,**))++()*+)(&&&',,/(((&)''((43/-****++--(((22557<=88A:::<<=FFCHEGJIEDEJJ???;5.*)(*00203//<>IIJEIDEGDB74++,<@<;:8;A=E<;::=>FEE@@@DJ;6++**--+++,+*))''''(&)13*,,,=><;<JJHJJJJE<EJGJJHDIEFHJFEGEFJEC5101773349:6677>:99.($######%%##$%)))('(*01889>===DDAAA@JB@ACFJIJJJBAAAAB@C7:9214268::==7>;<;:;=?A?>=1000778>BDJGHD>>>>;88967676.,'&(%%#&('((),,-..+'(*78:<9JFGGHIGFJJH:76657734434019@ECDICCCC+))*4667EFJFJ?==>GFCIEDDJFFFC?@?AGE?B??EGIIEAFIG?@@HHIJJJEGJHJJJCIJJHJIJJJIJIFEJE<;<FEEJFECBJJEFJDJGFHJJEFDFJGJJ??@;<;;?>=1)'%%%%$&'&'%&')%%*()&'%%$$)(2///0=<>BJJJIEIJJJGJJJJJFIJJJACBC?@@?BA@A?((()')()6<>>??JJFCFFIGJHJGGFCA@DCCB6767@>::89:69=:10..)))(''('-.411,++-('&&'&&&&)445855585555/-,.0)')%%&$%$%&&(+&''%&(()*))*'($%$$(%&%$%&)((()*%&&%%$%$%'&'&&(%%&&(%%$#$&&&()%*&%$$&&$&%%'')((-,-.45<?EJG?<;;=666000/30&%&%&&&',,-'&&&&$$%*(&)%$%%%&'&&&'&&%%$%%,<CCD433)'''..-'&%%%$$&$$'(.3332*%%%%$$$&''%$%'&'&()*689<<??>?DJJFJFJH>>>=@>?ACC?988DAHDHABB9BE=>2225/0((---1CDAEH<+++(0.+,+)'&('%%%)&%&&&%%&&)((<?CGGDEF7666>=<97A?>?<<EJGGJFG?=<****BA>@ACC==;9;8778<7633/,-1,,+(()'''')(*/(&$$''--*/=@>@DJEGEJJGHGJCAJ86654:911333/.''&'()/-**(''&()-030.+**),)&&'&&$#%'(*1;>FCCCCCEEFEEFHGHBDCBG;987)&&)+3'((+./,69D1///8B88EFJFIHJ@@?==2+'&&%'):74109;9778GEGEFBCCCICJJGGFFIGJGGDC===>CEHDCDCBDDCDFGFE<2.;'&&''('&&)(((/45556111386541.+*&&&0.-.-//23..-120013.++-1GCIEHDGFJAAAACB9988>9322156:?J>>><AG?G@@@@FIGEA==A??@B'''(&%%'&(*)),.+**.CEDCBDJFJI653;.,,,7;4225,)%&**,++/*%$&&&%%&)%&46BAB=<;:>::=<?:9('(-(7--34HJJJJEECDDA>5+(&%%%%&,>?@D?=:;?>@CCFGFEEJGGBAA@AH???@FJFA?>>98/(&%$$'+---6::4444878***<ABDDDBCFGIIJFJFB@???62..1;==::99///2?AFJEFFJIJGGEHJIFGCED?@@?JIJJIJJGEGHCFBBCBABE@?@=?>@F;322-*&&',))'$%%&%$$$$&'()%&''*')$$$##()+,'()--+((''((38>>=@A>=55<//-*+++''&&&.1.0687791---0=<=AFJFDECBECJJIAAEC?>@;;88;:<3474445;((((85699:A:888<3222<?@HJHGF@AA>B@B@@9=>AFJF@A@?>H5AIEIFJIJEDHJFEHFC9FGGFA@@?ABDEFJ:*&$$%&&.//(((()559;==9:4444EJGDB@.,/2235668BE?>>?FDC>0,,,0:2112=CBAABA;6''&1'5'(&(&()*($$$',))&%%$%(('('1)8BEJGJJJIJJJJFJJEAA?CFDC;;:HF?JGEI<;<<6(&&%''%%$&%&((''##%%&'%'%%'&&%$$$().26677BCEGEEBB89101111//)**)+(((&(+,,223A>>99.(;<=1,(#$$#$$$%$%$%)()(')*)))(&'&'*9<<<<<****'''(/+))*&&$#%(+)((,==?FCEDCEABDFJGHGHHJ>>?AFJFD?<=)=@JGJJJDA@BCDCEHHJJJHEFEFGFFFJJGGGJJHDIGECBBHCFFJ;;:&&&(37)(&)*+(**23.*+&&(%&((+(&&%$$#$(*7:666+**&'$%(%&&%&++.3EDJIJJJBIJJJJCBDEJJ?==>JJ=AEBCEACHD>22111AE2.)4=<<9887:<CHF;<<:;::;7300;>****ABCDCAB;:;;@&&&((72101197+'&'+EJIJEAB@@I@E;<==G<<<9A4)(((61*&((('%'&&&1620-/,+,,6011241)''%(,,---883-**-,+*+++,,-..*..:430,,''&')*,(((BA@@7553?FIJEJAAB@GDCED<@@@GJJIGHJJJJJFJIGJJFJHJJJJJJJJIIGJIJJG@=;96.)%%$#$%$%&''((%%%%'*'(&&&'''''('''+'''+--,,00CJJFGEJHGFHEBDBAEGC@A@AJJHEFIGEFDA>==B:97767832--++5*(((0,,0-,-++(&&&&'))('('%%&$$%1/00:B:9;9&&&'+*))&
@Glass_T7V_4_D3_12_1_22
ACGTGGCGTGTTCCGCAATCACGATATTGCCGATGTGGTGGACAAAGCTAAGGTGTTATCGCTGGCGGCAGTGCAACTGCATGGTAATGAAGAACAGCTGTATATCGATACGCTGCGTGAAGCTCTGCCAGCACATGTTGCCATCTGGAAAGCATTAAGCGTCGGTGAAACCCTGCCCCGCCCGCGAGTTTCAGCACGTTGATAAATATGTTTTAGACAACGGCCAGGGTGAAGCGGGCAACGTTTTGACTGGTCACTATTAAATGGTCGATCGTTTGGCAACGTTCTGCTGGCGGGGGGCTTAGGCGCAGATAACTGCGTGGAAGCGGCACAAACCGGCTGCGCCGGACTTGATTTTAATTCTGCTGTAAGTCGCAACCGGGCATCAAAGACGCACGTCTTTTGGCCTCGGTTTTCCAGACGCTGCCGCGCATATTAATAACTCGGTACCAAAGACGAACAATAAGACGCTGAAAAGCGTCTTTTTTCGTTTTGGTCCTTTGAAGTTTAGGGGATAGTCGGATTCTTGAAGGCCTCCCTAACGGGGGACCTTTTTGTTTCTGGTCTCCCTACTCATAGCGGCCGCTGCAGTCCGGCAAAAAAGGGCAAGGTGTCACCACCCTGCCCTTTTCTTTAAAACCGAAAAGATTCTTTCGCGTTATGCAGGCTTCCTCGCTCACTGACTCGCTGCGCTCGGTCGTTCGGCTGCGGCGAGCGGTATCAGCTCACTCAAAGGCGGTAATTTACCAATGCTTAATCAGTGAGGCACCTATCTCAGCGATCTGTCTATTTCGTTCATCCATAGTTGCCTGACTCCCCGTCGTGTAGATAACTACGATACGGGAGGGCTTACCATCTGGCCCCAGTGCTGCAATGATACCGCGAGACCCACGCTCACCGGCTCCAGATTTATCAGCAATAAACCAGCCAGCCGGAAGGGCCGAGCGCAGAAGTGGTCCTGCAACTTTATCCGCCTCCATCCAGTCTATTAATTGTTGCCGGGAAGCTAGAGTAAGTAGTTCGCCAGTTAATAGTTTGCGCAACGTTGTTGCCATTGCTACAGGCATCGTGGTGTCACGCTGCGTCGTTTGGTATGGCTTCATTCAGCTCCGGTTCCCAACGATCAAGGCGAGTTACATGATCCCCCATGTTGTGCAAAAAAGCGGTTAGCTCCTGGGTCCTCCAATCGTTGTCAGAAGTAAGTTGGCCGCAGTGTTATCACTCATGGTTATGGCAGCACTGCATAATTCTCTTACTGTCATGCCATCCGTAAGATGCTTTTCTGTGACTGGTGAGTACTCAACCAAGTCATTCTGAGAATAGTGTATGCGGCGACCGAGTTGCTCTTGCCCGGCGTCAATACGGGATAATACCGCGCCACATAGCAGAACTTTAAAAGTGCTCATCATTGGAAAACGTTCTTCGGGGCGAAACTCTCAAGGATCTTACCGCTGTTGAGATCCAGTTCGATGTAACCCACTCGTGCACCCAACTGATCTTCAGCATCTTTACTTTCACCAGCGTTTCTGGGTGAGCAAAAACAGGAAGGCAAAATGCCGCAAAAAAGGGAATAAGGGCGACACGGAAATGTTGAATACTCATACTCTTCCTTTTTCAATATTATTGAAGCATTTATCAGGGTTATTGTCTGCATGAGCGGATACATATTTGAATGTATTTAAATCACGCATCTTCCGACAACGCAGACCGTTCCGTGGCAAAGCAAAAGTTCAAAATCACCAACTGGTCCACCTACAACAAAGCTCTCATCAACCGTGGCTCCCTCACTTTCTGGCTGGATGATGGGGCGATTCAGGGCCTGGTTTTATGAGTCAGCAACACCTTCTTCACGAGGCAGACCTCAGCGCTAGCGGAGTGTATACTGGCTTACTATGTTGGCACTGATGAGGGTGTCAGTGAAGTGCTTCATGTGGCAGCCATCGATGCCATCGCCGATCTGTGATACAGGATATATTCCGCTTCCTCGCTCACTGACTCGCTACGCTCGGTCGTTCGACTGCGGCGAGCGGAAATGGCTTACGAACGGGGCGGAGATTTCCTGGAAGATGCCAGGAAGATACTTAACAGGGAAGTGAGAGGGCCACAGCAAGCCGTTTTTCCATAGGCTCCGCCCCCCTGACAAGCATCACGAAATCTGACGCTCAAATCAGTGGTGGCAGAACCCAACAGGTTGTAAACTACCAGGCGTTTCCCCTGGGCGGCTCCCTCGTGCGCTCTCCTGTTCCTGCCTTCGGTACCCGGTGTCATTCCGCTGTTATGGCCGCGTTTGTCTCATTCCACGCCTGACACTCAGTTCCGGGTAGGCAGTTCGCTCCAAGCTGGACTGTGCTGCGCAAGCCCCCGTTCAGTCCGACCGCTGCGCCTTATCCGGTAACTATGGTCTTCATCCCAACCCGGAAAGACATGCAAAAGCACCACTGGCAGCAGCCACTGGTAATTGATTTAGAGGAGTTAGTCTTGAAGTCATGCGCCGGTTAAGGCTAAACTGAAAGGACAAAGTTTTGGTGACTGCGCTCCTCCAAGCCAGTTACCTCGGTTCAAAGAGTTGGTAGCTCAGAGAACCTTTCGAAAAACCGCCCTGCAAGGCGGTTTTTTCGTTTTCAAGCAAGAGATTACGCGCAGACCAAAACAATCTCAAGAAGATCATCTTATTAAGGGGTCTGACGCTCAGTGGAACGAAAACTCACGTTAAGGGATTGGTCATGAGATTATCAAAAAGGATCTTTCACCTCAGATCCTTTTAAATTAAAAATGAAGTTTTAGAAATCAATCTAAAGTATATATGCGTAAACTTGGTCTGACAGTTACCAATGCTTAATCAGTGAGGCACCTATCTCAGCAATCTGTCTATTTCGTTCATCCATAGTTGCCTGACTCCCCGTCGTGTAGATAACTACGATACGGGAGGGCTTACCATCTGGCCCCAGTGCTGCAATGATACCGCGAGACCCACGCTCACCGGCTCCAGATTTATCAGCAATAAACCAGCCAGCCGGAAGGGCCGAGCGCAGAAGTGGTCCTGCAACTTTATCCGCCTCCATCCAGTCTATTCCATGGTGCCACCTGACGTCTAAGAAACCATTATTATCATGACATTAACCTATAAAAATAGGCGTATCACGAGGCAGAATTTCAGATAAAAAAAATCCTTAGCTTTCGCTAAGGATAATTATGGAATTCGCGGCCGCTTCTAGAGTTGACAGCTAGCTCAGTCCTAGGGACTATGCTAGCTACTGGCAGACTTTTCGGATCAAGCTATGAAGGACGCAAAGAGGGAACTAAACACTTTACTAGAGAAAGAGGAGAAATACTAGATGGGTCAAAGTAGCGATGAAGCCAACGCTTCCGTTGCAGGGCAGTTTGCGCTTCCCCTGAGTGCCACCTTTGGCTTAGGGGATCGCGTACGCAAGAAATCTGGTGCCGCTTGGCAGGGTCAAGTCGTCGGTTGGTATTGCACAAAACTCACTCCTGAAGGCTATGCGGTCGAGTCCGAATCCCACCCAGGCTCAGTGCAAATTTATCCTGTGGCTGCACTTGAACGTGTGGCCTAATGACTTCGGTACCAAATTCCCCAAAGAGGCCTCCCGAAAGGGGGGGCCTTTTTTTGACTGGTCCGCATCCACCTGTGCGGACCTCGGTACCAAATTCCAGAAAAGAGACGCTTTCGAGCGTCTTTTTTCGTTTTGGTCCATCGAGTGGCGCGCTTCGTTCCTCGTTTTCTCTCGTTGGAAGAAGAAACGAGAAACTAAATACTAGAGTCACACAGGACTACTAGATGATGCAAACCGTTTTAGCGAAAATCGTCGCAGACAAGGCGATTTGGGTAGAAGCTCGCAAACAGCAGCAACCGCTGGCCAGTTTTCAGAATGAGGTTCAGCCAGCACGCGACATTTTTATGATGCGCTACAGGGTGCGCGCACGGCGTTTATTCTGGAGTAGAAAAAGCGTCGCCGTCAAAAGGCGTGATCCGTGATGATTTCGATCCAGCACGCATTGCCGCCATTTATAAACATTACGCTTCGGCAATTTCGGTGCTGACTGATGAGAAATATTTTCAGGGGAGCTTATAATTTCCTCCCCATCGTCAGCCAATCGCTCCGCAGCCGATTTTATGTAAAGACTTCATTATCGACCCTTACCAGATCTATCTGGCGCGCTATTACCAGGCCGATGCCTGCTTATTAATGCTTTCAGTACTGGATGACGACCAATATCGCCAGCTTGCCGCCGTCGCTCACAGTCTGGAGATGGGGGTGCTGACCGAAGTCAGTAATGAAGAGGAACAGGAGCGCGCCATTGCATTGGGAGCAAAGGTCGTTGGCATCAACAACCGCGATCTGCGTGATTTGTCGATTAATCTCAACCGTACCCGCGAGCTGCACGAAACTGGGGCACAACGTGACGGTAATCAGCGAATCCGGCATCAATACTTACGCTCAGGTGCGCGAGTTAAGCCACTTCGCTAACGGTTTTCTGATTGGTTCGGCGTTGATGGCCCATGACGATTTGCACGCCGCCGTGCGCCGGGTGTTGCTGGGTGAGAATAAAGTATGTGGCCTGACGCGTGGGCAAGATGCTAAAGCAGCTTATGACGCGGGCGCGATTTACGGTGGGTTGATTTTTGTTGCGACATCACCGCGTTGCGTCAACGTTGAACAGGCGCGGGAGGTGA
+
#####*=?BHCJ>?3J7777FJEFJJEICC959ADFFJJIGJJJHJFFHFIEJJJJGGGJCFIEJJFJJJJJGJJHJJJJJJCABDIJHEBCJJJIJJJJEIHJGIEEJJJJ:>.,,,2:9:99999:JGJJHJJEJJJHJHJJDDGEJJJJJ88772.1=?9556;HG<;100163355=<@5BACIIFJFHJJIJIJJIJJJIJJJFHGEDA0&&((DJJJFDEHC?;5/1+*))**<?>?>??@:;;=GJJJJJJHHJIGJJEJF<*))),++1-5==E?@AAGGHJHHJHEBFBED;;74448@HIHHGEBHD@@?>?A:11112;;<:;ACAABBFJGJJHCD@8>7)34:=CAA@D435,++.,'((./449:;CDHEIEJJJJJJFCHEH@?>?DFA1119GAA@?CFI6437DF===86-%&)(++/.-++?HJGJGJJJHJHJJJGJFEDJFHGFJCADDCCGJJFGIHHEBBBFC;J=1014AF>>?AFFJFADGDEJIBA?EJJJBBA9))))+(%%%0EIIJGHFICD77:'''1/.%%((67::=D@;A@BC?AAADFA@?('&&&..:;IBA??EA@ABEJGF878JJJEIJHJEEFJED>9999::<GHF4888<80000(;?GDC;?@@ID==:)((1(8>@BDCDEE99::GEECA=<<<DJFFDFFJJHJHEJGDHDGDD:999A>>=AGE;;;4221121110000622BDDJJJEIGJHFJJJJJGHIHIGEJHEEGDJJJHJFGGHFGIDGFEF>>JJ<<<;IIJEFEIJJJFJEIHHJF87*))*....=><?23656H=<<=B54789??@ID@?IJJ=<IHFA@?BE;;;<D::;@JJJJFJJJJHJJJEJ@??;==:C>>>>AFIAJJGJIHJGEJGHJC>?67:>?BBBHJFEEAABCHJJJJHFGGEGDEIHGBGGDEJDJHHEIJJJJHJJJHG6557DEADDJJFIDHB>HFHJIGEEEDJHEDDD/.+*'&'+::777-(**+,126.--,-,-5>B@AABFB@BBJHIJEGFDFFJGHJJIJJJFEHG;:/.-/45@BI@@?@E655201'%%%4344DAACAC1111<866932212337>JCFFD88844443112:+**+:;?::3323579AA><<?99338==DC@?:6652.,,,+-7%%%&,,++,0011@?@AF:988=GFE@ACFHFJIJGIGFGIGJJGGGGJJFJJJJEEFEJGJJF751133EGGHIJIAD:::<C>>=>=?;9'(0078;<@?@@BFGA<CCHCDFGBC..--9553478FGCEDJJJEEH633976>BAIGJJJJJJJGJJJFDDEDDGD::A9:A?AEJ@@<.../BCBFJJJFEJFJCHCAD>>--,,..>FGIHGJJJGJJGJFJJECFEJDD87@EIG9988;:+))--,/+(-.93356?@ACJHJJEJIIEJJJEFEDJJJJIJJE6444-+9:8;<>DD8889IJGJF44460179;96*****:<=B<?>?D?IIHGEGIFJJJF+++C@>>?@=?@JGCDCBHFJGHJJJGJJJFJHDDJFEE7-:2,.,++3-////>=?@CIGHHJ@>?BGJFJEEJJFGIIJDEIJJHD?>DJHJGJGDJIHA432(&&%%&&'181///...(((*****45?AEDFFHIFHFGFJJDBB@42***'((''+,//0'('(''--7EAEEJEEIJJJDHGGJJJJJGIJJJJJJF999JFGDHEBGDEA@@C@777070016789EDFAABEJDFFFFDIGFFJDA;;:9;;=EBA61.-//25777/2266/+**+'%%&29:<:64+*'&%'***++,:?C@AA?B>@D?JEFEDJE=96*)).001/221.,'''DBBFHJJJJHHIHIJJJJHIJJ?BF=>>=CHEJHJJJJH90(()GJJJHJJJ@=<8810/*&$$################$$%&'(54765..003-+***)/,))((,42../055DBCDFC?>=9899@2111EEIEGGDIEJJIIEHGFHEEFFJFJJJJJCD8:;;@@@C<,+****(&%'.58@ED?<33*&%&-6321112++++%%%'9;82.,%%&%(,4)(&%&--)21/--./0185;>AABH887=;=6>A@?BBB<89;=@BB77<FJJHJGJ====@@?>50--*+++--%%%''+.-00./.&'%%%$%&(%&''))''))('))**(((('&&((''&'')*4@@JJIGGCJHGJHIEDA?6*)))%%&+)**229<?BBJC;;<;CAAA>=<32112//000358889<GGJHHJJJIJHHA@@@A?:EH<JJHJGGCEDEJHGGFA@@J=60+)&'&&((*)(&&(/018C><<//--09DECF======CCCE?CFFJDB=:9://**+,DD511*'(')++88=5<:<==5531//1?<;++++++,1DBFECBEGGDBAIGIJJJJGGJJGCEDGIJJE644//.((@AHFJIIGFG<<F;E>@@AFJEBACC?BDEJJBA421-3045347GJCB@?>>?AFBCJC><;;:><<;<BAA=>=@3222:ECBFBFJGHGHDC>=<;74343-(2;=DJJJEAA>?=@CJDDEFDE..--3@70//2@)((((23>CHJFDGDCGAA?>>@B>??><'&&(211..22-0++;69===CEBEDJIJHIHIJJJJJJFJIJJHIJCDCJIJGFJIJHJGDFJIJFI@DDGIJCBBACCEHFFEFJGFC?@C?<*'2333))()/0A>BBHBGJFGCEEGJEGGJIJIJJ3+''(4*''')**)A<<<<?=<=+&&&'<;56667DEJJHJJHHJIJHIIJIHJEEFGCDCGIDEEJIEC>CIGDFCFE3224@@@::;;JJIEGFJJFHJJJ5555A>>?HJDB?<=66A>?@AEEGBAGHIJD@66FFH66?E?=75884452?7777JFEJJJFHHJJGIHJHHJFIFDECAC@AAB7444>>AFFHJFJ6?(GGDDHHHJJJGJHGHJJJJGJGIJJDJCI>DEEID>;<::;A:9=?FHDJCDGFC@@@BBBHJEA@3212../9886=>321011B>BCBHJJ=/...?FJDA@@BAFJFJHJDEFGJJJHJJGGHIEBDAAB:;:85589>?;::;DBAA2//0/345*))1/045888;-((>@@BA@666:32223:20/0)&&&)+%%%%$%%&345;,++)))*10067<@=@GED@BE>?>@;:;;-,++,;B/...AEGEEIGJ<;;<;42'%$$$(%%*<2+))(-0.-.0<;;,++8:<<8878<>=;@A@GEDFCD=8654;53336666>?BFFDCEJHGJBA;228E?AAG@@=<=@++,;>@@ABAE@.--.9:)'0(>?BD----?C@@@654339:99?::--:EFDE===8C735544'''*EED:99552146<96554/6=<=CJJF6666DEDC::=B,,,,-4111788B@ADDBBCCEHDDJJ?@??HJJJJHJIJJJHGFJFCB@.*)(())++//6?@<BECGJJGJJJJIJJFEHJHGJIIJJJJJJJJJJIGJGHHIJJJIJEEEEF,+),,,,357>=4451236=8920+++.---,-.0...612+8AB@>=<:9=?:@<2)&%$$&(()(*))....-.34641//2//..4666636750--,//12C?;:=<<>>=@81112(((()('46+**+:?,,;>HGGJJFEIEJJJHJJ<6'''(A@?6445@<21-,2002('&&*)*+'(3.85559@>>6669.+*)'(-.-..,,13CDEJFFEDCEHFEEJJIJJJJJJJJJGHFJDCJIH722---,=CJJJJJIJJIFFEFIJ><<C>52003=?FEDHFEJHJIJJDJGBBA@6654IH:7522/,-,-0-('''*&''-057BDFJHFJJJHJEGFJHIIJJJJJEIFJGECCJJJAA@?>;=1,+**,/478+*)478JJ==?EEJEHEJGFEHGEJAB1101HBEJFJFJE?:*'''(GJIJJIFHJHEJJFHJJJIJJJJFJJJEJGJJJJIFICBE7777G??@AICFFDJGIIH@=<AGJHFBACJ7//;;::+*/.((%%++21468;?==IJBCFCDFB;5(20103227JFJJJJIIHGJJJJJHJJGJJGBCJHGEG??=@6F3*+55554.,**689>?>?CACCGJJG?>??<;97555773225.00/0;A>??A>7567FEJIGEJJJJFJJJHJJJJJJJJJGJIJFGJE?777BAEDCJ===>HJGF@@AAC990000///)))66HH;6557AE>>>=GDBCJFJJIHHJEGEJHJJJJJJJCBEGJFJ@>:>?46567889444233*)))2121:8768779:?AC421+++,'''&'%%&')()++-.+,%%&'-()))006BGEDEIGGGGJFJEFECDCAA5334===ABB>=<;?FEH@???IJEIDFJJJJHJJJHJJEEC<90//0IJHJJGEFJHJJJJJJJJGJIJEJJJGJIFDIJHJJ=<=:<<=DEFDBBAGD>=<==;;<.--.2229@?:8;=DF>???J;B@:)()'+)''&'(''12;9:::BAC6555CBB/@@?BJABFFJJJJJJJIJFJFGCEE?@@@FJGDDB?<<==JGFGGJJHIHJHE<985;>=B@@@@ACDIAA@@BB>>@ABIJG7777GFGGB>,+)*(''''
@Glass_T7V_4_D3_12_1_23
ACTAAACTTTCAAAGGACCAAAACGAAAAAAGACGCTTTTCAGCGTCTTATTGTTACATATTGGTACGGAGTTATTAATATGCGCGCAGCGTCTGGAAAACCGAGGCCAAAAGACGTGCGTCTTTGATGCCGGTTGCGACTCTACAGCAGAGAAAAATAAAATCAAGTCCGGCGCAGCCGGTTTGTGCCGCTTCCACGCAGTTATCTGCGCCTAAGCCCCGCCAGCAGAACGTTGCCAAGCGATTGACCATTTAATAGTGACCAGTCAAAACGTTTCCCGCTTCCACCCTGGCCGTTGTCTAAAACATATTTATCAACGTGCTGAAACTCGCGGGCGGGCAGGGTTTCACCGACGCTTAATGCTTTCCAGATGGCAACATGTGCTGGCAGAGCTTCACGCAGCGTATCGATATACAGCTGTTCTTCATTACCATGCAGTTGCACTGCCGCCAGCGATAACACCTTGAGCTTTGTCCACCACATCGGCAATATCGTGATTGCGGAACACGCCAACATACTGCAACGGTGCCGCAGCCATCACTTCCTGCGCCTGTTCAACGTTGACGCAACGCGGTGATGTCGCAACAAAAATCAACCCACCGTAAATCGCGCCCGCGTCATAAGCTGCTTTCACAGCATCTTGCCCACGCGTCAGGCCACATACTTTATTCTCACCAGCAACACCCGGCGCACGGCGGCGTGCAAATCGTCATGGGCCATCAACGCCGAACCAATCAGAAAACCGTTAGCGAAGTGGCTTAACTCGCGCACCTGAGCGTAAGTATTGATGCCGGATTCGCTGATTACCGTCACGTTGTGCCCCAGTTTCGGCGCAAGCTCGCGGGTACGGTTGAAATAGATCGACAGATCACGCAGATCGCGGTTGTTGATGCCAACGACCTTTGCTCCCAATGCAATGGCGCGCTCCTGTTCCTCTTCATTACTGACTTCGGTCAGCACCCCCATCTCCAGACTGTGAGCGACGGCGGCAAGCTGGCGATCTGGTCGTCATCCAGTACTGAAAGCATTAATAAGCAGGCATCGGCCTGGTAATAGCGCGCCAGATGATCTGGTAAGGGTCGATAATGAAGTCTTTACATAAAATCGGCTGCGGGGCGATTTGGCTGACAATGGGGAGGAAATTAAAGCTCCCCTGAAAATATTTCTCATCAGTCAGCACCGAAATTGCCGAAGCGTAATGTTTATAAATGGCGGCAATGCGTGCTGGATCGAAATCATCACGGATCACGCCTTTTGACGGCGACGCTTTCTTGCACTCCAGAATAAACGCCGTGCGCGCACCCTGTAGCGCATCATAAAAATGCACGTGCTCGGCTGAACCTCATTCTGAAAACTGGCCAGCGGTTGCTGCTGTTTGCGGGCTTCTACCCAAATCGCCTTGTCTGCGACGATTTTCGCTAAAACGGTTTGCATCATCTAGTAGTCCTGTGTGACTCTAGTATTTAGTTTCTCGTTTCTTCTTCTTCCAACGAGAGAAAACGAGGAACTAAGCGCGCCACTCGATGGACCAAAACGAAAAAAGACGCTCGAAAGCGTCTCTTTTATGAAAAATGGTACCGAGGTCCGCACAGGTGGATGCGGACCAAAACGAAAAAAGGCCCCCCTTCGGGAGGCCTCTTTCTGGAATTTGGTACCGAGTTATTAGGCCACACGTTCAAGTGCAGCCACAGGATAAATTTGCACTGAGCCTGGGTGGGATTCGGACTCGACCGCATAGCCTTCAGGAGTGAGTTTTGTGCAATACCAACCGACGACTTGACCCTGCCAAGCGGCACCAGATTTCTTGCGTACGCAATCCCCTAAGCCAAAGGTGGCACTCAGGGGAAGCGCAAACTGCCCTGCAACGGGAGCGTTGGCTTCATCGCTACTTTGACCCATCTCATCTTCTCCTCTTTCTCTAGTAAAGTGTTTAGTTCCCTCTTTGCGTCCTTCATAGCTTAATGCAAAAGTTCTCTAGTAGCTAGCATAGTCCCTAGGACTGAGCTAGCTGTCAACTCTAGAAGCGGCCGCGAATTCCAGAAATCATCCTTAGCGAAAGCTAAGGATTTTTTTATCTGAAATTCTGCCTCGTGATACGCCTATTTTTATAGGTTAATGTCATGATAATAATGGTTTCTTAGACGTCAGGTGGCACCATGGAATAGACTGGATGGAGGCGGATAAAGTTGCAGGACCACTTCTGCATCAGCCCTCCGGCTGGCTGGTTTATTGCTGATAAATCTGGAGCCGGTGAGCGTGGGTCTCGCGGTATCATTGGGGCAACTCAGGGGCAGGAATGGTAAGCCCTCCCGTATCGTAGTTATCTACACGACGGGGAGTCAGGCAACTATGGATGAACGAAATCGACGGATCGCTGGATCGGTGCCTCACTGATTAAGCATTGGTAACTGTCAGACCAAGTTTACTCATATATACTTTAGATTGATTTAAAACTTCATTTTTAATTTAAAAGGATCTAGGTGAAGATCCTTTTTGATAATCTCATGACCAAAATCCCTTAACGTGAGTTTTCGTTCCACTGAGCGTCAGACCCCTTAATAAGATGATCTTCTTGAGATCGTTTTGGTCTGCGCGTAATCTCTTGCTCTGAAAACGAAAAAACCGCCTTGCAGGGCGGTTTTTTCGAAGGTTCTCTGAGCTACCAACTCTTTGAACCGAGGTAACTGGCTTGGAGGAGCGCAGTCACCAAAACTTGTCCTTTCAGTTTAGCCTTAACCGGCGCATGACTGAGAGACTAACTCCTCTAAATCAATTACCAGTGGCTGCTGCCAGTGGTGCTTTTGCATGTCTTTCCAGAACTGTAGACAAGACGATAGTTACCGGATAAGGCGCAGCGGTCGGACTGAACGGGGGGTTCGTGCATACAGTCCAGCTTGGAGCGAACTGCCTACCCGGAACTGAGTGTCAGGCGTGGAATGAGACAAACGCGGCCATAACAGCGGAATGACACCGGTAAACCGAAAGGCAGGAAGACGGAGAGCGCACGAGGGAGCCGCCAGGGGGAAACGCCTGGTATCTTTATAGTCCTGTCGGGTTTCGCCACCACTGATTTGAGCGTCAGATTTCGTGATGCTTGTCAGGGGGGCGGAGCCTATGGAAAAACGGCTTTGCCGCGGCCCTCTCGCTTTTTCCCTGTTAAGTATCTTCCTGGCATCTTCCAGGAAATGTCCGCCCGTTCGTAAGCCATTTCCGCTCGCCGCAGTCGAACGGACCGAGCGTAGCGAGTCAGTGAGCGAGGAAGCGGAATATATCCTGTATCACATATTCTGCTGACGCACCGGTGCAGCCTTTTTTCTCCTGCCACATGAAGCACTTCACTGACACCCTCATCAGTGCCAACATAGTAAGCCAGTATACACTCCGCTAGCGCTGAGGTCTGCCTCGTGAAGAAGGTGTTGCTGACTCATACCAGGCCTGAATCGCCCCATCATCCAGCCAGAAAGTGAGGGAGCCACGGTTGATGAGAGCTTTGTTGTAGGTGGACCAGTTGGTGATTTTGAACTTTTGCTTTGCCACGGAACGGTCTGCGTTGTCGGGAAGATGCGTGATCTAAATACATTCAAATATGTATCCGCTCATGAGACAATAACCCTGATAAATGCTTCAATAATATTGAAAAAGGAAGAGTATGAGTATTCAACATTTCCGTGTCGCCCTTATTCCCTTTTTTGCGGCATTTTGCCTTCCTGTTTTTGCTCACCCAGAAACGCTGGTGAAAGTAAAAGATGCTGAAGATCAGTTGGGTGCACGCGTGGGTTACATCGAACTGGATCTCAACAGCGGTCTGATCCTTGAGAGTTTTCGCCCCGAAGAACGTTTTCCAATGATGAGCACTTTTAAAGTTCTGCTATGTGGCGCGGTATTATCCCGTATTGACGCCGGGCAAGAGCGACTCGGTCACCGCATACGCTGTTCTTCAGAATGACTTGGTTGAGTACTCACCAGTCGCAAAGGCGGCTCCGGATGGCATGACAGTAAGAGAATTATGCAGTGCTGCCATAACCATGAGTGATAACACTGCGGCCAACTTACTTCTGACAACGATCGGAGGACCGAAGGAGCTAACCGCTTTTTTGCACAACATGGGGGGATCATGTAACTCGCCTTGATCGTTGGGAACCGGAGCTGAATGAAGCCATACCAAACGACGAGCGTGACACCACGATGCCTGTAGCAATGGCAACAACGTTGCGCAAACTATTAACTGGCGAACTACTTACTCTAGCTTCCCGGCAACAATTAATAGACTGGATGGAGGCGGATAAAGTTGCAGGACCACTTCTGCGCTCGGCCCTTCCGGCTGGCTGGTTTATTGCTGATAAATCTGGAGCCGGTGAGCGTGGGTCTCGCGGTATCATTGCAGCACTGGGGCCAGATGGTAAGCCCTCCCGTATCGTAGTTATCTACACGACGGGGAGTCAGGCAACTATGGATGAACGAAATAGACGAATGGCTAGATCCGTGCCTCACTGATTAAGCATTGGTAAATTACCGCCTTTGAGTGAGCTGATACCGCTCGCCGCAGCCGAACGACCGAGCGCCGCATCGTGAGCGAGGAACCTGCATAACGCGAAGTAATCTTTTCGGTTTTAAAGAAAAAGGGCAGGGTGGTGACACCTTGCCCTTTTTTGCCGGACTGCAGCGGCCGCTACTAGTAGGGAGACCAGAAACAAAAAAAGGCCCCCGTTAGGGAGGCCTTG
+
((($%),3562567EIIEC>;;=>//01>@HGIEEFIJDEDGIJDBA=?..+&%$%&(''(,,0009/('-(''/BEFJEEIFDCCDGJJDDBBGFHJJJJJGHHJJHJJJJIJJHJJFJEEIJJGJEBE@.ECGJJE@AA@A@C8776-)*(.++%&%**56:=>@BHHCFJGJDDFB/..8C@A@@DABEEFIFJJJFJIJGJJJDJAA@?8561/:AACFIFGHJJJH>><9>?AGHJHFGGJFJHGGJE8777//888=9592399JJCCF53::=J:55A@EJJFGEHHEDHDE;;::?FJFEHIJJFJBA@@EFFGECFEGBI10008;9C@A?;>A>>D@>AACCEFEJHJHGJJJEJJJJBJJIJJGJJGJJJJJJIJJJGIJJJJGFHGJIIJJJHJIJJJFJJJJJJJJIJJGJFIEHJGJJJJJJJJIJJJIGJJJGIFJJJJIEJFJJ3333B)%%&)8=9GFJIJIGHHJHDDGHJFJJCABBIJJJJJJGJJAA@B?>?FDJB=558CGJFHJIHGHJFIGGGJJJJIIJJJJGJGJFGJJJJJJIJHHIHJJIJJJJHJEJJGJJJGJIEGBJCJ>><???AIJJFEIJJJJJIHJFFJIJIIJGHHJJJJJDAB3-0//01HJJEJIJJDFBDFGJJJJJJIJJHJD@438-/.,+''))'...:::DCDGJJFJDD>>?@DBEIJFCGDGJJJIHJBCBBJJJJCDB7777CCGIIJHJJJJJJJJJIJJJHHJJJJJJHJJJHEBCJHJIJJHJFGGFHFIFHJJFFGBEFJJJBJJIJJJJIFGED>;=8BBCIHJJJJJFJJJHIJIJDJCFJJJIJFIB<<;<7B66<;<:1(&))'&&+59896.../5334>>@ADJGJHFJGJHGJHJJIGJHHDC8777:8://0267=CEDF==<?C>=>::7=GA880CCJ9877:<GFFJEB6333@CEH>>=>CGHJJHJJIJFJJJJ====IHGFFJHHG2/.-0***)+*)+++89::;CJJJFJHDHIIIIJJJIHJJJHJGJJJJJJHJJDDFGJIJBGGFCECBJ?BC=??;3338GEDJJGHJJJJJJGJIJJJJGGIJJJJHJJJHFIGFCECFJG;<<IJJDFBBAADFC<>,,,,2365>=;>7:E5JFD==::@C@DGIJGJJJJ=>?=@IJIJGJJJJJIJIJIJJJJJF===EJJIGGJGJIJIJJIJHFHJJJJDFHGJED<;44666621,,-/9889?==BJJFG@@@@DEFDHGHFJABBBHIJJJHHJFJJJJHJJJJJHJJHGJIHJJJHDDDHGHGJIHJJEED@?8662024-,,'''')A@ABBGJGJJJJHFJFJJJHJHJJJJJJJHJIIJHHHIJGJHJJJJHE?JFHJGJJFGJFIE@BDGIFEFEJIEJEHFIFJGHJJJJGJEJJEHJGFEHFJJEJJGFJ66//00000:<>JHIGHGEBB7677?ABCECF<:=00010....1934HAFGFE=====GBECD@BCGHJJIJHHJGDAAC;<=;:;</....-,,-.(((*BFDIFJEDDJIIJGJJJGJF98553-+))+,2.-''*&''&*.<>@@BABB>>>>BC?@CFA>;;>211394448?@@?<;999<51/'9;;EEEDDJ<<;B@CDA:;?31/079;<<=@CFADCCFFJIIHFFGFJJJFFHJHGGJHGGIEFIIIGIFJFJJJHGFC@?7666?EEDFDED>?;44IGJJHIGJJIJIFHJB>;?>7E>87440*()853/..//0.478211*+++;77AJJJIJIGJGJGEHEIFHEF?=<>?JGJHFJFGE0001BFIDB>=>FEJIJJHJHJA@B>:;@EJHJJGFHEHEFGBD?>?@FEDFJJJJJJGJFJGJFJJJJJDBDCBAG7676982/--'&))))&+@@GDJFJJJGFCCCBFGFIIJ===8:FDJG@888-)?CIIJGHJFEIHJEB+++&&&&&:<:>9@GEHJIIJJJGJFJJJJJJJJJCCJJJGFEDGIHHFGFFB===>0///66:AFDEHDC>;;:<2000;9;<;:B43-7,,@GFJFJJHJIGCAB8A>IFJGDFHJJJIJFHHJFG46666AIJHFJHGFJHGJJGJEFIGJHJJJHGJJJJHIJJJJGJJJJHJJF=<>@BFCEDDJJGGJJJJJJJJJJJCCHJIHJJIJEFEFIJJIIDD@B<42+*++***++,665,**)'''+11''5D5E::::G@65662222JDCB>)))*ECDIHDHHJJAA@A//''''('''FFFFGDA111('''''&%%&&'')0/*)(&'&&*/=BCFHB??>;2HGIJJJEFJFJGJJJJIJIJJGHGJJIJIJHJH8888FG1111;::7722786223*))))'&&31110---=>::CEGJIGJJJIJJHGJJJJJJJJJHFFFIHHGFHEJHJJIFBBAB8=00009667JJGJIJJGIJJJJGHDJHJJJJJJIJJJJJJJGHHDHDFFIJJFHJC<:>DFJHGJ2222999CDEIEIIJHJJJJJJFJJIJ?>>=?BJ:555GGDCC==>@JGJGJJIGIJJJ@FJFEGJJJJJGE>77;6@=:45;;;<;55522246649--0085566A??@EIEJJF5447FFGEECCCDIJJACBCF??>9:8;?41005B@BEFC@BDDJEHE?;::;)()-':=>JJHEIJJJJJJJCDDCGDIGHGHHEIJGJJIEGJIIHJCEEJGGJJFIJJJHJJGIJJAJHIJIFGHJHIHEG----<<HB?>EFEFJJJJJJFGJIGJGDGDBJHJJJJJJJJGJJJECC@<45EECCGDGJD@F9*)(()&$$''$$%'')0357:FICDD:@IGJJJIJJGGHJFEGEDGFJHJBABCJJJJJJJJHJHIJJFHJFJJGJFEJFB@:3255C@BECGJGIIHFJGDJJJJJEJEFHIDFJJJJJHJJJJ6667<<CFEGIGIJHJGGHJJGJIIJJJJJJIJIJJJJJJJIIHJFJJC?5)(((2+,6:=JJJHJ?>99@B>@@=<<?827:7JEF=<;::-*+.9CD?>?GFGFDIDD)GJJJJIJJIJBBBBGGHGG;:::JJIHJJJJEHJGJJJIJIFJI?>>=B.--/2=@<3/../*)./,,,59;CB@ACBFJJIIJFJ?>=:A=,+)).20,,,,GE@IDJDDCHBAA@JGJCIJHJJJJJ>3.0334<4(((,)454,>D@@BIIJJIJJJJJGIDIJGIIFJJJHJDDBE9@@@FIJHJIJJIJHEFD?;;FGFGJJJIIJJJJJJHJJJJJJJIJCCBCGB:9EHGIJJJFFJJJJJJHJJJGJJJGHEC@EDJIHJJJJJJJHJJJJJJJHGJ>>=>DFGJGHJJJHIFDJGHJJJHIGJJJEEDGGJJHJJHCF=<<:;;@8JJIHFDEJJJJIGJJJIHJJGJJEJJGFJJJJDD@?AAEFFJJGJJGFGIIJJJJJJJJJJEJIJIHJEG20030JJJJJJJIJJGGGJJJJGFHGFDJABACCEJJJGHJGGJJJJHEFEJJIIJJJJIJJJG@666CBAJJJFFEHIGIEE54=A=322230***+8:::CCEJJGGHHIHEGIIGJJJHJJJJJGHJIHJHIJGIJIJJHDFHAA@;;=>CFJIJJGJJGIJJJHJJJHHJJJGFJJGBBJJJHIIJJIJHJJGHGJGJIJJIJJIJJJHJ<JD91-05;</++000GJJJJJJJJJJJJFDEFDIJJJDHCJJFEHJHGJJFGEFEHGDHEGICDJJJJJJJEHGHJGFDGIFJFGIFJF>>>@A@BA:10/1''''BFJJCFFJJDBCAEB@@BE=4((()001,,%##$%)1.5249<@E@JJGHCBC==FCJHIJIDFFJDB9;JJIHJJJJIDEEHF=;<EJJGFJGFDCDGIJJJFJIJJJJJJ>><6JFHIJIJJFC?@@>:**.0/'''(33568+++*-++))%%&&&&&+*%&332-'''25245DA@@AIBAA?AA==<.*(&''(*('&$%%%**??<<<<>=>C.../337A@JGIFJJJJJJIEJBGA<<=FGJJJHEDDHJJJJGJEHIJIGJGFHIFH<;732455DHF@==>@EFDI?;99.-,669;99:JFJJJJFJJIB@@GFCBC<=***JJEFJJJJJFFGIIJJHFJIBFJGFFIDBCGEJJHGFJFE?:989<>DIGJIHJG@?@ADFC>=>>DCADC>>><JJHHIJJHJEJJJHJJJJGJGFDFGGJJEEGJJFJHJE3222JJHJJFHJGIGJEJ<;;;;GEFGICF=588GJHHJJJHIJJIIJHIJHGJJIJIJ>:99)'''''%%%%77778ABACEEC@AC@BCEGHJG>DDGGGJICCFGHFAA>=>>C2..72121200IJJIJIIFEDD@@1111:99:A@DGEG<;;;:@:99<=?787>=3*-+*()';;;@D>=>=<7BJJJGJGJFFHJHIEFHJDBACEFJJA><400/-,,-01;<AGDEJJECDFH2222-,,,((()+'''%%$$&++--/8;@@BEHGJJHJFACBDHHJGHF;,+++81)112;JIGGIJJHJGHFJIDGJJHIIJGJHGGCCE>444411+%%$%%%*189:7556/,)**+,/06:EHEDCDIJGIIJGIFIH<<EGJJD:==558CIBCDFBFEEJIJDJFJ@A??B8;=:;875;C10.+77<@A@;;BJJJE<;;862&%%%%(,7)()-++-2>;=:=AGJA@<4@B@42..-/243.-+)))&
@Glass_T7V_4_D3_12_1_24
ATAGTCCAATTATTGAAGGCCTCCCTAACGGGGGGCCTTTTTTTGTTTCTGGTCTCCCTACTAGTAGCGGCCGCTGCAGTCCGGCAAAAAAGGGCAAGGTGTCGCCCCACCTGCCCCTTTTCTTTAAAACCGAAAAGATTACTTCGCGTTATGCAGGCTTCCTCGCTCACTGACTCGCTGCGCTCGGTCGTTCGGCTGCGGCGAGCGGTATCAGCTCACTCAAAGGCGATTTTACCAATGCTTAATCAGTGAGGCACTTATTGTCAATCTCTCTATTTCGTTCATCCATAGTTGCCTGACTCCCCGTCGTGTAGATAACTACGATACGGGAAGGCTCCATCTGGCCCCAGTGCTGCAATGATACCGCGAGACCCACGCTCACCGGCTCCAGATTTATCAGCAATAAACCAGCCAGCCGGAAGGGCCGAGCGCCAGAAGTGGTCCTGCAACTTTATCCGCCTCCATCCAGTCTATTAATTGTTGCCGGGAAGCTAGAGTAAGTAGTTCGCCAGTTAATAGTTTGCGCAACGTTGTTGCCATTGCTACAGGCATCGTGGTGTCACGCTCGTCGTTTGGTATGGCTTCATTCAGCTCCGGTTCCCAACGATCAAGGCGAGTTACATGATCCCCCATGTTGTGCAAAAAAGATCCTCCTCGGTCCTCCGATCGTTGTCAGAAGTAAGTTGGCCGCAGTGTTATCACTCATGGTTATGGCAGCACTGCATAATTCTCTTACTGTCATGCCATCCGTAAGATGCTTTTCTGTGACTGGTGAGTACTCAACCAAGTCATTCTGAGAATAGTGTATGCGGCGACCGAGTTGCTCTTGCCGGCGTCGATACGGGATAATACCGCGCCACATAGCAGAACTTTAAAAGTGCTCATCATTGGAAAACGTTCTTCGGGGCGAAAACTCTTCAAGGATCTTACCGCTGTTGAGATCCAGTTCAATGTAATCCACTCGTGCACCCAACTGATCTTGAGCATCTTTTACTTTCGCCAGCGTTTCTGGGTGAGCAAAAACAGGAAGGCAAAATGCCGCAAAAAAGGGAATAAGGGCGACACGGAAATGTTGAATACTCATACTCTTCCTTTTTCAATATTATTGAAGCATTTATCAGGGTTATTGTCTCATGAGCGGATACATATTTGAATGTATTTAGATCACGCATCTTCCCGACAACGCAGACCGTTCCGTGGCAAAGCAAAAGTTCAAAATCACCAACTGGTCCACCTACAACAAAGCTCTCATCAACCGTCAGCTCCTCACTTTCTGGCTGGAATGGGGCGATTCAGGCCTGGTATGAGTCAGCAACACCTTCTTCACGAGGCAGACCTCAGCGCTAGCGGAGTGTATACTGGCTTACTATGTTGGCACTGATGAGGGTGTCAGTGAAGTGCTTCATGTGGCAGAAAAAAAGGCTGCACCGGTGCGTCAGCAGAATATGTGATACGGATATATTCCGCTTCCTCGCTCACTGACTCGCTACGCTGGGTCGTTCGACTGCGGCGAGCGGAAATGGCTTACGAACGGGGCGGAGATTTCCTGGAAGATGCCAGGAAGATACTTAACAGGGAAGTGAGAGGGCCGGTTTCGGCAAAGCCGTTTTTCCATAGGCTCCGCCCCCTGACAAGCATCACGAAATCTGACGCTCAAATCAGTGGTGGCGAAACCCGACAGGACTATAAAGATACCAGGCGTTTCCCCCTGGCGGCTCCCTCGTGCGCTCTCCTGTTCCTGCCTTTCGGTTTACCGGTGTCATTCCGCTGTTATGGCCGCGTTTGTCTCATTCCACGCCTGACACTCAGTTCCGGGTAGGCAGTTCGCTCCAAGCTGGACTGTATGCGCGACCCCGTTCAGTGCGCCGCTGCGCCTTATCCGGTAACTATCGTCTTGAGTCCAACCCGGAAAGACATGCAAAAGCACCACTGGCAGCAGCCACTGGTAATTGATTTAGAGGAGTTAGTCTTGATGCGCCGGTTAAGGCTAAACTGAAAGGACAAGTTTTGGTGACTGCGCTCCTCCCCAAGCCAGTTACCTCGGTTCAAAGAGTTGGTAGCTCAGAGAACCTTCGAAAAACCGCCCTGCAAGGCGGTTTCGTTTTCAGAGCAAGAGATTACGCGCAGACCAAAACGATCTCAAGAAGATCATCTTATTAAGGGGTCTGACGCTCAGTGGAACGAAAACTCACGTTAAGGGATTTTGGTCATAGAATTATCAAAAAGGATCTTCACCTAGATCCTTTTAAATTAAAAATGAAGTTTTAAATCAATCTAAAGTATATATGAGTAAACTTGGTCTGACAGTTACCAATGCTTAATAAGTAGCACCTGTGTACTTTCAGCGATCTGTCTATTTCGTTCATCCATAGTTGCCTGACTCCCCGTCGTGTAGATAACTACGATACGGGAGGGCTTACCATCTGGCCCCAGTGCTGCAATGATACCGCGAGACCCACGCTCACCGGCTCCAGATTTATCAGCAATAAACCAGCCAGCCGGAAGGGCCGACAAAGTGGTCCTGCAACTTTATCCGCCTCCATCCAGTCTATTCCATGGTGCCACCTGACGTCTAAGAAACCATTATTATCATGACATTGACTAAAAATAGGCGTATCACGAGGCAGAATTTCAGATAAAAAAAATCCTAGCTTTCGCTAAGGATCATTTCTGGAATTCGCGGCCGCTTCTAGAGTTGACAGCTAGCTCAGTCCTAGGGACTATGCTAGCTACTGAGAACTTTTCGGATCAAGCTATGAAGGACGCAAAGAGGGAACTAAACACTTTACTAGAGAAAGAGGAGAAATACTAGATGGGTCAAAGTAGCGATGAAGCCAACGCTCCCGTTGCAGGGCAGTTTGCGCTTCCCCTGAGTGCCACCTTGGCTTAGGGGATCGCGTACGCAAGAAATCTGGTGCCGCTTGGCAGGGTCAAGTCGTCGGTTGGTATTGCACAAAACTCCTCCTGAAGGCTATGCGGTCGAGTCCCGAATCCCACCCAGGCTCAGTGCAAATTTATCCTGTGGCTGCACTTGAACGTGTGGCCTAATAACTCGGTACCAAATTCCAGAAAAGAGGCCTCCCGAAAGGGGGGCCTTTTTTCGTTTTCGTCGCATCCACCTGTGCGGACCTCGGTACCAAATTCCAGAAAAGAGACGCTTTCGAGCGTCTTTTTTTCGTTTTGGTCCATCGAGTGGCGCGCTTAGTTCCTCGTTTTCTCTCGTTGGAAGAAGAAGAAACGAGAAACTAAATACTAGAGTCACACAGGACTACTAGATGATGCAAACCGTTTTAGCGAAAATCGTCGCAGACAAGGCGATCCGGGTAGAAGCCCGCAAACAGCAGCAACCGCTCGCCAGTTTTTTCAGAATGAGGTTCAGCCGAGCACGCGACATTTTTATGATGCGCTACAGGGTGCGCGCACGGCGTTTATTCTGGAGTGCAAGAAAGCGTCGCCGTCAAAAGGCGTGATCCGTGATGATTTCGATCCAGCACGCATTGCCGCCATTTATAAACATTACGCTTCGGCAATTTCGGTGCTGACTGATGAGAAATATTTTCAGGGGAGCTTTAATTTCCTCCCCATCGTCAGCCAAATCGCCCCGCAGCCGATTTTATGTAAAGACTTCATTATCGACCCTTACCAGATCTATCTGGCGCGCTATTACCAGGCCGATGCCTGCTTATTAATGCTTTCAGTACTGGATGACGACCAATATCGCCAGCTTGCCGCCGTCGCTCACAGTCTGGAGATGGGGGTGTAGCGAAGTGGTAGATGAAGAGGAACAGGAGCGCGCCATTGCATTGGGAGCAAAAGGTCGTTGGCATCAACAACCGCGATCTGCGTGATTTGTCGATTGATCTCGAACGTACCCGCGAGCTTGCGCCGAAACTGGGGCACAACGTGACGGTAATCAGCGAATCCGGCATCAATACTTACGCTCAGGTGCGCGAGTTAAGCCACTTCGCTAACGGTTTTCTGATTGGTTCGGCGTTGATGGCCCATGACGATTTGCACGCCGCCGTGCGCCGGGTGTTGCTGGGTGAGAACGAATTATGTGGCCTGACGCGTGGGCAAGATGCTAAAGCAGCTTATGACGCGGGCGCGATTTACGGTGGGTTGATTTTTGTTGCGACATCACCGCGTTGCGTCAACGTTGAACAGGCGCAGGAAGTGATGGCTGCGGCACCGTTGCAGTATGTTGGCGTGTTCCGCAATCACGATATTGCCGATGTGGTGGACAAAGCTAAGGTGTTATCGCTGGCGGCAGTGCAACTGCATGGTAATGAAGAACAGCTGTATATCGATACGCTGCGTGAAGCTCTGCCAGCACATGTTGCCATCTGGAAAGCATTAAGCGTCGGTGAAACCCTGCCCGCCCGCGAGTTTCAGCACGTTGATAAATATGTTTTCGACAACGGCCAGGGTAGACGGGCAACGTTTTGACTGGTCACTATTAAATGGTCAATCGCTTGGCAACGTTCTGCTGGCGGGGGGCTTAGGCGCAGATAACTGCGTGGAAGCGGCACAAACCGGCTGCGCCGGACTTGATTTTAATTCTGCTGTAGAGTCGCAACCGGGCATCAAGACGCACGTCTTTTGCGCCTCGGTTTTCCAGACGCTGCGCGTATTAATAACGGTACCAAAGACGAACGATAAGACGCTTGAAAGCATATTTTGGTTTTTGGTCCTTTGT
+
HJJJFJJJJJJGFHDECCDDEF?<-4--DFJEECCBEGHEEHD><7993222BHIHGIJI1///GJJJGIIJJFJGJJFJGJFHHIJJJJJIIEJEGHHJG>+)('&''.//4588364@=:85=<?@JJHEJJJJJHJBGIGJIJJJJJA@>=6687;DBDC-,,.DHHJJJJJJFJHGIGJJJFFGJJHIIJJJJHJJIJFJFJ:::9>765121))))101464+('(+./1101254457<:6656@?>=88<21(('&&&%$$*1,,-,58<<8===8DEDJGFGEJHJJJGJH=;::1==D@@A@EDCCEGJJHDDDCJJG;:9;3+&%%$$$(0128=CEFGJJJFIJGGJJJFFGJIHJFJJJIJIJJJHJJJGJIJJGJIHJJJJB?GIJJFFFIIFEGJFGJ58::@BJFCJJIBD4444:<,***,+366554444765..3.9ABAFCEEBBHJFHDDHHGJJJGJJEGJGJB666:JAAA<<>@IIJHIIJJJJJEJIJJJJJGHGGJJJJJJGJJJJJJHJJJJJJJGJDBA3../=>>@FJJIJJJIJHIJJGJGHIJHEBA<7558:>99;:-,,,500.@EJDJHFFD++++:678DHA@AA@CBB<=<<>>??<99<@84&&&%&''&%###$%$%'&&18<;<::32222228=?EEJEHHJIJJGHHJGFJEHEFJJJJIJJJJHJJGJJJJJGJJFFJJJJJJJJJJGJJJJJJGJJJJGJJJJJJFFIGFJGJJIJHJIJJHGH<===CJJ<78?ECFEADCEIIJJJIFJIJBBDHGJJGIJJHGJJIJG@?@@44443)'''',)))''(**)''(*.--.<FGHJGFGBGDAB>?//--..1;=AEBGBEJJJFIJJBA@AJJJFGJJJIJECFEJIDEEDJJ<::BJGD))(&&''(222341574886556;;<<=GAE=;5+*+*+++*(((<?;<<=FHJGH@@A@323222)**+.6689JFCEEFC3+**+=>?FDJHJ<<<I>>>>IHJJJFHEHJEEJGEFEJJHFHIGFFGJJIJCIFIJIIFJHJIFGJJDFDDJJJJJJEHJHFJJJFJJJJJJFJJIJHJAJJEI??>>JHJIJJGJJIGHJIIHGJJJJJHGGGBEGGJJJGHJJJJJGHHCFGJJJIJJJJI?=<88=;:<ABJJFCC><EGGGEFJHHJGJJJJJGHJIGIHJHJGGFJI@>>?@BAHFJ>>1...3----8=AEHJJDHHGDCDJH==<=E>555,+++***-881BAEDIJBJECA@?4..('((33101136589?C@?><<8888:9:;HJIJJJJHHJJ988----<<=;67676;HHGJHJGJFJJGGHJJIGJJJFIHJHJJHEFHEGGJJJIJJGGC>JFIDB@>>?FGEDGEC7777FGCA@5+&+45FFGIIIGJJJHJFCCDC10///0..,,+*+'''(200**(410*0))*4??BAGHJJJJHJIJHJGEFFJGJJDCC,,,-==<<@>A@?AJIJJJJJIG?==C@2222EABCHFJECBEF>>:82232/236DCA630//0/456EGJGJJHIEIEIHJJJJIHIJJJDJIE;33.,*(%&).32385....377:+@FGGJGJDCBB@9FEHJJJHHFJGJJIJJGJJIJJJJHIJJHGFFIJHJGFDABB;;;CA@??ADDJDGJHIJJJJJGGJJFFHIJJJGH@?A@CF?BFGFGCDHFEECDEEDFG?<;B@=GJ=HEJJGDGF:CI?CBAA<899:::<??EIDBDDGIDEFFJFIJJFJJGEB>:;@DCCHC==>@JHJFEE>984100.@FBEEGJ88222665588=?AGFECFHAA1-)($$%%$$'0...&%%$%-,,,,750/.07@E9ECCJJIJIJJJJB@@A@B<:9:=D??<EE@GHHJJJHFEGC33DGGHGHH:<<<FJJJHJJJHJJJJJFJJFIHEHGJJJJHJFIHI>==33/()3128999<?@<<==ED::::A@BCGFIIJIGJJHJJEFJFJHJH@;;8689=?,))979DDIIJJJHJC==5A;:9887444)9:9889005443766650/117JGAA@?><,=<3.-.6--)):,)))00'&'&'000153233377889A@;;>?BFIJ3333@:;??AA;=44@:9;::@ICJFEFJJIGJHIJJJGGJJIFJJEDDDFFED76655B>?E@88861.,..(((%%%%$%')23<?JHCCBGB?=6567.2.'''@?@AGAAADICGHIFE<>=9>@BJHEFJIDFFFJHGJJJHHJJGHGEGEFHICDD999;GGHGIJDJFJFFJDJGFFCC@%%%&%%%)+***+)'11000/4A@000-./0008:EFGEDGJHJHJHJCDDHFFHJJJGGCEI@>?3345E:86+++-8<5///;>=>?BBAD?CHCDEDG:::<EHHHJFCEJJJIJJEJHJJEJIFIGHFJIJGEJHJHFJ><@>G;;;<CAA?<AA@AAJHJIJJIJIJJFCCDEFFBFCDB?1)'%%&+*CBEJJJGFJJJJJJFGGFFEFGGIE;JFHJIFHFGIHHIIJJIHJJHCCBBIJFCEDFIIHJHJJECFDBBAAC:99/-./31*)*(')4:;<<<@ADCDCGAA?AHIJIHJFDII;::9;959122;;<23)))::<C>@BB6.--13.,,,5.<=>@>HDBAA>>>>>=96476:;;@HCBD;;;;62,,*(((/BJ@?@@HAA@BB@=+&%%%',+,--.-./46.)((*0+,,-:;==>>ECCA8765/06<=BHFGEFGJIAA@@JDC=.*'))<>>@DBAB?8776666:;=<==A>A?>>@9989:<CCGEJJGGGECD99:7<;,3333AGFDCABBB??7115445<<?EDJF::::>'23:D9659JIGD?@<===AA@???==58752(414447844A?@?=>43202+***444@BCDDBA>?@B989G=<:741111;ADFJHGIC=;;BA876679.)222BJI>?:><>>>HDBDCBGFGJJJJA@BBIIEHIJJJEEFHEA@@B3333B?54546B999:JEEJFHHJHHAF@6/<<<JJJJIIGJJGJ?9<<@?EJFD=7568;9B@4+++,9)''('(-.2212*)*)//CGHHIGGFDB555-,-.4**)*,/2DDGIGGFJGEJGB@@DBC77>BACGC<886AA.--.0193333?//0BGIJJJFJJJJJJGHIHIJJA<:98:;=>JJIJJFHGCADE@421221/,)(*/.,+++.14<CHJJJJJJJGIJIFJHIJIJGIJJJJJFHJJGEFJEIJFHG765+**+4875556>77-'&&),;><<<;@A@@CGIGJHHF@AACJEE=>:...1312356CDDEEJJJFG@@AA<@ACEJFJFJDFHJHJJJJJJJJJHIIJJIJGJFJHJJJJGFDEJJIGJGHJJJJJGGIJIGJJJGGCBJIIHG@@@=@DFFJJHDJIJJFJFEFIJDJIIJEGGFJE4334C>FFCCAAFHJHJIFHJJJJJJJJJIJEGHIEJHBC@@??CCBDHECDFGJIGGH><;;:;<DEIJ@?>>E53258BA9,,-3,:?BDFFJ73CJHG;:::?@@GHGJJJIHHJGDIIEJJJIJJJJIJJGJJJJJIIHCCEDED:66675:@5DJA?>>?ECDFHIHJJJJIFHJJJJJJJJJFGECHJIFGJEJAJFDJJFEJJJD@:9:;;;<;IHJHJFGB@@@AJJHJJIJJFJHJFEB@@ABJJJJGJ====JIEDDA@@411.)'$$#$$&''(&%$$$$%(0108:<?HJFJHEIEFIFGFBC@20++)%%&&(&&&*,-.,(''(*+,7?B>?@5445>I6666FGJJGJGJJJBD.-./0),.--&&&'46:87>@;===C@=945////7;=@F878FIFHFDJGIJJJIHJBAA6666IJGJHJDCBBEHHJJJGFJGJJGJIJEDIJGGECFBABDEJIHIJHJFJAAA@GJHCEJFG<<=JGJJJJJIIGJIJJJJJJJGJGIBAEHDIGEIJHIHEJFHFDEDJ881(((EIAAADJ1112(('(*''''&))*.58;@GJJFJBABA<<<IJFBB?@CCEGJJGJJJJIFJJJIJJJJGJHGGEIDB@JHGIJJJJJJJJJJJJJHJJJ?>??D<45BBEFFFBJFD....1(((',DEGEJ66*+11BJEFJJJJJJJHHFHJJJ===<544///68<66JJJJGJFH<HJJJJJJJJEJ;<;<A=JJJJJJIJIJJJGIEJHEJJJHJIGJJJJHIIJJJJJJJHJJJHIGB2,++-GJIJJJJJGJJJIJJIJJJHJIJJJJHJJJJJJHEDJEFFCCFJJJGH7778CDB>AD@D?B@AJJJJJJJIIJJJJJ?AA@EJGHIGJJJEEG?E@IEJFE@?@BBJJJJJHJJJJJJIHJHEGHDB?1../2CEFEFDEH@0-0//0//3JJDEHFIJJHFHIJHJJGDGGCEGFJJJJJJJJJJFFFDDFFJJJJJJJJGFHJHJJFJEJGJD700068?999;??JJFFIHJHJJJJHJJFFJEJJDFDDHHJJJJEG?AJA3JDDEJHJIJJJJIFJHHJHGDIHJJEGIHJID?<.-,',''(88677666<2(&&)?@EFCEEGDC9<:99<:111.''((6005541(&(*)*&'(1--.238.--,.*,)))-*'''))*'&%#$(0*'),005*)))1234-(
@Glass_T7V_4_D3_12_1_25
ATGTGATACAGGATATATTCCGCTTCCTCGCTCACTGACTCGCTACGCTCGGTCGTTCGACTGCGGCGAGCGGAAATGGCTTACGAACGGGGCGGAGATTTCCTGGAAGATGCCAGGAAGATACTAACAGGGAAGTGAGAGGGCCGCGGCAAAGCCGTTCCATAGGCTGCGCCCCCTGACAAGCATCACGAAATCTGACGCTCAAATCAGTGGTGGCGAAACCCGACAGGACTATAAAGATACCAGGCGTTTCCCCTGGCGGCTCCCTCGTGCGCTCTCCTGTTCCTGCCTTTCGGTTTACCGGTGTCATTCCGCTGTTATGGCCGCGTTTGTCTCATTCCACGCCTGACACTCAGTTCCGGGTAGGCAGTTCGCTCCAAGCTGGACTGTATGCACGAAGCCCCGTTCAGTCCGACCGCTGCGCCTTATCCGGTAACTATCGTCTTGAGTCCAACCCGGAAAGACATGCAAAAGCACCACTGGCAGCAGCCACTGGTAATTGATTTAGAGGAGTTAGTCTTGAAGTCATGCGCCGGTTAAGGCTAAACTGAAAGGACAAGTTTTGGTGACTGCGCTCCTCCAAGCCAGTTACCTCAGTAAAGAGTTGGTAGCTCAGAGAAGCCTCGAAAAACCGCCCTGCAAGGCGGTTTTCTCGTTTTGAGCAAGAGATTACGCGCAGACCAAAACAATCTCAAGAAGATCATCTTATTCAAGGGGTCTGACGCTCAGTGAATAAGAACTTAGCGTAAGGGATTTTGGTCATGAGATTATGAAAAAGGATCTTCACCTATAAAATGCTTTAAATTAAAATTGAAGTTTTAAATGATAAAGTATATATGAGTAAACTTAGTATAAACAGTACCAATGCTTAATCAGTGAGGCACCTATCTCAGCAATCTGTCTATTTCGTTCCATCGCATAGTTGCCTGACTCCCCGTCGTGTAGATAACTAAATATGGAGAGCTTCTGGTCTGGGCCCCGGTGCTGCAATGATACCGCGAGACCCACGCTCACCGGCTCCAGATTTATCAGCAATCGACCGAGCGAGCCGGAAGGGCCGAGCGCAGAAGTGGTCCTGCAACTTTATCCGCCTCCATCCAGTCTATTCCATGGTGCCACCTGACGTCTAAGAAACCATTATTATCATGACATTAACCTATAAAAATAGGCGTATCACGAGGCAGAATTTCAGATAAAAAAAATCCTTAGCTTTCGCTAAGGATGATTTGTCTGGAATTCGCGGCCGCTTCTAGAGTTGACAGCTAGCTCAGTCCTAGGGACTATGCTAGCTACTAGAGTTTCGAATCAAGCTATGAAGGACGCAAAGAGGGAACTAAACACTTTACTAGAGAAAGAGGAGAAATGCTGGATTCGGTAGAACTTAGCGATGAAGCCAACGCTCCCGTTGCAGGGCAGTTTGCGCTTCCCCTGAGTGCCACCTTTGGCTTAGGGGATCGCGTACGCAACGTCTGCCGCTTGGCAGGGTCAAGTCGTCGGTTGGTATTGCACAAACTCACTCCTGAAGGCTATGCGGTCGGTCCGAATCCCACCCAGGCTCAGTGCAAATTTATCCTGTGGCTGCACTTGAACGTGTTCCTGCTGATGACTCGATACAATTCCAGAAGAGGCCTGGAGAGGGAACCTGGTTTCAGTATCGCATCCACATATTGCGGACCTCGGTACCAAATTGCCGACGCTTTCGAGTTTTAGTTTTGGTCCATCGAGTGGCGCGCTTAGTTCCTCGTTTTCTCTCGTTGGAAGAAGAAGAAACGAGAAACTAAATACTAGAGTCACACAGGACTACTAGATGATGCAAACCGTTTTAGCGAAAATCGTCGCAGACAAGGCGATTTGGGTAGAAGCCCGCAAACAGCAGCAACCGCTGGCCAGTTTTCAGAATGAGGTTCAGCCGAGTACACGCGACATTTTTATGATGCGCTACGGGTGCGCGCACGGCGTTTATTCTGGAGTGCAAGAAAGCGTCGCCGTCAAAAGGCGTGATCCGTGATGATTTAAAAGAGATCCAGCACGCATTGCCGCCATTTATAAACATTACGCTTCGGCAATTTGGGTGCTGACTGATGAGAAATATTTTCAGGGGAGCTTTAATTTCCTCCATCGTCAGCCAAATCGCCCCGCAGCCGATTTTATGTAAAGACTTCATTATCAACCCTACCAGATCTATCTGGCGCGCTATTACCAGGCCGATGCCTGCTTATTAATGCTTTCAGTACTGGATGACGACCAATATCGCCAGCTTGCCGCCGTCGCTCACGGTCTGGAGATGGGGGTCTGACCGAAGTCAGTAATGAAGAGGAACAGGAGCGCGCCATTGCATTGGGAGCAAAGGTCGTTGGCGTCGACGACCGCGATCTGCGTGATTTGTCGATTGATCTCAACCGTACCCGCGAGCTTGCGCCGAAACTGGGGCACAACCTGGACGGTAATCAGCGAATCCGGCATCAATACTTACGCTCAGGTGCGCGAGTTAAGCCACTTCGCTAACGGTTTTCTGATTGGTTCGGCGTTGATGGCCCATGACGATTTGCACGCCGCCGTGCGCCGGGTGTTGCTGGGTGAGAATAAAGTATGTGGCCTGACGCGTGGGCAAGATGCTAAAGCAGCTTATGACGCGGGCGCGATTTACGGTCGGTATAATTTTCTTGCGACATCACCGCATAGTCAACGTTGAACAGGCGCAGGAAGTGATGGCTGCGGCACCGTTGCAGTATGTTGGCGTGTTCCGCAATCACGATATTGCCGATGTGGTGGACAAAGCTAAGGTGTTATCGCTGGCGGTGGCATTGCATGGTAATGAAGAACAGCTGTATATCGATACGCTGCGTGAAGCTCTGCCAGCACATGTTGCCATCTGGAAAGCATTAAGCGTCGGTGAAACCCTGCCGCCCGCGAGTTTCAGCACGTTGATAAATATGTTTTAGACAACGGCCAGGGTGGAAGCGGGCAACGTTTTGACTGGTCACTATTAAATGGTCAATCGCTTGGCAACGTTCTGCTGGCGGGGGGCTTAGGCGCAGATAACTGCGTGGAAGCGGCACGAACCGGCTGCGCCGGACTTGATTTTAATTCTGCTGTAGAGTCGCAACCGGGCATCAAAGACGCACGTCTTTTGGCCTCGGTTTTCCAGACGCTGCGCGCATATTAATAACTCGGTACCAAAGACGAACAATAAGACGCTGAAAAGCGTCTTTTTTCGTTTTTTGGTCCTTTGAAGTTTAGGGGATAGTCCAATTATTGAAGGCTGACGAGGTGTTATTTTTTTGTTCTGGTCTGCTGCTGCGTAGCGGCCGCTGTGCGGTCCGGCAAAAAAGACGGCATGTTGACACCACCCTGCCTTTTTACTTTAAAACCGAAAAGATTACTTCGCGTTATGCAGGCTTCCTCGCTCACTGACTGGCTGCTGGCGTATTGATGATTCAGCTGTAGCGGCGAGCGGTATCAGCTCACTCAAAGGCGGTAATTTACCAATGCTTAATCAGTGAGGCACCTATCTCAGCGATCTGTATTTCGTTCATCCATAGTTGCCTGACTTACCGTCGTGTAGATAACTAGATACGGAAGGCTTCATCTGGCCCCAGTGCTGCAATGATACCGCGAGACCCACGCTCACCGGCTCCAGATTTATCAGCAATAAACCAGCCAGCCGGAAGGGCCGAGCGCAGAAGTGGTCCTGCAACTTTATCGCGCCCTCCATCCGGTATTAATCTTCACGGGAACATGAGTGAGTGAGTTTCGCCAGTTAATAGTTTGCGCAACGTTGTTGCCATTGCTACAGGCATCGTGGTGTCACGCTCGTCGTTTGGTATGGCTTCGTTGGCTGCCGATTTTCTGACAGATCAAGGCGAGTTACATGATCCCCATGCAAAAAAGCGGTTAGCTCCTTCGGTGACCTGAATGATTGTCAGAAGTAAGTTGGCCGCAGTGTTATCACTCATGGTTATGGCAGCACTGCATAATTCTCTTACTGTCATGCCGTAAGATGCTTTTATGTGACTGGTGAGTACTCAACCAGTCATTCTGAGAATAGTGTATGCGGCGACCGAGTTGCTCTTGCCCGGCGTCAATACGGGATAATACCGCGCCACGTGGCGAACTTTAAAAGTGCTGATCATTGGAAAACGTTCTTCGGGGCGAAAACTCTCAAGGATCTTACCGCTGTTGAGATCCAGTTCAATGTAACCCACTCGTGCACCCAACTGATCTTCAGCATCTTTTACTTAGCCAGCGTTTCTGGGTCAGCAAAAACAGGAAGAGCAAAATGCCGCAAAAAAGGGAGTGGCGACACGGAAATGTTGAATACTCATACTCTTCCTTTTGGATCTTATTGAAGCATTTATCAGGGTTATTGTATCATGAGCGGATACATATTTGAATGTATTTTGATCACCATCTTCCCGACAACGCCAGAACCGTTCCGTGGCAAAGCAAAAGTTCAAAATCACCAACTGGTCCACCTACAACAAAGCTCTCATCAACCGTGGCTTCCTCACTTTCTGGCTGGATGATGGGGCGATTAAGCCTGGTATGAGTCAGCAACACCTTCTTCACGAGGCAAACTTGCTCAGCGCTAGCGGAGTGTATACTGGCTTACTATGTTGGCACTGATGAGGGTGTCAGTGAAGTGCTTCATGTGGCAGGAGAAAAAAGGCTGCACGGTAA
+
,,4JHHJDD77JJJJJDFB?DBE?<:C@DFGFGJFHJGIJHHHIJJJJJDCEFJGHJJFGHJJJHGEGFFE?=<>JGDBBB=:7./05///7754321010/1=EFGGDA>>?7,,-?BA?=>@A55<=HIHJJJHC=>=<>@<A1.,,1354275&&&'-'5;9:;<75+++++=@778DCHDA@@AJJJGJGJJJIFHJGIJJJJJJJJHJJIJEIJJHHCCBCEJJGIIIHJJIFEGCCCDABDAAA><881,++,000016788;;>AHGDD6423BADC?CBFFGDJJGIHIIHJJEEFIJGJIJJJJIJGIJGJIIJIJACABC9987866665:6HIJJJFDEIDE;;;;FCCDJJGD@@?<<<;<??;:==BDCFGDGJHHF=;;;::-,,)&&9GCCCDDIFIJ@??977..3369:;0299>>DGGHJHGEEJFJG=<<=EIGJGEJ+**+70)'&%&&''3GHGDDFBDDDHGJJJJFDGHCECHJHJGHDCABBCGJFJJJJGAB@?@A>DHEJDFGEJ@?;=AAJFGFHJJJJJHGBAAJJJGJ;:::CGF777HJJHFHHBEDEJJJGHHIJHJHIEGAB/%$$$$$'79>B<EH5553+)'''()(%&(()148FJFHDC@AADEJCDDJ==:0<>3*%%)*>60/06::7BACBBB@8878554554:;=;(''&((,,,/0)*('..,-2045-***@DGF@?A@H;:60///0&&&$$$%'$%%$'&&'$%1656665558;?A@::988838/../66600----+,--0*(%%(./--+,:8=;:8)))-+*')*(-,('&&''%%%$$)210000774334343..-%$$$%%%%%&&&$&()18ABEEEIH@A@?DEFJG6667778789@A0001322,,('()('&&)(%&%%&,/1112///0((4486898?86769'''''-/0((*++,)),2-+**2*)'&''('&&&*'%%'&&'&&&$$))++())''''';C@JEB@ABDAA??BAF=<;<978435.**+)((&''''&&))&'''-%%69EBHBH>====?00.16977=CC?BIEEEHJJGECB@CBDJJ@JJI??=<>6555HDDJJEFDD????????BDD;;EFJHJIFJJJGJIJJGHJHIIFJFGJFEHHJJJGHHJJIJGGJGJJJHGHJFHFGA@B*0**,/,++:AJHIJJJDFCIABAC999FA=<;=A7552-&%$%**-.,*((.---0201-+,/25@DEDFJDDDGGEEHA=>>CBD;;;AGIGFGJDE@@@A;:8*''(&&+*(&'%*&%%*/-//0>?>>?=?;;?CDFEJJICEHEIJFDCDJ=>==,''&=8441215.,**&&)''&')$%''%%%%%&%$%++<?CDFJGJIJJFJJBBC@CB@E7888D6544111-/+)''9??788<ACA9222>5235593348GHJJEF::7799-%#$&%%#$&%&'('*45799BBA@AIFGJIJJIJHJGHGJHGGJ<;=>HA?BA@C=@AAHIEFEBFD<9+)(''(0,*+,,2.+1120C>:=)(&'*34347FFCBDCFJJEFDJJJFD@@@AJF99993)'&&%&%%$#$$%&%%&%%$$%%&%%%%'%''(&(+,*)(''),,('')$#$+0*%$#$%%$$'(%%%&%%%$%$%?>??<<2000021(***-+*'%$&(+++1)&%'''*0****59.-----210//2236?>;>>932256FC@@?BJH888???@ABIIJHJJGHJDBHJFEBCBDJGFGJHHECD>8339=???@A???EJJCD98888JJIJFJIIJJJJJJFCC<35@8:7440+)(*-0177:@?CB?@@@D>A==<;976834;==;:::DBDJJJJJHIJJF@??<FJ'''13205556>?<4460/*&&'(.9?BGEGE?IFJBB-,++.)))()&&(<:889ADIJGDEIBB:6777>76327452/047=2,))))++1112>AJEDFCC***+BAB@@A>>52.(())*++./:DHJD9888CCDDJEIHJJJJJIJEDJIJJHJFHGFFJJJJJGJE;)('&**+*+/237;;;;=BGFEDCDE+++-;>>7221+),,/0*))&%%5:9>>>FHHJ;::;JEJIFEIGJJJEFJ@<:;>??CBHJG===5211/0.%%$&*+)*337767E==ADJJJ,,,,80//-00/:753'757?>=<;77288:FHGIFED>9777E>?DDJJJG;;;<JGJJJJJFJHJJIJJGHFEJJFJACBDJI))))CCDEFDD;659<5('(142038IEHEGIJIJGHJJJJJGJJJJGJJJJGDFJJIJJJHGDDDCIJJ@@>?76.,,,---&&&'))((((9?@AJJJJGIDHJHIHDD@;:::479??<>BBEEHDEEI>JJJJEFHHJ;:97<?IJEECEHI?>.--%%%%()001***+45;?>>>BBDHJJJJIEDFFDHEIHFJIDA@BFJHF@B;;9479:FFIJJJJHJHJJHJJJJJJGDCHIEJGJHCBCIHHFJGJJFGJJJIJJHIJJEJJJJJJJJJJJJJJJJHCIJIGEGHJGBBCJ4444EEGGHFJGGJGJJJJJJJJFFGHA@A@CCBEFFGJ?>HJJFHJJFGDJJJJDJJFHJJDEH?719)))'%%&&&&&&(35**)&'**+)*(&&&&,*,)(((,)(,37+;BCHJGFCH11@BHI=<<@DJJJJJJJJJJIIJJIGGJJJJFJJHGJDBC@=9<330033<<;=>???>@JBCABJJJIJIFGJIJIFEGCCDCCHGBA1../41)%$%%&%%%&&(+28;FFJJJEJIJFIHGJFJFHFFGGJJJJIIJJJJJJHJJJJJGHA@?<HGJJEGJDJFJJJF999:@JJHJFHDHGIGGJFCHGJJJJFJEIG80)78F?H==BBJJIJFJDEECJIJGJJJJJJJJJJIDD===II>??EFHJJFFC@@JFEIEGAB@BIJFJHFGGHEJFEEDGJC?>??54558778CEFDDDJJGHBABBEJJJJHGGIJJJJFDA965:<B()((*))*))23=845?<.(((.(''&;7>>HHDGFFBGBJJJEDJ@GJEBCJIJJJJGGHFGHHGJFEGGFJGJ@JJJJJJJJJJGJJEIJJHFF////CJJFDIJJJJJJHJJJJJJJFEIEGFD734ECAGIJDFJJJJIJJJIDEHJFJJGJJHJJIJJJEJJJJJJFGHJDEJJ><:?;3BD@AED>A@@555=JHJ:9:EJFB;998;***,++++00-*'&&%%%&%(&%%%&(*)*,0-)**%%&&&%&&&'&'''*++*))''&'%$$%'&&'&&&%%%&'*)*)))&%$$$%'%%%#$%&%&()35><95,8<>F)(()93@DJFJAAAJJJ??=54483CEGJFJGJJJJHIJJJJDD::::9772111)('&&$%#$%%%%%&&%%$%&&'+12597,+,,47<===EDDJJFJHJJA2222:99:C<==<CHEDCBG=:;@BAEB=??+++,4444;**))++/---442221311&'00)*)*()*''%$%&((')+***))+'(,+0.***35324,**-'&)))+,,(/&)&'*%&)9;?CJHJJJJJHJGJJJIJJJJJJJHJFIIHHJJIHJJJHFJGJJIHJHJFJJFA:JJJJIGGJJJJJJJIIJDCJHEJHIJJJJJDCDDCE96455.&&'+;<::,,,06:-,+((()++&-/,+'&&'&&&'&))()'$#$$$&&&$$$##$)'((*('%&'.(026;<>@BFJGEGJJJEJHGHFGHFHJJGJJJJJDIBDGD@@AIJGJGFJJFJD<:9:B@?A@BCCEFJCA><::<95+++)''&'&''((**-)(&%%%'$$&0..0;>@?>>8:00++,&**,))'&()/<@@@>8788>;;;8778(+*-)(($$$$'''&&&&+./--7;DB==?DJIFJIIHJJJJJIHHFCB1001>DFJHJIJEFDJCCCFDDEGIEIEC>>64446*))*,-&'&'0132579@I<;<;ECEEHJJ?>>><?>-''''&%$'')*000-.1003334?@@GFEFJGJFHEEEFJJJJIHJ?AB@FJJJGJGIJEHFJJJJJEI=?>89987(%$%''+&&&'/2<7BCIIGBC>+)(')*+,.:GJHJIFC@AD3444FD312;E?</.++/17=>BAI?CB@@@A3../8::=61000*&&&%$#$$%**--,,-1:::??>=><99:11/),7:9<=?@I@@?@>*++++DJJJJFID>??B////FC@?33,*)))(*)),33AB;;;;<8644456.,.%%%&'-,++../4BGJGHJBDDBJJJEDCDCB@>;49<697//0011/,.77@HDD<=>?=???@AAJFEB?=>'''),-.;:9:>CFIFJA@?;7CHGDCABC?/***+++,'&&)41492;;99986+))**)+49:@A?AGJJJJJJHFHGJEED?333IJIGJGJJHJJJJFEJIIJJJFJJIJHJJJIGEJEJ===?AB1128)(3(=99::C=@@AGIGJEJ@AA765991.-*'')''0*))'&&&''))((,EGGJJIFEA?55210004)))(*(&&&%++,11ADFFGHIHFFJIJGJJJJFJJIIHJGFC><=JJHGHEFDGCFJFFJHJDGIJJJB>;311888955634.,)&'))))*(&&&%%%%&&#$
@Glass_T7V_4_D3_12_1_26
CACATATTCTGCTGACGCACCGGTGCAGCCTTTCTCCTGCCACATGAAGCACTTCACTGACACCCTCATCAGTGCCAACATAGTAAGCCAGTATACACTCCGCTAGCGCTGAGGTCTGCCTCGTGAAGAAGGTGTTGCTGACTCATACCAGGCCTGAATCGCCCGTCGTCCAGCAGAAAGTGGAGCCACGGTTGATGAGAGCTGTTGTAGGTGGACCAGTTGGTGATTTTGAACTTTTGCTTTGCCACGGAACGGTCTGCGTTGTCGGGAAGATGCGTGATCTAAATACATTCAAATATGTATCCGCTAACGTCAGCAATAACCCTGATAAATGCTTCAATAATATTGAAAAAGGAAGAGTATCAGTATTCAACATTTCCGTGTCGCCCTTCCCTTTTTTGCGGCATTTTGCCTTCCTGTTTTGCTCACCCAGAAACGCTGGTGAAAGTAAAAGATGCTGAAGATCAGTTGGGTGCACGAGTGGGTTACATCGAACTGGATCTCAACAGCGGTAAGATCCTCATTTTCGCCCCGAAGAACGTTTTCCAATGATGAGCACTTTTAAAGCGTCTGCTATGTGGCGCGGTATTATCCGTATTGACACGGGCAAGAGCAACTCGGTCGCCGCATACACTATTCTCAGAATGACTTGGTTGAGTACTCACAGGTCACAGAAAAGCATCTTACGGATGGCATGACAGTGGATTCTGCAGTGCTGCCATAACCATACGTGATAACACTGCGGCCAACTTACTTCTGACAACGATCGGAGGACCGAAGGAGCTAACCGCTTTTTTGCACAACATGGGGGATCATGTAACTCGCCTGATCGTCTGGGAGACGGAGCTGAATGAAGCCGTACCCAAACGACCAGCGTGACACCACGATGCCTGTAGCAATGGCAACAACGTTGCGCAAACTATTAACTGGCGAACTACTTACTCTCACTTCCGGCAACAATTAATAGACTCAATGAGCAAAATCATTCCGGCCCACTTCTGCGCTCGGCCCTTCCGGCTCGCTGGTTTATTGCTCATAAATCTGGAGCCGGTGAGCGTGGGTCTCGCGGTATCATTGCAGCACTCCAGCAGATGGTAACCCTCCGTATCGTAGTTATCTACACGACGGGGAGTCAGGCAACTATGGATGAACGAAATAGACAGATCGCTGAGATAGGTGCCTCACTGATTAAGCATTGGTAAATTACCGCCTTTGAGTGAGCTGATACCGCTCGCCGCAGCCGAACGACCGAGCGCAGCGAGTGGTCAAGCGAGGAACCTACATAACGCGAAGTAATCTTTTCGGTTTTAAAGAAAAAGGGCAGGGTGGTGACACCTTGCCCTTTTTGCGACTGCAGCGGCCGCTACTAGTAGGGAGACCAGAAACAAAAAAAGGCCCCCGTTAGGGAGGCCTTCAATAATTGGACTATCCCCTAAACTTCAAAGGACCAAAACGAAAAAAGACGCTTTTCAGCGTCTTATTGTTCGTCTTTGGTACCGAGTTATTAATATGCGCGCAGCGTCTGGAAAACCGAGGCCAAAAGACGTGCGTCTTTGATGCCCGGTTGCGACTCTACAGCAGAATTAAAATCAAGTCCGGCGCAGCCGGTTTGTGCCGCTTCCACGCAGTTATCTGCGCCTAAGCCCCCCGCCAGCAGAACGTTGCCAAGCGATTGACCATTTAATAGTGACCAGTCAAAACGTTCCCGCTTCCACCCTGGCCGTTTGTCTAAAACATATTTATCAACGTGCTGAAACTCAGGGGCGGGCAGGGTTTCACCGACGCTTAATGCTTTCCAGATGGCAACATGTGCTGGCAGAGCTTCACGCAGCGTATCGATATACAGCTGTTCTTCATTACCATGCAGTTGCACTGCCGCCAGCGATAACACCTTAGCTTTGTCCACCACATCGGCAATATCGTGATTGCGGAACACGCCAACATACTGCAACGGTGCCGCAGCCATCACTTCCTGCGCCTGTTCAACGTTGACGCAACGCGGTGATGTCGCAACAAAAATCAACCCACCGTAAATCGCGCCCGCGTCATAAGCTGCTTTAGCATCTTGCCCACGCGTCGGCCACATATTATTCTCACCAGGCAACACCCGGCGCACGGCGGCGTGCGATCGTCACGCCGAACCAATCAGAAAACCGTAGCCTGGAGTGCATTAACGTCCGCGCACCTGAGCGTAAGTATTGATGCCGGATTTCGCTGATTTGCGTCACGTTGTGCCCCAGTTTCCGGCGCAAGCTCGCGGGTACGGTTGAGATCAATCGACAAATCACGCAGATCGCGGTTGTTGATGCCAACGACCTTTGCTCCCAATGCAATGGCGCGCTCCTGTTTCCTCTTCATTCTTCGACTTCGGTCAGCACCCCCATCTGCAGACTGTGAGCGACGGCGGCAAGCTGGCGATATTGGTCGTCATCCAGTTCTGGAACGTAACGAGCAGGGCATCGGCCTGGTGATGGCGCGCCGGATCAATATGGTAAGGGTCGATAATGAAGTCTTTACATAAAATCGGCTGCGGGGCGATTTGGCTGACGATGGGGAGGAAATTAAAGCTCCCCTGAAATATTCTCATCAGTCAGCACCGAAATTGCCGAAGCGTAATGTTTATAAATGGCGGCAATGCGTGCTCAATAGAAATCATCACGGATCACGCCTTTTGACGGCGACGCTTTCTTGCACTCCAGAATAAACGCCGTGCGCGCACCCTGTAGCGCGTCATTAAAAATGTCGCGTGCTCGGCTGAACCTCATTCTGAAAACTGGCCAGCGGTTGCTGCTGTTTGCGGGCTTCTACCGAAATCGCCTTGTCTGCGACGATTTTCGCTAAAACGGTTTGCATCGTCTCAAGTAGTCCTGTGTGACTCTAGTATTTAGTTTCTCGTTTCTTCTTCTTCCAACGAGAACAAGGAACTAACGCCACTCGATCAACCAAACGAAAAAAGACGCTCGAAAGCATCCCTGAATTCGTACCGGTCCGCACAGGTGGATCAAGACAAAACAAAAAGTTTCTTCGGGAGGCCTATTTTATGAAAATTGGTACACCGTTTTATTAGGCCACACGTTCAAGTGCAGCCACAGGATAAATTTGCACTGAGCCTGGGTGGGATTCGGACTCGACCGCATAGCCTTCAGGAGTGAGTTTTGTGCAATACCAACCGACGACTGACCCTGCCAAGCGGCACCAGATTCTTAGCACAATCCCTAACCAAAGGTGGCGCTATGGGGAAGCGCAAGTGCCCCTGCAACGGGACCTTAGCTTCATTAACTTCTCTCACATTATTTACTTTATTCTCTTTAGTGAAGTCTTAGTTCTCCCTCTTGCGTATTTATAGCTTTTGATCCGAAAAGTTCTCTAGTGGCTCACATCATCCTCCCTCTAGGACTAAGCTAGCTGTCAACTCTAGAAGCGGCCGCGAATTCCAATCATCCTTCTTCAGCTTATATATCAATACTGTTCCTCGTCCAATGGCCTCTTTTATAGGTTAATGTAGTGATCATGATGACTCTTGGAGGGTACGTAGCACGTGAATGATTGGATGGAGGCGGATCCGAGGCCCAGGACCACTTCTGCGCTCGGCCCTTTCCGCTCGCTAGACTCCTGTGATCGTCGAGGCAGCGAGCGTGGGTCTCGCGGTATCATTGCAGGCACTGGGGCCGGATTCGTAGCCCTTCCGTATCGTCGTTATCTACACGACGGGGAGTCAGGCAACTATGGATGAACGAAATAGACAAATCGCTGAGATAGGTGCCTCACTGATTAAGCATTGCATAATCACGACCCAAGTTTACTCATATATACTTTAGATTGATTTAAAACTTCATTTTTAATTTAAAAGAATATCAGGTGAAGATCCTTTTTGATAATCTCATGACCAAAATCCCTTAACGTGAGTTTTCGTTCCACTCAGCGTCAGACCCCTTAATAAGATGATCTTCTTGAGATCGTTTTGGTCTGCGCGTAATCTCTTGCTCTGAAAACGAAAAAACCGCCTTGCAGGGCGGTTTTTAGAAGGTTCTCTGAGCTACCAAGTCTTTGAACCGAGGTAACTGGCTTGGAGGAGCGCAGTCACCAAAACTTGTCCTTTCAGTTTAGCCTTAACCGGCGCATGACTTCAAGACTAACTCCTCTAAATCAATTACCAGTGGCTGCTGCCAGTGGTGCTTTTGCATGTCTTTCCGGGTTGGACTCAAGACGATAGTTACCGGATAAGGCGCAGCGGTCGGGACTGAAACGGGGGGTTCGTGCATACAGTCCAGCTTCGGAGCGAACTGCCTACCCGGAACTGAGTGTCAGGCGTGATCAACAAACGCGGCCATAACAGCGGAATGACACCGGTAAACCGAAAGGCAGGAACAGGAGAGCGCACGGAGGGAGCCGCCAGGGGGAAACGCCTGGTATCTTTATAGTCCCTGTCGGGTTTCGCCACCACTGATTTGAGCGTCAGATTTCGTGATGCTTGTCAGGGGGGCGGAGCCTATGGAAAAACGGCTTTGCCGCGGCCCTCTCACTTCCCTGTTAGTCTCTTCCTGGCATCTTCCAGGAAATGTCCGCCGATTTCGTCAGGGCCAACTCCATTTCGCGCAGTCGAACGACCGAGCGTGCGGCGGCTGGTGAGGCGAAGAAACGGAATAA
+
;>>BAD@A>AJJIIGJDC==:6551/-,+)(*-)18<EIJFHJJIHGJJJJHJJJHGIGGJDFGGJJHJJIJJIJJIJJEHCDFFDIJJFJHHEJJHFEHJJGJGGJJJJGJJJJIHJJJGJ<<<JFIJIJJHIGJFJJHJJIJJIHGJHJJJJJ?HJJH7777(&&&''(210++99::9.&%'%&&%&''(&%(+*****/..(()==>@8999EDJFIFGJJIJJJJJJJIJJJJJIJJJIHFGJIHJJJGEIJJIHBCA?EB@ABEHCCA??=<76653'&',*(''(()66;B?;8540'&&()(&%%$$$(,,=?ABDCCCIFEEEEHHIA:..-=<<<=<9:EJGJJHJGGHGFC>-+**/;<<@CD<:::9;7>A?>@@B@@<57A>9;9?GEIIEIJJFEGB8/+-(()*54333;>::;;;7<<<JDEJJJGIHJIJGD;;;HGHC@?@?B<BB@@<;;=>>@A;/--+-.05:CCFEFA@@8888>HDCIGJCDJJGJH??@>:/..++*$%$$&6+*+.-**@BCBBCCDADJB@>?DJFJFJJJIEGJA;$$%'''(*+)))(///(&&&''++*.,(()(&,+**)+,&&&&87JGFFFG?>=A:100*))*344466(((((()433=>DF;;;;979?ECBBFJJJIEC44437:;::9:;>>9....;0000?@911-/..2*))$%%&((''*''11499;GGCEFIJJJ9999@EIDCB??>////0CGHFFIECEJFJJJJDEC<=<96//0//-.+,-AJFGDECDJD:994**+33@CE====F<=>JEFD;999A>=>BC89870)&)&&$$$$'*)($&(+1--./.-...0,,)*(((('*-.455-+,,CCDCE////@CCJGJGJJFJFJGFJJJFIJJJHJIJJHEFD=>>830/079BD==>510/744;?*++*0(%%(*-19@?@GF444****)(((*&%%%%$$$%%%%%%$$$#%$%%&+'++*''('''.0***1/+*''8989---0//09B?=<?AB*))*2113C==>IH@544'''(17:::D@ACBA>=<;>=:;;9=///011'%%%&&'%&&&&%&&$%&''(*11/..))))*-''''053335::GG5568<AF>>>A??BACDJDJC:22691*****+00@@BCABCDIIGH=966>?DIDJDJJGHHFHEIJJJFJJJIF=3()8:8-,,,/777IEGHJIJIJJD??@@I6556-,,-@@AADGDBCCA@AABFD///.(&&&,,.024---*)'&).89;>>?@IDIJECDJJE?>BJIJHGJGFDCAA==88)((/2(?@IFFJJIJHBFE=?0=<6,*&&&,-3<>ACHFJBA@>=>1*+..//11013587<C>99;JJJJJHDIEHI20.)+,-8<;9:9422;<;;;:4111499?CGHJDCJHJFDJJJJJJII;::HJ...3B@A@>9,+++?><=?>:;879465333139689/*((,0---.5==@DBDEEGEJGFEFJGHA@A?CCA<<<=>=<=>;=?>@@@?>)))(((()(&&'*))))'((&&&&&(++*..::<9;:933>=<==A5545=<=>C????E=5335=6@3343;<=@BAJJJJGHGGJFJJJGF@@>>JJGJIFHGJJIJJJJIIJGJJJJJJJJIJJJJIJJJHJH3/JJJJIJJGDBBB<89:@A<=<455;===BBAFIFJHHH=?***'7=?CJFJJ<;4455BF:989>@AA>>DCJFD,(&&'//2--0/044288'%%&&557JJJJJGJJIJJJIDJJJJJFIJJJJJJJJJJJJJGJJJHGJJJFEFEJGJIHJGFHJJJJFHJJEEB>>>99=>?>??BJJJJJJIFJGJJJJJJHJJJJFGJJJCCCF@,--GFJGGHJGJJJJJJJGJJHJHJJB@@AFHJJJJJHJJFIJIB>>>JJCGBCC<;?<==CHBAAEFJEIIJDCCBJJJJGJHHJJFJJGFHJEEDDGJJJGJEC?@3666=<9::+++0=<:<<544435/00284((((,,*-/+++7776878:<AA888;7888<;;;:EDD::87676***57548.(&&(((*))))&&&'0AE====???77555550//---'%##%$$###$*+())+++../<;;>CCBA22*),-00(('')'%%$####$$%%&')+-//445679????AA?:999;52/''-+(**+++))-&&&&38::;?;;6555534210(.()3@JA?<<<8776:9=99ABB=20/05=AABA?@@A<<<=<<::1/03=BDCEDGFJHJIJJHJ><=<=CB>@=9<?=?8'''(3...+,,*,,,??@BA>>1*81;<7,))*)92)(()31,,./200/)((&&))-++((''=>>AJ4444FJJEFDFJGEEFJJIHHJJJIJJJJJJFJEHF=202/&%%%''('&%###$##$&..10+++*,%&1454-,,'(((-+,1)&)*'&&'&&&&?GFEH=<22253488::?7668608;;?AJHGDEHJHJICFEJJJGE==<=@??==;;<=FFJJJD=FGGJJJJJJJFGJDE>8===3/-(2))CJJJJHJJJJJHJIJJJGJJFGJJJJJJJFJJJJJFEEIFGHJIJGGEDHFGEDDBD-***'&&&,-(&&&%&&&(5ADJDEGEJEJGJJJGFDGJGJA;52343JABBBFGJJJGJJJIJI?>>@HDE;<A@@AHBA-----**((,**+4==>999////>;43377><<??@@>=ABAJGDEJIGHGFJHGJJGEHFJHJG?=;<>42HJJGDIE;;225&)))EJGEGHJJJGJIJFFHIGEGJJ=40-,/1992/--/.2211)(((((336CBDEJJJFJGJGHHJJ3332252,,--32436ADJJE?==?7A@;?21113-**(((''''$%##$$''&&()*1110002.,--,,,.=<<<==;;==///763'&$%$$$)/02*(''-)&$$%&%&(,,,44,,+*''&''&%&&&&&&'+**())&&'')12FCA@@A++++5,+++::<;8432,+)'))+-../@@?@ACDDHEE>>>:<;;=>>94333D??A@BBBBHCEDEJJC<=30)())<ACBDJ@>6665;ACDFIE7778?>?>?D<<<>AGB=<==CBD@>::EHDBCE:::899:<<783399<JAAA<<><;:<;=8)(((+&&'$&'&'%&&&%$%&&&&&)*+)'&&&$$%&&'(+<=?8731+)''(()((),///1)(%&$####$$$&$%$$#$''(&'$$$#$$%&$$$$#$%%)$%%$&'')*+./****.)('%'))&'&')',..((&'$$$$$%%)+*,,*&((&%%%)*D@=>;=861//''((*''$$&%%$%%%&()*''****0&&&&/000//2'&&&+--,-579<111322/-,*-/7-*('%%$#$%$$$$$%$$&&)))''$$$'()**.+(**+)('(&()+--/2**+.;997674748689)))))4&%%&(('&&'(('%&''&&%$$$(%&&(+$$$%).(''')*+6;989:7(&&&'&$$#$$%'&(,+,56;==6<==-,-,43372/-)(*'%%%%(*(&%%%$$'')))*'%$#$$%'%%%$$%%'&''()*(()((')'$$%%&%$&--..*+++01222''&&)$$%&&&&&'(%('(--)''$$$%&'/011CDDCD;<<HHGCCBFEDCCA@@@;;;<==>>A@@JFDGFG<;;<DHFHGIFEDJCJGIJFDFED@00663A<<665,)''&'%%&&$$%''(;;=>BEBCEGGJJFJIGJF7333JJGDGDA=JIJJFID;DEJJJJHEFHHFIJGDGEDFF:665:@B87776534:;101+,+,534::;DHEGGGJJJJJJHJHDCB@A@HJJHHGJJJJIG-,,,BCC<:>>>>C@847<81((4112242+//-.//0066:;DACDABBDJGBEBDFBA<<BAEICABHD.---68:JJJIHECCFJJHECFFJ;:772,5&&&')8.7++--2222412/--**)*,-6?DB;:;;GEJHJI9999?</(-78<++,44;;0001>=>:3,''..5887:;==A666553/0<AACA9999@?AEB999:<GD66GHFIJJJHEJIGCBBGJFEC=:92002679=JDJJEJJG866IJJBCEEJJJIDFJ;GIIJGGGJIJGIGJGJJJGJJH?FGCHIJJJIIJCF:::;??>?=;651'''/-++,6DA;::8::<CCBCB?@>@BJBA@2'''<@=<<<?;::<>?>ACIEA@=//.1001147566.,,)*((+448BI@AABJHJGJA@BBJEJGJEGJG.((AJJGGHC@B<<<<<>>=A<>>==?=<<;:31,+()-,(,**+,2179<JJJJJGGJDCCFJFC???DFD@?>>B;2GF>;<<AJFD?=95...@?99:CEACCBGGIGGJIFFFDGJHHJIGIEE3225=FJBBDD<=<=E?9388:?@??>AABHJDCD@B@@AAB?99867777CCA@97(%%%&&$.()-/;>ACFDD=2-16-;89''&'(()),*+,(&%%%&%''''%%%$%%%%$%%&%%*,7888891000))).&$$%)(()$$$%%()'&&'*)&&().-0,,0,)%
@Glass_T7V_4_D3_12_1_27
GCCTGGTATCTTTATAGTCCTGTCGGGTTTCGCCACCACTGATTTGAGCGTCAGATTTCGTGATGCTTGTCAGGGGGGCGGAGCCTATGGAAAAACGGCTTTGCCGCGGCCCTCTCACTTCCCTGTTAAGTATCTTCCTGGCATCTTCCAGGAAATCTCCGCCCCGTTCGTAAGCCATTTCCGCTCGCCGTGAACGACCGAGCGTAGCGAGTCAGTGAGCGAGGAAGCGGAATATATCCTGTATCACATATTCTGCTGACGCACCGGTGCAGCCTTTTTCTCCTGCCACATGAAGCACTTCACTGACACCCTCATCAGTGCCAACATAGTAAGCCAGTATACACTCCGCTAGCGCTGAGGTCTGCCTCGTGAAGAAGGTGTTGCTGACTAATACGGGCCTGAATCGCCCCATCATCCAGCCAGAAAGTGAGGGAGCCACGGTTGATGAGAGCTTTGTTGTAGGTGGACCAGTTGGTGATTTTGAACTTTTGCTTTGCCACGGAACAGTCTTCGTTGTCGGGAAGATGCGTGATCTAAATACATTCAAATATGTATCCGCTCATGAGACAATAACCCTGATAAATGCTTCAATAATATTGAAAAAGGAAGAGTATGAGTATTCAACATTTCCGTGTCGCCCTTATTCCCTTTTTGGCGTTTTTCCCCCCTTCCTCTTTGCTCACCAGAAGCGCTGGTGAAAGTAAAAGATGCTGAAGATCGGTTGGGTGCACCGAGTGGGTTACATCGAACTGGATCTCAACAGCGGTAAGATCGCTTGAGAGTTTTCGCCCCCGAAAAACATTTTCCCAATGATGAGCACTTTTAAAGTTCTGCTATGTGGCGCGGTATTATCCCGTACTGACGCCGGGCAAGAGCAACTCGGTCGCCGCATACACTATTCTCAGAATGACTTGGTTGAGTACTCACCAGTCACAGAAAAGCATCTTACGGATGGCATGACAGTAAGAGAATTATGCAGTGCTGCCATAACCATGAGTGATAACACTGCGGCCAACTTACTTCTGACAACGATCGGAGGACCGAAGGAGCTAACCGCTTTTTTGCACAACATGGGGGATCATGTAACTCGCCTTAATCGTCGGGAACCGGAGCTGAATGAAGCCATACCAAACGACGAGCGTGACACCACGATGCCTGTAGCAATGGCAACAACGTTGCGCAAACTATTAACTGGCGAACTACTTACTCTAGCTTCCGGCAACAATTAATAGACTGGATGGAGGCGGATAAAGTTGCAGGACCACTTCTGCGCTCGGCCCTTCCGGCTGGCTGGTTTATTGCTGATAAATCTGGAGCCGGTGAGCGTCGGTATCGCGGTATCATTGCAGCACTCGGGCCGGAAACATGGCTAGCCCCGTATCGTAGTTATCTACACGACGGGGAGTCAGGCAACTATGGATGAACGAAATCGACAGATCGCTGAGATAGGTGCCTCACTGATTAAGCATTGGTAAATTACCGCCTTTGAGTGAGCTGATACCGCTCGCCGGCAGCCGAACGACCGAGCGCAGCGAGTTCAGTGAGCGAGGAAGCCTGCATAACGCGAAGTAATCTTTTCGGTTTTAAAGAAAAAGGGCAGGGTGGTGACACCTTGCCCTTTTTTGCCGGACTGCAGCGGCCAGCTACTAGTAGGGAGACCAGAAACAAAAAAAGGCCCCCGTTAGGGAGGCCTTAAATAATTGGACTATCCCCTAAACTTCAAAGGACCAAAACGAAAAAAGACGCTTTTCAGCGTCTTATTGTCGGTCTTTTGGTACCGAGTTATTAATATGCGCGCAGCGTCTGGAAAACCGAGGCCAAAAGACGTGCGTCTTTGATGCCCGGTTGCGACTCTACAGCAGAATTAAAATCAAGTCCGGCGCAGCCGGTTGTCCGCTTCCACGCAGTTATCTGCGCCTAGAGCCCCGCCAGCAGAACGTTGCCAAGCGATTGACCATTTAATAGTGACCAGTCAAAACGTTGCCCGCTTCCACCCTGGCCGTTGTCTAAAACGTATTTATCAACGTGCTGAAGGTTGGCGGGCAGGGTTTCACCGACGCTTAATGCTTTCCAGATGGCAACATGTGCTGGCAGAGCTTCACGCAGCGTATCGATATACAGCTGTTCTACCGTACCATGCCGTTGCACTGCCGCCAGCGATAACACCTTAGCTTTGTCCACCACATCGGCAATATCGTGATTGCGGAACACGCCAACATACTGCAACGGTGCCGCAGCCATCACTTCCTGCGCCTGTTCAACGTTGACGCAACGCGGTGATGTCGCAACAAAAATCAACCCACCGTAAATCGCGCCCGCGTCATAAGCTGCTTAAGCATCTTCCCCACGCGCTCGCCACATACTTTCTCACCCAGCAACACCCGGCGCACGGCGGCGTGCAAATCGTCATGGGCCATCAACGCCGAACCAATCAGAAAACCGTTAGCGAAGTGGCTTAACTCGCGCACCTGAGCGTAAGTATTGATGCCGGATTCGCTGATTACCGTCACGTTGTGCCCCAGTTTCGGCGCAAGCTCGCGGGTACGGTTGAGATCAATCGACAAATCACGCAGATCGCGGTTGTTGATGCCAACGACCTTTGCTCCCAATGCAATGGCGCGCTCCTGTTCCTCTTCATTACTGACTTCGGTCAGCACCCCCATCTCCAGACTGTGAGCGACGGCGGCAAGCTGGCGATATTGGTCGTCATCCAGTACTGAAAGCATTAATAAGCAGGCATCGGCCTGGTGATGGCGCGCCAGATAGATCTGGTAAGGGTCGATAATGAAGTCTTTACATAAAATCGGCTGCGGGGCGATTTGGCTGACGATGGGGAGGAAATTAAAGCTCCCCTGAAAATATTTCTCATCAGTCAGCACCGAAATTGCCGAAGCGTAATGTTTATAAATGGCGGCAATGCGTGCTGGATCGAAACCATCACGGATCACGCCTTTTGACGGCGACGCTTTCTTGCACTCCAGAATAAACGCCGTGCGCGCACCCTGTAGCGCATCATAAAAATGTCGCCGTGCTCGGCTGAACCTCATTCTGAAAACTGGCCAGCGGTTGCTGCTGTTTGCGGGCTTCTACCCAAATCGCCTTGTCTGCGACGATTTTCGCTAAAACGGTTTGCATCATCTAGTAGTCCTGTGTGACTCTAAGTATTTAGTTTCTCGTTTCTTCTTCTTCCAACAGAAGAAGCGGAACTAAGCGCGCCACTCGATCGACACAGAACGAAAAAAGACGCTCGAAAGCGTCTCTTTTCTGGAATTTGGTACCGAGGTCCGCACAGGTGGATGCGGACCAAAACGAAAAAAGGCCCCCCTTTGGGAGACTTTTCTGGAATTTGGTACCGAGTTATTAGGCCGCACGTTCAAGTGCAGCCACGGATAAATTTGCACTGAGCCTGGGTGGGATTCGGACTCGACCGCATAGCCTTCAGGAGTGAGTTTTGTGCAATACCAACCGACGACTTGACCCTGCCAAGCGGCACGGATTTATTTGCGTACGCAATCCCCTAAGCCAAAGGTGGCACTCAGGGGAAGCGCAAACTGCCCTGCAACGGGAGCGTTGGCTTCATCGCTACTTTGACCCATCTAGTATTTCTCCTCTTTCTCTAGTAAAGTGTTTAGTTCCCTCTTTGCGTCCTTCGATCCGAAAAGTTCTCTGATAGCTAGCATAGTCCCTAGGACTGAGCTAGCTGTCAACTCTAGAAGCGGCCGCGAATTCCAGAAATCATCCTTAGCGAAAGCTAAGGATTTTTTTTATCTGAAATTCTGCCTCGTGATACGCCTATTTTTATAGGTTAATGTCATGATAATAATGGTTTCTTAGACGTCAGGTGGCACCATGGAATAGACTGGATGGAGGCGGATAAAGTTGCAGGACCACTTCTGCGCTCGGCCCTTCCGGCTGGCTGGTTTATTGCTGATAAATCTGGAGACGGTGAGCATGCAGGTATTAGCGGTATCATTGCAGCACTGCAGCGGGTAAGCCCTCCGTATCGTAGTTATCTACACGACGGGGAGTCAGGGCGACTATGGATGAACGAAATAGACAGATCGCTGAGATACGTGCCCCTCACTGATTAAGCATTGGTAACTGTCAGACCAAGTTTACTCATATATACTTTAGATTGATTTTAAACTTTCATTTTTGAATTTAAAAGGATCTAGGTGAAGATCCTTTTTGATAATACTGCATGACCAAAATCCCTTAACGTCGAGTTTTCGTTCCACTGAGCGTCAGACCCCTTAATAAGATGATCTTGTTTGAGATCGTTTTGTAGTTCGCGCGTAATCTCTTGCTCTGAAAACGAAAAAACCGCCTTGCGGGCGGTTTTCGAAGGTTATTCTGACTCTACCAACTCTTTGAACCGAGGTAACTGGCTTGGAGGACGCAGTCACCAAAACTTGTCCTTTCAGTTTAGCCTTAACCGGCACATGACTTCAAGACTAACTCCTCTAAATCAATTACCAGTGGCTGCTGCCAGTGGTGCTTTTGCATGTCTTTCCGGGTTGGACTCAAGACGATAGTTACCGGATAAGGCGCAGCGGTCGGACTGAACGGGGGGTTCGTGCATACAGTCCAGCTTGGAGCGAACTGCCTACCCGGAACTGAGTGTCAGGCGTGGAATGAGACAAACGCGGCCATAACAGCGGAATGACACCGGTAAACCGAAAGGCAGGAACAGGAGAGCGCACGAGGAGGCCGGTG
+
CBECEJGHECEGFJHJJJHHCBABBEJJJJJEIFCIEAHF>=;:A555445;675236GJJJJGGIJIDC8((((BFJJCABA=;>88556AJJEBCEJGJJJIH<<996;A>0/-)+++;AH@JBE65455444:6@@GJIEJFE@?.'(ICJIF@?....;EBAFE9999EFEE??:::=399''',**()).//022133<><;=;:56213445;<>::E8JEBBEFIIJGBFDFDJGFJJJIJJGHGHJJJJJIJJGJFJJJJHE::8+(,/.22A>>CE?:669?EEJJFFHJJJJJJIFHCCFDG>==>EJJJJFCBE@>)))+1166122221114>66;<C?@@?@JFDCDIJIDFGFHHJGFGIJJJJJJGJA><7777---49%%%&)*,++*,+,-,)*7777:<7:989AJIFJJBAACHHIJFJJHJJJJJGDEBECA@@GCJHHJGJJJJJJJJJHJJJJJHJJJFJJGJJJJJJJIJJJJJIJGJJJHG((((3/',,/8<<=B@CFFBCDC?@77745458EFDDFJFJJIHJHHJIJJGGJJJGJJFFEGJEFJJGHHJHHHIIJGJHIGGFDEB??@B=11ADGIJJJJIHJIIJDEHJGEJ5555FEJJJIGEJJJHDJFJF;6533;71+*-(''''&&+/**)+,,((%(*(('+*..('&'('&&%%$%''(,;=<=>>>>@IEICCJECBF?=>6)(((--,*)''''&&-13?AGHHJJJGB?@@DEGCGA><=@ACEE@AB=*(/(*6224=BEDIHCJJF;;;:+8,,,,2122333=;9/(33>@BJJJJJJJFGHJJJGEGDEIDEDEGIJFGHG?@FEC=33100,./-,--?6664>E?BBACJJ;;;<D>>>==<@JDHIIIJGD@>9/066?IJEHGEI9334431)))(&&(>AADDCFJ=<JGHIJGJJJDG@@;<>FFEJIJCDG1112:9?768776699JEJGJJJJJJHHJJJHHE8888JJHJHHJJIJJHEIHB<0000A>:;;<<;;>:;;;CDBB8778;EBBHEJCCCGJJ=<<:002>>A@@5440000:FEDDD;;8822:@A@GGIF443434..//AGBHHG@@@BB@>=8999AAACJJJHFFFEHEB@@CJFIIJHGHJJGJIHJJJIIJJJ7777GA877678;>><?@AFIJDGEDIFJJGJGJJJFJHJJIF5??@????AEAJ1JFJJGJGJGJJJIBC@2222JGHHJIJGJJGHJJJJJ==<<GEHDACBA>DABDBJA@BAHJIJEHJJJJJJJJJJJJHIJJJIJJJJG.---JIJHFEJHJF::::10+''''...34FFJJJJJIEH@@@<<<.**-.,&&&'&&''&&&&&%&%%'(/;<?@?>>>=GJFJFFJFEIGHFJHJJJDJFEC222499++,,,+++3//61'%%&)))+.336?888;>>>?DHEF@A@B;;<<EJJJHJJHJJJJJJHJJFECCBIFABBDJFCCHA;:=>=888.*,/,DDJJJIAAA?33344333/0)***3--+*)+))..1211/1985445:?@GGJFD@ABAGDC@=>>>JE==;@IH@@@BCBDHHJJJJEHFFJEJJIJJHFIF:77B:=@EDEG@??=CCBC=:7676431)('(+./,+++---=CA@<8624A8779FJJJHHCJIJJA;:(((5DEED>?='''*37,AEIJFJIJJCA@@>>?<=<<==>CJGDD111DA3338FFHFJHGJJGHJGIJEJJIJHDHB5:-)('')(''(<=57659=?A@AC7778:66;;66ADD@AAAJHDHJJJFIFJDD;<<=GGGJGIEJFGFIFJIJJHFHDCFEHJJJJJJIGGIJJGFJJJJJJIJJJJJGJJHJHJGFIJJJJC@>D;=3.-16669:?JJJJJJIIJJEFJF@;*(%%+09>:43.===BDGFFJGIJHHGIH4333<BB<::;?5331/0-09<>AB:99:FJ==>8:9>///047;JJJJJJHIHJJJJ@<::=?A''''./03005545447555('&%$#''&&&%&$$%'.'....ABGJJIFFGJFJJJJFEJJFEJEFJJJEHGJEJJJJHEEB@633@IHFIGFJJIJJJIJGHJGGJJJEHD11))***-/2--441---+)99:9;>77610-.18+++'&&&.++,,.=6<IFGJFIGDH6444344110/45=@?>B,,48>))))@>@DFF<9778BDGA@@EG))))0125:JACCCJIJJJGIJJJJJ9999:::::B@@>=@AJFGDFJDBFC><ADBBGJJ??7--2.2,///86655.,,-;B?<<;;::;777881-*(%$$&%%%&7-..4/--.('&%&'(111221114+-**8879>>5558GGHDEHIDJJDBFGJJJJIHFDDEHJJJJJIDGJJHJGBBA8888?CBB888<HJJJJJFJJIHDFJJJJJJJGJJGGGJHGGHEIJGJJJJGJGJIHFJIJJEDECJGAABJJGJJFIHIIIJJIJJJJJJJJGID>CCDDDDHGFHIJHJJHJFJFF@BGHFC+++.1011210--/899:AAAABAAB99ABJGFJDFJHJJJIJJJJHEDEFGJCHJFDG?AIHHJJHFGEJJJDBCBEGJJJJ=8?=?>A222279AGJJJJIEJIJEIJ6555>?==33--..844CGHGIIIIJFJJDHD@:9:<:AGIJJE::::HJJJFJDGGJJIFIEJJIJGIEJHIJHFFIGJJJJFGA10//,,+*%%&((()423204-.,++,1@@AFFHGJJEHEEDJJJJIHJJJJJJJJIIJEEHII998:J>767>>JJJJEEGHFGJF??@?DIHJFHJGGFJFHIJJG:>EA=33BEJCBAA4333>JJJIEJJGHGIGGJCFGFD>>9;;>AJJJFGJJJJABBFDDHJGJEJBAB>?8742222123.,,-9;:;@@B??BFJIJDBDBGJJHGIEJJECJBDBDCA@=9;=>=997332101143335;<IEE@AEGJJGJJFJJIHJF000009DJJ?>:87*''??64555ICEDFFDCCJEJEGJIJJIJJJJJJJJJGHJJGGJJHADGGB<002/=A>=::<<@IJGJAABAHJJHCEIEHGEFIGIED::BABADD9878>=>DJJFJHFHEJIJHJJJEHJFJGB<1.'&$&&&''(,.455>>?BEDBJB??A@CB:H:::.'')((('$$&'//.--02//.,+(&''+)%$$$&'(&%%&*&&&.7;CDEDJDEEBABHJJGBEI@>=@@>A70-.4841330110322///00:<CEDHCDDCJHJCACJDCFGD522<B<<;@@HDHG8:;=,,,.+%$$&.6345CCJBED?FFDBC?<;7734555776)))*,,+%%%()()+-/0-:'''JHHFEFGJGEDD==:8781/.-&&&&&'&'159<@=>?EFJGEEEECDJFFJEFECD=;<6622<>@<<;=CB;::9;;<>@??D;BEJGGDDC?;::84313.-.06,)&&&)-+)%'--./19::@@@?AGJJGJHJGGDIDA?6448>JJC?<50,,-----.010,''0667AD@DBFGEDEJFBDHDJDCDCB6566<?>?9889AA<<;;DBAE:88--27677:;=BFJIJHDE9:EEJDC>::60=;;=<>9($$&&)))-.7744--''&&($&((((((0----.><7,,,,/(&&&8<<@CBC8443633/155@JJECDDB6555????AHIJIJJEIGJIDFJJEFJJJA99>>?<:::;67@=??AGEJJJJ?=7455<=>===<???HJHJIJJJFJJEJGJJJJJIJJJJIJGGEGJJHJJJJJIG11112<****?FGJFEEJFFGJJJJJFJHFJFFFJJFJJCBCA;87//-%%%%)((()3348:;=A3222;;>GJJCBBJJHJHHFFIJJIHJHJJJJJJ51113721-.+'&&(+))()***))(('%'$$**2FEH;999:;333243,*''$$&%%&())*,,'&&*9BEIE=<<<GJGJCDGEBBA899JE<;4..32+/.--23568<6666EDEHJ><;<;,,,,<;</,,,((&$$&0+)()8>@DFCFJDGJEBCCECDGIJFJF;00BHGIJIFFJJFDCCEHJCJBCHD8111DEHBDBCA@DC@@??:89<==8)''',64GJGDA@BC;2247AD@==<<4448<<:<>111022,+**)*++.//.--1301---()''%'*,797579AFCJG>>>>EEJE76566JJ>190/,+,+&&&&('$$%&')((*-3337B0($$$#$$%&&)*..4.-,,44<;...2BDIE988<?=?;41112;*+&&4CBBBABB'''-4876&%%%(&%%&&$&())*.511894@CBFDIDD@@FCD<:98+'+)+()%&&,///0==<@HJJJFEFEGFIF311153144358)5@?<<<--,/(((()&'++.-,+,1556JDC??CG6666EEFJ>JJJHGFJIIJGHBB><=<>944>A=:;;>?=<B67;+<CCHCBB<<<<JJIHEFJHJJJJJIJJJJF=;=ADCCDC4444344@C>?FDEJEIB=<>A;;999:?@ECEFJFJJJJECFHJDBDBJDID1*048=DEFEJ?>>@ECBBBHFDD:.,.-*)))..<>?CDDDGGJJFDEB@@?EBHHIGCFHGIEJGGHJIEGEFFFGJEHIJFJHICIDFD4444,,,2)/-().+'$
@Glass_T7V_4_D3_12_1_28
ACTTTGCTTGAGAAAAAGGGCGAAATACTGATACGGTCAAAGTAGCAATGACCAACGCTTCCGTTCCGGCAGTTTGCGCTTCCTGATGCCTGCTTTTCCTCACGGGGATCGCGTACGCAAGAAATCTGGTCACTGGCCAGGTAAAGTCGTCGGTTGGTATTGCACAAAACTCACTCCTGAAGGCTACGATGGTCCAAATCCCACCCAGGCTCGTGGAATTTTCTTCTGTGGCTGCACTTGAACGTGTGGCCTAATAACTGGGACCAAATTCCAAAAGACCTGCCGAAAGGGGGGCCTTTATCCGTTTTCGTCGCATTCACCTGTGCGGACCTCGGTACCAAATTCCAGAAAAGAGACGCTTTAAGCGCCTCTTTTTCGTTTTGGTCCATCGAGTGGCGCGCTTAGTTCCTCGTTTTCTCTAGTTGGAAGAAGAAGAAACGAGAAACTAAATACTAAAATCCTCGCACAACTATAGATGATGCAAACCGTTTTAGCGAAAATCGTCGCAGACAAGGCGATTTGGGTAGAAGCCCGCAAACAGCAGCAACCGCTGGCCAGTTTTCAGAATGAGGTTCAGCCGAGCACGCGACATTTTTATGATGCGCTACAGGGTGCGCGCACGGCGTTTATTCTGGAGTGAGGAAGAAAGCGTCGCCGTAAAAGGCGTGATCCGTAATGATCTCGATCCAGCGCGCATTGCCGCCATTTATAAACATTACGCTTCGGCAATTTCGGTGCTGACTGATGGAAAATATTTTCAGGGGAAAAGTTTAATTCCTCCATCGTAGCCAGATCACTCACCAGTCAGTTTCTGTAAAGACTTCATTATCGACCCTTACCAGATCTATCTGGCGCGCTATTACCAGGCCGATGCCTGCTTATTAATGCTTTCAGTACTGGATGACGACCAATATCGCAGGCTTGCCGCCGTCGCTCACAGTCTGGAGATGGGGGTGTTGACCGAAGTCAGTAATGAAGAGGAACAGGAGCGCGCCATTGCATTGGGAGCAAAGGTCGTTGGCATCAACAACCGCGATCTGCGTGATTTGTCGATTGATACAAACCGTACCCACAAGCTGCGCCAAAACTGGGGCACAACCTGAGGTAGTCGCGCAAATACAGCAGATCAATACTTACGCTCAGGTGCGCGAGTTAAGCCACTTCGCTAACGGTTTTCTGATTGGTTCGGCGTTGATAAGGCCCATGACGATTTGCACGCCGCCGTGCGCCGGGTGTTGCTGGGTCAGGAATGAATCTGGCCTGACGCGCATCAACGGGCAAGATGCTAAAGCAGCTTATGACGCGGGCGCGATTTACGGTGGAGACGTTCAACATCACCGCGTTGCGTCAAACATAAACGGCGCAGGAAGTGATGGCTGCGGCACCGTTGCAGTATGTTGGCGTGTTCCGCAATCACGATATTGCCGATGTGGTGGACGAAGAGCAGGTGTTATCGCTGGCGGCAGTGCAACTGCATGGTAATGAAGAACAGCTGTATATGGATTCGCTGCGTGAAGCTCTGCCAGGCGCATGTTGCCATCTGGAAAGCATTAAGCGTCGGTGAAACCCTGCCCGCCCGCGAGTTTCAGCACGTTGATAAATATGTTTTAGACAACGGCCAGGGTGGAAGCGGGCAACGTTTTGACTGGTCACTATTAAATGGTCAATCGCTTGGCAACGTTCTGCTGGCGGGGGGCTTAGGCGCAGATAACTGCGTGGAAGCGGCACAAACCGGCTGCGCCGGACTGATTTCTTGAATTCTGCTGTGGCGCGTCGGGTCCGGGCCTCAAGACGCACAGTCTCGCGGCCTCGGTTTTCCAGACGCTGCGCGCATATTAATAACTCGGTACCAAAGACGAACAATAAGACGCTGAAAAGCGTCTTTTTTTCGTTTTGGTCCTTTGAAAAGTTTAGGGGATAGTCCAATTCTGAAGGCCTCCCTAACGGGGGGCCTTTTTTTGTTTCTGGTCTCCCTACTAGTAGCGGCCGCTGCAGTCCGGCAAAAAAGGGCAAGGTGTAGACCACCCTGCCCTTTTCTTAAAACCGAAAAGATTACTTCGCGTTATGCAGGCTTCCTCGCTCACTGACTCGCTGCGCTCGGTCGTTCGGCTGCGGCGAGCGGTACTGGCTTCACTCAAAGGCGGTAATTTGCCAATACTTAATCAGTGAGGCACCTATCTCGGCGAATATGTCTATTTGGTTGGTAGGTAAGTTGGCCTGACTCCCCGTCGTGTAGATAACTACGATACGGGAGGGCTTACCATCTGGCCCCAGTGCTGCAATGATCCCGCGAGACCCACGCTCACCGGCTCCAGATTTATCAGCAATAAACCAGCCAGCCGGAAGGGCCGAGCGCAGAAGTGGTCCTGCAACTTTATCCGCCTCCATCCAGTCTATTAATTGTTGCCGGGAAGCTGAGTAAGTAGTTCGCCAGTTAATAGTTTGCGCAACGTTGTTGCCATTGCTACAGGCATCGTGGTGTCACGCTCGTCGTTTGGTATGGCTCGTTCGCTCCGGTTCCCAACGATCAAGGCGAGTTACATGATCCCCATGTTGTGCAAAAAAGCGGTTAGCTCCTTCGGTCCTCCGATCGTTGTCAGAAGTAAGTTGGCCGCAGTGTTATCGCTCCCATGGTTATGGCAGCGCTGCATAATTCTCTTACTGTCATGCCATCCGTAAGATGCTTTTCTGTGACTGGTGAGTACTCAACTAAAATCATTCTGATGAGTGTATGCGGCGACCGAGTTGCTCCCCGGCGTCAATACGGGATAATACCGCGCCACATAGCAGAACTTTAAAAGTGCTCATCATTGGAAAACATTCTGGGGCGAGAACGATCTTACCGCTGTTGAGATCCAGTTCGATGTAACCCACTCGTGCACCCAACTGATCTTCAGCATCTTTTTACTTTCACCAGCGTTTCTGGGTGAGCAAAACAGGAAGGCAAAATGCCGCAAAAAAGGGAATAAGGGCGACACGGAAATGTTGAATACTCATATTCTTCCTTTTTTCAATATTATTGAAGCATTTATCAGGGTTATTGTCTCATGAGCGGATACATATTTGAATGTATTTAGATCACGCATCTTCCCGACAACGCAGACCGTTCCGTGGCAAAGCAAAAGTTCAAAATCACCAACTGGTCCACCTACAACGAAGCTTCTCATCAACCGTGGCTCCCTCACTTTCTGGCTGGATGATGGGGCGATTCAGGCCTGGTATGAGTCAGCAACACCTTCTTCACGAGGCAGACCTCAGCGCTAGCGGAGTGTATACTGGCTTACTATGTTGGCACTGATGAGGGTGTCAGTGAAGTGCTCATATGGCAGGAAAAAGGCTGCACCGGTATCAGCAGGATGTGATGCCAGGGTATATCCCGCTTCCTCGCTCACTGACTCGCTACGCTGGTCGATTGACTGCGGCGAGCGGAAATGGCTTACGAACGGCCGAGTTGAAGATGCCAGGAAGATACTTAACAGGGAAGTGAGAAGGGCCGCGGCGAGGCAACTTGCATGGCTTCGCCCCTGACAAGCATCACGAAATCTGACGCTCAAATCAGTGGTGGCGAAACCCGACAGGACTATAAAGATACCAGGCGTTTCCCCCTGGCGGCTCCCTCGTGCGCTCTCCTGTTCCTGCCTTTCGGTTTACCGGTGTCATTGCGGCGTGCTATAGCCACGTTTGTCATTCCACGCCTGACACTCAGTTGCCGGGTAGGCCGTTCACTCCAGGGCTTGGAACTATGCGCGGCCCCCGTCAGTCCGACCGCTGCGCCTATCCGGTAACTATCGTCTTGAGTCCAACCCGGAAAGACATGCAAAAGCACCACTGGCAGCAGCCACTGGTAATTGATTTGGAGTTAGTCTTGAAGTCATGCGCCGGTTAAGGCTAAACTGAAAGGACAAGTTTTGGTGACTGCGCTCCTCCAAGCCAGTTACCTCGGTTGGAAAGAAGTTGGTGGCTCAGAGAACCTTCGAAAAACCGCCCTGCAAGGCGGTTTTTTCGTTTTCAGGAGCAAGAGATTACGCGCAGACCAAAACAATATCTAATCATCTTATAAGGGGTCTGACGCTCAGTGGAACGAAAACTCACGTTAAGGGATTTTGGTAGTAGAATTATGGAAAAAGGATCTAGCCTCAAATCCTTTTAAAATTAAAAATGAAGTTTTAAATCAATCTAAAGTATATATGAGTAAACTTGGTCTGACAGTTACCAATGCTTAATCAGTGAGGCACCTATCTCAGCAATCTGTGCCTATTTCGTTCATCCATAGTTGCCTGACTCCCCCGTCGTGTAGATGACTAGATACGGGAGGGCTTACCATCTGGCCCCAGTGCTGCAATGATACCGCGAGACCCACGCTCACCGGCTCCAGATTTATCAGCAATAAACCAGCCAGCCGGAAGGGCCGAGCGCAGAATGGTCCTGCAACTTTATCCACCTCCATCCAGTCTCTTCCATGGTGCCGCCTGACGTCTAAGAAACCATTATTATCATGACATTAACCTATAAAAATAGGCGTATCACGAGGCAGAATTTCAGATAAAAAAAATCCTTAGCTTTCGCTAAGGATGATTTCTGGAATTCAGGCCGCTTCTAGAGTTGACAGCTAGCTCAGTCCTAGGGACTATGCTCACTCTTAGAACTTTTCGGATCAAGCTATGAAGGACGCAAAGAGGGAACTAAACACTTTACTAGAGAAGAGGAGAAATACTAGATGGGTCAAAGTAGCGATGAAGCCAACGCTCCCGTTTGCGGAGAGGTTGCACTTGCCTCGTGCCACCTTTGGCTCCGGGGATCGCGTCCAAGATGATCTCCTTGGCGAGGTTGAGAATCGTCGGTGGTATTGCACAAACTCACTCCTGAAGGCTATGCGGTAGGTCCAAATCCCACCAGGCTCAGTGCAAGTACTCCTGTTGTGCGCTGCGCTGGAGCTGTTGGCCCCTCATAACTGGATCCAATTCCAGAAGAGGGCCTCCCGAAAGGGGGGCCTTTTTCGTTTTCATCACATCCACCTGTGCGAAGGTTCCTCGGTACCAAATTGCAGAAAAAGAGACGCTTTCGAGCGTCTTTTTTCGTTTTGGTCCATCGAGTGGCGCGCTTAGTTCCTCGTTTTCTCTCGTTGGAAGAAGAAGAAACGAGAAACTAAATACTAGAGTCACACAGGACTACTAGATGATGCAAACCGTTTTAGCGAAAATCGTCGCAGACAAGGCGATTTGGGTAGAAGCCCGCAAACAGCAGCAACCGCTGGCCAGTTTTCAGAATGAGGTTCAGCCGAGCACGCGACATTTTTTATGATGCGCTACAGGGTGCGCGCACGGCGTTTATTCTGGAGTGCAAGAAAGCGTCGCCGTCAAAAGGCGTGATCCGTGATGATTTCAATCCAGCACGCATTGCCGCCATTTATAAAACATTACGCTTCGGCAATTTCGGTGCTGACTGATGAGAATGTTTTCAGGGGAGCTTTAATTTCCTGCCCCATCGTCAGCCAAATCGCCCCGCAGCCGTTATGTAAAGACTTCATTATGACCTACCGAATATTTTGTGGCGCTTTACAGGCCGATGCCTGCTTCCTGATCTATCAGGTACCTGGATGACAACCGATCTCGCCACTTCCGCGTCGGCTGGCGGCTGGAGATGGGGGTGCTGACCGAAGTCAGTAATGAAGAGGAACAGGAGCGCGCCATTGCGGGTCTGGGAGGCAAAGGTCGTTGGCATCAACAACCGCGATCTGCGTGATTCTGGATTACTGATCTCAACCGTACCCGCGAGCTTGCGCCGAAAACTGGGGCACAACGTGACGGTAATCAGCGAATCCGGCATCAATACTGTACGCTCAGTTGCGCGAGTTAAGCCACTTCGCTAACGGTTTTCTGATTGGTTCGGCGTTGATGGCCCATAACGATGTGCACGCCGCCGTGCGCCGGGTGTTGCTGCGCGTAAATAAAGTATGTGGCCTGACGCGTGGGCGAGATCCTCAAGCGACTTATGACGCGGGCGCGGTTCCAGTGCGGGTTGATTTTTGTTCAACGTGACGTCGACGTTTGAACGGCGCGGAAGTGATGAGCTCCAGCTGGTGGTGTGTTGACGTGTTGCCGCAGATCACGATATTGCCGATGTCTGGTGGACAAAGCTAAGGTGTTATCACTGGCGGCAGTGCAACTGCATGGTAATGAAGAACAGCTGTATATCGATACGCTGCGTGAAGCTCTGCCAGCACATGTTGCCATCTGGAAAGCATTAAGCGTCGGTGAAACCCTGCCGCCCGCGAGTTTCAGCACGTTGATAAATATGTTTTAGACAACGGCCAGGGTGGAAGCGGGCAACGTTTTGACTGGTCACTATTAAATGGTCAATCGCTTGGCAACGTTCTGCTGGCGGGGGGCTTAGGCGCAGATAACTGCGTGGAAGCGGCACAAACCGGCTGCGCCGGACTTGATTGAATTCTGCTGTAGAGTCGCAGACCGGGCATCAAAGCGCACGTCTTTGGCCTCGGTCTTCCAGACGCTGCGCATATAATAACTCGGTACCAAAGCGAACAATAAGACGCTGAAAAGCGGCCTTTTTTCGTTTTGGTCCTTTGAAGTTTAGGGGATAGTCCAATTATTGAAGGCCTCCCTAACGGGGGGCCTTTTTTTGTTTCTGGTCTCCCTACTAGTAGCGGCCGCTGCAGTCCGGCAAAAAAGGGCAAGGTGTCACCACCCTGCCCTTTTTATTTAAAACCGAAAAGATTACTTCGCGTTATGCAGGCTTCCTCGCTCACTGACTCGCTGCGCTCGGTCGTTCGGCTGCGGCGAGCGGTATCAGCTCACTCAAAGGCGGTAATTTACCAATGCTTAATCAGTGAGGCACCTATCTCAGCAATCTGTCTATTTCGTTCATCCATAGTTGCCTGACTCCCGTCGTGTAGATAACTACGATACGGGAGGGCTTACCATCTGGCCCCAGTGCTGCAGATGATATTGCGCAAGACCCACGCTCACCGGCTCCAGATTTATCAGCAATCGGCAAGGCAAAGGCCGAGCACAGAAGTCATATGCAACTTTATCCACCTCCATCCAGTCTATTAATTGTTGCAAAGTAGAGTAAGTAGTTCGCCAGTTAATAGTTTGCGCAACGTTGTTGCCATTGCTACAGGCATCGTGGTGTCACGCTTCGTCGTTTGGTATCGCTTCGTTCGCTCCGGTTCCCAACGATCAAGGCGAGTTCCTATTGAATCCCCCATGTTGTGCAAAAAAGCGGTTAGCTCCTTCGTCCTCCGATCGTTGTCAGAAGTAAGTTGGCCGCAGTGTTATCACTCATGGTTATGGCAGCACTGCATAATTCTCTTACTGTCATGCCATCCGTAAGATGCTTTTCTGTAACTGGTCGGCTACGAACCAAGTCATTCTGAGAATAGTGTATGCGGCGACCGAGTTGCTCTTGCCGCATCAATACGGGATAATACCGCACATAGCAAACTATCAAAAGTATCATGATTGGAAAACGTCTTTTAACGAGTACAAGATATACATTGTAAATGCAGTTCAATGTCATCCATCGTCACCCAACTAATTCTCAGCGAGCATCTTTACTTCACGCTCTGGGTGAGCAAAAACAGGAAGGCAAAATGCACGAAAAAAGGGAATAAGGGCGACACGGAAATGTTGAATACTCATACTCTTCCTTTTTCAATATTATTGAAGCATTTATCAGGGTTATTGTCTCATGAGCGGATACATATTTGAATGTATTTAGATCGCGCGTCTTTCCGACAACGCAGACCGTTCCGTGGCAAAGCAAAAGTTCAAAATCACCAACTGGTCCACCTACAACAAAGCTCTCATCAACCGTGGCTCCCTCGCTTTCTGGCTGGATGATGGGGCATCCAGGCCTGGTATGAGTCAGCAACACCTTCTTCACGAGGCAGCCTCAGCGCTAGCGGAGTGTATCTCGGCTTACTATGGCACTGATGAGGGTGTCGGTGGATGCCTTCATGTGGCAGGAAAAAAGGCTGCACCAGTACGTCAGCAGAATATGTGATACCAGGATATATTCCGCTTCCTCGCTCACTGACTCGCTACGCTCAGTAGATAACCGCCCGGAAATGGCTTGCGCGAACGCGGCAAGATCCTGGAAACCCAGGAAGATGCTTAACAGGGAAGTGGAAGGCCTGGGCAGGCCAGTTCCATAGGCTCCGCCCCCCTGACAAGCGCAAATCTGACGCTCAGAATCAGTGGTGGCGAAACCCAACAGGTTGTAAAGAATGCCAGGCGTTTCCCTGGCGGCTCCCTCGTGCGCTCTCCTGTTCCTGCCTTTCGGTTTACCGGTGTCATTCCGCTGTTATGGCCACGTTACTCATCCAGCCTGACGCTCGGTCCGGGTAGGCAGTTCGCCTGCGAGCTGGACTGTATGCACGAACCCCCCGTTCAGTCCGACCGCTGCGCCTTATCCGGTAACTATCGTCTTGAGTCCAACCCGGAAAGACATGCAAAAGCACACCTGGCAGCAGCCACTGGTAATTGATTTGAGAGAATCATGTTTGAAGTAGTGCGCCAGTTAGCAACTTGGAAGGGAAGAGTTTGGTGACTGCGCTCCTCCAAGCCAGTTACCTCGGTTCAAGAGTTGGTGGCCAGAAAAGCCTCAAAAACCACCTGCAAGGCAACCGTTTTGAGCAAGAGATACGCGCAGACCAAAACAATATAGAGAAATCGTATTATAAGGGGTGTGACGCTCAGTGAATAGAAAACTCTGGTTAAGGGATTGGTCATGAGATTATACGAAAAGGATGTTTGCTCGTGTTTTAAATTGAAAATCTGAAGTTTAAATCAATATTCAAAGTGCTCTCGGTCAACTAATATAACGGTACCAATGCTTAATCAGCGTGAGGCCTTCTCGGCGGTGTTTTATTCGTTCATCCATAGTTGCCTGACTCCCCGTCGTGTAGATAACTACGATACAGGGAGGGCTTACCATCTGGCCCCAGTGCTGCAATGATACCGCGAGACCCACGCTCACCGGCTCCAGATTTATCAGCAATAAACCAGCCAGCCGGAAGGGCCGAGCGCAGAAGTGGTCCTGCAACTTTATCCGCCTCCATCCAGTCTATTCCATGGTGCCACCTGACGTCTAAGAAACCATTATTATCATGACATTAACCTATAAAAATAGGCGTATCACGAGGCAGAATTTCAGATAAAAAAAATCCTTAGCTTTCGCTAAGGATGATTTAAAATAGCAGCCACTTCTAGAGTTGACAGCTAGCTCAGTCCTGGGACTATGCTAGCTACTGGGATCAGGCTGTGGAGGGACCCAAC
+
'')*)%%%&$$#$%)))*)*''''++&&&&&&)(((((%&'')%%%$(('((((*,****++(./02%%'((((+''&&)(%%&)%&%&+&&%&&--'&&#$&$%)/0,+***./.00-+*()('))&%%$%'(*+147:;96/..0211++--99:@@CD>A22103A@D@9999F;?=<::3.&%%%&&&&,-(&&'+22+++,)67.;+''&('(()('%%%%%%/57<GDDBCBC@ACCCEGE5222400/&&'''&&&&&&&'&('))(&'(('(,()*(**/,<764,)(***%%$$()**/*))'&&&&)&%%(-))'(,+,+,0.-..0/.+-./'&'(*+-454024()34/-)))*('(%'()**3..//+('11112;2//075578;:;;<766=?CEC;;<FJID:7'&'(+079;><:=BA>@C>4127:++,,,,1+++((())%%%%%%&(()*68655;>644<B>>>@;;;EHH=>DJBBDCE655008232567:FJBBBBJJFJJIJJFEHGFCBADGJFJJJIJJFIHHJJ>=>?HDFEJJ;866>96999850'''*&&&&889<<=>@JHGJIFJIGIJJDFCDFBEEJJJJCB@BEHDCEFIDG322356400-&&''''48>>=</...50..*'',-10331./,,,.///01202/((((>;<<6787CCFACA@BBDJGJGG@AJGJJGGJHIEFDDFG0002G6,,-778,+++1++)''(*)*(''(+%%%%&)))**'%&&&*)*&('&&&.++,&%$'())))00//++)&'&$%$#$&'*(*:=AJIDDAAGFJJJJJJEC8A>6999A@CCA==@CGJJFGAABDJJGJJFHJFIHFFJIHIEBIE;HD;BFH@>==....03//<<?AJD??>>@ACAC*((&*2,/0055676778<AB>>?+**+:;=@@@@7,**,*)&'%&,+++8<A?AGJHIGJJFJJFGJIHJEJJJJJDDJGGCECB222+,*3=7679;>>::BGEFHGJJ@??=?@@DC<<<6822338=@@<10&&&&&%')')()+2622110-''()-/5//**)'((-45--:<?54112//)'%''(&%&%%%'()'*&&%$%%)&&&'()))()(-/:A??@EDGCED87//,((<@BADCDCFJIJHGGHJJJJJJFFEIC:C?7//06655>B**)),5:8888CIHGBABAIJDGFFJFEJGJGIHEEGEJFJJFE2222))()*+('%&%%()*55:ABB,,+,0/%###$%%%&%&((')./<CJJ;<<<B4GIFJFHGFFHJFGFF@://.06+)'('''()%(+1:=><?>;<:9<8742*,,,201(()-('(/1**-.?CCIEFC=<<70&%&+,-+,-+/0002266834ADHDB?888>3334BJBCDB;;9:>?GJJJHJJ@@@@))((&$&'&'(.+)))>CJJHJJGJJJFJEIACIDFJJFJHFFJJHFA=;FJJIIJJDA>66(((('%%&24200,,--22//33410-)'&'+)*/*+5....3121-/($$%%'%(++))-.@CBJHEEE<>?:567;5A==;;;?899:FJGJJHJGJHJJJEFJFDF>>>>>JJHJJFCGHJJD@99:822=9DDFIJGJJHGEJJJJHGIJIJIFHJIJJGJJJFJBABABJ7HFGGGJ><88A?AC<=866633.&&&/;=99::32233112BECG@<;882544:>CABAEHFFED=6423**21.*'&&'''B==<<><8+)(&$$%%%%&&$#$%'&%%&&&&'''(+0*)(()%&-.49BEA???BDE==>?=;:A>==:;9<8899A@==BBGJG@?>8:;8==DB>;;=>;99:3();;?>=@CIJJG6666954>IC<888@F:9:99992-*'(21,,++,,-DDB....513)+$%&&CAIEJGGCFJ??>32230,*))*,-5>@<8=A@BBDJHJHHFIDJFCFCEJJGFJHFDDJJJFBDDHIC::;B942..-0332213*((((/233677>8;;<>652)6BJHFABAEJB980&%%)&:BCDEDFB?;<?@CJGJDJEJHGJJIGGEHDEGIIJIFFJFJIJJIEC@@@BE>/-,''''((0-+'$$$%,&$$$$&))*9;=?>;9462''&&00,***/36++++...//*+**+,+*+*+++.--/.''$$'(..,------)+++**)'(&&&&*2345--633<6557G44HJHJGGJFA@FEJHGHGJCC?BEC@@<EB@@DGIJFJJGIJIJJ@??65:))**EEFIJFJJGJEA@?@JEGGDDGIHJJIJJJJG<;:111277<E/..2)(()1112345/;543012/-,-15--.=>=>CAD??>GFHHJHG9878>@DFFGJ?><<<678:9<<*((''':@>=9''(611150///=BDJGJJJIJH@@?@FJJJHJJGHJJJEGIHJJJJIJJJFJJIJJJJJJJJJFGJJJGJGDEI@?@@D?JJIG::98/.557-,,11<ABD@DJEGF5545989:HG>=>?>DAA9989@CDEFJJJFJCCACEJFHBA((7=>@AD??IICFJEJHHB?:66:99:9=?FEGIJFJEFJHIFJJFHEFEJJJGEA***)*)(-45>?CB@;;,+*)(&&)-.BDDIJGJAJDIJGJJJJJJJGJCDDCA?@DCB?JFGJ@>>?AACHC<96///011)%%%&%%&&%$&((&&&'*,,0*'666>><<;4444/.---(&&%$$35BBEJ87778=;;GHJJJJIJJDGBAC??<>88>?@EC:ECGEJEJGFIGE6556;=<?@?B=:4)))()&&&&&&)($&&'''445)))'**+/.,--//3@??>>5@@@AJFECEFFJJ@=<<BGJJJ@?@AHGDFB<468:99445549533394BHCEHJFJE@666>@A((((=59967798@>;;211/IAA@;?56;IJJHD@FH?BB4ABABA@@<..FJGHFEGB@?B876)*26))((77?@9:CIFB777FGD@AEBCDJJJJJJJJJFGFJJJII>654499C>>?>IJJFJJA@@?AD?GFJJHDCB????DC998899;;:663(8<AFGJGB@@@?@FH7=57EJFJGJJJJJJJJIIA:::JIJJGJBABCJJJ<;<<GJJIJJJ----<95,,?CJJHJJJJIJJJJDHDFDCJDIJJFDCDI@EDJHAH444B>211164346>HCB@?<7765679>///6>B@74585FJDFJJHJIJJIJGJJJJJIECC8444367970011>@@BBJJHEEJJ@CJJJJJHJGB=>A?=;3-,,**))((&(%%''(''(&&&%%''&'))*+*%%%$'.%%%%&&&''%%&*'''&'&%%%&&&%'.''1(55548=77DDDJHJJIHIGCCBBG:99-))()'&)(++.77?@E>>>?DA=DDE?<878694343+*)'$$%%''/4667:C3111::<;533464@EJGIHJF@?*(&&()(33200.00)'%%%%&'(('(''$$$''&'**-BB;:;GJEEDDEGHJJEGEJJGEJJHFAA@BEGJJHGJHJIHGAADA90/331222:::><=>A@:89734<=AAB=?91=GE8EB:;:97899?>@AFJEGHGCHF?EE?AGIJJFJJ?:99;=875038330(''%'&&''(('&&(&&&&/0.02-,,'%.,*+330046769230&%%%&&&%#%&'&$$$##$$$)./+*++10/1,(('(&'''%%%&((()+.336+)))+-.---****+)('&&(4589>@@??.2)))1234@@ACFEHJGJJJEGJJJGDCEDEHEJEFGDJDJJJJJJEGIJGFEEHEIJJIJIG@EC;.''223221/./++??DCD>>>?F?BDBJEFIGGJEBA?@=?HFJJIFIJJJIJJIHGJGJHJCDDGFJJIJFJFEJ>>>?>=;87/.-/+(%%)*/-((**09+**+56>?>??CADJ9<@CJFJFHCBBBAGF>>BBH?=::537>3224<B2,)'%'*.//<<<=@BD:::;=7213578A=)'')-%%%%'4787784511BCEJF::?@HEEGCAA@D??J;)))5651(''')+,-36<@?@GJCB?+++&%%%$%''$$$%)-0/(&%$$$'()+,*%%%&''''00)*,.60<AIJGDDJJJJJJHJIJHIJFEFJHJIHHHGGFF@AAAIJJIIGFDIFJJHI@@@@FJHJEFJFGHGJIJJGJJHJJICCCBDCFJ?766((((1,,'%&&(33323>>CFJGEJJBBDBIJJEJHJE?<87?6655779223>++++*&'(7=:95:61/,150/00:8:89DFFDCHIJJFJJ78=?>?:597@FDJGFFJHJGJJFFJA>?DJ==:788>=;@BBJEA@A5556=0//.---123/><A@:>)(((66('&&%%&,***-/3333320)''&%(*,314;<66778..//@==<=?;>72224666110261099:<;8;CBCGCDJDDHCGFECADCFDDEDCGGICEJEDDEDDGCB==>@EB?;=89>;;:9:444IJJJHEJFFEGHEGFGJEHJFGGDJD4444>7566??>>5&%'%'&%%&1844>?D@<=B6655322226556@D>==>JJCEED>>+*))*-,((+2356?@52.*+/33357552233:97****--/06:<GBAA@BD<;;;D@BC;0)&&('*473;>@FC=78,,:>=>>B;3339CABB@@@A?@?@DA==<=>//0055-+-&%$&$$%%(%&((++'''('&&&+6////6+$$%%()()+660'&&%'%$$%(()&#$#$$$$&%&(%%%&&&$##%$#####$%&%')''(%&((,/132119@CHJCFDBGJHCB=3--*&%$&')('(*.-,())%,,(*.--/))'''(((*())*.+'%%%$#$%%$#$$%'&&&%''#%'(*((&%%###$$%%%%&%(*-*,+'%&%*))'&'(&&&%&&,25345/)))/-,*(&&'(4*&&%%%,5,,78::=<,*)))+.-+++*../././*,*4/&(')*-9A@B@BHJDGEHJJA@@AFI@CEFFJJ7324BA655677DB@==>GIFIJEEEFFCBIJFEIJFJJJJJDBCADGEJFE<:82.0-01738::=BFIJJEFHDDDB;:<:98812=>A>??85522364435:;>DA943337&&(*./5FB?=9789??DEDDCEHFDFEJJJGGJJIJJJIIFJDGJJJJGIJJHJJIJJJCEJJJHFFJIIBAAFJBDEFJGGHJJJEEFEGJJJGEJHGGJGJIJIIJHIJJIJJJJJGFJHHHGGHJFJFJIHJJJJJCJIJJJEFFIJFJJJJJIJHADBBEC@AAIJIIJGDBFD@7IBBDDH<;BA2223CFEGGEFI999:JHA@@,,+-20))---,,--.;<C@9455/000CDBGJJJJFIIFJDD4448<A@?@?D-,+-9JHB>><87;>?>>?;0''',-4,++)+++651122----442210-*(('0++()+01---+**,/1,,,*(&'5*'''(('%%%'%',((('&%&))//;9889;;;322.),-&$$#$%%&&''*.32/0=;>444,++*&%'&(&'(&&%%'),+*)))&&%*.--('&'''-:9:9::EGFGDGC?@<;>DHJJDCF??>?E@>?C<;B;:7656222672///,)'&%%&&&*2764--12;>>78:ADJJJJIHJJJHJF@@@@F@IDHA???C;''&&&,.&%&&,9;HA@DFFAD@CBBAB@?@@@CAC>>1..4:FJJDEEJHHDFJHJJFFD===6556??A===>ADBCCCC6***)***-%$%).)),..+-..3556>;=@FHJJJJJJHGJJJJIJJJJJG;8008:998223HJJEHJEDEDI.-''''(('&&)))))325??AAB??@;DFHA::9871-&%&(%%%*-+++-(($$&'--,24/--**())*)(((+(%$#$$%'&%%)*+///332-,,*..*&&&%&%&($%'(+//''&&464&&&%)**'(&###*,'&&'11,'))())+-.'''0/--,-+*))*))'&$#%'(&$%%&((*'%%%&)(&$%('**(&&(;=7788@@;<>((((+(&'(4<><;<;=:@>88>BDJGGCBE4444=?<=<532&&&&'/0088DFJDJHDJGJHJIHIJIHEFHEJHFIHJHJJG@BABACBA;;8668<12===EJCDHJJJFJEDEFJJJJE4333@@>@A:899+**2,*)*))*(++102*+-/00/9;@;:::FEJJ@>>>====JJ?53334CCCFH44:@FCB>:<EEDEEDEDDACA<;:9<<?@JCAB=////:HJJJJHJHHHGJHEJFJGJGGEGJIF;;;;GGHECEJDEHB@?DFEB@@BJIJIHFEDDA@B=.00-.0..6:FCEDFJJIEB=JEJJ2../.',++/*)&&%%*'%%$'%%$$$$$%'+*/&&'&(())&'%%&')),*(+-2:3///&&&&),-,--99:;;<1423--222230.-,,,-*'&+''':=EBDAC?BA-,,+1-,)*()&%&'(+-12/+,7BD=<==AJJJDDHIJJJFJEJJJJFFJIJJJJJJJJDGFJIEJHGJFFGEJ?BCIB8556:@8BIB@ADC>>8889>@B3=33C?@@AHJJJIJGJGJI??==@9@C101JIHFEIHIFFFGHJFFEIHJJ>?>><99665>''(()+,---,.05GIFEB>==?AJJJIEHEGI?>@ADJJIEEDFFFJJIJJJJHIEHJJJJJJA@@@???2112CC;889644466=>@:999@A1111IFGHJEFFJHJJHDEJA>>@CJFDAAECDCCJDGJHFDFJGHGDCGED)))*@>>//7:FFIDDDHGJJJFJEHJJGJJJIGFC@C<:::CDEIGEFJFIJHFEGIFFIFDFJFEGCGJDCCCE433387791-*(('%%$$&'())&&&%**+'%%'*)+))'(+*)((&(&((('*((*,'**)))())&%$$&&&&*./02533-)''&'&&++.,%$%$%%%))))))()++*****(()*(')*''&&&$$%'&&'%&$##%%$%%&*)*+31002ADEGJJJJGGJJJJIJJJIJJJJJJJJJJHIGJGIHHJJHHHFFFG=<</..48/----640159ABBJHJGJJ4222<('''('')//./:D@@ABAA=<==/...<65149())(****-')8@JFHIDCCCE9:@??FJFDEEJHGFFJFE:;=((((99896555555AJ>==>FHJJJIJJJJGJGFFJJGJJJJH====JJJJJJGJIIJJIJGJJJJFJJJJJHJGHJIJIJHJJJGJDEJEGJJ=;??98677>>++,-&%%'().****1000055??AFFC44436.++1277777EHHHHJFHGHHD<>===<?A009./-,&%%$&+++.--20>766'&&&2***+%%%&''&'$$#$'(0,,$##$(%%$$015644310(('()'&%%%%##$$$%%%$%$%%$'&&%$$%&)))000/11..(&''&%%%%(,-033.---,+,(%&$$%%&(&%(+*)(((((($%$$$%%$$&32-,--)))4@@>>>>CFA@54435/.++&&+-DEI<JGFJHJIJJJIEEEDFABBBJGHJHFDDGCA:99:BDBA?>;GHJJIJGFIJJJGFJJJFJJJ::9<?;6678@FJFJGBB:977444DDDEFGJJHJ66554;BABB;;<873334((('**+*,**0+7<.---:44401?EEGJ@JJHHGEHEJ??@JIEED@@@GEJFCCBJJEEGA;;<<IJJJFJHJHHGJGJGEJJJJFJJJJJJJJJGCC>8899>8,++/7>B?@878577=3,(%&(,,((-../--'&&'(*../44////3..2...*('''&&%&)))+..//'&&'('((*/,+--,+--02,,,))(&.''''*)%&%%'*'&%%&&,---,+++-(()))***((''((+8::;:?=<:;:*))))&'(&))()('&&&('%&),/.*/CGJGI;;<6547@<785>>@FA@FJIJEC?=<=?D?>=6''&&#####$$$%$&%)*((()((,,((%%$#$%%$#%$'&%%&%%'%&&)&%%%(,-++)()&%$%&041122<:53,'%%&'%%$###%&$%$$&&%&(*(*(''')%%$))*-.11,))'(*)&%(''('*)(*)**)(&&'+++,013533346573,)&''+--+-((%%').+%$%&(453-,+,-+,,5661+(('''*00>CEGFICDDEJJJJJJJJHHEJJJGDFEHGJC>AAAEC?>>9<?BE==?;=4000&&&(+%&'%%&$###$$&*-,%%%$%%%&%%(()%$%&%&&&&(((()**./0;1.-+*)**+)))*1112988<A@FGDDGHIJDBDCGJFHJJEHGJADDFDJDFEJGDCFEDFGFFJJGJGEDCCJGE?JDBB>32);>;==<70.+('&'(7@DA@AAD>>>=AA@@?A622233,)('&&%$$%%%'&%%').)((%%&&'%('(('('((*,''(/','+-''%'(++-300////''&&*++./0350...2.--.%%''/)''&+*('&'&''&$$$%())*''()(((5711((((.-((((*&$##$%'')%$%))(((&&''&&'()+*'''359::44423*'&''++'*+,((('()),-/21)'''+***()(&&%((%$$'&'(&%%$$$$%&*+*.+,..0*))&'&&(0--'%$$&/55'&&%%%&&%&$$$$)*)*)+++*&&'/))&%%&(%%%'(),.(&%&())%$%%-%%%%$&%&&%$$%%0))*))(''')()))())()((')+'%%$$&&&&'&%%%$$%##$$$$#$&)*(&&%'&&&)*''+4@AAEFIFJHEJGCCHHGJJCEJGJFED@ACBA@99?CJ@@AAJ?=>:?>322.866@?CCFGBCBEJJFC999;<=00008++99=JGEEFCHDHJB@@CIJJCBCBEIFJGEHJ??>?AABC===<733358?D@BEBB32125:9:89:FJHIJGJJGJIFJJJJJGFFHHFHJEJB><<@@B?=>>GDA99::60**++779672222?ACCBJJHDEDFFJFJJGGHFJGDJIFHIDIFDEBC@@JH@>??FHJDEFDHJIJJFBB111/.,-1/AEJJE>>==78777><7678<=;;900//.&&&(+((.((()(((*.0..345</<=FHHDCBDC@5556>;'''19:33211-,,,+22##$%%%$#$$$('&$$$$$$#%&%$#
@Glass_T7V_4_D3_12_1_29
AAAGTGTTTGAGTTCCCTCTTGCGTCCTTCATAGCTTGATCCAAAAAGTTCTTCGTGCTCCATCATCATCCCTCAACTGGTGCGCTGTCAACTGTAGAAGCGGGCCGCGAATTCCAGATGGTCTACCTCCGAGAAGCCATTTTTTATCTGAAATTCTGCTCAGTGATGCGCCTTTATTTCTATAGGTTAATGTCATGATAATAATCGTTTCTTCAACGTCAGGTCGAGCGCATGGAATAGACTGGATGGAGGCGGATAAAGTTGCCAGGACCAGCTCTGCGCTGGGCCCTTCCGGCTGGTTTGGTTTATTGCTGATGAATCATACGGTGGCGTGGGTATCGCGGTATCATTACAGCGCTGGGCCAGATGGTAAGCCCTTCCCGTATCGTCATTATGTTCACGAACGGGGAGTCAGCAACTATTTAATAACTTAATGGACGCAGATGGTTGAGATATCCATTGTTTTCCTGGTTGAGCCTGGCGTTGCCAACCACAAAGTTTACTCATATATACTTTAGATTGATTTAAAACTTAACTTTGCATTTTAAAAGGATCTAGGTGAAGATCCTTTTGATGATCTCATGACCAAAATCCCTTAACATCATCGTTCCGCTCAGCGTCAGCCTTTAATAAGATGATCTTCTTGAGATCGTTTTGAGTATACGCGTAATCTCTTGCTCTGAAAACAAAAAAACCGCCTTGCAGGGCGGTTTTTTCAAAGTCTATGAGCTACAATTTTTGAGACAGAAATTATTTGAGGACGCAGTACACAAAACTTGTCCTTTCAGTTTAGCCTTTTAACCGGCGCATGACTCATAATTCCTGTAAATCAATTGCCAGTGAGCTCTCCCAGTGGTACTTTCCGTGTTTTTGCGCGGGTCGGACTTCGAGACGGATGTCCTTGCCGCGGCGGCGATTCCAGACTGAACGGGGGTTCGTGCATACAGTCCAGCTCAAGCGAACTGCCTACCGGAACTCGGGTCTCAGCGTCAATGAGACAAACGCGGCATAACAGCGGAATGACACACGCCACAGACGAGAGCGCAGGAGACCGCCGGGGAAGTCCGCGTTGTGTCTATCGTCCTCTCGTTTTCACCACTGATTTGACGTCAGTTTGGCGGTGTTCGGGGGGCGGAGCCTATGGAAAAACGGCTTTGCCGCGGCCCTCTCGCTCGTCTCGTCTCTTGAGCATCTGCCGGAAATGTGCGCCCCGTTCGTAAGCCGGTCTTGCACTCCCGCGGTCATAAAGAAACGACGACGTCACGTCAGTGAGCCGAGGAAGCGGAATATATATTCTGCTGACGCACCGGTGCAGCCTTTTTTCTCCTGCCACATGAAGCACTTCACTGACACCCTCGTCGATCCAGTAACAAGCAAATCACTCCGCTCGCGCTTGGTGCTCCTCGTGAAGAAGATATACTGACTCATCTCCAGCCTGAATAGCCATCATCCACAGCCAGAAAGTAAAGCTTACGGTTGATGAAGCTTTGTTGTAGGTGAGCCAGTTGGTGATTTTATCGTTGCTTTGCCACGGAACGGTATCGCGTTGTGGAAGATGCGTGATCTAAATCATTTCAATATGTATCGCTCATCGAACAATGACCCTAATAAATGCTACCAATAATGAAAAAGGAAGAGTATGAGTACTCAACATTTCCGTGTCACCTTATTCCCTTTTGCGGCATTTTGCCTTCCTGTTGCTCACCAGAAGATCCTGGTGAAAGTAAAAGATGCTGAAGAATCGTTGGGTCCACAGCTGGGTTACATCAAACTGAATTCAACAGCAGTAGCAGAGTTTTCGCCAAAAAGTTTTCCAATGATAAGCACTTTTTAAAGTTCTGCTATGGCGCGGTATTATCCCGTATTGACGCCGGGCAAGAGCAACTGAGTAGCATCCTTCAGAATGACTTGGTTGAGTACTCACCAGTCACAGAAGGCGTCTTACGGATGGCATGAACGATCGAGTTGTCCATGCTGCCATGGCCACATGATGACCTGGCCAACTTACTTCTGACAACGATCGGAGGAACCGAAGGAGCTAACCGCTTCACGACATGGGGGATGATGCATTTCGCTGAATCATTGGGAACCGGAGCTGAATAAACCATCCAAAACGACGAGCGTGACACCACGATGCCTGTGCAATGGCGACGACGTTCGCGAACTATTTAACTCAACTGCTTCTCTAGCTCCCGGCAACAATTAATCAACTGGATGGAGGCGGATGGCGCGCCTGGCCAGGACCACTTCTGCGCTCGGCGCCTCCGGCTGGCTTGCGTATTGCTCGTCGGTCAAGCCGTGAGCATCAGGGTCTCGCGGATGTCGTTCCAGCGCTGGGCCCAGGAACGTGTAAGCCCTCCCGTATCGTCGTTCTGCACCAGACGGGAAGTCAGGCAACTATGGATGGAACGAAATCGACAAATCGCTCGATGGGTCCCTCACTGATCCAGCATTGGTAAATTACCACCTTCAGTCGAGCTGATACCGCTCGCCGCAGCCGAACGACCGAGCGCCACGTCGGTGAGCGAGGAAGCCTGCATAACGCGAAGTAATCTTTTCGGTTTTAAAGAAAAAGGGCAGGGTGGTGACACCTTGCCCTTTGGACTGCGGCGGCCGCTACTGGTTGGGAGACCGGGAAAAAAAGGCCCCAGGGAGGCCTTCAATAATTGGACTATCCCCTAAACTTCAAAGGACCAAAACGAAAAAAGACGCTTTTCAGCGTCTTATTGTTCGTCTTTGGTACCGAGTTATTAATATGCGCGCAGCGTCTGGAAAACCGAGGCGAAAAGACGTGCGTCTTTGATGCCCGGTTGCGACTCTACAGCAGATAAATGGGACGGGTTAAGCATCAGGTTTGTGCCGCTTCCACGCAGTTATCTGCGCCTAAGCCCCCCGCCAGCGAATAGCCTTTACAGCAACTGGCATGCGGTGGCTGGTACCCGCCACTTGAAAACATTACCGTTTCCACCCTGGCCGTTGTCTAAAACATATTTATCGACGTCCTGAAACTCGCGGGCGGGCAGGGTTTCACCGACGCTTAATGCTTTCCAGATGGCAACATGTGCTGGCAGAGCTTCGCGCGCAGCCTGTCGATATACAGCTGTTCTCGTACCATGCAGTTGCACTCCCGCCAGCAATGGCTACGCCTTAGCTTTGTCCACCACATCGGCAATATCGTGAATTACGAACACACAAACCGTACCTACAACGTCTGGCCCGCATACTTCCTTGCGCCTGTTCAACGTTGACGCAACGCGGTGATGTCGCAACAAAAATCAACCCACCGTAAATCGCGCCGCATCATAAGCTGCTTAGCATCTTGCCCACGCATCCAGCCACATCTACTTCTCACCCAGCAACACCCCAGACAGCCGGCAGCGTGCAAATCGTCATCGGCCATCGACACCAAACCAATCAGAAAACCGTTAGCGAAGTGGCTTAACTCGCGCACCTGAGCGTAAGTATTGATGCCGGATTCACTCATACCGTCACGTTGTGCCCCAGTTTAAGCGCCGACTTCGCCGGTCTAGGTTAGATCAATTGACAAATCACGCAATACGCGGTTGTTTTGATGCCAACGACCTTTGCTCCCAATGCAATGGCGCGCTCCTGTTCCTCTTCATTACTGACTTCGGTCAGGCACCCCCAGACTGTGAGCGACGGCGGCAAGCTGGCGATATTGGTCGTCATCCAGTACTGAAAGCATTAATAAGCAGGCATCGGCCTGGTAATGCTGCCGCCAGGATGAATCTGGTAAAGGTAGATAATGAAATTATTACATAAAAAATGGGGAAGCCTGGGGCGATTTGGCTGACGATGGGGAGGAATGGAGAATTTCTTCTGGGGATTACTTTCTCATCGTCCACACGAAATTGCCGAAGCGTAATGTTTATAAATGGCGGCAATGCGTCTGGATCAAAATCATCACGATAGCGCCTTTTGACGGCAGCGCTTTCACTGCAGAATAAACGCCGTGCGCGCACCCTGTAGCGCATAGTAAAAATGTCGCGTGCTCGGCTGAACCTCATTCTGAAAACTGGCCAGCGGTTGCTGCTGTTTTCAGCTGCCAATCGCCGTGTCTCTAGAGATTTTCGCTAAAACGGTTTGCATAGTACGTAGTCCTGTGTGACTCTGATTTAGTTCTCGTTTCTTCTTCTTCCAGCACGGGGCGCGGAACTAAGCGCGCCACTCGATCAACAGAACGAAAAAAGACACTCAAAGCGTCTCTTTTCTGGAATTTGGTACAAGAGGTCCGCACAGGTGGATGCGGACCAAAACGAAAAAAGGCCGGAGAACCTCTTCTGGAGTTGGGTACCGAGTTATTAGGCCACACGTAGGAGGGTGCAGCCACAGGATAAAGTGCACCGCCTCGGTGGGATTCGGACTCGACCGCATAGCTCAGGAGTGAGTTTTGTGCAATACCAACCGACGACTGACCCTGCCACGGCTCCGGTTGCCTTCAGCTACGCAATCCCCTAAGCCAAAGGTGGCACTCAGGGGAAGCGCAAACTGCCCTGCAACGGGGAGCGTTGGCTTCATCGCTACTTTGACCCATCTAGTATTTCTCCTCTTTCTCTAGTAAAGTGTTTAGTTCCCTCTTTGCGTCCTTCATAGCTTAATCCGAAAAGTTCTCTAGTAGCTAAGCCATCATCCCTGGACTGAGCTAGCTGTCAACTGTAGAGCGGCCGCGAATTCCAGAAATCATCCTTAGCGAAAGCTTAAGGATTTTTTTTATCTGAAATTCTGCCCCTCGTGATACGCCTATTTTTATAGGTTAATGTCATGATAATAATGGTTTCTTAGACGTCAGGTGGCACCATGGAATAGACTGGATGGAGGCGGATAAAGTTGCAGGACCACTTCTGCGCTCGGCCCTCCGGCTGGCTGGTTTATTGCTGATAAATCTGGAGCCGGTGAGCGTGGGTCTCGCGGTATCATTGCAGCACTCCAGCAGATGGTAAGCCCTCCCGTATCGTAGTTATCTACACGACGGGGAGTCAGGCAACTATGAATGAACAAAATCGACCAGATCGCTCAGATGGGTCCCTCACTGATTAAGCATTGGTAACTGTCGAACAGTTACTCATATATACTTTAGATTGATTTAAAACTTCATTTTTAATTTAAAAGGATCTAGGTGAAGATCCTTTTTGATGATCTGGTGACCAAAATCCCTTAACGTGAGTTTTTCGTTCCACTGAGCGTCAGACCCCTTAATAAGATAAATCTATTGAGATCGTTTTGGTCTGCGCGTATAATGCTTTGCTCTGAAAACGAAAAAACCGCCTTGCAGGGCGGTTTTCGAAGGTTCTGTCGAGCTACCAACTCTTTGAACCGAGGTAACTGGCTTGGAGGAGCGCAGTCACCAAAACTTGTCCTTTCAGTTTAGCCTTAACCGGCGCATGACTTCAAGACTAACTCCTCTAAATCAATTACCAGTGGCTGCTGCCAGTGGTGCTTTTGCATGTCTTTCCCGGGTTGGACTCAAGACGATAGTTACCGGATAAGGCGCGGCGGATGGGTTCAACGGGGGGTTCGTGCATACAGTCCAGCTTGGAGCGAACTGCCTACCCGGAACTGAGGTACGGCGTGGAATGAGACAAACGCGGCCATAACAGCGGAATGACACCGGTAAACCGAAAGGCAGAGACGGAGAGCCACGAGGGAAGGCCGGGGGAGCGCATGGTATTCTTATAGTCCTGTGGGTTTCGCCACCACTGATTTGAGCGTCAGATTTCGTGAGATGCTGGGGGCGGAGCCTATGGAAAAACGGCTTTGCCGCCGGGCCTCTCACTTCCCTGTTCGTCTCCTAACATGTGCGGGAATGTCCCGCCCCGTTGGTTGACCGTTTCCGCTCGCCGCAGTCGAACAACCATAGGCGTTCCGTGAGCGAGGAGAAAGTGGAATATATCCTGTATCACATATTCTGAGCACCGCGCCCGGTGCAGCCTTTTTCCTGCCACATGAAGCACTTCACTGACACCCTCATCAGTGCCAACATAGTAAGCCAGTATACACTCCGCTAGCGCTGAGGTCTGCCTCGTGAAGAAGGTGTTGCTGACTCATACCAGGCCTACAATCGCCCCATCATCCAGCCAGAAAGTGAGGGAGCCACGGTTGATGAGAGCTTTGTTGTAGGTGGACCAGTTGGTGATTTTGAACTTTTGCTTTGCCACGGAACGGTCTGCGTTGTCGGGAAGATGCGTGATCTAAATACATTCAAATATGTATCCGCTCATGAGACAATGGTTTGATAATGCTTCGATAATTGAAAAAGGAAAGATCCGTATTCAACATTTCCGTGTCGCCCTTATTCCCTTTTTTGCGGCATTTTGCCTTCCTGTTTTTTGCTCACCCAGAAACGCTGGTGAAAGTAAAAGATGCTGAAGATCAGTTGGGTGCACGAGTCGGGTTACATCGAACTGGATCTCAACAGCGGTAAGATCCTGAGAGTTTTCGCCCCCGAAGAACGTTTTCCAATGATGAGCACTTTTAAAGTTCTGCTATGTGGCGCGGTATTATCCCGTATTGACGCCGGGCAAGAGCCGAACTCGGTCGCCGCATACACTATTCTCAGAATGACTTGGTTGAGTACTCACCAGTCACAGAAAAGCATCTTACGGATGGCATGACAGTAAGAGAATTATGCAGTGCTGCCATAACCATGAGTGATAACACTGCGGCCAACTTACTTCTGACAACGATCGGAGGACCGAAGGAGCTAACCGCTTTTTTGCATCCTGGGGGATCATGTAACTCGCCTTGATCGTTGGGAACCGGAGCTGAATGAACCATACCAAACGACGAGCGTGACACCAGCCATGCCTGTAGCAATGGCAACAACGTTGCGCAAACTATTAACTGGCGAACTACTTACTCTAGCTTCCCGGCAACAATTAATAGACTGGATGGAGGCGGATAAAGTTGCAGGACCACTTTCTGCGCTCGGCCCTTTCCGGCTGGCTGGTTTATTGCTGATAAATCTGGAGCCGGTCAGCGTGGGTCTCGCGGTATCATTGCAGCACTGGGGCCAGATGGTAAGCCCTGACGGTATCGTAGTTATCTACACGACGGGGAGTCAGGCAACTATGGATGAACAAAATAGACAAATCGCTGAGATAGGTGCCTCACTGATTAAGCATTGGTAAATTACCGCCTTTGAGTGAGCTGATACCGCTCGCCGCAGCCGAACGACCGAGCGCAGCGAGTGGTGGAGCGAGGAAGCCTGCATAACGCGAAGTAATCTTTTCGGTTTTAAAGAAAAAGGGCAGGGTGGTGACACCTTGCCCTTTTACCGGTTGCGGCGGCCACTAGTAGGGAGACCAGAAACAAAAAAAGGCCCCCCGTTAGGGAGGCCTCAATAATTGGACTATCCCCTAAACTTCAAAGGACCGGAACAAAAAAGACGCTTTTCAGCGTCTTATTGTCGTCTTTGGTACCGAGTTATTAATATGCGCGCAGCGTCTGGAAAACCGAGGCCAAAAGACGTGCGTCTTTGATGCCCGGTTGGACTTGTACAGCAGAATTAAAATCAAGTCCGGCGCAGCCAGTTGTGCCGCTTCCACGCAGTTATCTGCGCCTAAGCACCGCCAGCAGAACGTTGCCAAGCGATTGACCATTTAATAGTGACCAGTCGAAACGTTGCCGCTTCCACCCCCCCCTGGCCGTTGTCTAAAACATATTTATCAACGTGCTGAAACTCACGGGCAGGCGGCTAGCCGACGCTTAATGCTTTCAATTGGCGACATTGTATGGCAGACTTAGCGCGGCATCGATATCCGCTGTTGTTCGTTTCCATGCAGTTGCGCTGCCACCAGCGATAACACCTTAGCTTTGTCCACCACATCGGCAATATCGTGATTGCGGAACACGCGAACATACTGCAACGGTGCCGCAGCCATCACTTCCTGCGCCTGTTCAACGTTGACGCAACGCGGTGATGACCGAACAAATCAACCCACCGTAAATCGCGCCCGCGTCATAAGCTGCTTTAGCATCTTGCCGCGCGTAGGCCACATACTTTATTCTCACCCAGCAACACCCGGCGCACGGCGGCGTGCAAATCGTCATGGGCCATCAACACCAGAACCAATCAGAAAACCATTAGCGAAGTGGCTTAACTCGCGCACCTGAGCGTAAGTATTGATGCCGGATTCGCTGATTACCAGTCACGTTGTGCCCCAGTTTCGGCGCAAGCTCGCGGGTACGGTTGAGATCGATACGACAAATCACGCAGATCGCGGTTGTTGATGCCAACGACCTTTGCTCCCAATGCAATGGCGCGCTGCCTGTTCCTCTTCATTACTGACTTCGGTCAGCACCCCCATCTCCAGACTGTGAGCGACGGCGGCAAGCTGGCGATATTGATCATCCAGTACTATGAAAGCATTAATAAGCAGGCATCAGCCTGGTAATAGTCGCCGCAGATCAGATCTAAACAGCGGCGGAATAATGAAGTCTTTACATAAAATCAGCTGGGGCAATTTAGTGTAGCGATAAAAGCGCCAGGTGCAAAGTTCCCCTGAAAATATTTTCATCAGTCAGCACCGAAATTGCCGAAGCGTAATGTTTATAAATGGCGGCAATGCGTGCTGGATCGAAATCATCACGGATCACGCCTTTTTGACGGCGACGCTTTCTGTCACCATCCAGAATAAACGCCGTGCGCGCACCCTGTAGCACATAAAAATGTCGCGTGCTCGGCTGAACCTCATTCTGAAAACTGGCCAGCGGTTGCTGCTGTTTGCGGGCTTCTACCCAAATCGCCTTGTCTGCGACGATTTTCGCTAAAACGGTTTGCATCATCTGGTGGTCCTGTGTGACTCTGATCTTGACTTCTCGTTTCTTCTTCTCCGGACGAGAAAACAAGGAACTAGACCGCCACTCGATGGACCAAAACAAAAAAAGACGCTCGAAAGCGTCTCTTTATCTGAAGTTGGTACCGAGGTCCGCACAGGTGGATGCGGCCCAAAACAAAAGAGCACCTTCGGGAGGCCTCTTGAAATTCGTCCAATTAGGCCACACGTTAGAGTGCAGGACCACAGGATAAATTTGCACTGGGCCGCGGTAGGGATTCGGACTCGACCGCATCACCTTCAGGAGTGAGTTTTGTGCAATACCAACCGACGACTTGACCCTGCCAAGCGGCACCAGATTTCTTGCGTACGCCAATCCCCTGACCAAAGGTGGCACTCAGGGGAAGCGCAAACTGCCCTGCAACGGGAGCGTTGGCTTCATCGCTACTCTAACACCAGTTCATCTTCTCCG
+
))*+*%%%(&%%%,+..0885(3454465&&&%%&&%%%&))((/-44**,,,(&&$$)&'&&&&'..../::'&&&'))*&&(),22))))478310006@?<(FAA@?@?A0/(&&&%''%##$&'(%%$$%')))&('&'(-,,+++.6873)('&&&(***('((((1/'&%&))*&&'**+-BJJJFJABACDE665333++++821,)***/0,**,((('''&''(//-2-''''7>A@A668>?;8755/-'(&&&'*).-**)&&'(%$&&%%'%%%%+765,-***,/---,(()+2234112,,,(*)((&&%'((*111-.''&(()))4120/0*(((%%%%'%&'&'())&''(()*),-./243),)&467211,++.-.*+)&&*,--((,-68/-+))'%''')'('%&''&&&&'*')(%%%%$$%&%%%$##$$&'&%$#$$#$$%&&$%&&&&%$$$$%%%$$$%%$$##%(%&'(*()(()).-.<<<>D?==:4*((((&%%%1'246++*&'&''.'$$$%%'&((3544564((().0400//*)*00.02((((423;46:5000?<;0./0037..'''&''),-)))(,,,/23'%$$$+)$$$%%$%($&++1,%&&%*))+//007@50./-.''''(+))),5../.9>2228?DJF777J@:9;B::::C:<88;;?99857269(%%%(%%&'),+--.+)&%&')00+$$$%%%$$'''%%%%&(),,())+++('')(,8B65446553BD:AA?>86546;)''(8?>=>>77669996%%&&&&&'(,((''+.3220/'''%'''&%%)**%&)&),-15.---+))()*&%%'**-+*()*)&%&&'''%%%&((*-...,)))*)*+*,*)*(''%&&%%$&%&'(()**-,-52///.0.////02/-+,...0'%%%''(((+)***+++%&&&&%%$&&%('').024111177778311/)('')'&$$$%),-3383410--&&$#$#$$%''%%%(()+-)%%%'($$&''%&*--*&&%&#'(((&%%%&&((%%(&)()'&&))**)&&'(++)****&('')'%&$$$$$$$%%&&($%&):855310/*('&%%&(*///.,,)(''&(($$$%&&*+)(&&'(&###$$#$$&%%&##%%%&%$#$((%%'53+,))++--/***''&$%'((&$$$$%#$$$%$$#%'$$$$###$$&%%+)&%&$%%&&%%%''(123444;322<CCFDDA???BBB<40/000=>@<<<=???AACCDDC@A@88=<=>?>==>ADBABAAA>???:7=>?@C>668;>662)&%%$$%$$$%%%%'%%%%%%&&##%))+')(%$$%''%$$%$%$$%%&%%%&*)'((&&%%%$%$$$%%%&$$$$%&'(0)(&&%%%&$%$#$#$&&$%%%$%%'-)(###%&(&$%%*,/,,,('&((.-0,,,),**++,+*)))//21..0///77)'&&&''(''/(4:67.,+0+.**''%###%''*'(')),+)*-.'''(32246.++)+,-/(.,''''(&'+&'')(((,222/11120/&''=>@:77))('',-++)38:DD@??A;;44/-+*))(),,-3454434401/.*&&%%)%$&$'3237420-+*))*),)))*.)+)*)&%054---,200-+*)*',246:9:;9323FJA@?@?765'%&&&$$$%**))''())((''1<<;;BBD0///A7986210443--+**)**()+%%'(3+++(&()+-)((**)*013*))&'&')*+**+--150//.223757-'**79::8:::A;;@8GEED<<<<??::?=;64))(((()%$%$$$$$%&&)'&'24BAABABA@CDEEEA@A5333;;:774551+*+%)%%''&)(0;>CCA??=?))'&'))))'%%%%&&&&&'),+'%$%%$&%%%%&+,3////-)))+'((*/'((('&%&(*+-'''%%%%'%&''(*.00100/1&&&&%&&&$%%)))')'(1//-'%$%&'&%%%%&)*)+-,/)((&))*(%'%%-/001000&&&)+*5446;@CC>=>?B@BCBA@?87623455.)**..)%%'(*&%%&%%&&'((%'*))&&+%$$$#$$$%%(*,+++*'(&'%%+-((,'11177.-..---''''+))**..---,++)&'')'&%%&%$%%%'&(()*.11168BE@@@=,,+)('**+:;CBB>>?510*(%$'%%%$$(&&%%%&(,-.-1--+++,--...1//)''&)*)*('&&))--,+))&$&&&&''*(&&$''''&&(&&(.'&'&+../..+++*'))(*)($$%&(+,,4*,0//11***,,-&''(-+&'-0((+.(''(++,/+)))+**+(''(+*,,/,..)))&&&&%%%%&(((*'&'$$$$%%&,&&%%'*))+-.,-,,,,..**,-.01233////))))***+*,*((''++****((((((&'+''(*+++789:=?AEFJDDGCFFJJHCBBIJJB>@?::DECJFHEDDHJGJIHJJJJFJGJCCH;=;3'&&'*/.'''(.**((*157)))'%%&81../)((*+)('+,./(/+)()*+1??<=>?30005?5AABBGEEDJJJJFGJJHJECCFIFFHJG@@AIJ;<=DGECGB?>BEA<<;<EDAB@@C76677=;<BA<>:6664?944450///5@A????DD>@ECEAA@@88899999/,,,*&''(44443300110111366...1/00775556722243330-,(%'*+*(&&$$$&&&%%%%%&(%%)'09.//.11148@EAEDE;;:922123300-+)(**1/)25-,,(**&&%$$&&&''('''''$$$$##$#$###$%%##$##$##$%%$%&('%$$$'**&%%$&%$'')*.(./250/21,,+''%%$$(+.10,,,+*+'&((/5<<A?99524.*+*+2222232341----+++'++'((',,/17866/.(522255344..-*()''.41...-./('(('&&(((%%$$$$-.01/.((.3873..'$$#%'(,,,*****16553343>622.(((&&%$$#$%()+&',,,4.798:JJJJIJGCCD76668/,,*))&)'('')-./)*)(./611''''('')311))%%%#%$#$%$%&&%(&*-.::D@GJJGJIJJGJJGJJJJHIJJEJIJJJGD??=899344G999@@@CDFGGFJECBEA8831-&''()*+&&&'-***($%&')-,,,011/2+)()--///023,+)*))(')*,+.//131...''')/./,,''''%'))))())***,20//-/0,)(&,*+)'(('('%'(.8+++())*3<??:78<001+**014556;1113103.../2.+++*)*)$$%%&''(('(*&+%%/-&&&'**%%((003677:56221.++-**($$%%&)'$$&&'''))%%%%%$$&'*)'()).--)(()2-,-,1188889-*()()'&%%%%%%)/:AB888CGFDCHJAA>3332;<DJDDBDHC3333DDDCIEJ>JAJGIGEFGJHGIFFEJE6543/*)&%'''-1.-+,-1A@@@@CDG;;:;<;32226+**)**())(),++,1;BEEEGJDJIDDGB?;---)))))*2;=@<>>>;<<<==>=54/.''&&'%'($$%$&$$&%(-++,,2../.&%%'&'&&))-,*&$$%-.1001/20/'&&&$$$$$$&((77)((&%%&..000../.2122--+.)&%$%%$$%%%''%&&'%%%$'%$&&++0((/+()%%%%'(')-8:4---,1117551012441**((('))::>>54459('''6667843+++***)('''*('''+-,./.-/2/..'''%%)((%$&('(&&3434:>>:998<78/--,212-,571233322(((+05;=<21111--:896//..9433460/1.,.001)A@B==B?>66333362211112214)&%$)%%)((('***''&'))))'''&'125@?@BGBDJJE>>??DEE::'''''&''577BBDEEB>;8/))&$$$&%%&''/)**-;354133+++)+(&%'(''%%%$$$&&'&&'&''%%%%(5663222/..-*'%&(--,4;8662/++,,.//:;;;@?:8798673+*-+,,)077;97*68==<<496700%$$%%(''&'(+--0110)&'+5622.(*(,.-+*(()%$%#$$%-(%%$%$%%%&%%&'(()../22<50//-.(((()(%%%'&&'(('()*()&&(%%$$('''()/)&&'&((''('(((&&&%%'.)2*)((*,)'(*9@B??@>5<;:>::322243(''&'(+''&(((**-/...*&$#$&&%$$#$&%%$%)++'&&&01-.46<=>=;:544588>HJIJA,,,,76<>GJG?>::9:CACACCCCEEAAA11/.0-(''*&'--;55AB?@@AGFEA<?AB;++++'''((-38DAA@DBA2-;<988;<?AACGHCEF<<JGJGCJEED>GGEGGJFFEC<;86-)((*999HIJFGF<><<222-,,.+)''($$'''((56*))),&&&-77779;<5577=333378;<;9D>>>;;=;5432.046656546:46=88?AJB>*''7=?><@5:@@E<:9:<=EFHGBAA@3-+,0003DGIGEEDHGEAJJIBA?<<<??>?>?<;?::;;ADCJJHFFIGIE:///0.1.---//11176--CDGDDA?>AD@@@BJGAA@AFFFDHBFCBE21//54767--,++756690044:B>))>FAJJFBFIEIHFIIHFGC<676-+,-467=>??000*(%%&))+--,,,,55>??EFBAA:<,+++,,**-----,-+.1DJIJJHJ@?A;JJHGJJJEEFGJJJHJJIHJHDBCJICA2+***%&&')(&%&&&'''%%&,&&&&/00''''7785767<***((&&&89@BDEIDD=>;47;.?C8778672*)*)*))-,)))*5@B>@?>GI<899FIJFGFGCJJJ654499BJFJJIGJJFHHHJJDDJD;;@AJJJ7767.,.17=563&&&&,'$$%&&''*.::1*')**77882---.9:<;;=BDGADBCECFEJHAA;==A3,+)43.+'(*((())*%$%$&&((&&&&-/(%%%%%%&&.--,(11&%%&-*23//./5<;9546@FEHJJDJHEJCCAAHEE4443?F6-,,.873('&%%&'&(+/10,,26/-..:BJGJIHEFJJJJJJJJJJIJEIHEFB@A;;;=5445JGG=;<>A?????B?>?@FCA?:98./JGDFFHJ@BBABBG86668ID<<GIIHFHJGFJJGJJJJJFIJJJJIJHJJFGE1/106@@/.--@@??CFIJBADB@A/):;CG;;;6666>?@EBBC?;:<:AD<DJFJFCGFCB))))/--'&&&&$%&%547EHFBA@=>======@=@22BCFA>34AGI@@@AFFGJJGJFJGFB?==+('-%%-%%&.0,(()()&&'&(.///-+,005545559>?A@EDCJJFJJGHJIIEJDB@??AC<//*))(&&'6=>>410'&'*2./)(&&)',756%%&&%$##$%%('*,'+)))*1,12'''*++*(&&$(0-34325641--)((+*+++,.(&&&'$&%%')%%&EFIB?=:514/-..6:BGFBAA>>=9266200'(()1'////785/885:60'''%&$&*%%%%*&&$$&&(+1)*'&&,---12299''')*+'''-,-0.))+'&&'-,((&&((()&$$&%%$$&&*()()-0-----**-+*(()(('%%%'(0/034:8999B>?8888943'&*('&'%*''''+99:<::=:72/-..2//000A22222235544448<<?FDEJCEJJJJDGJJJJJJHJJ====@FFJIFDCF4434:9=:;<@??>?BDJEIFJJJIJJGCFDJEJJEDJHJCIFGF6-.7/..(''',.)-.,)((*:899:=<AEGGHDFFJFJEDFFJE?878663///EBCBCGDJJIHIJJHJHIJJJJJDIJ@@A@JHJJHJJJIJGJJJJIJGHJJIFHFIFBJB9711.*''&&$$###$$43+)))4:/...1/0+++-545:GIJHGGJGJJJJJJJJHJB:9934751113***''&'&%&)()'''''&&%&'((&$&.+))+,&1,-)%$$$$%&)')//,+,)+1.4888///,26+2/--1)9ADD7..,,533369799:?<??B><97122<E=8666@JEFGDDCDHEEGJJJJJIIGIEIDGIFFGJGID>1012666750//-'&'&&'(;<6;;::3344B?<77/,+-44>CEFEB;4248.)))))*::;DJ=;;:8+:;BCEEGFGHEFIE@69:<?A@>==3231.+*+?DCCADFDHEHJEJJJJGJJCIJJJJJEC@JECB8880/-()3687*87,'(112>6444DBCAAA???=<<<11112;;=@B=;=7885;;@>;::;9::;JECDCC7775=EFHHDEJHJGHFFHJJJGHGJJJJFFIDJDIIHJHJHJJHCDJJECECJGC:99::;43446HJJGEFJHJJHHFIJIHIJHJE?7>?CC988----21133312)))@BGJEIHEJJIGJDIGJ?83'&&&'+.1:98754489::>A=9996)'),-6665940A>A?@9;8897-*''()33423-()-5757''''21,,,()(&%%%+,,288:C<<=>JGJIHJIJIFCGJJJGJHJHJJJGHA4334CDJ::::A@?FG;99895555><=81EAGJJ////5555554666@J>A;;:9>C:988D>88++*,42///><<?;CBEJFJB<;9:;>>.+@=?@=A>?@IJIHJJHIJJJJJJIJJFJJIFDEJG><;*))):DCE?D==FEJFIJHJHJEJJGJGJHDJBCBHGJIJIFJJJBBCD;80(&(((*/469;:999HJFHDFFHFJH@?AJHHFGJGJF;;;<@B----((()'''.0****8,,,,HEEFFJJJJFFFHJHHFFJIHB?:433345?=BJEJFHD?=;1111A=8=>B;;:;CDCHFIGIFGD@A>==8889)(():;;<?>?DFE66><=:9(((-.-.//4368A8655;=BDIHJJHDIGJGHGJJHGGGD==?HFJFCD;@=CC8<BCD@FJHGJJJJJJJJIJE<;<855/+(&&$%$$$%%%&&&&&,**,///344HHHHEDH@=<;:00=DFJHIEGJIJJ:55444@=@;90.-.77=A6JJJJIJJIDBBJGGJJJJJEGGIHFCDA.,,-.)'&)....-*)+,/11695++++1.0+''$#$&%&&,,,++-))+--,.86BBCD<<;<?DJJJJEGF@A4?ABBJCEJHII988DHA><=>?@A???@GIJ7777464/+**)+*&&''<<=?JJJJJD2224640//////?ADDIHE(((-*D:8989@BBJJJJHFJFJDCEGFD6667.''&'&&&33--/5@A>:=A:4FCBHG<;;;DIFJJJIJDEIHJJFJJIJHGDB.--0=222***(22100'---.4:>CD><@7777??97558=A?@=8884?65;;:;;;@@JJJDA4.-&&'))(&&$#$%$#$$$$%(.-*(,*353/-'%&%)&'4---*-,)'%%))0&&&$$%$''(-*)*%&%&&'''%&%'''''$$%$#%&'),)**+/..,)++++,39,+++::;@@>A@?BB@>+(((()'677....:671000210&%&&)*+-.,0--38=2212****<FDDA@EDEG?<92222789<<6555667=EEGJDCDC>CJEFHHJJC=>>>D:98++((((&'(%%%$%&''&(*,.//:-'''*+&&'*-4469:1//..**:9;<<@?7772000//*)))20+111?B))*8;5557/-''2(///;:9>>><EC4334JIEEFJJJJHBBCDGJCCBDA>?BADHFEEBABAJHI>,,,+,,,,,-:=322#$%%%*48;)(()50))+9=>644469CGCBCBFFGFI@@@@EEEJJJJJGJFGJHFDJGJGE2112976258'''*566@A6;:;>DAB==?3,AADJFJJHHJA???FJJJFJIJF,+**.4((((+*+0-'&&)+**+,(&'':<AFBJHCIEGFFDJHJJIDFFJFHH@??@F==>?G+++-/.++*'(%%''<><7BIA?D8888;=B?CA@84499DEFE@?<;;?9:4655IJJHHHJAABE?>?211011*****)*(&%&%('#$%$%%)-../.0078666::;544489=>=>222287*'''')))1(((&&%$')+)*&%%&(&%%%''&&))+*,)('((%%$&***--.)))110/44558;>6)))%&-*))&&&&&%$$$**//*)*&%%('&$$%&&'&%%$$*+&&%&'-.8:<44421+**)+DIJJJGCCBDEIJGJJJIJJJFGJIJJJIHGJGGJGGDHJJJJJIGCBBBGHFB<<;0('''&&'**-+**+777:;>1001775100((066<=??88884..&&+*+,,.-,+,58878::9:85421-.,.1012:83%%%$%$%%'.48733.--)*43444ABJJEHGJE31112CDCJJFDEJHIFDFFCECJJJGHIJEB@DEJGDJJJHDFECBAADIJFFEECJDGGJIDJJJEEFCJFD@@A??AHC???DFFGC@A@@55223))))))*,,,--//+''*+*,)%&%%%%-++,,<877++,*/'(*'&&)*'),001''''+)&(&%$$&$&''670.1102224/48<;...;DB==:6.-..*((374220/.-,+'&&'*)+*))(,-())()/37888;:966..**+,,,*'%&('(*./***--(&%$#$%*'+22<<2--2-,)&'+,13+/0&%%&,.127:CBBB@A@;('''(9+((&%&((:879:HEGHFBBBBCCD5+''(&())0+&&&++-+,0158<3223++++&%%%&*/057>B>444633//622<=>DFECJJI??>1000.---32):>>8:EGCBCEJJ@<;992((((2)(((((%%&(,--..*))*.//0)(())'')))*+-312,,)'%&&&&%&%()-3---.5554,*--,...*()**&'''''%%$$%%&(&&%$$%++-/,1)&$
@Glass_T7V_4_D3_12_1_30
CGGGAGGGCTTACCATCTGGCCCCAGTGCTGCAATGATACCGCGAGACCCACGCTAGCTACCGGCTCCAGATTATCAGCGATGAAACCAGCCAGCCAGAAGGCCAGCGCAGAAGTGGTCCTGCAACTTTATCCGCCTCCATCCAGTCTATTAATTGTTGCCGGGAAGCTAAGTAAGTAGTTCGCCAGTTAATAGTTTGCGCAACGTTGTTGCCATTGCTACAGGCATCGTGGTGTCACGCTCGTCGTTTGGTATGGCTTCATTCAGCTCCGGTTCCCAACGATCAGGGGCGAGTTCCTGATCCCCCATGTACTAAAAAAGCGGTTAGCTCCTCGGTCCTCCGATCGTTGTCAGAAGTAAGTTGGCCGCAGTGTTATCACTCATGGTTATGGCAGCACTGCATAATTCTCTTACTGTCATGCCATCCGTAAGATGCTTTTCTGTGACTGGTGAGTACTCAACCAAGTCATTCTGAGAATAGTGTATGCGGCGACCGAGTTGCTCTTGCCCGGCGTCAATACGGGATAATACCGCGCCACATAGCAGAACTTTAAAAGTGCTCATCATTGGAAAACGTTCTTCAGGCTCAAGGGTTACCGGATTTGCGCTTGTGAGATCCGGTTCGATGTAACCCACTCGTGCACCCAACTGATCTTTCAGCATCTTTTACTTTCACCAGCGTTTCTGGGTGAGCAAAAACAGGAAGGCAAAATGCCGCAAAAAAGGGAATAAGGGCGACACGGAAATGTTGAATACTCATATTCTTCCTTTTTTCAATATTATTGAAGCATTTATCAGGGTTATTGTCTCATGAGCGGATACATATTTGAATGTATTTAGATCACGCATCTTCCCGACGACGCAGACCGTTCCGTGGCAAAGCAAAAGTTCAAAATCACCAACTGGTCCACCTCTACAACAACTCTACATCAAACCATGACTTCTCACTTTCTGGCTGGATGATGGGGCGATTCAGGCCTGGTATGAGTCAGCAACACCTTCTTCACGAGGCAGACCTCAGCGCTAGCGGAGTGTATACTGGCTTACTATGTTGGCACTGATGAGGGTGTCAGTGAAGTGCTTCATGTGAGCGCAGGAAAAAAGGCTGCACCGGTGCGTCAGCGGATATTTAAATACCGGATATATACCCGCTTCCTCGCTCACTGACTCGCTACGCTCGGTCGTTCGACTGCGGGGCAGACGGGGATCGAGCTATAACGAGAAACAGGGCGGGATTTCCTGGAAGATGCCAGGAAGATACTTGACGGGAAGTGAAGAGGCCGCGGCAAAGCCATTTTCCATTAACTACCACCCCCCCTGACAAGCGTCACGAAGATCTGACGCTCAAATCAGTGGTGGCGAAACCCGACAGGACTATAAAGATACCAGGCGTTTCCCCTGGCGGCTCCCTCGTGCGCTCTCCTGTTCCTGCCTTTCGGTTTCAGGTGTGATTCCGCTGTTATGGCCGCGTTGTCATTCCACGCCTGACACTCGGTCCCGGGTAGGCGGTAAGCCAGAGCTGGACTGTACGCAAACTTACCCGTCAGTCCGACCGCTGCGCCTTATCCGGTAACTATCGTCTTGAGTCCAACCCGGAAAGACATGCAAAAGCACCACTGGCAGCAGCCACTGGTAATTGATTTAGAGGAGTTAGTCTTGAAGTCATGCGCCGGTTAAGGCTAAAGTGAAAGGACAAGTTTTGGTGACTGCGCTCCTCAACAGTTTCCTCGTTAAAGAGTTCGTCCTTCGGACCCTTTCGAAAAACCGCCCTGCAGAGAAGCAGTTTTGGTTTTTAGAGCAAGAGATTACGCGCGAGCCAAAACGATCTCAGAGAAAGAAGATCATCTTATTAAGGGGTCTGACGCTCAGTGGAACAAAGAAACTCACGTTTAAGGGATTTTGGTCATGAGATTATCAAAGGATCTAGCCTAATCCTTTTAAATTAAAGTGAAGTTTGTAAATCGATATTAAAGTATATATTGAGTAAACTTGGTGCTGACGGTTTGCAATACTTAATCGCTATATTATAGCAATATTGTTGTTTGTTCATCCATAGTTGCCTGACTCCCCAGTCGTGTGGATCAACTACGATACGGGGAAAACTGTACCAGTCGACCAGTGCTGCGATGATTGCGCGACCCACGCTCACCAGCTACAGGATCAGCAATGAACCAGCCAGCCGGAAGGGCCGAGCGCAAGTGGTCCTGCAACTTTATCCGCCTGCATCCAGTCTATTCCATGGTGCCACCCTGACGTGTCAACCATTATTATCATGACATTAACCTACGAGAAAAATCAGGCGTATCGCGAGGCAGAATTTAGATGAAAAAAAATCCTTAGCTTTCGCTAAGGATCATTTATGAAATCGCGGCCGCTTCTAAGAGTGACGGCTGGCTCAGTCCTCAGGGGACTATGCGTTGCTGAGGGAAGCTTTCGATCAGCTGTGAACGCGGAGAATAAACACTTTGTACGAAGAGGGAAATACTGATCGGGTCAAAAGTAGCAATCGTAACACTACCAGTTGCAGGGCAGTTTGCGCTTCCCCTGAGTGCCACCTTTTCGGCTAAGGGGATCGCATACACAGAATATTCATAGCTTGGCAGGGTCAAGTCGTCGGGTTGGTATTGCAGAAGCTCACTGCTGAAGGCTATGCGGTCGAGTACAAATCCCGCAGGGGCGTCCCGGTCTGCTGGCTGACCTGAACGTGTCTAGTGGCTTGGTACCAAATTCCAGAAGACCTGCCGGAGGGGGCCTTTTTTTGGTTTGGTACCAGCGCATTCCACTGTGCGACCTCGGTACCAAATTCCAGAAAAAATTATCAAGCGTCTTTTTTGTTTTGGTCCATCAGTGGCACTTTAGTTATCGTTTTCTCGTGAAGAAGGAACGAGAAACTAAATACTAGAGTCACACAGGACTACTAGATGATGCAAACCGTTTCAAAATCGTCGCAGACAGGGCCGATACGGATAAGCCCGCAAACAGCAGCAACCGCTGGCCAGTTTTAGAATGAGGTTGGGGCCAAGACGCGACATTTTCTATGATGCGCTACAGGGTGCGCGCACGGCGTTTATTCTGGAGTGCAAGAAAGCGTCGCCGTCAAAAGGCGTGATCCGTGATGATTTCGATCCAGCACGCATTGCCGCCATTTATAAACATTACGCTCGGCAATTTCGGTGCTGACTGATGAGAAATATTTTCAGGGAGACTAATTTAACCCCCATCGTCAGCCAAATCGCCCCGCAGCCGATTATGTAAAGACTTCATTATCGACCCTTACCAGATCTGGCGCGCTATTACCAGGCCGATGCCTGCTTGTCATGCTTTAGGTGCTGGGATGACAGCCGGGTGGGGCTAGGCCATGGTCTGCACAGTCTGGAGATAGAGGGGGTGCCTCAGCCGAAGTCAGTAATGAAGAGGAACAGGAGCGCGCCATTGCATTGGGAGAGTTTGGGGAAAAATGTAGTTGGCATCAACAACCGCGATCTGCGTGATTTGTCGATTGATCTCAACCGTACCCGCGAGCTACGCGAAACTGGGGCACAACGTGACGGTAATCAGCGAATCCGGCATCAATACTTACGCTCAGGTGCGCGAGTTAAGCCACTTCGCTAACGGTTTTCTGATTGGTTCGGCGTTGATGGCCCATGACGATTTGCACGCCGCCGTGCGCCGGGTGTTGCTGGGTGAGAATAAAGTATGTGGCCTGACGCGTGGGCAAGATGCTAAAGCGGCTTACTATGACGCGGGCGCGATTTACGGTGGGTTGATTTTTGTTGCGACATCACCGCGTTGCGTCAACGTTGAACAGGCGCAGGAAGTGATGGCTGCGGCACCGTTGCAGTATGTTGGCGTGTTCCGCAATCACGATATTGCCGATGTGGTCGACAAAGCTAAGGTGTTATCGCTGGCGGCAGTGCAACTGCATCGTGATGAACAGCTGTATATCGATACGCTGCGTGAAGCTGTGCCAGCACATGTTGCCGTCTGGAAAGCGCTAACGTCGGTGAAACCCTGCGGCCGTTAGCACGTTGATAAATATGTTTGACAACGGCCAGGTAAAGCGCGGCAACGTTTTGACTGGTCACTATTAAATGGTCAATCGCTTGGCAACGTTCTGCTGGCGGGTTGCAGCAGGATAACTGCGTGGAAGCGGCACAAACCGGCTGCGCCGGACTTGATTTTAATTCTGCTGTAGAGTCGCAACCGGGCATCAAAGACGCACGTCTTTTGGCCTCGGTTTTGCAGACGCTGCGCGCATATTAATAACTCGGTACCAAAGACGAACAATAAGACGCTGAAAAGCATCTTTTTTGGTTTTTGGTCCTTTTGAAGTTTAGGGGATAGTCCAATTATTGAAGGCCTCCCTAACGGGGGGCCTTTTTTGTTTCTGGTCTCCCTACTAGTAGCGGCCGCTGCAGTCCGGCAAAAAAGGGCAAGGTGTCACCACCCTGCCTTTTTACTTGAAAACCGAAAAGATTACTTCGCGTTATGCAGGCTTCCTCGCTCACTGACTCGCTGCGCTCGGTCGTTCGGCTGCGGCGAGCGGTATCAGCTCACTCAAAGGCGGTAATTTACCAATGCTTAATCAGTGAGGCACCTATCTCAGCGATCTGTCTATTTCGTTCATCCATAGTTGCCTGACTCCCCGTCGTGTAGAT
+
<BCJJDEJBIJFJIIJJJJJIHJJJJGJJJJJFIJJJJJGICJ:80/064.,+**'&&''*,-2287768488.10-++*00,*(%%'%%%&('&*'((*253/.-,-6*))+()126100/0,+&'(-(->>@ABBABFJJJJJGJGIJJGFDA?DJ8=<;;<BF@=<*))*)(')%%&1-<=>4HGDIHJJGIIJIJJJGJJHGGHJIJHJJJJJGJ>6.**+?JEEJDFHFG433358++4499:IHJJJG::::@;88?A@CHJBD5ICECDC443,++,*)&'''*)&&(#$&&'(())*+,74)&&&&)*2222322.1.---*))'(12?BB>:6567:<>=?:6555GGJDEJJIJIJGCEHHJDHJJH@A@@IGJHHJJHDCJ<<<=?A8889JJHJEG?;<499210.001B=>32/633100019;AC===AGHFDGGIJJHIA::99GEIFJIFJJJIJGBA@JDBDIJHIJJFJDFBHJJE<;;<DHEIIICCJJDCEDIHH;;;<JJJIIGJJJGJJFFEDHIIIJEEDDEJJHHFE<==JJGJJI7777ABB?==EHHCBC<9:;8333261000,***'%$$$$%%&%&%%('$()*0146:(((*5444:>45@DGEGIHFFGJJJIJ3335BA?;96-'7>?;;;98@?>=>>JHGFA>?AJJJJGFDJJJ....FIHJIJFJJIJGGGEJJJIJJI>IDDGJJIAFJJJJJHJJIJJJFHJGGIJJJJJE3334JHJFHF91111><=<:878:9<<=544336558A@@@IEEJJJHJIHJJJG>=::;;A****88EDFB===<B?=GGJFHFB966((((=<;;;=>=61277;=1111@??=@@BJIJIEFFEJJJJGGJHGJFJH6666@?E@@?;;;=AABAE>>:8+*-1...)(&&$$$&%%%$$$%('&$#$$'&&%$#$'/*3<=HIJGJJGFHCEDIH77776++204IJJGGJ<<==FCFDFIJGHJJFDDC@JF?>99;DBB92111>AEJFJHJIEFEFHDCD>?AAJFJJJJJJJJEJHHJJGHJJG<:667:AABA>>@GJJJEIBB:9989(%%%'('(('(0;CBD?::=878:?BB66668533)('&'('%$%%&$$$$),1129:88<<;99=EEEGJJJJIIJHJJI:7785669=879931116.-,-('&',121..--.1+''+*'''(*('''&&%&()(%%(('('%&&&&%#$$%*+))((+(()*1;<<42133---+,/8<773/*)-+/+1//'''(,*)/0&&&(*((%%%$##$&)*),,.07>B;-*'',()++++0000*))*,,,=ACB<41135=<<=CHJHEJHJJJJFDCC>?>>DFEI963353300/0?<;=9=524,)),3?@?=>?IHECEJJJHJJJHJHHJFDJ4GJEHJJ@::8=7---0.//+())*-,.333336<<=:77222.,(()/03273334BBG111,+*((+,*,,''&&&&'&$$##$%&&%&(+--)**-*+*+,,0/0.*))**0&&+02520154871-++/3/)-22?DCEJEBFEIEGCCFAFFJDE@HDGIGJDEFJGB76****.GJJCCDDHJJJJJGJJJEJHJGEJJHHEGGHFHJC>>EB:;4+()*+**&'++<>GEEJIFBAEBED?A@C?,,,++++AAHHHEFFGIEFFFJHHDIEGHABB?@>-((($%%(.(,,'&&')*,4*(')&&&%$%%&&%%(-)()1*)))162,,'((((441/,++,**)('')1)))*46<43378<<=A?;0///4455)'(''(9;B<.--.3--*'((,()31-0//7469;53337C<<<<;::;D?<;21016/**8**))&(6.*()-*)**-3311/31/''--)((%&&&$%'*(&'./1,,+*%%&&'(&'+::;<C:3211%%%%'%'.....(''(-),'&'(*,'+..+&&&'%*%%%/1/(((1.(()'&%%(6/...1104466555542('&%$%%&&%&%$$%&'&%$$&$#$&('''*))******+++***..-+&%&'%%%%&&)-%%$$&$$$&)%%%(%%&&+9:754340/&&&&+,%$$%'&&()--,,%%&&**'&(&(&%%,521//1/((&%%$$&%%$&%'&,,,))))+*))((((),*('(''''.(,(''%&,((&--./666,)&&&'&'**-..//-/,+-..----.++++6/022214,'(**(,++*3--'&&(35699??=CCAAB@B>>?>BB?9-*&%$'*+-++-0012/-++(&&&)-/36634345*(()+*+078:911199:32235/'&&)'(.-+,'''')****0146)(((,+('()&'''-/./***())*)))*+(&&%$$#$&'(89000131%##$%&&%$%))(%$$&-*%%$&&%&,)('&&%&'&&%%$&&%%%%$$%&/,-''#$')(%(.-()--0--398/../210020/((('++&%%%))())'((&&%&(((,/58>:88:;=====:95@>334458:21112-,*''(4((''+/0.0-,(())%%$$''))(($$'''(+2139943740///1,))'%%%'(%%'&''&''&&''%%%'))'('&'((1233352//-&%%''%%$$'((''$%$$'()(&&&&'$%%##$%('''('&%%&('(3(('%#$##$#$$%)&&&&('')-)0*)''(''+)).-.-'(&&&('''''((*-//)))*1'&&%('&*&&&&(*)+'''(,''/..4;///03421378;78552,+*)&%&%'(()))6621227:6-()//((('''(''%%(,,&(''(&&&(%&&&-,/1.-'%&%$$'))+(')&-,++0657)()2/.////55<?A777798442274--84447:9::;=532,&%%&.0,*,,,-+,--&%&*&-'&%%%$$&)***469==88898785445775223244?9987>>'&&'((((*)+('''&&$$$%&&%,23:;<=B9520003:86455865::FGFHFDJGD@@FHFGJFEJJJG@>?EDIEDCCDDA4111133:???DCHJGFGJACDAJFJHHHCAA00+((&(@????DCC3334IJEHIBA@@?D3331((((28::''3;<<<<HFFEFEGEEFEJDJJCCBDFJIJJGJICA6386+(''%&'%%%#$$$*,,/)&&&''(,)46??EEFGJGECHJC?<0,(88644;@==<4022544-+**03=<+-.-)%+)'''**+,+942337?4CGIFAABCHB@70/0()$$$$''''%''().-./1-7844+&&''+,++)'''(&%&'&''((((+*++,1467BCCCA>=(''()(('%%%67''''*+..40/---0<EEGJJJJJFHJIGJJJJFEEJJJIHIH@@.,,-4+))''&%'+33,++''$%$$$%$&'2;=555233320.,,-.--)(),3)*'+)(((-..//?88;;921119:7<97645+*&%$%'31655EJJJHGJHJJIJHGFHCGIGBDBCCGDIJJJJAB=;<=A=<<9CBCDEEJJJJJIGCC::98;??CCED<<<AIFIJJJJJJIIGG=<AB>AB///=FJIDFFFHJJJJJJJJGGJHJJJJGJJJGJE@A@DHDCBJJGJFGFHJJJGH:888A@:998999>GGIJHJJHJIGJJDCDFJJJJFGFHEEEDB,,,,951...679DJJJDCIHEJFEIIJHJJHJJJJCD??JIJJJFHJEIJGJC::::HACA<CFJABBBFGIJJJJJJJJJIBDHJIJJIJJGJJJJJJIJJJJFFE@E,,,,,<83))))4122((()*111330022--,-3----.-))&((*--+**+''8<A7776=@;<<<>@DFEFDDEHC@@>:934(''$%%&&&(&''.753468544445433)(((/344:<.-,-:9;;3448<;7+00)(&&*)((((%%%&&'+*,(%%&4<<>=/..-/'%'(()48996778GEJJJDBAA@=890)-,**+,20..21(3/-*,'&%&'()%&&(/0+++-75::DECBCA;;;=::;:998766660016FHHJI////C?;:1+*(())((,&&(''&&&'''')/0(*@>>?BBF;;<=9883333>>=<BAEJJJGGDHJFFCJFHEGA@C;;<=JADEBDIEFHD=B?<;;;=:111CBEDEDJFJ<<<=JJJIIIJJ5.))5@@BEEJEB;?;;54322D>>>?EDFBGA?51140--.36<>=>@>>C;;<<DCGJJH,,,-4JFIH///0BAB=<==??<5C?AAEJHGBBAJJJJB???A2112*)('(79::9700;A??FACBJHC<<;>BHJE778==EEIDJJJJHJGJJHEJIJIJJIJJFJJJIHHJJJJJFJJJJJGGJJJJJJJA?@?@@6422@;:.'./040''(&'''656523<>>,,,64444>HJJIHJJFIJHJJIJJHHFJJIFIJIEJIHJIJJJJJJF?>@?=<=@FHGHHFGGJFECGJJGDA1000879@JFJJIJEJGJJGJJJJHJA@?BFJHJFJJJGIJJJJJJJEFDBCECA@CC??@?JJGDABBDGH@HJJIIJJJJEFDD@@A:GEDJCBD@866;;:?1-,&
@Glass_T7V_4_D3_12_1_31
GTAATAGAAGAAACCACAGCGCGCCATTGCATTGGGAGCAAAGGTCGTTGGCATCAACAACCGCGATCTGCGTGATTTGTCGGATTGATCTCAACCGTACCCGCGAGCTTGCGCCGAAACTACTGGGGCACAACGTGACGGTAATCAGCGAATCCGGCATCAATACTTACGCTCAGGTGCGCGAGTTAAGCCACTTCGCTAACGGTTTTCTGATTGGTTCGGCGTTGATGGCCCATGACGATTTGCACGCCGCCGTGCGCCGGGTGTTGCTGGGTGGGAACAAAGTATGTGGCCTGACGCGTGGGCAAGATGCTAAAGCAGCTTATGACGCGGGCGCGATTTACGGTGGGTTGATTTTTGTTGCGACATCACCGCGTTGCGTCAACGTTGAACAGGCGCGGAAGTGATGGCTGCGGCACCGTTCAGTATGTTGGCGTGTTCCGCAATCACGATATTGCCGATGTGGTGGACAAAGCTAAGGTGTTATCGCTGGCGGCAGTGCAACTGCATGGTAATGAAGAACAGCTGTATATCGATACGCTGCGTGAAGCTCTGCCAGCACATGTTGCCATCTGGAAAGCATTAAGCGTCGGTGAAACCCTGCCCGCCCGCGAGTTTCAGCACGTTGATAAATATGTTTTTAGACAACGGCCAGGGTGGAAGCGGGCAACGTTTTGACTGGTCACTATAAATGGTCAATCGCTTGGCAACGTTCTGCTGGCGGGGGGCTTAGGCACAGTCACTCCGTGGAAGCAGCACAAACCGGCTGCGCCGGACTTTGATTTTAATTCTGCTGTAGAGTCGCAACCGGGCATCAAAGACGCACGTCTTTTGGCCTCGGTTTTCCAGACGCTGCGCGCATATTAATAACTCGGTACCAAAGACGAACAATAAGACGCTGAAAAGCGTCTTTTTCCGTTTTGGTCCTTTGAAGTTTAGGGGATAGTCCAATTATTGAAGGCCTCCCTAACGGGGGGCCTTTTTTTGTTTCTGGTCTCCCTACTAGTAGCGGCCGCTGCAGTCCGGCAAAAAAGGGCAAGGTGTCACCACCCTGCCCTTTTTCTTTAAAACCGAAAAGATTACTTCGCGTTATGCAGGCTTCCTCGCTCACTGACTCGCTGCGCTCGGTCGTTCGGCTGCGGCGAGCGGTATCAGCTCACTCAAAGGCGGTAATTTACCAATGCTTAATCAGTGAGGCACCTATCTCAGCAATCTGTCTATTTCGTTCATCCATAGTTGCCTGACTCCCCGTCGTGTAGATAACTACGATACGGGAGGGCTTTTCATCTGGCCCCAGTGCTGCAATGATACCGCGAGACCCACGCTCCACCGGCTCCAGATTTATCAGCAATAAACCAGCCAGCCGGAAGGGCCAGAGCGCAGGAAGTGGTCCTGCAACTTTATCCGCCTCCATCCAGTCTATTAATTGTTGCCGGGAAGCTAGAGTAAGTAGTTCGCCAGTTAATAGTTTGCGCAACGTTGTTGCCGTCACCAAGGCATCGTGGTGTCACGCTTCGTCGTTTTCGGTATGGCTTCATTCAGCTCCGGTTCCCAACGATCAAGGCGAGTTACATGATCCCCCATGTTGTGCAAAAAAGCGGTTAGCTCCTTCGGTCCTCCGATCGTTGTCAGAAGTAAGTTGGCCGCAGTGTTATCACTCATGGTTATGGCAGCACTGCATAATTCTCTTACTGTCATGCCATCCGTAAGATGCTTTTCTGTGACTGGTGAGTACTGAACCAAGTCATTCTGAGAATAGTGTATGCGGCGACCAGTGTTGCTCTTGCCCGGCGTCAATACGGGATAATACCGCGCCACATAGCAGAACTTTAAAAGTGCTCATCATTGGAAAACGTTCTTCGGGGCAAAAAGTAAAGAATATTACCGCTGATCCGGTTTTCGATGTAACCCACTCGTGCACCCGACTGATCTTCAGCATCTTTACTTTCACCAGCGTTTCTGGGTGAGCAAAAACAGGAAGGCAAAATGCCGGAAATAAGGGCAACGCGGAAATGTTGAATACTCATACTCTTCCTTTTTCAATATTATTGAAGCATTTATCAGGGTTATTGTCTCATGAGCGGATACATATTTGAATGTATTTTAATCACGCATCTTCCCGACAACGCAGACCGTTCCGTGGCAAAGCAAAAGTTCAAAATCACCAACTGGTCCACCTACAACAAAGCTCTCATCAACCGTGGCTCCCTCACTTTCTGGCTGGATGATGGGGCGATTCAGGCCTGGTATGAGTCAGCAACACCTTCTTCACGAGGCAGACCTCAGCGCTAGCGGAGTGTATACTGGCTTACTATGTTGGCACTGATGAGGGTGTCAGTGAAGTGCTTCATGTGGCAGGAGAAAAAAGGCTGCACCGGTGCGTCAGCAGAATATGTGATACAGGATATATTCCGCTTCCTCGCTCACTGACTCGCTACGCTCGGTCGTTCGACTGCGGCGAGCGGAAATGGCTTACGAACGGGGCGGAGATTTCCTGGAAGATGCCGAGGAAGATACTTAACAGGGAAGTGAGAGGGCCGCGGCAAAGCCGTTTTTCCATAGGCTCCGCCCCCCTGACAAGCATCACGAAATCTGACGCTCAAATCAGTGGTGGCGAAACCCGACAGGACTATAAAGATACCAGGCGTTTCCCCCTGGCGGCTCCCTAGGATTTGCGCTCTCCTGTTCCTGCCTTTCGGTTTACCGGTGTCATTCCGCTGTTATGGCCGCGTTTGTCTCATTCCACGCCTGACACTCAGTTCCGGGTAGGCAGTTCGCTCCAAGCTGGACTGTATGCACGAACCCCCCGTTCAGTCCGACCGCTGCGCCTTATCCGGTAACTATCGTCTTGGTCCAACACGAAGGCATGCAAAAGCACCACTGGCAGCAGCCACTGGTAATTGATTTAGAGGAGTTAGTCTTGAAGTCATGCGCCGGTTAAGGCTAAACTGAAAGGACAAGTTTTGGTGACTGCGCTCCTCCAAGCCAGTTACCTCGGTTCAAAGAGTTTGGTAGCTCGAACCTCGAAAAACCGCCCTGCAAGGCGGTTTTCATTTTCAGAGCAAGAGATTACGCGCAGACCAAAACGATCTCAAGATCATCTTATTAAGGGGTCTGACGCTCAGTGGAACGAAAACTCACGTTAAGGGATTTTGGTCATGAGATTATCAAAAAGGATCTTCACCTAGATCCTTTTAAATTAAAAATGAAGTTTTAAATCAATCTAAAGTATATATGAGTAAACTTGGTCTGACAGTTACCAATGCTTAATCAGTGAGGCACCTATCTCAGCAATCTGTCTATTTCGTTCATCCATCGTTGCCTGACTCCCCGTCGTGTAGATAACTACGATACGGGAGGGCTTACCATCTGGCCCCAGTGCTGCAATGATACCGCGAGACCCACGCTCACCGGCTCCAGATTTATCAGCAATAAACCAGCCAGCCGGAAGGGCCGAGCGCAGAAGTGGTCCTGCAACTTTATCCGCCTCCATCCAGTCTATTCCATGGTGCCACCTGACGTCTAAGAAACCATTATTATCATGACATTAACCTATAAAAATAGGCGTATCACGAGGCAGAATTTTCAGAATAAAAAAAATCCTTAGCTTTCGCTAAGGATGATTTCTGGAATTCGCGGCCGCTTCTAGAGTTGACAGCTAGCTCAGTCCTAGGGACTATGCTAGCTACTGAGAACTTTCGGATCAAGCTATGAAGGACGCAAAGAGGGAACTAAACACTTTACTAGAGAAAGAGGAGAAATACTAGATGGGTCAAAGTAGCGATGAAGCCAACGCTCCGTTGCCGGGCAGTTTGCGCTTCCCCTGAGTGCCACCTTTGGCTTAGGGAATGGCGTACGCAAGAAATTTGGTGCCGCTTGGCGGGGTCAAGTCGTCGGTTGGGGTCTGCACAAAACTCACTCCTGAAGGCTATGCGGTGGAGCACAAATGCCACGAGCTAGTGCAAATTTATCCTGTGGCTGCACTAGAACGTGTGGCCTAATAACTCGGTACCAAATTCCAGAAAAGAGGCCTCCCGAAAGGGGGGCCTTTTTTGGTTTTCAGTCACATCCACCTGTGCGGACCTCGGTACCAATTCCAGAAAAGAGACGCTTTCGAGCGTCTTTCGTTTTGGTCCATCGAGTTGGCGCGCTTAGTTCCTCGTTTTCTCTCGTTGGAAGAAGAAGAAACGAGAAACTAAATACTAGAGTCACACAGGACTACTAGATGATGCAAACCGTTTTAGCGAAAATCGTCGCAGACAAGGCGATTTGGGTAGAAGCCCGCAAACAGCAGCAACCGCTGGCCAGTTTTCAGAATGAGGTTCAGCCGAGCACGCGACATTTTTATGATGCGCTACAGGGTGCGCGCACGGCGTTTATTCTGGAGTGCAAGAAAGCGTCGCCGTCAAAAGGCGTGATCCGTGATGATTTCAATCCAGCACGCATTGCCGCCATTTATAAACATTACGCTTCGGCAATTTCGGTGCTGACTGATGAGAAATATTTTCAGGGGAGCTTTAATTTCCTCCCCATCGTCAGCCAAATCGCCCCGCAGCCGATTTTATGTAAAGACTTCATTATCGACCCTTACCGCAGATCTATCTGGCGCGCTATTACCAGGCCGATGCCTGCTTATTAATGCTTTCAGTACTGGATGACGACCAATATCGCCAGCTTGCCGCCGTCGCTCACAGTCTGGAGATGGGGGATCTAA
+
,,,//(&&)(()0+.''$%$&(/1;9:;;B762-+:<?:)))*25''-=BGDDJGFGJHJFJIJIJJCDBFFC=<<=>2,)&&%'20128625;>B@@@CJJJJFCA@BB<<=>G?ABJGG-')677JIGE?>>>JHGJIFF7777JJCAAAAJJCAC7778EEB;;<:CJJHJHIFJIFJGAC@BDEHJJGJHJIGDJJIGJGJJGJGHEE>EC99::333AIJJJJJJHJJGJJEFJFIFJJGGGGJGGGJDBBCDA?<9>?GH::::D8875'&&&'&&&'7989<<@@DGIJJJDJGHFCCEJHJJJFG@//5@JA?@@DDI;;;B?38<;BDAAB>7'&&&=JHJHJGGJJJGGDJF5:5////12;;;?DHHHJJJGDGJFFGJHGJJFDC;5())>JFBDGBC<<<;3222?1./4,+,/159:D:;DDEDIA?F:E9998:::<JJJJGJHJIGJJJJJJJJJFJJIFJGJEJJHJJJJJGJHJJJJJJGJIJJJJJJJFEFHJJDHFJJJIHHIGJJJJJJJJIGFDGJJJGHIJJJJJJIDIFDGJJ?JJJJGJEJJGJJHJDFFFJJJJJFGJJJJJIJECJDJEJJJIJJCDA<10020/,,,+,.,134<<<=GJJJGJHJJIJHEGHJD??@DFDHHIJJJJJJJJCCJGJJJIJIJJCDDH///0;::877877')78ACD;////6666=>CJJJJIJGFIJIEJI5<8762120((''%&%&'(&''(,+,4<ACJF55557&&,.11:,JA?''''9;<@CA7>@9999AIHGJIJGJCEGBCEJFD==<AJFEAGGIJJGGJCA@>?::??IDE5558>>:::AGJFJEIGJJJJJFJJBGEIHJIEJEJJIJFHHE?>>?JIJGHEDEGFFJHIJHI777457:BDA''''887770**9?D8889?AAA9875<<32333BA@8889?---.1,-/0:<GHJEDCJCJIEFJFJJ??=>?DBBFDFECDDDBCHJJJJ@J??EBBCDJGJJJIEJFFFJECADJJFHFJJJFGEJGJHFGJFJJFJJJFJIJJBB.+@==F?==848=A885668>@;>:10023=?====B@=6678CIEC@@BCDHJEHHJHJD<<<<?=>@HEDEBBABFHIJJJGJGIJEGJ5555GEB@>>;88CBHHJJJJEFGAA@;;;<A??CJJIJFFH====CDBDHDEB>==875000'''(---879:FBBCEFHJJGGHJ////DCC=JEJHFJJIBC8777C53331213220015977:<61+++.)&&'(.0//////)()*--*,(()--.-0-**)./+-283<9899812FGJHJJGIJJJJJFJ:9::444---./&%%'&'%)154515709-(&&(-+)'&%%11//05>B<:4459CJEFJECFDHJIHJDDAAFIGGEGFGHHJEJIEDFGHGJ@=.)%()*+3350--255568=<<<=E>>>>GJHHE444----41/1.+*('*,)(%%+.2-,,'''*1000025+('()***28*''(23**++:78=?CAAAC@A;JJHEJF=::11120.-.>;7656561102548BAHHFJHIFFGEEIEGJJJJJHJGHDCBBAA>4688GCCA@;;;=333DGEB@??C?<<9<>88JD@?>@EDFJGCJ9999CEEHJIJGGEJCGGECCBIJGJHJJJJJGJGJJIGJEJHED>;:::;;FEGJ>@;::50/08===>@@F;9773.-*+-.B@AEGJFJHEH@98976678;<BBHIEEF==<:-,,+...//..109CEDJJCCC6667EBCJHJHIGIJIHBBADGH;<:;>>IIJJJJJIGJJJJGJJJJIGFEJEJJIJJIDGC,55,556JJ222=8&%%&())(&&*)()*)--++,,,)'&&&*((((),,11787>@:::<DGHJ;***-,,56;9445???8:=?8779J@@AAAFJHHFGDI@>:6---/510.-(((223223/0020---($%'**))'()&,,-)++,9CDDC=>==ABDHE<=EJGJJID@FCGJIJ@BCDIJGCAJFFJJJJJIIIJJ@???JJJGJHJ;758?2222CJHJJHBBA>@7.ABA@A<:;<-)&&);;9:>>FF=8;96FD3332>876865542-++/5A,,,,DEJJH@<<<9::ABIJGGCBBCGJJ:9:;JIJJFJG8888==80,1C0----<DAFDDGEJEJJJHIECJIJJJJHGGHJI<<<DD0...@<>?=CIJJJJJGJJJJJJJHJJIEJIJC<<,@AAHJJJGEJEDB@57DJJJDCDDHJJHJJHJJJJJJJJJGJIJIGGJHJJEEEEJIGJFFJJJHJIIJJJJJJICCEEIJJJJJJEHAC:24EDFJEDHFJJJIJHJJJJGJHIFGJGJHJEEFGJHJHJDJJJGJJHHIEJJJFIIJJJJGIJJJHJJJJJHJFIJJIGDEHIGFGDCCBAJJJGGFFDGFIJGJJJGHHD?=?<@@@HCEJEIJJIFIHFIJG::@=;::8:.,,,;?JGFBAJHJDHJHJEJJJJJIJJJJJJJIGFJGHJJJJJHEDDEGGE?9CIFIJIGEDGEF=JGFDEJFJIJJJGFJHJJJGJFJJJJJHIIJJJJHJJJJJGJEJHJIJIHIJFHJHJHJHHA98655311148@CJEFDC@A@>66@2112//..&&''''(().8BDFHFIHJHJJEGJEHJGJHJJJIJJFIDJHHIJJJJJHJJJJIFJDBDDBAA::97999=>CCCJDJJFFIBBG=>>=<999;=:?A?JGEGJHEBABBIA@@EJDGGHHFJJJGGHIGHHGFEJJJJJHEEJFEGJIJHJEJJJGJFJGJGJGJJHJEEJJJJFA>@;<;+&%$&'*+&'&&)(&$$',,//1EGJGGIEFHJJJJJJJHEHHIHGJJJJFJJFJJJHHIIJJJJJJJJJJJJJJHJJJJJJJJIHIGJCIJFJHJIJIFJJJFIJJJGGJGJJIJJF88888CDACHDCACC??ADJJJGJJGJEEI;FA5559?9774-1102221..+,-1,+..EIJGICFCDGJJA@@?GBA:5:B7)(()FA@@@AADHJJJHJIJJEFECJJGFJCGHHF))''/.-//600C=@JHJJEEEEFJIHJJGEJIEJEFIJJJGJG<<;DCA910000528BDIHIDFFCDEFFJFEJ@AFCCB???@BA>=@;9966764)%%''000>B?;=:?BJFJFJEGJJJIJJ8878<+))&(();;>>886<E>=>?GJHFDDBABCJEDJGJEGCCDDJIJECDDGJ::::HFJHJFDGB;:00,-A@<<<;>;3*(')+0:99:?CEFHGC''''4AA@;;;=873..66<>ADIHHJHJHJGD?<<>JEHFHJIJDFGFIE<J=>>FJJJHHGIJGJJJHEJB@B7776D88>>AJJJD4333::::EJJFFDHHIJHJJGJJJHJHAAABJHJGFJFEFFJFJB@@8DBA=<;=863336>=;9886777;;B@////6@A@A<15>EGEB;:8778JCGJJJHJHDFCEJJJ@A??BCIJDDEE@AC:::8?AAJBB@BCAABBJJJIJJJJJFJGIJIEHJIJF>>=>E@+*4*+360+))*)*1178:AFD?==>ACDGIGJDCGEFCFFE2222<735,--/6228::::AB?65835@DCF<EIEHJJBCBBA???IJJ6666GJIEGHHC=;<;998('&'(((),+-,+))))*-979BCDDECE881126>;?C9EIDAAAFEDCBJJJF?62B@HFEGJHJGJGJJIGJ?;;=BIEFECAAAFGGABA?FCBDCB<==741.-'),+--,-2420/.-**''*)((024(''7/00/444F:59:>E5***B1.(((*10.-./)(*//)(&&'-+,,***+45210083'%%$'&((&&((+*('&&&%%',-7<=H?>>>FHJEJGJGFJDDEBB@9971+&'%$%$$''%$$%(%%%&-&',27=?GFIJAB@BGJJIJJHED986&%%%+,,++-..0117;;<5555JEIGGHJJGD:9(3*-?B>::501??@=:>?>@JHJHB?<66BA>4'&&'34'%%%'&)((89?DCEFEJJ>100000/*****&),/79550;AGGCCJJFEGBF<9989.-,*+,(-/5:E6668@;A5-,,-0++../+,,*)())27;<=FJIJFB99=77<>AADGIE743/+,420..05829>BBGJEHECCCGIJIJHJJIGJJGJJIJJJJJJHHFJJJIJIJGJHEFFJJJJHJJJJJFFJJGFJHGJIJJJF?@@AJHJHEGCCBDCFJGJIJGJFHJGJJIJFHJJ@@@@GF1,++,59:BBCB:9:JHJHGHHJFFIHJHJJJJJJJJIJJJJGHFGAACCJJDEDBDEFIJIHIJJJJJJJHJJJJGJF?@CHJJEDJJFHJIFJHIJIGJJJHIFFHECJJJJJEFC=+%%%+JJGJJIGEHJJIHHIJJGHJJJJJJJJJHJIIJJJHIFFJJJJJJJJJFJJJJJJJ>>H=889CHJFGEFJA::@BJJHJIJA;JBBIH9855-,,>FJIJCJFJIJGJDJGHFEHJFCJHJJJHFJJJJJGIJJGEB>:9;;<<E=<<<<C<)/,+,&'))+3/.1013B6644865777;>AA@DEEBEJGEB=:9-@>;GEGHHFF=85559?>@BEFHJ???ACBCHFHJJGIFJDI:FEFHJJJH====CC2222AA;7'''''$&))))(%$
@Glass_T7V_4_D3_12_1_32
TTCTGGGTTATTGTCTCATGAGCGGATACATATTTGAATGTGTTTTCAATCACGCATCTTCCCGACAACGCAGACCGTTCCGTGGCAAAGCAAAAGTTCAAAATCACCAACTGGTCCACCTACAACAAAGCTCTCATCAACCGTGGCTCCCTCACTTTCTGGCTGGATGATGGGGCGATTCAGGCCTGGTATGAGTCAGCAACACCTTCTTCACGAGGCAGACCTCAGCGCTAGCGGAGTGTATACTGGCTTACTATGTTGGCACTGATGAGGGTGTCAGTGAAGTGCTTCCATTGGCAGGAGAAAAAAGGCTGCACCGGTGCGTCAGCAGAATATGTGATACAGGATATATTCCGCTTCCTCGCTCACTGACTCGCTACGCTCGGTCGTTCGACTGCGGCGAGCGGAAATGGCTTACGAAAAACAGGGCAGAGATTTCCTGGAAGATGCCAGGAAGATACTTAACAGGGAAGTGAGAGGGCCGCGGCAAAGCCGTTTTTCCATAGGCTCCGCCCCCCTGACAAGCATCACGAAATACGACACTCAAAATAGGTGGTCGCGCAAACCCGACAGGACTATAAAGATACCAGGCGTTTTCCCCCTGGCGGCTCCCTCGTGCGCTCTCCTGTTCCTGCCTTTCGGTTTCAGTATGTGTCATTCCGCTGTTATGGCCGCGTTTGTCTCATTCCACGCCTCACACTCAGTTCCGGGTACGGCATTTCGCTCCAAGCTGGACTGTATGCACGAAGCCCCCGTTCAGTCCGACCGCTGCGCCTTATCCGGTAACTATCGTCTTGAGTCCAACCCGGAAAGACATGCAAAAGCACCACTGGCAGCAGCCACTGGTAATTGATTTAGAGGAGTTAGTCTTGAAGTCATGCGCCGGTTAAGGCTAAACTGAAAGGACAAGTTTTGGTGACTGCGCTCCTCCAAGCCAGTTACCTCATAAAGAGTTGGTAGCAAGCCTTCGAAAAACCGCCCTGCAAGGCGGTTTTTTCGTTTTCAGAGCAAGAGATTACGCGCAGACCAAAACGATCTCAAGAAGATCATCTTATTAAGGGGTCTGACGCTCAGTGGAACGAAAACTCACGTTAAGGGATTTTGGTAGTCAGATTATCAAAAAGGATCTTCACCTCAATCCTTTTAAATTAAAAATGAAGTTTTAAATCAATCTAAAGTATATATGAGTAAACTTGGTCTGACAGTTACCAATGCTTAATCAGTGAGGCACCTATCTCAGCAATCTGTCTATTTCGTTCATCCATAGTTGCCTGACTCCCCGTCGTGTAGATAACTACGATACGGGAGGGCTTACCATCTGGCCCGTGCTGCAATGATACCGCGAGACCCACGCTCACCGGCTCCAGATTTATCAGCAATAAACCAGCCAGCCGGAAGGGCCGAGCGCAGAAGTGGTCCTGCAACTTTATCCGCCTCCATCCAGTCTATTCCATGGTGCCACCTGACGTCTAAGAAACCATTATTATCATGACATTAACCTATAAAAATAGGCGTATCACGAGGCAGAATTTCAGATAAAAAAAATCCTTAGCTTTCGCTAAGGATGATTTCTGGAATTAGGCCGCTTCTAGAGTTGACAGCTAGCTCAGTCCTAGGGACTATGCTAGCTCTAGAGAACTTTTCGGATCAAGCTATGAAGGACGCAGAAGAGGGAACTAAACACTTTACTAGAGAAAGAGGAGAAATACTAGATGGGTCAAAGTAGCGATGAAGCCAACGCTCCCGTTGCAGGGCGGTTCCGCTTCCCCTGAGTGCCACCTTTGGCTTAGGGGATCGCGTACGCAGAATCTGGTGCCGCTTGGCAGGGTCAAGTCGTCGGTTGGTATTGCACAAAACTCACTCCTGAAGGCTATGCGGTCGAGTCCGAATCCCACCCAGGCTCAGTGCAAATTATGCTGTTGGCTGCACTTGAACGTGTGGCCTAATAACTCGGTACCAAATTCCAGAAAAGAGGCCTCCGAAAGGAGGGTATTTTTTGGTTTTTGGTGTGCACATCCGCCTGTGCGGACCTAGGTACCAAATTCCAGAAAAGAGACGCTTTCGAGCGTCTTTTTTCGTTTTGGTCCATCGAGTGGCGCGCTTAGTTCCTCGTTTTCTCTCGTTGGAAGAAGAAAACGAGAAACTAAATACTAGAGTCACACAGGACTACTAGATGATGCAAACCGTTTTAGCGAAAATCGTCGCAGACAAGGCGATTTGGGTAGAAGCCCGCAAACAGCAGCAACCGCTGGCCAGTTTTTCAGAATGAGGTTCAGCCGAGCACGCGACATTTTTATGATGCGCTAGCAGGGTGCGCGCACGGCGTTTATTCTGGAGTGCAAGAAAGCGTCGCCGTCAAAAGGCGTGATCCGTGATGATTTCGATCCAGCACGCATTGCCGCCATTTATAAACATTACGCTTCGGCAATTTCGGTGCTGACTGATGAGAAATATTTTCAGGGGAGCTTTAATTTCCTCCCCATCGTCAGCCAAAATCCACCGCAGCCGATTTTATGTAAAGACTTCATTATCAACCTTACCAGATCTATCTGGCGCGCTATTACCAGGCCGATGCCTGCTTATTAATGCTTTCAGTACTGGATGACGACCAATATCGCCAGCTTGCCGCCGTCGCTCACAGTCTGGAGATGGGGGTGCTGACCGAAGTCAGTAATGAAGAGGAACAGGAGCGCGCCATTGCATTGGGAGCAAAGGTCGTTGGCATCAACAACCGCGATCTGCGTGATTTGTCGATTGATCTCAACCGTACCCGCGAGCTTGCGCCGAAACTGGGGCACAACGTGACGGTAATCAGCGAAACCGGCATCAATACTTACGCCGGTGCGCGAGTTAAGCCACTTCGCTAACGGTTTTCTGATTGGTACGGCGTTGATACGCCCATGACGATTTGCACGCCGGCCAGTGCGCCGGGTGTTGCTGGGTGAGAATAAAGTATGTGGCCTGACGCGTGGGCAAGATGCTAAAGCAGCTTATGACGCGGGCGCGATTTACGGTGGGTTGATTTTTGTGCGACATCACCGCGTTGCGTCAACGTTGAAGCAGCAGGAAGTGATGGCTGCGGCACCGTTGCAGTATGTTGGCGTGTTCCGCAATCACGATATTGCCGATGTGGTGGACAAAGCTAAGGTGTTATCGCTGGCGGCAGTGCAACTGCATGGTAATGAAGAACAGCTGTATATCGATACGCTGCGTGAAGCTCTGCCAGCACATGTTGCCATCTGGAAAGCATTAAGCGTCGGTGAAACCCTGCCCGCCCGCGAGTTTCAGCACGTTGATAAATATGTTTTAGACAACGGCCAGGGTGGAAGCGGGCAACGTTTTGACTGGTCACTATTAAATGGTCAATCGCTTGGCAACGTTCTGCTGGCGGGGGGCTTAGGCGCAGATAACTGCGTGGAAGCGGCACAAACCGGCTGCGCCGGACTTGATTTTAATTCTGCTGTAGAGTCGCAACCGGGCATCAAAGACGCACGTCTTTTGGCCTCGGTTTTCCAGACGCTGCGCGCATATTAATAACTCGGTACCAAAGACGAACAATAAGACGCTGAAAAGCGTCTTTTTTCGTTTTGGTCCTTTGAAGTTTAGGGGATAGTCCAATTATTGAAGGCCTCCCTAACGGGGGGCCTTTTTTTGTTTCTAGTTCTCCCTACTAGTAGCGGCCGCTGCAGTCCGGCAAAAAAGGGCAAGGTGTCACCACCCTGCCCCTTTTCTTTAAAACCGAAAAGATTACTTCGCGTTATGCAGGCTTCCTCGCTCACTGACTCGCTGCGCTCGGTCGTTCGGCTGCGGCGAGCGGTATCAGCTCACTCAAAGGCGGTAATTTACCAATGCTTAATCAGTGAGGCACCTATCTCAGCGATCTGTTCTATTTCGTTCATCCATAGTTGCCTGACTCCCGTCGTGTAGATAACTACGATACGGGAGGGCTTACCATCTGGCCCCAGTGCTGCAATGATACCGCGAGACCCACGCTCACCGGCTCCAGATTTATCAGCAATAAACCAGCCAGCCGGAAGGGCCGAGCGCAGAAGTGGTCCTGCGACTTTTACTCCGCCTCCATCCAGTCTATTAATTGTTGCCGGGAAGCTAGAGTAAGTAGTTCGCCAGTTAATAGTTTGCGCAACGTTGTTGCCATTGCTACAGGCATCGTGGTGTCACGCTCGTCGTTTGGTATGGCTTCATTCAGCTCCGGTTCCCAACGATCAAGGCGAGTTACATGATCCCCCATGTTGTGCAAAAAAAGCGGTTAGCTCCTTCGGTCCTCCGATCGTTGTCAGAATAAGTAAGTTGGCCGCAGTGTTTATCACTCATGGTTATGGCAGCACTGCATAATTCTCTTCTGTCATGCCATCCGTAAGATGCTTTTCTGTGACTGGTGAGTACTCAACCAAGTCATTCTGAGAATAGTGTATGCGGCGACCGAGTTGCTCTTGCCCGGCGTCAATACGGGATAATACCGCGCCACATAGCAGAACTTTAAAAGTGCTGATCATTGGAAAACGTTCTTCGGGGCGAAAACTATAGAAGGATCTTACCGCTGTTGAGATCCAGTTCGATGTAACCCACTCGTGCACCCGACCTGATCTTTCAGCATCTTTACTTTCACCAGCGTTTCTGGGTGAGCAAAAACAGGAAGGCAAAATGCCGCAAAAAAGGGAATAAGGGCGACACGGAAATGTTGAATACTTCACTACTCTTCTTTTTGATAA
+
(-'..//5:8;0//.)*+;=>>?ECDFEC<;8550,)((''&'((1'&%%'1101))),6-11,894444=;=>==>B@==::BJIEFEGJFJEJE??6'''@B@BEJDFAGJJIJJJJJJHJJJGJGJJJJJGHIJ=999>EI<:7;977678:9<74>++++@AEHJGD:;;GJ10019<;==@HEHJJIC?A@GJJHJJJJJIHHIJGFHF??@?.((*)))22<@FFIIJJJIJJJIFHJ;:::DFGGJHHJFJJDCBBEDFGJJJDBEEJJB@.**+EEIG;;:4*'&&&&,())'&)(-43:<;;4>3111+'*4,,,,5477100/.0101.-..922<<JJGJEJJFGJ=;1==GIHJGJJIJJJJJJIFIIJJJJJIJJGHJJDCDEJJIIJJGHG::9:GC<333-'&%&&&111///02.,+****'%'**+,<@@??DBBAADIJ@<;<>?9@ACJGJIJJJJJEGFGEFAABAFJEJIJHJJJIDDEBC8A<113522+./029CCEFE...1,-,,100*))((''))**+/1334&&&')10)((()+/1898556699:???GGGIJIHIHE;>@==?:=:98:AB@?>B222255;;C>?FJJJJGIEIJ@C8-E=C?==CH:?=;=@-,,,++&&''$$$%,247CJFJFCJJJJGIFEF:45333699==<=;:72))*)*,,,-,-)))++)'&$%%'%&'&110/33:99:;IGFICB?87811--/(&&/<A>@?=??BJHJHFFJJIB><5+()(699ECFEFDFCBDBDGD<4456?@@E?DC=HJJJJJJHJJJGHIJGJJGJHDFFJJHJJJJHJJIJJJJJJJJJJJJIJGFJJJJGJEDBECD>?HJJJGGJJJJFJJJJJJJJJ=44459335695333/,,59D>>?JJDHJJHJJIJFHIIBBEGFDFJGJJ>.'''((;AAA9678/--$%&)..7/123CJHJE<<<:9DHHHEIIFDE=322B0//28910/,-/--,-/0355;99;=HFJFIEJIIF5455;50-+-1.:442./3@?AEDEFIJJFJHCDC>==4212;HJJIFCBIJGJHGJJFJJEJHGJGF@<<DE210/***+323-,--2<7212321,)+,,*((((GGFEJDBBAB1006'''288>>AJDAB@CA?>AGHHEJIFFA?<;'%&(&&<?@@9:::JGGJGFHJJGJJJJJJJJFJJA@?AFDHJFCEHA:;;;ABJJ999:JFF=;;;JJGDJJHGJJGJJJEFJJHJJJIJFJ?<4,,,444JGJGJFJJIJJ=<<=F><8:310.02+)))2./)((('&&'******23>@9997?BBCCIJJFHFFGJEHJBB@??@?CJHIIHJJGIJ??>3335A<=>BACEG?DECJJFGA?<<<;<5677BIJF@A@ABJJJJJJJJJJH@@A@>?>DC85557A?<<<=AJFIHGDBBCFIJJFCBABC>>AGHDEDDIFEGDHJIJIGJFFJCGFGGGGGEJJIIHGFHEEFGJEGABBBHAEDB?AA0--,/++-ACEABB76579<ABEIFGDFFABAAA++++F<:510+()),.02334468.--.2334;<=>@@>?A;8///BJ>>>>HJJGGHDD@===,+&'),+-++,866773888779<.--.0)+('&'&'(*(6=ADDGECDEEGBDBAJJJD0003><;9=GE?FG>==AD?=?@A:;;;=<<<FHHJDBBDJFGJIHIJF>=>3333>>;>8;<>D3333././10.-:AA///1<<;8777=1*++AEA>>@?=/03312339;8*''(-----19;;<=@AEJBGCBC..--:44<6666=BBCA????CCCEHGJJDEHHEEDEEGDGEFFDDA9888>@@CDFB@??;;8)'&&43314533332'''(*%&&&,,03..DHJJJJIJJHJJJFJFBBBDGGJG>??@-+//10/**,.7,;6526??A773+****(41001'%%/)%%'(3<A+++,9=6/.-,,(+*)()''&')*0189931.++)*++:888CDADCB=H?BHJGGFGJEIEDG9)((-))'''()39,+,4;=7889==>JBB@BCBACB8888?DBEJJEGEDDJJJEECA@@BDIGE>98+'(+))&&&&.62789=@:32124675473413<?CFDEBA;;<>EDDCBCA>518974--12..904)(((++,-CFC?A@E8878E8887<<<B:767:<345EJJFGHFEJGJJIG;;;DJHFJGEEA::::83::;BC>???ECFDJA@AAIJJJGJJJJHJJJJGJIJ<3((&&+,?FDEB@JFJDFJJJJJJJJJJFBA=C,,''',1=<)((--..<AEDGIHJJJEDA@B?=>?AJIJJHDE?3323JFHEGJBBGC>::<<;3222==;99<FJHJJEGGDCB@@@BA@AJJJJJJD@@?A@>>>@?@CDGHEBDCJ75578JIJFDC@<BBBFC@96:)))))*65778>=9732781221;=><=>GJIJJIFJDEDDFFAA?=;;JFE.'&&((0%&5025---**49:>JHGDFJEJJJDICFFGJJGJFIJEJCJIDJB?>BEDGDGF83333,++,52220234=<5556>CJJJJJJJJFFFJGJJJJJJGG=<==JJJJJJHJJHJJJJJG>>=;)))HBA966222----88<<JD@???JGJJFJJFIJGH6666?AB@9--,.**%$$%'''(777;>>DHC@@@@FBHDC=<=<B@>-,''++;7899D9999A@AFCHIHJIFIJCC@@8787>AEJIGHJJJJJFFEEJIIGFJJ5545877)))+(''*)+,**++****('&(,,--25@@A@@ECFJJHJFFIIIJJJJJJJIJJJJJHEB>?BIC3333;,,,+--+'&&&2/8?BEJJJIEGI==92/,*%+0001AEFFEJHJIJIJHJIJJJJHJJJGIFJJJFJJJJHGJIHHF@?@@HFIFIIHJJIIGJJJJJDFJHJJJJJHFD-,*)-.16:9;79;;@@?>;<;;0/22=86((11?CFJFDEFJJIJHE995333*+++672,'''''''455;=CFJIFEJEH>?HECFDDGIJJJJJJFGCEGJJJJJGGJ=>=>JJIJJB??>?F9889EJJJJJGJFJJIIJJGJJJGD?;<@CEGJFHJGJHFEEEA=<<<=GFABBBJJAJEJFIJIIJJJIIJBE999:854355559?BBB>?869?C9999=JJGEGCJ200..13@GJJJHEGJJJJJJJJJDJFHJJ>?>;ACD>;751:8<<;>?<==?@@A@C?BDJJJJGFHHEHH<;;;<JCDEDFFJJGJGHJJJJEIGJCAA>>??J2///,,JEHDGGFHJHJJBAAAFJJJGEJIGHGJHEGHJHJJDC??CEJGBEJGC>9999;BAAAB00/2)))*;?FFGJJGHEEFEFJ@@@?JJJJCCDIGGFC>?JJJGJFJIJJJIJFJA@@BJJJGEJFFIJH?==<=GGH@888JJCDDEJJJ6666?<22167E111<GJHJJJJJGEJHIGJEHGFJHJJFA@><?5....6011;<87722252126456:IHDAACADIEJH52027<5445789A=BCGJHJCCBJIJJ;;;;HGJJJDCDIGIHIFJJHGGHJFB446EIHEC?CIIJJD8522-.*)*)%&'1131155=>=EIEIGF??>>A<<334>?H)))EDCBCEAFCCEEFCBB@D====GHJD:533:B5332/99JFC<;<<FGDJBA>??;DJJJJJJJJHFGJHJJJJJJJIJJJJJJJHJEHHGGCA@:;JIJJJJJJJFJJJJFJJJGGJJJJJEEAAD@7778IJJJJGFJIJJHJJJIGIFJJJJJFJFGJJJJJGHHIJAA>>654499-,,-=<3300>@AEGFJIJIJJJJJIEJIAA@CBJ@>49F=EGGIJJHJJJJJJJHJJJGJIABJJJJJGHECJJFJEI9999GGJHDFJDGJ?>3AAC??><:..56;BGEJGEJGIJGGJFCJJGIGJEJIJDDGDGDJHFJJJJJIHFJHJDGB>;;=:>9989=F@??@BB410----.)('',6@0)&&'0435+++6620--.344868GHJDJDEIDHFEJJFCA@ABEGACJJEJHJGGJJJJJJJJIIJIJJFJD----998==<<;:;<AABAABDJJJEGEIFJJFJHFHJGHJHDJDEFJHJJBD9999.-***'''''''&'7B>>A:;;=;=DGEEDJHJJ9977;=7777IEHGB@@BEB;-,++,13378=><;943331317(..-00002456:3333<-,*)*+01133345@AHJGIJIJFGFF0,HHBEBBCIHJGFJJGIGIJEGJJGJFJDHCE;9867+++;DGJGJJGJEFBFFEFHJHJHFJHJGIHABGIJEJ((((DEFB4445:9854)))):67<>;8=CEEFHIHHIIJJJFJDCDDFHFJ=<?;<<7:?=993///....47FJHEFJJIGJIJGFJE>>=877;6:>:667766+))''(''''6BEGJJJ?@@?AB4444JHIEBCC@?*))),-1<@AIB>:;<;<==A<0.**+283311,,,,0/++,077;;-,,.755:5.,,,))<=;;6516<;<<788;6<@@BADCJIJHIJIFDEBDHFFEDHJEJJJJJJJJIFIJHJJJJGEJ:96003@FGEGHIJJEEFJGHFGGJDEEFJJ?E81///5)('&'&&%&('()&&',27&&&%&
@Glass_T7V_4_D3_12_1_33
ATGCAAACCGTTTTAGCGAAAATCATCACAGACCAGGCGATTTGGGTAGAAGCCGCAAACAGCAGCAACCGCTGGCCAGTTTTCAGAATGAGGTTCAGCCGAGCACGCGACATTTTTATGATGCGCTACAGGGTGCGCGCACGGCGTTTATTCTGGAGTGCAAGAAAGCGTCGCCGTCAAAAGGCGTGATCCGTGATGATTTGAATCCAGCACGCATTGCCGCCATTTATAAACATTACGCTTCGGCAATTTCGGTGCTGACTGATGAGAAATATTTTCAGGGGAGCTTTAATTTCCTCCCCATCGTCAGCCAAATCGCCCCGCAGCCGATTTTATGTAAAGACTTCATTATCGACCCTTACCAGATCTATCTGGCGCGCTATTACCAGGCCGATGCCTGCTTATTAATGCTTTCAGTACTGGATGACGACCAATATCGCCAGCTTGCCGCCGTCGCTCACAGTCTGGAGATGGGGGTGCTGACCGAAGTCAGTAATGAAGAGGAACAGGAGCGCGCCATTGCATTGGGAGCAAAGGTCGTTGGCATCAACAACCGCGATCTGCGTGATTTGTCGATTGATCTCAACCGTACCCGCGAGCTTGCGCCGAAACTGGGGCACAACGTGACGGTAATCAGCGAATCCGGCATCAATACTTACGCTCAGGTGCGCGAGTTAAGCCACTTCGCTAACGGTTTTCTGATTGGTTCGGCGTTGATAGCCAGCATGACGATTTGCACGCCGGGCCATTAAGCGGGTGTTGCTGGGTGAGAATAAAGTATGTGGCCTGACGCGTGGGCAAGATGCTAAAGCAGCTTATGACGCGGGCGCGATTTACGGTGGGTTGATTTTTGTTGCGACATCACCGCGTTGCGTCAACGTTGAACAGGCGCAGGAAGTGATGGCTGCGGCACCGTTGCAGTATGTTGGCGTGTTCCGCAATCACGATATTGCCGATGTGGTGGACAAAGCTAAGGTGTTATCGCTGGCGGCAGTGCAACTGCATGGTAATGAAGAACAGCTGTATATCGATACGCTGCGTGAAGCTCTGCCAGCACATGTTGCCATCTGGAAAGCATTAAGCGTCGGTGAAACCCTGCCGGCCCGCGAGTTTCAGCACGTTGATAAATATGTTTTAGACAACGGCCAGGGTGGAAGCGGGCAACGTTTTGACTGGTCACTATTAAATGGTCAATCGCTTGGCAACGTTCTGCTGGCGGGGGGCTTAGGCACAGATAACTGCGTGGAAGCGGCACAAACCGGCTGCGCCGGACTTGATTTTAATTCTGCTGTAGAGTCGCAACCGGGCATCAAAGACGCACCGTCTTTTGGCCTCGGTTTTCCCAGACGCTGCGCGCATATTAATAACTCGGTACCAAAGACGAACAATAAGACGCTGAAAAGCGTCTTTTTTCGTTTTGAGTTGCCTTTTGAAGTTTAGGGGATAGTCCAATTATTGAAGGCCTCCCTAACGGGGGGCCTTTTTTGTTTCTGGTCTCCCTACTAGTAGCGGCCGCTGCAGTCCGGCAAAAAAGGGCAAGGTGTCACCACCCTGCCCTTTTTCTTGAAAACCGAAAAGATTACTTCGCGTTATGCAGGCTTCCTCGCTCACTGACTCGCTGCGCTCGGTCGTTCGGCTGCGGCGAGCGGTATGAGCTCACTCAAAGGCGGTAATTTACCAATGCTTAATCAGTGAGGCACCTATCTCGGCGAAATATGTCTATTCGTTCATCCATAGTTGCCTGACTCCCCGTCGTGTAGATAACTACGATACGGGAGGGCTTACCATCTGGCCCCAGTGCTGCAATGATACCGCGAGACCCACGCTCACCGGCTCCGGATTTTATCAGCAATAAACCAGCCAGCCGGAAGGGCCGAGCGCAGAAAAAGTGGTCCTGCAACTTATCCGCCTCATCCAGTCTATTAATTGTTGCCGGGAAGCTAGAGTAAGTAGTTCGCCAGTTAATAGTTTGCGCAACGTTGTTGCCATTGCTACAGGCATCGTGGTGTCACGCTCGTCGTTTGGTATGGCTTCATTCAGCTCCGGTTCCCAACGATCAAGGCAAGTTACATGATCCCCCATGTTGTGCAAAAAAGCGGTTAGCTCCTTCAGTTATTAAATAGTTGTCAGAAGTAAGTTGGCCGCAGTGTTATCACTCATGGTTATGGCAGCACTGCATAATTCTCTTACTGTCATGCCATCCGTAAGATGCTTGTAACTGGTCGGTACTACGAACCAAGTCATTCTGAGAATAGTGTATGCGGCGACCGAGTTGCTCTTGCCGCATGAGATACGGGATAATACCGCGCCACATAGCAGAACTTTAAAAGTGCTCATCATTGGAAAACGTTCTTCGGGGCGAAAACTCTCAAGGATCTACCGCTGTTGAGATCCAGTTCGATGTAACCCACTGGTGCACCCAACTGATCTTCAGCATCTTTTACTTTCACCAGCGTTTCTGGGTGAGCAAAAACAGGAAGGCAAAATGCCAGAAAAAAGGGAATAAGGGCGACACGGAAATGTTGAATACTCATACTCTTCCTTTTTCAATATTATTGAAGCATTTATCAGGGTTATTGTCTCATGAGCGGATACATATTTGAATGTATTTAGATCACGCATCTTCCCGACAACGCAGAACCGTTCCGTGGCAAAGCAAAAGTTCAAAATCACCAACTGGTCCACCTACAACAAAGCTCTTCATCAACAGTGGCTCCTTCACTTTCTGGCTGGATGATAGGGGCGATTCAGGCCTGGTATGAGTGAGCAACACCTTCTTCACGAGGCAGAGCCTCAGCGCTAGCGGAGTGTATACTGGCTTACTATGTTGGCACTGATGAGGGTGTCGGTGGATAGCTTCATGTGGCAGGAAAAAAAGGCTGCACCGGTGCGTCAGCAGAATATGTGATACAGGATATATTCCGCTTCCTCGCTCACTGACTCGCTACGCTCGGTCGTTCGACTGCGGCGAGCGGAAATGGCTTACGAACGGGGCGGAGATTTCCTGGAAGATGCCAGGAGTTGCTTAACAGGGAAGTGAGAGGGCCGCGGCAAAGCCGTTTTTCCATAGGCTCCGCCCCTGACAAGCGTCGCGAAATCTGACGCTCAAATCAGTGGTGGCGAAACGCGACAGGACTATAAAGATACCGAGCATTACCCTGGCAGCTCCCTCGTGCGCTCTCCTGTTCCTGCCTTTCGGTTTACCGGTGTCATTCCGCTGTTATGGCCACGTTGCTCATTCCACGCCTGACGCTGAGTTCCGGGTAGGCAGTACGCTCCAAGCTGGACTGTATGCGCCGAACCCCCGTTCAGTCCGACCGCTGCGCCTTATCCGGTAACTATCGTCTTGAGTCCAACCCGGAAAGACATGCAAAAGCACCACTGGCAGCAGCCACTGGTAATTGATTTAGAGGAGTTAGTCTTGAAGTCATGCGCCGGTTAAGGCTAAACTGAAAGGACAAGTTTTGGTGACTGCGCTCCTCCAAGCCAGTTACCTCGGTTCAAAGAGTTTGGTAGCTCAGAGAACCTTCGAAAAACCACTTGCAAGGCGGTTTTTTCGTTTTCAGAGCAAGAGATTACGCGCAGACCAAAACGATCTCAAGAAGATCATCTTATTAAGGGGTCTGACGCTCAGTGGAACGAAAACTCACGTTAAGGGATTTTGGTCATGAGATTATCAAAAAGGATCTTTCACCTGAATCCTTTTAAATTAAAAATGAGAACTTCTAAATCAATCTAAAGTATATATGAGTAAACTTGGTCTGACAGTTACCAATGCTTAATCAGTGAGGCACCTATCTAGGCGATATTGTTCTATTTCGTTCATACCATAGTTGCCTGACTCCCCGTCGTGTAGATAACTACGATACGGGAGGACTACCGTGTGCAGTGCTGCAATGATACCGCGAGACCCACGCTCACCACTACAGATTTATCAGCAATAAACCAGCCAGCCGGAAGGGCCGAGCGCAGAAGTGGTCCTGCAACTTTATCCACCTCCATCCAGTCTATTCCATGGTGCCACCTGACATCTTTAAGAAACCATTATTATCATGACATTAACCTATAAAAATGGCGTATCACGAGGCAGAATTTCAGATCAAATTATTAGCTTTCGCTAAGGATGATTTGTGTAAAGTCGCGGCCGCTTCTAGAGTTGACAGCTAGCTCAGTCCTAGGGACTATGCTAGCTACTAGAGAACTTTTCGGAATAGAGCTATGAAGGACGCAAAGAGGGAACTAAACACTTTACTAGAGAAAGAGGAGAAATACTGAGATGGGTCAAAGTAGCGATGAAGCCAACGCTCCCGTTGCAGGGCAGTTTGCGCCTTTCCCTGAGTGCCACCTTGGCTTGGGGATAGCTCGTACGCAAGAAATCTGATCACTCAGCAAAGGTAGAGTGACCGGTTGGTCTCTGCACAAGAACTCACTCCTGAAGGCTATGCGGGTCGGAGTCCCGAATCCCACCCAGGCTCAGTGCAAATTTATCCTGTGGCTGCACTTGAACGTGTGGCCTAATAACTCGGTACCAAATTCCGGAAAAAGAGGCCTCCGAAAGGGGGGCCTATTTTTCGTTTTGGTCCGCATCCACCTGTGCGGACCTGGGTCCCAAATTCCAGAAAAGAGACGCTTTCCGAGCGTCTTTTTCGTTTTGGTCCATCGAGTGGCGCGCTTAGTTCCTCGTTTTCTCTCGTTGGAAGAAGAAGAAACGAGAAACTAAATACTAGAGTCACACAGGGGGATGA
+
++,63..-)&',.//02/*''&'&&&&'*))+-,-01833330****+(()&*./049<=@@?;<:<BBC888'''D><<4HFHJDJHJJHFJHJGC<=>?>=>FGIIIJJEJJJJJJJHHJJJGGJIJ?===JHFEE?C?<44DJJJJFEHCEGGJJJJHD<;=?JEEJJJFFGFJHJGGJJIFHJECCHDA=<?@96632,,-.3IJJJJGDD;?@<FJDEGJIJIIJ==?=A;9779;GFA@BEDJJJJJJJJIGGEBC?1110799AFJIJDGJ/../@JID<<:-(//0;:@?66545AGEGBAABFIHDF4446899AJEEJEHGJJJJGJJGDGJJJJJHIIJJJD44;;2=>058.+***/./5:>>DEJJBD?>@@FCCHHIGIGGIJHJEJHF>JE;IJJJFJJJHGJGJJACBCHJHBAAC==>GHD<<<440--.665=>???=>??=>/)(()9>DBCCBA==;77.../4345?A?3--.6=J88=597=;JGHJJJJHFHFJ7---@@66544000-++.485236:9:BDDIEJJ)))*330022544EDJJJJJHF>++++2/.''&',3323;;??9?<<<CDIA@,***<=FDGFDDJJHIA@B6666=;:96667@@BFIJJHJHJJFF=<==??>??JJJFFJGHJIJAB0.*+,2279=>DFGIFCFJJHHB?BJJ?>>958>=<<:6679:8422*)))*'%%&489BHDFJFFBB>=30/2,3/..+'&&%&0A>=BCBE<AAJC?ABJIHJJHIIIIDIGHHGFHC*,**22,-1002223AEEJJJGJJJJJGCC@@?42213536664(&%&'3238DHDGE@@@>ADE><<<AGD??>??8998>.--/=EEJJFFIJIJJFCC==B@FA>>?JFGJEEB98368.+./(&&&).//1319BEJJGJDJCJHFFHHJGIHIJJIJJGEDDJGJJJJJIJJIHJJEJJJJGJJGIJJIJHIJJGHJJJJJGJJJJJIJJJHIIGEJIGFFJJJFGHJJJJIJJJJJHJJJIJGHGFJGDEGDFGHJEGED?=<<>=JB>>889<@GHG?=;989CGJHIHJJJGJJF433392,.+,CADCDCEDHAC@D<<;<FFGFJJHJJJHEHEIA>>?AHGJIFFIFJJJJJDJHHDHEFFHJEDHFJEGDGJJJJJJJHJJIJHIGJIIDECI<<<;?BAJEJ@??>C>:9555406444..*()**)*))**42236=;;><<932&'+13../0:0323<85898:ABEGCDDHFIIJEJGJEA>>?;81131/11689@@BAEJ8779>)''(22(''55669789>JJFJDJGIC;1*CCCBDDDC@?5700-+-,-AGHDJIDDFCDG=98<97556600/,+*-))*43223>>;,++*-+,270'(,/;*').4,,+),++,4?CBBB555CJJDA??62,,,;::;79:@=<;A??=@654)));E=957=EFEAA@BC??4444@@@AE766577:AA=<<:*))+2*0-.09==<==JJHDDJJHFGEJHE=000...27321-*;87?980&&&&CCC=ECFIJGFHGEEF>BAFFJJJJFCBCAGFJFDHCBA88?@EEJJF>>??F876*)())))*/23;BJIIE@433378643)'''**-488;;>GJIFGHJJJJJJJEGGDDC??<>@43332269>8888::886+++,,)''''')/10/0'/02=45==<>?@@@BCBA<<<D9=<756))).B==>A>?>>AB?=?@@448@86758;/,,,.127:<==>>EDFJHGJJHGGJJJJJEEFBB?@JJFEDDJDEHDBDAA66-,)).53++*))))))*55=A;:;976674A>C?<?9J>8775::54047<<>>?>9999910-,+&+**++-/0(('')&')58:??BJJGFDDEC@EEFJ>88,+,,,.89><;;>BIDGJJJGHIJJJFHJJJCC@AA=>>>CEFDJJJJJHGEI9788IIJIJJJIJGJJFJJGDHD<;;;GJJFFJABEDE95565443:==;BAFDHJ766000255558*(((/./,-,,00=AAEBHFGID?;;BDIJJJJJJGGJIFJJH@84,&%%%%%'%%%%%%%%1;=?AAHEJB@ABJGJJCFE66;?JGJIJJJJDIGHJGJFFJJJGHJJJJIDHJAACIJEF?D;:::<9999EA;<<<<G999?<;4)'&&%&**789*((*)++(****+:AB?@>4445?:64556EGGJGGGJJBAAAD=;9878513544:30.-'&'&&&&&'3013CHFFF@@?>GHCGGFDJABCDHJJDEDJ:::JJJJGJ<::9>ACCHGJJJJAA@AHJ>===IFJIGJIJE?=2))((()&%$$''34752/,+***>===B>5446@;:9;B10/''''A>?A@::;<;:B:86006688778<:;<==:3664-**/-)%%%%+78....>998;9335332/.&&&(*'''&%%&&2?BBGHIJGJFDGJJ@A?,*)(,7;<@J4444CB??4399;;33308885592229<;:99D@EEB::9?FEEBHJJJ@@>>?<11019BFDIEDJHDEJHEHDEBAHJFEDB@@5***-0<<<<>??@A9=@<A;;;A21++/1**7CD?@=@JEFFEABCHJJJJJJJHHHFGD111,,,(*85222=EFCCDCA?CCDCD98/*+/+)'&%&(('((,+)+)'**5;8@BEJG<B>>ABB('''>>=;;;5''326>665----55,,./9>@JGBAG7CB?CE=<@@BGGH8779@BJIIFHHGIHE@>>5555;:;:@@@JJJJIJIF/,,,DEGC==2-'''+0//---/,+*&$$$',0;@@<;;=B;;/14;=EJJEFIFHEEDFCDHCE44458:DFC?>@@A@A?='):@JFE855469BFE<JAADIGGJJJFJC;877BBGJJJ>899><::;>>?CGJJJJ9999HHJIJIJJJJJGJ@FDFCDEJJDB<63340//0>BA;532++**//-*%&%,125:>-,,,?CCDCEEFCCGJGCC@@JHJHGJJ>89=BJII@CDHFHFHF<<+;;<'''.1//./-))'(()*(**,.789899:?AGGIJJHIHJ@@>=4)(%&'&***2234**)(''&()$$$%###$0136::3***+55:9555CJJHJJGEJDIIJJJEJJA?EJEJJJJJJGIJHHFGIGGGIGHJFGFICCA@@?+++-8))/069:=@?DCCED@?@'''%&&&(446;=?7454***%&&&))--17:DDCCBEEB>=>;/*)))00:?BF=:=/4435577;=@BCFFHJJFHAEJFIJGHJHIEG('')><***-9=>CCEHGFIJJJJJJJIGCCEHFHGEHJGJHGHJHJGEEIGJGHCEIJFIA@AABBBAGJJJJJFJEFJJ@ECJJJEIJGJJGFHDJEHEHJH82224;<==DIFJ9989<;87==DJFEEDGFGGJIJCABHJJIJJJJFHH)(((1***-;6662/&2;3222**((&&-**+1**:<>JHA<**''(*1///1+*((**/?1004=D7321149:@JFJFCBB===>;433347:>>0000966231''+''.-1;<;@AAEJJJHJJDCCB8776))))8449889DJ@><<=?>@><<@BDFJJJGJFCDD??>=9878;300177644666.-.055///0:BAFHJJJJFFJEFFFD;7766333*//07CDECDJJJFJJJFJFJGJ<<<<JGJJJJ>>>>JJIEABBAC?;:;?DA?=<>ICCBBBA@BBBB<94455)'&%'+*)+)$%4))22=D99999::5555>=>BB,,,,JJFJEEJDFFCDFCJEGJFJHGGBF=89>:5553,*('(%&''(%%$%&&+))-/6//-25722212346=AFJJHEBB@'''%$$(0%%&()95==>CEHJF@@@AJJFJHEBBB8;968.4-41.,,.52233)////////0<<=AEEDH<<)))*66//,,,,***,,66?CC??ACDD432345</....+(-ACEFGJFFJFJEFFJFFFJJJJDDHJHHF>;:CC@@(((666766632246::94**+/,+*'%((+4-'%&&)047<<789569:?B1.-/600.,00/.21142/--+++-+033::=844<=?@CFBCB/--.68=.--/3>=>?DJG9789420&%&(3::::@A;:1..+&&&&&879??=D@@A@@=89;789=>>;6444<>877A9::3--0/2115897;;875+++''')+-445755454.-)),,-6=>?I???@B?55:6@@=;))**>?>=<>>=54.''-(0>=*)()-<911131&))*.,,,>>8+)))&%%%&&)))43642,-&$%%$%%$$$%$$$&+'&%%%&$$###$#%%%&$$$%&&**-.)&&%888>>=>=@<?BHHIBCEA:81-+('%&++.)'))*6553BFBCFEFIF==GDJCCCDJI<5(''(/4:EJJG====FJHEC@A2000?@9652467;;BEFGD;:;<B22((&1=<=<.0.++/03,49;7752451,*)'(,59)&&',8&&&&'&1/01258<>CCA@AA@AB=0/0/..0/;;9>8<7;988::;9:;///.>9+''47>>??=99;8333?B2211114)))*++,37=::;;66667???,,:CJ<<11123<4@EIJJJC=;858?:C@?@@C?><=>D@8555:=><;<:9444344/*'&
@Glass_T7V_4_D3_12_1_34
CCGTCGTGTAGATAACTACGATACGGGAGGGCTTCATCTGGCCCCAGTGCTGCAATGATACCGCGAGACCCACGCTCACCGGCTCCAGATTTATCAGCAATAAACCAGCCAGCCGGAAGGGCCGAGCGCAAGTGGTCCTGCAACTTTATCCCACTCCATCCAGTCTATTAATTGTTGCCGGGAAGCCTGAGTTGAGTCGTTCGCCAGTTAATAGTTTGCGCAACGTTGTTGCCATTGCTACAGGCATCGTGGTGTCACGCTCGTCGTTTGGTATGGCTTCATTCAGCTCCGGTACCCAACAAATAAGGCGACATAAATACCATGTTGTGCAAAAAAGCGGTTAGCTCCTTCGGTCCTCCGATCGTTGTCAGAAGTAAGTTGGCCGCAGTGTTATCACTCATGGTTATGGCAGCACTGCATAATTCTCTTACTGTCATGCCATCCGTAAGATATTGTCTGTGACTGGTGAGTACTCAACCAAGTCATTCTGAGAATAGTGTATGCGGCGAGTGCGTTGCTCTTGCCCGGCGTCAATACGGGATAATACCGCGCCACATAGCAGAACTTTAAAAGTAGTAGATTGGAAAACGTTCTTCGGGGCGAAAACTGTAGAGGATCTTACCACTGTAAATGCAACTCAAATGTAACCCACTCGTGCACCCAACTAATACTCCAGCATCTTTTACTTTCACCAGCGTTTCTGGGTGAGCAAAAACAGGAAGGCAAAATGCCGCAAAAAAGGGAATAAGGGCGACACGGAAATGTTGAATACTCATACTCTTCCTTTTTCAATATTATTGAAGCATTTATCAGGGTTATTGTCTCATGAGCGGATACATATTTGAATGTATTTAGATCACGCATCTTCCCGACAACGCAGACCGTTCCGTGGCAAAGCAAAAGTTCAAAATCACCAACTGGTCCACCTACAACAAACTTATCATCAACCGTGGCTCCCTCACTTTCTGGCTGGATGATGGGGCGATTCGTCGTATAAGTCGGCAACCCTTCTCCCGGCAGACCTCAGCGCTAGCGGAGTGTATACTGGTTTACTATGTTGGCACTGATCGGTGTCAGTGAAGTGCTTCATGTGGCAAGGAAAAACCGCACCGGTGCGTCAGCAGAATATGTGATACAGGATATATTCCGCTTCCTCGCTCACTGACTCGCTACGCTCGGTCGTTCGACTGCGGCGAGCGGAAATGGCTTACGAACAGGGCAGAATATCCTGGAAGATGCCGAAGATACTTAACAGGGAAGTGAGAGGGCCGCGGCAAAGCCGTTCTTTGCCATAGGCTCCGCCCCCCTGACAAGCATCACGAAATCTGACGCTCAAATCAGTGATGGTGAAACCCGACAGGACTATAAAGATACCAGGCGTTTCCCCCTGGCGGCTCCCTCGTGCGCTCTCCTGTTCCTGCCTTGAGTTACCGGTGTCATTCCGCTGTTATGGCCGCGTTTGTCTCATTCCACGCCTGACACTCAGTTCCGGGTAGGCAGTTCGCTCCAAGCTCCAAACTATGTCAGACCCCGTTCAGTCCGACCGCTGCGCCTTATCCGGTAACTATCGTCTTGAGTCGCCAACCCGGAAAGACATAAAACCGCCGCTCGGCAGCAAGGCATAAGGTAATTGATTTAGAGGAGTTAGTCTTGAAGTCATGCGCCAGTTAAGGCTAAACTGAAAGGACAAGTTTTGGTGACTGCGCTCCTCCAAGCCAGTTACCTCGGTTCGAAGAGTTGGTAGCTCAGACCTTGGAAAAACCGCCCTGCCAAGGCGGTTTTTATCGACTTTCAGAGCAAGAGATTACGCGCAGACCAAAACAATATCAAGAGGATCTCGTCTTCTAAGGATATGGTAGCAGTGGAACAATTCACGTTAAGGGATTTTGGTCATGAGATTATCAAAAGGATTTTCACCTAAATCCTTTTAAATTAAAAATGAAGTTTTAAATCAATCTAAAGTATATATGAGTAAACTTGGTCTGACAGTTACCAATGCTTAATCAGTGAGGCACTATCTAAGCGATGTTTCTATTTCGTTCATCCATAGTTGCTAAAGACTCCCGTCGTGTAGATAACTACGATACGGGAGGGCTTACCATCTGGCCCCAGTGCTGCAATGATACAGCAAAACCACTAACGGTTCACAGATTTATCAGCAATAAACCAGCCAGCCGGAAGGGCCGAGCGCAGAAGTGGTCCTGCAACTTTATCCGCCTCCATCCAGTCTATTCCATGGTGCCGCCTGACATCTTCACAAACCATTATTATCATGACATTAACCTATAAAAATAGGCGTATCACGAGGCAGAATTTCGGGATAAAAAAATCCTTAGCTTTCGCTAAGGATGATTTTGCTGAAATCGCGGCCGCTCTCTAGAGTTGACAGCTAGCTCAGTCCTAGGGACTATGCTAGCTACTAGAACTTTTCGGATCAAGCTATGAAGGACGCAAAGAGGGAACTAAACACTTTACTAGAGAAAGAGGAGAAATCCTCGATGGGTCAAAGTAGCAGTAAAGCCAACGCTCCCGTTTTGGCAGTTTGCGCTTCCCTGGCGAATTGCCGCGCCTTTTGGCTTAGGGGATCGCGTACGCAAGAAATCTGGTGCCGCTTGGCAGGGTCAAGTCGTCGGTTGGTATTGCACAAAACTCACTCCTGAAGGCTATGCGGTCGAGTACGAATCCACCCAGGCTCAGTGCAAATTTATCCTGTGGCTGCACTTGAACGTGTGGCCTAATAACTCGGTACCAAATTCCTCCAGAAAAGACCCTCCGAAAGGGGAGCCTATCATTTTCCGTACGCATCCACCTGTGCGGACCTAGCGTACCAAATTCCAGAAAAGAGACGCTTTCGAGCGTCTTTTTTCGTTTTGGTCCATAGATAGCGCTTCGTTCCTCGTTTTCTCGTTGGAAAAAAGAAGCAGAAACTAAATACTACGTCACACAGGACTACTAGATGATGCAAACCGTTTTAGCGAAAATCGTCGCAGACAAGGCGATTTGGGTAGAAGCCCGCAAACAGCAGCAACCGCTGGCCAGTTTTCAGAATGAGGTTCAGCCGAGCACGCGACATTTTTATGATGCGCTCAGGATACGCCAGCTGCTGGAGTCAAGAAAGCGTCGCCGTCAAAAGGCGTGATCCGTGATGATTTCGATCCAGCACGCATTGCCGCCATTTATAAACATTACGCTTCGGCAATTTCGGTGCTGACTGATGAGAAATATTTTCAGGGGAGCTTTAATTTCCTCCCCATCGTCAGCCAAATCGCCCCGCAGCCGATTTTATGTAAAGACTTCATTATCGACCCTTACCAGATCTATCTGGCGCGCTATTTACCAGGCCGATGCCTGCTTATTAATTGCTTCAGTACTCGGATGACGACCCGATATCGCCAGCTTGCCGCATCGCTCACCCATCGAGGAGATGGGGGTGCTGACCAGAAGTCGGTCATCGAGCGACGCGACGCGCCGTTGCAACTGGAACGAAAAGGTCATTGGCATCAACAACCGCAATCTGGTGGTTTCTTGATCCATCTCAAACAGCTGACCACAAGCTCGCCGGAACTCAGCGACAGCAACGGGTCATCGACGACGTGAAGTCAATTCTTGCGCTTCAGGTGCCGCGACTTGCTGACCAGCTTCTTCGCTAACGTTTTCTCGGATTCGTTCGGCGTTGGATCGCCGTCGGCAACTGCCGCACCGGCCGTCCACCGAGGTGTTGATCAAGTCGAACTGGTCGACACCATCCGCAGGTGCCGACGAGCTTGTCGACCCACCGGCGCGCGATTGCCGGGTGGCTGATTTTCTTGCGACATCACCACATTCGCGTCAACATTCCAACAGGCGCAGGAAGTGCGGTGGCTCAGCGTACCATGTGTTGCATCCTCGCGATCACGATATTGCCGATGTCATCAACAAGCGTGTTATCGCTGGCGGCAGTGCAACTGCACTGGTGATAAAAAACGCCGTTATATCGATACGCTGCGTGAAGCTCTGCCGGCGCGTGCCATCTGGAAAGCATTAAGCGTCGGTGAAACCCTGCCGCCGCGAGTTTCAGCACGTTGATAAATATGTTTTAGACAACGGCCAGGGTGGACCAGGGCAACGTTTTGACTGGTCACTATTAAATGGTCAATCGCTGGCAACGTTCTGCTGGCGGGGGGCTTAGGCAGGATAACCCTGGAAGCGGCACAAACCGGCTGCGCCGGACTTGATTTTAATTCTGCTCTAAGTCGCAACCGGGCATCAAAGCGCACCGTCTTTGGCCTCGGTTTTCCAGACGCTGCGCGCATATTAATAACAATTACAGAAAAACAGAACAATAAGACGCTGAAAAGCGTCTTTTTTCGTTTTGGTCCCTTGAAGTTTAGGGGATAGTCCAATTATTGAAGGCCTCCCTAACGGGGGGCCTTTTTTTGTTTCTGGTCTCCCTACTAGTAGCGGCCGCTGCAGTCCGGCAAAAAAAGGGCAAGGTGTCACCACCCTGCCTTTTTCTTTAAAACCGAAAAGATTACTTCGCGTTATGCAGGCTTCCTCGCTCACTGACTCGCTGCGCTCGGTCGTTCGGCTGCGGCGAGCGGTATCAGCTCACTCAAAGGCGGTAATTTACCAATGCTTAATCAGTGAGGCACCTATCTCAGCAATCTGTCTATTTCGTTCATCCATGGA
+
FCDJ999:JIAB@/...+**33--****)'%%%%$$'()(''(+)'('),007...++++.-+,+,/.07<==++++:DC@HDJ@?@?IEGFDFDDDD?>>>BCCIFGJ@A9888@><88?5D:99568'%&0559CJJJB6667AH31/.)%%%&+'/>?>@??A>==;=<7383-,*)))*+('&%%%%%(%&&&,+++3226<>>E@@BCCDCJHJHGDJJFJDEJFJJJJJIEJIA81112>DGDG@?>???631142225@ABJJEIIFFEJEIEEED@;;::995/((&%$$%%&&&&&&&(,'&%%*'&''###%'''+&()()))ABFGDEEFDAAAD>=;0-/?CJDJ:92233222;D?;:;DHJ8544955CDDDCJJJIFEGEDBB:99344466++,2563443322<<JJEJGCGJIHJJFJGFGGEC@?;92.--($#$$()*-5AAEJJCF7777CCA?=@BDJJJJJEHJJJB<;::977778@@<;;8740(%$%&&''()'+)$%--(11121/20-,--8CJIJEJJGJJEGJID00++,,-/1066:/,,..1'&'%%''(46@DEJH6666E<-,,,BA?;;@A;9,,%%&&'51,,,,//&&&1-'&++,,,,,,+*))'-46536;+++)***644;:8=>D7774443.**0ED@>=JFB@@@HIGEECJEJJHDCD777:3333>=A@HEIJGGFDJFCCCJG99879669JDDC<1<101538@==<<<@>=ACHJDD;699@JDH++,-A?B>>(9;@GAFB333?==<<AAJJJGJJHJJJIHFJHJJ<;9882///=::::HJJJGJJHHJJJFJJJJJABA?++*-1**'*&&&&22:<;CC@A@@JF??>?>JJJJGJJJHJFEJHJJJHJDDCEEJIJJDGEBCDFJJJJJJIFJBC322011)((%%'())*69<AIDEECDDDCDBDCIA<?===EGCDEJFJ777@A<;:5'%$$%&(,(((()'&&%%%$(%)%%$$%%'0BDGC@A>>FIIJDCCCDIHHIHJJJ?>>00''&&+,*)))///?;;;222-((%%$%$$%+.-0***..*))))(&%%$$$&))())'&&&&'';<?@7777@@@F;::4434::<DJ99??JJC58545>FDGGGCFECBEJGEGJGHGDEHDD@??7000/---4:<<>HEGJHA@A@GFJGJJJEFGFJI7666'&&'+(''))&%%&-6550,'&'''$$&%&%&--,+-/;;;;BHIG@>@1001A>:95454877760//+**+'''&*((('---13<;6;CA<<<BAED:9::EGCFEHIJJHJGFDD?::::000.+))**(((4:<<8888@DCFEJJGEJJIJFI;99B;;@@=59A>EF@FG....552-77<8999>;758@ECA>D>?H90)$###&&()&''%%&)))/../6DECBDEFIJJJJJJJJJIGGFJJEJGIFJJJJJJCCBCBB@@:;-7.,%%%$$$%$$%%)*,++++.,*&&)(/,+'&%$$$$%*2/0,((56:=BDBDCCCDD?>641.179@BEEECCAB;::9::+*(('%%('((--&3241:820+'&'*--'''&%%$%%&&&&$$%%$%%$#$$'-1..--.7??ACFHFEHD100(()(0=?:4344511*''&&+++,085//1866?DCFCF;7568:=21.((((*('(()/1'')+4477>9955457..--('((2@AC@;?@:764('')((,1&&&(1564323794AB6*+89?8764;::'&%%%$%'2+++,14>==@=;;843..-.321-('(+14))'&%%&((*'('%&&$$%%&1&%%&26&&%&$$$$##$&())+0*''&((*8=>D=EJJGJEHJGJIHBBB@?<887+2.-.140&%%&&&&'))+'&&+7;;>BEA@BAA:88A>B111EGEJJJJJJFJJHGJFJJJJDDBBBBHGJDHGJBBA?EEBFIJIJJHEIIHFGJJJFJFJGA;;:5554/**%$&$$$%''&&'&&'()/***+6566ADGADBJ=<==94+&'&%)'((,2/@===>CA?@?D><:8843/075439<><9=>9:;55+,*+*/0///.--1--('(+-,)*&&&%%&,-1&&$$&&%%(%%$'+.100-+223>>888-+++;77854557466=FGGDH>===65501<;;99<8885655788:7>:;;AA?;702CFHCE9;<9<7<9:111220***-011((((,)***,-/><<?BDJDDJHJFIJJFGDGDFE653484=>7444>?==833.-+))***+&&*****(28<=DECCA998=:56@ADFEDEBBBB@B6420*(&&&',/.-,++*+,0454,)&'+/7=BG@JDGJJJB?@BB5333GB1000JCGEDJFJ><<=888.-(3779CD/.,+.00015CBFA?@D<;;--,*,-369=>ECFDEEJGFJEIGEJC<5;;2,(4<@@CB?=<***)()*.//0100-.)))*((%%%--ABCCA666222111/*%$&7787:::=<<;9?<6-)('%%$&)),*+*)*+157-,-.80//1EF99776;78=>??EIEGE:;99>HECBCEB<?ECEFGIA@@?B@@?99;;FCBE9999DHA?ABI>=<<HHGIJ443::<<=>ACBB22../2.-)''&(,''&&,244>?=>?ABJJ?FHH@A>==>BFDFJHI@@<<==JGHJGF5555HBDCBEEA922238)''(('&&)'''('(**+*(()'%%(,240933/)(')%%%%&&&,)$#$%'&'*+2235;<CDBAB@??:1*('((+,0+,70222=?CGDJJJFHJEGDEJJFEFEAA<>@=<;71++,/?)(()*''''''$%(''))'%%&(**'''(12//(''(./11,,,+,,,)(%%%-=88+++/.+('%%%&<BFHFFEEJFFDDA@CEJJEGBAFFJJJFEJJA@A@>AFD;+)))++)*,,((((>CCDEE1111A=<==EEJEC??BJFJFGIFDJJG;<;8:>HFFFHIJIB?BIJFJCGIHIHFGJ?::;@@?@GFIHJJJJJJJ??@=7,+-$$$**+)&%%&$$$$$%%&&&',++,/56=2//7...68;2101779821***(*)1//313448.(''(<,,,****:90++1,*0+57?CEGFDJEDA;;9;=:667?EJFFJIJJJJCJEFFFIJGC@?>AFF<<;;@-''(,:975541.1112211--/0140../+,23;::::JGIJHHEEIDC87668610/.--1CC?@733=A@DDEEHIEJJBFG:6555=999;<<C7767=<;6.*677:=<:4433322110.(''&*$%(),*(&&)+*)&&&&33334553('&'&**,;<;@>?D??5/-(''%&%%%''$%$##&&'(4455-*--,)((('&&&(()831011-++(&&%%'''%&%$#$$''*'$$%&#####$%(&&&&&&(+)($$%&'(%%&%%%&'&(''&''&&%$%'&%''%%&$%&&&%&&&%%'(*'''&$$#$$%$$%&)&$%&&)'())$##$$(++*,''''*)('%$$#$%&&%$%$$%&%$$%%'%$%%'%&**'&&&&*+(%&&&&&)%&'&$$%%)('*'')*))(%%%$#$&&%'%$%%&(()()(%%&+,+&$$''&&'%&$##$$####$&&&%&&$%%%%%%&&&&%&''&(''%$$##$#%%%$$%%$%$#$%%$%'&&%%%&%%'%%%$$%'&&&'*+'&$$%%((&)(%&'')''&%&''''%('%'%$%$$$$'+)*'$%%%'','$%&%&&&('''((&%&'&&%$&#$%&&'$'**+/+-*('&&%$#$$%$$%%$$##%$%$&''(%&%%&&&%#$%%'(%%$%&%')&((&'('*&$$$#$$%&%'(*,,,+37//8444454,-,+..////0,+*,37''''./00*%$$%&&'&&+:;@CEGIIJJFE@JJJJJJJJJCC>;<<444-*0;<=JJIJJGJJC100.,+-//0011DGHHF><:/-)'(((11339:8/)()''&&/-./02333222;@F?=::;AFBDBBDFJ<9.('%%&&'',=>?3337JA?@@DHIFJHHDECBHIJJJE:3334*))%&%%&&&&'%(35;455B?==:522/('''%)*&('''$$%((,9654486656@>;9<<DJFHG211>=?H>AFCCD766700--,'&'&%&144366456BB;:2...-('(**+'*)))).344?A@CCDJHA=89HJJJGCB@@<@BECA?,++*,+)(()&('''&'('&'&&'29=>::8:;:;;;;ACGJBAB=:;??GG?<;<@J65545*05&,>=FDG555:JJGIJFGFBCDJIFHFGFJJJHE<)'&(02/06DB@>;:?BCE=:96951558DDGEHEHCDJ;;;;DJ=<<>///23..-,-,)'&(+.2598420-**-,1*)))++6751763.677?42230@GJB<:::?HJ@AD<==<7;96555<0000768@==<9:::9:<=989<+*+-51--/((248::;>===AJGCA?/../.-++,+.//2767869222JCDDGJGGJIJHDDCEDGFJDGJECB@22124-,,/----757;8876:9:5522342//0211/0,,&%$
@Glass_T7V_4_D3_12_1_35
TTGGTATTGCACAAAACTAGTCCCTCGAAGGCTATGCGGTCGAGTCCGAATCCCACCCAGGCTCAGTGCAAATTTATCCTGTGGCTGCACTTGAACGTGTGGCCTAATAACTGGGACCCAATTCCAGAAAGAGGCCTCCCCGAAAGGGGGGCCTTTTTTCGTTTTGGTCCGCATCCACCTGTGCGGACCTCGGTACCAAATTGCGGAAAAAGAGACGCTTTCGAGCGTCTTTTTTGGTTTTTCATAGCCATCAGTGGCGCGCGTTCCCTCGTTTTCTCTCTCGTTGGAAGAAGAAACGAGAAACTAAATACTAGAGTCACACAGGACTACTAGATGATGCAAACCGTTTTAGCGAAAATCGTCGCAGACAAGGCGATTTGGGTAGAAGCCCGCAAACAGCAGGACAACCGCTGGCCAGTTTTCAGAATGAGGTTCAGCCGAGCACGCGACATTTTTATGATGCGCTACAGGGTGCGCGCACGGCGTTTATTCTGGAGTGCAAGAAAGCGTCGCCGTCAAAAGGCGGCGATCCGTGATGATTTCAAATAGGCGCGCGTTCCACCGTATAAACATCTACGCTTCGGCAATTTCGGTGCTGACTGATGAGAAATATTTTCAGGGGAGCTTTAATTTCCTCCCCATCGTAGGCAAATGGCCCCGCAGCCGATTTTATGTAAAGACTTCATTATCGACCCTTACAATCTATCTGGCGCGCTATTACCAGGCCGATGCCTGCTTATTAATGCTTTCAGTACTGGATGACGACCAATATCGCCAGCTTGCCGCCATCAGCTCACGGTCTGGAGATGGGGGTGCTGACCGAAGTCAGTAATGAAGAGGAACAGGAGCGCGCCATTGCATTGGGAGCAAAGGTCGTTGGCATCAACGACCGCGATCTGCGTGATTTGTCGATTGATCTCAACCGTACCGCCAAGCTCGCCGAAACTGGGGCACAACGTGACGGTAATCAGCGAATCCGGCATCAATACTTACGCTCAGGTGCGCGAGTTAAGCCACTTCGCTAACGGTTTTCTGATTGGTTCGGCGTTGATGGCCCATGACGATTTGCACGCCGCCGTGCGCCAGGTATTACTGGTGAGAATAAAGTATGTGGCCTGACGCGTGGGCAAGATGCTAAAGCAGCTTATGACGCGGGCGCGATTTACGGTGGGTTGATTTTTGTTGCGACATGCGCCGCGTTGCGTCAACGTTGAACAGGCGCAGGAAGTGATGGCTGCGGCACCGTTGCAGTATGTTGGCGTGTTCCGCAATCACGATATTGCCGATGTGGTGGACAAAGCTAAGGTGTTATCGCTGGCGGCAGTGCAACTGCATGGTAATGAAGAACAGCTGTATATCGATACGCTGCGTGAAGCTCTGCCAGCACATGTTGCCATCTGGAAAGCATTAAGCGTCGGTGAAACCCTGCCCGCCCGCGAGTTTCAGCACGTTGATAAATATGTTTTTAGACAACGGCCAGGGTAAACAGGGCAACGTTTTGACTGGTCACTCTAAATGGTCAATCGCTTGGCAACGTTCTGCTGGCGGGGGGCTTAGGCGCAGATAACTGCGTGGAAGCGGCACAAAACCGGCTGCGCCGAACTGATTTTAATTCTGCTGTAGAGTCGCAACCGGGCATCAAAGCACACGTCTTCGCCTCGGTTTTTGCGACGCTCGCGCATATTAATAACTCGGTACCAAAGACGAACAATAAGACGCTGAAAAGCGTCTTTTTTCGTTTTGGTCCTTTGAAGTTTAGGGGATAGTCCAATTATTGAAAAAACTATCAACGGACATTTTTTTGTTTTCTGGTCTGCTGTAACAGCTTTAATCCGGCAGAAAAAGGCAAGGTTGACCACCCTGCCCTTTTTCTTTAAAACCGAAAAGATTACTTCGCGTTATCCAGGCTTCCTCGCTCACTGACTCGCTGCGCTGAGTCGTCCACTGGCGGCCATGTAGCCGCTCGAAGGATGGTGCCGATGGTTTAATGAACAGCCTTTCAGCGGAATCTGTCTATTTCGTTCATCCGTCGTTGCCTGACTCCCGTCGTGTAGATAACTACGATACAGAAAGCTCATCTGGCCCCAGTGCTGCAATGATCTCGCGAGACCCACGCTCACCGGCTCCAGATTTATCAGCAATAAACCAGCCAGCCGGAAGGGCCGAGCGCAGAAGTGGTCCTGCAACTTTATCCGCCTCCATCAGTCTATTAATTGTTGCCGGGAAGCTAGAGTAAGTAGTTCGCCAGTTAATAGTTTGCGCAACGTTGTTGCCATTGCTACAGGCATCGTGGTGTCACGCTCGTCGCTTGGTATGGCTTCATTCAGCTCCGGTTCCCAACGATCAAGGCGAGTTACATGATCCCCCATGTTGTGCAAAAAAGCGGTTAGCTCCTTGGGTCCTTCAATCGTTGTCAGAAGTAAGTTGGCGGGTGTGGCTGATGGTTATGGCAGCACTGCATAATTCTCTTACTGTCATGCCATCCGTAAGATGCTTTTCTGTGACTGGTGAGTACTCAACCAAGTCATTCTGAGAATAGTGTATGCGGCGACCGAGTTGTTCTTGCCCGGCGTCAATACGGGATAATACCGCGCCACATAAGCAGAACTTTAAAAGTGCTCATAATTGGGAAACATTTTCTGGGGCAAAACTTTCAAGGATCTTTACCGCTGTTGATCCAGTTCGATGTAACCCACTCGTGCACCCAACTGATCTTTCAGCATCTTTTACTTTAGCGAGCGTTTCTGGGTGAGCAAACGGGAAGGCAAATCCCGCAAAAAAGGGAATAAGGGCGACACGGAAATGTTGAATCCTCATACTCTTCCTTTTTCGATGTTATTGAAGCATTCTCAGGGTTATTGTCTCATCAGCGGATACATATTTGAATGTATTTAGATCACGCATCTTCCCGACAACGCAGACCGTTCCGTGGCAAAGCAAAAGTTCAAAATCACCAACTGGTCCACCTACAACAAAGCTCTCATCAACGTGGCTTCCTCACTTTCTGGCTGGATGATGGGGCGAATACAGCCTGGTATAGGTCGCAACACCTTCACGGCAGACCTCAGCGCTAGCGGAGTGTATACTGGCTTACTATGTGGCATAGTCAGGGTGTCAGTGAAGTGCTTCATGTGGCAGGAGAAAAAAGGCTGCACCGGTGCGTCAGCAGAATATGTGATACAGGATATATTTCGCTTCCTCGCTCACTGACTCGCTACGCTGGGTCGTTCGACTGCGGGCGAGCGGGAGATCATTAAACGGGGCAGAGATTTCCTGGAAGATGCCAGGAAGATACTTAACAGGGAAGTGAGAGGGCCGCGGCAAAGCCGTTTTTCCATAGGCTCCGCCCCCCTGACAAGCATCACGAAATCTGACGCTCAGATCAGTGGTGGCGAAACACGACAGGACTATAAAGATCCAGGGCGTTTCCCCCTGGCCGCTCCCCTGGTCTGGCTGCTCCTGTTCCTGCCTTTCGGTTTACCGGTGTCATTCCGCTGTTATGGCCGCGTTTGTCTCATTCCACGCCTGACACTCAGTTCAGGATTCCTGGCCATTCCACTCCAAGCTGGACTGTATGCACGAACCCCCCGTTCAGTGGACCCGCTGCGCCTTATCCGGTAACTATCGTCTTGAGTCCAACCCGGAAAGACATGCAAAAGCACCACTGGCAGCAGCCACTGGTAATTGATTTAGAGGAGTTAGTCTTGAAGTCATGCGCCGGTTAAGGCTAAACTGAAAGGACAAGTTTTGGTAACTGCGTCCCTCCAAGCCAGTTACCTCATAAAGTTGGTAGCGAACCTTCGAAAAACCGCCCTGCAAGGCGGTTTTTCTGGTTTTTCAGGACGAGATTACGCGACCAAAACAATATCCAGGATCATCTTCTCAGGATTATAACCTCCAGTGGAACGAAAACTCACGTTAAGGAATTGGTCATGAGATTATCAAAAAGGATCTTCACCTAGAATCCTTTTAAATTAAAAATGAAGTTTTAAATCAATCTAAAGTATATATGAGTAAACTTGGTCTGACAGTTACCAATGCTTAATCAGTGGCACCTATCTCAGCAATCTGTCTATTTCGTTCATCCATAGTTACCTAACTACCGTCGTGTAGATAACTACGATACGGGAGGGCTTACCATCTGGCCCCAGTGCTGCAATGATTGCGCGAGACCCACGCTCACCGGCTCCAGATTTATCAGCAATAAACCAGCCAGCCGGAAGGGCCGGCGCAGAAGTGGTATCCAACTTTATCCGCCTCCATCCAGTCTATTCCATGGTGCCACCTGACGTCTAAGAAACCGTATCATGACATTAACCTATAAAAATAGCGTATCACAGAGCAAGTTTCAGATAAAAAAAATCCTTAGCTTTCGCTAAGGATGATTTCTGGAATTCGCGGCCGCTTCTTAGAGTTGACAGCTAGCTGAGTCCTAGGGACTATGCTAGCTACTAGAGGGAAGCTTTCGATCAAGCTATGAAGGACGCAAAGAGGGAACTAAACCTTTTGCTCAAAGAGGAGAAATACTGATGGGTCAAAGTGATGAAGCCAACGCTCCGTTTATGCAGCCAGTTTGCACTTCCCCCTGAGTGCCACCTTTGGCTGGGGATATGGCTACCAAGAAGAATGTTGAGTCTAGCTTGGCAAA
+
:GBDGGJJFHB@>=>A74)('%&*'*&'*<JIJJDGEB@A>+***'&%**-:<95BBEGGHFJJDBCFIIHGJHHBB?>A@BABAD;;555566FEJHJJ8878;///..--))*(&&()/+51540//.,330.,*))+0189>?@=?<8211443:>911037***//-../::>JFCCCJFA98333)))*.--,01/1*)'''(+9;999??@CGEJJBBEFFF@BA??@:***+4/2*$$##$%$&'%%&())''&'()+(,,'3235<?7720676///34444620.2@7CDGEGFGC<>?=*))('(*/6@C<<<=JHGFHFJJHDIJJJHHJJIJJJJEIIAADBBIJHJE@???CEJJJFGHJJJJGJFIJJJFECDEJHDDB>>>J///./,*'''<A?BB?@AC><<<JJHIJHHGJJJJEIFFHHHEHFF<<<=88;@??@A@=>CDGEDFGFFF<;<<EICDDBCAA==?@B>;9787638<?=::;89=@H>999@@BA@;1)'',.3'%$$$$$&&''/89;<;87-&%&('%$$$%&&'&($%%''&'%%''')''%%%&''**('((()))<;>DDGDBCCGHGJJ@CBCCHG@@?@J:98:EJJDAC@93ADEFGIC:;;88=/..((((*//0233785**'()'&'(''-,.,+**?DB<:7169B@BGCBC=.?=*-(''(B@@IHFJJIJIJFGJGHJ=;HJJFFDGDGFDIJCD@BDCJJIJHGJJGJDDJJJHHJJJJ@?@B6555652444>FCIDJF@@@////.-.488.---7652422001<B=95511228;<JJ?=<<=?B855=966<>;99789668:>BBDEEJ====IGFF?11109999::;000;9---)***67559697845+++,<=<88?>@<<<=D6/..)&&&&&$(+%%&,.'(.549:F?E;?<>?66,,,*,'&&''(0001<==;::;=@ADIGJHJHJJGGJJGJFGAEFDDDCCBBC===GGJJJGJIJGJJIJJJJJFJJIJFA@@BCABCG88GJEHDCF?:8877=?AF@AA?HB@<=998-,+)(()//,&%%%$$$#$%&)*,,,-7448;==;9:<<??BCFJJ5544224)>;:=:9?@>ADFJJIFFE;JGHJ;;:;<652.121/*/00:=>>>JC;?BJJE@=;89:87.-'&&&'(79>G?@@AAA@><=<:=AFGEJFJIHEHGHFJJGJJJJHFJJJJJFGGJGJJJJJJHJJH@ACBA=?C,,)+&&''@@BCJIJHBEJDJEDJJGJJJHED>=<<<88JJGIJIJHEGHGJJJJHJFDF554222/.+++.2/...35/..-)(()+'()1/79ACJHJGJJJGGHGJJJDFDHGGFGCAB>>ADFBH4332299;AJHJFEFFGJJJH:888=JFJJFCD>99<>A@AAGCD@=;8,+**''%*+'44122343)))(*.+(&&')-./2358953/,-.*)*+2=??>?=85('(-/000///+*)*+)-01(&&&(''((',(7886674122>889350/2/-,,())*9@BEJJFDFJFECHEFHJJJHFFGE999BJ=;=:C@200*'%&'.((8=DA;:4EBGHJFDJIEDFJJFJGDE====AE<989>@0()(****()%'')-,)('+00-)'&&&)))(&'+,78>==<=ABHJD?<===BA789FC<:9;<;;;<@??:;>@999:FCEA@@AEE<F?3112?A9777=9BC====EEE776CJIJA?A?B888<955(''*./+)(&&%#$$&('&%%'(6;?@:98<910(&&$%$$##$#$%('''((#$$$%%&'('%&(/11(&&%%%')(()+,/02612B;AFBEJ;;;<5DJJJJCCEGJJ??<1125/2234556,+++@>AEH=97<;==AHEFGEGF@ADCEAA@)&&'''('('')'''''&%$%$$$##&%%%&&%%&)&%$$%####$$$$$$%$%%%$%####$%%&')11/('(',--...03:>86777>>;;,.--+++*+,2554**..A???@D:9871117002./11--,.)*)*()++-----..)**/0444,++&''%&%%&)++56;?<FCHHGHGDCD?AIFCA::8:2-(())033599<3332424479=;?BDF=I>>>?CB2+))*366A>==;900..//26777=<;84191**3=@AAJHHJJF765692FJJE544//6899=>>/../@<<?BJFFJHJJGGJJJJJJHGHFEJFFJAA@000*''%%%%(,684344:<ID545458'%%&%%%%%(3266566FGEJJE@=;878576;788100228=9678EEHD@@AACE1111A;BEHFJJJJJJHCFJJJJJFDDGFGCDDFD5-''((((((%%&&*4567CGFJJIJIJAAAD/-*)(''&%$%))'%$%'.///-.35===?D=<==CBJJFHE@JEJJJH>===:4221.-0&'++..112?FCAAA@AFFGJIGIFJFEEDEFFGFHGFJJFFJJHAAAADCBCACCCG<;4000//****,,,)''((),/(<=BHE8889FFEJJJJJJCCAAJCAC?;993-'(22@<<<<?:JGIJFGHE>;<+*)+,*%'+1.'&&(+(&%&(()''',,,(*&&&&(*+(((+')-+/0171.-/:B554445551/67;=>0/-+,.69::B@<;;;9888@=7,;=>>>>?BJJ-,,-1,,,**+,.....-))*610011076('&&()**)*)*)(('2012GFJFDFGJEFIFGJIJJJJIDEDGJHFJB/,,+('&%%'&)(%'43755:;=)%%&&&&$'((+.7+**+*.//345JJDFF<:/***-()))12AGEDDDA??=899;FJCAB87448=?;4434:;D552159:::;AD<;976788947>DAHCCCBJJJJJJJB322::D88))+*;7560/--/0+(&'''/.*''&&&'+++--)***++)&*&89;:;4-?<=AC?>>>?==-+&&&''&%%&)*,+,*))16*'&&''''4436662)%$$$)*+*&'',+-399?:899989444;<BAAADFIJGIGGI<5((*''&'**+++CJJJJHFJEDBADC7663334645634111-3JJJJJJGIFGGCGGJJHJ@@@AJEEJ;<<9;>??@CC@;99<JEC242))$%&*))(&&')..-0014444=?BHBDC&&&''%%%(&&'&''++,(*((()+-,*''&%$$$$&'-,,,,*)))+++/*//7EHGJDFAC9*88:?>/+**-*%%%%&/0;?;:31+**+/)*))+,,5446==331+**).-9?>==@:84573,3?>222---.&&%%'((*76*'&''*+-,-*)++?=>>DIBCC>830-''&&/,,+(++&&%%''&%$%&('''*,+*)*2698/,+'%%$#$%(&%$$$(**,-4)**+2<=<578BFFCJGB==7A410.**--,''*&&'&0122355==A?660-.000/1,,78BG>?==BAJHF====?<:3)%%')))(('&'%#$$$''&&&%))())<DCCDCCEBBCGGF<;@?B@?DF:89**()***+.1+<=>@@?1/7/>?>@@=:65443323223))))):?>><=;:6:7<:966****,@A@2223A??EFJJJFGJIGJA?>=GIGJGFGFJJIJJJHJFIEFDEGJIJGHJCEDB>?@612167100/1.-/13))))5:98,,,+/32'&&%$$%$%&&%%.&894;:;=2,***,+*)()&(((&&%&('((&&&0111+-249B=<<;850-0;9:=?J::875/63(%&()321(%%&&%$%&%&..0&&$$$%&)+22)))),*(&''&&&&&&()$%##%&'')%%$%'%%$%&)+-4=@A?>>EGCBA<<<=E?:99+2++-.335536564434FECCJJGFCE=<5..///*&&'(+;9=<=<>FACCJJJJIGIJJGJJJJJIGFCDCCJDFEEDABDEEHA??ECJJFFGBCECJJJGJHJHJIJIFHJHGIJJDB>==''''./+,0))))--)**,6666689@GC@?@@CEDE;:,*)*%%&(&%%)'())211236++++/:?@@??@GFHHIJGD86564'&&&+/113:?CFJHFEEJEB677220*''&&,,,<?CFGFJJEGHJDCA?AJGEFJJGH?766<=JJJIEIJIEFDG<;;<;=797842743201'&&&)*)''%$%$$%'''(((&&*+01777A999<AABCCECEDBBCJHCD///0@AA0001,,.-..11++++,++***+..,.78DA>999799-,*)+**'&&%%%&&''&&&+)(((**,0:;DIGEA>@@CBDCDAB@CFDDDFEJCDC@H529:DCCA311---..111142-.9??<0+,)))***++&&&(079))))CFEEEFBB;88:9??*))*)(&')''(-))))033;FIED966HJGD???@CEEAA@=;::'&&('&'++)()&&&&,//1121110+**&&')))****+++(&&&'&&&$$(*)**&&&%%'%&$%$$%&''''&%&%%%%('))46888>?>?;;;:9*&&'(%%'..('&$%%&'&(()+-,*,**&%&%&&%%&%$%%'%%%%'(
@Glass_T7V_4_D3_12_1_36
GCGGGCGGGCAGGGTTTCACCGACGCTTAATGCTTTCCAGATGGCAACATGTGCTGGCAGAGCTTCACGCAGCGTATCGATATACAGCTGTTCTTCATTACCATGCAGTTGCACTGCCGCCAGCGATAACACCTTAGCTTTGTCCACCACATCGGCAATATCGTGATTGCGGAACACGCCAACATACTGCAACATAGCAGCCATCACTTCCTGCGCCTGTTCAACGTTGACGCAACGCGGTGATGTCGCAACAAAAATCAACCCACCGTAAATCGCGCCCGCGTCATAAGCTGTTTTAGCATCTTGCCCACGCGTCAGGCCACATACTTTATTCTCACCCAGCAACACCCGGCGCACGGCGGCGTGCAAATCGTCATGGGCCATCAACGCCGAACCAATCAGAAAACCGTTAGCGAAGTGGCTTAACTCGCGCACCTGAGCGTAAGTATTGATGCCGGATTCGCTGATTACCGTCACGTTGTGCCCCAGTTTCGGCGCAAGCTCGCGGGTACGGTTGAGATCAATCGACAAATCACGCAGATCGCGGTTGTTGATGCCAACGACCTTTGCTCCCAATGCAATGGCGCGCTCCTGTTCCTCTTCATTACTGACTTCGGTCAGCACCCCCATCTCCAGACTGTGAGCGACGGCGGCAAGCTGGCGATATTGAACCGAGATCATCCAGTACTGAAAGCATTAATAAGCAGGCATCGGCCTGGTAATAGCGCGCCAGATAGATCTGGTAAGGGTCGATAATGAAGTCTTTACATAAAATCGGCTGCGGGGCGATTTGGCTGACGATGGGGAGGGAATTTAAAGCTCCCCTGAAAATATTCTCATCAGTCAGCACCGAAATTGCCGAAGCGTAATGTTTATAAATGGCGGCAATGCGTGCTGGATCGAAATCATCACGGATCACGCCTTTTGACGGCGACGCTTTCTTGCACTCCAGAATAAACGCCGTGCGCGCACCCTGTAGCGCATCATAAAAATGTCGCGTGCTCGGCTGAACCTCATTCTGAAAACTGGCCAGCGGTTGCTGCTGTTTGCGGGCTTCTACCCAAATCGCCTTGTCTGCGACGATTTTCGCTAAAACGGTTTGCATCATCTAGTAGTCCTGTGTGACTCTAGTATTTAGTTTCTCGTTTCTTCTTCTTCCAACGAGAGAAAACGAGGACTCGTCGGCCGCTCAATAACAGAACAAAAAAGACGCTCGAAAGCGTCTCTTTTCTGGAATTTGGTACCGAGGTCCGCACAGGTGGATGCGGACCAAAACGAAAAAAGGCCCCCTTCGGGAGGCCTCTTTTCTGGAATTTGGTACCGAGTTATTAGGCCACACGTTCAAGTGCAGCCACAGGATAAATTTGCACTGAGCCTGGGTGGGATTCGGACTCGACCGCATAGCCTTCAGGAGTGAGTTTTGTGCCGAATACCAACCGACGACTTGACCCTGCCAAGCGGCACCAGATTTCTTGCGTACGCGATCCCCTAAGCCAAAGGTGGCTGCCAGGGGAAGCGCAAACTGCCCTGCAACGGGAGCGTTGGCTTCATCGCTACTTTGACCCATCTAGTATTTCTCCTCTTTCTCTAGTAAAGTGTTTAGTTCCCTCTTTGCGTCCTTCATAGCTTGATCCGAAAAGTTCTCTCATGGCTGGCATCATCCCTAGGACTGAGCTAGCTGTCAACTCTAGAAGCGGCCGCGAATTCCGAAATCATCCTTAGCGAAAGCAACTTTTTTATCTGAAATTCTGCCTCGTGATACGCCTATTTTTATAGGTTAATGTCATGATAATAATGGTTTCTTCAGACGTCAGGTGGCACCATGGAATAGACTGGATGGAGGCGGATAAAGTTGCAGGACCACTTCTGCGCTCGGCCCTTCCGGCTGGCTGGTTTATTGCTGATAAATCTGGAGCCGGTGAGCGTGGGTCTCGCGGTATCATTGCAGCACTCGGGCCCGGTAAGCCCTGCCGTATCGTAGTTATCTACACGACGGGGAGTCAGGCAACTATGGATGAACGAAATAGACAGATCGCTGAGATAGGTGCCTCACTGATTAAGCATTGGTAACTGTCAGACCAAGTTTACTCATATATACTTTAGATTGATTTAAAACTTCATTTTTAATTTAAAAGGATCTAGGTGAAGATCCTTTTTGATAATCTCATGACCAAAATCCCTTAACGTGAGTTTTCGTTCCACTGAGCGTCAGACCCTTTAATAAGATGATCTTCTTGAGATCGTTTTGGTCTGCGTAATCTCTTGCTCTGAAAACGAAAAAACCGCCTTGCAGGGCGGTTTTTCGAAGGTTCTGACTACCAACTTATTTGAACCGAGGTAACTGGCTTGGAGGACGCAGTCACCAAAACTTGTAGCTTCAGTTTAGCCTTAGACCGGCACATCATTCAAGACTAACTCCTCTAAATCAATTACCAGTGGCTGCTGCCAGTGGTGCTTTTGCATGTCTTTCCGGGTTGGACTCAAGACGATAGTTACCGGATAAGGCGCAGCGGTCGGACTGAACGGGGGGTTCGTGCATACAGTCCAGCTTGGAGCGAACTGCCTACCCGGAACTGAGTGTCAGGCGTGGAATGAGACAAACGCGGCCATAACAGCGGAATGACACCGGTAAACCGAAAGGCAGGAACAGGAGAGCGCACGAGGGAGCCGCCAGGGGGAAACGCCTGGTATCTTTATAGTCCTGTCGGGTTTCGCCACCACTGATTTGAGCGTCAGATTTCGTGATGCTTGTCAGGGGGGCGGAGCCTATGGAAAAACGGCTTTGCCGCGGCCCTCTCACTTCCCTGTTAAGTATCTTCCTGGCATCTTCAGGAAATCTCCGCCCCGTTCGTAAGCCATTTCCGCTCGCCGCAGTCGAACGACCGAGCGTAGCGAGTCAGTGAGCGAGGAAGCGGAATATATCCTGTATCACATATTCTGCTGACGCACCGGTGCAGCCTTTTTTCTCCTGCCACATGAAGCACTTCACTGATTTTACCCTCATCAGTGCCAACATAGTAAGCCAGTATACACTCCGCTAGCGCTGAGGTCTGCCTCGTGAAGAAGGTGTTGCTGACTCATACCAGGCCTGAATCGCCCCATCATCCAGCCAGAAAGTGAGGGAGCCACGGTTGATGAGAGCTTTGTTGTAGGTGGACCAGTTGGTGATTTTGAACTTTTGCTTTGCCACGGAACGGTCTGCGTTGTCGGGAAGATGCGTGATCTAAATACATTCAAATATGTATCCGCTCATGAGACAATAACCCTGATAAATGCTTCAATAATATTGAAAAGAAAGTATGAGTATTCAACATTTCCGTGTCGCCCTTATTCCCTTTTTTGCGGCATTTTGCCTTCCTGTTTTTGCTCACCCAGAAACGCTGGTGAAAGTAAAAGATGCTGAAGATCAGTTGGGTGCACGAGTGGGTTACATCGAACTGGATCTCAACAGCGGTAAGATCCTTGAGAGTTTTCGCCCCGAAGAACGTTTTCCAATGATGAGCACTTTTAAAGTTCTGCTATGTGGCGCGGTATTATCCCGTATTGACGCCGGGCAAGAGCAACTCGGTCGCCGCATACACTATTCTCAGAATGACTTGGTTGAGTACTCACCAGTCACAGAAAAGCATCTTACGGATGGCATGACAGTAAGAGAATTATGCAGTGCTGCCATAACCATGAGTGATAACACTGCGGCCAACTTACTTCTGACAACGATCGGAGGACCGAAGGAGCTAACCGCTTTTTTGCACAACATGGGGGGATCATGTAACTCGCCTTAAAATAGCTGGGAACCGGAGCTGAATGAAGCCATACCAAACGACGAGCGTGACACCACGATGCCTGTAGCAATGGCAACAACGTTGCGCAAACTATTAACTGGCGAACTACTTACTCTAGCTTCCCGGCAACAATTAATAGACTGGATGGAGGCGGATAAAGTTGCAGGACCACTTCTGCGCTCGGCCCTTCCGGCTGGCTGGTTTATTGCTGATAAATCTGGAGCCGGTGAGCGTGGGTCTCGCGGTATCATTGCAGCACTGGGGCCAGATGGTAAGCCCTCCCGTATCGTAGTTATCTACACGACGGGGAGTCAGGCAACTATGGATGAACGAAATAGACAGATCGCTGAGATAGGTGCCTCACTGATTAAGCATTGGTAAATTACCGCCTTTGAGTGAGCTGATACCGCTCGCCGCAGCCGAACGACCGAGCGCAGCGAGTCGTGAGCGAGGAAGCCTGCATAACGCGAAGTAATCTTTTCGGTTTTAAAGAAAAAGGGCAGGGTGGTGACACCTTGCCCTTTTTTGCGACTGCAGCGGCCGCTACTGGTCGGGAGACCGCCAGAAACAAAAAAAGGCCCCCGTTAGGGAGGCCTTCAATAATTGGACTATCCCCTAAACTTCAAAGGACCAAAACGAAAAAAGACGCTTTTCAGCGTCTTATTGTTCGTCTTTGGTACCGGAGTTATTAATATGCGCGCAGCGTCTGGAAAACCGAGGCCAAAAGACGTGCGTCTTTGATGCCCGGTTGCGACTCTACAGCAGAATTAAAATCAAGTCCGGCGCAGCCGGTTTGTGGCCGCTTCCACGCAGTTATCTGCGCCTAAGCCCCCCGCCAGCAGAACGTTGCCAAGCGATTGACCATTTAATAGTGACCAGTCAAAACGTTGCCCGCTTCCACCCTGGCCGTTGTCTAAAACATATTTATCAACGT
+
&'(*,/011698::JJFICDEFIJJHJHJJJJIGJH<7)?=6599CDCGJGD@@DEJJGJEGDFDA@BABBDEABBBIJJEJJEJIJJJJJJJIJIJJJJJJJJJJJHJJJGJIJFJJJJJJHJJJJJHJGJGJ@(((JFJJJJJFIJJGJJGJHJIHHGJFDEEJJJJIJJJJH8789?@FHCAA@@:=$$$%%%$%%'-199JDIEDEHEJJJJHJJGJJJJHJJJIJJJJJJJIJJGJHGGFJC@@)))*AAJCBCJIHIJGCEHJJJIFJCB@A=65545//00045?>*((//CI3334;233=5668JFD==EJFGHJHHHJJ=8???EHIJGIBEJGJEIGJGIJHJGJJHFJGHFCDCGB((((<==HD<<9?3334888000/44=?0000<::=EJHECCCAEJJJJHHFJJJJGIFJHFGGHIBCB9865//**'%%&(*+=?@@?JIJJHJJJDGEHGJJJJIGHIJIJJJJJJJJJGJJFJJFIJJJJHJG2222673399<=+)))36,***3::<2223AABA><<<=GJHFHHJJJJJJJJHJJJJJJFJJJJEJFJIJJHIEEDDCFC<<<+(')'?DJ?IDJEJJJIJJJJJECGC8335;@DD<BEGJJC<<<HJCEFFGJGFJFFHB@?@CJHJJFGIF@?A:::110,'%$$$$%$$%)24;:=C>;<;?HJJJJIJJIHIJIJJJJJJJJJJJJJJJJGHGEACFJAB>43363,,77A?@JGIEGJFIJJFJJGJIHJJJFIFEIGJJ999<A0000?1--.JJJGFJGJJHJJEE@?>@GGJJD=035.-(''(***)*8=?BFJJHJ?FB->?@GJJJIFHJJIJGIFJGEIDFEAACFJJJGFEE,+++2>BFJFJJJJHIGHJJFF;::0+**+*))02//3301///1:::'''*6>>=AHGJFDDIFJJJJJJJGJHJIB:4889?@@DHJJFCJ=<98++::::4CHBFHGJHGGJHIGJJJJIJJJIJJJJIJGJHG9988JJJJJJJJJFJJJIJEBH9878:ABBJHJJEE<BBCCEHDDEJJGFCEJJCDFEJHFEGGJJIJJJGEIIJJFFI8888GHGJFIDDDJIABB=999;7777EJEDDEJJEC@?A54,''&%'(&-/01/799<=?8A:6=;22837566599BBEA??=,++/***'&&&+++8222/,,,+)(&&&','()???>?=99:::99@DG221167.,*),-,,,//,+,-132023/-.1373336DEJGFHJJHGJJIHJHJJ;<<@C=873//*)''+)/=>JJIJHJ=<<<DFJJJGIIJGDFCEFJHFGJJJHJGJJJFGJJDJFHDBCEFJJIIJJFE+*)),,,,+000389;:<=::<89;GAA=2??>@ADGJEFFJHIJJJJHGECG<<==EDC;:::8<=32((('((')(((,/18<>8788AABJF@?EGJHIJJIGJJIHJJJJJECCDEJJFIDAA==?@GJGHDBAGIJJFJD@7/*)**-,.9;JJJFF<<==JFE?>=<1@EBCD<<:=99??+)))CGIHFGHGJIIJJJJJJJHJJJJGJJJEIJJIJJJJ@=E<62456=<@HGIJEA???CJIJJJEAAE>IJJJIEJIHJEDDBA5455/+*+15711//***.1--./.-,'(&&&&&*.((36?:,*''(*'(()+/---/)&&&/68ED><<<>74213*)&'):=?CCD>?>:>>>=>A?6+**-089=GCFFFHJJJJJIJHI><+***EGJJJHIJGJEJJJGEEEFDE?@@AEGFFGJJIJJJGF?>>>J875)(('**;--22GIIJ@AAAJHJJJJIJJJJC;787-->@@JIJGHJDBCA9:''>CJJIJJJJJGJIIJEFGJJJJD>AIHEJJJHJJJJJJHJJJHGHJJJJJIJJJIGJFJCCC<8.*((''&'&&&&55;<=B=:99//++,,--+++/1/*'&%$%&&'''%%%%=?HEFFAA@@GFGG@AFJBCA:2:65*'%%%48777:<=999:CBBC>4497(''(+-000::;;;;=>?EFHEGB@@4554>>?ABBHDEFDHJHJ???@>//=>ADJJDHJJJJIJJJIGHEJJJ>9CCEJGHEFJJJJJEGEG9AECHIIJFJGJGIJJDDFF<0-.5GEHGHDI;;;<JJJJJ???>D:9999JD:9:JEFFJJIDJJJJCCCCJHJB>>AIIIJFGJFD??92--64439:,?E?<;;D><?773'/7(<=?B>5556E4///1)'$'13<?GFHJIGGEFJEJJHJBBBIJJJJG4333E;EEJJJHJFEFJJJ:889=<;8))),44100-,+-)'').2;EDJJIGJJJJJJJDEBA=;:9,,'''78:;=@??EIG977652-,,--.ADEGJIJB?6,('+,3CA2114)&%%$&&(1*+-.27:9=4444@GFJJJJJJJJGJIGHJJJIJH???@FEDB>9:JGFDEIFJ??@?CI?GHEGCFFGFGGJHJJJJHJIJIJHJ?HJJJIJJJJJJHICFCC>=?EGABGFFJJJJJJIDCDCEJJIIJJIFFGGB@81,()>?AEJJJGJCA>>1.IJEJJEDCB?7('&%&'1BDEIHC???@A<<>GJGEFJJJIJJJHGJJIJJIJJJJHCEJJJJJEDFFJHIJJEGGJJHJJGJJIJHIJJFEGJJFJED???<CDDJHJJJJEFEDGIGJJIJJJIFAAA>E3@C98827>@>88=>FEDJJHJHJIJJHGHF9887670//06AEECAFEF97223GFHEFCCEGBA422379=@@ACDEGHGB@@''''(.9511248;;AGJIEFECFIHEJDCFEHBBJF@???F8,-?;33367'&'),//0?EBJEFHIJHJGJJIGDJJEDAA1FJHHGHIJJJIFGCBCDJJDCDJJIEEDDD@@@AHDAIJIJHIEFFJJJJJJJHGJJIIJJJJJJJJJJJJJJJHJJJGJJJJJJHJE=70.0<333=GJHJDC883/)(((')*(*,../))++&&()*68EGGJJFHJIDIDJ@@@AHHJJHIJJEEEECFJE?@?2111244::;@BEBCDB?;;;HHIJIJJJFJIGGJJJJJIFJIJGFJJJJGJJJEJJJIJJHIJJJJGIJJGJJGJJJJHJFFJJJJJJJJHIJIJJJEJIJHIJJJHFGHFJHIJFHJGGHJJFJJJEJFIF@>?*))***@HIJJJJJJJIJJGGGHBCAADBCBI?>?>AA>::4400..1>HBBDFJGJJJJIJJJJJJJJJJJJJHJJJJEJJJFGGFJGJJJJJIJJGEJJHE>,++))))))(,++3215,-,/000789:933BBBCBBCA;B?>>????A;34ABEDCJGJJE??;933113;8883713<<986677:<;;CBJJHIHJFIJJJJJJJIJJJC@@CCFA;:;2,/1../:8;@=BBB@<8878;>JJJGFJGJJJE???A@BBHHDBAJJFFJABA/(()/8>@><=EIEHDJFC665611?>?GJGJJJJJJIJGFGEJHGJGJJJJJJEHDFJJJJJEJIEGFJHJJJJJFHJHJGFJF?JIDIEGJJJH=>@;JJIJGJ?>>@G9>=<;;:>AGEJFJIJEIHEDBDGJIJJJIJJIIJHJJGHGDFFCJJJHFGIJ6345:342167565;?@BB=DEA@?@DDJGFFGJFJFJGFJHJHJJJJHJJHJJJJJJJDDCDDJJHJJH440-/..47///3@7@@BADFJJ8775777BDC@99787>>FGIIHJJJGJJHJJIJJJJJJG===221153:888;EHFC??EFI6666;,''(,'&%%''4BFDDGI@@@ABBEFIJJJJJJJJIJJJJJGJJHJEFGFHFHHDFGFHGHJGJIJI=>>CDEHJJJJJJJHGHJFHJJGHJJJIAAABIJDHJGJIJJI?D:6+***==>@CBA8)?=JJD6555101///03FJJJJJJJGJJJJJJJJJJJCECCIIJE+**+((((0069112ACFB->?IGIJEDD:99:DB@?=>FDIJJ8889IJDJCJFJJH4444FE=;;<>???EGEFEC><;<9:88;>??>ECJJIDCCA==:;:98522**+*4;=@EDA@AAGJIJJIHJFJF;<<II<:75445766;====ABHEJDFC@A?***-)&(()556BEFIGIHGIJHHIGEGF:44'%%%'&%%%.CEEI1111GFJEEGFBBBDADDCHJJFGJJIHJJFJGGGJJIFBCCDEGIJCGEE@?78====>3010<<<744HEJIJIHIFHJ@A1@BCJJFEJHHIJJJJGHGGJHJJJIA>938>@HHJFGIJJJFFFJJJJHJJIIJ;;A84=<1-))+77889<>>>?54445(%%%%%%%,))(((())+.184579>?DB@<;=?A=000-./0;BDACB7//00<=:>@864667>>?GFHHFA@@?BCCE8771(&&(()))3DJJDJFHJJJJJIJJHECA@?.--043'&'(215333140')%%%'&''+9@FDEDBBAFEJJEDCDEDJGJJJFHJJIJJJA@A@C>997>CCDGEIHGJJJJA5400121..789<>IJJIJJJFHJEGJJJJJHJJHJGJIHJGFJHEGDJ@8+%%'()+-/047AEBBEEAB@BEJGJC?:;>?>GEJFGFJJJGJJJJDJJIAJHFJHGJHJHFHJHJJJJJJJJJJJJJJJJJHJHJJGHFFFHFAA@@BBC>>>:>=>FEDCB@BCC>==BA75444422&%%%'(
@Glass_T7V_4_D3_12_1_37
AAGAGTATCATATTCAACATTTCCGTGTCGCCCTTATTCCTTTTTTTGCGGCATTTTGCCTTCCTGTTTTTTGCTCACCCAGAAACGCTGGTGAAAGTAAAAGATGCTGAAGATCAGTTGGGTGCACGAGTGGGTTACATCGAACTGGATCTCAACAGCGGTAAGATCCTGAGAGTTTTCGCCCCGAAGAACGTTTTCCAATGATGAGCACTTTTAAAGTTCTGCTATGTGGCGCGGTATTATCCCGTATTAACGCGGCAAGAGCAACTCGGTCGCCGCATACACTATTCTCAGAATGACTTGGTTGAGTACTCACCAGTCACAGAAAAGCATCTTACGGATGGCATGACAGTAAGAGAATTATGCAGTGCTGCCATAACCATGAGTGATAACACTGCGGCCAACTTACTTCTGACAACGATCGGAGGACCGAAGGAGCTAACCGCTTTTTTGCACAACATGGGGGATCATGTAACTCGCCTTGATCGTTGGGAACCGGAGCTGAATGAAGCCATACCAAACGACGAGCGTGACACCACGATGCCTGTAGCAATGGCAACAACGTTGCGCAAACTATTAACTGGCGAACTACTTCTCGCTTCCGGCAACAATTAATAGACTGGATGGAGGCGGATAAAGTTCCAGACCACTTTCTGCGCTCGGCCCTTCCGGCTGGCTGGTTTATTGCTGATAAATCTGGAGCCGGTGAGCGTGGGTCTCGCGGTATCATTGCAGCACTGGGGCCAGATGGTAAGCCCTCCCGTATCGTAGTTATCTACACGACGGGGAGTGTCAGGCAACTATGGATGAACGAAATAGACAGATCGCTGAGATAGGTGCCTCACTGATTAAGCATTGGTAAATTACCGCCTTTGAGTGAGCTGATACCGCTCGCCGCAGCCGAACGACCGAGCGCAGCGAGTCAGTGAGCGAGGAAGCCTGCATAACGCGAAGTAATCTTTTCGGTTTTAAAGAAAAAGGGCAGGGTGGTGACACCTTGCCCTTTTTGCCGGACTGCAGCGGCCGCTACTAGTAGGGAGACCAGAAACAAAAAAAGGCCCCCCGTTAGGGAGGCCTTCAATAATTGGACTATCCCCTAAACTTCAAAGGACCAAAACGAAAAAAGACGCTTTTCAGCGTCTTATTGTTGGTCTTTGGTACGTTATTAATATGCGCGCAGCGTCTGGAAAACCGAGGCCAAAAGACGTGCGTCTTTGATGCCCGGTTGCGACTCTACAGCAGAATTAAAATCAAGTCCGGCGCAGCCGGTTTGTGCCGCTTCCACGCAGTTATCTGCGCCTAAGCCCCCCGCCAGCAGAACGTTGCCAAGCGATTGACCATTTAATAGTGACCAGTCAAAACGTTGCCCGCTTCCACCCTGGCCGTTGTCTAAAACATATTTATCAACGTGCTGAAACTCACGGGCGGGCAGGGTTTCACCGACGCTTAATGCTTTCCAGATGGCAACATGTGCTGGCGAGAGCTCACGCAGCGTATCGATATACAGCTGTTCTTCATTACCATGCAGTTGCACTGCCGCCAGCGATAACACCTTAGCTTTGTCCACCACATCGGCAATATCGTGATTGCGGAACACGCCAACATACTGCAACGGTGCCGCAGCCATCACTTCCTGCGCCTGTTCAACGTTGACGCAACGCGGTGATGTCGCAACAAAAATCGACCACCATAATCGCGCCGCGTCATAAGCTGCTTTAGCATCTTGCCCACGCGTCAGGCCACATACTTTATTCTCACCCAGCAACACCCGGCGCACGGCGGCGTGCAAATCGTCATGGGCCATCAACGCCGAACCAATCAGAAAACCGTTCACGAAGTCGCTGAACCCGCGCACCTGAGCGTAAGTATTGATGCCGGATTCGCTGATTACCGTCACGTTGTGCCCCAGTTTCGGCGCAAGCTCGCGGGTACGGTTGAGATCGATCGACAGATCGCGCCAGATCGCGGTTGTTGATGCCAACGACCTTTGCTCCCCCCAATGCAATGGCGCGCTCCTGTTCCTCTTCATTACTGACTTCGGTCAGCACCCCCCATCTCCAGACTGTGAGCGACGGCGGCAAGCTGGCGATATTGGTCGTCATCCAGTACTGAAAGCATTAATAAGCAGGCATCGGCCTGGTAATAGCGCGCCAGATAGATCTGGTAAGGGTCGATAATGAAGTCTTTACATAAAATCGGCTGCGGGGCGATTTGGCTGACGATGGGGAGGAAATTAAGAAAGCTCCCTGAAAATATTTCTCATCAGTCAGCACAAATTGCCGAAGCGTAATGTTTATAAATGGCGGCAATGCGTGCTGCAAATCGAATCATCACGGATCACGCCTTTTGACGGCGACGCTTTCTTGCACTCCAGAATAAACGCCGTGCGCGCACCCTGTAGCGCATCATAAAAATGTCGCGTGCTCGGCTGAACCTCATTCTGAAAACTGGCCAGCGGTTGCTGCTGTTTGCGGGCTTCTACCCAAATCGCCTTGTCTGCGACGATTTTCGCTAAAACGGTTTGCATCATCTAGTAGTCCTGTGTGACTCTAGTATTTAGTTTCTCGTTTCTTCTTCTTCCAACGAGAGAAAACAACAAATAGTACACATCGATCAACCAAACGAAAAAAGACGCTCGAAAGCGTCTCTTTTCTGAATTGGTACCGAGGTCCGCACAGGTGGATGCGGACCAAAACGAAAAAAGGCCCCCCTTTCGGGAGGCCTCTTTTCTGGAATTGGTACCGAGTTATTAGGCCACACGTTCAAGTGCAGCCACAGGATAAATTTGCACTGAGCCTGGGTGGGATTCGGACTCGACCGCATAGCCTTCAGGAGTGAGTTTTGTGCAATACCAACCGACGACTTGACCCTGCCAAGCGGCACCAGATTTCTTGCGTACGCAATCCCCTAAGCCAAAGGTGGCACTCAGGGGAAGCGCAAACTGCCCTGCAACGGGAGCGTTGGCTTCATCGCTACTTTGACCCATCTAGTATTTCTCCTCTCTCTAGTAAAGTGTTTAGTTCCCTCTTTGCGTCCTTCATAGCTTGATCCGAAAAGTTCTCTAGTAGCTAGCATAGTCCCTAGGACTGAGCTAGCTGTCAACTATTAGAAGCGGCCGCGAATTCCAGAAATCATCCTTAGCGAAAGCTAAGGATTTATCTGAAATTCTGCCTCGTGATACGCCTATTTTTATAGGTTAATGTCATGATAATAATGGTTTCTTAGACGTCAGGTGGCACCATGGAATAGACTGGATGGAGGCGGATAAAGTTGCAGGACCACTTCTGCGCTCGGCCCTTCCGGCTGGCTGGTTTATTGCTGATAAATTCGGAGCCGGTGAGCGTGGGTCTCGCGGTATCATTGCAGCACTGGGGCCGGATCGGTAAGCCCTCCCGTATCGTAGTTATCTACACGACGGGGAGTCAGGCAACTATGGATGAACGAAATAGACAGATCGCTGAGATAGGTGCCTCACTGATTTGCAGCATTGGTAACTGTCAGACCAAGTTTACTCATATATACTTTAGATTGATTTAAAACTTCATTTTTAATTTAAAAGGATCTTAGGTGAAGATCCTTTTTGATAATCTCATGACCAAAATCCCTTAACGTGAGTTTTCGTTCCACTGAGCGTCAGACCCCTTAATAAGATGATCTTCTTGAGATCGTTTTGGTCTGCGCGTAATCTCTTGCTCTGAAAACGAAAAAACCGCCTTGCAGGGCGGTTTTCAAAGGTATCTGAGCTACCAACTCTTTGAACCGAGGTAACTGGCTTGGAGGAGCGCAGTCACCAAAACTTGTCCTTTCAGTTTAGCCTTAACCGGCGCATGACTTCAAGACTAACTCCTCTAAATCAATTACCAGTGGCTGCTGCCAGTGGTGCTTTTGCATGTCTTTCCGGGTTGGACTCAAGACGATAGTTACCGGATAAGGCGCAGCGGTCGGACTGAACGGGGGGTTCGTGCATACAGTCCAGCTTGGAGCGAACTGCCTACCCGGAACTGAGTGTCAGGCGTGGAATGAGACAAACGCGGCCATAACAGCGGAATGACACCGGTAAACCGAAAGGCAGGAACAGGAGAGCGCACGAGGGAGCCGCCAGGGGGAAACGCCTGGTATCTTTATAGTCCTGTCGGGTTTCGCCACCACTGATTTGAGCGTCAGATTTCGTGATGCTTGTCAGGGGGGCGGAGCCTATGGAAAAACGGCTTTGCCGCGGCCCTCTCACTTCCCTGTTAAGTATCTTCCTGGCATCTTCCAGGAAATCTCCGCCCCGTTCGTAAGCCATTTCCGCTCGCCGCAGTCAAACGACCGAGCGTAGCGAGTCAGTGAGCGAGGAAGCGGAATATATCCTGTATCACATATTCTGCTGACGCACCGGTGCAGCCTTTTTTCTCCTGCCACATGAAGCACTTCACTGACACCCTCATCAGTGCCAACATAGTAAGCCAGTATACACTCCGCTAGCGCTGAGGTCTGCCTCGTGAAGAAGGTGTTGCTGACTCATACCAGGCCTGAATCGCCCCATCATCCAGCCAGAAAGTGAGGGAGCCACGGTTGATGAGAGCTTTGTTGTAGGTGGACCAGTTGGTGATTTTGAACTTTTGCTTTGCCACGGAACGGTCTGCGTTGTCGGGAAGATGCGTGATCTAAATACATTCAAATATGTATCCGCTCATGAGACAATAACCCTGATAAATGCTTCAATAATAA
+
BDGCC?<9&%%'&(&(.>====@D9EFJIJJJHJC;77564,84JGHJHJEJJEJJJJG@>F;>=?CFBDB@@@DCBACBCBEDJJFFJJJJHHIJJE445@@:545446A<;::99:>;??A@;999:<>BHIJJJDEFA53336=?9EEGGDFEFJJHJGB5595654((34664:=/..0-*)//018<<>@?J;;2;JJJJJGJJJFJJJHJGJJJJHJHJGHJHJFDECJJJHJIJEJAB5*:;>C320-//01ADDEGEJJHJFGEEIGEEJHIHJJJJJJJJJFHJJJJIHJFHJGGJJIJJCEJF>=FAABBJJJGEJEJJJJGJIFEJJFIJIEHJJJJJJFFF@>579:?DABBJHIJFJJJIJJIJJJJHJJJJJJGFJJJJJDIJJJJGHCCJGJF??<.9;=JA@?9999HEDD@?>=5323230-,-8GJJFJDJJFJIGJJGDGEJ111JIJJJIECC<=?B64458;/444444222GJJHJJJJJJJJFJFGJJJFJJHGJEEJJFFJJHIEJGHEJCDCCJFHIHJHJJJJJJIGFEJE@??;<;8:988880046B>777:EGGJJDECDFJJJA%%%%%%-+,0CJEHEGHHICDCG??<;::AFJJHGEJDBFD>=:/-,()()'&('(((0+4;AEEGGFGEHCGI?EEJHJJHFFJJJJJJGHJIJJJJJ;::;FJJJHGJJJJ:99988079;AAAAGFJIFIJJJJHJHGJJJFBBBJJFJHJDCDDJGIJJHJ>=<3JJJIHH?=>>BGHCJFGEEIJDEFJJDD@>51-..100333JEHECE>C:;;<F;::;>==>>B@><854469997777@@GJJIJJIJJJJFJJJJHIJJHFJFDB==??4334<?@@JJJGIJJJGJJFHIGJGEFGABAA,,,,;;;<<D@CFJJGDA;9:=JGJHFIJJJJGJGFBC?>>>CJEJHJG><84446>==>BIJJJJIJFCHJA?IJJJJHHJJGGGFHDHFE?922),0//0.000=<;;:;88;BEJJFEDJGE@@@@FFFGJJJJHJIJJJJJJJJJJFJDII>A;621./0=JJGCDHC.--.=??@@<;2222777JHHJJHEEGJGJJJJGJJDEJJCCBJJJJIJJFHJFBCCIJJGJHJJGF?0/,%$$%))'%&&&&$$%,//9;?CEFCEFAJJJHJDHEIIJJJJJJJJJJJJJIJGIJJJJFJJIJHJG@A@ADC52444?7443601<=GIJJJGJJJHIJJHGJIJJJGGJFJJHJJE;;;AFGFDCDBGHCA@<AJJEEGEJFFEGEEJGJ11BBDGIJICEGGEJJGEJD))))@@>BEJEJJIJJJHJJJI8888888EFHJJJFFEHJJFJJGJFJAA@?BJCJJEIHJJJHJJGFHJHJJGJJJJEEHJJJHJJFEGJJIIJIJF?((&&(<@BEBJGJJJJJJEGJIJJFIGJJJJHDCIHFJ6JJJIJJJGJJJHJDED4))''&&(((%&+++@ABBBCJJJJEJIJJ@@IJJJGJIJGJIHJGJJJIJJJGGJJ???@FJJJJIGJFEJJGJJFGIJ@A@?=JJJJJHEJHF;96:FDJJGGJJFJJGJJJJJJJJHCDCBHCJJIJJJJJJCCIDGDEFIJGJGJJGIJDABCIJJJJIJJGJJJHJHJJHJJJJJHIJFJGJJJJJJHCA>=000/678.-*(&%'%&'%&%&&%%&&',+.158?GFB?AJJJGJHDJIBDABHJGI@;:::JJJGFIJIHJJGI@@AJFJFJGDFJFFGGDJGJJJJGJJHJJJJHGGGJJIGHJ?1112999>C8888JEJJHFFBEC99@BDCCCDHJFJJJJJFJD)(((','&$#####%%)+*,:;@@CCJJGGJJFFHJ642123443/1235339@;;;;BFEEJJJJJJJJJFGJFIJJJJJJ@@?EFJHJJJBA@?JJJJEFFFEF989:8.--/5453(((('%&&/((6=ADB@@CIDCCDFGGJIJIJFJFJECB?@A44617CJHDIJJJJJJFJJJFGED@EHI?IJJFJIGJJJJJJJJJJJHGJJDJJ>>::==EEFEHHJGJFJGJJJJFHJIGJJJJJJJJJJJJJHJIJFFJJJJHJJJGJJIJIJJJJGEJJJJFEDCIICDBA>>==DJJIJJJJFJIA@B?>>9:233+,,.-**,0655J=>CEBB7666;<CDFBCBB@GHJJJIHJJJJJEFHGJIGHGJHEIJDJHFJJJDJ....JDJG::98241.,'&&)25635DEJJJJGJIEFB??==@?=>=7)(('*%&()*''()55BHIIIJFFGDJHICBBEEFGJJIJJEFG@>771/-))*+)&'''0::<=AA?=>JJGDBBEJHJDGJFJJHJGGJJFJCCCCFCCCDH=B?CA@ABDFJCBEGHGHDCFEIGJJIJJFJIIJDIJJJJFJFJJGJJGIJJJGJJJGJJIGJJIHHJJJJJJJJJHGIJJJJDEGHJJIGJCF?42-+3446@FE<;:;D@BFEFJGJFGJGFJJJFJJJJFJJGJJEDFJJJJDFCDEIJJHJJFEFHJFIJIJJJJJJJIJFHJJJJJEFJJIC;@@=9B=>BFFGFJJJJJJFEJAAA:940/+)+)(%$$$$$$##$#$$$'+%$%&&&&&+.122++,3GIEFHGEJIGJJJJJIJJGJ=<;=;/..)*'*)))),+)))+*+,,.-.-.76:978A;991:<:;?A?+++,HJGDFAAADGFFIFA@CCIFJCDF;:::9((''&&(*%&()::=?BHJJJJJHHJIJJICGGECEEFJGHIGHEDGHDGIJJJFJIJJJFJJIGJJBECFJGJJGJJJJCH@AHCEDFGDIHGFCBAAGBDBEJIGGGIHJJJFGA@IJFJJGFIEHJHGJGJJJJJJJIJHJJFJJJJIJJJICEED@338;4BCI?@FHJGJEHJJHGFBEJHJJIJJHJJCEC855:FJJJIJJJGFGDC@@A@@CE;;JEHJJJJHJGGFJIJJIJJJJJGHIF8689AAAA>=3331/241+''+**)(/0BAFJEGJJFFJFGHDJEIJHJCFF@IIJEEDD-++/));=5444@==>AJECEHFIFFJGFGJGIJGEJJJEGFJJHFHEFHEEDDJJGHJGJ@=@<;:9;;<@@<EGGJFDD>===DJGCIJDFFIJFJJEJEFEIIGJJHJCF>@9*(00000=AJJJHIJJJ?;<FJJFJIHJJHGJJFJJJJJHFDHGDJJHJJJJJGJJHEJIJHJJJJJJ?223789DEDFFJGFJJJHJJJIJGJJIHJJJGJHIJJJJHIFJFJJFEECIDEJIJJJJJJBACA;;;9:;>FB>=:<CDBD?--.767HGEEEDDB2+*(())+'%&&:9;<??AC@?))()+,**++22=>>CDJEFCGJGGBA@...@A9.-,*,+++;EABFFF:9:8GJFJIFJJIHIJIHJHIJJJJEGGJJGD7777E;;;=HJJJJJJJJJDBAJF=;;;<:99:BAB;99:>>IIJJIBCBBEIF?:9/'&$%).,-,,C?@?@EB:997666<:<??;83(''&&''''448/78BACEGJJHJJGJHEBDFDJJJJJJJFIJJJJDBEDB9)*9<FEIDHJ9:07<FF===<<;;>=>?DFJA=>BJJJEHJJJJJJJJGGJIJJG::DFG=GJGFIEIDJHJIJEJJJ8249::9:98;;;;.+,,*57=863233==A@::::?@@FEGEGIGFDE99::HFJGDD0/0;CCJGJ?@@@JEJJGJGJDDA@HJ>-,,/2.'''),,/-.13.--*)(')+9BJIJFGJFJJJHJBCBBJJJGIJJEJ@A??DDFJJHDHF6222EDDEJGEB>??FCBBCBE;BHJEJEAAAAA??>910347BC@?GEFIHAB+++,5333CBA?>@BDGIJHCDDCGFJJJJHD=<<?=;;AAFJ;:::?@;;=FJJFIJF@?@CDECCHDFIJJJJGFJJFJJJJIJEDJDDEBCBABGDJHE=<<HJJHHCCDHJJGJJJJJHHJJHJF;;;>A@@?FHGHJJJJJICIJJJJJJJHJHGJGJJJJGEGJJJEJJJCDFEJJIJJJJGJIGJJIJHJJIHJJJJJJIJIJJJGGJFHJJJ=>?>JIJFJIJJJGGFFI<<=J@GB@A9700399GJJJJJCH=<<<><443;B<B6666J=IICBBEFJJHA@@=>?>JJ;:;=A7778JJGFDHHJJIJJIJJJJDJBC31/01JJJJHJIJDBC>>989CJIIJGJGJJJHJJJJCDJEGJIEA?BB<7JFJJJJJJJJIEHG@:;:>?BJHHDEA.')<;GF>FC@>5::JHJIJGJJJFJJJJJFJIJBJJFCCJJIJJHC00015555ACEIJJJJIJGJJ:1//..../-31/220116>>AD@@>>E????EJHJJJIHFJJJIJJJGJJGHJGGJGHHF;53@BDJGHHJJJJJGFIGJJHJJJJJFJFGJJHJJJJJGHFFIGHJJJCBACAI<<==BJJIGJJJGJJGEH@@?EJFIJHHJJJJJIHJGJIJIJIHJJHJJJJIJEEEDGJIJJ@??=@2096,AD::::E=>>>JHIEIJJJ@=;;;JIGGFJBBEJJJFJJJGDEFEIJIJIJEHJIJJHJJFJJFJFFEIFJJJHJJJGJJIJJJJJJGHGGJIHECA<JGJHCEJJHJJIJFJA@@@DJJHJFGEDBCBI@?55557447GJJJJJGGGHJJJGCFDA@?CBEEFHJJFFDDEFJ@@=AABJJJJJGEJI?100/22&$
@Glass_T7V_4_D3_12_1_38
CCGCGCCTTAACCCATTCCGCCACTTCCGCCCACTCACCGCGAAAGACAACTTTTTCCGCTTTTTTCTCAAGCTGATAGCGATACATCGGGTCGTAATATTCTTCAAGTAACGGCACCAGCCAGGCCAGATGACCGTCGGTGCTGCCGGTGGTGAGTTGCGTTGTCAGTGCTGCATCCAGCCTTGCAGCCAGTTCGTTATAGCGCTGTAGCCCGAGCCGACGCTTAATCGCCGAAAGTCCGTGATGCAGGTATTCGCAATACTCCTGCCAGCCCTGTTCGTCGCCGTACGCGTGGGTAAGATCATGATGCATACGCAAGAAATACTCTTCGTTCAGGCGCTAAAGACGATCTCAAACGGATCTTCTACCACCGCGATCGCCGCCTGAGTCATTCGCTCGCGCAGGCATTCCGGCAGGTGATTCGAACCGATCATCCGGCTTTCGTCTTCCAGCACCCACAGGCGCAAATTCTGACGGGCGTCGGTTTTTAGCATTTCGGCAGCCAGCAGGTTTTCAAAACTCGCCTGGCTAAGTTGTGGTTGTAACATCCGGTCACCAAACGCCGAACCGCGATGACGCGCCAACCCTTCCAGATCGACACCGTTCGGCTGTTGCTGCACTAACAGCGTTTTACCGCTGCCGGTACAACCGCCAATCAGCACTATCGGTTTTTGTGCCAGTTCAATAGTCGCCTGAATCGCGGTCTGGCGCAGTGCCTTATAACCGCCTTCCACCAGCGGATAATCAATACCCGCTGCATGCAACCAGCTTTGCACAATATGTGAGCGCTGACCGCCACGGGCGCAGCAGAGAATACCTTGCGGATTTTCCAGGCACGCTGCCCGCCAGGCGTCCATGCGCTGCTGACGAATTTCACCCGCCACCAGTTTATGTCCCAGCGCCAGCGCTGCGTCTGAGCCTTGCTGTTTATAGCAGGTGCCAACGGCGGCGCGTTTCATCGTTATTAGTTAACAGGCAGATTGATAGCGGCGGGCATTGCGCCGTGCTCAAACTCGATAGGGGCGCGAACATCAATAATGGGCGTATCAGCAATCAGCAGGGCACGATAGTCCTGTTCCGTGTGTCTCTCTTGCATAGTTAAAAGTGAACCTCAAATCAGCTTGCGCGCTATTTTACGCGCCAACGCGCAAGGAAACTTGATTTTTAACTGCGTGGGTTGCCGAAAATTTCTAAAAATCCGCTTATTCCGGCCTGCGCTGGGTAAACAAGGTCACAATATCTTCTACCGCTTTGCCGCTGCCAAATTTGCGCCATGCCGACTTCAATGGCGAAGGAGGGCGCATAAGATAAGAATACCACTAACCAGTTGTTGATTATGAATAATAGACTGGCAAAGCGATTTTGGCAAAAAACCAATGCCAACGCCCGCCA
+
[truncated: 1,321,395 more chars]
