# Supplementary material for: Preventing Multimer Formation in Commonly Used Synthetic Biology Plasmids
Source: ACS Synth Biol. 2025 Mar 18;14(4):1309–15. doi: 10.1021/acssynbio.4c00508 (PMC12012879; doi:10.1021/acssynbio.4c00508)
Supplement: Supplementary file 2 — sb4c00508_si_002.zip [file sb4c00508_si_002.zip › DataS1/data/fastqs/Glass_T7V_5_D3_12_2.fastq]

@Glass_T7V_5_D3_12_2_0
AGGCAAGATTTTTTTCACCGATTATGCTCAGGATATTTTAGATGACCCAGGCACGGTATGTGTTGAGTGATGTTTTGGCGACTTCAGTTTCTTTCAGTGCCAGAAATTTTTCAGCCAGTTCTTTTATGGTTAAATCTTGTCGGGCCTCACCAAAATTTTCCAGATTGCGTGAGGGAAACTGTTTTGGTAACGAAAAACACCAGTTTTTATTGCGTAACAAACAGAGGAGCGTAGTTCACCTGTGGATTTGCCCCTATATTTTCCAGACATCTGTTATCACTTAACCCATTACAAGCCCGCTGCCGCAGATATCCCCGTGGCGAGCGATAACCCAGCGCACTATGCGGATGCCCATTCGTTATAATGCTCGAACGCCTCTGCAAGGTTCTTTGCTGCCGTTAACCCGTCTGCCGTTGGGCATGATACTGATGTAGTCACGCTTTATCGTTTTCACGAAGCTCTCTGCTATTCCGTTACTCTCCGGACTCCGCACCGCCGTGTTCTTCGGTTCAAGTCCCAACGTCCGGGCGAACTGGCGTGTTTCATCACGGTAGCATGAACCATTATCCGTCAGCCACTCCACTGGAGACGACGGAAGATCGTCCCGAAGCGGCGTTCCACCGCTCCCCAGCATGACGTCCTGTACTGTTTCACTGTTGAAGCCGCCGGTAGTGACCGCCCAGTGCAGTGCCTCACGATCACAGCAGTCCAGCGCGAACGTGACACGCAGTCTCTCTCCGTTATCACAGCAGAACTCGAACCCGTCAAGCACCATCGCTGATTGCTTTCTTTCACGGCCACTCTGCCTGTATGTTCCGTTTCGATGGCGGTACAGCAGGTTTTCGCTAAAGCAACAGCACATTGTCGCGCATGATCCGGTAAACACGTTCAGGCATTGATCGCGCAGGCATACCATCAAGTTCTGCCTGTCTGCGAAGCAGCGCCCATAGGCCAGTTCGTCATCCAGTGTTTTCCATGTCTGCTTGTATTCGCGATGAATGGCAGCAATGACCGGGCTGATTTACCTTGTTGAATTTTCAGTGTACTCTAATGACTATGGCGCGGGCGAGATCGGACAGACGACGTGTATTTTCCGGTTTCCTTGCGTTCACCTTCGCGACGTTTTTTCCAGATGCGCATCTCTGCCTGAATTTCGGGCCATTTAGCACCAGGAATACATTTATCTTTAACCCACCCAATGGCGTGCAACTTTGACTTCCGGATACATGGCGTTAACTTCTGGCATTTTCATCAACGCTTCAACGATATGTCCGTCGAATGTTGCCATGTCTTCCTGCAACAATTCCTGTGCGCTAATAACCATATCAACGGTGATGTTTTCACATGTGTCGAACTTAACCATGACAGCGTTCTGTACTTCAGGGGCCAGCTTGTCAAAGTTGACGTTCATCGGATCGGATTCAGTCTCAACCGGGACAAGAAGACGAACTCCTCATCCCAGCGGTTTTCCTGCATATATTCAGCATCCCATGAATCGAGGGCAGGGCGGGGTATGCCAGGTTTATCCTCGCAGACAATAAATTTATAAGCGCAGTCCTGAGCAGCCGGATAATGTTAAAGAAATCCCCAGTGAAATTTTACTGAGCACGGCGTTCGTCGCCAGCTTCAATGGCTGTGGCTACAGCCACAGCGCCTTCTTCCCTTGTTGCCAGTTCGTCAGGAATAGCGGCGCAAATAAAGACTTTACTCATTTGTTTTAACCTCATGACAGATTTAAGGATGAACAAATCCCTGCCATTGCTGGCATATAAGAATGAAACCGGATATTTATTAGGAACTGTTTTAAAGACCTGCGGATTTCGATACTATCCTGGTGAATAACTTTATCGACCGGGTAACAGTTACCGGGAATTTTCTGTTCGGTTGCTGCAGTCATACACTCCTGCATTGTCCTGTGAACACTGACTGCAATATCAACTGGCTCTCCGGAAACAAGAAAAACTGTAGGAACAAAGCACAAATGCTGAATTCATTGTGCACATCCTTTTGGCATCAGACGTAAACGAGCCAGCATTGAAACAATGCATATTTTTATTTAATAGCTCCCGTTCTTGTTTTCTCTTGTTAATCGCATCTTCAGTAAATACTGGGTTACTGATAGTGACACCAATTTCAAAACAACCTTCAGACGTATTAACGTTTGGTAATAACGTTTTCATTATCGCGTCCTCAACAATGAATTTTGTAATGTAGTGCCTGGTGCTTCCAGGTGACGTTATAACCAGTTAACAATTAACGCCGGATACAGAGAATCCACCCATAACACTGTTTTTGGTTTTAACTGTTCCGCGTGCGCTGAGCCGCATTCACCACATCACAAAATTCACTTTAAAAAGGGCGGCAGAGCAGTCACGGGGTCAACTGATACCGCCCAAACGTCACCAGAAAATTGATAACAGAGGGCGTTGCAGCGGGGTTGTCACTTAAGCGTATGGTCAACCTGACAACCCGGTGTCCTCAACGGGAAGGAATAACCCCGCCATACTTACCGCCGCGCCATTTCGCGGGTTGCCAACCGGAAGCGCACGGTCGACGAAAATTTAACGACAGGCTATCTATGAACCAGCTACCACCCGCCATGCGCTTTCGCGTTATGGTCTGACTTTCAGGGAAATATCCTTTCAGTAAACTGTCAGTTCCGGATGCGCACCCGTGTCCGGCGCACGCACTCCACCTGGCCGGTGGAACTCCTTAATTACTAACCTTAGCTTTGTTGATTAGCTACTAACGCGGGTTATCCATCGGTTTGTGGCAATGCTTAATGCCGCTGCTTTTTCCAGATTGGTGATATCCTGCTCCAGAGCGGACAGATTTTCAGCCTGCTTAGCCCTGCTGGCTTCGTCGCCCATTCAGATCCTGCGCTGCATTAATTTTCTGGCGCATCCACTCATAAAGTTCATCATCGGTATAGTCTGGCGCGATGATGACGGGTTCTCGTTTCTTTACCACTCTGATTCCTCGCGGTGCTGTTTCGCTTATCAGCCGTTACCAATTCCCCAAACTGGAAAGCGCCTGTTTAAACTCACTGAAGCTGAGAGCTTCTTCGCCTTCGGCAAGGCCTTCGAAGTATTTCTTCGTAGCCTTTCCATGATTGTGTCGAAATCCATATCACTCACCTGAGTTTCTTTCCAGCCAGCGACGGGCACCATTTTCGGTTTTAAACGTTTTGCTTTTGGTATACGTCATTGCGGTGAACGTGCCGTCCTCGTTTTTCAAAGATGCGCGTACACCAGAGATTCAGTTGCCAAGATCGATAGTATCCATGCTGACCTCATTTCCCCTTAACGCTGGGGTAGCGGAACTGTTTTACTGTCGAGACACCGTGCGGTGTGTTGATGCAAACAGGATTAGCCATAGCTAACATATCGGTCAAGTGATTTTGTATGCTATAGCTAACATAATTGATGTGGTAAAAGATAACTCATTGATGATGTTATCTGTCTTGTTCTGACGGGCTTTTCGTAATTCTTCAAAGAGTTTATTGAAGTTTTTTACTCGAGCTCGCATTTCGGCGAGCTGGGTATCCTGTTCTGATTCTGGCAGTGCATTGAACGGCTCAAGGAGCTCGTTCTTTCGGGGGATAAGGCAACTGGCTTCTCAACAGGTGGTGTTGGTTGCTTGTCTTCATCGCCAAATAGAATCCATGTTGTAGCATTGCAATACTTGCTTGAGGGCGGGAAAAAAGGTTCTTTCCCTGTAGGTTCACTATCACCCCGTTTCGCGAGCTGTGATACGACACATCCGGAATTTTAGGGCTTTGGCGGAAGAAGACCTTTGGGTGTGTTTGAGGTTTTCCAGACGATACCTGATGCGTTCGCCGATAGTTGATTGCTGTTTCCATAGTTAGCTAATGTAAATCGTATTGACTATGTTTTTGTTAACATCTATCTTGTTAGTTATAGACTTAAGCAATTGGAGTGTTTTAAATGCTTAAAACTAACACTCTTTTTGTAGCTCGGTTCAAAAACAAAACTTGCACAAGAACAGCAGGATACTGAACTAACTCCTTACTTGGAAAGGGAATTAGTTTCCAAAAGTGTGATGTCCTTACAAAGATCATGCGCAGAGGCTGGCAACTGGCAGTCCACGAAGAGCTTTCTGATGGATTAAGGACAAACAAGCACAGCATATGAAAACAGATGGGAATCCCTCCTCAAAACAGCTGGTAAGGACTGTGAATCCTTGGGATATGTCTAACAGGAAATAACACAGGAGCACACGGTGTGTTGGGGCTGCAGCCTAAAGCATATCAGGGCTTTGAAAAACCAAACATGGCAATGTCAGGCTTGTCACACATGGAAGGAGATTCCTGGCAGCGGCATCTGATCATCCACAGCTCCTTGGCCTGGACCATGAGATGAGGCAGGGGTGTGTCTCAGAACACTGAAGGCTATGGACAGGGATAAGCATGGGAGGCAGGCAGGTGGCTGCACACTGCGCCGATTCTCAGGGCTCCACTACTGGATAATGAAAAGACAGTCTGCCATGGGACAGAGACTGGGTGGTGCTGCACCATATGGCTCCTCCAAATGCTATGGGGACACAAACTGGCCCATCCTGGCTTTCTCACAAATTCACAAAGTGCATGAGCAAGTTCAGACCCCCAACACTAAAAAAACCTAATCCAATAAAAAATTGAAACGAAAATCAACTTTGGCAAGTTAATGCCTATAACACACATCATCCTGCTACCATATGCCTCTGGTGTTCATTTTCGGTCGTTTGTTACTTGTTTTACCGGGGATATGCAGGAAGCGCGCTGAGTAAGCTAAGTATGAGGGCGGTGCGCGTAATGAGGCGTTATGGTAAATAGCCTATGCTAATGTCCGCTAAGAGCAAGAAGCGGAAGTTGGCAGTTTTGTGGACTGTCCACGAAAGTAACTACAGAAATGGTGCAATTCATAATTAATCATGGGTTGTCAGTTAAACTCGTGGCGATTTAAATAGACTAATTGGGAGTGCATAATTACTTATACTGTCTAATGTTAACTATCAGAAATGATACAAAGATAATATTACTTAAAGAAAAGGCTGATGGCGAAAAGTTGGCCCGATGAGGGCCACAATACGGCTGTCACTTTTCAACGTAAATATCAATGGTGCCAGCGGTATTTGTATCGTCTTTTTTCTCTTCTTTTTTATCAGGCTGAACTGTCGCGTCTTCATTCTTTTTCTCTGCCTGCTGCCTAGACAACTGCTTCCGTTGAGCCCAGAGGCTTTCAATTTGCTTCTGTACCAATGCAGCCATTTCTTCTGCTGTGTCGTCATCCCCTCTTCCGATGAGATTTTCCCAAGCTTTTCAGTCAGCACCTGAATTTGTCTTGTGATTTTGGCTATTTCTGATGTTCCTTCCGGGGCGGAGTTGTTTGAAATAACGGTTGAGGTATTTCCCTGAATTGTGACAGACATAGATTTCTCCTTTTAAAAAAGCACTATCGGCATGCACAAAAAAATCTTTAATCGTATTTCTTGTGTCATTAATTGTTTGATGTTCAGATTGTTTTCCTCGCGGGCTGGCGCGCCTTCAGAAAGTAAAGCTTGTTGACAGGGGTAAACGTTCGGCAATAATTTTCTGCCGCATGCGGGTGTTGCATAAAACGTGTTACGTTCCTTTATCGACAGGTCAGGTCACCGCTCACCCGCCGACGAGAAAGCAACACTGACATGCTAAAGCAAAAAATCAAATTGAATAAGTTGAGTTGTGCCACTATCCTCCTGACCGTCACAAAGTATATGGTGTCTGTACCAGTAAGATGATGGCCGGACTCTTTTAAAAACGAGCTGACCTGCACAATACCAGATGACTGCCGCGATGGCTACTCCTGGCACAAAGCGGACAGTGATCACCGTTCTTACGACTACTTTCTGACTTCCTTCGTGACTTGCCTGTGAGCATCTGTTAATCTGATCTTCAATGACATTCTGATCCAGGGTGTTAACATGGGTAGCATTAACCTGCGTATTGACGATGAACTTGAACACATTATTACGCCGCGCTTGAAAAAATGGGTGTAACTCCTTCTGAAGCGCTTCGTCTCATGCTCATTATATCGCTGACAATGAACGCTTCATTCAAACAGACACTCCTCAGTGATGAAGATGCTGAACTTGTGGAGATAGTGAAAGAACGGCTTCGTGATCCCTAAGCCAGTACGTGTGACGCTGGATACTCTGATGGCGTATTTTCTGGATTTGACGAGCGGGCACTAAAGGAATGGCGAAAGCTCAGGCTCGACGGTACGTGAACAGTTGAAAAAGAAGCTGGTTGAAGTACTTGAGTCACCCGGATTGAAGCAAACAAGCTCCCGTGGTATGCCTGATTGTTACAAGATTAAGCTCCGGTCTTCAGGCTATCGCCTTGTATACCAGGTTATAGACAAGAAGTTGTCGTTTTCGTGATTTTGTGTTTGGGAAAAGAGAACGCTCGGAAGTATATAGCGAGGCGGTCAAACGCATTCTCTGAACCAAAGCATGACATCTCTGTTTCACCAGAAAGTCATTCTTATTATTGCGTTGACAGGAGAAGCAGGCTATGAAGCAGCAAAAGGCGATGTTAATCGCCTTAATCGTCATCTGTTTAACCGTCATAGTGACGGCACTGGTAACGAGGAAAGACCTCTGCGAGGTACGAATCCGAACCGGCCAGACGGAGGTCGCTGTCTTCACAGCTTACGAACCTGAGGAGTAGACCGGCGAGGTAGCCGCCACCTCTGATGTGGCAGGCATCCTCAACGCACCCGCACTTAACCCGCTTCGGCGGGTTTTCTTATTTTCAACGCGTTTGAAGTTCTGGACGGTGCCGGAATAGATCAAAAATACTTAAGTAGCGCGCAGGGATAGAGGGATGGTCCCTTAAAGGGGAGAGCTAATTATCCGGAAGGATCTGATCAACATGAAAAACTGCGTAAATTTCTGGAAACGCATCTGCTGTGCGTTGAAAATGGAAATCTTGTTAGTCATTACCGCATTATGTGTTTGCGAAAGAATGGGGCTGCGTTAATTAATTTTGTGGATGCTCGGGTCACGGACGGATTTATCTTGCGCGAAGGTGAGTTTGTCACTTCATTACAGGCATTGAAAGAGATCGGAATAAAAGCTGGCTTTTCTGCTTTTTCAGGAGAATAAACTCATCTACAATCTTGCGCGGGGCTGAACTCCCGCTCGTAACACCGTGCCACCGGAGAAAACCGATGGCACGCAACGCAAAATATTACAATTATGATAATTCGCCCGTTCTTGCCTGCACGCACGGGCGGTATTCTCACGCATTCAAGTCTGAATGGTTCCAGCACCCTCCATGCACTGCAAACAGGCCGAATGGCTGATTCATTCTTACCGCAGGCGCGGGTTCGAGGTTAAGAAAGCTCTCAGTCTCGACTATCGGCACTGGATAATCTTTGTCAGGCTGCCTTATTCCGAACGCCCACCACGTGCGTCCCGCACTTTCAGCAACGGATCTGGAGGTAACGTGCGGGTATTACTTACAACCTGTTCTGGTGCCTGAGCTCGGGCTGGTAGTCCTCCTGCGGCCGGGGCCGTGAATCCATACAGATACTGCATAATCCTCGAGTGCTGGTGGAACCGGAACCAAAAAGCATGCGTAATCTGCCATCCGGAGTCGTTCCTGCCGTTCGCCAGCCGCTGGCGGAGAGCAAACATTGCTGCCGTTTTTTAGTAACAAACGGGTGATTCGTGCTGCTGGCGGCGTTGGCGCATTGTCCGACTGGCTATTACGTCATGTTACATCCTGCCAGTGGCCTAATGGCGATTACCATCACACTGAAACAGTCATTCACCGTTATGGTACCGGCGCAATGGTGTTGTGCTGGCACTGCGACAACCAACTGCGTGACCAGACATGGGATCACTGGAGCTGCTTGCTGACGATCTTGACAGCATGGGTGATTGACGTCATCCGTCACGCAATAAGCGGTACGCAGGAGCGGGAATTATCTTTGGCTGAATTACCTGGTCGGCGGTCTGCAATCAGGTGGTGGATGCACTACCTGAGGCTGTATCGCGTCGTTCGCTGGGATTACCAGCAGAAAAATCTGCTCGGTGCCGCGAAAGCGACATCGTACCGGGAGAGCTGACCGCCACCAGCATATTGAAACAACGCACAAAAAATCTTGCACCGTTGCCTTACGCCCACCAGCAACAAAAATCACCACAGGAAAAAGGCGTGATAACATCACCGTTGATCCAGAGTCTCCGGAATCTTTCATGAAGCTGCCTAAACGTCGCCGCTGGGTTAAGGAGAAATACACACGTTGGGTTAAGACACAGCCGTGTGCTTGCTGCGGTATGCCAGCCGACGATCCGCATCATCTGATTGGTCACGGGCAGGGCGGAATGGGAACAAAAGCACATGATCTCTTTGTGTTGTACCTTGTGCAGAAAGCATCACAACGAGCTGCATAGGATCAGTGGCATTTGAAGATGAGTCTGGCTCCCAACTGGAGCTGATATTTCGTTTTATCGATCGCGCGCTGGCAATTGGCGTACTGGCGTAAGTGGAGAACGAGCATGAACCTTGAAGCCTTACCAAAATATTACTCCCCAAAATCTCCAAAATTGAGCGATGACGCTCCAGCGACGGGCGCGGTTTTTCTGTAACAGATCTACGGATGTAATGGCAGCGCAGGGGATGGTGCAGTCGAAAGCACCACTTGGGTTGGCCTTATTTCTGGCAAAAGTTGGTGTTCAGGACCCTCAGTTTGCGATTGAAGGCCTGCTAAATTACGCGATGGCACTGGATAACCCGACATTGAACAAATTGAGTGAAGAAATCCGGTTACAGATTATTCCTTACCTCGTGAGTTTTGCCTTTGCTGATTACTCCAGGTCTGCGGCAAGTAAGACTAGCTGTGAGCATTGTTCAGGTACGGATAATGTTGAAGTGGTGAAACACTACAGACGCGGGGAATCTGTAATCAAGGAAGAATCGGGTGAAGGAACTATGTGGCGTTTCCATGGTCAGGGCAAAGCCAGCACAGCGTGCAGAGGGTGTAAGGGTAAAGGGATTGTTCTGGATGAAAAAAAATTTACAGAGTTAATGGCGTACCGGTATATAATTTGTGGGCGTTGTAATGGAAACCGGTTTGATACGTTTACCGACCACGCTGGCACGACGTCATGTCCAGAAGCTGGTACCAGACCTGACCGATTATCAGTGGTATAAGGGGTATGCGGACGTCATTGGTAAACTGGTAACAAAGTGCTGGCAGGAAGAAGCATACGCGGAAGCGCAATTGAGGAAGGTGACGAGATAAATGATTTTTGCTGAAGATGGCGACATGATGTTTGCATTTTTCAAAAAATATGGATAAAATTTTTTCAACAATGGGCTTTGTCTACCCAACATTAAGAAAAAGTTGCAAAAACCCGCTGATGAGCGGGTTTTGTGCTTTAAATGGGGGCAATGGTAATGTTGAAAATAGTCCCGGGACTCATGTCTGTTAACTTATTATTTAGCTGGTGACTTGGTTATTTGCCTGATGTTTAAAATGTTTTCTTCCAGTACAATGTCCCTAAACACAATCAGTCTGCTTATTATATTGTACCGCAGAGCTATTACGGCCAAAGTACAGCATAAGCTTTTAAAGCCAATCAACCAGTCATCAAGACAGACGGGGTTATTCATAAAAACTCTCCATGTGTGATCCGATGGGGCCTGAAATTAAAGCTTTAATATAGCTCATGAAAGGTAAACATTGGCAGCTGAAGGGCCACGCAGACCATTTATCCGGCAAAATTCCACGCGTAATCCGGTGGTAATTTCTTCTGCATCGCGGAGATTGAGCGCTGAAACATGAAGCTGGACATCAATCAACCATCGGATAGGTGATGGGTAACTACATTTGCCATAAAGGTTTTGACAATTCCTGTCATTTTACGGGACAAAAAAATTCCTTAATACTGATAACTTGGCGCACTATACACACGTTCCTGAAGAAAGCTATAGTTTTTTGATGGGGTTGAAGATGGCTGGATGTCTAGAATGAAACATTGCTTCATATGTTCAACTATGCGTTAATGATTGCGTCGGTTTGAAGAACAGACGATATACGAAGTAGTTTACTAAAGCAGTTCTCATTTCAGGTGTTATTCACTTATTCCTTCTTTGAGTCTCTCCAATTAAGTACGAAGTCGTTTCTGTTATGCAAACCATTTATGCCGAAAGGCTCAAGTTAAGGAATGTAGAATGTCAAATAAAATGACTGGTTTAGTAAAATGGTTTAACGCTGATAAAGGTTTCGGCTTTATTTCTCCTGTTGATGGTAGTAAAGATGTGTTTGTGCATTTTTCTGCGATTCAGAATGATAATTATCGAACCTTATTTGAAGGTAAAAGGTTACCTTCTTATAGAGAGTGGTGCTCGACATGCAGCAGCAAATGTCATCATTACTGATTAAAATTCATCGCTCGTCTGTATACGATAACGAAGAAGGCTGATGCCTGAGTAGAGATACGGACAAGAGTAGTGAATATTGGATCTCTTTAATAAAAAGTAAGGAGGTCCAATACATGAAACAATGGCTAGCATATTTGGCAAAATCTTAATCAGGAAAAGTATGCTAACCATTGTGGTGAAGTGCAGGTTTGCTGCATGAATAGTTTTACAGCAGAAGCTAACTGCTGGCATGGCAAAACAAAGTGCGTAAGTGGATGACTCCACAAAAAGCACCACAATCTCAAACCCGCTCAGGCGGGTTTTTATATCTGCTTTAAATATATTATTAAAATATAAAAAATACTTGTTACTAATAAAATCAATCAGGCTACAGCTTTAAGATTTGTCTGGAATACTTTGTTGCAATGAGGGCAAATCAAAAGGGCACCTTTTTGTCTGAAAAACTATCTTATGACTACTTGGGTGCAGTTTGGGCAGGAACATTTAACGAGATAATTACGGCGTGATTTTGAGTTTTTACGTTCTGACATAGGCTTTTCCTCTATAATGGCCGTCTTCCAGTACACTGATGCTGAAAACATTTCTCGTATTATTATTTTATATATGACTTTCTTTCAAAATAATTACCCACATTTTTAATGTGTATGTTTTGCACGCCGTTGAGAACAACGTGTGCTGTCAAAACTACCCGTAGACTGGGGTATGT
+
112<54041/-,-1710129@EGDFDCJ=;<=;988>A?4'&&(21*(())-?DCDFFDCCCBH8889BDD><3---@JBB@BJ=>;77:::9>3544:JI=888AGAJED<7669AGGF>BDJJHJ==>?DCBBABB7=85668@@92221653312431*+536(;;=1.-23+DD>DCBCB=2)()****)**&&&'('**1CJJGDHEGEGFDJJFJFHJJFBCBAACBBCD;0002@B:0./?CADEA@@0BBBAB<AA0ADGJHFJJGJGJGJJJJ>CEFHFEHEJF999;=;;;<J:42..****%%--,01@GB@?>,,,,999EDFA992239;:731*((((((1133@@FJFJJHHI3233>???>@??EEDDFIJJJGF?AA?@JGEJGGJF=8;''**'&(.,,-DBD:::<9>>CCGC7778JIJJJJJJJJJHGEGGFB//0ABEBA?CDFFIDGBA874/.0,+'%()))*+&%%-08789//..0/2314<:7////00/0099((((0GED7555JJJHA@@=??<::10/''65884.--:;B@CDAABGDEHJHJJJFJJIDDEEGEJA?))))2002156*+&&''=>?@21211-,,,.>;AA66554::ACBGDABA@>>;;<=B?@8.())+/,*.18;<--))1,'&&&-1245686777@000//8832278>@FDAAB===9:8953EFGJJJJHFICBBB;<;<@959:/-+@B=;55545:8:;<563467=A=7833---33BACCCJE???@JIGFE@>>20009ABF?;;89:98462-**-'%&&78;:99?AFJCAA77112++++3232/./%%%(0'''*43,.,-1.0113>???@@55@BGJFEDA87557)*+/1:@>4441../2;:>ADE65522+**+*/,.))))3.**+.01;@G>=>=??@IH=;<<FJJDECBJFJFJJJHGFGDGJIJFFFJHJIHFGGJ@?><=BAFJ:<;;FEF?>>?DF----<IDAA<8545/-,'*&'1/7:7??>/.../1,,+%%&'00/../1.+-..+,,,.,,-21+'%&*.))&&&,2000036=:;6<>@=;B<D@BGJJGJJFJIBAA@BA:;::7?3//-8=GDEJJGJJIDCHEFIEJEBEJJFFFFJIJGIA??::;<DCCDDC@4436*)'''0&5FGEGDIFGIJIJJGJJFJJJJJ=;<5556:>FJJGJGIIJJJJJJHJJJDDGJECCAAH+++*//.1450,++-565583411=A7///0?<:79-,,,,:673546777AFFJHJJJJIJIEHDJJJFEEC999:DFFEJDJDA@EEF=<<9::>DJED@42217>779<74347677672*+*)))/2*3359EDF11028.-)((,3/+(*0..+(*333236=544353353371**)''(()('(&'(*.&),.-.**)336AFEFJJHJFHJJJIIJJFJJJFJJFA@B>?=;>:9(''+)))*?JHJFGIJ444FFBABB:89A@A;7:)))3223=:95568EFCJECIFCEB==8889AEB@@?77799;7JJED643&)(((+*))-.//1118@BEA@?'&$$%&*34>>@CDB9((('''(-++.--.BFJHJJJJJJJJJJJJJFJEJJHFIEJ@@90DIBB<=@54436791//(()*5<33333CDJJA???CIJJJ<<<HBCC953415;<=BBDB7755;:=?=??>A6;;::;<98:888:DAABACEFEIIJ@@5554851/1..>;=GHFJJGJDJJFEI310)'''3<?6,,+...<<<<;:<<99==>?987670///98667ADFFECA@?BD@D.***+13+++,0*(%&((+++,0318773334@::;;BBBEDJJHFJJJHDJDHEJBJJJJIJJJJIFGIJJJ???<>??FJ>??CF@::<>CCJJGJEC;98<BB@..499>@>>AC44455@=75.8<<==AACAA6699CHEHFGEEJGIECFEAB<;;>ACDG?==<?@@BBGFCAC977DEJHEFGJJFIJJJJJJG?JCE;;;?>CB;999((2(BJEFJDJHDDD<88<03.+-1((((4==3114ABB@BDBIABCBDE6566@CCF>==ABA)))*2.000HHHFEIDJCGJJJDJIJJHJJJHJJHJJIID66533@@GC>>>>CC><8899=>>=><??;=<<BD@<52/-1((((24<;9544*(&''')1/++**0,(()+;>HEDIJHG?>??EHE666574799///00611GEHEJHJHFJJJJJFIEJJJJHJJJHGJHJFA:412@BA>=;:))))6389><99:==@***+556?AD@?<<=>:/./<B?@@@=<=<;801+++'(('(*)))))''%()()*)*6,&//A=@.....854/+*+/0@BEGDCBCCFJJJJIIIIG:DEJIFHJJJJJJJGHGIJJIJJJJJJJIJHHGGJJJJGJJJGIFJ8331-,)+-/2344454((((./8>>BA?=CJFGEEJJCIJJJJJJJA??@JEA=5&'1238BA?:;.-&&'3-+)1111HDFDCIC9775899=972111))*,0*,*++('%%&&&+.67?A??@A>;@?ACF>B:::89773454****=CHJJGJJBAGEAHJFJHEJJFJF?>>>@?7EAIF>>=HFEDACDD770001044/.+,-./,.//&%%%&)''(''06,+,-9;CEJJDCCGDJD9:;@@JB.../EB=<<<9=<777--,,*'(&&%#&'%%%$'+'&&&2566>?BFDHJGJFIJJJJB5*)*+73:;=BDFJIJDJJJFGCD<<A@B?=?431/,-*126669;==BE?80,.5=>?;-&,.../)(()),18766',,,34JDJJJJHJJJGJJHEJEJFJJHGJGJJJGEHJCBCGJIGJFJIJFFJCBBDJJGIJJJJJJHJFFDCJF>=>9977*&&$&&'3*(')(($$%&&'(*/85563336AIJGJJJJC?7787/6(((**)'''&&')'(&(*)''('>?AAJJIDEC??;:::8DEACC?@BBDIHDJJJD@?==?=@B8?ACFF42115879=767--..46988*01*'''%$%&-0/,2478766--,+*(((.11526>>?;;:54321)'''/3<=<,'A9<=>998445466655,+**3887;;HGJJEEJGEGEJJGJIHJ???FJJGCGCCDDBJDJE=43/++,-)(())(&&'**(5)(((+,+(('''*./../-226666/+('%#'(#%%'()++15;==CFCAJA?<:99=>;:6;:A?=>@>4=D@AA;;;>?4332237/00067B,,,))(()*200??=>JJCCDDE?DGDGFHE....,''&'+))**)*('+-,/0(('+01221223567>=AA@BEFEDCHDDEJFFA@ACDCDEGJJJFHJGJGJIFHEEDDIJGIHJFIJJJEIF220/-&$#%&0+'''()12211,,+''''9?A>?>4445GFEHE?==>1?@EBBIJD?4220133993+,,,4/-2338444:ACGDABDFDFJ?<>CCFEBA@@DBAA999::----)'''+,/036<98*(((3346*))*JJGJ@???B??>?....>885***+/1*:9?ADBA@BHJEJFAAA@>=?DA332///)&&&'000*.-%%$$&'(*+212----10+%((&%%*+4/320/2454-2-+++**('+*(+---/7<7220-,+*++,*+10+'%$$##$%%&'()*+**,(())+('()'$&(*)**//::5+*(('&&&)*(,%%%&7344AED??;.(**++-31-,*('**-22788110..,,.-+***//&$$%$$%+&'(),4236)<3333---..3140&&,-(''''''13334;:;A@D@@>8888;<=;9779@A@577?;;7&&&'0++'('''*)&%'&&+,+,+,2<8797**,21-(''(**&%%*.212'%$$$&/)?9:;=CBA=>AA321.-'&%%%%&%&&'&')('&%&$$$$%%&''&$$%%'(&%%%+0--))(%%$$$$%%%$)-41))*)()'(%##$$%&%%&%$##$####$'$&'$%$#######$'%%##$$'%%&&('%&&&$%%$%%%%%%#$%%%%&''%%%&%%&&&%&&$%%$$&''''&$$$%%%%%$$###%$$$%(&%%$$&%$##$$&%%$$$#$$&'('$&&'%%&$&%&%$$$%'&(*'&%%$%%%%$%&'&%%$#$%&&%%$%&&$$$%$$%$%$%%&&&'$$$#$%*/1./+'%&%%$%%&&&)(%%$#$%&(%$$&$%&$$%$%%%(*%&&('(&%##$##$#$$##$###$%%%$####$$$%%%%&&$$$&%%$$$$&%%%%&%$$%%$$$%%&'''(&%$&&%$$$$$''***'%'*-*3--*(%'(*-,-,'%%$&(&%%%%%$$%'$%%%$$%#$$%&')(*''##$#%$$%%$$%&*')%%$))&%&%'%%%$%$$$&'(%$######%'&**(%&%%'%&&%&(''''&&%%$#$$$&$&&%$$$%##$$$#$%%$$%$$$#%%$$#$$$$$&%%%$%%(&&''&&&&)&(&%''%&%&$$%%%'&$$#$&'&&'*)))'$%$%#$'*-+'%$$#$&&)111/*'$%$$&&),'%%),-'%#$%**'&&&(*&$$#%%&$%&%&&&&$$$#%$%%&&&('(&&&%%#######$$$$#$$$##$'''**1000'&'(110**((&&(,,46,1236988:9:9-?CGJG??=9.+*&)'''()(((((((%%#%$##%&$$$%%&,667;8776622333334>?@@JHFGHJJHFDCEDEFGHJDJIJG@?<;;511000++*))(///<DC>:779HIJGEGFJ@6550,++*+2)))/:4*))**'%%'.63)))((++-100157-6*,,),,,;<<>110/000/13))))34:CCCBBE888=7669<999;@C>C>=<<21))**'&&'+1*))()%%%&87786?>A>565;FGJJAB@@E99:@<;00/*('&&&'*0?EJJJJGGJHJFIIFH>>=>@2-)&&()/,/220)))(@5323520++1ABAA****,)(((**0003+****+,-005:2001799BA>>;;;;?=@>?B@A>><2-'504=777CCHJEIJJJCCD@BD?@::::AB:77779;:=:CCB<:DEHJFEF@G><'&%%%(*,('(&&'&'(001**,5:<?@BFJC?FEDDFDHDEEC=666>7DEJJIJJHHDJC4+'&25;BHGEFJDIDJGJEJJJB@DDCBGIJJJFCJJBHF;:HHCDBFE?985579:=DJDCBJJJJJGJJJDJ64446:<==AEDCEEJGGJJIJJED@3D*JGJJ443::;8898//.03699+++-)(('.00230455-+,,/,,---+**/28::99<B=@>=48CCFJJJJJEGGJJIJFJJFGJHJJJ?==DFJGJJIJJFHJFFGE@@@@GJBCE@JJJIJJJJJHFJEJJJDD==>@DB=;;<C>>?CEJ@@A@JEHFBB44327':?@DGHGJIJJJJGHHIIGJ7666JJBA>)((.+)))>@BEDFGJJHJEEFGFEFHGBG=?JA=89>@>@EIFGJHEGJDCFJ<B?A:7=6,,,,---9=>@DJJJJIJEBBFCGCFFAA=++*,4?BDCEDCEBCJGJJFHJCDDGG222F=<=*('(&)$$%()*+,.14348;:32.'(('(%$$%&'/4599;=FFHJJJJJFAAAAFDE><<;<<5455988;@?@AA@@?=<;<A2223;788JJJ>>@@DBE::9HJEB+**+4))2')*)))&&(''())(---+++*+-.07;54557?4333-,,*+,7443/444444<DFIHJFJJJGECDEJJB@@=98:44321++)'()$$%$$##$%%%#$%$$#$%$%%###$&)'%%&$&$$%$$$%%&&((%$$%&//000CBACBJDCFGJH@:8999::G9998<;<?=++*'(&'*.+*,../0/+,**++&&&(/4898>CJIHGEEEFDB:4479EJJJJHJC===?;;?>;81-+,,,1444<?;<F==<----854.'''''...4BCCB4445A;))))2@A>BC=:86777>><??<@CBGJJF988311@D643////?:541159:32<=?BGFJHEDCCFEEJE@??3)(/)((%%-.8::;FDIBE@?5310./=DAHJIJFHHJJJJHFJJHJHFGDIIFDCA?=98((((&,8799@FDGJECDCFGJDEF>==EJJJJJJJJJJC@;;;==8,+,)+++089=<;JFIJHDIHGJJJIC??>=??/+;<JJFI>><:3444<=<65:969IC=GHJIJJ:JFGJJGHJDEJDFGFFFJJJGH?<<==FJFJFF)))*'&(()&'''),)))=9/--8886:6*)'&*)&3?FJD>?64--2.--,***196100/00017222765,,,-;;;==H?>>=77@=JFFJJI;<;<B2222**))'''''-)*-.03/(((($%&%'(''0054475991111@?><=++++@??;;<EFDCCBBFJEJFJHIJJJ:99800/..)**-01/1=?@ACDDBIFHJGJJJGJGEEHJEJIJJDJG@=AAABHBIFJJC?A:975113;DGH<<44002359;9712;::@<==B@@;21126/..166/---.))**.068A:99773(%'()''&(&&&'%%$%''(<><;00149=JDB:;??@EEFFGD?>??EIHGECCGEEECJJJIDD965>>?BCBBAA3++,,==?FJCCDHJJJJJJJJIJIIGGGHJFFICD=:728/,,,')001@?@:9:0++68<DJDEDD47,))).(()).GFECD?E<F=2477C@?>22119'%%&%%%%,..//1**%%$#$####&(&&'*)+('&&'&&&'''&&%$$$&)&%$#$#$$$%$$##''*()1234====??9777FB;<<JHJJHJFAJJJE@ADJBEC@7JJHFIIGHD;<=JJ>>><AB7HJFCDEAA=33228:@AA('')1*)))211457=<:8977849881121=?'&&&(.)&%%''226@BDHDJGDHGE?B?AB@;;;;???DJ=>@?;999;:;80.1/''('''-.;;=BB>;;9:822.-...8;==>>IFDAAD789EHIDC@>B55:3?4''')98)))*1++,((((--/00CFGB====IGIGHGCDF@@@?B01,,*))++(1((()B@BBD?>><F444<@?9;<<BB?>87:9''57222+,,,334==>GJEDHJEHJFHFI@BACCCB:>GCJECDCIBJGE:9944200166@=A900.8=?A;999AB@@<??5335=66;810**.++&%%(866338:ABA=>;;99@@:::;=<=?@D===JJJJJFGEFFED422286334F@A?<>67BACDHDD;:;;HHD>?=<>=8732/*633338)&&'(011446...-000/((('*))+++,433---+'&().4DFAB@BJHGJJ>;11113('''<D988('&'**'(,)(&%%'(()5560111124300.//../,('%%%%7<@AGC?>>?HIDIGEGJ?9:A@43126:=ADGIJHIHHFED5000@@@IBBCH5HC>>3223592BDFEIEJJDJEHFHCGG;;;=32((,(**48;84100/0,**/..1:8<;<BI----HJIJ::::JFEGJJJJEDJJAA@@EF>>??CCCB>?<<BDDDGFJJJGJHEFEDEJJGJ>F>>>?G?B;1111336A999:BCHGFGEJJEHB>>99:333>:1113778B@BABFFJJGHJJG@?@@G????JIJJJJGJJFJJIJJJDHJFDHHJJFEFJJJJGJFJGJA??@11+'%(%*<<ABJFGHJEGA?)))&)**'%),+(+3578;FABGJAA?AIA@?B@?@BDCE==JGGAACCD87781+++-664/44..-+453//243.++-4:;;><.+..--.('&%'('')))11335567DGEC@>>>?1110189DB?>;;JJ?>8323585665211(((36821301/(''+32('(64220***'(($*118;AEJJDGJ@==<=734,3*'((,111146:9;5...'%%%&%01158896635,))@EBCAJG?IFJIJJGJJJJJHJCBAD::98<A8889DFJGCH???::-,,+5;>8;''&&$$$$%&$$$%&((-//000A===??>>5455<<<=ABE=GFHIJHJJJFJ@BACJJFDA@>;;<AABBA===81-)*,,%%$&&%''97:;<62../..99<GDGHGGFDCECCA@ABBCBB@?90///2462238?<HEGDJJEJJHEJHHG@@@?EHI===8>,,,//0112>:320FIC898;>>==JCDBFBDD@B@A6667C:G100299:8:..-06123@BCCHC>88)%%&*'((,-9=99:9CDC?:7+*))***+010011779GJ@A??@AA><;:0000<=::0))*+446=DDDGGJEEGFEJJDEDBBFFGFFIHCCCCFEDEC<<<=@DJHJD@;53356:677(((&&&&(''-(1114=>>EGJFHJFDCECEJJ6667<;;798(''(:4<?+**'&&%'%$&&%%&('''())4-('''&$$((1JJJFJJHJI<<;;C7656FFEGHJEGJJJGGFFJJFEJECEDEA?DD655576D6???00,-3?@BJGHJEFDD43215;=AC>@20003B<<228;>?EFIIJJEDF=;<??>@CDEDJFJJ0001F><6/..055<=?@@ADAJEBFF9999GJGJE@AAAEBBABCE?>=875?<==?ECFJHIJEGHGIJJJJJJJGJIJGFD??7871/0015455:BEB8667.*'($$$***/7)'&&'45456355:741''&+())%%&&&'5933249975,'%$&)))+,.-./9:666=<;43521+))))+(*&(&&')''''(()'*'&&',+,,,,)%&&7444''''A<''''CA998330015;=ACGEIHIJIJJJJJJJJJJHJHJJJEIHAB:9991/035;;98763('%%$%()(--.;<9999>9?@B@::*'&'''(-.1)1111;@@BF>>IGFC87778+*))'%%(6:DF@FGJJEJJJFHJJJGHEBEA9999EC>??BJJJBCCCGFA?>=??<=JCCA@AIEEGIJIEHC@54444JJCAHGDDCJA@>>A@JGJIJGJJGGJJIFEEJGFFJG;;:;C77777A9723..79?BJHJJJEFJEJDFEIJEGJGIJJJJJJJJFJJJJJJJJJJJHJJHIJEFJJJHGHJFJGEFHHEJJJJJGJH>=>J?<<2//<<>JFJIJJFJJE1001+++'(((HJG@?))((01------/33222366.*&%$$'2>=5555@BJHEGEIJJJHJGJJI?<=?=)((()*,-/...0265,,,.*)''('(**++++-)46DHJHJGJJEEEFJCFGEGFJIJIJJJGGJDJJJJFJDDIJHGJFHJFFJGJJIGFJCJJJIJJFFJFJFEFHHEEJEEGA?/.53,,-<?@=>>+***@@BCEJDEHBA872''$$%%')-)))000002000@EHFBD=<==DADA?<989><;>JHJJDB@BJGHJ?==>JJ<<;<=CA>=@BDEJJJEIC?>>>=JIH==9:;;5ADCGF10009667-..IJJJEJIJHFDJAC@@AGCECA@756755=??EFIFJHIHJ@===JE530/--4=<C<IBCDB3134448;>FGGFFEEJIJJHJJFJJCBA@??@.++,1/-,))))+(('&')-56=>BBHEIIEFGEDA<<=?BA@CCC;;::CCEDJJJJ/%%%%%%(*..--222***+/00-,*'$$#$%&&%&-**('*,-00><?==444@A?FFJGJJHJJJJIJJ=>CFF666BGEE@AAC>42257HJDEJJIJJEEFFBBCCGJJGJJD@JJGFDFEBAFAJJCD>??BGJJJJJJHFFC111HE?887-57:;=@<9:@><31019:<:::;8643-+++,0<>?>?=2111910.+)((()<6652,'%%(,,+/B>ABDC@<9444346999A:::EJ<<;;@/,+*+@DJJC<;:=21223<001GJCJIIJGHCEFAHHEJEBBCFECEGCFFHCJGHHJJEGHJJGJJFJJJIJJJJGJIHFEHIFHJJJICDA??;;;:<CFIGHJ1+***/+-6:ECJ?@==??>BB<9968>=@CJ6422/./030//+*++.--/0<3@HECHB<=EJC@FJGD?99:EJGEJJ:1110777B@BGJFJ4444;?@C@99::?++5''''(0/<566?DDDFHBCCJGFJEJFHJAA9999CGCJ2.../8>>>;('';::7612259,,)&)=@:64AFCEC963%$#&''()%%&((7788>8833334@@=44//1=<?ECDJEDJEGDFGGIAA@?A@EF0/.-----36AE>?CG@@?<943/*)***))./1==<>B@,**?CA??CCJJHJE7,+++4((**0,,,768712''(IGIJJGGGJJJC8833549::=;;;=60000212/.27BCAJHBAC7;;<DCE=F;;;=4433767@GEJJFHJJIJJJGHJCACCIGJHJJGFDECFFEFJHCJIJJIIJJCGDB4444FEEIJ;:::?;:9=<;??899:@>=<<;<>??>A@8777=8(CCEFJJJB5555B?>A@A>=><9,+),/**))++*))+***((''+,4=DCEJIFGJJ4433=A?>?@@?71256C@BA8333FFBCJEFGEGFHEDGFEJDBBBJIJHJJJJJG>=?AAA=91008AAD@@@EJIICDHJJJDCCDID9,++,789I::86533345<6($$%#%+'''(-))'''%'((8910025?CG@AFCCBCBA9:;:;>ADJJJJDJHFDBDB?>,8..))*()((****'&&'+*-/(&&%(3445DDJ><BFDDDCBF=656:?=9&&')('&&&%%%&-,,--..330(&&&*+AEBED5377BCGDFFJJJDJIJFEBBCGJJJGH<60.<9667HJEABCHFEA;GDFIJJGFDDJFJGCBC@9+()())+*,,20--13;78@BIFJJEDGDD:656;+,&&-131-&&%'&'((&%%((
@Glass_T7V_5_D3_12_2_1
TCCAGGGATCATCATTAAACTGTGCAATGGCGATAGCCTACAGTCATTTCATGACCAGCGTTTATGCACTGGTTAAGTGTTTCCATGAGTTTCATTCTGAACATCCTTTAATCATTGCTTTGCGTTTTTTTATTAAATCTTGCAATTTACTGCAAAGCAACAACAAAATCGCAAAGTCATCAAAAAACCGCAAAGTTGTTTAAAATAAGAGCAACACTACGAAAAGGAGATAAGAAGAGCACATACCTCAGTCACTTATTATCACTAGCGCTCGCCGCAGCCGTGTAACCGAGCATAGCGAGCGAACTGGCGAGGAAGCAAAGAAGAACTGTTCTGTCAGATAGCTCTTACGCTCAGCGCAAGAGAATGTCCCACCATGGGAGAAACTCCAGGTAGAGGTACACACGCGGATAGCCAATTCAGAGTAATAAACTGTGATAATCAACCCTCATCAATGATGACGAACTAACCCCCGATATCAAGTCACATGACGAAGGGAAAGAGAAAGAAGGAAATCAACTGTGACAAACTGCCTCAATTTTGGCTTCCTTAAAAATTACAGTTCAAAAAGTATGAGAAAATCCATGCAGGCTGAAGGAAACAGCAAAACTGTGACAAATTACCCTCAGTAGGTCAGAACAGATGAACCACCCTAGATAACAGGACACCCTTAGACTATCCTGTCGTCATGGAAGTGATATCGCGGAAGGAAAATACGATATGAGTGGTCTGGCGGCCTTTCTTTTTCTCAATGTATGAGAGGCGCATTGGAGTTCTGCTGTTAATCTAGTTAACACAGACCTGCAGGAAGCGGCGGCGGAAGTGAGGCATACGCTGGTAACTTTGAGGCGGCTGACATGATCCAGTGGATTTTTGAGAGACAGTGCCTAAAGCCATCCGGCTTACGATTATGACGCGAATCATATAAACGCATGGCATACGGATTGGTGATTTCTTTTGTTTCACTAAGCCGAAACTGCGTAAACCGGTTCTGTAACCCGATAAAGAAGGGAATGAGATATGGGTTGATATGTACACTGTAAAGCCCTCTGGATGGACTGTGCGCACGTTTGATAAACCAAGGAAAAGATTCATAGCCTTTCATCGCCGGCATCCTCTTCAGGGCGATAAAAAACCACTTCCTTCCCCGCGAAACTCTTCAATGCCTGCCGTATATCCTTACTGGCTTCCGCAGAGGTCAATCCGAATATTTCGGCATCTTTAGCAACATGGATACTCGCAGATACCGTCATGTTCCTGTAGGGTGCCATCAGATTTTCTGATCTGGTCAACGAACAGATACAGCATACGTTTTTAATACCGGGAGAGACTATATGCCGCCTCAGTGAGGTCGATTTGACTGGACGATTCGCGGGCTATTTTTTTACGTTTACTTGTGATTGATAACCGCTGTTTTCCCGCCATGACGAATCCATGTGAAGTGTGACAAGTTTTTAGATTGTCACACTAAATAAAAAAGAGTCAATAAGCAGGGATAACTTTGTGAAAAACAGCTTCTTCTGGGCAATTTGTCACAGGGTTAAGGGCAATTTGTCACGGACGGACTGTCATTTGAGGGTGATTTGTCACACTGAAAGGGCAGTTTGTCACAACACCTTCTCTAGAACCAGCATGGATAAAGGCCTACAAGGCGCTCTAAAAAAGAAAATCCTAAAAACTATCAAAAATAATAATCTGCCGTGGATAAGTGGATAACCCCAAGGGAAGTTTTTTCAGCATGGTGTAAGCAGAATATATAAGTGCTGTTCCCTGGTGCTTCCTCGCTCACTCGACCGGGAGGGTTGAGAGAAGGGGGGGCACCCCCCTTCGGCGTGCGCGGTCACGCGCACAGGGCGCAGCCCTGGTTAAAAACAAGGTTTATAAATATTGGTTTGAGCAGGAGTTGAAAAGACAGGTCGCGGTGGCCAGAACGGGCGGAACATTGCAAATGCTGGATTTTCTGCCTGTCGAAAAAACACTCACCTAAATGTAATAGGTGCGCCCCTCATCTGTCAGCACTCTGCCCCTCAAGTGTCAAGGATCGCGCCCCTCATCTGTCAGTAGTCGCGCCCCTCAAGTGTCAATCCACGGCACTGCAGGCTTGTCCACATCATCTGTGGGAAACTCGCGTAAAATCAGGCGTTTTCGCCGATTTGCGAGGCTGGCCAGCTCCACGTCGCCGCCGAATCGACCTGCCTCATCTGTCAACGCCGCGCCGGGTGAGTCGGCCCCTCAAGTGTCAACGTCCGCCCCTCATCTGTCAGTGAGGGCCAAGTTTTCCGCGAGGTATCCACAACGCCGGCGGCCCGCCGCGGTGTCTCGCACACCGGCTTCGACGGCGTTTCTGGCGCGTTTGCAGGGCCATCGACGGCCGCCAGCCCAGCGGCGAGGGCAACCAGCCGAGGGCTTCGCCCTGTCGCTCGACTGCGGCGGCTTCTGGCTGTAAAAGGACAGACCACATCATGGTTCTGTGTTCCATTAGGTTGTTCTGTCCATTGCTGACATAATCCGCTCCACTTGAAACAACGCGCAAAATTTGTATTTGTTCCTGAAGGCATATTCAAATCGTTTTCGTTACCGCTTGCAGGCATCATGACAGAACACTACTTCCTATAAACGCTACACAGGCTCCTGAATTAATGATGCGGGATACCTGCAAACCTAAATCAGAATCTCCAATACCGTTCGCTTCTCAGTGGATAACAGCCAGCTTCTCTGTTTAACAGACAAAAACAGCATATCCACTCAGTTCCACATTTCCATATAAAGGCCAAGGCATTTATTCTCCAGGATAAATCTGCACACGCAACCGCATCAGACTCCGGCATCGCAAACTGCACCCGGTGCCGGGCAGCCACGTCCAGCACAAAAACCTTCGTGTAGACTTCCGTTGAACTGATGGACTTATGCCCATCAGGCTTTGCAGAACTTTCAGCGGTATACCGGCATACAGCATGTGCATCGCATAGGAATGGCGGAACGTATGTGGTGTGACCGGAACAACGTCGCCGCACCCGTCAGGGCGGCCACAACATGCCGTCCAGGTCCTGACCGTTCTGTCCGTCACTTCCAGATCCGCGCTTTCTCTGTCCTTCCTGTGCGACGGTTACGCCGCTCATGAGCTTATCGCGAATCAATCCCTGTGACGGAAGATCACTTCGCAGAATAAATAAATCCTGGTGTCCCTGTTGATACCGGGAAGCCCTGGGCCAACTTTCAGAAAATGGAGCATTTTAATCGGCACGTAGAAGGTACAACTTTCACCATAATGAAATAGAATCACTACCGGGCGTATTTTTGAGCTTATCGAGATTTTCAGGAGCTAAGGAAGCTAAAATGGAGAAAAAAATCACTGGATATACCACCGTTGATATATCCCAATGGCATCGTAAAGAACATTTTGAGGCATTTGGGTGACTGTTCAATGTACCTATAACCAGACCGTTCAGCTGGATATTACGGCCTTTTTAAAGACCGTAAAGAAAAATAAGCACAAGTTTTATCCGGCCTTTATTCACATTCTTGCCCGCCTGATGAATGCTCATCCGGAATTTCGTATGGCAATGAAAGACGGTGAGCTGGTGATATGGGATAGTGTTAACCTTGTTACACCGTTTTCCATGAGCAAACTGAAACGTTTTCATCGCTCTGGAGTGAATACCAGACAGATTTCCGGCAGTTTCTACACATATATTCGCAAGATGTGGCGTGTTACGGTGAAAACCTGGCCTATTTCCCTAAAGGGTTTATTGAGAATATGTTTTTCGTCTCAGCCAATACCTGGGTGAGTTTCACCAGTTTTGATTTAAACGTGGCCATTATTGGACAACTTCTTCGCCCCCGTTTTCACCATGGGCAAATATTATACGCAAGGCGACAAGGTGCTGATGCCGCTGGCGATTCAGGTTCATCATGCCGTTTGTGATGGCTTCCATGTCGGCAGAATGCTTAATGAATTACAACAGTACTGCGATGAGTGGCAGGGCGGGGCGTAAGACCCTTTGAGTGAGCTGATACCGCTCGCCGCAGCCGAACGACCGAGCGCAGCGAGTCAGTAGCAGAGGAAGCCTGCATAACGCGAAGTAATTTGTTCGGTTTTAAAGAAAAAGGGCAGGGTGGTGACACCTTGCCCCTTTTGGGACTGCAGCAGCCACTATTGGTCGGGAGAATTCAGGAAAACAAAAAAAGGCCCCCGTTAGGGAGGCCTTCAATAATTGGACTATCCCCTAAACTTCAAAGGACCAAAACAAAAAAGACGCTTTTCAGCGTCTTATCTGACGCTTGTCGTTTACGTTATTAATATGCGCGCAGCGTGAAAACCGAGGCCAAAAGACGTGCGTCTTTGATGCCCGTTGCGACTCTACAGCAGAATTAAAATCAAGTCCGGCGCAGCCGGTTTGTGCCGCTTCCACGCAGTTATCTGCGCCTAAGCCCCCCGCCAGCAGAACGTTGCCAAGCGATTGACCATTTAATAGTGACCAGTCAAAACGTTGCCCACTTCCACCCTGGCCGTTGTCTAAAACATATTTATCAACGTGCTGAAACTCGCAGGCAGGTTTCACCGACGCTTAATGCTTTCCAGATGGCAACATGTGCTGGCAGAGCTTCACGCAGCGTATCGATATACAGCTGTTGCTTCATTACCATGCAGTTGCACTGCCGCCAGCGATAACACCTTAGCTTTGTCCACCACATCGGCAATATCGTGATTGCGGAACACACAACATGCAACGGTACAGCAGCCATCACTTCCTGCGCCTGTTCAACGTTGACGCAACGCGGTGATGTCGCAACAAAAATCAACCCACCGTAAATCGCGCCCCGTCATAAGCTGCTGGCTACTTGCCCACGCGTCAGGCCACATACTTTCCTTCTTCACCCAGCAACACCCGGCGCACCGGCGGCGTGCAAATCGTCATGGGCCATCAACGCCAAACAATCAGAAAACCGTTAGCGAAGTGGCTTAACTCGCGCACCTGAGCGTAAGTATTGATGCCGGATTCGCTGATTACCGTCACGTTGTGCCCCAGTTTCGGCGCAAGCTCGCGGGTACGGTTGAGATCGACAGATCACCGCAGATCGCGGTTGTTGATGCCAACGACCTTTGCTCCCAATGCAATGGCGCGCTCCTGTTCCTCTTCCGTTCTTGACTTCGGTCAGCACCCCCATCTCCAGACTGTGAGCAACAGCGGCCAGCTGGCGATCGGTGGTGCATCCAGTACTGAAAGCATTAATAAGCAGGCATCGGCCTGGTAATAACGCCGCCAGATAGATCTGGTAAGGGTCGATAATGAAGTCTTTACATAATGAGTGGCGATTTGGCTGAGATGGGGAGGAAATTAAAGCTCCCCTGAAAATATTTCTCATCAGTCAGCACCGAAATTGCCGAAGCGTAATGTTTATAAATGGCGGCAATGCGTGCTGGATG
+
((,**('&$$%%%%&))*2@@??GFGDGAA>:885444:---.:=HJJFJJGJEJHJJJHJJJJHIJ???@DEIGJEDJJJ><D>@HCDDCHE;BA???@EGFJGGEIIHJIJGHJJFHJJJI>606+1487767:ED@@?33225997>@?CDDHJJJIHIGJJGJJJIEDECJJIJGGIFGGJJJJFBBBDJJJGJHJJJJFJHJJFIJFHIJJJFGH*)))FCJ===<A>;>A?AFDDDFFGJJE77JJHJJJIBGJID99:JGHGJIJGHEDBBEDFGEFIJ::;=11-)((&&&%'+(((..1==>DBBBBFC@>=?>:6.->BDEFHDEEJGGJJHJJGJHDHGJIJIGGHDCEC989535120004*.-.1(+(*'&'(&(%%%&+-----8800051245@BACHGJG2112BCFEGIJJIGFIFGHJJIJJJHBBB=@?>?A@)))))JFGGE?A@AIA@?::;;((((.&%%%())-/4799--,,1-)4*.(()0.(.,/5?JJGIGGJJHJFJF;;;<>53,*'&()39?421477<:I8JHJHHHDGFHFFGJJJJJJJHEHGIEHHJGJIIJIIGGEDIEHDJFBDDAAAEABBHFEECAABBFDCDBBFDDDFFIC@@A@B?;;;'&$%&''&)),,,-&$#$%&(%&%$$##$%)*&&-;<>BABFB@7666999:BB@@ABCCA=::<?D?IBB<>>>DJCCCBB@ACE0001DCEJ>===BEA67,66@@>-,,,BDA?@@AA@BA?@?@CBBBBCEFJHJIEEC'''&-'&&&&BB>><;<<=?8888EBCA<:;??@>==:@?>7677@ED??>>C@AB999:?7'''/1.--./&&%&%&)(-/0/%%%%.,+.((((*+.'%&&&&&$$%%&)**'&&%$&'%%##$%&&%&(&'''(*(%%%&3<@HFFFDGHJJHJJJHJJJJJIGJDFJHCEJDEJJJDJJEDJJJGIJJJJJJJJJJIJJHJJGGGJJFHGHJGHJJGJGJJHJJHJJJHCJHJJF<==HJIJJGJJJJIJJJJJIJJJJJJJJJ@ABBACEEJ>=::7666=?JJIJJFHJJC5444HJJJJIHHDCDCCF+*3:00000566976;;>D@>;55666FIIEHJIJJJHC++++CEC6011002,+02/---CCJGJIGJJJJJEC>>26000*))+DEIHJIFBH@AAAJJF6555H>===<<:::***).**++/158>@;;,,,,('''0996500;=;GHHJJJIIGEIJJJEJHJJIJJJEECBADEA?98>A?>>C@AAA@AABGGFEFJECDDEJIDDEJB5,+*((((3@DHHJGHFHJFEFDEFHJJJEFFIHJHF,)''''&('%%%)67766>CDBDHDJJJ>=<BGA=95667...0/:0///::<8878***+))())-.,344?:::+++,2>>@HIIGGJEJJ=<<<BAC?@?FFGD?ADEJGEDEE=<;;855<JFG<;<((((+(((23455>9:987=++(())+'('''**-/423312<?BCCGDEDDCBAABICEBBEEG7776976-+,)*+-)))2226222266;=EGEDDCBDDEEFDEDDBDEADFICDA=7888??@:94@FBAA6877567BDJHDC@A@AFEFFFFEBDGDGEECC@;;853..0795732+**(''&&,=;:;98%%%',*%$%&#$$%%#$&&)*+14642489?@@:97799:@FEGEE??BFDB,,,)*-+'''1//1=>?DECGDHGEFCDJFH<953394=?DJC><<<ACADDEJGIHGFJDFEEBBCDB<10//-3,(6CE@8552223?B@@70055EFFHJGDEEHJIFCCCDF87;?>IJIHDGGEGGHFGIIGFIEJFIJG?,)$$$&%%&%'((,&&$$%&$$%$%$$$%''($$%()'&&'-2----&%&(&'%&&('&&%&&%$)--/EFGJ>>>>JGFJEECHDCG)(((+,,,--..(%$%&$$$(,-'&&&&&&32238;@A767551.--0..334=<<845950-/1AC9871110***;>ECBBAAGJJJJGHJJIFFHIIFFJFFJ@@><5555'''%'&)%&&'(($$%%&&')()--.../001129888GJHIGEB@ABCFIJHJGGDEEDJGJJEDBF?IDIIHGAAAFGHJHJF>;9:==?@??<,+*(+,+'(,-&&%%%&'&&113365688=>>?>>BA@A>JIC::::3222HDJE=7669GECBDJIIHFGGDHCBJGJCABCCCBD@@@IHHFEGDDHFABC?JIEEHGGHHJ@@7777<*)-,'&&&'&'(*(&&%%%$$$%('(('4-.9:=?@EGHJJJGJHEIHJGJIEEEFFJEEHFJJA@400/+12AA@A>CFIEGGJHJJJFJGIIHHGC>?>@CEDFIJHEFDEEFIJDDECJ=:::>BB999764.&##%3?HFIFGGGJJJHJGJJJJG5541112>>9864102*)%%'&&&'@CCFCEJJJIJJJJJJJJJJJHHJJJJJJ<;'))*%$#(%$#$$%#$&)*114810/.0.-123:CFGJJJFJJGEEJJHHFHIGDEHEFJIGJE<;;;GDICFEEJGGJDFJGEGJFJHJIFDFFGHJJJIJJHJHGJJJFFJHJEE:0(%'(,,,(((&'%%(**'&&&$$$&'(&&$%&%%%$$%$$%$$%&$$##$$%%$%'(()./<??BDCIIIJFJJBCDDJGJ99;;=CBIIJIJJIJJJJJHJFIGJJJGEJJHBCB?>JDFEHJGIIHIFA<:9:;;0..:<CEHIEC.,+,--)***+*)(%%%$$%%&&&);@<99:?HIGIDFG?><==?E=77,+,,.,+++-)&.29;:9=>>631.((%%&&'(+****1>EC?A@566GJJJJJHJ=747:)EEEJJJHGHJGGJDC5'''(EHJJIJJJJFJ<;=@;<<;0=>>IDGCA>CFDGJIJJGJJIJIJJJHHGJJJHJAAABJGJHFIHJHGEEDBEFGFJHJHIGD;,,0.'%$&&&'&&%&')+++,+)(&&%&&''&&%$%%'$%'%$#%%%%$$+,135<@IB2222<=@JJGFD<,A/3444J=HJGIFJGB=;4:99:JJJJIGIJJJJEFJGJGECB000/''6776694<545,++*'%%%&&''1/-.08;<;;?9:;;;;B@C@?;-))--,'%%'%%%%'(''%&*+..-).//02/287?0//.-.;@@F652222%%%%()))*'')&$$%&)(**,100/0,,&%%'')*%%$%'+0@@DFJGJJJJJIJJII<;<:>@A?98766;<A@@>;CF7(''&'''-7<==CFAJJGCEJHJGJIFEHJJJJJJJJJJHJGHF=<=DGDDDGHJJJJJJHFDHEEEDJFJJJJJFIJJJIJIJHJJHFGEDBDGJJIECFJJHEEIIECD9*(''%$#$$$&%')*))((25789;HJHEEHGHJJJJJJJBIJGGJJBC<<<>?AHJJIIJIJJIIIBC:;:;;JII@@@A?<88DCEJJJGFC@A@BJJJHJJJFFFFJJJJCJB7(>>BDDJEJHFHJJ6667JIJIJHIJECEACCCA::94:<FJGJGJJJHJIJJJJJIJJIJJJJHGJJGJD1,('(/,AEIJJHHJHJJJJECHGHEJ<<<<JIJIHJHFGEIIFE>----,,-444+++++,,'%&%'(&%&)*20:DJJJJJJJJFJJJGJJFJJ@A@;;<><<@76446672'&***0//0A??A=>>?EFBDGJJE>FDHJIJGHGJHIGJEJHGIJHJ@JJJ@@>>?;:<;;.'$%&'(58:EB=<=>FEJJIGJJGJJECEIJJJJI98+++(&&&((,((>HHHHJJIJJHJJJJJGHIFJJJHJHFFJIJGGJIJJIJGJFJHFHJJJHJJJJJJJJJHJJJJB<:99<:9943335....6456;FIJFICGGIHJEJIDC<<:9;<IJIEBABDEJJHEFJIIIHJJFJJIGJJF<<<<FEGGIJJHHJJJJJJJFJJIJGJH<<;;=>;;579733345?@@HGHGEJGDEDB?BFGJJJJJCCCCCCEJGHHJIJGJG:988,*)'%%%&&()--CA@@ABIJHJJGJJFCGFF>=8.,,+,*...BDIJJJJJFJJJGJJGJHJJJJGJHJJHJHHJ<:83.2-74&%%'131)))0)))*(&&'%%$%($$((/742-,,,.6>CGB?334>FIJBB8?==>5123449HJDCGGC>666:>,GDGHJFED?A@JJEFJGFJEJJHIGEH=655@8+++599:44++++76)(''**((()-,+++3222-*($$$$&((%$&'&()*++++,>@<>EDG22/./@FAB@ABA?A:;8EEHJHHIG====GJBAA45531/-%%$'(32234543(((27:=HGJJFGJJGJJJGDIJJJDA:9872)+))))*+0-/)=>?FJFJDDEJJIFFD@,,99963:::>?@CDDEJGIGJJIHFJFJEJJJJIJJJJJJJFJGIIJHJJ;9444344CF555.-,*&(('',(4531=CGFFGHHHJJJGIHJFCC>>>8B9888CFBE?:<<<9<)&&$%&'(()&''(():3=DCFEFIJEJJJJGB@94458IFJHJJJGJJEIGGJJHFJEJGECCDGIJJJHIJIIJGJJJJJIGIID8)'''8EIE?@@AJHFGFJJGJCCFEJJJJGJHIJJJIJJJJJJJEJJJJGJJJJJJJIJHHDCBAHJDFJ4344AFB664,*.+,*''''*((%%''')+-)('&'(9ACGJJGGFJHJJJJDDFHJJJABABEGJJJJGFIIJJJJJJHHJIJ@?>6677FFFCDCJIJJJHHJJJIJIJH9999:73)*('*(()*+('&$$%$(&''&&&--435CBGFIIJGJGHJJG:78)(&&)13))JHIJJIHGJJJJJJGGFHFI(&&(0889BBC@/../::;@GHJFHE110((('11/4475506555:BBBEC@74001DJJJHJIIJIJ@GAA@@EHEIJJJIIJJHGJJJJHJJJJIJJJJGJJIJJJJGJJGJJJJJJJJJJIGJJE=83:>DCFIJJFEGEFJ311/37533...-*''&*+'&'&%$%(&%%$(''(''89>CEEDCJFGHIJJIIGIIJHJJJJGJJHGFGJHEFJHJJIHDIJJHJFE5-'/,(&(&)((*(++*1>=F9899???@655346596755558::99999:''''11066((((:;<=0//&&&&+--..++()**?BCBDDIJHJHJJJJIIJHJHJJIIEFA@ABJGGA;:9.,+''&$$&%%%''&&()000IHIGFIIJFEGEIJIIIJJHJHFB>++'&%&('&&&&,+++'''())'%%&(,-B=::9>:>A8B@1--,,;??FGJJHJBE?;9>:;C>;;<;;<<;>?>DHHJJJJIGGHJJEJDFFJCCCEFHFHJJJJJJHHJIJJFGA?A..,,&
@Glass_T7V_5_D3_12_2_2
CGTTCATTACCTGACCATACCCGAGAGGTCTTCTCAACACTATCACCCGGAGCACTTCAAGAGTAAACTTCGCATCCGACCACGTACGGCAAGTAATGGCATTACCGCGAGCCATTACTCCTACGCGCGCAATTAACGAATCCACCATCGGGGCGGCTGGCAGGTCACAATAACGAAGTATCTTCAACCGGTGGCGAGTATTGAGCGTATGTTTTGGAATAACAGGCGCACGCTTCATTATCTAATCTCCCAGCGTGGTTTAATCAGACGATCGAAAATTTCATTGCAGACAGGTTCAATAGAAAGAGCATTTCTCCAGGCACCAGTTGAAGAGCGTTGATCAATGGCCTGTTCAAAAACGGTCTGCATCCGGATCTGACCTTTACCAACTTCATCCGTTTCACGTACAACATTTTTTAGACCAGTGCTTCCCCAGGCATCCCGAATTTGCTCCTCCATCCACGGGGACTGAGAGCCATTACTATTGCTGTATTTGGTAAGCAAAATACGTACATCAGGCTCGAACCCTTTGAGTCAACGTTACTGAGCGAATCACGAACATATCGAAAAACTGCAGTGCGGAGGTGTAGTCAAACAACTCAGCAGGCGTGGGAACAATCAGCACATCAGCAGCACATACGACATTAATCGTGCCGATACCCAGGTTAGGCGCGCTGTCAATAACTATGACATCATAGTCATGAGCAACAGTTTCAATGGCCAGTAGGAGCATCAGGTGTGGATCGGTGGGCAGTTTACCTTCATCAAATTTGCCCATTAACTCAGTTTCAATACGGTGCAGAGCCAGACAGGAAGGAATAATGTCAAGCCCGGGCCAGCAGGTGGATTTCTGCATAAGTGACATCGTCCTTTTCCCCAAGATAGAAAGGCAGGAGTGTCTTCTGCATGAATATGAAATCTGGTACCCATCCGTGATACATTGAGGCTGTTCCTGGGGGTCGTTACCTTCCACGAGCAAAACACGTAGCCCCTTTCAGAGCCGAAATCCTGAGCAAGATGAACAGAAACTGAGGTTTTGTGAAACGCCACCTTTATGGGCAGCAACCCCAATCACCGGTGGAAATACGTCTTGGCACATTAGCAATCGCGTACCAAACACATCACGCATATGATTAATTTGTTCAATTGTATAACCAACACGTTGCTCAACCCGTCCTCGAATTTCCATATCCGGGTGCGGTAGTCGCCCTGCTTCTCGGCATCTCTGATAGCCTAGAGAAGAAACCCAACTAAATCCGCTGCTTCACCTATTCTCCAGCGCCGGGTTATTTTCCTCGCTTTCCGGGTATGCATCATTAAACTGTGCAATGGCGATAGCCTTGGTGACTTCATGACCAGCGTTTATGCACTGGTTAAGTGTTTCCATGAGTTTCATTCTGAACATCCTTTAATCATTGCTTTGCGTTTTTATTAAATCTTGCAATTTACTGCAAAGCAACAACAAAATCGCAAAGTCATCAAAAAACCGCAAAGTTGTTTAAAATAAGAGCAACACTACAAAAGGAGATAAGAAGAGCACATACCTCAGTCACTTATTATCACTAGCGCTCGCCGCAGCCGTGTAACCGAGCATAGCGAGCAAACTGGCGAGGAAGCAAAGAAGAACTGTTCTGTCAGATAGCTACGCTCAGCGCAAGAAGAAATATCCACCGTGAAAAACTACGGTAGAAGGTGCACCGCGCCGGATAGCCAATTCAGAGTAATAAACTGTGATAATCAACCCTCATCAATGATGACGAACTAACCCCCGATATCAAGTCACATGACGAAGGGAAAGAGAAGGAAATCAACTGTGACAAACTGCCCTCAAATTTGGCTTCCTTAAAAATTACAGTTCAAAAAGTATGAGAAAATCCATGCAGGCTGAAGGAAACAGCAAAACTGTGACAAATTACCCTCAGTAGGTCAGAACAAATGTGACGAACCACCCTCAAATCTGTGACAGATAACCCTCAGACTATCCTGTCGTCATGGAAGTGATATCGCGGAAGGAAAATACGATATGAGTCGTCTGGCGGCCTTTCTTTTTCTCAATGTATGAGAGGCGCATTGGAGTTCTGCTGTTGATCTCATTAACACAGACCTGCCAGGAAGCGGCGGCGGAAGTCAGGCATACGCTGGTAACTTTGAGGCAGCTGGTAACGCTCTATGATCCATCGATTTTCAGAGACGATACCTGAGCCATCCGGCTTACGATACTGACACAGGGATTCGTATAAACGCATGGCATACGGATTGGTGATTTCTTTTGTTTCACTAAGCCGAAACTGCGTAAACCGGTTCTGTAACCCGATAAAGAAGGGAATGAGATATGGGTTGATATGTACACTGTAAAGCCCTCTGGATGGACTGTGCGCACGTTTGATAAACCAAGGAAAAGATTCATAGCCTTTTTCATCGCCGGCATCCTCTTCAGGGCGATAAAAAAAACCACTTCCTTCCCCGCGAAACTCTTCAATGCCTGCCGTATATCCTTACTGGCTTCCGCAGAGGTCAATCCGAATATTTCAGCATATTTAGCAACATGGATCTCGCAGATACCGTCATGTTCCTGTAGGGTGCCATGAGATTTTCTTAATCTGGTCAACGAACAGATACAGCATACGTTTTTAATTCCGGGAGAGACTATATGCCGCCTCAGTGAGGTCGTTTGACTGGACGATTCGCGGGCTATTTTTACGTTTCTTGTGATTGATAACCGCTGTTTCCGCCATGACAAATCCATGTGAAGTGTGACAAGTTTTAGATTGTCACACTAAATAAAAAAGAGTCGATCAGCAGGGATAACTTTGTGAAAAAACAGCTTCTTCTGAGGGCAATTTGTCACAGGGTTAAGGGCAATTTGTCACAGACAGGACTGTCATTTGAGGGTGATTTGTCACACTGAAAGGGCAGTTTGTCACAACACCTTCTCTAGAACCAGCATGGATAAAGGCCTACAAGGCGCTCTGAAAAAAGAAAATCTAAAAACTATAAAAAAAATAATTATAAAAAATGTCCGTGGATAAGTGGATAACCCCAAGGGAAGTTTTTTCAGGCATGGTCCAGCCGAATATATAAGTGCTGTTCCCTGGTGCTTCCTGGCTGGCTCGAACGGGAGGGTTCGAAGGGGGGGCACCCCCTCGGCGTGCGCGGTCACGCGCACAGGGCGCAGCCCTGGTTAAAAACAAGGTTTATAAATATTGGTTTGGAAGAAAGCAGGTTAAAAGACAGGTTAGCGGTGGCGAAAAACCGGGCGGAAACCCTTGCAAATGCTGGATTTTCTGCCTGTGGACAGCCCCTCAAATGTTAGATAGGTGCGCCCCTCATCTGTCAGCACTCTGCCCCTCAAGTGTCAAGGATCGCGCCCCTCATCTGTCAGTCATGGCGCCCTTCAAGTGTCAATACCGCAGGGCACTTCTGCCAGGCTTGTCCACATCATCTGTGGGAAACTCGCGCATAAAATCAGGCGTTTTCGCCGATTTGCGAGGCTGGCCAGCTCCACGTCGCCGGCCGAAATAGACCTGCCCCTCATCTGTCAACGCCGCGCCGGGTGAGTCGGGCCTCAGGAGTATGTAACGTCCGCCCCTCATCTGTCAGTGAGGGCCAAGTTTTCCGCGAGGTATCCACAACGCCGGCGGCCGGCCGCGGTGTCTCGCACACGGCTTGACGGCGTTTCTGGCGCGTTTGCAGGGCCATAGACGGCCGCCAGCCCAGCGGCGGGGCAACCGGCCGAGGGCTTCGCCCTGTCGCTCGACTGCGGCGAGCACTACTGGCTGTAAAAGGACAGACCACATCATGGTTCTGTGTTCATTAGGTTGTTCTGTCCATTGCTGACATAATCCGCTCCACTTCAACGTAACACCGCACGAAGATTTCTATTGTTCCTGAAGGCATATTCAAATCGTTTTCGTTACCGCTTGCAGGCATCATGACAGAACACTACTTTCCTATAAACGCTACACAGGCTCCTGAGATTAATAATGCGGATCTCTTCGATAATGGGAGATTTTCCGCCGACTGTTTCGTTCGCTTCTCAGTGGATAACAGCCAGCTTCTCTGTTTAACAGACAAAAACAGCATATCCACTCAGTTCCACATTTCCATATAAAGGCCAAGGCATTTATTCTCAAGGATAATTGTTTCAGCATCGCAACCGCATACGACCTCCGGCATCGCAAACTGCACCCGGTGCCGGGCAGCCACATCCAGCGCAAAAACCTTCGTGTAGACTTCCGTTGAACTGATGGACTTATGTCCCATCAGGCTTTGCAGAACTTTCAGCGGTATACCGGCATACAGGCATCTGCATCGCATAGGAATGGCGGAACGTATGTGGTGTGACCGGAACAGAGAACGTCACACCGTCAGCAGCAGCGGCGGCAACCGCCTCCCCGATCCAGGTCCTGACCGTTCTGTCCGTCACTTCCCGATCCGCGCTTTCTCTGTCCTTCCTGTGCGACGGTTACGCCGCTCCATGAGCGAGCTTATCGCGAATAAATACCTGTGACGGAAGATCACTTCGCAGAATAAATAAATCCTGGTGCTCCTGTTGAGTACCGGGAAGCCCTAACTTTGGCGAAAATGAGACGTTAATCGGCACGTAAGAGGTTCCAAGAACTTTCACCATAATGAAATAAGAATCACTACCCGGCATATTTTGAGTTATCGAGATTTTCAGGAGCTAAGGAAGCTAGAAATGGAGAAAAAATCCACTGGATATAA
+
)((-)+,..0236666000074-/.20HHHEGDD@@@AABCBCA:901+=?CI:999+*)+/2335:433-'&&'*)'')+)-*+,,(''*)&-4;@GJJHFCCEJJGBB@AEGHIDDFCCG655676;;8778665''''(669=9:3...>>*))*..)&%%&((%$$%&>>AAEFEECCBA41,,,2--&%$$$$'**3,+,-A@FEDAEDJJGCDJIJGEGFJHJGGBCBCFEFDFJB?::<=C66;2====<<?@<---.>:08301*(((.<.../;?DACAAA@CECC?1-+''&&'/:67589ABGGBCGGJHEG@888<98<76/-134657;ABB;:::@>=C5/-+-/0-++*,(''(=B=CCDJEBAEEDIFDJJ@@??@??EEEBCIGHEJ=>>?ABB??;76;>5/0((5.'''::9>BBBIHEJJBA@<;<=GHJDDECCDD<<953566?HDJGFFFJEEJGJIF?=;3444IJHGHJJHIJGFIJJHJJHHIGJEJJEJB>=79@=>>ADACB;'&%$$%33***)1113BJ=<:;6-,*''%#$&'((6:CEGGFIJIFJHJGJEFDADCCCDB?ACCAAAAA?@BDHEFHFDDJJII777****:<:;7778>BIEHJJBBACEJGJFGJJFJFJJFEDEJJIHJJJIDIJEJHEIFC?-)))GFIGEIEDF>>>67))))14777788873110)))*3223454,+++,+++/..1257((('),,/477887665555597766557656689:964233466733-.----,++,2565556897765655655571000200--./11+++*0021,,,**)&&&%$&&',+-,-1344422001269:<;<:842../,,-.1/2/.''&&.0354448885544531/.+,)(((()2223532///03110113333445985441)34587553343551500992112667877611115898781+)'&**+)(((*323334777655,,,,76665556777676::8432352335;98<:6544690//(((/3:32..,--,//14485332-'&&'*+94534555659=;>??EFJHBDFD>>>@DFCHEJJJJJJGFFJJJHHCF?<;<CAG....A@9990000E?EF@==9FB?A66::<>?FFJJJHFJEIJGGGDJGHJJ====BEFCC@785(-)(((583326:;JB<<==31/,,:68<@>AC:889?EJIJJJFIHJGFIHEIJHDJGGHHHJJEI@>DJAJCEDIJGCC6////)%%%%''&%$$$%)&&&&&:>C>??@322((((('&&%'()&)*((''%%%-&&==<<=?EJJHJIJHFFJJJHGHJJIHHHGDCJDCBBDIJFJJJJJJJJGJJEJHJJJJJHJHHEDFJGJ>:+99?>===?@A33438>>@CCBEFDHJDJIFHIF9889HJGJB@?@=;:9****<<=JCBCCADCCGJHJIGHFHJIGEJJ@BA===EABB?A000<=CA=:8644666?@?A????ADC?3223766620000--.9;>CCCJCBEBFGEEDDBCCBAA?C@>>=?@AA@<;;=.---=?>?5221/*('&&(,<:8884AA==<>CC653247;<@2/,,-&&%(--/09998<DGC@/--+/400/&&,,,+,(&##$)('&&++++++0((**0-,,-+++*'&$((*,-:<BBDFDCEDGEHIDEJCCCBACBCGCGB=;:;AA???>?@AHEEI?@@?777=C@A@BGEHJJIHEI4444E;@D@CB<9:<<>@EBCCDCA?@22111:5666A<<;;=>?GE@A?@E?=90+,BJFCCADEECECDCDHJDBBE???ABDBB??@BGJEEECHHEGFECFGJB@@CDEHIE..&&((*(&)(+7>????>6656<=9?ABBGFJDECCA>>?@HFIGGHBBCDCB@?@BBDCBBEDBD@CD@B9333=??>>==<<>EIJIGJJJJJJHJJHFHD>98H7CEEIFCB<<DFEBAADA<;;CIAGGJHFJIJ=<?97872--12573344A@><//?7777?BCACAACCJBB>3665<99?CEJJHJHJIGJFGJ-(*5+.5579<FJFEJFJDB8(((((((*766;<A3339DG@A@BCFEJIIFJFHFGGEFFFD@?=>@+*)')))30&%%%%'(,++'''(44479CDEFJH@@@?E@?EIFFGGJGJ97;:C><;899:<>GJAA?>:888BBDIJHJJHIJJIGIJJJJJJJJIJGGJGDCB?A@EIJJJHGIJGJJJFIEIFEJFIJHJJJIIJJJGJJJJGFJJJJGGGHGHFEGJIJIDEFFGHGIFEEGEFHJFJHGFC9999CHHJFFJHBA@@AABFJIJJ>998;?@BHJJIJEDEECJJFHFCAEDCJGGJF>>>>JDHJJIJBFC///0<88221;5,9BJFBA@@CEB?5;4/633758>GF?66559:;>?=;9:846,0242331..;=@CB9887<>@CCFG?=<5>=;;==B@??6445:>>=>>8>@766454*))%(():BHIJGJIIJFIJJJGJHHFJDBA=D:8944(''')'31--+)+23;;;FDEED>??@CDCDHJFDDDIGF==<<71*'''&().>DJC?>=<52))6777;<;;7334FHFJ@???JB@??=?GFCCBDCAA=?@=F>=5?A?<;;<CGDCG@JGJJHJIJGGGECHDHJJGHFACAEFIFE<7668FEHJJHJJHIHJJHGHD=>7=7***2278423...(''(0/2?BED==>J9884555EDJGJJJBABDF>=)*/.=BEFGHJIJHHG8988DDC:988:111**8<>??IIEEDGIHGGDBEDDFFGJHGFEIIJHIIFFJED@???JGHCCCBJGJIGJJGFDB????BD?>>>G@6**++223=;:<4:98;999:CDDAABFDDJHFHJGBFEEJIJIGF>>>=A((()><;</-+**)''(2@EDECB?=CDFJEFJGHEIA?<86.==7,,(&%1./02IDFJJJHJFGJJJIGGIJBCJBABDDEFB>@?==;&%$$'&&&'&&&6>CBC@@?BFJEGJJGJBACBFHJEJFC?+++/-++,.,**)-103/065640005268EE<9+**+DA<''/1>DBDHEHHCFDAAA<=?E:999>;:::>=7778?BFEDD888@ACCGHGHA?AEECA0//06+(&(,,.8683333<;=DJIHBBAD><::<?<:*))%%%%&*40..;7A?;@CCA=?B=DIHIIGJJJJGEJGGGJDJGEDE((()533222/)*345995(((()..0((()6<?=547+++---015CE???@DEGFCC>DDGCB@><960/44:8976/))><;98.,,,(''&&'+10.,)'(*)))*><<<>AA>>559867650('&'''/69BHBBBBDJJJJJJFEGEHGIFJJCA;42-,+++,0655455669;43000/11/03/780/99@DCCDB@AAFJCFEED::::;;==8::90/0(((;==7>>CBEGJJDEAAEABBBE@=?6>>>****+))*&+-(&%$$%$%%$&%%%35586996343334==@?@EGHEEJGGI<;;;:82//.7<A?CCDA;;?E=;;))))6<=GIJHJJJIJIJJHEDB@@AEFFECCBB1(((677;@>>>@AADCB====;<<;BCG93300002DCE:::9<:;B@@=5760))+,((()''%*-.01234601110++*)')-24:=AHJIHJAAABFFIJHJJJJJFJC@@?B==//-.89><*))*?CGHJGHGHEDG@;<?>>>BJJIJJGJHJJJJJJHJGFEHFCDECDCCB43((()/=@AFJHJJJJJFGJJHJJJJJIHJFJGJIJJGG9EFFGJGJHJJHIJJJJJEIJJHJ@FGIJGIGIIHJJJJIGCBAA>:655687;BA3112/);8@FGIJHJJGJGGJ?>>>IGJHFDDAAF>DEABB<=:2.,*++0.**+/1112<9@;776831.()''8<>FIJID=>?ACA<:*ABDJEIGIJJJJJIIIDEDIHJFGBIJJJDIJJJJEFJFJJJJJGJGJJIJIJJJECBEIJJJJJIJJJIJGFFGGHHDIIFJFGHJJJGI=22))=EFJHGJJJJJJJFJJFFIGCD:99;8;9933321.-((&38<<;::>BJFEED?@A?9JEBGIFIJF>>=?HJGHJGEEGGJJEIJJJHIJI@@FJDA@>=<7<>>IGEJFJJIHJJJJJJHJJGB@I@IGFDFC==>9:211AADIJF?@BJGJFJCA<:4.,002751'''$$%&&,211(($$$&*)*6=ACDJGJJDDDDHJJHIEHGHJEFIJD=9778769;6555:1??CGH@A@@@A7777::;EDH5554///>6445?<BBFJIJJJIJJGJBABCCC5==<;;;6C7,,,3A3BCCFGJGE@@HFGEJJJJJJFJIHJFGIJJGEEJEJHJEI@?52,))*357<8:333@FIJFEHEGGHEDC5555;//,2,,100124<>==40)))*0/..&&%''&'/))-(2:/(&%%%&)(-/06,,+--+,,,-3133464577<:;::99:*))):::7877@<;95464-..-((+&')35;<ABJDFICABCA-*'&)&()))*,0225,,,,42?A<887:;;,*++:?BJG<::DDEJJDBCABEA@=3)'')-+*)))(&'(),('%%**--,((&%
@Glass_T7V_5_D3_12_2_3
ACGTGACCAGGAGCTGCTTACTGAGGACGCACTGGATGATCTCATCCCTTCTTTTCTACTGACTGGTCAACAGACACCGGCGTTCGGTCGAAGAGTATCTGGTGTCATAGAAATTGCCGATGGGAGTCGCCGTCAGTAAAGCTGCGTACTTACCGAAAGTGATTATCGTGTTCTGGTTGGCGAGCTGGATGATGAGCAGATGGCTGCATTATCCAGATTGGGTAACGATTATCGCCCAACAAGTGCTTATGAACGTGGTCAGCGTTATGCAAGCCGATTGCAGAATGAATTTGCTGGAAATATTTCTGCGCTGGCTGATGCGGAAAATATTTCACGTAAGATTATTACCCGCTGTATCAACACCGCCAAATTGCCTAAATCAGTTGTTGCTCTTTTTTCTCACCCCGGTGAACTATCTGCCCGGTCAGGTGATGCACTTCAAAAAGCCTTTACAGATAAAGAGGAATTACTTAAGCAGCAGGCATCTAACCTTCATGAGCAGAAAAAAGCTGGGGTGATATTTGAAGCTGAAGAAGTTATCACTCTTTTAACTTCTGTGCTTAAAACGTCATCTGCATCAAGAACTAGTTTAAGCTCACGACATCAGTTTGCTCCTGGAGCGACAGTATTGTATAAGGCAATGAAATTGGTGCTTAACCTTGGACAGGTCCCGTGTTCCAACTGAGTGTATAGAGAAAATTGAGGCCATTCTTAAGGAACTTGAAAAGCCAGCACCCTGATGCGACCACGTTTTAGTCTACGTTTATCTGTCTTTACTTAATGTCCTTTGTTACAGGCCAGAAAGCATCTAACTGGCCTGAATATTCTCTCTGGGCCCACTGTTCCACTTGTATCGTCGGTCTGATAATCAGACTGGGACCACGGTCCCACTCGTATCGTCGGTCTGATTATTAGTCTGGGACCACGGTCCCACTCGTATCGTCGGTCTGATAATCAGACTGGGACCACGGTCCCACTCGTATCGTCGGTCTGATTATTAGTCTGGGACCATGGTCCCACTCGTATCGTCGGTCTGATTCTACGCGTCTGGGACCACGGTCCCACTCGTATCGTCGGTCTGATTATTAGCTCTGGAACCACGGTCCCACTCGTATCGTCGGTCTGATTATTAGTCTGGGACCACGGTCCCACTCGTATCGTCGGTACTGATTGCATCTGGGACCACGATCCCACTCGTGTTGTCGGTCTGATTATCGGTCTGGGACCACGGTCCCACTTGTATTGTCGATCAGACTATCAGCGTGAGACTACGATTCCATCAATGCCTGTCAAGGGCAAGTATTGACATGTGACCGGCTAGCGTCAGTTTCACCTGTTTTACGTAAAAACCCGCTCAGGCAGCTTACTTTTGGTCATCGAGTGATTACAAAGCTTCCATGGTGTCACCTGACGTCTAAGAAACCATTATTATCATGACATTAACCTATAAAAATAGGCGTATCACGAGGCAGAATTTCAGATAAAAAAAATCCTTAGCTTTCGCTAAGGATGATTTATGGAATTCGCGGCCGCTTCTAGAGTTATGACAACTTGACGGCTACATCATTCACTTTTTCTTCACAACCGGCACGGAACTCGCTCGGGCTGGCCCCGGTGCATTTTTTAAATACCCGCGAGAAATAGAGTTGATCGTCAAAACCAACATTGCGACCGACGGTGGCGATAGGCATCCGGGTGGTGCTCAAAAGCAGCTTCGCCTGGCTGATACGTTGGTCCTCGCGCCAGCTTAAGACGCTAATCCCTAACTGCTGGCGGAAAAGATGTGACAGACGCGACGGCGACAAGCAAACATGCTGTGCGACGCTGGCGATATCAAAATTGCTGTCTGCCAGGTGATCGCTGATGTACTGACAAGCCTCGCGTACCCGATTATCCATCGGTGGATGGAGCGACTCGTTAATCGCTTCCATGCGCCGCAGTAACAATTGCTCAAGCAGATTTATCGCCAGCAGCTCCGAATAGCGCCCTTCCCCTTGCCCGGCGTTAATGATTTGCCCAAACAGGTCGCTGAAATGCGGCTGGTGCGCTTCATCCGGGCGAAAAAATACCGTATTGGCAAATATTGACGGCCAGTTAAGCCATTCATGCCAGTAGGCGCGCGGACGAAAGTAAACCCGCCTGGTGATACCAGTTCGCGAGCCTCCGGATGACGACCGTAGTGATGAATCTCTCCTGGCGGAACAGCAAAATATCACCCGGTCGGCAAACAAATTCTCGTCCCTGATTTTCACCACCCTGACCGCGAATGGTGAGATTGAGAATATAACCTTTCATTCCCAGCGGTCGGTGGATGAAAAAAATCGAGATAACCGTTGGCCTCAATGAGCATTAAACCCGCCACCAGATGGGCATTAAACGAGTATCCCGGCAGCAGGGGATCGTTTTTGCGCTTCAGCCATACTTTTCATACTCCCGCCATTCAGAGAAGAAACCAATTGTCCATATTGCATCAGACATTGCCGTCACTGCGTCTTTTACTGGCTCTTCTCGCTAACCAAACCGGTAACCCCGCTTGAAGCAACTATGTAACAAAGCGGGACCAAAGCCATGACAAAAACGCGTAACAAAAGTGTCTATGACTGCACCGGCAGAAAAGTCCACATTGATTATTTGCACGGCGTCACACTTTGCTATGCCATAGCATTTTTATCCATAAGATTAGCGGATCCTACCTGACGCTTTTATCGCAACTCTCTACTGTTTCTCCATACCCGTTTTTTTGGGCTAGCTACTAGAGAACTTTTCGGATCAAGCTATGAAGGACGCAAAGAGGGAACTAAACACTTTACTAGAGAAAGAGGAGAAATCCTCGAGATGGGTCAAAGTAGCGATGAAGCCAACGCTCCCGTTGCAGGGCAGTTTGCGCTTCCCCTGAGTGCCACCTTTGGCTTAGGGGATCGCGTACGCAAGAATGTTGGTACAGCTTGGCAGGGTAGAATCATCAGTTGGTGTTGCAGAAAACTCACTCCTGAAGGCTATGGGGTCGAGTCCGAATCCCACCCAGGCTCAGTGCAAATTTATCCTGTGGCTGCACTTGAACGTGTGGCCTAATAACTCGGTACCAAATTCCAGAAAGAGGCCTCCGAAAGGGGGGCCTTTTTTCGTTTTGGTCCGCATCCACCTGTGCGGACCTCGGTACCAAATTCCAGGAAAAAGAGACGCTTTCGAGCGTCTTTTTCGTTTTGGTCCATCGAGTGGCGCGCTTAGTTCCTCGTTTTCTCTCGTTGGAAGAAGAAGAAACGAGAAACTAAATACTAGAGTCACACAGGACTACTAGATGATGCAAACCGTTTTAGCGAAAATCAGCAGACAAGGCGATTTGGGTAGAAGCCCGCAAACAGCAGCAACCGCTGGCCAGTTTTCAGAATGAGGTTCAGCGGCACGGTAATTTTTATGATGCGCTACAGGGTGCGCGCACGGCGTTTATTCTGGAGTGCAAGAAAGCGTCGCCGTCAAAAGGCGTAATACATGACGATGATTTCGATCCAGCACGCATTGCCGCCATTTATAAACATTACGCTCGGCAATTTCGGTGCTGACTGATGAGAAATATTTTAGGGGAGCTTTAATTTCCTCCCCATCGTCAGCCAAATCGCCCCCGCAGCCGATTTTATGTAAAGACTTCATTATCGACCCTTACCAGATCTATCTGGCGCGCTATTACCAGGCCGATGCCTGCTTATTAATGCTTTCAGTACTGGATGACGACCAATATCGCCAGCTTGCCGCCGTCGCTCACAGTCTGGAGATGGGGGTGCTGACCGAAGTCAGTAATGAAGAGGAACAGGAGCGCGCCATTGCATTGGGAGCAAAGGTCGTTGGCATCAACAACCGCGATCTGCGTGATTTGTCGATTGATCTCAACCGTACCCGCGAGCTTGCGCCGAAACTGGGGCACAACGTGACGGTAATCAGCGAATCCGGCATCAATACTTACGCTCAGGTGCGGGTAAAGCCACTTCGCTAACGGTTTTCTGATTGGTTCGGCGTTGATGGCCCATGACGATTTGCACGCCGCCGTGCGCCGGGTGTTGCTGGGTGAGAATAAAGTATGTGGCCTGACGCGTGGGCAAGATGCTAAAGCAGCTTATGACGCGGGCGCGATTTACGGTGGGTTGATTTTTGTTGCGACATCACCGCGTTGCGTCAACGTTGAACAGGCGCAGGAAGTGATGGCTGCGGCACCGTTGCAGTATGTTGGCGTGTTCCGCAATCACGATATTGCCGATGTGGTGGACAAAGCTAAGGTGTTATCGCTGGCGGCAGTGCAACTGCATGGTAATGAAGAACAGCTGTATATCGATACGCTGCGTGAAGCTCTGCCAGCACATGTTGCCATCTGGAAAGCATTAAGCGTCGGTGAAACCCTGCCCGCCCGCGAGTTTCAGCACGTTGATAAATATGTTTTAGACAACGGCCAGGGTGAAAACGGGCAACGTTTTGACTGGTCACTATTAAATGGTCAATCGCTTGGCAACGTTCTGCTGGCGGGGGCTTCAGCGCAGTATGGCTGCCGTGGAAGCGGCGCAAAACCGGCTGCGCCGGACTGATTGAGGTTTGTGAGTCGCAACCGGGCATCGAAGACGGCAGGCAGAGTCTTTTGGCCTCGGTTTTTGCAGACGCTGCGCGCATATTAATAACTCGGTACCAAAGACGAACAATAAGACGCTGAAAAGCGTCTTTTTTCGTTTTGGTCCTTTGAAGTTTAGGGGATAGTGGATTCTTGAAGGCCTCCCTAACGGGGGGCCTTTTTTGTTTCTGGTCTCCCTACTAGTAGCGGCCGCTGCAGTCCGGCAAAAAAAGCGGGTGCGCCCCACCCTGCCCTTTTTCTTTAAAACCGAAAAGATTACTTCGCGTTATGCAGGCTTCCTCGCTCACTGACTCGCTGCGCTCGGTCGTTCGGCTGCGGCGAGCGGTATCAGCTCACTCAAAGGGTCTTACGCCCCGCCCTGCCACTCATCGCAGTACTGTTGTAATTCATTAAGCATTCTGCCGACATGGAAGCCATCACAAACGGCATGATGAACCTGAATCGCCAGCGGCATCAGCACCTTGTCGCCTTGCGTATAATATTTGCCCATGGTGAAAACGGGGGCGAAGGTGTCCATGGCCACGTTTAAATCAAAACTGGTGAAACTCACCAATGGCTGAGACGAAAAACATATTCTCAATAAACCCTTTCCGGGAAATAGGCGAGGTTTTCACCGTAACACGCCACATCTTGCGAATATATGTGTAGAAACTGCCGGAAATCGTCGTGGTATTCACTCCAGAGCGATGAAAACGTTTCAGTTTGCTCATGGAAAACGGTGTAACAAGGGTGAACACTATCCCATATCACCAGCTCACCGTCTTTCATTGCCATACGAAGTTGGATGAGTTGTAACTGGGCGGGCAAGAATGTGAATAAAGGCCGGATAAAACTTGTGCTTATTTTTCTTACGGTCTTTAAAAAGGCCGTAATATCCAGCTGAACGGTCTGGTTCTAGGTACATTGAGCAACTGACTGAAATGCCTCAAAATGTTCTTTCAGATGCCATTGGGATATATCAACGGTGGTATATCCAGTGATTTTTTTCTCCATTTTGTAGCTGAAATCTTGATAACTCAAAAAATACGCCCGGTAGTGATCTTATTTCATTATGGTGAAAGTTGGAACCTCTTACGTGCCGATCAACGTCTCATTTTCGCGAAAAGTTGGCCCAGGGCTTCCCGGTATCAACAGGAACACCGAGGATTTATTTATTCTGCGAAGTGATCTTCCGTCACAGGTATTTATTCGCGATAAGCTCATGGAGCGGCGTAACCGTCGCACAGGAAGGACAGAAAGCGCGGATCTGGGAAGTGACGGGACAGAACGTCAGACCTGGATTGGGGAGGCGGATGCCGCCGCTGCTGACGGTGTGACGTTCTCTGTTTCCGGTCACCATCCTTTCACCATGCCTATGCGATGCACATGCTGTATGCCGGTATACCGCTGAAAGTTCTGAAAGCCTGATGGGACATAAGTCCATCAGTTCAACGGAAGTCTACACGAAGGTTTTTGCGCTGGATGTGGCTGCCCGGCACCGGGTGCAGTTTGCGATGCCGGAGTCTGATGCGGTTGCGATGCTGAAACAATTATCCTGAGAATAAATGCCTTGGCCTTTATATGGAAATGTGGAACTGAGTGGATATGCTGTTTTTGTATCTTAAACAGAGAAGCTGGCTGTTATCCACTGAGAAGCGAACGAAACAGTCGGGAAAATCTGCGGATTATCGTAGAGATCCGCATTATTGATCTTCAGGAGCCTGTGTAGCGTTTATAGGAAGTAGTGTTCTGTCATGATGCCTGCAAGCGGTAACGAAAACGATTTGAATATGCCTTAGGAACAATAGAAATCTTCGTGCGGTGTTACGTTGAAGTGGAGCGGATTATGTCGAGCAATGGACAGAACAACCTAATGAACACAGAACCATGATGTGGTCTGTCCTTTACAGCCAGTAGTGCTCGCCGCAGTCGAGCGACAGGGCGAAGCCCTCGGCTGGTCCCTCAGCTGGGCTGGCGGCCGTATGGCCCTGCAAACGCGCCAGAAACGCCGTCGAAGCCGTGTGCGAGACACCGCGGCCGGCCGCCGGCGTTGTGGATCCGCGGAAAACTTGGCCCTCACTGACAGATGAGGGGCGAGCGTTGACACTTGAGGGGCGAGCACCGGCGCGGCGTTGACAGATGAGGGGGGAGGGCTTCGATTTCGGCCGGCGACGTGGAGCTGGCCAGCCTCGCCAATCGGCGAAAACGCCTGATTTTACGCGAGTTTTCCCACAGATGATGTGGACAAGCCTGGGGATAAGTGCCCTGCGGTATTGACACTTGAGGGGCGCGACTGACAGATGAGGGGCGCGATCCTTGACACTTGAGGGGCAGAGTGCTGACAGATGAGGGGCGCACCTATTGACATTTGAGGGGCTGTCCACAGGCAGAAAATCCAGCATTTGCAAGGGTTTCCGCCCGTTTTTCGGCCACCGCTAACCTGTCTTTTAACCTGCTTTTAAACCAATATTTATAAACCTTGTTTTTAACCAGGGCTGCGCCCTGTGCGCGTGACCGCGCACGCCGAAGGGGGGTGCCCCCCCTTCTCGAACCCTCCCGGTCGAGTGAGGAGAAACGCGGAACAGCGCTACTATTCTGCTTACACACGATGCCTGAAAAAACTTCCCTTGGGGTTATCCACTTATCCACGGGGATATTTTTATAATTATTTTTTTTATAGTTTTTAAATATTCTTTTTTTAGAGCGCCTTGTAGGCCTTTATCCATGCTGGTTCTAGAGAAGGTGTTGTGACAAACTGCCCTTTCAGTGTGACAAATCACCCTAAATAGACAGTCCTGTCTGTGACAAATTGCCCTTAACCCTGTGACAAATTGCCCTCAGAAGAAGCTGTTTTTTCACAAAGTTATCCCTGCTTATTGACTCTTTTTTATTTAGTGTGACAATCTAAAAACTTGTCACACTTCACATGAATATGTCATGGCGGAAACAGCGGTTATCAATCACAAGAAACGTAAAAATAGCCCGCGAATCGTCCAGTCAAACGACCTCACTGAGGCGGCATATCGTTCTTCTTCCGGGATCAAAAACGTATGCTGTCGTTGACCGGATCGAAAATATGATGGCACCCTACAGGAACATGACGGGGTCTTTGCGAGATCCATGTTGCTAAATATGCTGAAATATTAGCATGACCTCTGCGGAAGCCAGTAAGGATATACGGCAGGCATTGAAGAGTTTCGCGGGGAAGGAAGTGGTTTTTTATCGCCCTGAAGAGGATGCCGGCGATGAAAAAGGCTATGAATCTTTTCCTTGGTTTATCAAACGTGCACACAGTCCATCCAGAGGGCTTTACGGTGCATGTCAACCCATATCTCATTCCCTTCTTTATCGGGTTACAGAACCGGTTTACGCAGTTTCGGCTTAGTGAAACAAAAGAAATCACCAATCCGTATGCCATGCGTTTATACGAATCCCTGTGTCAGTATCGTAAGCCGGATGGCTCAGGCATCGTCTCTCTGAAAATCGACTGGATCATCGAGCGTTACCAGCTGCCTCAAAGTTACCAGCGTATGCCTGACTTCCGCCGCCGCTTCCTGCAGGTCTGTGTTAATGAGATCAACAGCGGAACTTCCAATGCGCCTCTCATACATTGAGAAAAAGAAAGGCCACCAGACGACTCATATCGTATTTTCCTTCCGCGATATCACTTCCATGACGACAGGATAGTCTGAGGGTTATCTGTCACAGATTTGAGGGTGGTTCGTCACATTGTTCTGACCTACTGAGGGTAATTTGTCACAGTTTTGCTGTTTCCTTTGACCTGTGCATGGATTTTCTCATACTTTTTGAACTGTAATTTTTAAGGAAGCCAAATTTGAGGGCAGTTTGTCACAGTTGATTTCCTTCTCTTCCCTTTCGTCATGTGACTTGATATCGGGGGTTAGTTCGTCATCATTGATGAGGGTTGATTATCACAGTTTATTACTCTGAATTGGCTATCCGCGTGTGTACCTCTACCTGGAGTTTTTTCCCACGGTGGATATTTCTTCTTGCGCTGAGCGTAAGAGCTATCTGACAGAACAGTTCTTCTTTGCTTCCTCGCCAGTTCGCTCGCTATGCTCGGTTACACGGCTGCGGCGAGCGCTAGTGATGATGAGTGACTGAGGTATGTGCTCTTCTTATCTCCTTTTGTAGTGTTGCTCTTATTTTAAACAACTTTGCGGTTTTTTGATGACTTTGCGATTTTGTTGTTGCTTTGCAGTAAATTGCAAGATTTAATAAAAAAACGCAAAGCAATGATTAAAGGATGTTCAGAATGAAACTCATGGAAACACTTAACCAGTGCATAAACGCTGGTCATGAAATGACGAAGGCTATCGCCATTGCACAGTTTAATGATGACAGCCCGGAAGCGAGGAAAATAACCCGGCGCTGGAGAATAGGTGAAGCAGCGGAATTAGTTAATTGTCTGGGCTGTCAGAGATGCCAGAAAGCAGGGCGAACTACGCACCCGGATATGGAAATTCAACGGATGAGCAACGTGTTGGTTATACAATTGAACAAATTAATCATACTGCGTGATGTGTTTGGTACGCGATTGCGACGTGCTGAAGACGTATTTCCACCGGTGATCGGGGTTGCTGCCCATAAAGGTGGCGTTTACAAAACCTCAGTTTCTGTTCATCTTGCTCAGGATCTGGCTCTGAAGGGGCTACGTGTTTTGTTCGTGGAAGGTAACGACCCCCAGGGAACAGCCTCAATGTATCACGGATGGGTACAAATCTCATATTACGAAGCACTCTTCCTGCCTTTCTATCTTGGGGAAAAGGACGATGTCACTTATGCAATAAAGCCCACTTGCTGGCCGGGGCTTGACATTATTCCTTCCTGTCTGGCTCTGCACCGTATTGAAACTGAGTTAATGGGCAAATTTGATGAAGTTAAACTGCCCAGCCGATCCACACCTGATGCTCCGACTGGCCATTGAAACTGTTGCTCATGACTATGATGTCATAGTTATTGACAGCGCGCCTAACCTGGGTATCGGCACGATTAATGTCGTATGTGCTGCTGATGTGCTGATTGTTCCACGCCTGCTGCGTTGTTTGACTACACCTCCGCACTGCAGTTTTTCGATATATTAGTGATCTGCTAAGAAACGTTGATCTTTAAAGGGTTCGAGCCTGATGTACGTCCTTTGCTTACCAAATACAGCAATGGTGATCGGCTCTGGTCCCATGATGGAGGAGCAAATTCGGGATGCCTGGGGAAGCATGGTTCTAAAAAATGTTGTACGTGAAACGGATGAAGTTGGTAAAGGTCAGATCCGGATGAGAACTGTTTTTGAACAGGCCATTGATCAACGCTCTTCAACTGGTGCCTGGAGAAATGCTCTTTCTATTTGGGAACCTGTCTGCAATGAAATTTTCAATCGTCTGATTAAACCACGCTGGGAGATTAGATAATGAAGCGTGCGCCTGTTATTCCAAAACATCGGCTCAATGCTTCAACCGTTGAAGAATTATTCATTCAACAAGCTGCCCCGATGGTGGATTCGTTAATTGCGCGCGTAGGAGTAATGGCTCGCGGTAATGCCATTACTTTGCCTGTATGTGGTCGGGATGTGAAGTTTACTCTTGAAGTGCTCCGGGGTGACGTGTAGAAGACCTCTCGGGTATGATG
+
<=DEFJJJIJIHJFJIHCD?BAAEADAJ6545=:<<<HBJEB<<?>>?FJA@BD@><:9<<@JJJJG910009775455=IJJIIBABA:99CJHGJC@@AGIJJJJJGDJIJJJJGJIIJJJJJJHJAAA::2)&&&*-...1/((((0.-.41AEJGH;;;;HHJECDD@895576667BA@?AAACDHDF=<<<A@?ADFFJEJ@CCFHJJ==<=><<=AGHJFACDACA6667((()61134999BFJIJIJHHJ6656::9797/0--..1/2727?@DHJADGFHDCJGHJJJJJJDDA@BGJGFGJFDFDDCB?;;;JJHJJJJJFGJJGFJJGGJJJDJJJJJJHJJJFJDHEFJDCJF4333JDEEFEHEJFJJJJJFIIIF>CF7=?I?>=8999JEGGFJJJJFJDHB@>?=@JFJGJJIGJGJBCABHHJJJJJGFJJGECCA?<<?BBEEJJJJIJJJJJJJJFEJFJHGJEHJHJJGJGA@AAA@>9755<?FJGJJEGHEHJFJGJJIJJJGJJJJIJJGFFJFJFC<<<AAABAGJJHJGJJJHIEBJJJJIFJDFGJJJHHIB???DCEBAACFJJJJJIJJEEDJJJGHDJGJHJFJGJIHGJ544.+*+...3)(&&%'&(((&&%'%%#%'%%%%%('&&'%'058<>>7665=:<>++*GJJ7666FDCJ****>>EDDA<<>>@JJJJHGIEJGJIHHFIAAACGJHJJFIJJJHJEC=>DA:;JJJGHIEHJFIGJGGHJJJJFFIJJJGEJHJJJ;JJJIJJEJJIJJJI?==48)&&)>73/0('((((((8;CEDBBGGD8943,,''(1EB999=AA8?9GJFGHJGIFHHDGJJJJJJGGI;:>67C>ACJGE<<;>C==?12211366<;?=<;9:AB@BJCC@66667AAJJJHFHDCJJFJ@?@1)))8::FBBBAJFFGD888.---03456@FJHJ==CGFGJJE>??@JGJJIJJJJJJJJJJGE??@A@IGGJFE@BBDJJJJJFJDDHHDF?><;:8:??;98,*)())(((+/2>EFHECFGDBAE;<<444357,,,+++++**''*$&%%%&().2===@?FCCCJJJ:::011/1../.0+&'''***.-.)))),==>CDCCB@ADJFHBDC<<<<F><<:987)('&''&$&./67556ADD<;33432.)***++,67453334AHFEJJJHFEHFFJHJJGICDEDEJJJJJHFGJJFDJIE;54225447::<>>@AFFJFD@CD;=<:55...@@??AHJIFGJJJFFJJIGFDH@?))))AAB?:;>@ACBB?99560/--78-:;;<<1+=A9101448JFEFG9886&%%'''&&'&/..123<DDFEFBACFIJJHEGBBEGCBBA?74'''2*&&&23///**)+23;>AEAD??><>?EFJEJFGJIFHCGFEJJEEGJJJJJABAGJFJCDC<<<=GJ<<A:;?7777;:;;>IGCDDCEA9457864(66ED?==?C;9999/...6==>==E@BAE>8:-**,-./1388..-))(*,,8BDECGJHIJB?@?730110/00:=0BCEEJJHJHJJFIJGIID77733366BJHIJGJJHJB?98888E?<::8B@A=8=;==A?BB7,,*''%&&++++7:;DEEDEGDJJGI8778'&&&113B@A@@43348JCB6CA=65579:*(((JJHHFDEJAEFFDIGJGHFFIF?EDADEIGJHDBBCIFA?522:9:=@DE6556GABA@JJIIJIJJIJIJJJJHGJJJGJJIJJJJJJJHJJJJJJJIJJGJJJIJJHJJJF=;<@;33=?HIJGJ@+++GEDDEJJFJJJJIFJGJJGFJJFJJJEEJIJIJIJHJJJJJJ>>?@GFJHEJJJIJJDAJGEDC====:+*0*++79::CEGEEG444472.7GGGIDA@@?=:;<<<;??>@::;:B5555??:JHJJJJJH>>=>DAB?@@CFH@?@<::56FFH=69<7,JJJJJJJJ976681---)**0;::;??@BEFHJHJGEF>JDCJHJJJIGHDFIJGGJH4335*''&&&&&335DCBJJJJJJJGIJG>=:<;<<@=BDFIHJJFDECFJJJJJJGJCABC@:87/--.///22465(''&'..+,+(''&%$$%&()667<?997:;CDEJGEJHDG))))''45556976543,,,''((&&*02889;86%%&)-)33....2=>JGEDCH5422554124;=>77658;:<8>JHIJGFJCCCBJJJJD<<<=C==DFEHJ777:997'56>;CEACFDEE:322((()&&&'38?AB=;<>BDFGEJJGC@ABIEE---'(((0;:9=@B@?;<;5667<<<::;<76546>@<;::?@BD@<?>///.-,+01--'&&&+.-111220.11/..,,226769;<?C===<CEDCD765688534AGEFDDBFHIIEADECFHEJJJIEDEFED@BDDJJJJIJJJJIJFHJEDGBCCF<;;0007DCDIIB?AEJ9888BDC>?@441/(*-*1,*&'''**128?=>>?ABCC??7564:;:?775/029H;888;ABJGJJJB::;=;::--)(()(((%(,++.2332256<EHFJHFJDECEJIJJJCCCBEJEJDJFJJJJHEJGFIDI@;;*)**7?<7760BFFFCAB>=>--123...43357720/+*)))((<<>CDEEDBA@FFJJJJGDCJJJECE2220/17<+++*+%$%&&*-./11=@>?CCA<850-+/348@@IDDCCBAA542//1456EACHEHEHJHIEEHABB;+())8:9>@:<BA;;:411'&&&*2(((+////03++++89777>>@@DDFGJ;=;7IFJJFHJHHFFHHFGJJJJG==:GDDFDCJHE;;::>2-112<745>JC8822--'&&&+*))0///,('(&*))+/55:=55588)()//./0-,,-.+,-+++()(()))35;3355477889=EJGDH9**+,+)))78>;:99?DA>BFCBJJ@J<:::990132>=4444?;<99BHFHA@?2,++.02334567<668)'''''40:9::<=<=963,)*-1943--9;;+;<=DDJJH;878:=:DC9676=A(%%%%%89:>>8>>@EEF9433644*))('''&,.,('*)/0-.DJIFHJJJFIHJFJDBCBCC?@B<:4/+++49*))+,-><;;<CHHGFJEE=;10023A>778?JJFEB?A>@?>@@AFJJDDE=;>C;>4444989433>532+'&&'+/)*.((779<77822378>?EJJJJJHJJJGJ=<<1/.0/)'&$$&/17:889AAAAB97878)()5373.'4=EJJIGEIGIIJJJ::9//11,++-HH@=:;<><<:988,(''&%$%&%%%$$&')*.,++,788101186666@?=@@@DGGBACGJHD><<;<>>@@JED><?CDJFJDDCFGFFJJGJJJJGJFD..-+*''(),**,245132(((,C@@@@JEEBCBBJFJJJJJJJJJGFGFBFJGJH@?((99CJJJJJJJJIJGJHJIJJFJHGFJJJGFEFH877>JJJJJJJGJJJFJIE<<EJDEEBCCA>>?>A@@:998;7>=>@DJFGIIJJJJJEDCCIJJGJJGIGGDHFJHJHIGEB@DBCD@:878=@BDJDCCBFEFDFHJEJIHJ9977D?>5444>>?@@JGEEHIFDFGIFJDDCDFJG<88;566>ID????=;:743225@BJEJJGJFE==>=JIJJGIIHGJJJGJGIJJA?=??JGGGJJJJGJJJJJJGGJGJJIJJHGJIJJJIIB9***+5BJCB1114--,,1,***+EECGFGFJJGCEGJ??>?IJEJIFJJH=<<=ECCHHFEEHJJIJHDJJIHA@BAJJHFCC><AEJIJIHJJGHJEEIJJEFD;;;<>>=BCCEFEFHJJJJJJJJJGJFCC?DFEH0,''&+2.-,-&','333((((EHJEHJJFFJJJJFJJJJJJJJJHJGIJIHGHG?CBDBEJHJJJJHJHJIJIGJGJDACAEJJ;999FFCDGFEEE?D****F=>JHGGHIJGJJJJIIJI8:41&'*(-'(-((7><>JJJJJIJJEJ>>>EHFDFDJHDCDGCAJJJGJFHHJGAEJJHC<<==EC??9@66>HFFJJJJGJGFFJFHJJJDIEJGGJJJFGJJJIFC>>CFDIHC====D?;;<<;:::BFDDJDDJJJJJFFJAJ?>>?JJJJJIJJJJJJIJIJJJJHEJJJFJHJJJFJJJJJJJGJCCCDJIJIC><<=@A@ADEJGDDIFGJFHJIJJJJJJJJGJIJHIHJJHJJJHJGDDGJJJJIGJJJDJHGIJJ==<<GCFJEIFGJGJJJJFJJJIJJIHJ;999=JGJJJII>9590@BA:EAA<;3000=@CDDHGDJJJGJFJJJJJJHJIJGHJGJJHJIGJ<8.*)*(())-/22,789=C<<==GFJJJJGJJIEFIFIJJJ@BBADJEEGJHJIJJIJEEFCGAD@<8)())0*%$$$%'%&$%&&%&'3'''378<>?<4/-.,'''358/001@;999430.0+,23.0*))(%$%&%%(*+.2259@@?@43&%%%(&%%&%%()%%(%%%&25565:;;>2///4552,,--DCDEGC??@<HGHGIGCFJJHJJJDECFJJIHJF9555DCJIEE@>@B>?>>JGJGJJFDFCIJIJ?9338B@<::99:;30=@HIFJ777JJJH@?>'''033120<EDJCGJDDBF@BJJJDFGEB9;ACFJJIIGJHDDHIJJJGFFJFHEDCCJIJJJHJJH@>AA667IB=212762*)%%&'&$$$$'&%%,,--45@;73BBB53496@AIJJFJGJJJIFC776659@>?@?FA:2221:B@ICEGJGIJHFGHGDJJJJJJJJJGFJIHDCCCJFFJJFJIG@@?@??>@;7643446AA@BEJJJJJGJJFJBBA;44<=>CAC>9;CCJJJJJJJJIGJJJJJJJGGJGJJFGJJJHFJIJJIA>?GJJJJHJJJJHJJJG??@@DDHGJJIFEDFJJJJJJJHJHJJHHJIHIJJDJJJJJJJHGJJJJFJJJJEGJDB<@B6445<??IGJJJIGDD>65681/.-(&%$$&&%',$&9>?@ACJCEIHJIFFJJJFDDFCGIEDJ,**)%&&%%**-(((/0679?FB>=;<><CDGGJJJGIA>>?=8,'(4?B@>5++,;:99;>>A9110''&&*'''))&&&')*,(-1112FFCJFJJE333JHGHDFC?AFJJJJGJHGJJGJJJJJJJJJJHIJJGBBC@EDEHJ?DD>7333.;4+***5EGJFHGHDCCEJF@>??CFIDECCCDCB87..8/?HGIHHDIFJJFGJJEJEDHGHDIICJJJF43*''%&&&)*+)(&%%%$$$$$#$%&-*,5BCCJJIFJEEJFJJJJJJEFEHJJHJJJJHHJIHJJIGCJGD323&)&&&)'')+67DB@@=5446>>>?=<<<<>ACJICBBABC@>>''''2331//066A???EHFEDEGFJJJJIA@31148>8;9)00,((())<AFFJHFJFFJIHEJJHIJFJIJJFIJJIHF6557B=<EFIDA6730,-.--$%%%()(*/22+**%'(?E=CCABCJJJIJJIFJGHGH5555DJC@>77::BABJEEEBJ>>?CCB=0/,,256*)))A@A@DCAACBJEGBC<;10011C755*'((9656,+++0,)))<AB<>7.-('&&%''(67596698+***16661113/,,,26:FDJJJFJJJJJGEFJJGJJGJJFDIJ>>=434/00.(&&'%%%)*57;-,,,656:ABBDDJFJJEJIJJJHJE>=HJC??>///39777@BJDC?=<44.*227..,,-,./*'('+,*+4212=?87633....33773ACHCJJIJHGIJI?@@<?=&%$$''(('%%%&$%%%%'&$$$'%$%&'*%%%%;<>?DACBJHJFJJJFJDJFIGJJJEJDECBBCFFFGJJJJ64(%%%1988::=BBEJJHEEHGD??>>JECFEJFJCCGDDF444::?@A@JJIFJJJJIFJIHIJFGEJJFHJJFIJGJJHGJIJIJJGJJGJJJJJGGJJJJF==JEI78GFGJJJJH?:9::@;2++02((),***,:44FJJDEIJJJJHGGCFJHGJJJJDDFJJJJJJJJEEFIJDDFHCBDGGJJJJ@<7/-300//1132?DEFEJJDJJJJJJFJJJIJFGIEJJGFHEJHF>>51)((4/5442222;JD@<32('&$%%%()999:@ABAGJDFEIBHEJJ))))7,&&-3;:555FJDBCCCBJEEGJGJFFFHGIJJHHJJJJJJGJJJJJJJFGEJJIGEHFEHH@FBHFDGHHIIDJHJJGEFBBA(**0;>===((()9<779)337ECCDGJHJJEJJJIJJJJ@@E?10/0019:42.()):>=55553/01/1114;??JGJJHFB;<;;>BCDCCACDBBBAHB?96,8+(:CB@DAIF?>??@DJGJHJJFEJFJHJE9888@ABIFDCDBJFC1..+0)))%%&-2(''(-./>DECC8777..-,..23BEEB<99:&&&&((333FC=B><<9999A@?>A?@:A=3.,-3320157623536BA@?FEFFA=>53.,)((*7=@HIJEEA223C=<?>DJGJJGHHGDBADDED8100.)'),,''((.++*)((&&&&&&*(:<JCCJFJDFGHJ3323/--21341,++-+0,&&)+0-((():89:>@@@GHJHJJJJJIJECBAA.--*)0)---+6669JJGDFFJJHJJIJHAB:9788767;2*6658=>AEHIEDCC76556667CJGIEAACJJIJJJEJJJGABBAF,,,,?=?CGGE+***+(,68.-**(&%%),-/0((('/.-'(''))(&''&9CCEJHJIGJHEII:::?999>>BAHD<;<<;;:79621223AFJJIHHJJJIJJEHGJFJFJFFC??CIJBCDDJFIGFIJJJGJJ>IFHGJJFHJEDCDHGFFFGC>644574'&()..;BEEHHABBAA@DFEDEJJJJGHJGEGJFJFBJEJFIGJH98<<@@JJD@?83-4568?@?@FGEGGJJG?>===4,.2>BHE?;8888:>@>=6(-4467:FEFFHE:98/''')'&%%&(%(''&&%&%**(&%#$$$'&%&)(/432-)*,+)+..007882334IFFHE?99;<9,00224-/44244699--/>899@>;9...8BCJFJJJJIFFJJJEHJFHEFFIJJ>322/,,),/..48=23345E@98@9JGJHJJJJJHFGFJJJJJJJHJ;;;9<DJJJJJHJJFDJEJJFIJJJDEADDFA>>?BEABCHJFJG@A?>>1014.***@CBAE1HJIJJJJHJJJGJIIIJ;G812GJHHJH==?=<;<DECGECCEJJIGJGHJJJFADFDJFJFEFJJJJJJCHGJJ7666GCEDFDJDFGDJJEFE:5@@@JJIJDJF@A=>?G?>?>;@..>>?>=20/&&&&('&&%&+,026;<JGFEJ@@>>>:B<=I????AADCDCHIJEJCABFHG=<<;?6D=>DBFFFHGDGFHJJJJAA@@C99DJ<<75-0/.020.('&&$%+%(/'(-/3744/(.2412222546/,&%&'(111(&&%&%%&,++&&&(6@AA8778A;;;;EFDC66('%&&'&%%$$$$&)**,<=B?GBABACHACDFHJBC@;542/,,,*,,,-57=@B:::=BBJJHCD=>=22FJJJJFFHJHJJJEFJCJCCFBEDDGIEGECDJJGJJJJJIF??<AEJF@@@C?@@AHBHJEJDGFJ9884@4;:;8001EJJJCE=<99;<==;=A61-9*335>8@7-----,++**+-,56:<??<=<<CEEJJJJJ><2003310*(%%)+.12--/;;22:;<DJJJJJJJCJ:999BBAAA<;;=F@@=?@?C==/...A;66590//03016587656/.0-*(''$%%&()))*644/15555?DCEFGFFEDJJJJJJJGGDHDGJJHDJGHGJBJFIFDJGJFCBCGJIHFEJJDIDBCFHGFA34445411975'''(2DHJJJJIJGJFJGFDDBGJJEFE=<<=EGE@@?GIJJCGFDJJFJFJIFIB?>JIDE==5-+**-;?><=<,'''()2122,,((((573'(,.03300/-,1**?:::9:6789:DFAC=?@>;7*&(()++++27:::;DGGBBJJGEJJJEJHFJJFJJGJE)))**)(,3@@A?@>?HJJIJJIJJIIFJJJHJJJHHDHFJECDD63DAB=>////*))),..-.&**).47>AC76333666JGJEIIIHFGJJJEEJIJG@?@DCA@>?0)&%%(()'(,.7777;<>:>2279;8754=>?A>DED;99<AJJJDDGGJA=<:;;9=>0///10.-++-22//:;>JFFIGJFJGJJCGD></C8>A5/CEJJJGGEHDJFJHHJJEAABJJIIA?@@-))&%%&11/---++*+.4>::::DHJJJE@BHJGJG?@AAFFGJJJJJJJJGJIEGEJJJJIJEJFIJ77675210+(%%'232/(CBDJGGGJJJJJGJ>;?A7JDCD431002445=BBAB@<;;;EBBBDBGEFJHJHJJFJJJJJJEHFEFDGGGHHEJ=:;<IJEGEI?>CIJEJJJFJJHJJIJJJIGJIGDDIJIHH+++++*+*($$$&)4+((()001113*++(+/.-087<<<JCA@ACC:8889?AHGJJIHIJJHGJJJJFHDJGHJECBEEFF>?>GDJDCCEJHJIJ@JFJJEHJJHDEGGJFHEEFIEJJJGECC<=C<:::B@==4445?66744577677:311./))))5657?>><98966=AHH877677@DCCDFFFDGGJJGIB@AJIFGJEGHB>>=>>?CFFJHJIHJHFJJJIGGDAA@GDHJIIJHHJGHJHJHJEJJFG><@@FHJEDDGJGGHJGJJHHIJEJJD:9:;DA96*+,+,+)(('&&&####%%#%#$$%3&&&%%%/43277)))39:;;9=5,+*))2)&&&&'./+DCJEB@>:=774&%%%%%'###))4<>@ACCFBACCCEDJJJJJGJGJHJGFH<<<<<<;9555AACBDBJIHFCFFEGECDCCEGGGJJJDCDGJGACCA<;;5555:?366577.--+**+3222+'&&**(***55;;:878;;98:==BIJJI=:9:FJDIFCC5569<>7<<;643489:554333>@EDJJJGJJJJHJJJJJJ0000EFJIGJJHJDFDC@A?>FEDCFJGGJGJJJEAABDFFDABE6534222953,'&&(*%$&%&&$#%%&*(((*(+1((6;E@<D+(((+)))(46:987777<?@?@GGFJFJHJGJHEHGIJHJIJJJGJJJJJIHJEJJEJJJJIHIFGEEFDEC@=4420+''(6888888FGHGJGJGHIHJ?>>>EFHHGJ=<=>GDJDJHDCC==;=43,+,.10062,3***78;?66--..FD>8888??@AA?@JJFJFJJGJJGJHJFJGIJFIJJFJJGHGGHFFFDEDHFIJJJIJDFFDAC>;;;?@J<?@EAEHBACJIDDDFJJGH;:::EJJHJFFJFJHHJJE;9830/-*('&%$%)*,00//,*'&'''''66112@@BBHGDBCJFJGJE???@JB211221%%'&&&'/0**)*/))(+;;26211257<:,)9;GJIHJJJIEFCFJHJHB54-.'&&'-,6760001366?A;;;+**''&&''&&&'*))&&%.10(((*2CDBFECJJHJHJHB@BBJJ2223GJJJJJCGBBEDEDEF545FJDC;:97:99=>CFJE?7779JHIGFGEJE<::;AJ7555:?DADCE@@AEIJJJJJFHJJJIJCBBCC-,,,554:;:976343)0001('''&&&))+223998:9448<4<<=?86BAJGFFEJJJJJIIFJEJJJEHJJD7677===JEDJJHIJJJJJJJEHJGFGEFHABBDGHFGJJIFGJJF><<;A:9*'&$%)*/94/.'&&&('%%'&&('%&)))'&'&(++++('$$$###$%%%$)*&'-**),,-1@HJGGFHEGEFJJDJFHHJGFAAAB999ACFGJJGHFGJGJGJJJFEEB:459,001/*@??CEGJJHFJJJJFFJIJJJJJJJJICCACCD@CIEEHDCBC<=;<732&&&*,(()-55**/550../:96&%$$
@Glass_T7V_5_D3_12_2_4
TGCACAAAACTGTTAGCCTGAAGGCTATGCGGTCGAGTCCAGATCCACCCAGGCTCGTGCAAAATTTCTACCTGTGGCTGCACTTGAACGTGTAGCCTGATAAACTCGGTACCAAATTCCCAGAAAAGAGGCCTCCCGAAAGGGGCTAGTTTTCGTTTTGGTCCGCATCCACCTGTGCGGACCTCGGTACCAAATTCCAGAAAAGAGACGCTTTCGAGCGTCTTTTTTCGTTTTGGTCCATCGAGTGACGCTTAGTTCCTGGTTTGTCTCGTTGAAAGAAGAAACGAGAAACTGAAATACTAGAGTCACACAGGACTACTACGATGATCCAAACCGTTTTAGCGAAAATCGTCGCAGACAAGGCGATTTGGATAAAGCCCGCAAACAGCAGCAACCGCTGGCCAGTTCAGAATGAGTAGCCAGCACGCGACATTTTTATGATGCGCTACAGGGTGCGCGCACGGCGTTTATTCTGGAGTGCAAGAAAGCGTCGCCGTCAAAAGGCGTGATCCGTGATGATTTCGATCCAGCACACATTGCCACCGTTTCTAAACATTACGCTTCGGCAATTTCGGTGCTGACTGATGAGAAATATTTTGGGGAGACTTAATTTCCTCCCCATCGTCAGCCAGATCGCCCGCAGCCGATTTTATGTAAAGACTTCATTATCGACCCTTACCAGATCTATCTGGCGCGCTATTACCAGGCCGATGCCTGCTTATTAATGCTTTCAGTACTGGATGACGACCAATATCGCCAGCTTGCCGCCGTCGCTCACAGTCTGGAGATGGGGGTGCTGACCGAAGTCAGTAATGAACAGGAGCGCGCCATTGCAACTGGGAGCAAAGGTCGTTGGCATCAACGACGGAATATGCCGTGATTTGTCGATTGATTGAACCGTCAAGCTGCGCCGAAACTGGGGCACAACGTGACGGTAATCAGCGAATCCGGCATCAATACTTACGCTCAGGTGCGCGAGTTAAGCCACTTCGCTAACGGTTTTCTGATTGGTTCGGCGTTGATGGCCCATGACGATTTGCCGCGCCGTGCGCCGGGTGTTGCTGGGTCAAAAATAAACTATGTGGCCTGACGCGTGGGCAAGATGCTAAAGCAGCTTATGACGCGGGCGCGATTTACGGTGGGTTGATTTTTGTTGCGGACATCACCGCTGGTCGACGTTCGACAGGCGCCAGAAGTGATGGCTGCGGCACCGTTGCAGTATGTTGGCGTGTTCCGCAATCACGATATTGCCGATGTGGTGGACAAAGCTAAGGTGTTATCGCTGGCGGCAGTGCAACTTACATGGTAATGAAGAACAGCCTTTATATCGATACGCTGCGTGAAGCTCTGCCAGCACATGTTGCCATCTGGAAAGCATTAAGCGTCGGTGAAACCCTGCCCGCCCGCGAGTTTCAGCACGTTGATAAATATGTTTTAGACAACGGCCAGGGTGGAAGCGGGCAACGTTTTGACTGGTCACTATTAAATGGTCAATCGCTTGGCAACGTTCTGCTGGCGGGGGGCTTAGGCGCGGCAACTGTCAGTGAAAGTTAACGCAACTGGCTGCGCAACTGATTTCAGTACCTGTAAAGTCGCAACCGGTAGTCAAAACGCACGTCTTTTGGCCTGGGCTTCCAGACGCTGCGCGCATATTAATAACTCGGTACCAAAGACAAACAATAAGACGCTGAAAAGCGTCTTTTTTCCGTTTTGGTCCTTTGAAGTTTAGGGGATAGTCCAATTATTGAAGGCCTCCCTAACAGGGGGCCTTTTTGTTCTGGTCTCCCTACTGGTCGCAGCCGCATGCGGTCCGGCGAAAAAGGGCGAGGTTTAGCCACCCTGCCCTTTTCTTTAAAACCAGAAAGATTACTTCGCGTTATGCAGGCTTCCTCGCTCGCTGACGCTGCGCTCGGTCGTTCGGCTGCGGCGAGCGGTATTAGCTCACTCAAAGGGTCTTACGCCCCGCCCTGCCACTCATCGCAGTACTGTTGTAATTCATTAACTTTGCTTGCCGACATGGAAGCCATCGCGAAACGACGTGATGAACCTGAATCGCCAGCGGCATCAGCACCTTGTCGCCTTTCGTATGATGTTCATGGTGAAAACGGGGGCGAAGAAGTTGTCCATATTGGCCACGTTTAAATCAAAACTGGTGAAACTCGCGGATTGGCTGAGACGAAAAACATATTCTCAATAAACCCTGTTTCAGGAAATCCACCACAGTTTTCACCGTAACGGCACATCTTGCGAATATATGTGTAGAAACTGCCGGAAATCGTAGTGGTATTCACTCCAGAGCCGATGAAAACGTTTCAGTTTGCTCATGGAAAACGGATGTAACAAGGGTGAACACTATCCCATATCACCAGCTCACCGTCTTTCATTGCCATACGAAACTCCGGATGAGCATTCATCAGGCGGGCAAGAATGTGAATAAAGGCCGGATGAAAACTTGTGCTTATTTTTTCTTTACGGATCTAAAAAGGCCGTAATATCCTGAACAGTATCTTCAGTTATCAGGTACATTGAGCAACTGGCTGAAAAATGTGCCTGGGAAATACTTTACGATGCCATTGGGATATATGAACGGTGGTATATCCAGTGATTTTTTTCTCCATTTTCCGTTGCCTTTCAGGCTCCTGAAAATCTCGATAACTCAGAAAAAATACGCCCGGTAGTGATCTTATTTCATTATGGTAAAAACTGGAAACTGTTTACGTGCAGATCAACGTCTCGTTTTCGCCAAAAGTTGGCCCAGGGCTTCCCGGTATCAACGGGAACACCAGGATTTATTTATTCTGCGAAGTGATCTTCCATTCACCAGTATATTCGCGATAAGCTCATGGAGCGGCGTAACCGTCGCACAGGAAGGACAGAGAAAGCGCGGATCTGGGAAGTGACGGACAGAACGGTCAGGACCTGGATTGGGGAGGCGGTTGCCGCCGCTGCTGCTGACGGTGTGACGTTCTCTGTTCCGGTCACACCACATCGTTCCGCCATTCCTCTGCGATGCCGCATTGTCTGTATGCCGGTATACCGCTGGAACCTGCAAAGCCTGATGGGACATAAGTCCATCAGACCAAACAAAAATCTACACGGAAGACTTGCGCTGGATGTGGCTGCCCGGCACCGGGTGCAGTTTGCGATGCCGGAGTCTGATGCGGTTGCGATGCTCAAACAATTATCCTGAATAAATGCCTTGGCCTTTATATGGAAATGTGGAACTGAGTGGATATGCTGTTTTTGTCTGTTAAACAGAGAAGCTGGCTGTTATCCACTGAGAAGCGAACGAAACAGTCGGGAAAATATCCCATTATCGTAGAGATCCGCATTATTAATCTCAGGAGCCTGTGTAGCGTTTATAGGAAGTAGTGTTCTGTCATGATGCCTGCAAGCGGTAACGAAAACGATTTGAACCTACAGCTTCAGGAGCAATTAGGAAAATCTTCGTGCGGTGTTACGTTGAAGTGGAGCGGTTGTGCGGCAATGGACAGAACAACCTAATGAACACAGAAGCCGTGGTGTGGTCTCTCCTTTTACAGCCAGTAGTGCTCGCCGCAGTCGAGCGACAGGCGAAGCCCTCGGCTGGTACCCTCGCCGAGCTGGGCTGGCCGAGCCGTCTATGGCCCTGCAAACGCGCCAGAAACGCCGTCGAAGCCGTGTGCGAGACACCGCGGCCGGCCGCCGGCGTTGTGGATACCTCGCGGAAAACTTGGCCCTCGCTGGACAAAATGTC
+
0--+++*-/02.+(%&((('()9EEEDDFJA?<0---/*)%%%'&''.14944/3,))*.-,,..-('''*1*3678DJIJFCDEHHJGDC@A,*)((&'(%%(',+*,,*+0.257:542.79>AEF@B>44>;:?;AABBF@=84'&$$&-,.018?***+++---:;778:GA77DCHFEC?==>AAA@DCCDBGGIBGJJJFGHJHGFGHFJEDJEE@EDDJJJB;:6>A.----**)%%%))()'&((&$$%(+(&&&(5)%%&((./.**,,40,+-5.10/.1310,+,+-***((&&(')BA@AAHEDFDA@30,+,//-)(((6,,,,058&&&&'-//0-((((((013@@>CG<;;;511038899?=<8DEIIJJFGFIJJJJJJGJFIGD6556&)''()$##$%$&+,125666>=><;<ACJ@@@BJJJJJJJJCCCAH??FC=?C?888?HBFABABJG>==CCCAAHHEDCG>===FCCEEDHIJJJJGJ??@?D@@:::87763((()0A44412)))('%)))--+,.,'))')CGHEFJGC>=:<=DDD>???;<>AA=<<<:<?JDEBBEFIAA<;;''.8920..3/22863320//0180..-//088,,,-)))()**-/./225588@@BDFHHE@=8425556@DCCD:JJ8;:*)(((=:;@JHFJEJBCECJ?<=>>CJH;999@FFJGEJGFFF@JJJJGHJHAAGHGEJHHGGJJBCADFJJJJJJIHD74495=745@DIGFGJJJJ====FJJHJIJHEFFGFA----9::?>?<6*)'(,,('&-467795223370//--''(*11181+'(+7430,,+++,),)(()&&&%$$&%''%%'$(<>CAJAB<++++--0/***+426''*-27668888::JHJA?@JJGJGFHJFJJJJJJIGHJJJE;:::GDCCJHIIIJJJJIGGJGGE8777?JJJHAAA@AGJJJGJGG867:GJJJHEJJJH51148@CAIJJFFJIJJJIJGJJEE>=;<??A??A::6,,.-/.211114369FJDDDCD7877***++*(%%$%&%%*+,->?BGJHDDDEFCEDGDBA9664-***,63''''7,,,@CDHGJHJEFJFB=<::>BHCCE=@EFDFG?B>;>;5++'&&%&%$$%%$$%%%%&),'%%%%,+'(+'&''&*--.;CECCDADHEJJJHJIJJJGDJIJE@;;GFJJJJHH;J<<<=JJJIIJJJIJGHJJHF>*))((((((),-,-<EFIFIJGJGFEFFECDHDDJAA67973./124622121223540++*'&&%&'18DGJFIJGJJJIHJFDJGJJ??FJJIIIJJAA@?>=B53323>AEJJJFGFEEECC<<8789ABCBDGEA?<;A>JJD=CABHJGJJJIJIJHIFJJJJJJJJJJEDFJHJHJJJGJJJJGIJEEJJACJJEFHHJGJJJJJJ=<<CJFJJIFEBCA85557891-,,-6556ADBIJJIJJIJHFCA?@8832---1*%%%%&+)'##$&'**&$$$%*)()('&')&&''&%##$$((''&''))&''(%$###$%#%'$$$&)'%%$%%+031.,,'%%&''(&$$$%'(((,*''()%&%%%%'+-.:@@CBABBBAGHJGJHFGDDJFH2/--./-&'*/'&')+).3:;@?=>=?B''''JJFBBBAC@=EF>7029>H////555646;4::5...;JFJFIJGIJJJJHCFHIJFJHJJDC@C??B+++,1*'()/0-+'&$#$$$$$%%%%&%%%&.../.)***/-)&%%*))*/10/&%%)**+('&%%%')(&%&(*-5656C<3/98875102,,,110&&&,,.)().+(((=>?AD@ADA???BDEGDI;2223765*)(%%+,,:;?+*++9889>===>::4321000..--+)((+3/0=FCBDEJJJGA?@?G@@>988<?ABCJJIGJJGJJDHFGJJJGGJJJFHIJJF>?>953.1/(('((.56<><<''''865)($$%%%%(**((''((-''&',/''''7<<=?AA=3,;@<;:;<==<GAB?76549-(**(+%%&&*)(((5=BECBEIDEEGJJJDDBDCCB;::=>GEJJGJJJIFFEGJJHDAB@BC2002200;:??74(&%%%%(3989DEA>@CFEECEGJIABAAC=;)&&&())+/0/'&&(&&&*'--,'&$%&%''(((/1.&&%$&%%(%%%$&*+0/.(:GJHJJJJHJHJIBABBEEC<@/,,ADFG333,,,-;DFHJD4443=35*,45***-((3.,+,010,,::CCBC<;;8510+)'&&&&&&&'+..-.5=@@?@>>>654651213656663---:EDCCBBGDI?BFEGJJJ??<66611,++.=CEDGJGFFIFGJJJJJFGHGJJJJHGJGJIFFFICEEDC>?7@8888JJDFGEIABAAJE;AFFA==<3-'&&&%%%%79=><4412;=C<:9)&'(,-+))''''($$%%'&**&%&,23335221-)((&'%%&&((,+./('%$$#$%$$'-.+(&$''-555557)(('3356--,-+***69CDHJCE5:****9DIIBA??BC(('(''&*.'%$$%$%&',+&((()*,-/069>;9330/1111114,*))*2;=<943420019..-,-1443,,/13---.7+''$&*40&&$$$%)'%#%&'&,)(('&&&&(,++--***(),152-./***B@>>///0?765500//463;;BG:/..))+,,*''&&()):;<>BBIFGGJHEGDGEED;;<;=:('$$%%'-)''''*%%-+/19DGFEDEC300//4/,''(+,-24711-+++-.-.,.11.((++224><;::2--,,,,-=CC;:550//331(&&&)''&'((+,09BCECJDJGHIFJEJHJGJJGBBB>>??8664337JFJFIIFJJJFJJJJFJFD;>5@?=?A23204//(((,++*-.***&'(((((%$&&*+'(''(&)(&'(,,67==@@AC99:8<;5+)(&&%%1::@JJJHGDGCGJJD00+))(&%%')*)(''''+(&%%()%$%&'&&('&(*+'&&&/2;AHJJJGJECGE@AABC>6FJC@@DD?>?>=:3643327=722:>B?<6677<777GDEBDCCJJ5445DAA==9>@?F876:ABCD@@A@E;>?EHJJJGEJDDFIJJJJJJHJJJGGJEJJJJGHJGJEJJJBHHFAAAAGEHJHJHFIEFFJGJFGHEEHCBCC>CC:56>?8?6658:;;?;0..---/3<//.****3.6<@C97742111:;=;=BCECDC@AC<;2,,A>;555?A<<IJFEEC@AA2222EIIJIDEEJ7777'''')1.././8?AIGDBCEEBDCBIJJ<;;;G;<9)))).-,++,')+-*'&%%((&&%&())*%%&$%&&0888=BC;:655302789.---/.()),**))**334877-+*,4CHDDJJJI=@?=22214620-+,*))'(%&&&&%)./8:>==>EGDGDJHGEEDIJJHFFJC8894334=,+++43*--.ABACE9888210/%%$&*2-,.,+))))**+5)((&&%&&'*+*../24<=EAC@2111430163556?<88>=DDGFFJJJ?>>=9B?@B?B5555DEFDEFJFJHGFEEHDB@?>8763+**+324?CFC@@@@A001=B>>++++-*+('&'(((%
@Glass_T7V_5_D3_12_2_5
ATCAGCTCACTCAAAGGGTCTTACGCCCCGCCCTGCGCTTCATCGCAGTACTGTTGTAATTCATTAAGCATTCTGCCGACATGGAAGCCATCACAAACGGCATGATGAACCTGAATCGCCAGCGGCATCAGCACCTTGTCGCCTTGCGTATAATATTTGCCCATGGTGAAAACGGGGGCGAAGAAGTTGTCCATATTGGCCACGTTTAAATCAAAACTGGTGAAACTCGCCCAGGGATTGGCTGAGACGAAAAACATATTCTCAATAAACCCTTTAGGGAAATCGGCCAGGTTTTCACCGTAACACGCCACATCTTGCGAATATATGTGTAGAAACTGCGGAAATCGTCGTGGTATTCACTCCAGAGCGATGAAAACGTTTCAGTTTGCTCATGGAAAACGGTGTAACAAGGGTGAACACTATCCCATATCACCAGCTCACCGTCTTTCATTGCCATACGAAATTCCGGATGAGCATTCATCAGGCGGGCAAGAATGTGAATAAAGGCCGGATAAAACTTGTGCTTATTTTTCTTTACGGTCTTTAAAAAGGCCGTAATATCCAGCTGAACGGTCTGGTTATAGGTACATTGAGCAACTGACTGAAATGCCTCAAAATGTTCTTTACGATGCCATTGGGATATATCAACGGTGGTATATCCAGTGATTTTTTTCTCATTTTAGCTTCCTTAGCTCCTGAAAATCTCGATAACTCAAAAAATACGCCCGGTAGTGATCTTATTCATTATCGTGAAAGTTGGAACCTCTTACGTGCCGATCAACGTCTCATTTTCGCCAAAAGTTGGCCCAGGGCTTCCGGTATCAACAGGGACACCAGGATTTATTTACTCTGCGAAGTGATCTTCCGTCACAGGTATTTATTCGCGATAAGCTCATGGAGCGGCGTAACCGTCGCACAGGAAGGACAGAGAAAGCGCGGATCTGGGAAGTGACGGACAGAACGGTCAGGACCTGGATTGGGGAGGCGGTTGCCGCCGCTGCTGCTGACGGTGTGACGTTTGTTACTGTTCCGGTCACACCACATACGTTCCGCCATTCCTATGCGATGCACATGCTGTATGCCGGTATACCGCTGAAAGTTCTGCAAAGCCTGATGGGACATAAGTCCATCAGTTCAACGGAAGTCTACACGAAGGTTTTTGCGCTGGATGTGGCTGCCCGGCACCGGGTGCAGTTTGCGATGCCGGAGTCTGATGCGGTTGCGATGCTGAAACAAGTATCCTGAGAATAAATGCCTTGGCCTTTATATGGAAATGTGGAACTGAGTGGATATGCTGTTTTTGTCTGTTAAACAGAGAAGCTGGCTGTTATCCACTGAGAAGCGAACGAAACAGTCGGGAAAATCTCCCATTATCGTAGAGATCCGCATTATTAATCTCAGGAGCCTGTGTAGCGTTTATAGGAAGTAGTGTTCTGTCATGATGCCTGCAAGCGGTAACGAAAACGATTTGAATATGCCTTCAGGAACAATAGAAATCTTTCGTGCGGTGTTACGTTGAAGTGGAGCGGATTATGTCAGCAATGGACAGAACAACCTAATGAACACAGAACCATGATGTGGTCTGTCCTTTTACAGCCAGTAGTGCTCGCCGCAGTCGAGCGACAGGGCGAAGCCCTCGGCTGGTTGCCCTCGCCGCTGGGCTGGCGGCCGTCTATGGCCCTGCAAACGCGCCGAAACGCCGTCGAAGCCGTGTGCGAGACACCGCGGCCGGCCGCCGGCGTTGTGGATACCTCGCGGAAAACTTGGCCCTCACTGACAGATGAGGGGCGGACGTTGACACTTGAGGGGCCAGACTCACCCGGCGCGGCGTTGACAGATGAGGGGCAGGCTCGATTTCGGCCGGCGACGTGGAGCTGGCCAGCCTCGCAAATCGGCGAAGAACGCCTGATTTTACGCGAGTTTCCCACAGATGATGTGGACAAGCCTGGGGATAAGTGCCCTGCGGTATTGACACTTGAGGGGCGCGACTACTGACAGATGAGGGGCGCGATCCTTGACACTTGAGGGGCAGAGTGCTGACAGATGAGGGGCGCACCTATTGACATTTGAGGGGCTGTCCACAGGCAGAAAATCCAGCATTTGCAAGGGTTTCCGCCCGTTTTTCGGCCACCGCTAACCTGTCTTTTAACCTGCTTTTAAACCAATATTTATAAACCTTGTTTTTAACCAGGGCTGCGCCCTGTGCGCGTGACCGCGCACGCCGAAGGGGGGTGCCCCCCTTCTCGAACCCTCCCGGTCGAGTAGAGCGAGGAAGCACAGGGAACAGCACTTATATATTCTGCTTACACACGATGCCTGAAAAAACTTCCCTTGGGGTTATCCACTTATCCACGGGGATATTTTTATAATTATTTTTTTTATAGTTTTTTTAAATCTTCTTTTTTAGAGCGCCTTGTAGGCCTTTATCCATGCTGGTTCTAGAGAAGGTGTTGTGACAAACTGCCTTTTCAGTGTGACAAATCACCCTCAAATGACAGTCCTGTCTGTGACAAATTGCCCTTAACCCTGTGACAAATTGCCCTCAGAAGAAGCTGTTTTTTCACAAAGTTATCCCTGCTTATTGACTCTTTTTTATTTAGTGTGACAATCTAAAAACTTGTCACACTTCACATGGATCTGTCATGGCGGAAACAGCGGTTATCAATCACAAGAAACGTAAAAATAGCCCGCGAATCGTCCAGTCAAACGACCTCACTGAGGCGGCATATAGTCTCTCCCGGGATCAAAACGTATGCTGTATCTGTTCGTTGACCAGATCAGAAAATCTGGATCACGCCTCCAGGAACATGACGGTATCTGCGAGATCCATGTTGCTAAATATGCTGAAATATTCGGATTGACCTCTGCGGAAGCCAGTAAGGATATACGGCAGGCATTGAAGAGTTTCGCGGGGAAGGAAGTGGTTTTTTATCGCCCTGAAGAGGATGCCGGCGATGAAAAAGGCTATGAATCTTTTCCTTGGTTTATCAAACGTGCGCACAGTCCATCCAGAGGGCTTTACAGTGTACATATCAACCCATATCTCATTCCCTTCTTTATCGGGTTACAGAACCGGTTTACGCAGTTTCGGCTTAGTGAAACAAAGAAATCACCAATCCGTATGCCATGCGTTTATACGAATCCCTGTGTAAGTATCGTAAGCCGGATGGCTCAGGCATCGTCTCTCTGAAAATCGACTGGATCATAGAGCGTTACCAGCTGCCTCGAACTTACCAGCGTATGCCTGACTTCCGCCGCCGCTTCCTGCAGGTCTGTGTTAATGAGATCAACAGCAGAACTCCAATGCGCCTCTCATACATTGAGAAAAAGAAAGGCCGCCAGACGACTCATATCGTATTTTCCTTCCGCGATATCACTTCCATGACGACAGGATAGTCTGAGGGTTATCTGTCACAGATTTGAGGGTGGTTCGTCACATTTGTTCTGACCTACTGAGGGTAATTTGTCACAGTTTTGCTGTTTTCCTTCAGCCTGTGCATGGATTTTCTCATACTTTTTGAACTGTAATTTTTAAGGAAGCCAAATTTGAGGGCAGTTTGTCACAGTTGATTTCCTTCTCTTTCCCTTCGTCATGTGACTTGATATCGGGGGTTAGTTCGTCATCATTGATGAGGGTTGATTATCACAGTTTATTACTCTGAATTGGCTATCCGCGTGTGTACCTCTACCTGGAGTTTTTCCCACGGTGGATATTTCTTCTTGCGCTGAGCGTAAGAGCTATCTGACAGAACAGTTCTTCTTTGCTTCCTCGCCAGTTCGCTCGCTATGCTCGGTTACACGGCTGCGGCGAGCGCTAGTGATAATAAGTGACTGAGGTATGTGCTCTTCTTTATCTCCTTTTGTAGTGTTGCTCTTATTTTAAACAACTTTGCGGTTTTTTGATGACTTTGCGATTTTGTTGTTGCTTTGCAGTAAATTGCAAGATTTAATAAAAAAACGCAAAGCAATGATTAAAGGATGTTCAGAATGAAACTCATGGAAACACTTAACCAGTGCATAAACGCTGGTCATGAAATGACGAAGGCTATCGCCATTGCACAGTTTAATGATGACAGCCCGGAAGCGAGGAAAATAACCCGGCGCTGGAGAATAGGTGAAGCAGCGGATTTAGTTGGGGTTTCTTCTCAGGCTATCAGAGATGCCGAGAAAGCAGGGCGACTACCGCACCCGGATATGGAAATTCGAGGACGGGTTGAGCAACGTGTTGGTTATACAATTGAACAAATTAATCATATGCGTGATGTGTTTGGTACGCGATTGCGACGTGCTGAAGACGTATTTCCACCGGTAATCGGGGTTGCTGCCCATAAAGGTGGCGTTTACAAAACCTCAGTTTCTGTTCATCTTGCTCAGGATCTGGCTCTGAAGGGGCTACGTGTTTTGCTCGTGGAAGGTAACGACCCCCAGGGAACAGCCTCAATGTATCACGGATGGGTACCAGATCTTCATATTCATGCAGAAGACACTCTCCTGCCTTACTATCTTGGGGAAAAGGACGATGTCACTTATGCAATAAAGCCCACTTGCTGGCCGGGGCTTGACATTATTCCTTCCTGTCTGGCTCTGCACATTGAAACTGAGTTAATGGGCAAATTTGATGAAGGTAAACTGCCCACCGATCCACACCTGATGCTCCGACTGGCCATTGAAACTGTTGCTCATGACTATGATGTCATAGTTATTGACAGCGCGCCTAACCTGGGTATCGGCACGATTAATGTCGTATGTGCTGCTGATGTGCTGATTGTTCCCACGCCTGCTGAGTTGTTTGACTACACCTCCGCACTGCAGTTTTTCGATATGCTGGTCGATCTGCTCAAGAACGTTGATCTTAAAGGGTTCGAGCCTGATGTACGTATTTTGCTTACCAAATACAGCAATAGTAATGGCTCTAAGTACCGTGGATGGAGGAGCAAATTCGGGATGCCTGGGGAAGCATGGTTCTAAAAAATGTTGTACGTGAAACGGATGAAGTTGGTAAAGGTCAGATCCGGATGAGAACTGTTTTTGAACAGGCCATTGATCAACGCTCTTCAACTGGTGCCTGGAGAAATGCTCTTTCTATTTGGGAACCTGTCTGCAATGAAATTTTCAATCGTCTGATTAAACCACGCTGGGAGATTAGATAATGAAGCGTGCGCCTGTCAAAACATACGCTCAATACTCAACCGGTTGAAGATACTTCGTTATCGACACCAGCTGCCCCGATGGTGGATTCGTTAATTGCGCGCGTAGGAGTAATGGCTCGCGGTAATGCCATTACTTTGCCTGTATGTGGTCGGGATGTGAAGTTTACTCTTGAAGTGCTCCGGGGTGATAGTGTTGAGAAGACCTCTCGGGTATGGTCAGGTAATGAACGTGACCAGGAGCTGCTTTCTGAGGACGCACTGGATAATCATACCCTTCTTTTCTACTGACTGGTCAACAGACACCGGCGTTCAGTAGAAGAGTATCTGGTGTCATAGAAATTGCCGATGGGAGTCGCCGTCGTAAAGCTGCTGCACTTACCGAAAGTGATTATCGTGTTCTGGTTGGCGAGCTGGATGATGAGCAGATGGCTGCATTATCCAGATTGGGTAACGATTATCGCCCAACAAGTGCTTATGAACGTGGTCAGCGTTATGCAAGCCGATTGCAGAATGAATTTGCTGGAAATATTTCTGCGCTGGCTGATGCGGAAAATATTTCACGTAAGATTATTACCCGCTGTATCAACACCGCCAAATTGCCTAAATCAGTTGTTGCTCTTTTTCTCACCCCGGTGAACTATCTGCCCGGTCAGGTGATGCACTTCAAAAAGCCTTTACAGATAAAGAGGAATTACTTAAGCAGCAGGCATCTAACCTTCATGAGCAGAAAAAAGCTGGGGTGATATTTGAAGCTGAAGAAGTTATCACTCTTTTAACTTCTGTGCTAAAAAACGTCATCTGCATCAAGAACTAGTTTAAGCTCACGACATCAGTTTGCTCCTGGAGCGACAGTATTGTATAAGGGCGATAAAATGGTGCTTAACCTGGACAGGTCCCGTGTTCCAACTGAGTGTATGAGAAAATTGAGGCCATTCTTAAGGAACTTGAAAAGCCAGCACCCTGGAGTCGACACGTTTTAGTCTACGTTTATCTGTCTTTACTTAATGTCCTTTGTTACAGGCCAGAAAGCATAACTGGCCTGAATATTCTCTCTGCGCACTTGTTCCACTTGTATCGTCGGTCTGATAATCAGACTGGGACCACACGGTCCCACTCGTATCGTCGGTCTGATTATTAGTCTGGGACCACGGTCCCACTCGTATCGTCGGTCTGATAATCAGACTGGGACCACGGTCCCACTCGTATCGTCGGTCTGATTATTAGTCTGGGACCATGGTCCCACTCGTATCGTCGGTCTGATTATTAGTCTGGGACCACGGTCCCACTCGTATCGTCGGTCTGATTATTAGTCTGGAACCACGGTCCCACTCGTATCGTCGGGTACGTTAGTCTGGGACCACGGTCCCACTCGTATCGTCGGTCTGATTATTAGTCTGGGACCACGAATCCCACTCGTGTTGTCGGTCTGATTATCGGTCTAGGGACCACGGTCCCACTTGTATTGTCAATCAGACTATCAGCGTGAGACTACGATTCCATCAATGCCTGTCAAGGGCAAGTATTGACATGTGACCGGCTAGCGTCAGTTTCACCTGTTTTACGTAAAAACCCGCTTCGGCGGGTTTTTTATTTTGGTCATCGAGTGATTACAAAGCTTCCATGGTGCCACCTGACGTCTAAGTACCATTATTATCATGACATTAACCTATAAAAATAGGCGTATCACGAGGCAGAATTTCAGATAAAAAAAATCCTTAGCTTTCGCTAAGGATGATTTATGGAATTGACGCTTTCTAGAGTTATGACAACTTGACGGCTACATCATTCACTTTTTCTTCACAACCGGCACGGAACTCGCTCGGGCTGGCCCCGGTGCATTTTTAAATACCCGCGAGAAATAGAGTTGATCGTCAAAACCAACATTGCGACCAACGGTGGCGATAGGCATCCGGGTGGTGCTCAAAAGCAGCTTCGCCTGGCTGATACGTTGGTCCTCGCGCCAGCTTAAGACGCTAATCCCTAACTGCTGGCGGAAAAGATGTGACAGACGCGACGGCGACAAGCAAACATGCTGTGCGACGCTGGCGATATCAAAATTGCTGTCTGCCAGGTGATCGCTGATGTACTGACAAGCCTCGCGTACCCGATTATCCATCGGTGGATGAGGCGTTTTTCGTTAATCGCTTCCATGCGCCGCAGTAACAATTGCTCAAGCAGATTTATCGCCAGCAGCTCCGGATCGCGCCCTTCCCTTACGGCGTTAATGATTTGCCCAAACAGGTCGCTGAAATGCGGCTGGTTGCGCTTCATCCGGGCGAAAGAACCCCGTATTGGCAAATATTGACGGCCAGTTAAGCCATTCATGCCAGTAGGCGCGCGGACGAAAGTAAACCCACTGGTGATACCATTCGCGAGCCTCCGGATGACGACCGTAGTGATGAATCTCTCCTGGCGGGAACAGCAAAATATCACCCGGTCGGCAAACAAATTCTCGTCCCTGATTTTTCACCACCCCCTGACCGCGAATGGTGAGATTGAGAATATAACCTTTCATTCCCAGCGGTCGGTGGATAAAAAAATCGAGATAACCGTTGGCCTCAATCGGCGTTAAACCCGCCACCAGATGGGCATTAAACGAGTATCCCGGCAGCCAGGAGATCATCTGCGCTTCAGCCATACTTTTCATACTCCCGCCATTCAGAGAAGAAACCAATTGTCCATATTGCATCAGACATTGCCGTCACTGCGTCTTTTACTGGCTCTTCTCGCTAACCAAACCGGTAACCCCGCTTATTAAAAGCATTCTGTAACAAAGCCAGAGTACAAGAGCCATAACAAAAACACGTAACAAAAGTGTCTATAATCACGGCAGAAAAGTCCACATTGATTATTTGCACGGCGTCACACTTTGCTATGCCATAGCATTTTTATCCATAAGATTAGCGGATCCTACCTGACGCTTTTTATCGCAACTCTCTACTGTTTCTCCATACCCGTTTTTTGGGCTAGCTACTAGAGAACTTTTCGGATCAAGCTATGAAGGACGCAAAGAGGGAACTAAACACTTTACTAGAGAAAGAGGAGAAATACTAGATGGGTCAAAGTAGCGATGAAGCCAACGCTCCCGTTGCAGGGCAGTTTGCGCTTCCCCTGAGTGCCACCTTTGGCTTAGGGGATCGCGTACGCAGAGGAATTGTCGTCAGCTTGGCAGGGTCAAGTCGTCGGTTGGTATTGCACAAAACTCACTCCTGAAGGCTATGCGGTCGAGTCCGAATCCCACCCAGGCTCAGTGCAAATTTATCCTGTGGCTGCACTTGAACGTGTGGCCTAATAACTCGGTACCAAATTCCAGAAAAGAGGCCTCCCGAAAGGGGGGCCTTTTTCGTTTTGGTCCGCATCCACCTGTGCGGACCTCGGTACCAAATTCCAGAAAAGAGACGCTTTCGAGCGTCTTTTTTCGTTTTGGTCCATCGAGTGGCGCGCTTAGTTCCTCGTTTTCTCTCGTTGGAAGAAGAAGAAACGAGAAACTAAATACTAGAGTCACACAGGACTACTAGATGATGCAAACCGTTTTAGCGAAAATCGTCGCAGACAAGGCGATTTGGGTAGAAGCCCGCAAACAGCAGCAACCGCTGGCCAGTTTTCAGAATGAGGTTCAGCCGAGCACGCGACATTTTTATGATGCGCTACAGGGTGCGCGCACGGCGTTTATTCTGGAGTGCAAGAAAGCGTCGCCGTCAAAAGGCGTGATCCGTGATGATTTCAATCCAGCACGCATTGCCGCCATTTATAAACATTACGCTTCGGCAATTTCGGTGCTGACTGATGCGAATGTTTTCAGGGGAGCTTTAATTTACCTTTACCATCGTCAGCCAAATCGCTCCGCAGCCGATTTTATGTAAAGACTTCATTATCGACCCTTACCAGATCTATCTGGCGCGCTATTACCAGGCCGATGCCTGCTTATTAATGCTTTCAGTACTGGATGACGACCAATATCGCCAGCTTGCCGCCGTCGCTCACAGTCTGGAGATGGGGGTGCTGACCGAAGTCAGTAATGAAGAGGAACAGGAGCGCGCCATTGCATTGGGAGCAAAGGTCGTTGGCATCAACAACCACGATCTGCGTGATTTGTCGATTGATCTCAACCGTACCGCTCACCGAAAGTTCAGGCAGCGACCTGGTCATCAGCGAATCCGGCATCAATACGCTCCAGGTGCGCGAGTTAAGCCACTTCGCTAACGGTTTTCTGATTGGTTCGGCGTTGATGGCCCATGACGATTTGCACGCCGCCGTGCGCCGGGTGTTGCTGGGTGAGAATAAAGTATGTGGCCTGACGCGTGGGCAAGATGCTAAAGCAGCTTATGACGCGGGCGCGATTTACGGTGGGTTGATTTTATGACGTGGCACATGACGTTCAACGTTGAACAGGCACGGGAGTTGTGGTGCCGCTGGGCACCGTTGCGGGTGTGTCAGGCGTGTTCGCAATCACGATATTGCCGATGTGGTGGACAAAGCTAAGGTGTTATCGCTGGCGGCAGTGCAATTGCATGGTAATGAAGAACAGCTGTATATCGATACGCTGCGTGAAGCTCTGCCAGCACATGTTGCCATCTGGAAAGCATTAAGCGTCGGTGAAACCCTGCCCGCCCGCGAGTTTCAGCACGTTGATAAATATGTTTTAGACAACGGCCAGGGTGGAAGCGGGCAACGTTTTGACTGGTCACTATTAAATGGTCAATCGCTTGGCAACGTTCTGCTGGCGGGGGGCTTAGGCGCAGATAACTGCGTGGAAGCGGCACAAACCGGCTGCGCCGGACTTGATTTTAATTCTGCTGTAGAGTCGCAACCGGGCATCAAAGACGCACGTCTTTTGGCCTCGGTTTTCCAGACGCTGCGCGCATATTAATAACTGGTACCAAAGCGAACAATAAGACGCTGAAAAGCGTCTTTTTTCGTTTTGGTCCTTTGAAGTTTAGGGGATAGTCCAATTATTGAAGGCCTCCCTAACGGGGGGCCTTTTTTTGTTTCTGGTCTCCCTACTAGTAGCGGCCGCTGCAGTCCGGCAAAAAAGGGCAAGGTGTCACCACCCTGCCTTTTTTCTTTAAAACCGAAAAGATTACTTCGCGTTATGCAGGCTTCCCTCGCTCACTGACTCGCTGCGCTGGGTCGATTCAGCTATG
+
**28882(''(;CFEJJGJD;;<FBD-CA>99BG@6)&$$%(.1:;<DBFJHJFJEGEDCIHJJIJIJGEDDDJJJHGIGJJIGIJJIFJFJJFJIJJJIJIGJIJJJGJJIJJGJJHJJGJGHGIIJIJJJHGJEFCJJGJJIJJGJGJE888887889CCCFJGJJJGJJJ??@JFJ<;;:IGI998?<<9D87888HJIJJJJIA>?@ACJEGJGJGJJJJHGJ522269:::AA=;;=GHBDBEEHEHFJHABACJ10/.23<JHJJDHJHCABBJBCB(&&(@FIJJJJJJJJJJJGGJGJJEJFGIJGDDDHHGJJJFJJJEFDDFACGC@24();DCJCFDDGJHJJJJJJHIDFH8JJJHJGIHGJJJJJJJJJJJJJJJJGJIJJJIJJJJHHHJGGJJJHEIIJGGJHGJJ?966@6JFIGJFJGHDGA@DGJJHHJIJ9FI?D000009620/0)(()*==99:9;;;EEHIJJIGGJJJJJJJDEJJGFJJJJJHJFJGJJJJHJJJIGJHJFHGJJJJJG32:6<HJJHJIGHJJJJHJJHEHHFJJJ=93<<=>HGJJFJIJJJJJJJCAABJEIGDJEJJJG????FHEFJJJJGGEGGFFJJJJJHIJJJHJJJIJIJJGGJJIJHJIJJJJJJGJJJJJJFJHJGHDJJJGJIJCA:2..234CA?9998AAGDHFFFDBCJJHFE@@@@HJJJGJJJIJJJJIIJGDFAAGEJBDGIFHJI?;8*9;214311189)'$%$(:IFIJJHIGIJJJJH=<<<GGGHFHFJHJHJJJJFGIIJJJJGFDIJG<999BC0/=(DEJGA??@=?A=F?+++-555=>;99:<4))))GHCDFFJCGJIHB=?>CCBFDBFGJGDD@CIBEHDJJJJHFHHHJ@@CJC>==>JDEJFDJHDBACJJJGJHIIFCDA?A<77633456@CFHHEJJJJJGJIGJJHJJJJJJJIJJJJFFG@GJEE??AJJEFHDFGJJJJHFGJIIJIJJADBBJEEFD@>?>8885200/'(((743)CFJJJGGIJFHEGF@II<@:;HFJIIGGBCCDJIHHJJDIIJJJJJJJIIHJJEJHIJIJJJBDFJJJGCFEIHFJJJGHHJJJJJJFJJHJHIJJJJIFEJHA@?98766='''<<;<@CJFIEJJHIHEJFFDHJJJJHFHJGGIGCDAIJ?CBE@;9***+:;:6677<;8,+--+++,BFIJJFGEIFCEDDH?96?;:4+*++>AJGJJJFGJJJJGJJJF<=>DFJJIFGJJJJJJFJGIJJGJIJEGIHJIJJHIJJIH?JJJFIHEEJJDJHIJJIJJJJJHJJJJJGJJJJJJJJJJJJJJJHJFJBCDHJIDGBBCAJJJFFEE----77BACBB<;<<@D@JIJGGJJGJHGJFIGJIJJGJIJJJJFGJJHJEHDF=>>>JGHGGFJC0---DFHJJGJHHJHJGJJJFIGGGJJGJJJGJFHJJJJJJJJFIE><?12246A<7787888FIFC>1-9:;FFFJJJJJJJJJJJGGIHJJJJJJJJIJJJJIEJHHJJJEGJ:989?2222JDBGJHJH3323BFD?AGFGCCEEDEFJGJJJEJJGIJEGJJJJJIHJJJJJHJJJJJGJICBCC++++<<=JJGJJJJJJIJIJGJJJJGGJHJDGJJJGHDGHGJHJJJJJJJGGHCDDDIIJJJJGJGJ77772**-0A@BBADFHJJJJJJJIIAJ@@AAA::::FEEJIGGJIJJJGJFFHJBGBEJJIJFFJHJJHJJJGJIE?@AAHJGHJEIFJJHFFGEB8AGJIDDHJFEADE<<<<EEAEEJJC6444:88=GA@IJHJHJJJJIEJIJHJHJGJHJJJHFGFE6669CFEFFHEDEDGGEDFDJJHHIJGJJHJJIJGCA,,,,1...888&&&&)((''(*+20'&&&,246887:GAJJFJJJHIJEJJJIJHCJ;::;DJHJJJGGIIJJGJJJIJIHFJHEHFCEB><;82((((*+..-3?BD==<@889B@A>;=/...0./,,/+++,;ADJJJJJHJJJJJJJJJEEFFFDJHJJJGDEFIJJJJFIGEIGFBCAFIJEFHJJGGJJIJJJJFFJFF?>=?GGHEFJJGFGJJJJJJJBGHFCB9EJJFDHEJJJHFFJHIHHJJJ??<>>?HHJJIHEIIJHJJJJGIJJJFJGIHJJJJFHGGJJGJIBH@;:;<HFGIJJJJEJIJE?EAFCJJIJFJGEBCDA999;FEGJFGF@???A>?@9DEGIJJJJJEHJGHG5445;)'''444576;;:74((7=DJHGJJJJ2222FIDCDDJJIJB>>>FDECBFDJDG?109?GEBCC@@81B6:IHDEDDGFJHGB7@:90@223JJDFGGJJJJJHIJIGFGIJJJJJIG;;:::5?DE9455''&'*0/23==BGIGFGBGHEJJIHJGHGCABBE@JJJHEBEHJJ=96=JJJIJGFGB:334679<@<<<-??@@@@JJJJFIJJIJIJJDABFJJJJJJFGJGEGEGJJJJJIGJCGFEJIHGFGJ?AJJIGJJJHJIJJJJFDB><DDJJGIEJIJJAEHECGHHJJGDGFJGCIIJJJG@=>>GGJJJJHIA@>DDABEJJBEBCHGD,+++===FHEGCFFFJGJJJHJF7667;8889999ABGHJHJJJJHGFJHIJJFJJJJJFJJHJJHJIJJHIIGFJJJGJFJIFJIJHJJHJJJJJGJFIJJFIJIJHFJA=>AHJDFGCBBHEFGBC@>?>/3>41673/00.---.85663349::9:755512223545?HA?:.../4)'%%%&&&')+1000HHJHGGHJHHIFFJEFA5****00B@@@4444@/.......9:AB@>843//=CJGDFEHDJIJIJJJJJJJJJIGHJJJJJJJJHJJFJJJ<<<<IJA>>>?>C668=HJJJE>BFE<---.54673223@A@GFFJJJIJJEJJJIIEHJGJJJJJJHGJHFJ100./778A41*:/>EFHJGJHFHEJJJJFCDGFHEJHGHJFEJJDEGCFFJGJJIJEJHGJJJIJJIEJJJJJJIFJGGJHJGJHJJJJEJDCECFJEHFJJIEBAA@C;9:9D<998=?JHJJIHJIHFEB@80/8===>?IEF??>?GJJHGGJJJJGJJDHDDJGJFCBAAGCD861,%$#$%%&'(-014<9DAI@@?@;:88:=?8777:98889:IJHHE77675444C>>*)))>?@>8<DEGDFJJIE1(((&'&&+--610000,++JGHJFGCJHJGHIJJJJJJJJJJEGHJJJJJJJJHC>7*****F=CCFFCDCCAF?>==JJJGGE5>?@IJJJHJJFHJFIJJJGJGHJJJJIGGJJFJEDGDHIFFFE@CGFJJJJHJJEJJFEFDIJJIJJJJJJJJJJJEJJJJJGJFJGFHJJGJJJJJJIJJGHJHJGJFHJJDJFJ;;;;655589:;@=:=967?@JCFD<<==JGHJHJHJIHJJHJJJJJEEGB@;<CE=//-3))/03331/0::EGHJHIIFF?>JJJ>?@=JIJJJJJJJJGJJJJAADJHJIJJJJJDJJJEGEJJJJIJJJHHHGJIJJHJJJJJJJJCH@<=9/CJED>AHJIFJJHIJGJHJJJJFB@AFJHJIJJJIFEGGJJHJJJJGEJE=<;;9775243455555D=1111A@@JJJJJFJJJJHJIJJJJEGEJHFGHJJJHIHFJJJJFJJHJB8/BBCIIJJGJJJJJIJGDIDIJGJIHGIJIGGCFJHGGD@@>?B;::;DFJJIJFJEFCJJJFJFD355>?@GGC??@AFFJIJJJJHJJJFJJGIGHIHJJJJJGJJFHFHDGDEJJIEJHGGJJJJJHGJJJGJIJJIJJJFJC>>/,HB<22>@JDHJJGJJGIJJJJHJEDJEJIHJJJGJGGHC@0/1-,,:>>BGJFJFFJJFIIJJJJIFIFJJJJGJGHGJJHJJHFJJJIJJJJJJFC9(((::>;::?==>;;32339996@FHJJJE;;;;=<<70../5944GJGIJJHJEGJHIJFJJJJJHJJJJHJHJHIJJHIJFFJJIIIFFEJGJGJJIJHIJJJJJJFJHJJJJJGJIJJHJJJIJHJGFIJJJIJJJIJJIJIFJGHJJHJJJIJIJJGGFIGJJJJJGJJJJIHJ5545J@JJJGJIHIE@B@AIJJGJJJJJHFDGEGD;3.+.3(999?@FFFBAB@HADCEJJHJGJJJJGJGHEJJFJJJJI;;<DJ@???JJJHJIJJJJEGJJJJ5556?CHJEJHJJJJGHGIJJJJJJJFJJJJHIGJJJHH>>>?JJD7667DEDEJJJJGIJHJHGJJJJ<<<:?>****///JEJD7777F?:77876:=<===C<EBJCBHIJJJFIJJJJJGHHJEDDEJJF><;;J;=;;;DEJEDHCJGJFHIJJDDBBCD?<<;<<778;GABBFGFJJ@?>?DEIGHJJJJJFGJCDC?ABCF>>==EDEEE:>---,(&&'''990000AJFEJGEDDEFGJEJEHJFJIJJJ@?D''''753.+-;JJGFHFDJDGJJIJJHJGGGJECJIJJGIJJIFFGCD>CD>>>?888IJJJJJJIHHD==DEGHIJEJHJJJGIHAB@A8,&&*,0=>/---778;DHIJGJIHFIJJHJGJFGJJGGJJJJJFIG=?>4444JGJFDJEJJGCAE77:>>AFFI>:::9BBEFIIFHFGHJGJJHJFJHHIJJJJHJJJJJJJJIJIIJEGJGEB@=>=<=@BIJIHJJJJIHHJDGJJJJDHHGJIHHJJJJJJIIJJJJJJEJIFIJJ===;JIIJJJHJA@?@DGEHGJHJJIJJJJJJJJJJJJJJJJABAHJ877:;:99=343(&&'3766920+*--*1//./1;@C,>GJIJJJHFJFJHJJFJJJEIJGJDDEJIJFJFEJIJHJJJFJHIJIJJFHJHHJGJGA*&%&'''&,*+-4@A?A;;<9997399;GEGGEDEDC@JJGF?CBDDBIHEBBDFJJJEIGJJHIGIHJJJJJJJJJHFJJHJJJGJGIIII3///+,,,,,,,,-8@ACHJIJJJJJJJGJJFJEEB9BA766B@CA?@D8988;3---397;DBGDGJGJFE007=6ADBJF@@@GJJHJJJHEIIA@@>=@=:>?G9///0GJJJJJJJJJGJJGJGHGBIEEFGFD?>?@DJJJJIJIJIIECB?>2/(((3>>@ABBG@@>>HJJJJGJJJIJJJJJJHJJJJGHHJHJJJEH?@>@D@67CEA?9>???EFJJJCA@@BGIHFIGGFF;;::?>)))1@?CHJHGJEJFIEDJJHJJJHJJJFGJJJDED@EGJJEJJJJJ??@JJJJJJJHJJFHEJIFGIIJIJJJJIJFJJHJHEJ6666EHEGGGEFE=<=FFBFJIJJGIJJCCCGJJJJJJJJJIIJJJHJIFJEHF:><-*,,06??==>?>>0000(''&%'&%&'0;9==EEFJIJJJJIGGJHGIGJJJJJJHEJJJGIH<(''(**+01,-//01>JFIGGIJ5314JEJEFIIJFJIJIJHGGEEHJDCCIJGHDDECFJJJFJFDJFBDEGJIDCCBJHJIJJJJGFEIIJIJJJJGEJJJJJIJHFJJFJJJJJJIJIJIJGJJIJJJJIJBDDCFJJFEJGJJI7769=::>IIGJGFJJJJGJJJJJJJJJJGJIHFGJFGJJJIJDC@7DBAFJDEEJEJIB?=;<>IJHHIGJJIHIIJJFJGJHGFJIJJJJJJFJJJJIHHHJJJFJJJIBDEDJJJJJJJIGJ???@JJFGJFJJJJJJJJHJFJHHJJJJJJJJGHC698JDE<2222CDFFEJJJFCCCHFJB=>AGJJJJGDEABDGE?>5=>?JHJJGEHGJHJJJJJJIJJJJHJJJ@@52.0/.,,.,+++./5777JDEIABCAACBAA=7@IJGHFDAJFFGFIFHJGEDHJGJJIJJJHHJJGGJJGJGGFJJJGJJJHFJJCA@9-,,+,,(''&'+++++>B<<<<>B;?54426,<;;;00/04:=HIJJGFJJEDFHJEJJJG><=<A?A@?;=<98;CGJG:888<999;<9;9888<CDHEJDGEFFI9887<=>A33256=D@@;7374'')1>JHJJJGJJJJJJJJJGBBGJGJHJJHGHJHJFJHJIGGEDE4('*'&%&)-'''2599:<58/0;;<EJJJIGJJJHJJGJJJJFJGJGJJJJJHJJI@ABJJJJGJJJJJJGIJIHGJJACAD@@<110/))'''(()32//5552477-BCCFCDC>==;>99:566----.5667>88,+*'9:<?IJEC@<<ABEJJJJJJJJJJGGJCDC98988?@HJBA;<<AJJJJCCCCCGABCBJJHJJJJGJJ7777999;C@CDGFF??>@J?>D=@A==@BDJGJFDJJJJHIFHDAA8787=556:==>GBGGGFJ===111+,56JHGGGJJIHJJGHE:::55568FIJFFIHGJJIIEIGIJJIHJJJJJJIJJJIJIGHBGGDJJHJJDJJFEJJIJJHIDFGDFH100020,+*)''(&)*)***+/55**+-8++<,<<4446CFDCCCJJIJJJHJIFJBAB?BBCCGCA;:((()3>:///0@CCFJHHIJIJEDGCJHJG<<;:??,+++<79::>>CGJIFDE<74+++-.6*))*AABCECEGFEJGHG=;99?::333538.GFIJJJIJJJJJJHIIJGGGJJJFGJIJJHJGJJFJIJFJGGDBDBDBCCJIGGIJG;;;JIH?@@EJJJDIJDDDFC===CE@@>7;=?5(((40125??EHEEJGJHHJIJIGJJJJJJJJIJJJJJCDCFJJI===<1/(%%%)&&&&//02***+224=?=@JIJGGIHJJJJHHJJHIJJHJJJHIJJJJJJGJJIJGJID@B7;>>;;9;8B?EJFIJJFJHFJJJFJ30..-&%%%*)))''((('(2/4458:EHFGHJHJEIJJIIIJJJJJJJIJJJJGFEEEJHJ;>?7JHHJJJJJHJIJIJJEIE@A?5469:JJJJGJJIJJGH?@@CEJJJJJJHHEGI??ABAFJ<;;;CC=??BCECCJJGF>*))))))4.,,*&&'''+-35:<<CCDHEFGIFJJGJJIIGJFJHJIJJ@A?>?:CCJJJJJJJHJIEJDFEJJEEEJ?@?@=8+(')+244236CBBDDIJJJJGGIIH?==6536@CDC:;EFJJFJHJJJJJJGGJJJJJC=?HIJJJJJJJJJIFGEEABB;:2,+++234::D?>;=GFB???AJDJGGJEHGGFJIJJJJHJJJIHJIFHHJGGJIJJJJJEJJGJJGJBCC222010-+&%,%&*'((,,-4>;EEBCAABBC?FC>653++**43;<ACEJGFHEFGFJHGJ?:878CGJJJJIJJIGJEA,)****+3@?@<320/.(('(-EJJJJJJJGJJCAB@<<<HGJHHJIGDJJHJJJJHJJJGJJJJFJJHHIGJJJJJJHDDDGEHHFBEJBBCJIFJJJJFFC<<;;>@?DFCFEFFJGJJIJJJJJJJIJJFJJEHCDCCHEDD<;;CB?1/2;==;:78DJJJJJJJIIGDEH???@FFGDCIHEGJJCBD><>EHGDIJJJJFJJDD<:<>GJJJJJJJJFEEEHIIJJJJJJFEJJ7777GJIJJJIJGFJGHJGFIGJJJJJJJJJHHJJJJ<JJJJEJJGJGJIJJIJJJJFE=<<<?GJEHJJAEFD=BEIIJG@BAHHJD777----.1.,+*())/45CFGGJ<9:9:;;GHJJJJCDDEJJFGIIJJGDCHCDFCJEJBACF6556FJJ<99:CJGHEEFB:4/%&*-(*'((++'('(>=?AGJHJJJJDDCBEEDDEG6666JFHHDBA0//0<CJIJGJJJFIEECCDCB>81111JEJIJJJJGJHJJJJIJJJJGJJJJJJHJHJJHHJJJJJJJJGFJJHIJJJJJFEGGJJHJGGE>?7::::EIJJIJJIJGJEEJ,,,,<2,'%$%%&%%%&&%'+0//,132460))'(3269>EIGECEJJJHIIJFJJIIJJJHJJF6433>DJIJJIIJJHJJJJGGIFHJJJHJJJJJJJEJIGIJFJJGGJFFJJJJHJIIIGJJIJJIJJDAACJJIG?>>@JJJGG2/?:<:?>:::9555577FHJGJJGFF>@AHHFJJ=>>B@@C''(:@81111564100/8;=@ED31/../002<>>?>@AGFDC;;;:ABCE>@;+**,./862115,,+**++/;;?BEF@IGJJJJFJIJIJFJGIHJJJHJJJGJJJJHJIIJJJFJEJIHJHJJIJJJJJGJJJJJHFJGEC80DBF>?@EHGJEJJBH80HJHJ>001GC@(''':88893)'('&'-)&&$$$$%$&)623@AFIJFD=11=--//578ICFJ><=<CIJ@@AJIEGCEIJFHIGJHJJJJHHJJJDJDDEJ??EHFHJJJ@DF@=CIDG>===@B=<EEJIBA@AGJIJFJJGH1111@JGJJJJJDFEGHJJJJJJJJHJJJGJJJJGGGGDJJGJHJJHJJJJB?83449D@DJB@>=<CJFB00,,;A---112A@ADDFDDAGJJB?AAHGJ95550---799A@DE@@DIJJJHJHJJJJJJHHDJJJ<CJEDHG=9::BG51133+97677D==??EDFHHFABJJJDHJJJJJJJGH7777641253626;::<>7=@@AB@>>;<=JGAA@999:<JJJEHJGJJJJDIIFJJJJJJFJGJJJGJJJIJHJJJHJFH@>=;:9678::<<DCBCEFJ@@>>>>?FCB==<@GJJIJFJFIJHGJHJJJDIGJ?=*)JJDDCGHJA@@@DG?BA@?A>>?0001311CGDIJJJJJIJHHIJHJJEGJC<933==EDD<<BCEFE944.....6720--.1:9;5)((())1256<<FDA:1.%$$,223<<H??A2@:****JGIIJGFJJFGJJHIHDFFHDFDDIFGDHJDEIGEHIJHJJJJIIJEHJHJJFCFA1//)'%%'()(()G1..29IJEFFCD77667*)('''%%%%>>>??;<??<*)))--'&&&.6>JFJFDJJHJJJJJJJJJIJ?;;=>?DFJGFJ=JG;?D?=:..5,,-.34BFCDFJIJJIJJJHJJJJGJGJJH>==?<AAJJJJJJIFJIJGJGIJJJJJJHFGJC:::JJJCDCAFHIGGHH>>>>EDCFIGJFDGDEJJJJGJJJEJFJFIGIHJIJFFIJJJGJGFHJFGA?HBAJGJJJCEJCFJHJJHJEHJ==/../FGEAAABFE@?@AEEJBB2111'&&(&%%&/122245@?@?GFJCEDEJCABBH:---10;0/.(%%&$%&%&)*('(&%%%%((''(*/33/.-,,,56<;=<=BFABB;<<:<;6*%&&$%+-:;EIGICHACBJJIJJJJHJIEJJJJJIHIJJIGJJJGJB;BBB??@JIJJJIBBCCE=:99<<@@=>>>DBCDFFJIJJJGGDHHEGJJGFFGDFJJJJGJJJHIIFIEDHGJEEEFJHFJEDEIDE@?HJGJJJJJJJJJJJJGJJJJJHEJIJGJIJJJJJECCBDDEJHJJJHBGCC?/%#$$'(&%%%$#$##%%'(%%&'*++&((&+('&&&$%(*)'(&&%%&%%$$$&'**+&&%$%'&&%%&$%%&'%$%'')%$#$$$%'(+/EEJJFHHJJJJJJJJJHJJJJJIJJJIJGGHJJJJJFJFJJJJIIJHJIJJJDC99----=?@ABFHJJGJJJJGHJJJJFHFHJGGGJGJIJJ42228JJJJJHEJJFDFHGJFIJIGJJJJIJGJJHHIJJGJIJJJJJGIBAB@JJJJIJFFA=?8@AGBJ;;99:BJFJGJGJJJHJJGIHJJGDHJFJFECBBHEGJJJJJJJDDB;>C@::BA@A@32225*&&'((**)))))))89;99>@5444=99:;CEJJHHHJIIJHFIIJFJJHEGJGECJHHIHGDGGDE?>??JJJJJJFJJFIJJEFEJIHFJHIJ>>>>DFABBAGDEGJGIEJJJJICD?731000105;<BBCEBJJFHJIEHJEDFEJCIJJJJDJHGGJHGJJHJJJJHJJJHJJGFFFGJHJJJFEJEEJF(''043))*0(((7>AAABJJJIJJGJGGJJJJHHHHJJJFE931137300.0//60=EGFJJGEAJGJIHEHGHJJJJJJJIIJJJHIGHGGJGJJBFDJC@?=>>FBDJJBHJJEJDCDFJJHJJJJJIJJFJE@?<8???GDGEIHGJHGFGIJJEJFJI:;;=EA?97784554//..(/079;4441(;BHJGCFJGHJCCA655:6CDDDFJHIFCC@8?744.)12>AA@JIHGDJGJJJJJGJG'''(3/-++(&%%&'&$
@Glass_T7V_5_D3_12_2_6
ACTTTATTTCCGACAAACTGATGTCGTGAGCTTAAACTAGTTCTTGATGCAAATGACGCTTTAAGCACAGAAGTTAAAAGAGTGATAACTTCTTCAGCTTCAAATATCACCCCAGCTTTTTTCTGCTCATGAAGGTTAGATGCCTGCTGCTTAAGTAATTCCTCTTATATATTAAAGGCTTTTGAAGTGCATCACCTGACAGTGGCTCGCGGTCAGAAAAACGGTAACCGCTTAAACTCCAGCCAGATGCGCCATGTATTTAGCGGGTAATAATCTTACGTGAAATATTTTCCGCATCAGCCAGCGCAGAAATATTTCCAGCAAATTCATTCTGCAATGGGTTTGCATCGTTGACCACGTTCATAAGCACTTGTTGGGCGATAATCGTTACCCAATCTGGATAATGCAGCCATCTGCTCATCATCCAGCTGGCCAACCAAACACGATAATCACTTTCGGTAAGTGCAGCAGCTGCGACGGCGACTCCCATCGGCAATTTCTATGACACCAGATACTCTTCGACCGAACGCCGGTGCTGTTTGACCAGTCGGTCGAAAAGAAGGGATGAGATCATCCAGTGCGTCCTCAGTAAGCAGCTCCTGGTCACGTTCATTACCTGACCATACCCGAGAGGTCTTCTCAACACTATCACCCCGGAGCACTTCAAGAGTAAACTTCACATCCCGACCACATACAGGCAAAGTAATGGCATTACCGCGGAGCCATTACTCCTACGCGCGCAATTAACGAATCCACCATCGGGGCAGCTGGTGTCGATAACGAAGTATCTTCAACCGGTTGAGTATTGAGCGTATGTTTTGGAATAACAGGCGCACGCTTCATTATCTAATCTCCCAGCGTGGTTTAATCAGACGATCGAAAATTTCATTGCAGACAGGTTCCCAAATAGAAAGAGCATTTCTCCAGGCACCAGTTGAAGAGCGTTGATCAATGGCCTGTTCAAAAACAGTTCTCATCCCGGATCTGACCTTTACCAACTTCATCCGTTTCACGTACAACGTTTGCCGAACCATGCTTCCCCAGGCATCCCGAATTTGCTCCTCCATCCACGGGGACTGAGAGCCATTACTATTGCTGTATTTGGTAAGCAAAATACGTACATCAGGCTCGAACCCTTTAAGATCAACGTTCTTGAGCAGATCACGAAGCATATCGAAAAACTGCAGTGCGGAGGTGTAGTCAAACAACTCAGCAGGCGTGGGAACGATCAGCACATCAGCAGCACATACGACATTAATCGTGCCGATACCCAGGTTAGGCGCGCTGTCAATAACTATGACATCATAGTCATGAGCAACAGTTTCAATGGCCAGTCGGAGCATCAGGTGTGGATCGGTGGGCAGTTTACCTTCATCAATTTTGCCCATTAACTCAGTTTCAATACGGTGCAGAGCCAGACAGGAAGGAATAATGTCAAGCCCGGCCAGCAAGTGGGCTTTATTGCATAAGTGACATCCGTCCTTTTCCCCAAGATAGAAAGGCAGGAGAGTGTCTTCTGCATGAATATGAAGATCTGGTACCCATCCGTGATACATTGAGGCTGTTCCTCGGGGGTCGTTACCTTCCACGAGCAAAACACGTAGCCCCTTCAGAGCCAGATCCTGAGCAAGATGAACAGAAACTGAGGTTTTGTAAACGCCACCTTTATGGGCAGCAACCCCGATCACCGGTGGAAATACGTCTTCAGCACGTCGCAATCGCGTACCAAACACATCACGCATATGATTAATTTGTTCAATTGTATAACCAACACGTTGCTCAACCCGTCCTCGAACTTCCATATCCGGGTGCGGTAGATCGCCCTGCTTTCTCGGCATCTCTGATAGCCTGAGAAGAAACCCCAACTAAATCCGCTGCTTCACCTATTCTCCAGCGCCGGGTTATTTTCCTCGCTTCCGGGCTGTCATCATTAAACTGTGCAATGGCGATAGCCTTCGTCATTTCATGACCAGCGTTTATGCACTGGTTAAGTGTTTCCATGAGTTTCATTCTGAACATCCTTTAATCATTGCTTTGCGTTTTTTTATTAAATCTTGCAATTTACTGCAAAGCAACAACAAAATCGCAAAGTCATCAAAAAACCACACCGCAAAGTTGTTAAAATAAGAGCAACACTACAAAAGGAGATAAGAAGAGCACATACCTCAGTCACTTATTATCACTAGCGCTCGCCGCAGCCGTGTAACCGAGCATAGCGAGCAAACTGGCGAGGAAGCAAAGAAGAACTGTTCTGTCAGATAGCTCTTACGCTCAGCGCAAGAAGAAATATCCACCGTGGGAAAAACTCCAGGTAGAGGTACACACGCGGATAGCCAATTCAGAGTAATAAACTGTGATAATCAACCCTCATCAATGATGACGAACTAACCCCCGATATCAAGTCACATGACGAAGGGAAAGAGAAGGAAATCAACTGTGACAAACTGCCCTCAAATTTGGCTTCCTTAAAAATTACAGTTCAAAAAGTATGAGAAAATCCATGCAGGCTGAAGGAAACAGCAAAACTGTGACAAATTACCCTCAGTAGGTCAGAACAAATGTGACGAACCACCCTCAAATCTGTGACAGATAACCCTCAGACTATCCTGTCGTCATGGAAGTGATATCGCGGAAGGAAAATACGATATGAGTCGTCTGGCGGCCTTTCTTTTTCTCAATGTATGAGAGGCGCATTGGAGTTCTGCTGTTGATCTCATTAACACAGACCTGCAGGAAGCGGCGGCGGAAGTCGGGCATTTATCGCTGGTAACTTTGAGGCAGCTGGTAACGCTCTATAATCCAGTCGATTTTCAGAGACGATGCCTGAGCCATCCGGCTTACGATACTGACGGGATTCGTATAAACGCATGGCATACGGATTGGTGATTTATTTTGTTTCATTAAGCCGAAACTGCGTAAACCGGTTCGTAACCCGATAAAGAAGGGAATGAGATATCGGTAATTATGTAGTTGGCAGCATTTTATGAAGTGAGCTGTACACGTTTGATGAAACCAAGGAAAAGATTCATAGCCTTTTTCATAGCAGCATGTCCAGGCGGTGGAAAAGGCTTCCCTTGCCGCGAAACTCTGAATTGCTGCCGTATATCCTTACTGGCTTCCGCAGAGGTCAATCCGAATATTTCAGCATATTTAGCAACATGAATCTCAGATACCCGTCATGTTCCTGTAGGTCATCGTGGGTTTAATCTGGTCAACGAACAGATACAGCATACGTTTTTGATCCCGGAGAGACTATATGCCGCCTCAGTGAGGTCGTTTGACTGGACGATTCGCGGGCTATTTTTACGTTTCTTGTGATTGATAACCGCTGTTTCCGCCATGACGAATCCATGTGAAGTGTGACAAGTTTCCATCACTTGATAAAAAAGAGTCAATAAGCAGGGATAACTTTGTGAAAAAACAGCTTCTTCTGAGGGCAATTTGTCACAGGGTTAATGTCAGCGGACAGGAGACTGTCATTTGAGGGTGATTTGTCACACTGAAAGGGCAGTTTGTCACAACACCTTCTCTAGAACCAGCATGGATAAAGGCCTAGGGCGCTTAAAAAAGAAAATATAAAAACTATAAAAAAAATAATTATAAAAATATCCCCGTGGATAAGTGGATAACCCCAAGGGAAGTTTTTTCAGGCATCGTGTGTAAGCAGAATATATAAGTGCTGTTCCCTGGTGCTTCCTCGCTCACTCGACCGGGAGGGTTGGAGAAGGGGGGGCACCCCCCTTCGGCGTGCGCGGTCACGCGCACAGGGCGCAGCCCTGGTTAAAAACAAGGTTTATAAATATTGGTTTAAAAGCAGGTTAAAAGACAGGTTAGCGGTGGCTAAAAACGGGCGGAAACCCTTGCAAATGCTGGATTTTCTGCCTGTGGACAGCCCCTCAAATGTCAATAGGTGCGCCCCTCATCTGTCAGCACTCTGCCCCTCAAGTGTCAAGGATCGCGCCCCTCATCTGTCAGTAGTCGCGCCTCAAGTGTCAATACCGCAGGGCACTTATCCCCAGGCTTGTCCACATCAGTCTGTGGGAAACTCGCGTAAAATCAGGCGTTTTCGCCGATTGCGAGGCTGGCCGCTCCACGTCGCCGGCCGAAATCGAGCCTGCCCCTCATCTGTCAACGCCGCGCCGGGTGAGTCGGCCCCTCAAGTGTCAACGTCCGCCCCTCATCTGTCAGTGAGGGCCAGTTTTCCGCGAGGTATCCACAACGCCGGCGGCCGGCCGCGGTGTCTCGCACACGGCTTCGACGGCGTTTCTGGCGCGTTTGCAGGGCCATAGACGGCCGCCAGCCCAGCGGCGAGGGCAACCAGCCGAGGGCTTCGCCCTGTCGCTCGACTGCGGCGAGCACTACTGGCTGTAAAAGGACAGACCACATCATGGTTCTGTGTTCATTAGGTTGTTCTGTCCATTGCTGACATAATCCGCTCCACTTCAACGTAACACCGCACGAAGATTTCTATTGTTCCTGAAGGCATATTCAAATCGTTTTCATTTTTACCGCTTGCAGGCATCATGACAGAACACTACTTCCTATAAACGCTACACAGGCTCCTGAGATTAATAATGCGGATCTCTACGATAATGGGAGATTTTCCCCAACTGTTTCGTTCGCTTCTCAGTGGATAACAGCCAGCTTCTCTGTTTAACAGACAAAAACAGCATATCCACTCAGTTCCACATTTCCATATAAAGGCCAAGGCATTTATTCTCAGGATAATTGTTTCAGCATCGCAACCGCATCAGACTCCGGCATCGCAAACTGCACCCGGTGCCGGGCAGCCACATCCAGCGCAAAAACCTTCGTGTAGACTTTCCGTTGGAAACTGATGGACTTATGTCCCATCAGGCTTTGCAGAACTTTCAGCGGTATACCGGCATACAGCATGTGCATCGCATAGGAATGGCGGAACGTATGTGGTGTGACCGGAACAGAGAACGTCACACCGTCAGCAGCAGCGGCGGCAACCGCCTCCCCAATCCAGGTCCTGACCGTTCTGTCCGTCACTTCCCAGATCCGCGCTTTCTCTGCCTTCCTGTGCGACGGTTACGCCGCTCCATGAGCTTATCGCGAATAAATACCTGTAACGAAGATCACTTCGAATGGAAACTGGAAACCCTGGTGTCCCTGTTGATACCGGGAAGCCCTGGGCCAACTTTTGGCGAAAATGAGACGTTGATCGGCACGTAAGAGGTTCCAACTTTCACCATAATGAGAATAAGATCACTACCGGGCGTATTTTTTGAGTTATCGAGATTTTCAGGAGCTAAGGAAGCTAAAATGGAGAAAAAAATCACTGGATATACCACCGTTGATATATCCCAATGGCATCGTAAAGAACATTTTGAGGCATTTCAGTCAGTTGCTCAATGTACCTATAACCAGACCGTTCAGCTGGATATTACGGCCTTTTTAAAGACCGTAAAGAAAAATAAGCACAAGTTTTATCCGGCCTTTATTCACATTCTTGCCCGCCTGATGAATGCTCATCCGGAATTTCGTATGGCAATGAAAGACGGTGAGCTGGTGATATGGGATAGTGTTCACCCTTGTTACACCGTTTTCCATGAGCAAACTGAAACGTTTTCATCGCTCTGGAGTGAATACCACGACGATTTCCGGCAGTTTCTACACATATATTCGCAAGATGTGGCGTGTTACGGTGAAAACCTGGCCTATTTCCCTAAAGGGTTTATTGAGAATATGTTTTTCGTCTCAGCCAATCCCTGGGTGACTTCACCAGTTTTGATTTAAACGTGGCCATTATGGACAACTTCTTCGCCCCCGTTTTCACCATGGGCAAATATTATACGCAAGGCGACAAGGTGCTGATGCCGCTGGCGATTCAGGTTCATCATGCCGTTTGTGATCGCTTCCATGTCGGCAGAATGCTTAATGAATTACAACAGTACTGCGATGAGTGGCAGGGCGGGGCGTAACCCTTTGAGTGAGCTGATACCGCTCGCCGCAGCCGAACGACCGAGCGCAGCGAGTCAGTGAGCGAGGAAGCCTGCATAACGCGAAGTAATCTTTTCGGTTTTAAAGAAAAAGGGCAGGGTGGTGACACCTTGCCCTTTTTTGCCGGACTGCAGCGGCCGCTACTCATAGGGAGACCAGAAACAAAAAAAGGCCCCCGTTAGGGAGGCCTTCAATAATTGGACTATCCCTGAAGCCAAAAGGACCAAAACGAAAAAAGACGCTTTTCAGCGTCTTATTGTTCGTCTTTGGTACCGAGTTATTAATATGCGCGCAGCGTCTGGAAAACCGAGGCCAAAAGACGTGCGTCTTTGATGCCCGGTTGCGACTGTACAGCAGAATTAAAATCAAGTCCGGCGCAGCCGGTTTGTCAGCTTCCACGCAGTTATCTGCGCCTAAGCCCCCCGCCAGCAGAACGTTGCCAAGCGATTGACCATTTAATAGTGACCAGTCAAAACGTTGCCCGCTTCCACCCTGGCCGTTGTCTAAAACATATTTATCAACGTGCTGAAACTCGCGGGCGGGCAGGGTTTCACCGACGCTTAATGCTTTCCAGATGGCAACATGTGCTGGCAGAGCTTCACGCAGCGTATCGATATACGGCTGGCTGCATTACCATGCAGTTGCACTGCCGCCAGCGATAACACCTTAGCTTTGTCCACCACATCGGCAATATCGTGATTGCGGAACACGCCAACATACTGCAACGGTGCCGCAGCCATCACTTCCTGCGCCTGTTCAACGTTGACGCAACGCGGTGATGTCGCAACAAAAATCAACCCACCGTAAATCGCGCCCGCGTCATAAGCTGCTTTAGCATCTTGCCCACGCGTCAGGCCACATACTTTATTCTCACCCAGCAACACCCGGCGCACGGCGGCGTGCAAATCGTCATGGGCCATCAACGCCGAACCAATCAGAAAACCGTTAGCGAAGTGGCTTAACTCGCGCACCTGAGCGTAAGTATTGATGCCGGATTCGCTGATTACCGTCACGTTGTGCCCCAGTTTCGGCGCAAGCTCGCGGGTACGGTTGAATCAATCGACAAATCACGCCGATCGCGGTTGTTGATGCCAACGACCTTTGCTCCCAATGCAATGGCGCGCTCCTGTTCCTCTTCATTACTGACTTCGGTCAGCACCCCCATCTCCAGACTGTGAGCGACGGCGGCAAGCTGGCGATACTGGTCGTCATCCAGTACTGAAAGCATTAATAAGCAGGCATCGGCCTGGTAATAGCGCGCCAGATAGATCTGGTAAGGGTCGATAATGAAGTCTTTACATAAAATCGGCTGCGGGGCGATTTGGCTGACGATGGGGAGGAAATTCTGAAAGCTTCCCTGAAAATATTTCTCATCAGTCAGCACCGAAATTGCCGAAGCGTAATGTTTATAAATGGCGGCAATGCGTGCTGGATCGAAATCATCACGGATCACGCGCTTTGACGGCGACGCTTTCTTGCACTCCAGAATAAACGCCGTGCGCGCACCCTGTAGCGCATCATAAAAATGTCGTGCTCGGCTGAACCTCATTCTGAAAACTGGCCAGCGGTTGCTGCTGTTTGCGGGCTTCTACCCAAATCGCCTTGTCTGCGACGATTTTCGCTAAAACGGTTTGCATCATAGTCCTGTGTGACTAGTATTTAGTTGCTCGTTTCTTCTTCTTTCCAACGAGAGAAAACGAGGAACTAAGCGCGCCACTCGATCAACCAAACGAAAAAAGACGCTCGAAAGCGTCTCTTTTCTGAAGAATTGGTACCGAGGTCCGCACAGGTGGATGCGAACCAAACAAAAAAGGCCCCCCTTTCGGGAGGCCTCTTTTCTGGAATTTGGTACCGAGTTATTAGGCCACACGTTCAAGTGCAGCCACAGGATAAATTTGCACTGGCATAGGGATCAATCAGACTCGACCGCATAGCCTTCAGGAGTGAGTTTTGTGCAATACCAACCGACGACTTGACCCTGCCAAGCGGCACCAGATTTCTTGCGTACGCAATCCCCTAAGCCAAAGGTGGCACTCAGGGGAAGCGCAAACTGCCCTGCAACGGGAGCGTTGGCTTCATCGCTACTTTGACCCATCTAGTATTTCTCCTCTTTCTCTAGTAAAGTGTTTAGTTCCCTCTTTGCGTCCTTCATAGCTTAATCCGAAAAGTTCTCTAGTAGCTAGCCAAAAAAACGGGTATGGAGAAACAGTAGAGAGTTGCGATAAAAAGCGTCAGGTAGGATCCGCTAATCTTATGGATAAAAATGCTATGGCATAGCAAAGTGTGACGCCGTGCAAATAATCAATGTGGACTTTTCTGCCGTGATTATAGACACTTTTGTTACGCGTTTTTGTCATGGCTTTGGTCCCGCTTTGTTACAGAATGTCTTTAATAAGCGGGGTTACCGGTTTGGTTAGCGAGAAGAGCCAGTAAAAGACGCAGTGACGGCAATGTCTGATGCAATATGGCAACTGACTCTTTGAATGGCGGGAGTATGAAAAGTATGGCTGAAGCGCAAAATGATCCCCTGCTGCCGGGATCTCGTTTAATGCCCATCTGGTGGCGGGTTTAACGCCGATTGAGCAAGGCTAACGGTTATCTCGATTTTTTTATCGACCGACCGCTGGGAATGAAAGGTTATATTCTCAATCTCACCATTCGCGGTCAGGGGGTGGTGAAAAATCAGGGACGAGAATTTGTTTGCCGACCGGGTGATATTTTGCTGTTCCCGCCAGGAGAGATTCATCACTACGGTCGTCATCCGGAGGCTCACGAAAATGGTGTCGCCAGTGGGTTTACTTTCGTCCGCGCGCCTACTGGCATGAATGGCTTAACTGGCCGTCAATATTTGCCAATACGGGGTTCTTTCGCCCGGATGAAGCGCACCAGCCGCATTTCAGCGACCTGTTTGGGCAAATCATTAACGCCGGGCAAGGGGAAGGGCGCTATTCGGAGCTGCTGGCGATAAATCTGCCTGAGCAATTCTTTATGCGGCGCATGGAAGCGATTAACGAGTCGCTCCATCCACCGATGGATAATCGGGTACGCGAGGCTTGTCAGTACATCAGCGATCACCTGGCAGACAGCAATTTTGATATCGCCAGCGTCGCACAGCATGTTTGCTTGTCGCCGTCGCGTCTGTCACATCTTTTCCGCCAGCAGTTAGGGATTAGCGTCTTAAGCTGGCGCGAGGACCAACGTATCAGCCAGGCGAAGCTGCTTTTGAGCACCAGCCGGATGCCTATCGCCACCGTCGGTCGCAATGTTGGTTTTGACAATCAACTCTATTTCTCGCGGGTATTTAAAAAATGCACCGGGGCCAGCCCGAGCGAGTTCCGTGCCGGTTGTGAAGAAAAAGTGAATGATGTAGCCGTCAAGTTGTCATAACTCTAGAAGCGGCCGCGAATTGCAGAAATCATCCTTAGCGAAAGCTAAGGATTTTTTTTATCTGAAATTCTGCCTCGTGATACGCCTATTTTTATAGGTTAATGTCATGATAATAATGGTTTCTTAGACGTCAGGTGGCACCATGGAAGCTTTGTAATCACTGGATCACCGGAACAAAACCCGCCGAAGCGGGTTTTTACGTAAAACAGGTGAAACTGACGCTAGCCGGTCACATGTCAATACTTGCCCTTGACAGGCATTGATGGAATCGTAGTCTCACGCTGATAGTACAATCGACAATACAAGTGGGACCATCATACAGACCGATAATCAACCCGACAACACAAGTGGGATCGTGGTCCCAGACTAATAATCAGACCGACGATACGAGTGGGACCGTCGTACAAGTTAATAATGGACCCGACGAAGGTTTACGAGTGGGACCGTGGTTCCAGACTAATAATCAGACCGACGATACGAGTGGGACCGTGGTCCCAGACTAATAATCAGACCGACGATACGAGTGGGACCATGGTCCCAGACTAATAATCAGACCGACGATACGAGTGGGACCGTGGTCCCAGTCTGATTATCAGACCGACGATACGAGTGGGACCGTGGTCCCAGACTAATAATCAGACCGACGATACGAGTGGGACCGTCGTCAGTTGATTATCAGACCGACGATACAAGTGGAACAGTGGGCCCAGAGAGAATATTCAGGCCAGTTATGCTTTCTGGCCTGTAACAAAGGACATTAAGTAAAGACAGATAAACGTAGACTAAAACGTGGTCGCATCAGGGTGCTGGCTTTTCAAGTTCCTTAAGAATGGCCTGGATCCCCTCTATACACTCAGTTGGAACACTGGGACCTGTCCAGGTTAAGCACCGTTTGTCGTG
+
&&))(&''''2)))))+.2..?@CJCJDEEEJD;CFDGB@B<343..007/)'(&(((+*+/.45555??AIJJGGJJJJGJJJJFJJDEECJFADCFFJEFIJIGJJABCCGEJEA;87<@8885**+CJEJJHEE889GJGJFJIJJJE<99JJHFIJJJGAA90D=<;;:79;;<99783)))732223/,,,..**&%%%%&'&$%&&'&(('()(('&%$#$#$%&'(%%%&*&$$&&$#$$&&%$&&'''((''$$%%'58@>=>,++*0/-/''',221,+++995)888D?><<==99:8777:E@>>?FF;FJFHGJJJCCHHGD?'&'&&&&&'%$$$$$%'&)9=@JJGJEEDDGFFDHDHIJJJIJJJJJ:997878<<JI----GGIJJFEFDJ;;:==A/0/.0//IFBDACEDC7))))10./3(((.../CEGFJJJIJJJHDDIJJJEJ?>>9841'&%%*/039<<=>>>>??>FGAA@@FGF@?@@EJFJIIHJJJJGEI>7778-,,-,++,+,,'''--+%+),,651&%%%%%&09:BHEHGEB))((24:57:<<11577223.)''*//1<@@@=>>CFCHCDDFJIHHIJJHEAB@A,,,-HIAJJIJJJJIHHJA>@@DEFIJFGDFHADGHJJ==<<>9778;:2///2-++-))**2.<>B@@??DF;::;H?>>@GJC:::CFJHGJHHE@@A@A:;;;=:55545:;>B<<889;EJJDDEFJJ@DE@?-,,,GJ5445*))*91111:?BBCBC?555552553<///1643399:9:?@FEJEGHHJJIGJIHJJJ433310**+-00067GGCHD==@@ICB;4@?FJJJEGJ997:GJB@76>@IDDFHFIJJJIHJJHIEGFGJEC@IFDEAA;;;;JJJJJIDJHJHFEBGHIHJJJFHJJIDJGJJIJ@0003>=><=>>JJEH>;::JJJFJHIGHD@A@@+(:0555..///<=,?HGEIGHFGHJIJJJJJ@@=>?<(-.%&&0,)))--0;@@AAC;1.))*7:;<=<=>1111?ED==::;EHHHEHEJ==IJGA@930(()88;;820-())*JFFABACFJDDCDFJCFIJHGFJHGIJJFJHAEGACBEJJJE@/.-112:2ACDGGGH====<1/-.?DBCDDFCB@>>9<=BHJJJJJJJIJHGIGGJHHJDBAA8<=F==<=1-++*,)))+7:196/..-0;;:89//.))*,,,()(),0--89GC=GFGGIIJJIJFJJJJJGGEIGGJHEGDCHFIA<;<BIGHHAACEJJGJJIJJJJJAA@BJIGJJJIJHHIJJJHJFJJFBA@?=6665221>F>;978888EJJDCAA@D@=..../70.-&,*)&&&''02/068@?BDCFJAA@AC@AAJIFEFGJC533312,++&+)&%%&&&&%%%%&*.*)(.8989>A@-,,-99,(((''))137966;ACGFFEDFFJGC>B??>52388;?BEDJFDJHJFEGJJJJHHGJJJFID-,,,,,,82211///134)))*9:@DBECEJJJGB@AAJJB@>33)'&&&EJFJGJJJHGGJGGJJGJHJICFGE=<99001235/.,2.../116:@?<9==CDJJIJGJHJJJJHJJFHGIJIJJFJHEGJJJFFFEJ:99:=D6558?@??@@9;;756>??=:<>=?74--''&'(*++CHGDEBB::D>>>>GJEJHJJJJJJJJHJJJJJGJHJHJGJJJJIJJFHIIIHHDDF7666EHFGFJGFGJJJJGJIJJJDJJJJ::::((((6;@AEJJJJFGJGJFE920///?BFEJJJFEDJEFFGJJJJJFJHGJFJGGIDIGJGJHHFHJD?===87777;;=BB;;;;JJJGJJGJJGJJJJJJD@JJ<999;FDDB77=@BCECDEFHJEGGGJHJJFGEIGGJIJHHJHJJJJJJEDDFJ==<=DJEHJJJJJJHJJJIFJFFCHHFGHGHGJJHIJJJJHJIJCHCDHJJ@:FHGFJJHIJJHGEDGECJGJJFGJ111JJJB>5888DJEIDAB@HDB?<<6667EEDCACFFJJI@@??DDBBBGFJ::::DGB988)))1231-'$#$%&(*.359;;954'77JJ=;9:C><;<AFGJHFJIJJJGJGJGGFJF@JJJJIIJJGJHHJJGJJJJHFJEJHICABBCE??><==>BBACBFGGJFCD?F;:86&&&&'+112////67::=<;;>CBC+++/:5//A@FJBBBCIIJHJJJJIJFEDEBBJFHIGJJHJGGJGJF@JJEGEGJEHFBA--.8;21//2))++75211:;D<=<=?@HGHIJIJHDG@@@A::::EIHIHJIJJGJJJGJGHHGGJHJIJJJFGHJIGJJJJJGIJEJIJFHGJJJJHIHJJHJJJJJJJ>><?AJJJCFJIJC=:DHBDJJJJJIJJEFDFFFJFGJJJHJDDBJEHIJJFHGHJHJJHJJJJGHJJEGFHAEDJJJJHG@8776=BAACGGIJGJJJJFJJJJIIJJJIJJGJJJJJJJJJEECCHJEECB@EDDFJJJJJJJJJIJJJHJJJJJJJEEIJHJHEGE=<==ACCGJJGGJJ;::;A>1110..../010777BGJEGFJHJG6766<778>??@C89:>=A>A88DHJFDJJFJFHHEJFJGJHFJJCFIFCHJIA@CBFJEEEBDJJHJJJHJIHJHJFJJJJJJJFE))))J?==>>IHFF??>>CEDEBDFBIHGJDC>>=?J4C>;4+*+-----/100169=@BBDBCA3<;;<@>=>>AGHJJFIJFJ>>6569C@AA@::99CB1+*()5>;:::B>?669@EGFHJGJDJIEJFJICB;*''&''-11-((()24DEFGEIDDCDJIIJIJFD=??99930.++,/.+)(''&)*+89?ABCEFJIJFD=<<<>2-,+%%%&(*;=;;=>GJHHHA?-8=----358<,'%%##&&%&%&$#######$%$$$$('*)())%$#$')((%%%%$$%(&''%$%*))((.59<>IJB@?=AADDBB@=65/'%$$$##$%%'%&$##$'+**)'(((--))'))(''&(%%%%1,().51+*&%&''%%&%)97@JDGEGDHFDGHGIJHJGFDC;;<AGE<321,,+223>==;:;=@?C?>=8(((&&''&$$('%&%$%$%%%()(,11122A;@@BA5411*(*'$$###$&%$%((+))++177000.0/*,&&&(02434''''),'&&&((()-:<=?EDEIGDDBEA????A??@JJIHFBAAEBIEDDEJIA@?6333>HHJJJEJJJJFDHDJJGJJHJIJJHHJEHFEDDEFA;@BAB;DFEEFCC0001BA98884556210---(('%%'('$$$$$%%##$')*1<@><;:989:987775559888211:54.../JGGHFGHEEDJJDJGFEJJJHGFEEFIGFG??@>?A(%&&%%%''((+,--,*)'(,+-*,,2A?CDDGJEFHDFJJIHJ@?A>>??CEC?:878=96,)('((()-12(*()'&&'.CEFGFEGGACBA@@:976,'$2+,++*&%&'(())**+/((''5BJCEAB<;=IHGEIFGEFHCEFFGHIHED?>JHEGFGJFJJJJ????@776688A@HEGJIFFEIJJDCBABCJJFGHJHJHJJGIIHJIJJGFHEEJJCCBAD=<3.:<BEJJIGIGD999:ACB7('((237ED@BA?+***/-+-+,0.01))),?@AA2++..>CFHFDCJCC;;:;2100++,,68776;98978:;9888...3599<?;;;;;<??><@@CJJJHJJDCCDGJECFCB:31114>>==<<<;9;6666?DD@@BHE>;CIEJCBH;<JHFJJJJ@B@@BBEDFIJJGJJIEBC:::7986339;HJJHEIFA@AAJJJJJHJJJGJJJIGJIIJECBDGJJHJJGGJFBDJJ@><;;>1000315599:;EJJJJC<<<<==<:88/,+,-../8953338><110066;....'&&'BDEHEFFJBB76-3,,312---ADJJGJIJJJJJJJJHJFGJJJJJJJFECB?===82//('%$%')/***+%%%+01BACB>=94/+-.-))'()))'')7<CFFEECEJJJJJIGGJJJJJJJGGGGDB?@?;:9;<;<<4//../0))))8856245689==GJJFF9644+++56-52*&(...1.223677;<?@HIFDDAJGIHJGCBJDEDEBB=??>J@@<:;:@:<999:;88:HGJGJJJJGF<<<@A5442455599EDECEBG@JGJEDCFGFE?<;<<<JJJJJHIJFCCC1001>ABFJJJJJCEDIIJC@@AJHHJIEJDJJJGGHJFJJHGEFJJHJJ@=AGD:9:6555B>:89=>JJHJJHGHJDBFFCJE3223>CBI=DDGFIDIJJGB:;;85--7BJIDDBC:@CDIGGJEJJGGEBBAEEDBB@FFCFGJJIHGFJJHJFJJIGJGJJHJFJFJFH:5534<*%%&''()BG<<=====AEA11017679;<@ACGDGCBBB>JEJJJJJJIJJJIJJFHJJHGJGGJJDBGADF0001><2,1:7((::<=G??@;;384---3?=865*)((/2866112633960:)*JIJJJJGJHJIFIFDCDDCJ=<JJGIJJJJJGD==<>FC'''''&+&&/<<::=>?==::GEJIIJFFJGJJJIJJIGIJJIJGGHJGI>=)))0-0//62----,//0>?=<>AAEHJGJFI@=:;>==5@GJIHJJIJJJJJJJFG@BIBEJ858@@2223JJHGJJJHJJFJFJJJJJJJ?99:@<--50//*(&&+-.237756:<IIJJGDDGFJFJJDJJJJJGJFJDD=<?EBACH@DEJIJJJJJJGJJJJJJJBBDFEFC;:98<;@@@5444CEJJGIJEJHBC?=?>2223A;8:@=AAAI9337;>=>ABBABBHCJJJJJIGGJJGJFJJJJHHJJCBBC=BBD5444JDJGGJGGJGJFHEC>::>?>=GJIFEC;C><?;;<H<EACFFGFB<92/./BDJFGJJB@@AFHDFGDJJD==>=A@CBAA@BIBI<;;8887000/+*)),,'''(&&((+*((((%$#%$&%%%'%''&&)2.'&&'-/2@>=@?;EE=GCHJJIHJDFH?CBA8=AD@::99::;,,,00/4::;9::;<>C@?A@JIJ4444FJEGBFFI>944<;>?:9?DAB@@>92+&((5/,,,,??A?JGHJJJJJJCFB8@B:878@EEGCBCDHFJJJJGJIGJHJGEIFJJGEHEEFG:100@=AJJJJEJJJHJJHJIIFJIJJJHJJJJJGHJGHJIHIJJGIJIIIFGFIIFJJIJJJJJGGJJJDJJ><::=GHJJJDEDGFJJJJJIJIJIJJJJJJJFGFF;;;;JFJJJJGIHIJJGDAJC?A?>=@DCEAHHJHDJAJJBA541/0087779DIJJGE@J>=HJF?=;6566;?>@C@JHIDJFEJJJBCEBCJH934/***+:5544?A@ACDFJEJJJHJHJGJJJJGJHGEHJJJJFIFHEHGJJGGHD@BJIIHJJIJJJJHJJJJJJJJBJHJJJEGFGHJIJIJIEFJGJIHGHDJEADJHIEDGJJJJJEEBBGC@4>C/,+,023+((((//DEBJJJEJJJIJJEJJJHJGJJJGJFJEC11055424356EGDFDEDJJJJJJFEJGJGJJJJJFDEGHJHJJJDEGJGAA@EEFFGJI????FJE985/'%$%%(*-.+...9;5479<;=>@**))--''&''''4344:::9D<99>HC<FCFDGJJFJJEF555>FEJGJJJHDIJGGJJHJIFJEJFGIJJJFGJJEJECDJJFJEHDE;9;:7;9=A>>??@4/.467B:::433243659>>IHHJJJJJJGJIHJHJBGDCEEB??@@FDCABBDJIIG7777AB<ABB;++*,-*)'%'',+46/;>?EBEBDFJIJJJE;<--344<:;<91./5-,,,<;?>ABCHHFEBE>3239>==>A?JHJJJJEFGJGJHHIHIJFJJJJGJJJJJBAB>EGJHJJGIJJJJHJJHGGJJJJJJIJJJEDCB/998<><9F?0+**66///@@BBGEIJHEJFJJ)()''))--)'''(+/=>BADJJJJIBAAJEA2//)))27=<9656////<?;GGEDCCCF<AJC////..-01>AEIEJJJJJJFDCIIJJJJJJFJGFE;;;;HJIJJJEEG==<<JHEEIEBB6:<''')356DCFFJJJJDCECJHJJEGGGJJJGJJJIHJJGDHGIHJGJGEHDGGJJF@===;:5,12+662(''(('**./23103/.--6>@@?A@AFFHGHGJJJJJ@@?<6,6((((24..>AJFJJJHGE@=<=../.7676<729B>>=<EDEGGJGGFGHJIJFGJHJHIJJJJJJJJGIJJJJJJIJJJGJHJJJFJJIJHHJFDFFGJHJHJJJIGGIJJJJJJJJJJHJJJBBC@JJJIJJJIFHDFEJIE0///@9::;>IJEFIJFHB9888CDEIJJJJHJJJJF9300,++?ADEEGHJGJIHIGIJJEHHJGJFJJJIJIHJIJA@@?>=41*)(('&'())$$%%4779FCBCDCED;;;<HJJJIIIIEJJIHJ..-.5*//012):BB@FJHJJJJGFJIJFIJEDCDGJJJGJJJJFEDJJGCCGIJHDDBFJIJJGJJFF??;;=?DJG8788GJJGJHJ5-;<:+6455CBAJJDE<;<=JHGGJGJDJGDF655488???;999:CACFJJJJHJJJIJJJGJHHEGJJA@?@JECBCEEEECJB@@;<C<2/..55119::A999;:77794776203<<9799;<<=BE@???DFJC==<8777;::A>@A6666;<;@@@HGF@9896:734@BGEJHJJJJJJJJIJJJGJFJJHJJJGJHF@BBE?>>>GEBCB76/,,-/=>DDAB?AACJEIJIJJJIJDCCBGJJJJJJJJHJF@?0-2-()1//:/++,;CCB@A?=9;:;FJCHEEDB,*)(*878;---.++++1101-(((.('''0,''''66457,***9999<3-><=DGEIDHJJJJJGIFFFEHBA;BC=,FBCD@44JDFJF@C?AB92210000-.+1<?>JCDDGIGGHEJI@@?@IJGFFFIIJAA?@FCDB==>93223::FGEHGJGHJJJHGJJJJJHIHJJJJJJJIDJFHGJFDCACDDIJFJJJFJFGGJFIJJF@99==B?>?=@<?:5@>??5554449877>>ECHIJCCCIC@??FJEBBBJJIHHFJJEJJJEE0000CCJI><9865.'&&''-/44-(*=>AJJJJEJJH.--*,--BB=<<557BFAEDGEGFIGCCBCJHJGIJJJIEJGJJJJJJJJGIHHJIGFC:9800003,**,878889><<<JJ::66*)'*84:<CFCDHJDIIJJJJH@JGJFE?::JJH?FHJBB<;<BBA@=C:99?<FE??AA@99-++++4?@;22+''((('',%&=>>?DFCJE@<;9---78888GJEEE?@@AE@@>8643776>>>:3DJDJACCDAEDHJJJGJJHHGJIIJGFFGJHJJIFFIJJJJJJGIIFJD872//##&'/00377/.-/%%%%''+++-/)'''))*219/+,724470<:DD=A?>DFDHIJIEJFEEECA====B>=<445/--.,,**-57993226@BIGJG???>C@@GHJBA:9&&&32020.*'%((+(*15668?BFEBB>==<221031+1++('')*3563'%%)<>=@>CBC?;;=;5>@@JGJJJF9669A--,'''(('&&''*10279<>CIFCHEE?;88:90,-00@CEGJHHHJ;888@ABACGIHC1110//.*%%%'''$$$%(''''89<DJJGFJFGHJFIA.--.6@A5444/,++1++2238:86;GDDHJEDGIJJJJJJJIJJGGIFDHJGHJEFECA;:<;9916''9:5677FEGD88?CGEEHGJFJJJFCG@>>=BJJJB?=>=?FIIEEDCBDEFHHEIFGIJCBA?@@ABA@@JGFFDHEJHCEHEC><7766<??AABJHCC>53><>@?DGFEIFIHJJHFJEGE@JHF>>?@7EFEBCGJFGJJJJHH6656B@@AEJIJEJFA@666+*+-)&&%%&'8ADDB@A@ADDGFFHEEFI9885557>BCDGEC87356>DAABD:::;@=:9:;765BDIJGJJJJJGHJJHIIJJGIFJJJHFGJIJIJGJJIJFG<;;:<BBHFHHJIJJIHB@@ADGIABBCJFJJJFEG>BHIFJIJJBBB???AGJJFJIHHJHJJJJJJJJJIJJGGB>(''&&&&677666?==920//3,))+.,554444/-.0..-.B;;;<JJ=JFJGJDFEDJEFJJHFGJDIFIIJIEEDCEEJHJGGJJJJJFD56>=A985,('$$$##$##$%$%&,-/589997>;998796567CA@@@BCJJJJJGJEHEHJJE+++,99JJEDEDJJ?C92<..-3>>D@JJJHJIFGJFFIJJGJJJJIJFJFJ==7-,,-&$$&*+()''''))*+19;>?AAJFDHGHFJDD>@@AEEJFJJGJFFDIDC@DDDGGJJJFJEFGJJ8878GJHJFDFCGJJEFC95334FFG@?@8663434/---9>E;:9;<CGJDDDA75/+,,-*+3;FGFEEECEFEGCCJ6@@?D>>?JEBA<<<<>ADACEJJGGJHJGGHJFFEFFEJJG@6..**+(00+++,))),/00//031220223<:<<<<<B@?GGEDCCGCCEA?@BDJJFIIJJIJJECIHII<;;<HJJJHJJ4444DBBGJJIEEEHDBCB<8HHJJJJJJFFFIJFDCCBABCIJJGJGIJJJJ>GJF?HGJI7777>?>?HJJGIFHHEJJFJIJJH8<:5)('&%%&345;446JJJJJJIFB::;;?54-),%&.,,-.+''''&&&4466899FCGJHHGGGFJJJ<,++*****+*,;<;::-,,.5499;GCCFFGFEA>643427;9<76447?9999ACCEDE2113@HCDDJJHGH:99:JHBBADFJJFHJHG??=:76623988777-''''4=78=JGJJIFFGIHJJHEDCB=>4102:,8CBECDJJF9999EJIEEFFJGDJDJHGJJGGGJF=;ICJH>=>9:9971//0334@JJIJJIJJJHHJ<==B655.('))<<?@??@7@F>>??JDFECBDBBBC9::;JGGJFGJJHJJ''')JIFJCBBCGFJJEEHEJHJJGJE?HEJEGFCJJJA??CJFHCDIC;8<<>FGFJGFE<IJGGIJHJJJ444;FJJJJJJHJJIJJJJJJJJJGJ@@@@JJJHJJJJJJJEICCHJJJBBBCAB85345)))):7778CJEGGJ@BCJJJGJGJJHHEHJ:9-..6B@CBJJJIJJJGJFJCA@<<<FDA>=>;:;=DHJJGGA@ABJEJJHHEGJIIJGJJJJJJJJJJJII?=>>>ICCDFJFJG88611-,.3410/.-.0037+++%%$%&$$$%%$%$$%'8222898:@CJIEGEEGFHHCDDEJIIJIBDDCIIDJEJJJIJJFJJJHGHFIJJGJJJEFFFJFGJHJJHHJIJJJIFJJJJJIHIHIJJCAA000056799:E6447,,,+++,''''-87:;6-,,-*'''($%()**+,,,.5477440-'&&'.+31/0+,+'&&',3539??@:::5544=>?@=?FJFJHJFDCA32214325/*(),:;<>/''%$$$&(&&&&$&+***%%%*-*).)&%&&0.,(()(()-256>D?=>=AJGJIFCCBDDJJJHJJJHHFEFEGHFJJJIJJJJJJJJJJJJJJIIJJJHIJGJHJJJIEJJJJJIEJJGJJFDEHHJJIDIFJHIFJJJJJGHJFGHHJIFFCDEHEFIJFJIEEFHHBBCEGC?@==<658478<CJGEHDBHHECAA>>@@AAAHA@;;<HJJJJFJJJIGFJDFCDFFD@5565777541;CDGJJJGDGFJFJJ9867)((''&''%%$$$%&'---.4;;:<=?DJGEFDJIJJFEG,,,188687549ACEFCD;;;<JHIJIFJJJJIFGJJJFIJJJGGEJ5444FEJEJJDBBEDADEA?<:;89DGFJIFBBA>=<7FGHGGHF;999@HFJIJHJHJIJ?>>GJFHEEJJGHJ@<<JJJJCCCDE&&&&%%&&&&/45FIJCDDHFFJBEDJC/-,*,,A4444JJJHFJJJGBAB110,,-4+'%%'&
@Glass_T7V_5_D3_12_2_7
TAGTCCGGGTGGTGCTCAAAAGCAGCTTCGCCTGGCTGATACGTTGGTCCTCGCGCCAGCTAAGACGCTAATCCCTAACTGCTGGCGGAAAAGATGTGACAGACGCGACGGCGACAAGCAAACATGCTGTGCGACGCTGGCGATATCAAAATTGCTGTCTGCCAGGTGATCGCTGATGTACTGACAAGCCTCGCGTACCCGATTATCCATCGGTGGATGGAGCGACTCGTTAATCGCTTCGCCGTCGCCGCAGTAACAATTGCTCAAGCAGATTTATCGCCAGCAGCTTGAATAGCGCCCTTCCCCTTGCCCGGCGTTAATGATTTGCCCAAACAGGTCGCTGAAATGCGGCTGGTGCGCTTCATCCGGGCGAAAGAACCCCGTATTGGCAAATATTGACGGCCAGTTAAGCCATTCATGCCAGTAGGCGCGCGGACGAAAGTAAACCCACTGGTGATACCATTCGCGAGCCTCCGGATGACGACCGTAGTGATGAATCTCTCCTGGCGGGAACAGCAAAATATCACCCGGTCGGCAAACAAATTCTCGTCCCTGATTTTTCACCACCCCCTGACCGCGAATGGTGAGATTGAGAATATAACCTTTCATTCCCAGCGGTCGGTCGATAAAAAAATCGAGATAACCGTTGGCCTGGATGATAAACCCACACAGATGGGCATTAAACGAGTATCCCGGCAGCAGGGGATCATTTTGCGCTTCAGCCATACTTTTCATACTCCCGCCATTCAGAGAAGAAACCAATTGTCCATATTGCATCAGACATTGCCGTCACTGCGTCTTTTACTGGCTCTTCTCGCTAACCAAACCGGTAACCCCGCTTATTAAAAGCATTCTGTAACAAAGCGGGACCAAAGCCATGACAAAAACGCGTAACAAAAGTGTCTATAATCACGGCAGAAAGTCACGTTGATTCTGCCGCAGCGTACTGTTCCATAACATTATCCATAAGATTAGCGGATCCTACCTGACGCTTTTTATCGCAACTCTCTACTGTTCTCCATACCCGTTTTTTTGGGCTAGCTACTAGAGAACTTTTGAATAAAGGTGCTGTGAAGGACGCAAAGAGGGAACTAAACACTTTACTAAGAAAGAGGAGAAATACTAGATGGGTCAAAGTAGCGATGAAGCCAACGCTCCCGTTGCAGGGCAGTTTGCGCTTCCCTGAGTGCCACCTTTGGCTTAGGGGATCGCGTACGCAAGAAATCTGGTGCCGCTTGGCAGGGTCAGTCGTCGGTTGGTATTGCACAAAACTCACTCCTGAAGGCTATGCGGTCGAGTCCGAATCCCACCCAGGCTCAGTGCAAATTTATCCTGTAGTTGTTCACTTGAACGTGTGGCCTAATAACTCGGTACCAAATTCCAGAAAGAGCCTGCGAAGGGGGGCCTTTTTCGTTTTGGTCCGCATCCACCTGTGCGGACCTCGGTACCAAACTCCAGAAAGAGACGCTTTCGAGCGTCTTTTTTCGTTTTGGTCCATCGAGTGGCACACTACGTTCCTCGTTTTCTCTCGTTGGAAGAAGAAGAAACGAGAAACTGAAATACTAGAGTCACACAGGACTACTAGATGATGCAAACCGTTTTAGCGAAAATCGTCGCAGACAAGGCGATTTGGGTAGAAGCCCGCAAACAGCAGCAACCGCTGGCCAGTTTTCAGAATGAGGTTCAGCCGAGCACGCGACATTTTTATGATGCGCTACAGGGTAGCCACGGCGTTTATTCTGGAGTGCAAGAAAGCGTCGCCGTCAAAGGCAGGTTAAATGCGTGATGATTTCGATCCAGCACGCATTGCCGCCATTTATAAACATTACGCTTCGGCAATTTCGGTGCTGACTGATGAGAAATATTTTCAGGGGAGCTTATTAATTTCCTCCATGGTCAGCCAAATCGCCCCGCAGCCGATTTTATGTAAAGACTTCATTATCGACCTTTACCAGATCTATCTGGCGCGCTATTACCAGGCCGATGCCTGCTTATTAATGCTTTCAGTACTGGATGACGACCAATATCGCCAGCTTGCCGCCGTCGCTCACAGTCTGGAGATGGGGGTGCTGACCGAAGTCAGTAATGAAGAGGAACAGGAGCGCGCCATTGCATTGGGAGCAAAGATTGGTGAGTCAACAACCGCGATCTGCGTGATTTGTCGATTGATCTCAACCGTAGCCCGCGAGCTTGCGCCGAAACTGGGGCACAACGTGACGGTAATGGCGGAAACCGGCATCAATGAGCTACGAGGTGCGCGAGTTAAGCCACTTCGCTAACGGTTTTCTGATTGGTTCGGCGTTGATGGCCCATGACGATTTGCACGCCGCCGTGCGCCGGGTGTTGCTGGGTGAGAATAAAGTATGTGGCCTGACGCGTGGGCAAGATGCTAAAGCAGCTTATGACGCCAGCGCTGCCGGTGGGTTGATTTTTGTTGCGACATCACCGCGTTGCGTAAACATGAACAGGCGCAGGAAGATGATGGCTGCGGCACCGTTGCAGTATGTTGGCGTGTTCCGCAATCACGATATTGCCGATGTGGTGGCAGAAGCTAAGGTGTTATCGCTGGCGGCAGTGCAACTGCATGGTAATGAAGAACAGCTGTATATCGATACGCTGCGTGAAGCTCTGCCAGCACATGTTGCCATCTGGAAAGCATTAAGCGTCGGTGAAACCCTGCCCGCCCGCGAGTTTCAGCACGTTGATAAATATGTTTTAGACAACGGCCAGGGTCGACCGGGCAACGTTTTGACTGGTCACTATTAAATGGTCAATCGCTTGGCAACGTTCTGCTGGCGGGGGGCTTAGGCGCGGATGACTGCGTGGAAGCGAGCACAACGGGCTGCACCGGACTTGATTTTAATTCTGCTGTAGAGTCGCAACCGGGCATCAAAGACGCACGTTTTTTCGCCTCGGTTTTCCAGACGCTGCGCGCATATTAATAACTCGGTACCAAAGACGAACAATAAGACGCTGAAAAGCGTCTTTTTCGTTTTGGTCCTTTGAAGTTTTAGGGGATAGTCCAATTATTGAAGGCCTCCCTAACGGGGGGCCTTTTTTGTTTTTCTGGTCTCCCTACTAGTAGCGGCCGCTGCAGTCCGGCAAAAAAGGGCAAGGTGTCACCACCCTGCCCTTTTTCTTTAAAACCGAAAAGATTACTTCGCGTTATGCAGGCTTCCTCGCTCACTGACTCGCTGCGCTCGGTCGTTCGGCTGCGGCGAGCGGTATCACTTCACTCAAAGGGTCTTACGCCCCGCCCTGCCACTCATCGCAGTACTGTTGTAATTCATTAAGCATTCTGCCGACATGGAAGCCATCACAAACGGCATGATGAACCTGAATCGCCAGCGGCATCAGCACCTTGTCGCCTTGCGTATAATATTTGCCCATGGTGAAAACGGGGGCGAAGAAGTATCATATTGGCCACGTTTAAATCAAAACTGGTGAAACCACAATGGCTTAGACAGAAAAACATATTCTCAATAAACCCTTTAGGGAAATGGCGAGGTTTTCACCGTAACACGCCACATCTTGCTGATATTGTGTTAAAGAAAACTGCCGGAAATCGTCGTGGTATTCACTCCAGAGCGATGAAAACGTTTCAGTTTGCTCATGGAAAACGGTGTAACAAGGGTGAACACTATCCCATATCGCCAGCTTCACCGTCTTTCATTGCCATACAGAAATTCCGGATGAGCATTCATCAGGCGGGCAAGAATGTGAATAAAGGCCGGATAAAACTTGTGCTTATCTTTCTTTACGGTCTTTAAAAAGACCGTAGTATCCAGCTGAACGGTCTGGTTATAGGTACATTGAGCAACTGACTGAAATGCCTCAAAATGTTCTTTACGATGCCATTGGGATATATCAACGGTGGTATATCCAGTGATTTTTTTCTCCATTTTAGCTTCCTTAGCTCCTGAAAATCTCGATAACTCAAAAAATACGCCCGGTAGTGATCTTATTTCATTATGGTGAAAGTTGGAACCTCTTACGTGCCGATCAACGTCTCATTTTCGCCAAAAGTTCGCCCAGGGCTTCCCGGTATCGACAGGAACGCCCGGATTTATTTATTCTGCGAAGTGATCTTCCGTCACAGGTATTTATTCGCGATAAGCTCATGGAGCGGCGTAACCGCAGCGTTTCACACAGGAAGGACAGAGAAAGCGCGGATCTGGGAAGTGACGGACAGAACGGTCAGGACCTGGATTGGGGAGGCGGTTGCCGCTGCTGCTGACGGTGTGACGTTCTCTGTTCCGGTCACACCACATGAGCCCGCCATTCCTATGCGATGCACATGCTGTATGCCGGTATACCGCTGAAAGTTCTGCAAAGCCTGATGGGACATAAGTCCATCAGTTCAACGGAAGTCTACACGAAGGTTTTTGCGCTGGATGTGGCTGCCCGGCACCGGGTGCAGTTTGCGATGCCGGAGTCTGATGCGGTTGCGATGCTGAAACAATTATCCTGAGAATAAATGCCTTGGCCTTTATATGGAAATGTGGAACTGAGTGGATATGCTGTTTTTGTCTGTTAAACAGAGAAGCTGGCTGTTATCCACTGAGAAGCGAACGAAACAGTCGGGAAAATCTCCCATTATCGTAGAGATCCGCATTATTAATCTCAGGAGCCTGTGTAGCGTTTATAGGAAGTGTTCTGTCATGATGCCTGCAAGCGGTAACGAAAACGATTTGAATATGCCTTCAGGAACAATTAAATCTTCGTGCAGTGTTAAGCTGAAGTGAACGGATTATGTCGGCAATCGACGGAACAACCTAATGGAAAGCCAAGCCATCATCATCCTTCCCAACGGTCGTCTCGCCGCAGATCGACGACAGGGCGAAGCGCTCGGCTGGTACCTCGCGCCGCTGGGCTCGCGGCCGTCTATGGCCCTGCAAACGCGCCAGAAACGCCGTCGAAGCCGTGTGCGAGACACCGCGGCCGGCCGCCGGCGTTATGAATACTGCTCGCGGAAAACTTGGCCCTCACTGACGGATGAAGAGGCGGACGTCGACACTTGAGGGGCAAGCTACCCGGCGCGGCGTTGACAGATGAGGGGCAGGCCTGATTTCGGCCGGCGACGTGGAGCTGGCCAGCCTCGCAAATCGGCGAAAACGCCTGATTTTAGACTCCACGGTGGTCTGGACGAGCCTGGGGATAAGTGCCCTGGTATTCAACCTGAGGGGCGCGACTACTGACGGTAGGGGCGCGATCCTTGACACTTGAGGGGCAGAGTGCTGACAGATGAGGGGCGCACCTATTGACATTTGAGGGGCTGTCCACAGGCAGAAAATCCAGCATTTGCAAGGGTTTCCGCCCCTTTCGGCCACCGCTAACCTGTCTTTTAACCTGCTTTTAAACCAATATTTATAAACCTTGTTTTTAACCAGGGCTGCGCCCTGTGCGCGTGACCGCGCACGCCGAAGGGGGGTGCCCCCCCTTCTCGAACCCTCCCGGTCGAGTGAGCGAGGAAGCACAGGGAACAGCCTATTATTTGCTCTACACACGATGCCTGAAAAAACTTCCCTAGGGGTTATCCACGCTCTCCACGGGGATATCTTTATAATTATTTTTTTTATAGTTTTTAAATCTTCTTTTTTAGAGCGCCTTGTAGGCCTTTATCCATGCTGGTTCTAGAGAAGGTGTTGTGACAAACTGCCCTTTGAGTGTGACAAATCACCCTCAAATGGCAGTTCTGTCTGTGACAAATTGCCCTTAACCCTGTGACAAATTGCCCTCAGAGAACTATTTCACAAAGTTATCCCTGCTTATTGACTCTTTTTTTCTTGGTCGCCAATCTAAAAACTTGTCACACTTCACATGGAATTCTAGTGGCGGAAACAGCGGTTATCAATCTCAAGAAAACCAAGAATTCGCACAATCGTCCGATGAAACGACCTCACTGAGGCGGCATATAGTCTCTCCGGGATCAAAAACGTATGCTGTATCTGTTCGTTGACCAGATCAGAAAATCTGATGGCACCCTACAGGAACATGACGGTATCTGCGGGAATCCATCTTGCTGATCTGAAAATATCGGATTGACCTCTGCGGAAGCCAGTAAGGATATACGGCAGGCATTGAAGGTTTCGCGGGGAAGAAGATGGTTTTTTATCGCCCTGAAGAGGATGCCAGCGGTCAAAAGGCTATGAATCTTTTCCTTGGTTTATCAAACGTGCGCACAGTCCATCCAGAGGGCTTTACAGTGTACATATCAACCCATATCTCATTCCCTTCTTTATCGGGTTACAGAACCGGTTTACGCAGTTTTGGCTTAGTGAAACAAAAGAAATCACCAATCCGTATGCCATGCGTTTATACAACAATTCCTGTGTCAGTATCGTAAGCCGGATGGCTCAGGCATCGTCTCTCTGAAAATCGACTGGATCATAGAGCGTTACCAGCTGCCTCAAAGTTACCAGCGTATGCCTGACTTTCGCCGCCGCTTCCTGCAGGTCTGTGTTAATGAGATCAACAGCAGAACTGCGATATGCGCCTCTCATAAGTAAAAAGAAAGGCCGCCAGACGACTCATATCGTATTTTCCTTCCGCGATATCACTTCCATGACGACGGATAGTCTGAGGGTTATCTGTCACAGATTTGAGGGTGGTTCGTCACATTTGTTCTGACCTACTGAGGGTAATACCGGCACAGTTTTGCTGTTTCCTTAGGCCTGCCATGGATTTTCTGGTGTTTGAACTGTAATTTTTAAGGAAGCCAAATTTGAGGGCAGTTTGTCACAGTTGATTTCCTTCTCTTTCCCTTCGTCATGTAACTTGATATGGGGGTTAGTTCGTCATCATTGATGAGGGTTGATTATCACAGTTTATTACTCTGAATTGGCTATCCGCGTGTGTACCTCTACCTGGAGTTTTTCCCACGGTGGATATTTCTTCTTGCGCTGAGCGTAAGAGCTATCTGACAGAACAGTTCTTCTTTGCTTCCTCGCCAGTTCGCTCGCTATGCTCGGTTACACGGCTGCGGCGAGCGCTAGTGATAATAAGTGACTGAGGTATGTGCTCTTCTTATCTCCTTTTGTAGTGTTGCTCTTATTTTAAACAACTTTGCGGTTTTTTGATGACTTTGCGATTTTGTTGTTGCTTTGCAGTAAATTGCAAGATTTAATAAAAAAACGCAAAGCAATGATTAAAGGATGTTCAGAATGAAACTCATGGAAACACTTAACCAGTGCATAAACGCTGGTCATGAAATGACGAAGGCTATCGCCATTGCACAGTTTAATGATAACCCGGAAGCGAGGAAAATAACCCGGCGCTGGAGAATAGGTGAAGCAGCGGATTTAGTTGGGGTTTCTTCTCAGGCTATCAGGAATGCCCGAGAAAGCAGGGCGACTACCGCACCCGGATATGGAAATTCGAGGACGGGTTCAGCAACGTGTTGGTTATACAATTGAACAAATTAATCATATGCGTGATGTGTTTGGTACGCGATTGCGACGTGCTGAAGACGTATTTCCACCGGTAATAGGGGTTGCTGCCCATAAAGGTACGTTACAAAACCTCAGTTTCTGTTCATCTTGCTCAGAATCTGGCTCTGAAGGGGCTACGTGTTTTGCTGGTGAAGATTCAGCCCAGGGAACAGCCTCAATGTATCACGGATGGGTACAAAATCTCGATCTCACTGCAGAAGACACTCTCCTGCCTTTCTATCTTTGGGGAAAAGGACAATACTGGCTTCTGCGATAAAGACGCTACTGCTGGCCGGGGCTTGACATTATTCCTTCCTGTCTGGCTCTGCACCGTATTGAAACTGAGTTAATGGGCAAATTTGATGAAGGTAAACTGCCCACCGATCCACACCTGATGCTCCGACTGGCCATTGAAACTGTTGCTCATGACTATGATGTCATCATTATTGACAGCGCGCCTAACCTGGGTATCGGCACGATTAATGTCGTATGTGCTGCTGATGTGCTGATTGTTCCACGCCTGCTCGTTGTTTGACTACACCTCCGCACTGCAGTTTTTGATATGCTTCGTGATCTGCTCAAGAACGTTGATCTTTAAAGGGTTCGAGCCTGATGTACGTATTTTGCTTACCAAATACAGCAATAGTAATGGCTCTCAGTCCCCGTGGATGGAGGAGCAAATTCGGGATGCCTGGGGAAGCATGGTTCTAAAAAATGTTGTAGGTGAAACGGATGAAGTTGGTAAAGGTCAGATCCGGATGAGAACTGTTTTTGAACAGGCCGTTGATAGACGCTCTTCAACTGGTGCCTGGAGAAATGCTCTTTCTATTTGGGAACCTGTCTGCAATGAAATTTTGAATAGTCTGATTAAACCACGCTGGGAGATAGATAATGAAGCGTGCGCCTGTTATTCCAAAACATACGCTCAATACTCAACCGGTTGAAGAATACTACCGTTATCGACACCAGCTGCCCCGATGGTGGATCTCGTTAATTGCGCGCGTAGGTAATGGCTCGCGGTAATGCCATTACTTTGCCTGTATGTGGTCGGGATGTGAAGTTTACTCTTGAAGTGCTCCGGGGTGATAGTGTTGAGAAGACCTCTCGGGTATGGTCAGGTAATGAACGTGACCAGGAGCTGCTTGCTTGAGGACGCACTGGATGATCTCATCCCTTCTTTTCTACTGACTGGTCAACAGACACCGGCGTTCGGTCGAAGAGTATCTGGTGTCATAGAAATTGCCGATGGGAGTCGCCGTCGTAAAGCTGCTGCACTTACCGAAAGTGATTATCGTGTTCTGGTTGGCGAGCTGGATAATGAGCAACGCTGGTTCTCCAGATTGGGTAACGATTATCGCCCAACAAGTCTTTATGAACGTGGTCAGCGTTATGCAAGCCGATTGCAGAATGAATTTGCTGGAAATATTTCTGCGCTGGCTGATGCGGAAAATATTCACGTAAGATTTACCCGCTGTATCAACACCGCCAAATTGCCTAAATCAGTTGTTGCTCTTTTTCTCACCCCGGTGAACTATCTGCCCCGGTCAGGTGATGCACTTCAAAAAGCCTTTACAAATATAAGAGGAATTACTTAAGCAGCAGGCATCTAACCTTCATGAGCAGAAAAAAGCTGGGGTGATATTTGAAGCTGAAGAAGTTATCACTCTTTTAACCTCTGTGCTTAAAACGTCATCTGCATCAAGAACTAGTTTAAGCTCACGACATCAGTTTGCTCCTGGAGCGACAGTATTGTATAAGGGCGATAAAATGGTGCTTAACCTGGACAGGTCCCGTGTTCCAACTGAGTGTATAGAGAAAATTGCGGCCATTCTTAAGGAACTTGAAAAGCCAGCACCCTGATGCGACCACGTTTTAGTCTACGTTTATCTGTCTTTACTTAATGTCCTTTGTTACAGGCCAGAAAGCATAACTGGCCTGAATATTCTCTCTGGGCCCACTGTTCCACTTGTATCATCAGTATGATCATCGGACTGGGACCACGTGCCGCTCGTATGGTCGGTTGATTCTGCGTCTGGGACCACGGTCCCACTGGTGCTGGTGGTTTGAATAATCGGACTGGGACCACGGTCCCACTCGTATCGTCGGTCTGATTATGCATCTGGGACCATGGTCCCACTCGTATCGTCGGTCTGATTATTAGTCTGGGACCACGGTCCCACTCGTATCGTCGGTCTGATTATTCATCTGGAACCACGGTCCCACTCGTATCGTCGGTCTGATTATTAGTCTGGGACCACGGTCCCACTCGTATCGTCGGTCTGATTATTGGTCTGGGACGCCAATCCCATTCGTGTTGTCGGTCTGATTATCGGTCTGGGACCACGGTCCCACTTGTATTGTCAATCGATTGTCAGCAGTTAACTAATTCCATGATCCTATCGGCAAGTATTGACGTGACCGGCTAGCGTCAGTTTCACCTGTTTTCGTAAAAACCAGCTTGGCAGCTTTACTTTTGGTCATCGAGTGATTACAAAGCTTCCATGGTGCACCTGACGTCTAAGAAACCATTATTATCATGACATTAACCTATAAAAATAGGCGTATCACGAGGCAGATTTTGATCCAAACATTTCCTTTCGCTAAGGATCATTATGAAAATAGCGGCCGCTGCTCCGTTATGACAACTTGACGGCTACATCATTCACTTTTTCTTCACAACCGGCACGGAACTCGCTCGGGCTGGCCCCGGTGCATTTTTTAAATATACCACGAGGAGTCGTTGATCGTCAAAACCGACGTTCGG
+
))(((*-.1=?>@EIFJJIHIHJC@@@A:9=<=BA<7432)&-.1,,,9CJ>==?JJHC;3&'+,+,****>>HFIIGJJJJJJFJJIIJJJJJHHJ@AEJFJHJHGJJJHECHGAA?@.../'''&'''03;??@BGCFF@><:<=>ACJJJJJJFF==>GDADJE>>>=21034559434589FJJFGEHEDEJGBDG?IDDIGCF@>:9:;DJIHCDDCH>==?--46111+))*0.&&&%%&&'++,((++/12323))))----,,0,---348EJJJJFBD1)'''6::;;@B9<=6=CAC:0DG>777CJ@DFJEFDIIIJJHEEIJJIJJI===6777HGDE@4DJEFEHJIFJDCHFEFFHB@@@C>76079:9?BEJIJJJJJJJJ?=>FFEEGBDCCCBBDJIIFIJJHHJJJJJFHG9999FHJGCJFJFIJFJJJIDGJGFJJJGJJGJIJJJJJJDGJJJJFJJJIJJHJFJHGGEECJJJECDGJJIEEJEGGHGEJJIIJJC<;;=:91+++,,,+%%'%&''2224=>=>>>BBGEF@AIFAABCDHJJGIJJJGHJJJHJHJIGIJJJA;:982-''*&'.126==>7433>=?:;87''&&&&&*))(+78JE@?>CEFDIGJJJJ11111118////('%'((+--''())*37344EBB98:CF9666CEEEC@?;110--.-/0*****000122=>::<<?=JHFCCEAB>AFEJB@34=4+++++(((+426:B;??@;877998=B>==>JJCA?@ADIFFJEJGJFHGJIJJ=;;JJJJJCBCECBJ?>88<<<<@B=78JDIEGJJIIJJGI>>?GFIIJJJJJJJJJHJHJJFFEIJJGCG>3..0-4@::1114;=:IJFHGGIFIHIHHHEG:50..*)*'))&&&'('*+'%$$$%('%,,,('&%&$%%%$$$##%$%'%'%&%$$###$;=>>GIFIFHJEJD?@@DBB<8888HHCJF@=@?DDBBA@889?DC9A0...40+,,?6IJJJJHIFJEJJG===?DBA@D@@B877:ICABHJ>&%%%')''&%$%&&&$$**-55110/2498:<@E>CBBHG<<;<J@(''(0097:><>BJEFJFJFJABDHB@A@@666BJAAACHE@ABIJGIJIFCE@C?3333>**13,----2/-)'((()+<99@BFGE6666D/*017=77:@JJJGCB@?@?>>:6442***8722243///2,,./0231/-((++++---13343998=<>;<@@BB??BHIGHFGIJJEJHJJIJHJHJJJJGG?==<=JJDIA?EGJ>B:3-,-2??>@@=;:::AA</.,+,,-('(*,((*+@?AD<=JHGIIJDFGDD@@@BJJEB@:8+**('',)-'%%(+)'&(+0565/***,++.))),7<0/0123==>BDCEB>EE?3..-3321277;A@?C@((((7;DIJJJJJIGFEBE>:779EJBGJFJJB>..<?>7667:9;(''(+*++%&&&&%%%%&')/('((443223:566)***40,-17126;7111167770///9521-)&&&*9<6656HDDICGHHJGGJJJJJJJJJJJJHFH666009A?>,,,,?BEJJJEJIHJGGJHGFIDGBACDBBGFDFBACHJJJIJIGJJJBCA666IHHG:JI9;9:?EEEJHJJGJJJIJHFJFFDCJABD@BBBECBACFJJIHGJJ87771&&%'&'()/CGDG87745458998887958:<111BBEDAC3,*+0/)'(&%&&&+,2333JJHIHJGFB6556JDDF?@;<EJGJGFICAEACJJJBBFHIJJEEEJGJ?@??@@ABEIFJJJJHJJJHC@A10/11)&&&&'7*()*/-,.(((''*'((7@@FC840:333389?AA=<<<??>>@@JJIJIJGDHJGGJIIJJJJJHJJIIJFJJ@<<<;'A=(@B742++4114345IDDAAD?C=>?B<BJJH:::8JB@<;::1;94?DE?98><>?@EJJ>AGIIIJJGJGDEEHFGJIGEG@@BEJIJFJJJJGJJJJJ,,,,IJEJJJJJJJJJFJIEFH=;;?CFGF<=<<>?42127<?GHIJJHIJJGJGGJJGJJGAA84579BA6556644+**(%%%%%+,00004555DIJHJFEJJHGJGIFCAAA66656(&&'&%%()))**CCCCEBDCJCC?9::DBB+++78..,,.((((3356)))()),*)(('(&)+,43)('####'5355:;@JEJH==?DDAHJJIJGJJJGJHEJJJHJJHJJAA?CJJJJFJFIJIJJGEJ@>>>@>=>@BDDEFJHJJJEJJJJJIJHJ===<CEJJJJJJJDIEJJGIHHHHDADCGJBA2222HGGJIGEFHJGJJJJIJIJJGJFJJHJJGGFJFEF<=0+++)+&'**%-<AJFJGHJJJHJG@DDEE<;;<FB88IGJHGJGJ31//663333:;;:98;>:7636./())9:;DFFF>>?DJFBEFGJGFGJIEJJEFFJJJJJHJHJGIJIJGHJJJEFEDJGEDFC610/,)('&'&&+*/9:;;@A>@FJIGCEGFJGGHEIJGJJJIHGECEFEJFJEIJJIJJJJJJJJGGJJFFJGJGJJJJJJJGJFGB@BECI+++))'),,-(())-3:>@GEHJJHFEFGJGFG53339JJJJEEB581/'4:HDJJGJEIHIFHHGJJJJJJHJIJJGG@DEFHDBDDJJJJJJIGJI@6-++*)()67???????833257=CEHGDA?<5566---.///0667;>?EJJFFJFHJIIJBAJIFFFCC?;8/-,++,)))*(''')++-8=>AB=86568:21.&&-)143112-&&&&.&'*(('(00+***0,-?556=EBFEBBEEIGGCGD322170(()1/)(('(.11444;@:::CEJDEBCIJ@@@@D>=//:=<<<;=GFFGFIEHJDJEHJJJJGCABDHJGJJIJJGHEJJJJJJE@BCBDA=82+)*687:;<>?B@;<A@>?=;2225JGIG?>?:77799882;?<?=<<2223<>DCCFJFE@=9?ECC<78;2,74,))++3::7=76;0//////>>GFEJJJ==113088778JFFDEJJHIEIHGE))((000.--/<11>=<E//...:BFJJJEJFJJGDD311<1JJJGJIIIGCCFGIJEICAADEEJIGJEJGEFFFJGFFJJHJJIIJFHJEJHJFJGFB@@@:888;53111.1676579GIJJGJD??>?ABABGJJJHHFHFIJHJJJIJGJJHJGJHFIJHFJJGIJJJJHIJJJGJJJDJGFJHJJGEJD@@:::8:>EBECCAACJBAABDJBDHEEGFFB<?@CGII754444357))))..7B=>>===2111111>BDDEDIGJIJJJJGDDEIGJB>=;31('&%%$%&'('.58:945553346CDEBE@?<<<1/*((%&&$$%$'''($$$'''&'->@A??>@B0/,*++,,12///11.13:9C98*(''$$$+:>A@ADJGJJHJEDDADDGGC960..-+***&%#$)(*%%'&'*146=<<D?BBJJJGHJJJEHIJJJJJAA@AJEJJJFBCCDDEHJD88886999DJEC=>CEHJHIHHJEFGHJJIJEDIFJJEJJGBD@22012-3138----301+()..458:==?>?EBFJJI:9''''AEE2212?@<=>?GHJDEJJGIJDDEGD8778B::<=<=GFHJHHD@>??GJFJHCDA::81.(&&%$$77:;62A555;;;96</588%%%$&$$$#%&&))+,;=AEGJIHJJGJJJH433476332../89?@JJAA@ADJJI?@A@A<=BJGJHJIJJJJJJJJIHJJJGJJJJJJJ8<<<CFHIJJJHJJIJJJIGIHJH@C;CJA43374@ACE@>?AE=GAC;DJJGJGJEFEEF@A11<>FHEIDDEEJJJJJJGIFDIJE655****A?3333D?GEFJJJJJFJJJFHAGIHDJJAA@@GDCDEE433375345/-))))1>6)*65:<J>??+***=:?ADDH>;;-+50182++,'(,),+&''(+,/FJIEFEEC?@@@IH?=AJJJBCIHHBCHJHJJJJJJJJJJGJIECEHJJJJJJJFIJIJJJHAA@?C0///.-,--)('&%%'%%%&(')'(%%)(*225444768<<E?@44HJJEDAABAEHH?==>@0//'''(/99::?;<7/,+24/)'&'%%%&/-069CEFDJHJJJFIJJGJJJGJJIFDDBC1&%''-,,&''%'%%&%&$&&&(+-<=EGFFGEFFEEEJGJJFGJJIJJJJJCDC@AFFDHJGEHJJJJJJJJIJJJJJJJGJJGJJJGGIJJGCCIJHJJEDJD@DBGBHJJJJJFHGDFCEJJIFJEJGJJGJJHJJJJJJEGIJJJIJIEDJ62230/+**--/,+)()/361A@BJ@?>>CCC?=7::4335EGHFCEJJBAF@CJJFFDDJIGGJHJJEFJFJ>???CJJGJCDHHGJHHGC21;92222<A=@JEJFGJJJJCDFGIHEDA@A@@JGF??FCD@ABJJGEFJD34786DF<2223?@22+...//9654446:FEBAA;C--?.BCFJ8884322355:9;65558:6666><=ABJJJHIJFJHFDE762+&'-,--1/*+/.,-12@@HGDGEJIFGFJHHJFI=DG2222@JJFDDEDCIJJJJJJGJJ0..---***,&$'*2.+*(),-.&%&$&&%$$#$#$&)*&%%%%&'())+-,%$$$&()&$$%#$$%'''&%%'(,(%$')%$$$%&%$$$##$$$%%(*)%&&'%&%&*%$$#%%&')(*,+)'%%'%&&,+++,:1111=--,()*()-+-&&%%,-0/1313300/.-('((-,*+,)((*))/ABBBFCFHGIJIIA=>@AJE3321237=?FJJAFFDFJA@??DCCC=>>?DD6<45B@/.10,,,)*'&&&'''&)*),.9879;:77989?@FCIEDFEJJ11/6622/*(+'&&&&++))).1111034:=>8''''(&&(./>?HFEFDAA?544***-,--1222,+*+,,%%&0528:<BAAAFJG@@?@EIHHJHJHDBABJCFHJJJJJHJFJJEJJJHEJJHJJDF<+&%###$&('((''%%%''787677=IBFGIGFGFFEBB?54)((**+%%%%'(''/5=@@985532-,,--,'''$%%-3111///*+*,&'7;@@AAFFHHJJJIHGJFGDJIJGF@@<<;=AED@@=>;:<;ACDHDCCE?@>ADJFCA>6514=>??A>=ABAAA@BBBEBBA@GB@>A@CBB??0103/&%28;<>@GIGDEDACBEDDJFDCDCBDABBCCFGDHJHDDBBBCAAAEBBAABA?@GACBCDE@>:5466>>@>;22..,,,(*)))).,,--111-++,+))(*,/1-,**)((*-5;;3//13322330***)011112:4445??AA=??<77&&+,6;:-'''*-,)&'(('+/-,+,./++()*''&')+-/9;91/,*+.-&&''4/.''('&&%%%$&*,4810,*)''(('(.-:?@DEDAADFEFID3266669JD?9:99;)'()(+,/+''')48;=E@BDDEDCD=)'''),-((('+-57766:;DIEHGHDDAF<<=8899B<:4/-00'''(9>8782111;:::96*(((4210....:;AA?>??FGF@?@AEJFG<A>56CGGGHD@<<>>B==<=D?A320/,+41155575???@@@CC@FEDFEEHFJIJJJJEJHE@3/6;D---'''%$$$$&*+...5<?>>=;<;<>;<;;:8822/+))**''%%%%&4465.+-***,-.:885-,*)'''&'(,,,'%$%%&***'')%%%'&'&'&($$$$%'++((%%$%&***019A>>=744432314/-1/)64942---8B;552122863221000@=<<;<><;71/./<>ACEDD>>==GCCDCFA>A==:88'/&&&%&..01,+)))*+&(((&&'+0)((&'*)+*)(*/7211//'&'(--'')1212<<@=;=<91.+(&&&'&&&'%%%%*+00.+,-*-..)''+*((((38888/,,(''14645543445:AAIC320*&(((&&'%()''&&%%(/03/0022336;FFJIFE@D>BGGJGJD9889???@A??B8888>9>3334>CCDJJJJIJDCDDJB?:975,,,,722;:<>7//:<?BHD@;:9-)44999DJ@JG@?B>1122CA@@@C//./?6'''4655=ABACDECEFHFIJJG6760-(+(%+&&48:8@<;:;>@:1,+%%%%%%%%(&67=>FCBBBCBCD==:>=35462111****333*)))0..++,1:ADG;10013323DEJEBABDIJFJJFHHJEJJGHFFECEJJJIHFEAADCA@@?>(+,41.*,,-9?GDGEJIJJGFDDJJJJJJFEJDEF=)))))211,,,((''(+&&&&'(&&0-/.-,+((*'$$$$#$9<<;AACFGCECED?;954444::;AD@BC@ABGJGA<8723BDCCH=87669<:C@AB634**(--+,+,,,-/20/))+))+,,:>?@DHJJEGIGJJEHG@===@FEB@A><=<AEJIFJECCFDBDB?91/$$%%$$%('*))01+)))'%&(),0'*****+/2/3,,,-3630/'&%$##&''''-,-&&&/08A===@@BIDGJJDGJGJEGHFJHEFIFJDDBCJIJJGIEEJJJCEGG?>?50/789*,,,-.((&&(())//56///FJEDBAEH>>>10001?>=CA=85655B==<=A@ABD7777ICHH@CA<;99:;IFDDEDJB@8843458;----('(),*.+****)*3001):=>BBA=;::98,**)350=>==0/..28448=>>@AC<<;?EFJEDEIHJJDFDDAB@6A?BA><;;>>CJHHFIEGIHFJGGIIJJJJJJHGJHJJIIJHGECHGIHDEC821/./5445>;=><=BB???@JIIIJJICCFBGFBJJGJJFJGJHJGFJGJJJIIIHJA@JJJJHJJJIGJJJJJHFB@DE;956>BDBFJJGHCBBBJJF8667BDJJJJJIJHEJHDCC@>98FJHEH;;::<=DDDHC;;;;CDC===;==>EFJHJJIJJG6444@JGIJEFIGEGFFJJJIEEC@<;65578))))ADEEFJJJJGJJJJJHJJHJJEECFJJJGJJJJJJFJHJHJDEBEC///,-+&&%&((+.;?A,,-ADJJJJJHJJDJGDJFGJIFJIEGIIJJHGHHJHDHEIJIJIDDC511EJHJFHFF<;88=??G<<2..-././6661234=ABB,,/-+,+++0/.)),-0/-FEFHJHBAJCBD5444;853559=////EFJCCBC@;;8:79;@;;8FBCDA@@?>DAAHJJJIGHJIJIJJIJIFJA6666GBB9999?;889>???DBEA=6449::;<HH>AA>A@9996666JEJFHGFJJ<6><=@@42-+*/0(.*))BDAA5589FJFHJIHGJJGFJEHD801))((--.BDEFCGFIIFIIGHE4447CEB>/.))**&&'%$$#$&&&-,)('''$$%&+./166;@@?:999>>?:7556,%%)/0,+)'((+,/.-,-.546;98.-.+,236AGJEJH?<>*)((('*,4AC????C?A100/.-+,-/11102,*++/..*'$$&&%%$%$###'''(=>BBAJJIFE<=CDFJG=<;;==;<<=D;::;@AJFHI@?;=CCCD<<=?@9DG>>???99991--.8;ACFFHFJEFHIFJAB?((((HEHDCBEHIHDIIFFECCGGHGJJJJJJJJIJJJJCB@BEJEJDBEGHGJJJJJE'''''7777AFHJGH?=:8=<==JJJJHHIJFHJHJFHDFDJJJHEEDFHJJJGJJJJJJJGHIIJJB@><97-3(999;8843)()*888<==>?HEEIFFBBIJJIJJIJJHIFFC+++/1.***+*++-622/.0....297=@A<<=<<:2.:@GJJJJJA?;934>?HJJDDHJIJIJHJJJCBCI>==94/./62222222DJJJJJGHCCGA==??=A@DDG?AA=:::7..4.=99:88FGJDGJHJJJFJHHIDDEC>>>?JJJCA@?=.0,())+225B?@DFFIJJJJEFJGDHHIA%$$&((-00360019CIIJBADCF::::))((/-,,+,*&(()-66-.858?BFACBAHHIJHIJGJIFJJJJJIJJJCCDDDECCB:;;///0873388<=>BCJD,(('&&&&/,-9;@AEGHHECCA))'(*'%$%+1//99<>HGDDJHHFJHJIJIJHHJJEJHJIJFECCJ;:;<@A@::>>;4445445/.,+()))*+).245>999896(.()-++,**)()(&%'*%%%%)78DEJHHIDB>>??0*''&11,,,-,((17AGGJGDFFEJJJIJHIJJGJJJJIJHDEIJJJJJJIJJGHJJJEAB@@JEJJJJJIJJJ?JJJJBBC33338.(()..:;67:;:889:DJDCCEHJJJGFJJ888A?@@DJJJJJFHFEGHJ:-+,,56AAAE763365:::766''''2BGGFJJJDJFDC6666JCHA?>53234===0000CDIEG<;;;>>@?JJA@?@AC4333E?111111EGJJHI@@@?FBF@>=>E?65)(((++,00**)*5556747@1>>BDJGJFGIJFGGIGJJJJJJJGJGIFFDF////)(('&&&)./,..,)((''''59CJIEEFIIJGB@?BBJ53479/..,.-.**+/+<888DEDGJIJGJH?>>>JJJDBBBEEGC?7@@@GJHHJGJIGCFFEHJJJJGJJJJEJDHIJCCDFIJHIJJHEIJJJ@?8&+++,,+,*'&&%*./1459=>EFGFHHJJHIJGHJJJJJGI?>?@A???EECCCGIEG2HDG/-)+3337367?EDAB:96451561012245:ABECGB@?@?>HFIJJGJHJFDB70'&&'((*',///63634DIBJFGFFJJJJJIJJIJGHJJGEJG:99:/,+,1EE?==A;;>>>;;;...-)*2101((()AB@BA3FDFDGA@>GCA>5((((33>>FF><>HECFIJFIGFFIJIFEGEJJCC@@ABAFBAA=>JFJHJJJFJJJJHGIFEIJIGGC3113455;:89???AFJJJ***)+++-++,'&&+&6IDJJGJJIEJF??<7:9>;7:<DGJFFDIEDHJ<;99;B76440*)))5;<<-,,,9BB@BA75448BGIJFFJGAAC?A=2/2=>AAFGHGIIGJJJGIJJJIJJIIHJJJJFHEFDFJ@==IJJJGHJJJJJJGFFJGJ84124-,,,103322<=A::::B661111994558ABAADEFF@A9@?=6<*('&'&&''&&$%*)((&&&&+-.-)+)*.0/)%%%%&&&+,+,(()*-,&%&./-&&)*('&'137CDC@AABJIJJ;:;+++)('&''&'((*(*.....**'')+,./16:;<=>DHFJ>>>****6300010012----*)%&'(/0/0=B=;...0EEJJIFH;;;<DB@A?IGEIFEJGJHJJJJJJIJJJJHIGH@?AAGJ<78))12899;376/9;6433423(''''676222247;AGJI?@?;//=GJJICDDFJJGIJJJJJ>>>>?BHCJIJEHCDDCFJDEF999:IDDCBA@@@D>;70)()&&&'*''&&&%%'#$&%')&&%$%((04/32111...-.00222656722467940+,.=FJ>==;=>.---44100+('%%%&%$%%%%%$###$$#$&()(($$'%$$#$$#$$%%&&%%%$$$$%%(-/,,4:;9???A=<<=C>:631((((-'&((')..,*&'&&*&''(*'''+'''(+,,;JDBCA@@?DGFGJDE@C@>::6(*')(''&(%&,+--.&&%%&*4566>GDEGFHGIJJHFHGJFJJEHEHJHJEDJIFE====@?>?<,*))*))'(%%&*-&%%&)()-2//.+*(((-$%&*****))%$$%&&&'*--2(''&))*...&%&%&%&(+-/04445676<?DDCHFJFGH>>EG>>=?IEFDIH;FJGGFJJJJJJDHDFEGJCDD:99;AFGHFFID+***,''''&'(&&&('&##%$'$$$%$%#$$%&((),...4<=@;(''')))()'
@Glass_T7V_5_D3_12_2_8
CCAGTTGAACATTGCACCGCAGAATGCCTGGCAGCAAGTTCTTAAAGAACTTAGCCAGCAATACCAGCAACTGGATGATGAATATATTTACAAGCTCGCTATATTGATGTGACGATCTTCTGCATCGCACCCTGGTGCACCTGACCCAAACGAAAGAAACTCCGCAGTTTAACTCGCCAACTATTCTCTGGCGGAGAACATATTGTTCCAGTACTGCAACTGGATCCGGCGGTTGTAAAAGGTATCTGCCTTAGCGCCAGGAAGTACGGTATCCCACAGCGCCCTAATCGCCCGTGAACTGGGGATTGGCTGGATTTGCCAGCAGGGTGAGAAACTGTATGCGATAAAACAGGAACCTAACGCTGGACGTTAAAACGCAACGTTTCAACCGTCAGGGTTAAGCCACTGTTCGGATGGCATCGTTCTGATGATCCGGCAATTATCCAGCACTAATGGTTTTTAACTACCTGTTATGTTTTAGCCAATTTATGATGATTTTTCTTCGCTAATACACAAACTTAACGCCGCTGGCTGGCTAATAAACAGACGTTATTTGATCACTCTATTTCGCCGTTATTTATCCCTTTAATTCCCTTTATTAAAATGCCTGACAGTTCGCAAATAATTTGATGTCTGGTCCGGCTGCATTGCGATCCTGAACTAAGGTTTTCTGATACTTGGAAGCCCATTTATCGGGTTTCACCAAAGGAGAATGATTAATAAATACACCGCACCTTCTCGCCCGCAAAAAATCGCATTAGTCCTGCGGCGCCTGTATCTTTTTTGTGTTTCGCTGCGCTATCAGGTACAGGCCGAGAAACACCGGTAACGCCACAGCCGCCTGATATTTTATTAGGGCCGCTGTTTAATGATGTGCAACAGATTTTACGACCAAAAAACCTTTGCCGATGCCCGTGCCGAACAGCGATCCGCTGATGATCCTTGCTGATTATCGGATGCAGCAAAACCAGAGCGGATTTGATGCGCCATTTGGTTAACATCAATTTCGCCCCTGCGAAAGAAGGCGATTCTCCCGCCGGGAGGTGCCTGCAACCTGCCGGACTTGGCCGGTATTAACGCGTTCTACCGAAAACACCGAAAAATGGGATTCTCTGTTACCGCTGCCGGAACACTATGTAGTACCGCAAGTTATTTTCGCGAGGTATATTACTGGGACAGTTACTCACCATGTTAGGACTTGCCGAAAGCGGTCGCTGGGATAAAGTCGCGGGATATCGTTGCCAATTTTGCTCATGAAATAGACGCTTACGGTCATATTCCCAACGGCAACCGCAGTTACTTCTGGGGAACGCCGCTGCGCAACCGCCCTTCTTTGCCCTGATGGTAGAGTTACTGGCGGCCTGAAGGCGATGCCGCGTTGAAGCAATACCTGCCGCAAATGCAAAAAGAATATGCTTACTGGATGGACGGTGTTGAAAACCTGCAAGCCGGACAACAGGAAAAACGCGTTGTCAACTTAGGATGGTACCCTTCTCAACCGCTACTGGGACGATCGCGATACGCCACGACCAGAGTCATGGGTGAAGTGCCACCGCCAAAAGCGATCCGATCGACCTGCCACTGAAATTTACCGCGACCTGCGCTCTGCCGCTGCGTCTGGCTGGGTTTCAGCTGGCGCTGGATCAACCAACTGCAGCAGTTAAATACCTTACGCACCACCAGCATGCATACCGGTAATTAAAACAGCCTGATGTTTAAAATGGAAAAAACGCTAGCCACGCCACAAAGCTGCCGGAGATAACGCGATGGCAAACCAGTACAAACGCTGGCGAAATGCCCGTCAAAAAGGGATCGAAAAATACCTGTGAACAGATCAACAAGGCTGGTATGCCAATTACGACCTGAAAAGTCATAAAGTGCGCAATCAGTTAACCGCGGCCGCCCTGTTCCCGCTGTACGTCAATGCGGCAGCGAAAGATCGCGCCAACAAAATGGCGACAGCCAGTCAAACACATCTGCTGCAACCCGGCGGCCTGAACACCACGTCGGTGAAAAGTGACAATGGGATGCGCCAAATGGCTGGGCACCGTTACAGTGGGTCGCGACAGAAGGATTACAAAACTACGGGCAAAAAGAGGTGGCGATGGACGTTGGCTGGCACTTCCTGACCAATGTTCAGCACACCTATGACCAGAAGAAAGTAGTAGAAGATGATGTCAGCACCACCGGAACGGGGGGCGGCGGTGGCGAATATCCATTACAGGATGGCTTTGGCTGGACCAATGGCGTGACGCTGAAAATGCTGGATTTGATTTCCCGAAAGAGCAACCGTGTGACAATGTTCCGGCAACATCAACAGTTAAGTCAGCAACGACGCAACCCTCAACCAAAGAGGCACAACCCACACCTTAACCAGCGCTTACTCCGACAACGTCATTCTGGTTGCTCCGGATGGCGTTCGGCAGATGACGCCAGTGTCCGCTATGGTTTTTTCTACACAGACGGTTTTTCAAGTCCTGGCGGGAAGTATTGCGCAAATGTTTGCCATACGTGGTTGCCGATAGCGTCATTTCTACGGGTAAGTGTTTCACTTTCATCACCGGCGATTTTGCCGCCGACGTTGGCTATATAAAGCATCAATTGCTACCTGAATATTGTTACGGTGTTCACTTCATCAACGTTTTTTGCTTTCTGGAGTTAAATTGATCATCACATAATCCAGACACTAAAGAAAATTTAGCAACCAAAAAAAGAATTCAGACCATTCCTCTTCGCGTAACTGAAGCATTGCCGAACGGGTATTTTGGCTTAATCTGCCAGAAGATTGATCAATTCTAAATGTTCAATAAGCGCAGCCAAAACCGCCTCACTATCCGCCCCATTTTTAACGCCTGACTGGCTACTGTCTAAATTGTTTGTTTTTTGCTGAATCACGCAAAAACAACGAAACAATAATTAAAAAAGGATTCTGTATTGTTACGGGAACCGACTTTATCGGATATCGAAGTGCTATATTGATTTTTTTCACCCGTAAAGCAGGTGTCGAGTATACGTTCTGATGTGAAAGCGGGATAGCGGCATCTGTATCGCTATCCGCCTTGAAATTCTTATTCTTCTTCACAGGAAGGAAGCGGAATATGCCCAGAACGAGAATAGCTACCACCACCGCCACCAGGAAGCTGTGCAGATTAGAACCACTGATGGAGCCGCCAATGCCAAACATCGTAGCCAGCCGCCACCAGCACCGCACGACTATCCCCAAATACGGGTCCAGAAAATCCACCGCCGTCACGCCGGCGCATGATGGCTTGGCGATAATGCCGGCTATCAGGTCAGAATAATCCAGGCAATAATTCCCATGTTCAGGCCCTGGTTTGATGAATCGGACGCGATTGCTTACATCAACGCTGAAGTATAGGCAAGGGCAGGAATGAATGCTGGGCATATGGCGGCTGAATTTAAGGACGACATGCAGAAAAAGTGTCGCGCATTTGTATTAAGTTTTGTTAACTGTGACCGATAAACCAAAGACAGTTTGTCAGTCGAGTTTTCCGCGTGAGTCATTACCATCAGCAGTTCCTGAAACAAAATCCGTTAGCCGTCCTGGGCATGTACGCGATTTGCACAAAGCCGCAATTCCTTTGCGTCTCAGTTGGAATGGCGGGCAGCTGATCAGCAAATTACTGGCGATGACCCCAGATAACTGGTGCTGGATTTGGGCAGATCAAGCGAAGGCAACATCGCCGTGCTAAAGGCACAGCACATTACCATTACCGCGAAACTCAGGGTGCGAAACGCAGTTTTTATGTTGAACAACTACAGCAGAGTGAATTGTTAACTACGGCATCTTTACCGTACCGCCTCCCACCTTATGGTTTGTACAACGACGCCGATATTTCCGCATCTCCGCCGCTCATCCGCCTTATTTTACAGAACCAAACTGGCGGATAACAGTACGTTACGTTTCCGCCTGTATGATTTGTCGTTAGGCGGCATGGGCGCGTTACTGGAAACAGCAAAGCTGATTACCGAGAAGGCATACGCTTCGCTCAGATTGAAGTCGACATCAACT
+
$$$%###&''+++()''''))(''(&'()+1@><<943443:6025>EEJJJDCFGGD?''''--))('))*/05A>==899:BA/2.--.40.171,,559(,('',,9888)))'--',210152321320--,((%%')00117678<4237.+0,+0,-+3)))(0/0/1..9?998;532'%$$%'(,*()(*)'&##&$&((+&*--8667@???0*))**(++,/.-,,/,478???2221:;=;566567,+)')*(&&'',-.**,)/2222@@;<<>CCFEGIFHFBDIFDF<JJFJJJDHJJJJJJGJIJJJJJHJFFDCHHJEJDJ;:87754/***,(')')&&$$%&&&&.1;BJHGHIJJHGDIEJFEF?2('(.(C=;<=A@F96.-,&&''01+%%())''&'++,,+('(*'$%%(('('..0/1/01;CGCFEDECEBDEJGB?==-(():730/.-,++&%$%%$%&'%%$$'(,/199F;>?4:::))*'&%%%%&$%$$%(121--./4;=IEDFBIEJGGJJDGDBGBBDHB@A@DA<;0/..226DJJFGFIEC88=;;<;?51346687677.,+'&&''&%%&*,-12235320&%'&&$%%#$%%$#%$##$&%''((&$$''(++,4@83/.--./ADJJHJIJDEJJJF;&%%$&$$$')*++,*)+)+/()'&&&*+26232.-)&&%$%%$$$%$%##$$+./11302('()-))''(())+&%%%&&&&&%%&%&%%&'&'./-++***-.5C@A@>J;9;<??6../440,(().,,,1.'&%%'+,+2221;<<JH4444@22=;988;<:30///9,++)))*-51111622*33220/010*('%$$#%&&%%$$$&&)+8:;;977..33))))87-)3111/667<@?::99J465222110055.)(..478;=60048BGCHF@??DFJ==<<B11117.('&$$')--../3002+++//)(((*.+(()***+--+,-.,,(-+%$$&&%$$'&)))+***'&%&$$$%#%%$$$##$%&',*'(366663'&&&+,5...-510*''*+A@7775:>>EBDEIGFGGIIJF,,@AJJ:::59+(&()(&$$%*)(%$%$$$%&&''')(*++/,**-6761,*'*&&')),.-GGEGJG=?//9:<JFJ:679;AE</<<<CA??;,+)'%%&%$#$$$&&%$##$%&('-))('&%%$%&&&+,5.,,,..44334''''(21/+*..1;:::;E:84011031..---.+(''%%%&&'$$%&&%$$#%%&''.(())78/...16,)*12;=CAEDDGEI?99987)''',/&%%%%&(0137555465.-..?;<>?H2223=++++,.;9:;<EEEFEFIIJHFJJJCCCBJJFDCE:D=::99;?:3455FHDDHJIJJHJIJFJ000.0005666233::::>0+*)-.)--5;;;:?@@5?C5??@CJJ9988A@111?9888B?@>=FEEEBBDDEGFJJHHFHA@6%%%)-&&&$#%*)(('*+)*/221.../-+,.18677FEJIHCDBEFIJJIEFJAHJIFJHGJJJGJIGJHHFJHJGJGG-----0*(((+++)+.--%%$$&&(%%%%'&''&$%%-.))())))@C@??AADEDFFI::879:;;0/'*+++)--''%)%$%')+*+'''(3/00-*,,/1..-/.-,/'&%$$$&)(.--.((&'(,,-+-..<<>;:;AI@=<<<>??+++,6///-.(&'*,,++.0))))////,+*'(((/6611128543599=7787652)(('&%%&)))*+*++''''*.*)(&'(('''(+00DBG@A=<200''(',((()*+++555669<=89**68DE;877;@3349EDDF@>:;4444CHEDEAEC;;;<E:975./-8;AB<<<>=>=9-,+(((%%%%##%*,++*/,,8:>A@AACDHFCDHEDEBJDCG999;JFD@>??DJI99:51'&%&&(((8>B<9983,,,,,,,??AJHFIHHHHHDBD>???FDFBBD420025433/455<>>=44AAJGEFJJIJDDGJHHHGGFC>>=///.--+)*0****25>CD;;899=JB533876((().-(''''))++,,)'%$%%%&()':879@DC>::><=>''''>=>@666<?:9:==ADEJHJJGFFGJ=B:HJHJJGIHJHJJJJJBBCC@DHGC@@@DFIGJGJDDCCJJJEJFEGE=5457:,*))))*,,8:;HECB7668C885+:?>?@BCI31,++)*('&%$$%'*,-32356567;=@999:A;;<?GE0,++-<?@JDCFJFJHFFIHJJHEHGGBJJJJJIJJHJFFGJHDID>>>111.00)(&%%'('%$$%'+/....//&$$%&'&%$%&%&%$$%%''(')*12-)*,-.994447<:/-07576><<?.&&,,.-.,-->EDBB@?8985578BBFFGIHA.+++8::;=5555@=1+**%%%%(.00012=BBCACDJJFJJJIIF<<<<FB:9*)),).36888:-&&%&'*+-/347:=?BFGEDIJHIJJJIJHJIJ<;;;GFACCFJJJJJJJHCEEH;767?@:*&)))9<66597:,*))(%$&')2:>><987.(''%&'())+-0/01:;>46///''()1-)('(''*+**+,7:EJIHJJ>?>JCHJJJHGJIGHCIGD?CIDJHJF<;<<>@678455122221104223:21110./110*)(')*,(,/2.09???>>DBECJJJJJ?>>>CCDCA@@BGFJGJJFFHJDCGECCECBH6JJJG88888?620+,,-355799DGGCFJC75.-),(&%%&&&&&)0/&%$$(++.56(''4:EJJCDC=<<HJ)('&'%&'(()-,.('()%%%&'')&&%%)((*>A@>=<:::<5CCAABJFEJEJEFJHIJHJHFJFJJGIJJJJHGFJJ@JJIJJJJJJJJHIJIJIJIFJHJJJJJJHJJHJJJC?//.*3::;8886888=>?@FFFJJJFG@BA>0&&(00,&&,,01,1)&&*+*0***'+&.*)+)'&%&&(/,,+33@ABHJCD;::5447&%&&())@A:;;9=<<JJJEIFJEEA@<31,,)&&&&;<9778<JEJHGIDDGDIFJJJ>??@>=)$$$%%')('(()(())&''(+/'+*+%$&(('&%&&%()))(%%&&'&&'(-//001--,')+)))(.+)((0-..,,++**)++1,,.9997;;<A633/10/)&%%$$$$$%%(*0354466BCB9889<A<43111))*.-.20++++@899,,,,2544:65&%$%%&()'())**--+,,$%%%&%%$%&'))))@;:86)2(&&&)---++('%%&)%$%%&$&&%%$+.),(&%%%$$$$%&%$$%),.*'%%%$%))&'''++''((('&'(+++0,-:;B@31)*)67''''BACEJFEBCDCGCB31//)&&'')))),6;=?CA@BDJEH=>:&%%$$&+++++++***++87:>@;7100+))*'())88552''&)&&7;>?ABJFG>>0000:<0;=CJIGFFGEGEFJDC74,,?==<<EGDGFJJJDBBFACFJHGB4444>88<<@B+**'(''*.&&&()))344<DDBC????>--,,)(())('&(%%(*))'*++11()((-/12003JJJHJGHFJG>>>;AC765011*1''()..(%%%%$%%)()(&'%%$$$$%'(&&&,(.120-++''%$%$$&$''%&'(&&'&+(((+((*-3(&)+)<?9D<<ECBCB>:.)***2,/<;==IHFJFFDFFFE8887;;::96/*&'&'))+*&''%&%$$&''''.17579;B7.&%',*/6556=776)%%$%&'%&())?AFEEIDIEJJ??@CD@;:?>??>+)'&&&&((')(((*++,-23)))+1223<C??96657733**,+.&)'%$$%(***++))))//)),-)))+00036675)))&('$$$$
@Glass_T7V_5_D3_12_2_9
CTTAGCTATTGGAAGTGGATAAATAATTGAATTGTATTGTTAAACAGAAAGCTGGCTGTTATCCACTAAAAAGTGAACAAACAGTCGGAAAATCTCCCATTATCATAATGCGCATTATTAATCTCACAAGTTTTCTGTGTAGCGTTTATAGGAAGTAGTGTTCTGTCATGATGCCTGCAAGCGGTAACGAAAACGATTTGAATATGCCTTAGGAACAATAGAAATCTTCGTGCGGTGTTACGTTGAAGTGAAGCGGTTGTGAGCAATCGACAGAACAACCTAATGAACACAGAACCATGATGTCGTCTGCCTTTACCGCCCGTAGTGCTCGCCGTCGACGAACAGGGCGAAGCTCCTCGGCTGGTTGCCCTCGCCGCTGGGCTGGCAGGTACATGGCCCTGCAAACGCCCCAGAAACGCCGTCGAAGCCGTGCAGACCGCAGCCAGCAGCCCGGCGTTGTGGAGGGTCCCGCGAAAACTTGGCCTGCACTGACAGGTCGGGGGCGGACGTTGACACTTCGAGGGGCCGACTTCACCGGCGCGGCGTTGACAGATGAGGGCAAGACGATTTCGGGCCACGTGGAGCTGGCCACCCTAGCCAATCGGCAAAACACCTGATTTTACGCGAGTTTCCCACAGATGATGTGGACAAGCTTGGGGATAAGTGCCCTGCGGTATTGACACTTGAGGGCACGACTGACAGATGCAGGGGCGCAATCCTTGACACTTGAGGGGCAGAGTGCTGACAGGATGAGGGCGCGCCTGCTTGATAACTCGGGGCTGTCACAGGCAGAAAATCCAACATTGCAAGGGTTTCCGCCCGTTTTCGGCCACCGCTAACCTGTTCTTTAACCTGCTTAAACCAATCTTCTGCAAAGCCTGTTTAGGCCGAGGGCTGCGCCCTGTGCGCGTGACCGCGCACGCCGGAAGGGGGGTGCCCCCCTTCTCGAACCCTCCCGGTCGAGTGAGCGAGGAAGCACAGGGAACAGCACTTATATATTCTGCTTACACACGATGCCTGAAAAACTACCTTGGGGTTATCCACTTATCCCACGGGGATATTTTTATAATTATTTTTTTTATAGTTTTTAGATCTTCTTTTTTAGAGCGCCTTGCTCAGCCTTCCGTGCTGGTTCTGAGAAGGTGTTGTGACAAACTGCCTTTTCAGTGTGACAAATCACCCTCAAATCGACAGTCCTGTCTGTGACAAATTGCCCTTAACCCTGTGACAAATTGCCCTCAGAAGAAGCTGTTTTTTCACAAAGTTATCCCTGCTTTATTTGACTTTTTATTTTGGTCACAATCTAAAAACTTGTCACACTTCACATGGATCTGTTCATAGCAGAAACAGCGGTTATCAATCACAAGAAACATTAAAAATAGCCCGCAAATAGTTAAGTAAACGACCTCACTGCAGCGGCATATACATCTATTTACGGGATCAAACGTATGCTGTATCTGTTCGTTGACCAGATCAGAAAATCTGATGGCACCCTACGCGGAACATGACGGTATCTGCGAGATCCATGTTGCTAAATATGCTGAAATATTAATAACCTTATTTAGGAAGCCCATAAGGATATACGGCAGGCATTGAAGAGTTCACGGGAAAGGAAGTGGTTTTTTATCGCCCTGAAGAGGATGCCGGCGATGAAAAAGGCTATAATATTTTCCTTGGTTTATGAACGTACACAGTCCATACCAGAGGGCTTTACAGTGTACATATCAACCATATCTCATCCCTTCTTTATCAGGTTTCCAACGGGTTACGCAGTTTCGGCTTAGTGAAACAAATCACCAATCCGTATGCCATGCGTTTCTGAATCCCTGTGTCAGTATCGTAAGCCGGATGGCTCAGGCATGGTCTGTTGAAAATCGACTGAATAATCAGCGACCGTTACCGGCTGCCTCAAAGTTACCAGCGTATGCCTGACTTCCCACCACTTAGGTCTGTGTTAATGGAATCAACAGCAGAACTCCAATGCGCTCTCTCATACATTGCGAAAAAGAAAGGCCGCCAGACGACTCATATCGTTCTTTTCCTTCCGCGATATCACTTCCATGACGACAGGATAGTCTGAGGTTATCTGCACAGAGACTTCGAGGGTGGTTCAGTTCACATTTGTTCTGACCTACTGAGGTAGTTCACCGGCTTCTGTTTCCTTCAGCCTGCATGGATTTCTTCATACTTTTGAACTGTAATTTTTAAGGAAGCCAAATTTGAGGGCGGATAGCTCACAGTTGATTTCCTTCTCTTCCCTTCGTCATGTGACTTGATATCGGGGGTTAGTTCGTCATCATTGATGAGGGTTGATTATCACAGTTTATTTCTCTGAATTGGCTATCCGCGTGTGTACCTCTACCTGGAGTTTTTCCACGGTGGATATTTTATTGCGCTGAGCGTAAGAGCTATATAACAGAACAGTTCTTCTTTGCTTCCTAGCAAGTTCGCTCCGCTATGCTCGGTTACACGGCTGGAGCAAGCGCTAGTGATAATAGTGGACTGAGGTATGTGCTCTTCTTATCTCCTTTTGTAGTGTTGTCTTGTTTAAACAACTTTGCGGTTTTTTGATGACTTTGCGATTTTGTTGTTGCTTTGCAGTAAATTGCAAGATTTAATAAAAAAACGCAAAGCGATGATTAAGAGGATAAATAAAATCATGGAAACACTTAACCATGCATAAACGCTGGTCATGAAATGACGAAGGCTATCGCCATTCCACCTGTTAATGATGACAAGCCCGGAAGCGAAAATAACCCGGCGCTGGAGAATAGGTGAAGCAGCGGATTTCGTTGAGTTGTTCCGGTATCGGAGATACAGAAGACAGCGAATACCGCGCCCGGATATGGAAATTAAAGAGGACGGGTTGAGCAACGTGTTGGTTATACAATTGAACAAATTAGATTAGTATGCATCATGTTTTTGGTACGCGATTGCGACGTGCTGAACGTTTCCACCGGTAATGAGTACTTCCATAAAGGTAGCATACAAAACCTAGTTTCTGTTCAGTCTGCTCAGGATCTGGCTATTGAAGGGGCTACGTGTTTTGCTACGTGGAAGGTAACGACCCAAGGGAACAGCCTCAATGTGCGCCGGATGGGTACAATTCTTCATATTCATGCAGAAGACACTCTCCTGCCTTTCTACTGTTGGGGAAAAGGACGATGTCACTTTATCCAAATAAGACCAGCTTGCTGGCCGGGGCTTGATTTATTCCTTCCTGTCTTGGCTCTGCACCGTATTTGAACTCAGTTAATGGGCAAATTTGATGAAGGTAAACTGCTAAGATCCACGCCTGATGCTCCGACTGGCCATTGAAACTGCTGCATGACTATGATGTCATAGTTATTGACAGCGCGCCTAAACCTGGGTATCGGCACGATTAATGTCGTATGTATGATGTGCTGAGTATTTTTACCACGCCTGCTAGTTGTTTGACTACACCTTCCGCACTGCAGTTTTTCGATATGCTTGAGTGATATTCTCAAGAACGTTGATCTTTAAAGGGTTCGAGCCTGATGTACGTATTTTGCTTACCAGCAAATACAGCAATAGTAATGGCTCTCAGTCCCCGTCGATGGAGGAGCAAATTGGGGATACCTGGGGAAGCATGGTTCTAAAAAATGTTGTACGTGAAACGGATGAAGTTGGTAAAGGTGAATCCGGATGAACTGTTTTTGAACAGGCCATTTAATCAACGCTCTTCGACTGGTAGCTGGAGAAATGCTCTTTCTATTGGGAACCTGTCTGCAATGAAATTTTGAATCGTCTGATTAAACCACGCTGGGAGATTAGATAATGAAGCATGCTGTTTTTCCAAAACATACGCTCAATACTAAACCGGTCGAAATTATTCGTTATCAACACCAGCTGCCGATGGTGGATTCGTTAGGCGTTCCGGCGCACGTAGGAGTAATGGCTCGCGGTAATGCATTGCTTTCCTGTGGTCGGGATGTGAAGTTTACTCTTGAAGTGCTCCGGGGTGATAGTGTTGAGAAGACCTTCGGGTATGGTGCAGGTAATGAACGTGACCAGGAGCTGCTCTGAGGACGCACTGGATGATCTCATCCCTTCTTTCTACTGACTGGTCAACAGACACCGCATGGGTCGAAGAGTATCTGGTGTCATCGAAATTGCCGATGAGAGAATGTCGCATGGTCAAAGCTGCTGCACTTACCGGAAAGTGATTATGGTGTTTATCGTTGGCGAGCTGGATGATGAGCAGATGGCTGCATTATCCAGATTGGGTAACGATTATCGCCCAACAAGTCTCTTTTTATCAACATCATGGTTCTGCAAGCCGATTGCAGAATGAATTTGCTGGAAATATTTCTGCGCTGGCTGATGCGGAAAATATTCGCGTCAAGATTATTACCCGCTGTATCAACACCGCCAAAGATAAAATCAGTTGTTGCTCTTTTTCTCACCCCGGTGAACTCTATACAGTCCAGGTGATGCACTTCAAAAAGCCTTTACAGATAAAGAGGAATTACTTAAGCAGCAGGCATCTAACCTTCATGAGCAGAAAAAAGCTGGGGTGATATTACGAAACTAAAGAAGGTATTAGCTCTTTTTTTAACTTCTGTGCTTAAAACGTCATCTGTCATCAAGAACTAGTTTAAGCTCACGACATGAGTTGCTGCCTGGAGCAACTTCATGTATAAGGGCAATAGAATGAGTATTAACCTGGACAGTTACGTGTTGGGACGAATTGAGTGTATAGAGAAAATTGAGGCCATTCTTAAGGAACTTGAAAAGCCGGCCTAATGCATAGCGTTTTCCTGTTTCGTTTCTGTTCTTTACTTAATGTCCTTTGTTACAGGCCAGAAAGCATAACTGGCCTGAATATTATCTACTAGGGGCCCACTGTTCCACTTGTATCGTCGGTCTGATAATCAGACTGGGACCACGGTCACTCGTATCGTCGGTCTGATTATTAGTCTAGAAAACTAGGTCCCACTGGTGACGTATGATAATCAGACTGGACACGGTCCCACTGGTACATGCGTGCTGATTACTCGGACCATGGTCCCGCTCGTTATCGTCGGTCTGATTATTAGTACTGGGACCACGGTCCACTCATCATGATCAATTGCTGAACAGGATCACTCGTATCATCATAATCATCAACAGGTCCCGCTGATCGTCGGTCTGATATTAGTCTGGACGCGAATGCCACTCGTGTTGTCGGTCTGATTATCGGTCTTCAACGGTCCCACTTGTATTGTGGATCAGACTATCAGCGTGAGGACTTCGATTCCATCAATGCCTGCTGCACTGTTGACATGTGACCGGCTAGCGTCAGTTTCACCTGCTTACATAAAAACCCGCTTCGGCGGGTTTTTACTTTGGTCATCAGTGATTACAAAGCTTCCATGGTGCCACCTGACATCAGAACCATTATTCTGCATGACATTAACCTATAAAAATAGGCGTATCACAGCAAGATTTCGATAAAAAAAATCCTTAGCTTTCGCTAAGGATGATTTATAAAATCGCGGCCGCTTCTAGAGTTATGACAACTTGACGGCTACATCATTCACTTTTTCTTCACAACCGGCACGGAACTCGCTCGGGCTGGCCCGGTGCATTTTTGGAATTGCCCGCAAATAGAGTTGATCGTCAAAACCAACATTCCGACCCGACAAGTGTGGCGATAGGCATCCGGGTGGTGCTGAAAAGCAGCTTCGCCTGGCTGATACGTTGGTGCCCTGGCGCCAGCTTAAGACGCTAATCCCTAACTGCTGGCGGAAAAGATGTGACAGACGCGACGGCGACAAGCAAACATGCTGTGCGAGCTGGCGATATCAAAATTGCCTCTGCTGCCAGGTGATCGCTGATGTACTGAGCAAGCCTCGCGTACCCGATTATCCATCGGTGGATGGAGCGACTTCGTTAATCGCTTGCCAGTCGCGGTCACGATTGCTACAAGCGAATTTATCGCCAGCAGCTCCGAATAGCGCCCTTCCCCCTTGCCCGGCGTTAATAATTTGCCAAACAGGTCACTGAAATGCGGCTGGTGCGCTTCGTCCGGGCGAAAGAACCCCGTATTGGCAAATATTGACAGCCAGTTCAACCATCATCTCCGGCATAAGCACGACAAAGTAAACCCACCTGGTGGTGCAACCAGCGAGCCTTCCGGATAAACCGGGCGTCGTGATGAATCTCCTGGCGACGAGCAAAATATTGCGCCCGTCGCAAACAAATTCTCGTGCCTGATTTCACCACCCTGACCAGCAATATGGTCAGTCAGAATATAACCTTTCCATTCCCAGCGGTCGGTCGATAAAAAAATCGAGATAACCGTTGGCCTCAATCGGCGTTAAACCCGCCACCAGATCGGGCATTAAACGATATACCGAGCAGCCCAGGGAATCATCTTGCGCTTCAGCCATACTTTTTCATACTCCGCCATTCAAGAAACCAATTGTCCATATTGCATCAGACATTGTCGTCACTGCGTCTTTTACTGGCTCTTCTCGCTAACCAAACCGGTAACCCCGCTTATTAAAAGCATTCTGTAACGAAGCGGGACCCCAAAAAAGCCATGACAAAAACGCGTAACAGAAAAGTGTCTATAATCACGGCAGAAAAGTCCACATTGATTATTTGCACGGCGTCACACTTTGCTATGCCATAGCATTTTTATCCATAAGATTAGCGAGGATCCTACCTGACGCTTTTATCGCAACTCTCTCTGTTTCTCCATACCCGTTTTTTTGGGCTAGCTACTAAAACTTCGATCAAGCTATGAAGGACGCAAAGAGGGAACTAAACACTTACTAGAGAAAGAGGAGAAATGCTGATGAGTGGAGGCGCGGTGAGCCAACACTACGTTGCAGGGCAGTTTGCGCTTCCCCTGAGTGCCACCTTTGGCTTACGGGGATCGCGTCGCCAGAAATCTGGTGCCGCTTGGCAGGGTGGCGTTGGTGAGTATCCGCGAAACTCACTCCTGAAGGCTATGCGGTCGAGTCCGAATCCACCACTGATGCAAATTTATCCTGTGGCTGCACTTGAACGTGTGGCCTAATGACTGGTACCAAATTCCAGAAAAGAGGCCTCCGAAAGGGGGGCCTTTTTCGTTTTGGTTGCCGGCATACACCTGTGCGGACCTCGGTACCAAATTCCAAAAGAGACGCTTTCGAGCGTCTTTTTTGGTTTGGTGCCATCTCGAGTGGCGCGCTTCGTCCTCGTTTTTCTCGTTGGAAGAAGAAACGAGAAACTAAATACTAGAGTCACACAGGACTACTAGATGATGCAAAGCGTTTTAGCGAAAATAGTCAGCAGACGAGGCGAATGATAAGCCCGCAAACAGCAGCAACCGCTGGCCAGTTTTCGAATGAGGTCCAGCCAGCACGCGACATTTTTATGATGCGCTACAGGGTGCGCGCACGGCGTTTATTCTGGAGTGCAGAAAAACGTGCGCGTCAAAAGGCATAATGCGTGATGATTTGAATGCCACACGCATTGCCGCAACTATAAACATACACTCGGCAATTTCGGTGCTGACTGATGAGAAATATTTTAGGGGAGTTTTAATTTCCTCCCCATCGTCAGCCAAATCGCCCCGCAGCCGATTTTATGTAAAGACTTCAGTTATTCGAGCCTTTACCAGAATACTATCGGCGCGCTATACCAGGCCGATGCCTGCTTTATTAATGCTTTCAGTACTGGATGACGACCAATATCGCCAGCTTGCCGCCAGTCGCTCCGCAGTTGTTGGGAGATGGGGGTACTGACCGAAGTCAGTAATGAAGAGGAACGCGACGCGCCATTGCATTGCGGAGGCGAAAGATAGTGCGCATGACGACCAGCGATCTGCGTGATTTGTCGATTGATGTTCAAGAACATTGCGCAAGCTGCGCCGAAACTGGGGCACAACGTGACGGTAATAAGCGAATCCGGCGTCAATTTGTACGCTCAGGTGCGCGAGTTAAGCCACTTGGCTAACGGTTTGCTGATTGGTTAACGGTTTTGATGGCCCAGTGATTTTGCACGCCGCCGTGCGCCAGGGTGTTGCTGGGTGGATCAAGTATCTGGCTGACCTGACGCGTTGGCAAGATGCTAAAGCAGCTTATGCAAGCGCGGGCACGATACAGGTGGGTTGATTTTTGTTGCGACATCACCGCGTTGCGTCAACGTTGAACAGGCGCAGGAAGTGATGGCTGCGGCACCGTTGCAGTATGTTGGCGTGTTCCGCAATCACGATATTGCCGATGTGGTGGACAAAGCTAAGGTGTTATGCTGCAGGCGGCAGTGCAACTGCATGGTAATGAAACAGCTATCGATACGCTGCGTGAAGCTCTGCCGCACATGTTGCCATACTGGAAAGCATTAAGCGTCGGTGAAACCCTGCCCGCCCCCGCGAGTTTCGCACGTTGATAAATATGTTTTAGACAACGGCCAGGGTGAAGCGGGCAACGTTTTGACTCGTAGCTGTTTAAATGGTCGTAGGCGATTTTCTAGCGGGGGCTTAGGCGCAGATAACTGCGTGGAAGCACGGCACGAACCCGGCTGCGCCGGACTTGATTTTAATTCTGCTGTAGAGTCGCAACCGGCACTGAAAAAACGCACGTCTTTTGGCCTCGGTTTTCCAGACGCTCAGCCGTATTAATAACTCGGTACCAAAGACGAACAATAAGACGCTGAAAAGCGTCTTTTTCCGTTTTGGTCCTTTGAAGTTTAGGGGATAGTCCAATTACTGAAGGCCTCCCCTAACGGGGGCCTTTTTTTGTTTCTGGTCTCCCTACTAGTAGCGGCCGCTGCAGTCCGGCAAAAAGGGCAAGGTGCCGCCACCTGCCCTTTTTCTTGAAAACCGAAAAGATTACTTCGCGTTATGCAGGCTTCCTCGCTCACTGACTCGCTGCGCTGGGTCGTTCGGCTGCAGCAAGCGGTATCAGCTCACTGCGAAAAGGGTCTTACGCCCCGCCCTGCCACTGCATCGCAGTACTGTTGCTAATCCGTCCAGCGTTCTGCGACATGGAAGCCATCACAAACGGCATGATGAACCTGAATCGCCAGCGGCATCAGCGCCTTCTGGCCTTTGGTCCTGATCTTTGCCAGTGGTGAAAACGGGGGCGAAGAAGTTGTCCATATTGGCCACGTTTAAATCAAAACTGGTGAAACTCACCAGGGATTGGCTGAGACGAAAAACATATTCAAAATGAAAAGCTTTCGGAAATAGCAGCTTCACCGTAACACGCCACATCTTGCGATTGTGTAGAAACTGCGAAATGGCGTGGTATTCACTCCCAGAGCGATGAAAACGTTTCAGTTTGCTCATGGAAAACGGTGTAACAAGGGTGAACACTGCATATCACCAGCTCACCGTCTTCATTGCCATACGAAAATTCAGATAGCATTGGTCCGGCAGGCAAGATTTGAATAAAGGCCGGATAAAACTTGTGCTTATTTTTCTTTAGGGTCTTTAAAAAGGCCGTAATGTGCACTGAACGGTCTGGTTATAGACACTGAGCAACTGACTGAAATGCCTCAAAATGTTCTTTAGATGCCATTGGGATATATCAACGGTGGTATATCCAGTGATTTTTTACTCCATTTTAGCTCCTTTAGCTCCTGAAAATCTGGATGACTCAAAAAATACGCCCGGTAGTGATCTTATTTCGTTATTTAGGTGAAACTCGATTTTGTTACATGCCGATCAACGTCTCATTTTCGCCAAAAGTTAGCCGGCTTCCGGTATCAACAGGAACACCAGGATTTATTTATTCTGCGAAGTAAATATGCCATTAGCGGTTTGCTTCGCGATAAGCTCATGGAGCGGCGTAACCGTCGCACAGGAAGGACAGAAGAAAAACGCAGAATATCGGGAAGTGACGGACAGAACGGTCAGGACCTGGATTGGGGAGGCGGTTGCCGCCGCTGCTGCTGACGGTGTGACGTTATCTTACAGGTCACACCACATACGTTCCGCCATTCCTATGCGATGCACATGCTGTATGCCGGTATACCGCTGAAAGTTACTGCAAAGCCTGATGGGACATAAGTCCATCAGTTCAACGGAAGTCTACACGAAGGTTTTTGCGCTGGATGTCGCTGCCTGGGTGCAGTTTGCGATGCCGGAGTCTGATGCGGTTGCGATGCTGAAACAATTATAA
+
))*%%%'&%%%&+0&&%%$$##%(%$#%&$$%%%'$#$$',)*+,/+*+*()('''/122/2++%%'&%%++*('(-,,,/0544/0/':?>:..,,/'---.('%&(-,,++4565995<=10/)(')++---'&&)-.,,19<:BEH:667CC=8789=;2113001''''-001:88BB6666=;*)))ECBACEJIJJJJHEHDCD589BD@:993227884463223CAAAEBCBA??<:;A?;4'''(,))($#$#$%)*0)('',))+-3447BABD:999=<..//9;;@?>>;5(''&&%%%'.+&''%&&,'((0001?1113-,+,-,+*,+,--/8>?<<;/---877445430.---03362.--%%&)+(''%&&&&&'+34:>0600>??;11('((434CA00/,//244:<:11/1+)*)(''%''''''&(&'1+::*))).%%'('%%%&%#&'&',A><90//2*0*&%$$%%%$%&)**+:A66666989:>;2122*)((,.778544443368*6678454----785444*)(''''$$$%%'*-1.+**)-**+.6;999;1002.((((&&%&)**&$$')))22..--04457A:667??<<;<6;<3GCEHEIBBBBDEEF=;80)(&&0@@:8878>?===>FEFEEC=;;;8888754>?@///088//0..,+*)((,3D@99***()*+045CCA?>>>ABEGJ;::98;8433..+((&%(*--,*&''(,)&%%&%$$$&%%&&)),,,+*+**,,+*)((&&%%%%%$%%%&348?BB@=::89:5-+,<=6334?DFFBCB9656886&%(,=7<=>B>;41(%%'(%%%%%%#$$$%%&&''*$$%+(&&&%&%%&')-6/++,-033,,,-/022237ADG?=<<.+)%(.+1640+****-6780+,33577877440.?=:6448/.-.---//520//*())AEBCECEC>;:BCFECBDBEFD><<<D?C=<=<<;:4**7<:31('*.6,8:E?=67;:341111113-1((9HIECBEGJJGEHIID><<<9BGDFDJBAC<JH:/--..:50//39;3*))/13877?70/,,-,.00'&$$%'+)+++*+(((-,,.3344/39:=ADDB@1/,(.3227769:9?>10*/*')63&754467...DDJJHJJJDA::77>?C??@<:6--,(3?A==<:;;>0../778843*))*+=@BA==99:11190&&&&*(/.,7+*++*)&'0(//+'+,,267954340&&&$$$$)*()))6<<9974521455>:81113<775455,+'(0///////;:99<<@@CFH<((()??>;9;>E<('&%%&))*)))*-)'(--.***),,+-'''82.---*))*&&%%(',,)++///,,,,+++,/2+-.1.+*(+-,-0011778642321/)&&'+///+,+/11--.6663222=>@C??=76**(&%%)<:99679@AC?876443----.;7866768:226644)))')-)''')&)(((%&*.(**)(()+596522--/68:75534///2743*))(''((&&'%%%%&(66//1.-,,,,,,-..5223399:?<2401/--../+(),*++*-,/1.--0333&&$'('(+*101/79;?>?))(&*&%$&&('%&*03++,+8977<;>@C;85457966///11.//*).''''%%&')-+3.446.61---,0.*('%&%&''*(+++((((-)$$&+2*++*+-64.*&%&000022227655679:::5*))'$$##$%'&&&''()/*))'('&'&()),,.26655694222<:/..&''&&&+:<?>,+**+*))+'%%$#$#$#$)'***//('')(&&'4567;;:796543342200110/*)(')'$%(%%%%$$'-....58><?A;32739433-,,+,)'&(((36777-,&&)&(')+''&%%%&&&&.333;>?@@??983,85667665'&&(***+''()44>=;4:0@@A@BACCDBDAA??888...,..-13..++*+.1&0)))''&&&&&&%&'++(*23?@?:65541))&%%(67>=:;;:<9961-(&&$$$&$#$$$$&&(&&%'(%''(''(,060;>??>>?>>:6443554/,-4+++,CCBBDCDDDA@@EFHJHEACAADBDCB?@@A643462*)&&%%%&$%(4789111143532+,-/0(652/)*++,,,43577==??>>1115A=''''1/&'+*+89<=85669<;887866671666AABBBDA@9.')((((98:;<>?@@?@9>:982/72223/.***+'()201049-+*;<<=>?>=9862/'()&'&')&&&')(()0036;9:**(()((&',24567:;:<>@<>>>886&%%%(((413/-*)))<<@?>?;:;:<;;4412361+**,,*+***966776:444)))''((-'''87?>>>@?B=<=<AB==<>@@ADEEC?544-((&%$$'$%%-.5EFJEJGJJJJJFGHJGJJDCEJFJFGJHHDA=CJEECA?@@?>8@FAJBAABBBBEBB@?<=;<B)('(..233=731../04'''%&&&''',++)(&&&'%$$'&%%&',4=E@>===222/,*)*44435@9889;E?@@=<<EBBCE@???FEJGC-++(''&$%$')%&(,'/4,,,(((&%%%%%).--45,((+79--,-6344((((6.)')*'&)4=<=;:--/041++*'())*'((+&&&#$$%&''('''-,+++)&')(-&%%$$'''))+,/(())(879<;8766332+,,,.)*+*+-3=C7666DFEADCCD@D=???A?;:;>:996('('*)&%%'&&&''(*&&%%%&'*+/2255?DAB;:<<:42244555:430.'&%&)*')*',)+**%$$$$$%%$&&*''()+--++*,++))*2630**/1;=<800/.1002.-.++,,+,&&%&**/*(&&+6@CECA=7445C@@A>=;/---:BEJJJF;99(''(1,)'%&''(-,++.*(((.-$$$$$%*/0+)()**)+(/+,/0299996789B??CDEIDBCA?CAD><?;67/&&%$''+,,36JJFF@B;9:6688C>21120'5//((((%%%%$&&,''(**.....1/2=983--)%'%-/./..47479640./6BCBCFJFDEJ>=92'''&-'&''01:A??@@G::::FHGC=<:<=>.-..1--'%%%%(+/--'&')&#%+..+++6:<=>H@?>?@CFHC>9%&&&**+*'')//1EFFDBE;+,:;?ACFF88733''&&()1-/1;<=CBCB@A@CEBA@@:::;-*))''**%%$%('(((*''%&')*+,2(''(2333-,,,&'(.8==><CABAA8820/*:9<=><7925:;>FH<::<EF=/--*++,)++)+(%&$(/221,((((+,,/+)%&)<?<==;521269A?@>E4456555575421(&&&+)&'))))))9000////8B?<;<8840--&'(*%%%%%'+079899854510('%('''(('*17DDD>;76('''()&'+@EFDHCB@A;99:;>BEG9512+**)))',.2669:7)'%'&&,+()(''*02289:;:;AA=>==....<011-//1544455+'&&(-..*&&&',4?@>AA933//17,**+4*445543334((()1../0121211/,.,(&&'+**,,2668843..//;662...''&%%%''-0/*%%%%&*-.)+,--89>A<<<?>/./+(()+,,**+,11..(((('%&%%'',-1195((((,,)+))/.,(5=:;;9+***543)&&&&%&&%&&&'*,,-.-%%&(+,,39////:7668:.,,-.(')&&%%)&''&'*+2-,,-/?=>;<HG>>>?@;:::5FGFECDB65368IICCE.....0)))*--.,*))%*,/>99444.'&'),.--.777AB@AAB=@AB?;;;:7--*))+)'&&'00199944433-,../9793201+,+,//93:<<C>==>???@1111015)()*&%$%(**+.+,,7:<<====****AFEED>1111*(''('('((((/2+++***+178222-,'')))**))''64300555;-,,-334/2/'&&%$$$'$$'14/=433***,/////>??DB@?==>=;6999;::::?>87700022...,&(()-*,(&&'*+*.-0(''&'))*+%$'+****88>CD@@@BCFFHFJHJEHJJH@BA;;>DFGGFEEE=>=A@D@@;9767/.+,*4:==65-&%''((''&*./)((%%%&-564411)''(+33010,*(&%$$'+.01111==<>421/....4/0('(**//0446549%%%%$$%%'&(((*/''''*&&''()++>?=><;;@<41....3772222324110/,,.-00@ADDDEJ:999@=:?56-,,./1656:AEB@@A;99=>777222'&%%'(')()*+00.))((*&''').-,,06IE=HJEA@BBA0///;<@<11'$%$$'*//1A??>>>>?96789::;888673.,,/&&'),*..**++81,1,)'&'&$%%%%'&''4575,++*&%')*)))-,---22332,.++))''&&''+&&''**)('())**(())1--9>CDGDGC??@@D?EA887/89;64((('/16;855)'$&((+001*)(&&$$&&.)'$%&(('&'(0)(((('(*-/,,.+FDGJFEHIHJED88+*+*,-)+,:CDAAACFJDDJJJ7753511('&&&&&%%%%2331----//---561--,,0/3332223--1+++,,++-4442742--*)($$%%$$%'*)')&&&&)*)*00/..+%%$%$$&&)(&'%%&'/00,,,)*)(&&%%$$$$(),+(&%%&)+,++'''')..-))(%&'#$$%%%))./003,,)&&$%&&101318:999***'(('&&((((0///00697,,-&%%%%$$&(+/-()**+**'))(%%$$$#######%$$$$$&%%$$$$$$%,))))+*'&%####$$#$##%%%%&%%&%%''&&&%'((11256548/--'&&%('(&&$$%%'(....<=;=BECA==+++-BFJBCCDJ9332353**..29?EHJ65568=43203((((/+(()***'&'&&)'&'$$$''$$$'+,.)-*******+321/,%((),0-.***+&$&(+,3-//..,.+()()1)35565-++)/,,**+=ACDH?>??9??B>?>=584/(&&&)&14----23478;;??AACGFHGDD??1000))'',-+('$$$&'()'---.089------BBJEGEBBEDJF?=;<<:<444:;?<:'&&'((('&)')+)%%)2867GIHEEBEFH77767:/,,-,+++-,+%%%%%&%'*.0,,-.3582210&&&%')*-(./0789:;==AHABDDJJGJJJHGHIGJHJJJ999=DGFFJ@?>>=?669;7>1,++(('),,'&%%'%*-+,+++++-'&%&(*%%(('+(''(%%%&)+&+..1.,--.>>:333465(''&&&(&&&&'&')1,57555)&&*2@EEJEECJJJGJJ5558HHA20./1,368AGHJJJFJFI44,)--())('+,,*,)&(),--235348>('')335//.102216663/95474('878?EJJHIIEFCDDDCDB7545@DIGBECGJJJD>44:?BAEJAAA<;7/+***,())'%%&''%&&&12/33246698779==;:&&&&44JJJJJJJEGGGCB8JFJFIGJHIDBAAHBAA@;:@86577834BBFHF@9920))))1+*&&(()(('')),/--+,++,-('''(21789A?=JFBCE@521/02222135/,.)*+07660571-??>?>:9:&&&&+,,-%&(079<40''''9?CEGGFGJDJIJEJ++++)%%$%()+(/../.))(,,55:;<F>GEEFDE>><200&&&'((&''&&&(&&%%&&&$%))*)+&%%%''%&()/111//1121,+'&%&(%$$#%#+,./020001<95./,003210-+'''')'&%%')+)&%%$%$%(())(''&&%&,,-25*('%%%%&($$$$$$588+*)(+&&%%&)-//A@D1*&$$$%)(-<76882--)**+++&&$$%%$&$%)17A<=ECCB968./2)))-23ABD;888:8777:;:><<?<<;<>>>EEEBCC????D:....'')210--5511../.00)''(*)(*(00,**+-,(''''()&&%%)***/*2345/+-55+*)&)--..1-..033*)))+,862221112(33))))*&%%')*.(1278;8878<::7799<:633/++)%%%%'(22399:0//2JGADC=HEDDGDJ?;>==DCDCDEADAAA7767;=<>>?ADB@ACGJDBAC@@?:756,++-4*)')&&(&&''*'''/0..**))*2677,++,224/,**+8654499<<.--,--('')//03?>>===ADCD:9971//../..//1;:5234<<;BA@A=<;<821+))()*****,*&&&&'(''(&&'&(''',*****79=>EBA?>EF:76576578<<;;&&&55+)*)1*000=@7667;BE@---2@=;;<222*''()))')&')))*110445??<;;;=<<=>=:;884/1.***()(*&,.&&&(2233596353110+('$#$$$$%&''&&%%'%$$$$$%'&'''(&%)().23;;<=DJDB@DAC?87625645133:=A@882121'))))1,)*0<=2111/1)((-&&(**)),)*59:7.--/-0202345%$##%&$%&&%$%$$#$$%%$%+)'%%&+*+,.03441+**+/./-/-../--,+*().*-*&%%$$#$#$$$:>?10//-/5))*+*)))/.+**1666543459645(''(()**+,,298=75'1/030/30,''+''&+,1::9?<32257:=<1--1>;/...,-+&&%%'&%##$$')''9:;<<9////,./,;8/:78768EFADJJCABAHGFHCEA@?BCJJG2(''.7***'(((,+)&&,.389988)*))&%%%'*'&%'871((*))*-,*+615))47532228@?:4003/,)(&'-/11347==>=:94331../100/2017*'''234**++34846''''*&&&-./,+,,50/--(&&(*)22437:ABIEFE===?CFJACCBCJI4444=9,*)*)'&&()''&&(,(340001:;FDIEGJJJDHEJIHJIHJJBBABFD>>>>@A?.-.))((,,,&&%%$$%-,++++*)+&&&**))''$$%'12.,'((*+-***07;100031189=@>::;:CD:;;:>3)&%%$$$$&&-0-/)((()''*3?BBCGE=>CHJGEA;:6650.../10////:&%%(8:8---66;9<80//,,.42,++,+,-++7;;=1000>>>@CAEFB?==622;62+++7.--,(''&'((*&&''&''(('(+()'((*(()'''./9877;65**-.587=0000;60,,*)92771:;;;==@(''''**&'''&&$$$$''++56.,,+**''*,-/-00/2...01/1((%%)('&&&&0676610062.-('&&&%%'+,-.-...//.,,+,)(''%&%$$$'(+.0-,,,.-,,('%%%((%%%&*.-,(''&&()-.,,-&&&&)'&&(+++))+,9>?AD?>,)))+-,,((('('%$$%(()&'..1.+,..37796=BD@E>??GC;<<<;72112<==000((()(''(,,++,'&'%&&*+'''',.744779CGDF>?:95-;@EE??>;**)/337'''.1+*('()8,,,-$$$$%%'''&)*)***-*(''*-.3410+,*+)''(0100...*)**CJEDCBI(((()%##$&&&&'(5666761..&%&'(*+***((04446633:9;?BJ?>?>@88.-*(((,21232--+,.)&%%(*=AAAJ????FJJA=68=FGHFHG>=<994,**2..+)('('%$%*3?DCEDC;:A<A?544<<=>C:989<@D4212.)%%$%%'(1/04484440105556222239:BA=?ICCCBFHGIIJJIDDCADD<=BDCFFD>7$$$%'&&'*7@@?>??C>>>?DF?>444498)(()'%%%'&&%$$)''025)%%%)8JHEGBA<>-,,**))----:0***))*213=A:,,,,,,-12/0016::??7664775352/*420,*)+++)&&&%$&'&09/..104,,128-----770/*33430+*)+-1-.48=;9878>A10017565323/..+')))(((&&&%%%$$$$%'('&%%%%'*8879;232458122359<=882220/.*$##%%'.0(&&&/*','+**++*''**,-)+*+467;>@@B?>::B=<;<?=::334248-0,*&%%(,----25;;;<=@>>/.-++***-7<@,)%%%../0(''''%%%%'''23667=;>=7879AAE=731248776989:99879=AFD@88878?@?.,(8;@B;;;;>??=:991883,,,<EB:5.---)))+)''&'==@><<7696944<////)(&&'*29B@::;81=>@JIEIC?D<<<2111679==?4443843-+*-.3...765,'&&&&&(**)'(('+++66:78;9:>540''''//.--/8<=42/'$%'(''%&&&../0188?>;<=2112////.---'&%%%%&&,((*+54458663:=;'&&''(*---*)&'(&*'&)0./445;DCC>@BCB/.+,/7<;>?>?;1*'&&%%&&23<?CCCDJJCB@<<889,+))%%%&('((&''*''+*+;?DDDEFBA)))8>JHFJFHIJJJ?C?@ACA@@@@DC>?=>;?@331((')...5+**)**06,&$%%&&&&-,-,,,-.()%%'-075999;<?HGG><;:>=<5213321355979DEGHJIJ6888<AACDE><<<A@AB:44,&%%%'&&''+''*++))+01558@><3322-&$$$*-&%%))+('*)&&&&-,*%##$&$$$$%&)&'&'))))*0/200-,)%%$$$&$$$&''+-/,+)))(*00''''(24410.+'''%''%,*+-88<=>>FJI88882444<A@@>;<=;99;IJG:99:F?;:.''&/*))))///&&$&*+,-4.-.2::<>=*)))/,=@BBCE7632--/0,,+)*))*'&'(((%&&&&&&'++*++'&'((0//018:@DHG@BBBHGCDE?>>42///.,,,,-32344)))-+5554299=>?522--,+---,+***'''(.++'&&&8822'%$$$%()+-())68766779:BF@?<<84329;7<<,44/,))*45<4553:;DGJD<>?>??EDIFFCEE;?>?=?==??=5,.3'$%$&''''91000&&''((,,.22944<???6655886555--?AJJJGIFFFE<;B:***(*++++')+-(&&(&''%$%)*,3;775*(((+1/,,-.2576653289666785444589;+(''$$'()'&###$$$$*+')*++//,+,-.676=;00/'&&&+-,***-+00,+,,447;>0)))()''+))('''(*+-/*))*,8=>>AEA?=>==BECFJGJEDFFAAAA?@;:9:?>===D=<:82..,(++))*)),('''&'((&&(87/-**'$%$%())))++,)***--.050-)*)'(<;=>>CCBADFFCJGEJFEJJJ++++H@@?@<-,,*++$%%%&$-''*'+//+-,+-*(*,+*+&'$%-+,--3.48<<==<;<9:@ADEDB>:;???5<;;8444'''(23<7650,))*24BICEHDFGDIFAD>=88992223A?=>B,++,99=GDE?=:965545785544/-../4544432,+++'$#$%&)11122409:<>ABDJB@?==?7679<CEDEDFFDJEFFJJIFEJD-,+*((%$
@Glass_T7V_5_D3_12_2_10
CCAAGGCATTTATTCTCAGGATAATTGTTTCAGCATCGCCAGGAACCGCATCAGACTCCGGCATCGCAAACTGCACCCGGTGCCGGGCAGCCACATGCCACGCAAAAACCTTCGTGTAGACTTCCGTTGAACTGATGGACTTATGCCCATCAGGCTTTGCAGAACTTTCAGCGGTATACCGGCATACAGCATGTGCATCAGCAACCAGAAGATGGCGGAACGGTGTTGGTGACCGGAACAGAGAACGTGCGCACCGTCAGCAGCAGCAGCAGCAACCGCCTCCCCAATCCACCTGACCGTTCTGTCCGTCACTTCCAAGATCCGCGCTTTCTCTGTCCTTCCTGTGCGACGGTTACGCCGCTCCATGAGCTTATCGCGAATAAATACCTGCTGACGGAAGATCACTTCGCAGAATAAATAAATCCTGGTGTCCCTGTTGATACCGGGAAGCCCTGGGCCAACTTTCAGAAAATGAGACGTTGATCGGCACGTCAAGAGGTTCCAGACTTTCACCATAATGAAATAAGATCACTACCGGGCGTATTTTTGAGTTATCGAGATTTTCAGGAGCTAAGGAAGCTAAAATGGAGAAAAAATCGCTGAATGCCGCATATCCCAATGGCGCTGCCGTCAACATCTTTGAGGCATTTCAGTCAGTTGCTAAATGTACCCTATAACCAGACCGTTCAGCTGGATATTACAGCTAAAGACCGTAAAGAAAGTCGCAAGTTTTATCCGGCCTTTATTCACATTCTTGCCCGCCTGATGAAGATAATGCGGAATTTCGTTATGGCAATAGAAAGACGGTGAGCTGGTAATGGAATATGTTCACCCTTGTTACACCGTTTTCCATGAGCAAACTGAAACGTTTTAGCGCTTGTGAAGATAATACCACGACGATTTCCGGCAGTTTCTACATATATTGGCAGAATGTGGCGTGTTACGGTGAAAACCTGGCCTCCTCCTAAAGGGTTTGTCAATATGTTTTTCGTCTCAGCCAAATCCTGGGTAAGTTGGCGGCTGCGATTTAAACATCGCCGATATTGGACAACTTCTTCGCCCGTTTTCACCATGGGCAAATATTATACGCAAGGCGACAAGGTGCTGATGCCGCTGGCGATTCAGGTTCATCATGCCGTTTGTGATGGCTTGCCATTATGAGCAGAATGCTTAATAAAATACAACAGTACTGCGATGAGTGGCAGGGCGGGCGTAAGACCCTTTGAGTGAGCTGATACCGCTCGCCGCAGCCAAACGACCGACGCAGCGAGTCGGTCAGCAAGGAAGCCTGCATAACGCGAAGTAATCTTTTCGGTTTTAAAGAAAAAGGGCAGGGTGGTGACACCTTGCCCTTTTTTGCGGACTGCAGCAGCCACTCTTAACGAGGGAGACCAGAAACAAAAAAAGGCCCCCATTCAGGGAGACTAAATAATTGGACTATCCCCTAAACTTCAAAGGACCAAAACGAAAAAAGACGCTTTTCAGCGTCTTGTTCTAGTATTGGTACGGAGTTATTAATATGCGCGCAGCGTCTGGAAAACCGAGGCCAAAAGACGTGCGTCTTTGATGCCAGTTGCGACTTGTACCAGCGGGATTTTGAATACAAATTACGGCGCAGCCGGTTTGTGCCGCTTCCACGCAGTTATCTGCGCCTAAGCCCCGCCACAACGTTCCAAGCAATTGACGTTGATAACCATTAAAACATTACCGCTTCCACCCTGGCCGTTGTCTAAAACATATTTATCAACGTGCTGAAACTCGCGGGCGGGCAGGGTTTCACCGACGCTTAATGCTTTCCAGATGGCAACATGTGCTGGCAGAGCTTCACGCAGCGTATCGATATACAGCTGTTCTTCATTACCATGCAGTTGCACTGCCGCCAGCGATAACACCTTGACTTTGTCCACCACATCGGCAATATCGTGATTGCGAACGCGCGAACATACTGCAACGGTTAAGCAGCCATCACTTCCTGCGCCTGTTCAACGTTGACGCAACGCGGTGATGTCGCAACAAAAATCAACCCACCGTAAATCGCGCCCGCATCATAAGCTGCTTTAGCATCTTGCCACGCGTCAGGCCAGCATGCTTTACCTATTACTGACCCAGCAACACCCGGCGCACGGCGGCGTGCAAATGATAATCGGCCATCAACACGAACCAATCAGAAAACCGTTAGCGAAGTGGCTTAACTCGCGCACCTGAGCGTAAGTATTGATGCCGGATTCGCTGATTACCGTCACGTTGTGCCCCAGTTTGGCGCAAGCTGGCGGACGGTTGGATCAATCGACAAGATCACGCAGATCGCGGTTGTTGATGTCCAGACAGCGTTTGCTCCAATGCAATGGCGCGCTCCTGTTCCTCTTCATTACTGACTTCGGTCAGCACCATCTCCAGACTGTCAGCGACAGCGGCGAGCTGGCGATATTGGTCGTCATCCAGTACTGAAAGCATTAATGGCGCATGCGCCTGGTGATGGCACGCCGATAAGATCCGGTAAGGGTCGATAATGAAGTCTTTACATAAAATCGGCTGCGGGGCGATTTGGCTGATGGCGAAATTAACTTTACTGAAAATATTCTTCATCAGTCAGCACCGAAATTGCCGAAGCGTAATGTTTATAAATGGCGGCAATGCGTGCTGAATAGAAATCATCACAGAATAGCGCCTTTTGACGGCGACGCTTTCTTGCACTCCAGAATAAACGCCGTGCGCGCACCCTGTAGCGCATCATAAAAATGTCACGTGCTCGGCTGAACCTCATTCTAAAACTGGCCAGCGGTTGCTGTTTTGGGCTTCTACCCCAAATCGCCTTGTCTGCGACGATTTTCGCTAAAACGGTTTTTGCATCGTCAGTAGTCCTGTGTGACTCTTGATACATTTGCTCCGTTTCTTCTTCTTTAAACGAGAGAAAACGAGGAACTAAGCACCGCCGCTCAATCAACCAAAACAAAAAAGACGCTCAAAACATACCTATATAAAAATGGTACCGAGGATCCCGCGCAGGTGGATGCGGACCAAAACGAAAAAAGGCCCCCCTTTGGGGAGGACCTATTTTATAAAATAATACAGTTATTAGGCCACACGTTAATTGCAGCCACAGGATAAATTTGCACTAGAGCCTAGGTACGGTCGGACTAGACCGCATAGCCTTTCAGGTGGCTTGTGATACCAACCGACGACTTGACCCTGCCAAGCGGCACCAGATTTCTTGAGTCCAAATGCCTAAGCCAAAGGTGGCACTAAGGGGAAGCGCAAACTGCCCTGCCAACGGGAGCGTTGGCTTCATCGCTACTTAGACCATCTAGTATTTCTCCTCTTTCTCTAGTAAAGTGTTTAGTTCCCTCTTTGCGTCCTTCATAGCTTAATCCGAAAAGTTCTCTAGTAGCTAGCCAAAAAAACGGGTATGGAGAAACAGTAGAGAGTTGCGATAAAAAGCGTCAGGTAGATCCGCTAATCTTATGGATAAAAATGCTATGGCATAGCAAAGTGTGACGCCGTGCAAATAATCAATATGGCTTTTTATCCGTGATTATAGACACTTTTGTTACGCGTTTTTGTCATGGCTTTGGTCCCGCTTTGTTACAGAATGCTTTTAATAAGCAGGGTCTACCGGTTTGGTTAGGGAGAAAAGCCAGTAAAAGACGCAGTGACGGCAATGTCTAATGCAATATGGACAATTGGTTTCTTCTCTGGATCGGCGGATGTCAAAAGTATGGCTGAAGCGCAAAATGATCCCTGCTGCCCGGATCTGGTTTAATGCCCATCTGGTGGCGGGTTTAACGCCAATTAAGGCCAACGGTTATCTCGATTTTTTTATCGACCAGCCTGGGAATGAAAGGTTATATTATTACGGTGTACTTCACCGTTGGCGGGTCAGGGGGTAGTGAAACCAGGGACGAGAATTTGTTTGCCGACCGGGTAATATTTTGCTGTTCCCGCAGAAGTCATCACTACGGTCGTCATCCGGAGGCTCGCAAATAGTATTAGCCAGTGGGTTTACTTTCATCCGCGCCTACTGGCATGAATGGCTTAACTGGCCGTCAATATTTCCAATACGGGGTTCTTTCGCCCGGATGAAGCGCACCAGCCGCATTTCAGCGACCTGTTTCGGCAGATACGCCAGCGCCGGGCAAGGGGAAGGGCGCTATTCGGAGCTGCTGGCAATAATTTTATTCAATTTGCCCTGCGGCGCATGGAAGCGATTAACCATTGGCTTTTCCATCCACCAATGGATCATGCAACGCAGAGCTTGTCAGTACATCAGGCAATCACCTGGCAGACAGCAATTTTGATATCGCCAGCGTCGCACAGCATGTTCTTGTCGCCGTCGTCTGTCACGTGTTTCCGCCAGCGGTTCGGGATTAGCGTCTTAAGCTGGCGCGAGGACCAACGTATCAGCCAGGCGAAGCTGCTTCGAGCACCAGCCGGATGCCTATCGCCACCGTGGTTGGCAATCTTCGCTTTGACGATCGACTCTACTTCTCGCGGGTATTTAAAAAATGCACCGGGGCCAGCCCGGGGCGAAAGTACCGTGCCGGTTGTGAAGAAAAGTGAATGATGCAGCCGTCAAGTTGTCGTAACTCTAGAAGCGGCCGCGAATTCCAGATCATAGCGAAAGCTAAGGATTTTTTTATCTGAAATTTGTCTGCGTGATACGCCTATTTTTATAGGTTAATGTCATGATAATAATGGTTTCTTCAACGTCAGGTGGCACCATGGAAGCTTTGTAATCACTCAATAACTAAAAGTGAAAAACCCGCCGAAGCGGGTTTTTTCGTAAAAACAGGTGAAAACGACGCTAGCCAGTCACATGTCAATACTTACTGACAGGCATTAAATCGGAGTCTCACGCTGATAGTCTGATCGACAATACAAGTGGGACCGTGGTGCCAAGAACCGATAATCCAACCGACAACACGAGTGGGATCGTAATTTTACAACTAATAATAAGACCGACGATACGGGACCGTAGATACAACTAATAATTAAACCGACAATTCAGTGGGACCGTCGGTTCCGACTGATGATTGGGTCGACAGTAAATTGGGACCGTATACTTAATAATCAACCCGACGATACGAGTTGGGACCATGGTCCCCAACTTAATAATCAAACAACCGGATGCAGTTGGACCGTCCTACGGTCGTTATACGACCGACGATACAGTGGGACCGTCATACAACTGAGTAAATTCAACCAACGATTAGCAGATTGGGACCATAGGTTACGAGTGATTATCAACGAACACAGATCAAGTGGAACAGTGGGCCCAGAGAATATTAAGGCCAGTTATGCTTTCTGGCCTGTAACAAAAGGACATTAAGTATAAAGACCAGATAAACGTACAACTAAAACGTGGTAGCATCAGGGTGCTGGCTTTTTCAAGTTCCTTAATGGCCTCAATTTTCTCTATACACTTCAGTTGGAACACGGGACCTGCAGGGTTAAAGCACCATTTTCTCGCCCTTATACAATACTGTGGCTACAGAGCAAACTGATGTCGTGAGCTTAAACTCAGTTCTTGATGCAGATGACGTTTTAAGCACAGAAGTTAAAAGAGTGATAACTTCTTCAGCTTCAAATATCACCCCAGCTTTTTCTGCTCAGTGAAGGTTAAATGCCTCTCTTGAGTTAATTCCTCTTTATACTGTAAAGGCTTTTTGAAGTGCATCACCTGACCGGGCAGACATAGCTTAGCGGGTAAGAAAAAAAGCAACAACTGAATTAGGCAATTTGGCGGTGTTGATTCAGCGGGTAATAATTTTACGTGAAATATTTTCCGCATCAGCCAGCGCGGAAATATTTCCAGCAAATTCATTCTGCAATCGGCTTGCATAACGCTGACCACGTTCATACAGCCTGTTGGGCGATAATCGTTACCCAATCTGGATAATGCAGCCATCTGCTCATCATCCAGCTCGCCAACCAGAACACGATAATCACTTTCGGTAAGTGCAGCAGCTTTACGACGGCAACTTGCATTCGGCAATTTCTATGACCAGATACTCTTCGACCGAACGCCGGTGTCTGTTGACCAGTCAGTGGAAAAAGAAGGGATCGCGATACCGTCCAGTGCATCCTCAGTAAGCAGCTCCTGGTCACGTTCATTACCTGACCATACCCAGAAGGTGTTCAACACTATCACCGGAGCACTTCAAAATTAACTGCACATCCCGACCACATCCGGCAAAGTAATGGCATTACCGCGAGCCATTACTCCTGCGCGCAATTAACAGATCCACCATCGGGGCAGCTGGTGTCGATAACGAAGTATCTTGCAACAGGTTGAGTACTGAGCATATGTGAATAACCGGCGCACGCTTCATTATCTAATCTCCAGCGTGGTTAGAATCGAACGATCGAAAATTTCATTGCAGACAGGTTGCCCAAATAGAAAGAGCATTTCTCCAGGCACCAGTTGAAGAGCGTTGATCGATGGCCTGAAAAACAGTTCTCATCCCGGATCTGACCTTTACCAACTTCATCCGTTTAGCGGTTCCAACATTTTAGAACCTGCCCAGGCATCCCGAATTTGCTCTCCATATACAGGGGACTGAGAGCCATTACTATTGCTGTATTTGGTAAGCAAAATACGTACATCAGGCTCGAACCCTTTAAGTCAACGTTCTTGAGCAGATCACGAAGCATATGGAAAAACTGCAGTGCGGAGGTGTAGTCGAACAACTGGCGCGTGGGAACAATCCACACATCAGCAGCACATACGACATTAATGGTGCCGATACCCAGGTTAGGCGCGCTGTGAATGACTCTAACATCATTAGTCATGAGCAACAGTTTCAATGGCCAGTCGGAGCATCGTGTGGATCGGTGGGCAGTTTACCTTCATCAAATTTGCCCATTAACTAAACTCGAAATTAGGGTGCCGAGCCAGACAGGAAGGAATAATGTCAAGCCCCGCCACAAGTGGGCTTGCTCCGTAGTTGACATCGTCCTTTTCCCCAAGATAAAAGGCGGGAGATTGTATTCTGCATGAATATGAAAATCTGGTACCCATCCGTGATACGTGAGCTGCAGCGGGGGTCGTTACCTTCCACGAGCAAAACACGTAGCCCCTTTTTAGAGCCAGATCCTGAGCAAGATGAACAGAAACTGAGGTTTTGTAAACGCCACCTTTATGGGCAGACCAACCCCGAATAGCCGGTGGAATCCGTCTTCAGCACGTCGCAATCGCGTACCAAACACATCACGCATATGATTAATTTGTTCAATTGTATAACGAACACGTTGCTCAACCCGTCCTCAAAGTTCCATATACCAGGATGCGGTGAGTCGGCCCTGCTTTCTCGGCATCTCTGATAGCCTGAGAAGAAACCCGAACTAAATCCGCTGCTTCACCTATTCTCCAGCGCCGGGTTATTTTCCTCGCTTCCGGGCTGTCATCATTAAACTGTGCAATGGCGATAGCCTTCGTCATTTCATGACCAGCGTTTATGCACTGGTTAAGTGTTGCCATGAGTTTCATTCTGAACATCCCTTAATCATTGCTTTGCGTTTTTTTATTAAATCTTGCAATTTACTGCAAAGCAACAACAAAAATCGCAAAGTCATCAAAAAACCGCAAAGTTGTTTAAAATGAGAGCAACGCTCCGAAAAGGAGATAAGAAGAGCACATACCTCAGTCACTTATTATCACTAGCGCTCGCCGCAGCCGTGTAACGACCGTACAGCGAGCGAACTGACCGGCAGAACAAAGAAGAACTGTTCTGTAGGATCGCTCTTACGCTCAGCGCAAGAAGAGAAATATCCACCGTGGGAAAAACTCAGGGTCAAGGTGCACACGCGGATAGCCAATTCAGAGTAATAAACTGTGATAATCAACCCTCATCAATGATGACGAACTAACCCCCGATATCAAGTCACATGCAGCAAAGGGAAAAGAAGGAAATCAACTGTGACAAACTGCCCTCAAATTTGGCTTCCTTAAAAATTACAGTTCAAAAAGTAGAAAATCCATGCAGGCTGAAGGAAACAGCAAAACTGTGACAAATTTGCCTAAGTCCAAGACAAATGTGACGAACCACCCTGGAATCTCAGCGACCTAACCCTCATTATCCTGCATCATGGAAGTGATATCGCGAAGGAAAATACGATATGAGTGAGTCTGGCGGCCTTTCTTTTTCTCAATGTATGAGAAGCACATTGGAGTTCTGCTGCCAATCTCATTAACACAGACCTGCAGGAAGCGGCAGCGGAAGATCAGGCATTCGCTCCATTAATTTTGAGGCAGCTGGTAACGCTCTATGATCCAGTCGATTTTCAGAGAGACGATGCCTGAGCCATCCGGCTTACGATACTGACACAGGGATTGGTCTAAACGCATGGCATCGGATTGGTGATTTCTTTTGTTCCACTAAGCCAAAACTGCGTAAACCGGTTCTGTAACCCGATAAAGAAGGGAATGAGATATGGGTTGATATGTACACTGTAAAGCCCTCTGGATGGACTGTGCGCACGTTTGATGAACCAAGGAAAAGATTCCATAGCCTTTTTCATCGCCGGCATATTCTTTCGCAATGGAAAAGATTTCCTTCCCGCGAAACTCTTCAATCCTGCGTATATCCTTACTGGCTTCCACGAGAGGTCAATGCAATATTTCACATATTTAGCAACATGAATATCGCAGATACCGTCATGTTCCTGTAGGGTGCCATCAGATTTTCTGATCTGGTGAACAAACGGATTCCAGCATACGTTTTTGATCCCGGGAGAGACTATATGCCGCCTGCGTGAGGTCCGTTTGACTGGACGATTCGCGGGCTATTTTTTAACTTTATTGTGATTGGCTACGCATCTCCGCCATGACAATCCCATATGCAAATGTGACAAGTTTTTAGATTGTCACACTAAATAAAAAGAGTCAATAAGCGGGATAACTTTATTAAAAAACAGCTTCTTTTACTAGAGGGCAATTTGTTGGCAGGGATAAGGGCAATTTGTCACAGACAGGACTGTCATTTGAGGGTGATTTGTCACACTGAAAGGGCAGTTTGTCACAACACCTATTCTAGAACCAGCATGGATAAAGGCCTACAAGGCACTCTAAAAAAGAAAATATTAAAAACTATAAAAAAAATAATTATAAAAATCTGCGTGGATAAGTGGGTAACCCCAAGGGAAGTTTTTTCAGGCATCGTGTGTAAGCAGAATATATAAGTGCTGTTCCTGGTGCTTCCTCGCTCACTCAACGGGAGGGTTCGAGAAGGGGGGGCGCCCCCCTTCGGCGTGCGCGGTCACGCGCACAGGGCGCAGCCCTGGTTAAAAACAAGGTTTATAAATATCGTTTGGAGAGGATTTTGGAAAAAACAGTTCACGATAACCCTAGAAAAACAGCGAATACCTTCAAATGCTTCAATCTACTACCCCCTCAAATGTCGATCGGTTCGCCTCGTCAGCACTCTGCCTCAAGTGTCAAGGAACCGCGCCCCTCATCTGTCAGTAGTCGCGCCCTTGCGATCCCGATGCCGGGCGCTTCTTGCCGGCTTGTCGCGTGCGTTGGAAACTCGCGTGAAATTCGGCGTTTTCGCCGATTTGCGAGGCTGGCCAGCTCCACGTCGCCGGCCGAAATCGAGCCTGCCTCCGGTCAAGCGCGCGCCGGGTCAGTCGGCCCCTCGAGAATATTGAGAACGTCCGCCCCTCATCTGTCAGTCGAGGCCAAGTTTCCGCGAGGTATACCGCCAACGCCGGCGGCCGGCGGTTCTTCGCACCGGCTTCGACGGCGTTTCTGGCGCGTTTCCAGGCCATAGACGGCCGCCAGCCCAGCGGCAAGGGCGATTTCGCCGAGGGCTTCGGCCCTCTCGCTCGACTGCGGCGAGCACTACTGGCTGTAAAAGGACAGACCACATCATGGTTCTGTGTTCGTTGGTTGTTATCTGCCATTGCTGACATAATCCGCTCCACTTCAACGTAACACCACACGAAGATTTCTATTGTTCCTGAAGGCATATTCAAATCGTTTTCAGTTACCGGCTTCCAGCGCTCATGACAGAACACTCTTCCTATAAACGCTACACAGGCTCCTGAGATTAATAATGCGAATATCTACGATAATGGGAGATTTTCCCAACTGTTTCGTTCGCTTCTCGTGGATAACAGCCAGCTTCTCTGTTTAACAGACAAACAGCATATCCACTCAGTTCCGCGTTT
+
())10271113765354/,,-=@?=;555350077876820/--,,/-012:99::;;?:AABJJBDDFHIHEG::=.(?>DE87;<>:977337<9976311002C?;;<?645573)&'()().8::===:65423336745421,),+,,,+053+,**.2/18C<;:;DG?:979;6<<>D<;221/0/-,()))(''%%%%%%&')(*((&+,+*)(%$$$&$$+)))**+-01/0.-00.++)*))*-5./*++-/3459:.---..+--5+667777;++++63*)*-5333==:<;955')*<<;3**'&&()*7773258:01--4001:8112BBB????6555=??CDCGEEIDG;==FFDEJHBA<<<<100.311-40***-3553.-,,0345668:;;>:4556+))+3889GJD>;90/220-('''&%',,,(212458<@I<;;<BA*)))+%%%,,,,24;<666500.21))((*+4349:.-*.'''8954452222.343000102226779?BAGGGGEDE>>=6*)))3.0-,,-0125<--,-.--,)(((),*+-))*.177:<<68;@43,+++/..-0.-))$%'+((++11244(''''(''$$&&.2*))+*2669<>==9987434565560...(('',,,,,))--/411../11111:>?AFFFIDF<::;437?=<;666;<;86%%%%%%')566DGHJD=:::<:?;442//1,,,+-2.4431558))**0.(%%$$(%&&&6<<>=5442//9;@222+&&*,-=;;AEBA>>==<9((('($,'(''-6,35:9;E=JJBIFF@?>?DJDD:B<;:;.---<>99A=>==<=*'$$&,.'''&(''(())/340112:7777>;?9@BAA532/-('%&%'&''$'(*((,'&)))))*+..+++,.:65?@>110,+,-'&'(*)46?BD5551'''''(::2345;8)('(0*))(,)(''()'+,+))&&%%#$&('&('&%%&.///67,+&%%&-)((+-')-4689@?::31/0,1+**,4//0001009:?=27**-,.+*++36688,,,)(&&&)**))))('%%''+;7666;999?C?>>:::;E7401=:=000-...+%$%&+'%'$$%+/100.-.+'%&/*))*0)*0/014577111C?>2/./-./-+('*(()344.-02;=?CJE@ABDDA?>>==>533067)''()(*/00135;;<@C?:***><=5424*+00-,,-('''.//--..---77BA@;;;853363333F?99;CIJJC><889HFEA>=1**3)69;?CD?@??:07==ABBAJ?42+++,>=?666''')(%%%'(%'))(()-)/.-.24''1-/0-,-2301*4332,,-&&&(-41,++(''(./../1/1111CEHHJ76733+'&'*4++++*+4=8---/IDD@<:++++??>??@7767A+***+-03135////1*)(((,*46444?DBCJF?AA?J----98=ABCH@>@@JJJGDFEFHG===<<;:9<422,&&&&/--.,+*)+(&&&&&%)-))(,((++*++,.-*(''$$%$%-45579922269687772..7340223//-..,,,42//13,(++4/6332/*(%%--.&'&)*+-,,,(''%&&##$#$&%$$##$$'&%$$##$$''&(5(267B<=DGBBDCFA@==BJC,++04618--12;@BADBBBJBJ322135A@=>>::::ADA<AC?677=@A@?A>E=::C>>::7735,*)))*)*+*,(&&&(%%%*,+3>?@77E?@>?////1/.///8;??A681/..65888>==344344.--+,,,=>?JH::::AA;9753''''(---***140212:9:<<==>@10007>=881013((((***+...*))-((*+..''''(+279=?32234<=;@@JEHEJIGEEHDB@@4444:=>JFGGJC++++1+**,..2111.-,/1122.9=?JFDCCFJJCFA:55((((--/24:5(''*&%%$$$'5(44/333BF??C@?@9/))):877@8833.((&&&%%%%36CDCEC>>?<8876555)()((((++,2120'&%%&&%''&8;;,+++,433:;@4446C888IIJJDGA==@>:;<;4444<::;;?5434:9;<<<;<<@A??C;;96779C@?FCEJFJGJJJEGGJJJJJBCACF?>877:@22130(()1A>>><9,,,)(&%%%(+&$$$(+++)**+/.-...+)((88;;;CA?>==>=@21112'%%'&&%%%$#$$&)*&(&-*8:7784443443:/..622,?<;::67;=831000161100*)(''+,+,**(''(&&'77*)(()+)((()/.---.8ACA888799668776111++++<>AA@CCCJE;;;433'&&%$%'%$$%&)17=333122'''(-('(&&%&*+4153@@=?<;;999:EJJEFJJJHJJEFFJFEHFJFBEDGIJCDDHHB???G//.--*)'&&%%%&%%$%$&'+&'&&(/8EC::9&)(%%::422-1))*8856<<BA>>=8789?4344CBA@>=;52385555833345:43-,--'(0*)(),/)')()+%$$%&&&&&'.-,...8?@@@6655?>;843338669430/036;;<61112;::73,+03;?>@:77:<;88.--,,7775((('*)*,))'(-,0/..468411101*)*677--==>?>32215+)'%'(1///4<BAA:8889?B?B.++,59.-,))*,,8??<7<<<66;:<=B>10005320///&%%%'()-59>C=AAB?4444++'$$&&%%%%&'...1009>68;0A<4336022+.//0229??A65556311'%$&&'''143332...'$$$))()-1+**33000,'''((((/'%%%&&%$$$%''*.00,,,+-,&&('&%)()&++-0199*('%$%$&($$%)5:80007>=??>;>A?C;:9;2335;411012((((,**)).00'%%$'$$$)),*(),,34422213'*)))*-..//1.,,-63***+*&&%%%$$$%&'&$$%$)%$$%$&(&&&&'')2,667B@?<::+())(&'%$(&$+*'(&(((113''''///4/3677599835==;96;?72//...)**%$$%$$&'(+'''&-,2686<=BEFHJD=<;%('(1;=@::876655523320/0-'(8:=<=>;;=<00/0:@>>21012233*++,,)0(&(')()***145855:<5=6582368CABBCC=;;;F8C>7711.*800../203;BEC@>774:?>>@CH>;;8<41/012445/..,&--:=@@=;;;A??ACBDCBHJ;;::9454:20-<4330,,51//-,))'('')'(,-.6<:;=999:@2112@AEDEEAAE@??@F@C000/014///%%%%%&$$&'''(/'&&%'''&&%$$%&(),()&&(866879;)))++569EEDB?9??@EGI<:GBB@BEHEDIHFFGEEEJJFJDJBFA>=-,,,5=333;;33331'(,,,,+'&%*+)***+))*(%$$$$%&)(()(,+*)*17CDDC<GFFGJGJABC>>=>:1-(''(-+((+--48@:999:9:<B@@<23+--)&'*)))))((('&&'(A><<<@@BCFIHCC><2230/**//01/322...+&'%''''+03?:DFA@?6/E88899:9:871----9:675+++-,***..((()777653333::<=ADFG??)(((*&%%''*-2:542223CFAACBB?@'&&&&%$%$&&&''(),,))((()&''*%%$%&061+**))+-*+'(((676664545556:<;B>5544//4/(''&%%%&&(,-,,+,+)1''')'%##().1115))))(''(/,---89641///-,,.&&&(,*(()*+./:<@CGHCA@AF64334889988<>>9::----::??>?DDICD@?@@@A2///233-&%$(('(&&09::1120/...16868///3:10+++&%%')/7AHBA;;?::99@><;)&&&*0%$$$$$$$$%/122..26))))44583?A@CBCAED<<==@;;>BC553%%%'&$$$&&(/()))*,*)))(,/88::<;<////?>4334996)'%$$$$$'&&&)11-,(//((((.(($$$%'(''&('')++/3/11011126899:,,'''',++,8631...)))&((++*())09:8:9877-,*&&&(++000057))),567>?442../.('&()'*''()+2*,,+,(&&&&('()232116=@CAJ::99400133+*(%%&&%$#$'%%$%$%%755@998+(('&'')+::;;BG?>==@EEJHJEI<<<,,,,1/-*&&&(++/+,,,31**'&&**1>.---''''42101127,***3250065)))6;996677C>EDEJJCA=6/-*)++*+&%$%#$%%-7;867;?<=;<AEIEJJHCBBBC:::;,,,-88:99856@>>5'&&&))('&&*./6877;<;3222?970--+,++(()),,;253----,++++,/7699:<=>>;5(&%$%&''(-/02454)'''9:BJA?>=?AGIICCB,++().8@ABAA0000JED:545522-,,-;@G>ABAAC??@JI;=<:0-,'()6441/0011.)''(,--'''(BC@@A@@?===70///274335)((*/.0><110+-767/,)));;@>=>5'(&%//*+++119:7433'&%&)232226650//**'%%%%%%**01451258779?:::9>=>>>><9,,6822-0..)(%$&&&'&&))-)+4551221/--.-,,1245<=((((2/...,**''&'()((&&&'().011)))*850012:;87+'%**0-,''''(+,*)*&')'))'%%%%(&&(()('))++%&((--))&%%&)))'&&'&%%&((&$$$$$$$%$$$%%%$%'((-(('*'$&%&&(*,/777347;:9:<1111?1001.**0*53321/-((+,,///.((5000.+'''&&$%&&&())(())(('&'$%$#$#$$$%$$$$%')(''')/00/11/.))+)*-45512,%%%&&),,%$$%&&''*()''(+++(('%$$$$%%#$$%%$)(#$%())*(*%%&.-388;>)(%%$&%%&&%('(&'';>CCJGHEDGA??>:B86100--'&'&$$$)/15567;:9;::3667<<@11/-.,-.8;878322////+*&(343+('&''+;;8++((&%%'&&)3(((--.'&&'+)))*03,**)+--..-/(&&&*,,-+.&$%%%')/0001?AF<7,,,,))('++''()*+@<=E::44<<=<;1-**32*1*))'*(((*(((5)'&&/..,3(,;;:9<:::4,&&'(++(''&'))),+)*+-2+**&'''-($&'''$&&',.0009<>C>?=>;;;*'&(**-1,,,11==???=IDJJBFJJFJGJEGHAJD5<=GJGEHJFHJG+++1001;?>=CFJGB@A@10*''(713.,(''''021)))+-.789:56/7.---275/811116--9HJDCFJJFB@@HJCDFFD7777))))2;636.*%$$$$%%'%&&%''%$$$%'')11)((....66941)&*''''+***<;;;211++++00*(''***22.--.2'''227?@877650///4))%&$$%%''((*'')&%%&,/))*--/04>BCFEH@@A?@ABG6556GEGGJGJJCGCJ@AAAGFECC>><4,,)(%%&&'&')((((9;;66663459;C<****BADEEBCFEJFCHGJJCGDFC656/.*(()+13../19999;<:>>>@76745511-,,,*+-/;88822..0...8;=56448000-.---)()))$$&+11101&&&&.1975633488221.+,,,023432223355////*'&%&&+-)(''$$%%*--,.1--+,+'&&%$$%###$()**)**(''(,'%&%%&''(**.((*-.00))),/+0/1..456879110021)'')*-/(((&'++*****((*,'66>73355'%%%'%$$$%&%%%%''+*-)++-+++,*))*/=DEEJ=<<998==<2221743467754221,,-%%&17C<<<<<<;,+++-32888A;888EB><...>ABD<;;<AA>)))21//-++''&&''((')%$$$&&&&')/((()*'%%+1666*)))65669:::49;;9841//4671/,<=8810..$&$%'*'''(***+.--17-,,,/0779877733310*(((+230+**+-@@?;;=A>=>63-,-)*1)''&&&01.../891..-0)))(**,2('&&'(*,--,**'%%&&+&2+57767<93963:85599DAAA=987800,-//1*(+(5:****;.+**()-,,,./9:088655*((',+&%%$&'***(&%&%&''D?456755565111-.-,,..0@E=;;;;:::01:;<99:;2200/.+++++++475559@<=><--)'''14///%%%&(+++1128>>:99:85630//;=;;5..--+,+((''&/00154322)))+4789(''&''(57AF74***))))**480//0>A@=<;<>=<554673AB3333D>;;;;=@AEJB?@:===?@8999B-,,-.---/-***+.+($##$%&&&$&&%%%&(''(('+,,/98../..,+++***)&&(.(,,,,)))>BD=5545=:8665378EDGJHJ:661*&&''''($###$####('(&&&')&&%%%%).7::>>?@?@ADHEEBAC?B64564873-,,.+*,'*'&&'),%%('(''&%,,).2-.'%%&'&),,,35:9766<:77::@<00+))%%&/0('''3322233;:9:5///,,****2566339211244533((&&&&+)*&%%&'+EDBC@@?>>A@B997:;;;<>6677,+**-,//2.-../8.--/335((()52,,.158;=C?>?DFFHHJJ@?>=?>AEJ<7679<<<<BBB?AJ>?444>61+(&%''().+)))(&&%&-*,+++'&%%&'&''+,,*+))2231221220220*-/<;5555:8889@IGH@@?AJJJJJEC@(&%%).,&&'(0(''((('(3-,,+,//5.((((.-(((()))+&%%(%%%%&&&'''322+%$%%%&'*0-****-*+,-:=ACAA::<<>9887<2212659;@<?@4001>59:?688?C;;;<?<<<B653+.113::8886983;-----35(5//0040/06<EEIFCD@AABJJJHJHFHGGFJHJ<8881333790/2.---30..++,1..ACCFECJJIJGFFEEHJJHJHCC()))+,,898/-,,-,,/.3455..*,/(@BJJFJGDDDJH>111/006B;:7.-12+))(+--.881//+,)'*5778?@FJB@>?BF1/.-1121112>?ACHHHH@<65=>?@ACACB:5544%%%&)*+-1'''&(&&&'9:;>==>877310.,*++)+*-46>>@BBCCAA/3212/--//1112B@66778'''+'001.06,)()&&&%%%(***+,+++,)'&%%'*00022/.+'(()587>=<<3333&%$$&'%&'&%%%&67=766624,*''(')((-.00002;<E..-/24800015/,-462,))),2)(&'''%%%&&&'''''**2-,,.017776776766ABAGBB21117-2'&&'%%%+/0678779799=>>::4224;65:;GJA,++-70,,---348259-,,*))''(@?71112;7///-)*++++,.133580000<=>A@?=5//36;/..033339::?D=;:-++8@B>=<;;=<:9869:::DA?DGEGCC><<>>C70(((('''*++-.-4433+&%%%(%&6::BB??>....9.-,+,&%$%''&##$$####$#%(())%##$$'*)(&)('();331=4541//.,++,114:==989443489=4349))((+39:;>??>>75-,-2266:5445:>31+*,.-+)''&'767BBA@?CC?;.-)))*+0009;=><4442543432/,*))+.+***000035(('&''&&$%'%&'*&%$%(**('(60///04334//2-.111'&(*+/0006678<;;;;AA6((''),76667:<<<=;;=A54332000.)('-18667;@<<;:;675.**+,-,-5;**))'&&'4&%%'-8334<@@<<989:@@B=2:./933>>>--->>810////1479=<=9899?@GHDBCEHJD<<86ICJIJICEFEIH555BA4444??@>>>7666=>CEEDJB,,,,;FJJJFGDFF@6665,,,(('(('''*))('*,354/..,,)),.230077=211)())++,-2...))*+'%%&***))-76.-,,3.+**(,,);<=BHCB86-))-+***,---./2954-4--73333781%%$$&'+37)('((**+(.-,,)+)''&(**()(&&(+940110/.+,,**))*+)*&&&&./,+,,.+++,2:8778433259BC@=101/0006,,++(((*&%$$&(()*,.4)((((13>.---..,5@BEBA?>==<;;===;:7600(&%%''''&%&'0*../+*)*(('(*11/1:5B>=;<<=3)'%%%'&&&'4(''(,(%$$##$%'''))+4648221.-)'',)+$$%$%%&&&(&&*,/-,,-:<655789::996670/00**))+.,++(&&*+***,,-6:6422/+&'%$&'>FCDCDCCB<593*+--&$&,.88432540/)%&&''())+*+.04<1111775779B:9999@?A@@?333368@?BEG@@>8999>>>@AC=>?ADEA>2101332101-+*(((*(('%%&'((,.,1,-2888:@@B@BA@?;8889=A.../2(')85442/)*-*)***?GGDEC@7359?D9996543/,&&'10+)*&&%%5:?@;8782-%$$$%%'**./011555444696453234+**+613.+,044899:;:96445;BD>=>12./0<<?;;<<D96666333-,,-34@CB2222*'%%&)'&-;>954))(*589951,-5550/--,**(''&&''&()(()$$%%''''&&'2;@?BDBA>??@<=?;<766642%$%%(&&'())(&('')&%$.--&&'%$$%$$$$#%&''%%$$$$&,022'&'&''')&'&*''(,3223/,%%%'('((&(((+006,,,,:9/--.,,++/-*)*)+(((+21%%%%(''''+&&&'''''*++(($%((--16777579::6,&&&&''',---50,,(((%%&&'('(*)*(,,+200/('((798?;F?76411//'&$%&$&%+.-+))+12***450..//C@<<==??@<=56622.'(99@8889*(&&&&%,,-32226834.,,6/0,+,0,-,*()''&&%&&&'/..))-.1+,-2)'&'()--3534,*)(('''%%%%&)*/022301122/)&(36893100---11.6,,,+,(&''-)&&'''&$$))/134548('''((('(''%%%%$%&'&%)+42478;10.041111011111955***+)++021;==(&&&(())+,.+)))41<=<>@7442.-+(&$'%)0256=?BBAA;83,,40'&$$&(300/03<A@>4222//.))))67>J@///<=CBG????FA@;;;85--......89,*+---+(+*)*&&'(''))8874566CBEFGGFGHEF>>:==9367;99....00**++++:AFCAFGDFDGFEJ>?9=DCDEBCBCBCBCDEGA9889H:2---323**)*0/2),*(++****4533...8:;446342>ADDGFDFDFFEHDEGGJJD<<B@==DADI7666:6'''''&'-./.133666152/.-//,-)&&&+=>55..//<5556-,(&'(00/.---,,,37:94334:???@ACB<1/10067((&()*)()))+''''''())&%&%
@Glass_T7V_5_D3_12_2_11
TCCCCACTGTTGCAAAATATTCACCGGCACACCGCGTCCATTCAGGCTGATATGTGTCTGACGTTGTGGCGTTTGTGAAACACTGGCGGTGGCTTCCAGAATGCCTTTTTCAGTAAATGCGCTCAGTTCGCTGATATTCACCGTGCTGCTGTTGGCGGTCAGCGCCAGCGACGGGCGACGAACATCAACACGATTGAATGTCGCGGCGGCGGCATTCAGATTCGCCGAGCCACTCCAGACGCCCCATTTATGATCGGTAACCAGCGTCAGGTTGGCACCGTAACCATCGAGCGCGGTGAGCTGCCACGGGAAGTCAGGGTCGATATCAATGATCAGATTGCGGCTGGCGCTAAACCTGTTCGAGTTGTGCACTGGTCGCCAAACTTGGTGTGGTTTCATCCACGGTAGCTTCGGCAAGGTATATTCCAGCCCGGCAATTGCCGCATAGTAGAGGATCAACGTTTTCCCGTCACGCAGCGAGTTCCCTGACGTTCTGACCATACCCCCTTCCCAGCGGCTGGTGAACTGGCGCAGCGCTACGCCCTGCGGGGAAAATTCCGTGTTTATAATCGGGTCAAATAAATGCGGGAACCATAAATGAACTCGCTAGCGTTCATCGACAGTTTGCCTTCCTGTGTCTGCCAGTCATCTTTACTGAAGGTCATGTTGCGCAAGCTGAGATCGAGGTCGGTCACCGCCCATCCGGACCTTGCAAACGAGCATCGATCACTTCCAGGCGACCAATCTGCAACGACGGGACAGAGCGTAATGGCGCAAAGAAGTCGGTTAGCGATTTTTCGCTTTGTAGACGTATATCCGCCATGCGCAGGTTTTCCACTTGCAGGCTGCCGTCGGCGTTACGCTGCGCGTTTCCGGTTAATCTGCGGGGGGATGTAGGCACACCCAGGTAAGTCAGCGTAACGCAACCGTTATCAATACTGCCTTGATGAGTACGTGGTCGCGGATCATCCGGAAGCGATCCGGCACTAAACTGAATCTGCGCCTTGCGTACCCAGCGCTCTGCAGCTGGTAACCCACGGAACTACGCCGCCATTTACCCGCTGCGCGCTCAGTTTCCATTCGCTATTTGGCTATTAAACGCCATATCACGCAGTTGCGGACAGATCGGCTTTGAACGGTAGCGGCGCGGTCTGGTCGGTGAGATTCAGCGTCCCGTTTTCCAGCAGGATGCCGGTATCGACATGGCGTGGTTCGGTCAGTTGCCGACTGCTTAGCGCAATGTCGACACTTTTGGCCACCAGGGTCGCGGGCTGGCCATCACGACCAAACGTGACGTTCTCCAGCACGATATGAGATGGCGCGGAAAAACGGTGATCCATCGCCCCGAAGGCCAGATGATAGTCGCTATTCTCGGAAACCCATGCGCTGATATGCTGGCGTTGCAGAAGAAATAGAGGCCAGCGATCGCCACTAACAGAGCGATGAGAATGTAGAGAAGCAGCTTCCCAATAAATTTCATGGTCTTCCATCCCGTGAAATGCACATAAGGGAGTTATGCACGATTTACGCGCAATCCTCAAGGCGGGAATGGTTCCGGTGAGACTGCGGCGGTAATTATCTTACCGCCGCCAGTGAATTACTGTTTTTCTGGTGGGAAAATCAGATTGACGCGGTAGTGATCCACGCGGCGATCCCGGAGGAGAGCAGGTTTTTCAGCCATTCAGGGGCAAACTGCAAAATCAGCGGCTGCTGAGACACACCCCCAGACCAACCGCCAGCGACAGCGCGATAATCAGAATCGCCCGACGGTTCAGCGGCTCACGAGAAACGATACGCACACCGGAGGCGGCGATGGTGCCAAAACATACAAGCGTTGCGCCGCCCAGAACCGGTTCTGGAATGTGTTGTACAAAACCGCTCACTGCCGGAACAGACCAGCACGATCAACATCAGCGCGACGACCAAAACCGACATAGCGGCTGGCAACACCAGTAGACTCAATCCTTGCGTTGCCGAAGCGAGTTGGGAAAGTGTAACGCCGCGAAACAGAACGAGTTGTAGCCGTCTGCAGCGCGCCTTCAGGCGTTTGCAGTGTAGCAGAAGCGGCGCTGGTGGTTGTCCGGAAACGTCAGAGGTCGCCGTGATATCGCCAATGGTTTCCAGCGAAGTGATCATAAAGACCAGCATCAGCGGCAGCAGCAGACTCCATTCAATGCCAAGACCGTAATAGAGCGGCGTTGGCACCATAATCAGTTCTTGCGTCATAGGTTCGTTTGCTTTCTGGCAACATGCCCATAAACCACGCCAGCGCATATCCGGCCGCCATCGCAATTACCAGTGAGGCCACGCGTAAGTAAGGGTTACGTTGACGGTTAAGCAGGATAATTAAGGCTAAGACCACGCCTGCCAGCAGCAGATTTTTCGGTGCGCCGAAGGTGTTATCGCTCATCGCTGCGTAACCGCCGCCAATGGACGTTAACCCAACCTGAATTAGCGACAGGCCGATAATCATCACCACAACGCCAGAAACCAGCGGCGTAATAATGCGGCGCGCCAGATGCAGAACGCGGGAGATCACCATCTCGGTGCAACTTGCCACGTCAGACGTGCCGAACAAAGCCGCCATCATGGTAGGAACATCAGCACCACCGGTTTTCAGCGCGGTTCCGCCCATAATCAGCGGGGCAACAAAGTTGAAGCTGGTGCCCTGAATAGACAACAGCCCGGAGCCAACGAACCCAGGCCTTAATTTGAATAATGAAATTCCCACCGGAAGCGAAGCGCGACATAGCTCATCATGGTGTTGCGTGTCTGTGCCA
+
@EJJJGFGHIJEGGHJJJIJEDIJB;@?@HADJFEHHJJHHJJJJJHJJJJHGJJJJEEGFHDCCCJJGIEDECCA89;<C@@>>AJJGII<=<=@@9GDGDCA<995333?;9:;DE<<****566BHJJGJJJEDHDEFJJJJGHIFJDDJFJJJIJJJHI***+55=>?@EJDJIGIFJJ,,,***+>33357:766=;;<GIJGEC<:7FJEC==>>DJEFEEJJFJJJFFJJIHJ////1)))***''**<<<CIJJFFEJGJJJJJJJEJIJJJJGHJJJJIJJGHJFGFJFJJIEEGFEG;;;EJJJIEFHJJ7,+,,885778EEEJHFJJJI@??@CBC>:8+'&%$$$&'##%&)-,+)(&&&&%)&%%%'&&$%$$%&'(''((/)&&%%%'%$$####&%005454355558668FHJHFDFD2112665--,0((((())*ADIFDGEAAEJ41:8CB----CEC(((*5+21*34ECCGDGFEJJIIDEGJJCC:*D?8FJGHGEFBCABDFJJIJJJFDFBEC@B?AAEBEFA?EGH<<<;C>>:88:F@?BC>>>@@ADH<::;3112//&&%'(*449@@AD@DEDGJGJFJGHGEGBJJIA@@@BEFJFF@>:22<@=62,*&&.)''';@CABB@BJEJHHGJ4....C?CJJCCDCBGBA@?===>C=:99;?>==<@@94000466==?JBHJHJJHDCDCE>558;><<<=I9899JGGHGGDHJJJGFIGHGGJJJJF>>CDHGIJJIJJIJJHJJJJJJ><<;IDJJDCDCJJJIHFJFJIIFEDJCG?>::@@8E62233GGEFJJJGJA@?ABBBC??B>;><3%%%'''()))=>===<=><>?;@4':14)))''%%&(++,(((0/'%%((,&%**+***(&&'+''''((*+*)'''(++9::-+++CBEJGDB@(('''&'(((*''+''&$%&'%$$&)((),.--.2;22250//0448>/,,,(()3:::;74/***/42(((&'(&&$%$$##$$&$$%%&&&%&-67;99;<?>AAACBGJJIDAEDEGB92=<=74+,D?@<<>95567;5&((%BDDDBDA@CCHIFBCA>>=<9:8889)))))''(8DCEFJJHJJHJGEFGGHFGCCBC>?>>?HBJFJGJFCCFHJJGIJJJJHHJGIC?1EC@?=872(&&&(077;???@>=CCD@@?AFJIIDJGJHFHJHGFJFFH>:::;FFFFJHJJJJFC@@CJDDFI6667>>>>>>?>EJJEHJEFJJGFFEEDJHJJJJJJIJJHJHJ=<<JJJHJJGIJIEHFEIJGEIDEGEEDDD@A<0001<+8,,.9888@CDIEA1/.02687777FIJGJGFHFADJIJJJJBAAA;:6,,0+('%&%$$(&''(++)++16874444ADGDBCBDIBBDFDDDCCJ@@@?EFJI=<<55420**---8<?AB>?4.,(&)7???AHGECDA@A<;<:700//33IJJHIJJIDEBCHGIFCJJCA@CJJJJGIJJJGJJGHJ@@@@JJJJJJJHIJDJJB<664*''');;;;DFJDECG??>'''''&%&''299;>>ED8771,-,.-/0028:>B??999+++-0))(()('''&&&&(*()&%%'(.&&%(''()++9::A><CAHC@A>98))),34;<<DGJEEGJIJJGJJJ>=<<8.../899@JJIBDDEG@=51021--(*)()<>EBBBJJJIJJJJJJIIHHFHFHFCD3333>22://==>GA@<<B@DDGJGJHJJJJI@@?@FJJHIHJHJJGHHFGJJJJHGGABGHHB>?=>8-,,0/*0''.04=@AB>>>?@;>?JCHJJJJJJJIJJGGIJJ?@ABC:9;;JHJJGIIFJJABA<=4//*412))00)557788EJBCCCCCDBC@@@?@///2+()**1::<89----.6@FJJBBB5551..))))*(%%&&'(*%'''*(*1,---0)(()+&&*;;43/,'%%%%&'%'%%')(&%$&)&%%&'))&%&**,&%%%$$)%(-.0/0**+,,.12,(($$##$$$##%&'((%&###$%''&&%%%&))(()7ADDE>???B@B8777@BJGGEJIHJJDCBGFHGGIGBCB@BDCD766653..5:98;64003AAFJJIFHJGHHIIJJGJHJHJJHJIJJJHJJHJJJJJJJGJJJJJGJHJFIFHJIEH888:JHDGEJJJJJJGJJJJJIGJE1000+('&&()+,-IEGDFEHJJJJJIGHJHJJJJJJJJGF++++44---**)+*34999:JIIGJJJHEDBBHFBD;=;;?>>BAEFJJJGJGGEGHJHGJHIJGHJHHJJJEC@HIFJIFD99:;@AAB@@AAJJFGFDGDECJGHFGFJIIJJJJGDFDJIFJJFFC>AA666344((()DHBB????>?A@AA@BBIJHJJJJIHJJIJJGJJJJJJJJHJHJIJJFJGJJJJJGIJJJ=<<=G4445JDAAJFHHJJJJJJJJHIJIHDGGJGJFFIC@@?BDF@A4336:98339=<5567776766401<?=<;;;7/-+&$#$%%&')-/,--/666:DCJJIHJJIHGJGJEJ?BBCGHEJGJHGIIJDCFDFHGJJJCA@<<9=D*)));A>?;1.,0767009IJFFCEJJIBBCBIJJIIHJJJ932/))(%%%**./27:>C=<::99988)%%&+88777EDJEFJFGDBBA;;;,+*/--(+*(-/,.&,)&%%%&''(((('((&&''')),-%%%$&&%&%%'(%%$%$#$#
@Glass_T7V_5_D3_12_2_12
GCGGCAGCCCATCCAGTCATCGGTTCGTCTGAGAATGACGTGCAACTGCGCACGCGACACCCGGAGACAACGGCTGACTAAGCTTACTCCCCATCCCCGGGCAATAAGGGCGCGTGCGCTATCCACTTTTTGCCCGTCCATATTCAACGGCTTCTTTGAGGAGTTCATTTTCCATCGTTTTCTTGCCGAGCAGGCGCTGGAGTTCTTTAATCTGCTTCATGGCGGCAGCAAGTTCAGAGGCAGGAACAACCTGTTCTCCGGCGGCGACAGCAGTAGACACTTCCGCTTGGTATTGCTTACGCCAGAGAAATAACTGGCTGGCTGCTACACCATGTTGCCGGGCAACGAGGGAGACCGTCATCCCCGGTTCAAAGCTTCTGCTGAACAATTGGAATCTTTTCCTGTGTGGTACGCCGTCTGCGTTTCTCCGGCCCTAAGACATCAATCATCTGTTCTCCAATGACTAGTCTAAAAACTAGTATTAGAGGCTCTCACCACTTATTTAAGTGATATTGGTTGTCTGGAGATTCAGGGGGCCAGTCTAGTAATTATGCGTTTATTCGTCCTGGCACAATAATCAGCAATGGCGTAAAAATTGGTTTTGCCACCGAGATTAAAAATGCGGTTATTGAAGCGGAAGCAACGATTGGTCCGCAATGTTTTATTGCCGACTCGGTAGTTGCAAACCAGGCATATTTAGGCGCACAAGTACGTACCAGTAATCATCGTCTGGATGAACAGCCCGTGTCTGTTCGAACTCCAGAGGGAATTATCGCTACCGGATGCGATAAATTAGGTTGTTATATGGGCAGCGTTCACGCCTTGGCGTACAAGTTATTATTTTGCCTGGGCGAATTATTTCCCCGAACACGCAACTTGGCCCGCGCGTGATTGTAGAACGTAATTTACCTACCGGAACTTATTCACTCCGACAAGAACTTATCCGTACAGGAGATTAAAATGATAAAACAGACGCTGTATTAGCGGCGGCCATTTTTAGCGCATTGCCCGTTTTATGCCGGGTTAACTTCCATTACCGCGGGCTACGATTTTACCGATTATTCTGGCGATCATGGCAACCGTAATTTAGCGTATGCTGAACTGGTGGCGAAAGTTGAAAACGCAACGCTGCTTTTTAATCTTTCCCAGGGGCGTCGTGATTATGAAACTGAACATTTCAATGCCACTCGCGGTCAGGGTGCGGTCTGGTATAAATGGAATAACTGGCTGACAACCCAAACGGGTGTATGCGGATAATACGCCGGTCTTTGCCCGCCAGGATTTTCGTCAGGATATTAACCTGGCCCTGTTACCAAAAACGCTTTTCACGACCGGTTATCGCTACACTAAATATTACGATGATGTCGAAGTCGATGCCTGGCAAGGCGGCGTATCACTCTATACTGGCCCGGTGATCACCAGCTACCGCTATACCCATTATGACTCCAGCGATGCAGGTGGTAGTTATAGCAATATGATTTCCGTGCGTCTGAATGACCCGCGCGGCACTGGTTATACGCAACTATGGCTAAGCCGCGGAACAGGTGCTTACACCTATGACTGGACGCCAGAAACACGCTACGGCAGCATGAAGAGCGTCAGTCTGCAACGTATTCAACCGCTGACACTGAGCAACTTAATCTCGGGCTGACGGCAGGTAAAGTGTGGTACGACACCCCAACCGATGATTTTAACGGTCTGCAACTTGCAGCCCGTCTGACCTGGAAATTCTGATTCCTTCTGCCGCCCGCTATCCCGGGGCGGCCTTCCCTGCCGATTAGCCCCCCCCTTTCCTCTTTGTTTTCCGACCACATTCACCGGATAAATTTTATTCTCCAGTGTTATATACTATAGGGGGGTATGCATTGACATATAAAATACCCCCTATAGTATATTGCATGCAGATGATGAGGTGCGAAATGCCCAGTACTCCGGAAGAGAAAAAGGTCCTTACTCGAGTTCGTCGTATTCGGGGGCGTCATTTTTCTGGAACGGTCGCTGGAGGGTGATCCAAATGCATGCCATGCTCCAACAGATCGCTGCCGTTCGGGGCGCGGCTAATGGGCTGATGGCGGGAAGTACTGAAAGCCATATCCGGGAAACGTTTGACCGAAATGACTGCTACAGCCGCGAAGTCAGCCAATCCGTTGACGACACTATTAAACTGGTTCGTGCCTATCTTAAATAGCTGAATCTATTACCATATTGAGGAAGAGCGAGAGATGAAATCACGTGCTGCCGTTGCATTTGCTCCCGGTAAACCGCTGGAAATCGTTGAAATTGACGTTGCACCACCGAAAAAAGGTGAAGTGCTAATTAAAGTCACCCATACCGGCGTTTGCCATACCGACGCATTTACCCTTCCGGCGATGACCCGGAAGGTGTATTCCCGGTGGTTCTCGGTCACGAAGGGGCCGGCGTTGTGGTTGAAGTCGGTGAAGGCGTAACCAGCGTCAAACCTGGCGACCATGTGATCCCGCTTTACACCGCGGAGTGCGGCGAGTGTGAGTTCTGTCGTTCTGGCAAAACTAACCTCTGTGTTGCGGTTCGCGAAACCCAGGGTAAAGGCCTGATGCCAGACAGGCACCACCCGTTTTTCTTACAACGGGCAGCCGCTTATTCACTTTTACATGGGGTGCTCTACATTCAGTGAATACACCGTAGTCGCGGAAGTGTCTCTGGCAAAAATTAATCCAGAAGCAAACCATGAACACGTCTGCCTG
+
22++++00069>998>AAJICCCCJJFJEIJHIJHJJJJJEHJJIHJJHIIEECF8888JJJHJIFJJJJJIJJJJHEJJJJHJJA98224322277;:7<7???656DFJJJDHFEHDEBD==7869=>@=>>D<<<<6DCAAACEFDDCEJIEJH>?=>?E>6/98<;544)JFHJFJJIDB:9@BDIJJFJJ@@?=@?FE>;@CB?EJJJJJHGGJJJJJGIGJIEBABCEGDD;:87*(((23;DBGI<<<=EJG;JGHJJEDD<<<&&&'('%$&&'&%&%%)(-2>>=@EI@<;;>DAAIHJJGJHGJJHIJJHIHHJHJIJJJJIFHFGGGGCEFI;;:'''3?<>8666A222117:8934---.-:4/((CGFGJIE22222&%&&&(((822*9;>>HFJGJ==<86,+*****..0,.*@@DEJJC@JJJJJHJJJJGJGJJJIJJEIJJJHJHFIGJHJHJJJIE<885561%&,)****'',(&'>ABBGEIJHHFJJJGJ:899FF4458=DGJGHEDGGJJGIIJJHJEGJHJJJJEJHJEGJJJJDGEGJJJJJFGGFJJJJJJJJGJJJGJGG544JJJJDIJJGJFJJJFIGHJGJJGJIJFE::996767@?BGE===GIFJHHJJJJH7777D>DDEIDIGHJE?@@AG@>>?////=:77--++.1+*08,1002<>51011BACEEHJFFCA::D,,,-../B@31113**++;=>@JIHDFGIFEEAABF=2000200+*)*.1410027-,/:>AB@AEJJJHJFGIJJJEEDEHHBAAGBB)))BCGDAEA?FDCCEDFABJIJJIJ>=??=JGHJJJJJJGJJJEE>=>>I@78987<@?BBGFJEFJGGDHGGIJFFDCCHJIIJJJJ<:;=>>>@@GHJ@A85,,,,7>@3222;EB9999A8<A?=4223@CDJHJAD@@=?88*)));CDJI===556=:*)()*'''(*.//0;;>ADJJJJGJJJJIBBDC999:E?1.(()//255FFGJFHF:999?@@JGBEHEGCBAAIJJJJFIJGJDC6ECH@?@?ADCG8888JEHEHDEDD;ADHJIJJJIJJJIJJJGJIFHGFHEGDCDEJGDJJJJJIIDIGFJJJJIFD>87;:;:..--,11.0,+,,))**++366@DCJIGFFFIJG5556JDEJJGHGHIJIJFHJJJIJGHJJDEFFFDGHDC5555FJIHJIJJJJJJGGJJHGEHC'''(''%%$$$$&'()(*'((((()368;?CEEIDC?6J@AFHGEHGIJJHJFJIJJIGGJHEJHJJGEGGFFJHJJEEJJJHBE:?C;;EJDEJIJJDGHJC;;;0/,-.+/6CHHIEEHJHIJJJJJJJJJJGGJJGJJJGFJJHJGJJJIJI::::JJ@@@?EDD<<<BC??@@@@D4444734499:EJJJJHGJECDGJJJGJ@>6763,,0,,,,=IJJGJDEEH<;;6667JE>@CHC@:93334464444>>??EHCEDHIJJIHJFJECECDFBIJJIJGIHHEJJJJHJIAAJHJJHIJGHFFJJJIIGJJ?>??G:99;@><===CE@?>?D==---=BBABEFJJJJHJIJIJJHJHJ75667000*+*+2--67882''89CA>>>>JGJIDJJIIJJHJIJJEIAB@B?=;5<<<=>=64345((((?5335>>DHIHFFJJJJHJFJJFJ999;>9912223;<666688<CDGJ@@@>?4..78;0;476112>?@<@??D>@2*DHJJ9999B?/677=>D?HJEFJF):34;@<56B>HDCAA</?GHHJD@AJF111>?1@DCDCJJJEFDBEDEFJJGFD<@AAEEHGCA?===?4447IECA@B7776;;;B542410//,/000245BBIJGIIGHHGJFC>>>>@HDFEFIGFJJJJFDJED?;323373,,-23332.)(2;?CA>>988:.3302266679<>?@@@@/,+*--*(('(())()*,/19;IFEHGABAE@>>@EC555-,+*-.+*()))*',((((2656454459881/..576444EA<<<?A<766(((*1.-.-//))(''&(''((0=BEHHIEIJIGGIHEJJIIJHCBABDDJFJJHEEIEEIGG>=<<????FDHHIJJJFHDHIJJFCEE///.11000)((*323665,,,,86*))))%&)20012:DFEEH4330-'))*+339IFC?DDBA?4/20GIJEJJJJIJGEJJJIIJDEGHGECECFJJGJIEHJJGHJHEFFGJJJH?))))HHIIJGEIJJJJJGJJICFB;;<CJJJHJJJJJHJJGJGD?AAAJFFCFJGHGJDFCAEFJJJJJJJJGGJIJJJDC99::AC=:4%%))FJAAAADD??@?JJJJGJJJJIAEJEHGJFJJIJCEGJECABC>DFJHIFCDHGIEEGHEGJHJJJHHGJJEDHE@?:9-..1233>?@@GGJGJJHJEBDIGJJJFJEGFJCECDJFG??@>BJJJIJ;;;;JGIJFF@9.../>?ABDCJHGGJIJ>=>IHJ;;;;JHJIJFJJJJFCCC?==;<DHJGJABFDJJJJJJJHJBB@8>*(*+-*''(/33133/+--/07++**//09=BBAEDAA:8/)&((')+/1888:89;;BHJEC?@@GHFIGHIHJJIIEIHJIJJJFDGEDCBC>FIIIJFFGIJJJBAAJJFAHJJJJHJJIJJ;;;;>;:9:?>88679998650
@Glass_T7V_5_D3_12_2_13
TCTGTGAGCTCTTGAGCAGATCTAGCTTCCGTGGAAGCGGCGCCAAACCGGCTGCGCCGGACTTGATTTCTAATTCTGCTGTAGAGTCGCAACCGGGCATCAAAGACGCACGTCTTTTGGCCTCGGTTTTGCAGACGCTGCGCGCATATTAATAACTCGGTACCAAAGACGAACAATAAGACGCTGAAAAGCATATTTTCGTTTTGGTCCTTTGAAGTTTAGGGGATAGTCCAATTATTGAAGGCCTCCCTAACCGGGTCTTTTTTTTGTTTCTGGTCTCCCTACTAGTAGCGGCCGCTGCAGTCCGGCAAAAAAGGGCAAGGTGTCACCACCCTGCCCCTTTTTCTTTAAAACCGAAAAGATTACTTCGCGTTATGCAGGCTTCCTGGCTCACTGACTCGCTGCGCTCGGTCGTTCGGCTGCGGCGAGCGGTATCAGCTCACTCAAAGGGTCTTACGCCCGCCCTGCCACTCATCGCAGTACTGTTGTAATTCATTAAGCATTCTGCCAGCATGGAAGCCATCACAAACGGCATGATGAACCTGAATCGCCAGCGGCATCAGCACCTTGTCGCCTTGCGTATAATCTTGCCCATGGTGAAAACGGGGGCGAAGAAGTTGTCCATATTGGCCACGTTTAAATCAAAACTGGTGAAACTCACCAGGGATTGGCTGAGACGAAAAACATATTCTCAATAAACCCTTTAGGGAAATAAGCAAGGTTTTCACCGTAACACGCCACATCTTGCGAATATATGTGTAGAAACTGCCGGAAATCGTCGTGGTATTCACTCCCAGAGCGATGAAAACGTTTCAGTTTGCTCATGGAAAACGGTGTGGCAACGATCATATCCCATATCACCAGCTCACCGTCTTTCATTGCCATACGAAATTCCGGATGAGCATTCATCAGGCGGGCAAGAATGTGAATAAAGGCCGGATAAACTTGTGCTTATTTTTCTTACGGTCTTTAAAAAGGCCGTAATATCCAGCTGAACGGTCTGGTTATAGGTACATTGAGCAACTGACTGAAATGCCTCAAAATGTTCTTTACGATGCCATTGGGATATATCAACGGTGGTATATCCAGTGATTTTTTTCTCCATTTTAGCTTCCTTAGCTCCTGAAAATCTCGATAACTCAAAAAATACGCCCGGTAGTGATCTTATTTCATTATGGTGAAAGTTGGAACCTCTTACGTGCCGATCAACGTCTCATTTTCGCCAAAAGTTGGCCCAGGGCTTCCCGGTATCAACAGGGACACCAGGATTTATTTATTCTGCGAAGTGATCTTCCGTCACAGGTATTTATTCGCGATAAGCTCATGGAGCGGCGTAACCGTCGCACAGGAAGGACAGAGAAAGCGCGGATCTGGGAAGTGACGGACAGAACGGTCAGGACCTGGATTGGGGAGGCGGTTGCCGCCGCTGCTGCTGACGGTGTGACGTTCTCTGTTCCGGTCACACCACATACGTTCCGCCATTCCTATGCGATGCACATGCTGTATGCCGGTATACCGCTGAAAGTTCTGCAAAGCCTGATGGGACATAAGTCCATCAGTTCAACGGAAGTCTACACGAAGGTTTTTGCGCTGGATGTGGCTGCCCGGCACCGGGTGCAGTTTGCGATGCCGGAGTCTGATGCGGTTGCGATGCTGAAACAATTATCCTGAGAATAAATGCCTTGGCCTTTATATGGAAATGTGGAACTGAGTGGATATGCTGTTTTTGTCTGTTAAACAGAGAAGCTGGCTGTTATCCACTGGAGAAGCCAACGAAACAGTCGGGAAAATCTCCCATTATCGTAGAAATCCGCATTATTAATCTCAGGAGCCTGTGTAGCGTTTATAGGAAGTAGTGTTCTGTCATGATGCCTGCAAGCGGTAACGAAAACGATTTGAATATGCCTTCAGGAACAATAGAAATCTTCTGCGGTGTTACGTTGAAGTGGAGCGGATTATGTCAGCAATGGACAGAACAACCTAATGAACACAGAACCATGATGCTTGCAACCTTTTACAGCCAGTAGTGCTCGCCGCAGTCGAGCGACAGGGCGGCCACGCTGGTTGCCCTCGCCGCTGGGCTGGCGGCCGTCTATGGCCCTGCAAACGCGCCAGAAACGCCGTCGAAGCCGTGTGCGAGACACCGCGGCCGGCCGCCGGCGTTGTGGATACCTCGCGGAAAACTTGGCCCTCACTGACAGATGAGGGGCGGACGTTGACACTTGAGGGGCCGACTCACCCGGCGCGGCGTTGACAGATGAGGGGCAGGCTCGATTTCGGCCGGCGACGTGGAGCTGGCCAGCCTCGCAAATCGGCGAAAACGCCTGATTTTACGCGAGTTTCCCACAGATGATGTGGACAAGCCTGGGGATAAGTGCCCTGCGGTATTGACACTTGAGGGGCGCGACTACTGACGGGGTGCGAGACGCGATCCTGACACTTGAGGGGCAGAGTGCTGAGCGGATGGAGCACCTATTGAACATTGAGGGGCTGTCCACAGGCAGAAAATCCAGCATTTGCAAGGGTTTCCGCCCGTTTTTCGGCCACCGCTAACCTGTCTTTTAACCTGCTTTTAAACCAATATTTATAAACCTTGTTTTTAACCAGGGCTGCGCCCTGTGCGCGTGACCGCGCACGCCGAAGGGGGGTGCCCCCCTTCTCGAACCCTCCCGGTCGAGTGAGCGAGGAAGCACCAGGGAACAGCACTTATATATTCTGCTTACACACGATGCCTGAAAAAACTTATTTGGGGTTATCCACTTATCCCCACGGGGATATTTTTATAATTATTTTTTTTATGACTTTAGATCTTCTTTTTTAGAGCGCCTTGTAGGCCTTTTATCGTGCTCGTTATAGAGAAGGTGTTGTGACAAACTGCCTTTTCAGTGTGACAAATCACCCTCAAATGACAGTCCTGTCTGTGACAAATTGCCCTTAACCCTGTGACAAATTGCCCTCAGAAGAAGCTGTTTTTTCACAAAGTTATCCCTGCTTATTGACTCTTTTTTATTTAGTGTGACAATCTAAAAACTTGTCACACTTCACATGGATCTGTCATGGCGGAAACAGCGGTTATCAATCACAAGAAACGTAAAAATAACGCACATCGTTCCATGAAAACGACCTCACTGAGGCGGCATATAGTCTCTCCGGGATCAAAAACGTATGCTGTATCTGTTCGTTGACCAGATCAGAAAATCTGATGGCACCCTACAGGAACATGACCGTATGTCGAGATCCATGTTGCTAAATATGCTGAAATATTCGGATTGACCTCTGCGGAAGCCAGTTCAGGTATGCGGCAGGCATTGAAGAGTTTCGCGGGGAAGGAAGTGGTTTTTTATCGCCCTGAAGAGGATGCCGGCGATAAAAAGGCTATGAATCTTTTCCTTGGTTTATCAAACGTGCGCGGTTTTCCATCCAGAGGGCTTTACAGTGTACATCAACCCATATCTCATTCCCTTCTTTATCGGGTTACAGAACCGGTTTACGCAGTTTCGGCTTAGTGAAACAAAAGAAATCACAATTCATATGCATGCGTATACGATCCTGTGTCAGTATCGTAAGCCGGATGGCTCAGGCATCGTCTCTCTGAAAATCGACTGGATCATAGAGCGTTACCAGCTGCCTCAAAGTTACCAGCGTATGCCTGACTTCCGCCGCCGCTTCCTGCAGGTCTGTGTTAATGAGATCAACAGCAGAACTCCAATGCGCCTCTCATACATTGAGAAAAAGAAAGGCCGCCAGACGACTGGTATCATTTTCCTTCCGCGATATCACTTCCATGACAGACAGGATAGTCTGAGGGTTATCTCACGGATTTGAGGGTGGTTCGTCACATTTGTTCTGACCTACTGAGGGTAATTTGTCACAGTTTTGCTGTTTCCTTCAGCCTGCATGGATTTTCTCATACTTTTTGAACTGTAATTTTTAAGGAAGCCAAATTTGAGGGCAGTTTGTCACAGTTGATTTCCTTCTCTTTCCCTTCGTCATGTGACTTGATATCGGGGGTTAGTTCGTCATCATTGATGAGGGTTGATTATCACAGTTTATTACTCTAAATCGCTATAACCATGGTCGGTACCTCTACCTGGAGTTTTTCCCACGGTGGATATTTCTTCTTGCGCTGAGCGTAAGAGCTATCTGACAGAACAGTTCTTCTTTGCTTCCTCGCCAGTTCGCTCGCTATGCTCGGTTACACGGCTGCGGCGAGCGCTAGTGATAATAAGTGACTGAGGTATGTGCTCTTCTTATCTCCTTTTGTAGTGTTGTTTGTTTAAAACGACTTTAGGTTTTTTGATGACTTTGCGATTTTGTTGTTGCTTTGCAGTAAATTGCAAGATTTAATAAAAAAACGCAAAGCAATGATTAAAGGATGTTAGAATGAAACTCATGGAAACACTTAACCAGTGCATAAACGCTGGTCATGAAATGACGAAGGCTATCGCCATTGCACAGTTTAATGATGACAGCCCGGAAGCGAGGAAAATAACCCGGCGCTGGAGAATAGGTGAAGCAGCGGATTTAGTTGGGGTTTCTTCTCAGGCTATCAGAGATGCCGAGAAAGCGGGGCAACTACCGCACCCGGCGATATGGAAATTCGAGGACGGGTTGAGCAACGTGTTGGTTATACAATTGAACAAATTAATCATATGCGTGATGTGTTTGGTACGCGAGTCAACATGCTGAAGACGTGTTTTCCACCGGTGATCGGGGTTGCTGCCCATAAAGGTGGCGTTTACAAAACCTCAGTTTCTGTTCATCTTGCTCAGGATCTGGCTCTGAAGGGGCTACGTGTTTTGCTGGTGGAAGGTAACGACCCAGAACACCTCAATGTATCACGGATGGGTACCAGATCTTCATATTCATGCAGAAGACACTCTCCTGCCTTTCTATCTGGGGAAAAGGACGATGTCACTTATGCAATAAAGCCCACTTGCTTCCGGGCTTGACATTATTCCTTCCTGTCTGGCTCTGCACCGTATTGAAACTGAGTTAATGGGCAAATTTGATGAAGGTAAACTGCCCACCGATCCGCACCTGATGCTTCCGACTGGCCATTGAAACTGTTGCTCATGACTATGATGTCATAGTTATTGACAGCGCGCCTAACCTGGGTATCGGCACGATTAATGTCGTATGTGCTGCTGATGTGCTGATTGTTCCACGCCTGCTGAGTTGTTTGACTACACCTCCGCACTGCAGTTTTTCGATATGCTTCGTGATCTGCTCAAGAACGTTGATCTTAAAGGGTTCGAGCCTGATGTACGTATTTTGCTTACCAAATACAGCAATAGTAATGGCTCTCAGTCCCCGTGGATGGAGGAGCAAATTCGGGATGCCTGGGGAAGCATGGTTCTAAAAAATGTTGTACGTGAAACGGATGAAGTTGGTAAAGGTCAGATCCGGATGAGAACTGTTTTTGAACAGGCCATTGATCAACGCTCTTCAACTGGTGCCTGGAGAAATGCTCTTTCTATTTGGGAACCTGTCTGCAATGAAATTTTCGATCGTCTGATTAAACCACGCTGGGAGATTAGATAATGAAGCGTGCGCCTGTTATTCCAAAACATACGCTCAATACTCAACCGGTTGAAGATACTTCGTTATCGACACCAGCTGCCCCGATGGTGGATTCGTTAATTGCGCGCGTCGGTAATGGCTCGCGGTAATGCCATTACTTTGCCGTGTATGTGGTCGGGATGTGAAGTTTACTCTTGAAGTGCTCCGGGGTGATAGTGTTGAGAAGACCTCTCGGGTATGGTCAGGTAATGAACGTGACCAGGAGCTGCTTACTGAGGACGCACTGGATGATCTCATCCCTTCTTTTCTACTGACTGGTCAACAGACACCGGCGTTCGGTCGAAGAAGTATCTGGTGTCATAGAAATTGCCGATGGGAGTCGCCGTCGTAAAGCTGCTGCACTTACCGAAAGTGATTATCGTGTTCTGGTTGGCGAGCTGGATGATGAGCAGATGGCTGCATTATCCAGATTGGGTAACGATTATCGCCCAACAAGTGCTTATGAACGTGGTCAGCGTTATGCAAGCCGATTGCAGAATGAATTTGCTGGAAATATTTCTGCGCTGGCTGATGCGGAAAATATTTCACGTAAGATTATTACCCGCTGTATCAACACCGCCAAATTGCCTAAATCAGTTGTTGCTCTTTTTCTGCACCCCGGTGAACTATCTGCCCGGTCAGGTGATGCACTTCAAAAAGCCTTTACAGATAAAGAGGAATTACTTAAGCAGCAGGCATCTAACCTTCATGAGCAAAAAAGCTGGGGTGATATTTGAAGCTGAAGAAGTTATCACTCTTTAACTTCTGTGCTTAAAACGTCATCTGCATCAAGCTCGTTTAAGCTCACGACATCAGTTTGCTCCTGGAGCGACAGTATTGTATAAGGGCGATAAAATGGTGCTTAACCTGGACAGGTCCCGTGTTCCAACTGAGTGTATCAAGAAATTGAGGCCATTCTTAAGGAACTTGAAAAGCCACGCCCTGATGCGACCACGTTTTAGTCTACGTTTATCTGTCTTTACTTAATGTCCTTTGTTACAGGCCAGAAAGCATAACTGGCCTGAATATTCTCTCTGGGCCCACTGTTCCACTTGTATCGTCGGTCTGATAATCAGACTGGGACCACGGTCCCACTCGTATCGTCGGTCTGATTATTAGTCTCGGGACCACGGTCCCACTCGTATCGTCGGTCTGATAATCAGACTGGGACCACGGTCCCACTCGTATCGTCGGTCTGATTATTAGTCTGGGACCATGGTCCCACTCGTATCGTCGGTCTGATTATTAGTCTGGGACCACGGTCCGCTTCGTTATCGTCGGTCTGATTATTAGTCTGGAACCACGGTCCCACTCGTATCGTCGGTCTGATTATTAGTCTGGGACCACGGTCCCACTGGTATCGTCGGTCTGATTATTAGTCTGGGACCACGATCCCACTCGTGTTGTCGGTCTGATTATCGGTCTGGGACCACGGTCCCACTTGTATTGTCGATCAGACTATCAGCGTGAGACTACGATTCCATCAATGCCTGTCAAGGGCAAGTGAGCATGTGACCGGCTAGCGTCAGTTTCACCTGTTTTACGTAAAAACCCGCTTCGGCGGGTTTACTTTGGTCATCGAGTGATTACAAAGCTTCCATGGTGCCACCTGACGTCTAAGAAACCATTATTATCATGACATTAACCTATAAAAATAGGCGTATCGCCGAGGACGAATTTCAGATAAAAAAAAATCCTTAGCTTTCACGCTAAGATCGTCTGGAATTCGCGGCCGCTTATAGAGTTATGACAACTTGACGGCTACATCATTCACTTTTTCTTCACAACCGGCACCGGAACTCGGGCTGGCCCCGGTGCATTTTTTAAATACCCGCCAGAAATAGAGTTCCGATCGTCAAAACCAACATTGCGACCGACGGTGGCGATAGGCATCCGGGTGGTGCTCAAAAGCAGCTTCGCCTGGCTGATACGTTGGTCCTCGCGCCAGCTTAAGACGCTAATCCCTAACTGCTGGCGGAAAAGATGTGACAGACGCGACGGCGACAAGCAAACATGCTGTGCGACGCTGGCGATATCAAATTGCTGTCTGCCAGGTGATCGCTGATGTACTGACAAGCCTCGCGTACCCGATTATCCATCGGTGGATAAGGAGCGACTCGTTAATCGCTTCCATGCGCCGCAGTAACAATTGCTCAAGCAGATTTATCGCCAGCAGCTCCGGATCACGCCCTTCCCTTGCCCGGCGTTAATGATTTGCCCGAACGGGTGAACGCCTGAAATGCGGCTGGTGCGCTTCATCCGGGCGAAAGAACCCCGTATTGGCAAATATTGACGGCCAGTTAAGCCATTCATGCCGGTCGCGCGAGCAGAGAGTAAAACCCACTGGTGATACCATTCGCGAGCCTCCGGATGACGACCGTAGTGATGAATCTCTCCTGGCGGGAACAGCAAAATATTCGCCCGGGTCGGCAAACAAATTCTCGTCCCTGATTTTTCCCGCCCCCTGACCGCGAATGGTGAGATTGAGAATATAACCTTTCATTCCCAGCGGTCGGTCGATAAAAAAATCGAGATAACCGTTGGCCTCGATCGGCGTTAAACCCGCCACCAGATGGGCATTAAACCAGTATCCCGGCAGCAGGGGATCATTTTGCGCTTCAGCCATACTTTTCATACTCCCGCCATTCAGAGAAGAAACCAATTGTCCATATTGCATCAGACATTGCCGTCACTGCGTTATTTTACTGGCTCTTCTCGCTAACCAAACCGGTAACCCCGCTTATTAAAAGCATTCTGTAACAAAGCGGGACCAAAGCCATGACAAAAACGCGTAACAAAAGTGTCTATAATCACGGCAGAAAAGTCCACATTGATTATTTGCACGGCGTCACACTTTGCTATGCCATAGCATTTTTATCCATAAGATTAGCGGATCCTACCTGACGCTTATCGCAACTCTCTACTGTTCTCCATCCGTTTTTTTGGGCTAGCTACTTCAAGAACTTTTCGGATCAAGCTATGAAGGACGCAAAGAGGGAACTAAACACTTTACTAGAGAAAGAGGAGAAATACTAGATGGGTCAAAGTAGCGATGAAGCCAACGCTACCGTTGCAGGGCAGCTTGCGCTTTTCCCTGAGTGCCACCTTTGGCTTAGGGGATCGCATACGCAAGAAATCTGGTGCCGCTTGGCAGGGTCAAGTCGTCGGTTGGTGTTCCAAAACTCACTTATTGAAGGCTATGCGGTCGGTCCGAATCCCGCCAGGCTCAGTGCAAATTTATCCTGTGGCTGCACTTGAACGTGTGGCCTAATAACTCGGTACCAAATTCCAGAAAAGAGCGCTCCCGAAAGGGGGGCCTTTTTTCGTTTTGGTCCGCATCCACCTGTGCGGACCTCGGTACCAAATTCCAGGAAAAAGAGACGCTTTCGAGCGTCTTTTTGGTTTCGTGCCGTCGGTGGCGCGCTCGTTCCTCGTTTTCTCTCAGTTTGGAAGAAGAAGAAACGAGAAACTAAAATATAGAGTCACACAGGACTACTACGATGATGCAAACCGTTTTAGCGAAAATCGTCGCAGACAAGGCGATTTGGGTAGAAGCCCGCAAACAGCGGCAACCGCTGGCCAGTTTTCAGAATGAGGTTCAGCCGAGCACGCGACATTTTTATGATGCGCTACAGGGTGCGCGCACGGCGTTTATTCTGGAGTGCAAGAAAGCGTCGCCGTCAAAAGGCGTGATCCGTGATGATTTCAATCCAGCACGCATTGCCGCCATTTATAAACATTACGCTTCGGCAATTTCGGTGCTGACTGATGAGAAATATTTTCAGGGGAGCTTTAATTTCCTCCCCATCGTCAGCCAAATCGCCCCGCAGCCGATTTTATGTAAAGACTCATTATCGACCCTTACCAGATCTATCTGGCGCGCTATTACCAGGCCGATGCCCTGCTTATTAATGCTTTCGGTCTACTGGATGACGACCAATATCGCCAGCTTGCACATAGCTCACAGTCTGGAGATGGGGGTGCTGACCGAAGTCAGTAATGAAGAGGAACAGGAGCGCGCCATTGCATTGGGAGCAAAGGTCGTTGGGCAGTTCAACAACCACGATCTGCGTGATTTGTCGATTGATCTCAACCGTACCCGCGAGCTTGCGCCGAAACTGGGGCACAACGTGACGGTAATCAGCGAATCCGGCATCAATACTTACGCTCAGGTGCGCGAGTTAAGCCGCTACTCGCTAACGGTTTTCTGATTGGTTCGGCGTTGATGGCCCATGACGATTTGCACGCCGCCGTGCGCCGGGTGTTGCTGGGTAGAATAAATTATGTGGCCTGACGCATGGCAACCTAAAGCAGCTTATGACGCGGGCGCGATTTACGGTGGGTTGATTTTTGTTGCGACATCACCGCGTTGCGTCAACGTTGAACAGGCGCAGGAAGTGATGGCTGCGGCACCGTTAATATGACCGTGTCCGCAATCACGATATTGCCGATGTGGTGGACAAAGCTAAGGTGTTATCGCTGGCGGCAGTGCAACTGCATGGTAATGAAGAACAGCTGTATATCGATACGCTGCGTGAAGCTCTGCCAGCACATGTTGCCATCTGGAAAGCATTAAGCGTCGGTGAAACCCTGCCCGCCCGCAACTTCAGCACGTTGATAAATATGTTTTAGACAACGGCCAGGGTGGAAGCGGGCAACGTTTTGACTGGTCACTATTAAATGGTCAATGGTT
+
0--,)'&&'*)('%%%%$)-+**'%%&&(((,4==1.--.0*((((78::;;DJJFFC:JG@?>65,,1-0016998<:77;=<;:<<<>=??@CBJCHBECCDJJCFEEEEJJIJGGEJJIGDJE?>=;---0<=?@@@@CA>A?>86657JFFHEJHDCIHJJGJJJFBCCFJHGA?>?A;;;944332/'&%$%&))+,12>:;@@>?@E???CEHJJHCJHJJDBB@B//..---.9=?D?@A>?:8,,+,,+)&&$&'*04:>;9:98A1113?::9>(('&'))++-4687654645002:;J>==IFFHHHEBBCEEJGHJGJDCFHHJJFA<B832A<=9;6;AJCB>@@JJGFECD<:535>=?DCDHBBAABA8793///0>;:;:>?>B;;;:;:9=,**+8777;99:DJHJJIEFFCGGFFJJDA?@DA@@@989<A@;821//11632279BCA@:933=@JCEDJJJDCCGJJJGGDCF>JGHDEJ====B@>8&$$&+0149;88683331135:;@DFHFB3447JEEGCCA@?A598<?EEIAA@ACBDEJEJJJFJJHHGHE:7222''''7>BBDDHEJDJJJJEEGJII><<<F=3<;;BJHJFJJCAAAJHDGHIEGGGEJJIIJFIFFECCCFA<,'''%&(*6896676322285445JIJ<<;>?>C722:FJJJJDJGJG::;?97.+('(++*&(((987889@AJC??@@C@AAF=<5/0348@BG>?=>=>99:<>>@<<=6JJJJJJIJ@@@BJJJIAA3334;4(<=>DCABCGJIJJIJGJJJJIJJJFJHJJJFEJJE>411/)%$$##$%$$%$$&&'*1*?@AACGFBA>>;;DECJ?A@:2....?;00--,,39DC<<<<JJJGHJJIJFJJIJJJJJHEHEEGGJJGJBABBHJJJJDG?@=B)))*,+*-112234<CGE-**&@JJIJJJJHJJJJJJJJHJHJJJJJJJJHIJGJJJHJJJIJJJJIEFEGHJJGJBAAAGGHJHJJH:::JJIJIIGDEFJJJJGA@@AA<,,,,03/01EDJJIJJE941003==>JFIFCGJIJJJEJJHIHEFJJJIFDFGEJAB?ACBJFHBDCGGHJFFGJJJEEEDFGGJHJIJHJJJJJJJJJEDAFJBA@>>@:7/**-.01288?@@JIIIJGFJGGJJJIJHJGFJ44211*+++//0<<=>B<<<=J:661,,/C??=.../I?>>>DJJJEC;HBGHJEDJDJGGJJDJA=<>>JCFCDBA?AA>>?@ECCFC7669C9/0:EGFJHJJJJ3334JC9999AB@00-2+*1003475564777FFEJGHFGGDBBAH@776797668<87,+++,-3122CJB:9544,+()'&'('*,,)+,,,;=DGJJJJGJJJFFHDA@===9::@BBJJHGJIJJIJJJGEJJIJJHJIEHECCAA86.HFIFF@@C****<>AFB@>77;<DGDHEGGEJGGJHJGFIDHJIHGJCJGFA@??D?=9+++,=>A===/831/..0354'&',--.-,+()()*,--4DBCB((()556:F?=><;<<++@IJJIJHJFHJHJCEEHEEJFDJEB?C?EEFJJJJJIFEJFJJJJJIJIHJDCCEHGDE;;<<BAA>EBB<;;:65356=@FDFHHGJFFJJIFEDFHJI@GF;*&&&BHJJJIDEGFJJJFJJIJFJJJJIDDDGJGHJJJJJJEFFJJJ@>?@FFIJJJJJJGJJJJJJJJJJIJFED111))((10+2''''3557B8880///AE66647***),9;<=<<5.2*)))111?@>;5699?>BABIJJ@>=?EEIJJGJGFEECB4333GIHGDGDJJ7778=<=4444BBBJJJGJJFHFGJJECDJJJEEFGJJJJJJJJJJJGGJHGJGEEID333396128'('&%&*0////33:9:DCJJFHJJCEFJJJJIJJJDJHHJJJJJJFIHGHIFGEGJHJJJHJJJFIJJHGCCCA<2+)%$%$%%$%%&&(++038>?DBCDCJGEJHHJDFEB<<<=322+''+52223443121/..33574<<=?BJHIHJJJJJJIJHJFC5335<>DFACBCJFJJBECAD>=>>JFGGIJJJGGJHJJJJDJAJEDE>>EEC@BACAJFJIJFFGJJJJHJJJFHJJFDD>78:;989/.--0//2=JDJDDCDJJFHIJJIIJJJFJJJEGJFDGJ@@@@CEFJJHJFEC:A55@?7,FCJJFJJJEABCIJIJJHJEEGIJFCDJD/,,,-2/49:8444>??;;;<GJDJEJJJJJHJHDDJJEEDDEJIGJJJJJCDFDJJHJJJJEJJJJIADGEC>6=:78JJJGJJHHDC8777<?>EFJIJFJJJJJJJJJJJJIIDBBBCB@>>;<<BEIJHC55553-+'*4///22,*((&&')'&(+.//))7@??@?<>;@>833244++,,.(&'(**+*-..'&&(&%%')+*+)+(-0=>JDGGIGG?</...8758B@@@EJHEGFIJJJGIJIJEJDCB=CJJGGEHJGJCAEFJGGHJJJJEJJIGHJJJHGGIGJFFGJJIDBCBJDGIHIJJFJGJJGJHH@DEDDJJHJIFJJFHJJEIGJCFEBCE0//1DJDDFEIGCA@?=8,,;==A@@<899:@??>-)*//1118<90000250/-.014220011320/**((,33=HHJJJIJ6666GFJEFGDFCCB;<:85=;;<;==<)())>@<631+))('/1GJFBBBE;;88650-)'(;;<DJGEHFJJJHGJHJJJJDDB@ACDF53&%%%%'('&'(40,/421:DDCCEJDIDDJFJFJJJE>B;3/.)%%&,20012241--1BDJIIJHGJJJJGGJGFJIIE3CHFGGJJFJJFJJJJJJHGJ>:>;==GHJJJJJJJJJJHJJJHIJJEJJJJFFAGJ>CGJHJJFIDEHECCJFGEDCIGHHIHFJFGJJEGFJJJIHGFFJJIHJJJFEJFJJJIJJJJHEECDHJFHEJEC7888;631000**))083//-)*,,,,,77<;==>93212;:;98:;<EEJDEJGIHDCCBFJJJGDHFJHA@A@@IJEFEEJJ>>-(&&&)+))**))+++,,,--569998/98=><===44224<BB988888799,28984111AJ?=>9:::FDH==<>BD9569;9771/-,-..+)+--,-3227=333895,--,,..CC=<,++(''&'&%)),+,/0<:::8859B;<<>986688>>?BDEBCEFJIJGFJHHEDGHHJJJHJJ951/(''(%&&'%%%):??CDBEFJIGA?>;5/.,'(/IGFFGJJJIJJEJGJIJJJJHFGEJGFHEC@@GGEDA=?@<<<,,,BFED;A55+++++/-,..2>>:;FGJJIJIGFI<;;:,+&&'&%%%%(7<?@GDDCFEGJ8779:=>>7667;CDJIJHJJHJG:9@HEIJGJGJJJJJJHJIJIIJIFGHFABBBFJJJEJFGFJDA@@@A2006988415/2@=>AAB<+*)+*+)((+-1+%&''&'$%)))('&(%*-89?@JJJJFJJHJIJJGJFHG@7644557>B???@C;;4344=A>A2((((=<<<CB@3333DHFFBBGHJJHGJHGHEJIJJEDECDDGJJJJJFJJJJIJJJJHJGAIJCE>=<JAJFJHEJJJJJHJHIHIEHIJDI@@@:;<:?>@<???JHJIJHIFFGB=BJJJGJFHHJHJJFJJGJJIJGJEDG731213341./.0-+**.118DDCC?EGHFEJJ///.//-.''((''&&(++-...022359<:=-,'&$#%$$$###%+18:<;999*))))(''---00./0033433869DCEJ>=86556BBCECECDFCAA?<=>7,46(5002352//@BDCJJJJJ@AEGHECABD@@?9867=>?FJJJIGJJJJJJGJJHBJJGJDFGG:99:EJ?>>>JJIHGJFGJJIGA;<@>A94@@=:,<=:;;:7677:967ABJA?@BJF@@77771111<BB@GE>FGFEIHGJHEHJFIHGJJJJFCJ<A=--,%%$$'')''*,,'&&'('&&($%%&%&'+'')*=A@AFEJFFJGJE?8JJEIIJEJGIJFHGGJJIIJJIJ?=;:;6008>BCGJH557;=EFJHJJGJHFJJGJJJEDI:78<<=AAJJJJJJDCCFGGGFHJJ/...J@IGA?BBECCJHJ@A@BC?=;23:EJJJJJJJJJJ<;:;JJJJJHGJJGJIJDJJDJHJJEG?JD?B976*))'&%%$$%()*.0-'&&'))%$##$''(,,7;77233:=IIJEHJJDJJAJEJHJJHJJIHJGJHFI99933>//B7777:=ABGFBBC4445A?>??BCCGFJJEEEF86---67BA?@??ABCEFJGJI222++++=@?A3333CFEHJEJJHJJIIHJJJJIFJABBAJHFEG,,,,>>>ABDEJHJHJJJGGJGJJJJJGEGCCABIJ344;:>;9966992112JJJJJHJHJJJGIGJFIJHFJJFBAAA,&&&&019J<>>>@?9;44=>>ICCB?CFEDCAC<>8789DBB.,,12''''100,,--10,0....1,.>?GGHHGJJJGCF>???I3333CEJHDHJIJGJIJHJJDFFD?>>?B?>@B=:=((((9;<@A>=@?D>===:;<6711'&%%$$$$$&&'62+)*,(%&')**++.()56;;%$$%&&&00010113:93CCJJJJFJJHJJJJJJBCGJIJJA@?=???ICBC=?AADECGF?>BA@B@=644410//:=9:;9;00/02/..227:2236;::9<9100))('*'&%&(''('13348JEGGFJBACB>CACCJ:55788A@*07EHJ;:::;JJJJGJJEJFIJHJIIJFGFH<<::67''CJFFGHJGDC0///C422,,,,23888>A@BJG?>CGEC87/,)%(/9:;5887765:<<=<::=7?FJJJJJJJJJGBBA77660-/444498;<=EHFJGJGIIJJJJCEE@?AA44/./38)((-(''&'&&),,*)+*+,40+)'&(/00==@JBA==<DDFIJIHJJDBBBJHJGIFGJJGJJIJJJJJGJJIIJJHJJHEFEA?99HGJHJJGHJJJHJJJJHJJFJJJIJJJIGJJJJJJJJIJJJJJEG=<=>E::89+EDBB>A/+++,,5777989;<:80011<=AGGHJJJGFJFJHJIEHJFG>;84,,,-;?@A:::9:999>;;<;8<A>>:'>@JFIJHHGIJJJGIHJJJJGHHJGJEFHADEDIHGIGEJJ?=92227<=?CJIJJJJFBFFHB??844389:98;<<>?<6546;*'''/32245JIJIJGJJDD@@BABA>:DG?@@HJHGJHGDEGHIIJJHGGJGHIJA@B?JJJJJJFA,++,I@JDD:95027987***99AHJCFCCDE@@?@JF=<<;>><<?:999:JJJJJIEGJEGFFJIIA?32>EBCAEDDACCBDDBABB@A?<777775323665..-.;;;>EEGJCEFJJBA@BGEEJHJGFJIGJGHJJJIIHJJFJJCCA>C1.)),+-..?JFJGJFIHH===>FFDEJIEJJJHJHJJGJJHJFIEGGJJHFGGFJHJJHJG>>=977>>FJJDEEDFGFDEHHJJJDGC9765*&&&(--++,-////AGEFCCJJFBA<::52,+)(''*-.3433<=DDFJJIJJGHDJHJGHE><>=?GJJJCDEEDJHJJGDG+**+1+''((548***8:4445IGFJJJEIHJJJEBA@AC@@<<==?CDCAA@?:99--,,.,,-.00<<=>DGF::::=;;DDA@@<///?=:97888AAEJGG22222>>>>;;<>?@B>8...(&%&*,/,&'(((**/1?:::9;?AJFE9887;;7::EFIEADB=>>FJGHJIHFIIJJHJJHIFJJGJGGJGFJJJGJ,,,*((&45:=>B@AD;:;<;=<??>?::9:<99439<???=>=<>@E>>>;=5544@DDHGEEJHJ????HECDFEGGFFECEJJJFJJHIJHJJJJJGJJGJJJGJJJGJJIJJHIGIDHJJJFHJEJJIJIJJJJJIEFJIEHFJEJHIFIIJJEFJJJIJJJJJJHGJJFHDDAABDCF@2A?:9BEJJJJIHEEJFGJJJIJJHJJGFJ8777B@?:/,,+*+,-3.+''%%&&..6?FDHJGBC??@?><:97)))*====??99887CGHJJJJEIJEBJFGHJFGB:EHIIJGJIJJJDEJFFJIJEJJJJDHCDGHJJEAC3/-.+((-===?EDC;JF55537/+++=@DCAA<DBB@AB88.*)('%%.+/7;<++++99887GIHJIJFJJHJFH??6,(&%($$%-7:82,,,,B>>>775.-,,6,.+''(-ADJJGGHIFJJEHDHHEJFFHJJGJFDJJJJGGFJJIJJJJJJGJJGEFHJ5555?@JJAIDFJJGFHHGJC@*'$$&,.+./:BEEJIJJIJIEEHHHJJD>;<=?JJJHJICAB=?JIGJJGEJJJJGJJHHJDJJJJJHJJJGCHE?.--1433693<JFA999JJ<JJJHJGEJJJFFJGEA7778?ABDEFJDFHGJGF331124FD>F?<;;<>AB7G1FFJJJFGJJJIBBAAEEEJ,,,,1---..-+,+++,-.4ABD6663446<BCJEHJIIJGJHJEDD222122000:7965//CJJJ::99;;;??AHHGJGJJHHJEFJC=<;;>?ADJGFA92237787??;<=CEFIFJHJHJJJJJJJJG?<<=?000012015@C;;=7885678999BEEJFJHJJHJIHF21112?>@A>64456755000/&&'*')--//244BEGFEJGCE;111=?CHJHHFJJHGJJJJEIGEJJJHGJJJGIJHJJJI<;7)(((,59<?AA@IAAA@@@;;;****02+**))&'04488556768:?;::;:<99:=@?@;4:::;<@CE?CGEEFEJJGIJFEF@@AAC3332@C@B////551340/0///./*'''';::?>=>DFFEDDC<;66=>D89EDAAACJFJF@@8322466CIFA2112'&)(()11/04579<CA@@?@<6669B?88CDH=<<BAGBA:;=GDDAB@@@CIDEGCC=.)>+&%%%',43342445@=>?>@=;;=;99:7@;=JJIJJJCDBCJFJ@@??DA@BDA;988810001CCEJJEJHIJJJHJJJDFHGJJJJGGJEGD1('&%)23//***)-.+&&&''++07@JGJHJECC>;88:.,//038200)+&#$#$%&''')&'))++6///00222<=BFCJCFE)))+DBDJJJJGJJJGJGJJJJJJJJJJ=JG>JGJJJJHFEAB-+.5(((()114EJGJ@A@>BBBIEIDCEJDDFDCEDA@*(%$$%1:91/./1.'%&&'4///0???=('''&%%%/%$%469;CFJJJJGFJ@??@HDEFIJJJJJHJDJA===JFJIIGHJJJGGIJJJJJJJJIIJJEGIIFIJBCCC<:644.+*)**/8<2235HEJEHHJGJJHJJJJFJJGJJJJJDCIJJJJIJIHJJHJGFJJHJJFJJJJHIGJIFJJJEJJJIHIJFGBB/.,+,)('),+,,+33:9;;<788431,)))25--../:EFHCHJ../5<<>DDCCEJJJHJJJ@>>?=<762233365534456HJGGJJJJJJJJEJJJHJFIJGDECII>>>>FCJBA?DF?>>>FBADDCHJDJJBBD6++-+))-++**-(-+*5FDC6?FFBBAFJFJJJFEGGFEGCE3222-,+-+++***%%&))5EFGEFGJHJHHDE@@DEEB@??@@@B>>D<CA>@BFACEDGGJFGDDJA<8557<??=3ACEA??CG9:93-(((.&&&')())*'&'&'(&'&()),1564(())@A3320,(%$%%*48;;=>?.--->A?EDA@BDJJ6666DE?====@>=A@<CGHIEJJIJGDG<1../)('%''(+(..0==>?DJJJFHGJGED@AGJJFDFCDA;6;66*)0013@A=@B@999:<<433,+*()***)((+,...JGJJIJJJJHIEDFCFIJC433/../78::>==@@>@@CFEJJJECB;;;;EJ('''///332,+,,11-231222567555FFIFHHJH+**+;<10102:>>=;=<<A@BBCB9////==BA@HJJJHJJF<;EJJIHGJGJGB@JB@@?DCD@CJFBIJHEEFGJJGE;:::9>843436888::DCAFDDGFBCBBG87*&'((5/-+*+,50/109>=?BCDJJJIJJJGJJJIJJGGFIEJHJHEJJJJIJEJJHJJ<<G>=>=JJJJHGEDDHAEFEEFGJHJGJJJGFDDCBB@@@C=0000/00>>??JJGHFJFJJJJJGJJIHJJJIJGJJJJJJHJJEIJIJJIGJHHJJJJFGGD9;/A<==99999>==;;4=>:8:??221*+25C?>-,,-:::(((.(:7789@@B?@==/-&&''%''(.8(()9?@ADFF7778ICCABABF3(''''A@ADJH5.-,,-,++.--0569?866794449<<;ACH;<<<FH<;99E1000--88HJEJEFJJHJJJIJGFIJHHJIEJJJIFJ===9899@A>@<433122(((&*)((((-.).+()(&)'')'(()388==@DDIJFFE@C=1111=A=>@ID;,))&&&&--77:CA?8:777GIIJHEHIDJJHJGDG20*(1((00-,,+)04(((%$$&-:<=5476+(''',>JJCGDDE>433&%$%&*--/0//-()(&'()8?@@ABDABCDE@22236=@>>BJIJ::98:;>EFJGG8989FA??;::;FFJJIJJJJJFJA>42((*()*'&%%%&()*88;:A=:73211255?21((.0911149:>>?>>@EGCBCCFGJBB@?,+++,,/*/..7/--/0012@CHBDHFGDFEJIHJJJIED?BHJ?''&.7)(()+*'(((((+88)(((0*)**)+0((')<912%%'&%%%&%&'2;6:60-.((0(6(()3433--,-,-(((,049BC=>>>HGBB985-+(((+,)'&&&3FEDJJJJHJJIJJJFJJAA@?>6667788:<33211001364354;897:8:<5('&%&&&((0-./()1B??=:GGDBGJJHJJHJJIHHJEFFEGEDBDCCBCCHGFJJECCEJJGHEEG8323<FFEDI@DFGHHGJIGJGHGJJHJJJJJJJ?<60/,,,,489:>>BCEGJJJEJF?>>>;45--9<@AAED-,,-JFHJJFCE@@A9HD=CFJJJGJJHFIJJJJFJGCB:2))>FGJJJJGJJJFJJJJJJFGDFGDGJJJIJHJ1002?GDEBDDD;;CEJEEC<9FB>=<<AADFJFGJHJGFGHGJJJFJGIHFFGGJFIA?3258953*(,ACGFBHDJ9FB8?=/,++,-,,1267=8888CBDD=<<<EFFDDCBDJFJJA@>@4BA@BJJHJFE?.))*+++99:AB@J:10021889>8222/-++-2:****11113231222JDHHJJHGIEEJA7668?>6++,BCA@A@DGEIJJEJHJHJJJEJIICCJCJJHGJJJJGGABCCEA5545?B)''(+((*)&$%%'())***&&&&;875556@EFFGJGIFFDFDIIJGFDGJHEFHEFHIJFJJFEF@DDJJBAAJD=988JJGJDEEDFJJJIJJJJJJJGGHEGJJJJJHJFJJFHJEHJJGJJIJJJJJJJID43''')('(*+----2//BEHJJFJHJJJ?;**)*./<>5447=<<;@@523486?AHFJJFFGGIGEGHHFE=:::<>@1..4DHEFFHC:;:9''',++-/,,,-445577:<;:,,('%%()**''',<HJJJHIJHJIJEHJIJJJFJ@?:=@>CDCHJJFHJJHJGJJJCDG@JIJFJIJJGIJJHJIDJJJ==>@>@A@BCHHJJFC?5111>CCCBGHJJJHJJIJEE1+16&&&%%%$$$$%/2((-789DDJJJJGIJJJJJJGJIJJJJJIJJGJJHED'';<JIIFFJJJJJFJEJJJJIGJJJJJJFG@@?@JJGJGIJHJJJJJJJJJHJGFEEGGJIJJJJJFJJJJFJJBB==:55589@A@AF;IF??=<<=BGJJJGJJJIJEIJFDHFJJFHJFEE?C>-0((*'(&&&&''**244011-/.1++++***02;:AAEGGFEGEHCIJJJHF>@EA=<>>@@?AHA2222EBCGGIJFEHE>-,,.322)''''&&%
@Glass_T7V_5_D3_12_2_14
ATGCGTTATCAATCCCTGTGTCAGTATCGTAAGCCGGATGGCTCAGGCATCGTCTCTCTGAAAATCGACTGGATCATAGAGCGTTACCAGCTGCCTCAAAGTTACCAGCGTATGCCTGACTTCCGCCGCCGCTTCCTGCAGGTCTGTGTTAATGAGATCAACAGCAGAACTCCAATGCGCCTCTCATACATTGAGAAAAAGAAAGGCCGCCAGACGACTCATATCGTATTTTCCTTCCGCGATATCACTTCCATGACGACAGGATAGTCTGAGGGTTGTGTCACAGATTTGAGGGTGGTTCGTCACATTTGTTCTGACCTACTGAGGGTAATTTGTCACAGTTTTGCTGCCTTCAGCCTGCATGGATTTTCTCATCTTTTTGAACTGTAATTTTTAAGGAAGCCAAATTTGAGGGCAGTTTGTCACAGTTGATTTCCTTCTCTTTCCCTTCGTCATGTGACTTGATATCGGGGGTCACTCATCATCATTCATGAGGGTTGATTATCACAGTTTATTACTCTGAATTGGCTATCCGCGTGTGTACCTCTACCTGGAGTTTTTCCACGGTGGATATTTCTTCTTGCGCTGAGCGTAAGAGCTATCTGACAGAACAGTTCTTCTTTGCTTCCTCGCCAGTTCGCTCGCTATGCTCGGTTACACGGCTGCGGCGAGCGCTAGTGATAATAAGTGATTGAGGTATGTGCTCTTCTTATCTCCCTTTGTAGTGTTGCTCTTATTTTAAACAACTTTGCGGTTTTTTGATGACTTTGCGATTTTGTTGTTGCTTTGCAGTAAATTGCAAGATTTAATAAAAAAACGCAAAGCAATGATTAAAGGATGTTCAGAATGAAACTCATGGAAACACTTAACCAGTGCATAAACGCTGGTCATGAAATGACGAAGGCTATCGCCATTGCACAGTTTAATGATGACAGCCCGGAAGCGAGGAAAATAACCCGGCGCTGGAGAATAGGTGAAGCAGCGGATTTAGTTGGGGTTTCTTCTCAGGCTATCAGAGATGCCGAGAAAGCAGGGCGACTACCGCACCCGGATATGGAAATTCGAGGACGGGTTGAGCAACGTGTTGGTTATACAATTGAACAAATTAATCATATGCGTGATGTGTTTGGTACGCGATTGCGACGTGCTGAAGACGTATTTCCACCGGTAATAGGGGTTGCTGCCCATAAAGGTGGCGTTTACAAAACCTCAGTTTCTGTTCATCTTGCTCAGGATCTGGCTCTGAAGGGGCTACGTGTTTTGCTCGTGGAAGGTAACGACCCCCAGGGAACAGCCTCAATGTATCACGGATGGGTACCAGATCTTCATATTCATGCAGAAGACACTCTCCTGCCTTTCTATCTTGGGGAAAAGGACGATGTCACTTATGCAATAAAGCCCACTTGCTGGCCGGGGCTTGACATTATTCCTTCCTGTCTGGCTCTGCACCGTATTGAAACTGAGTTAATGGGCAAATTTGATGAAGGTAAACTGCCCACCGATCCACACCTGATGCTCCGACTGGCCATTGAAACTGTTGCTCATGACTATGATGTCATAGTTATTGACAGCGCGCCTAACCTGGGTATCGGCACGATTAATGTCGTATGTGCTGCTGATGTGCTGATTGTTGCCGCGCCTGCTGAGTTGTTTGACTACACCTCCGCACTGCCATTTTTCGATATGCTTCGTGATCTGCTCAAGAACGTTGATCTTTAAAGGGTTCGAGCCTGATGTACGTATTTTACCAAATACAGCAATAGTAATGGCTCTCAGTCCCCGTGGATGGAGGAGCAGAATTCGGGATGCCTGGGGAAGCATGGTTCTAAAAAATGTTGTACGTGAAACGGATGAAGTTGGTAAAGGTCAAATCCGGATGAGAACTGTTTTTGAACAGGCCGTTGATCAACGCTCTTTGATTGAGTCCTGGAGAAATGCTCTTTCTATTTGGGAACCTGTCTGCAATGAAATTTTCGATCGTCTGATTAAACCACGCTGGGAGATTAGATAATGAAGCGTGCGCCTGTTATTCCAAAACATACGCTCAATACTCAACCGGTTGAAGATACTTCGTTATCGACACCAGCTGCCCCGATGGTGGATTCGTTAATTGCGCGCGTAGGAGTAATGGCTCGCGGTAATGCCATTACTTTGCCTGTATGTGGTCGGGATGTGAAGTTTACTCTTGAAGTGCTCCGGGGTGATAGTGTTGAGAAGCCTCTCGGGTATGGTCAGGTGATGAACATGACCAGGAGCTGCTTCTGAGGACGCACTGGATGATCTCATCCCTTCTTTTCTACTGACTGGTCAACAGACACCGGCGTTCGGTCGAAGAGTATCTGGTGTCATAGAAATTGCCGATGGGAGTCGCCGTCGTAAAGCTGCTGCACTTACCGAAAGTGATTATCGTGTTCTGGTTGGCGAGCTGGATGATGAGCAGATGGCTGCATTATCCAGATTGGGTAACGATTATCGCCCAACAAGTGCTTATGAACGTGGTCAGCGTTATGCAAGCCGATTGCAGAATGAATTTGCTGGAAATATTTCTGCGCTGGCTGATGCGGAAAATATTTCACGTAAGATTATTACCCGCTGTATCAACACCGCCAAATTGCCTAAATCAGTTGTTGCTCTTTTTCTCACCCCGGTGAACTATCTGCCCGGTCAGGTGATGCACTTCAAAAAGCCTTTACAGATAAAGAGGAATTCTTTAAGCAGCAGGCATCTAACCTTCATGAGCAGAAAAAAGCTGGGGTGATATTTGAAGCTGAAGAAGTTATCACTCTTTTAACTTCTGTGCTTAAAACGTCATCTGCATCAAGAACTAGTTTAAGCTCACGACATCAGTTTGCTCCTGGAGCGACAGTATTGTATAAGGGCGATAAAATGGTGTTTAACCTGGACAGGTCCCGTGTTCCAACTGAGTGTATAGAGAAAATTGAGGCCATTCTTAAGGAACTTGAAAAGCCAGCACCCTGATTCCGACCACGTTTTAGTCTACGTTTATCTGTCTTTACTTAATGTCCTTTGTTACAGGCCAGAAAGCATAACTGGCCTGAATATTATCTCTCTGGGCCCACTGTTCCACTTGTATCGTCCAGTAATGATCGAACTGGGACCACGGTCCCACTCGTATCGTCGGTCTGATTATTAGTCTGGGACCACGGTCCCACTGGTATCGTCGGTCTGATAATCAGACTGGGGACCACGGTCCCACTCGTATCCGTCGGTCTGATTATTAGTCTGGGGCGGATGGTCCCACTCGTATCGTCGGTCTGATTATTAGTCTGGGACCACGGTCCCACTGGTATCGTCGGTCTGATTATTAGTCTGGAACCACGGTCCCACTCGTATCGTCGGTCTGATTATTAGTCTGGGACCACGGTCCCACTCGTATCGTCGGTCTGATTATTAGTGGACCACGATCCCACTCGTGTTGTCGGTCTGATTATCGGTCTGGGACCACGGTCCCACTTGTATTGTCGATCAGACTATCAGCGTGAGACTACGATTCCATCAATGCCTGTCAAGGGCAAGTATTGACATGTGACCGGCTAGCGTCAGTTTCACCTGTTTTACGTAAAAACCCGCTTCGGCGGGTTTTTACTTTGGTCATCGAGTGATTACAAAGCTTCCATGGTGCCACCTGACGTCTAAGAAACCATTATTATCATGACATTAACCTATAAAAATAGGCGCATCACGAGGCAGAATTTCAGATAAAAAAAATCCTTAGCTTTCGCTAAGGATGATTTTCTGGAATTCGCGGCCGCTTCTAGAGTTATGACAACTTGACGGCTACATCATTCACTTTTTCTTCACAACCGGCACGGAACTCGCTCCTGGGCTGGCCCCGGTGCATTTTTTAAATACCCGCGAGGATCAAGTAATCGTCAAAACCAACATTGCGACCGACGGTGGCGATAGGCATCCGGGTGGTGCTCAAAAGCAGCTTCGCCTGGCTGATACGTTGGTCCTGGCGCCAAGCTTAAGACGCTAATCCCTAACTGCTGGCGGAAAAGATGTGACAGACGCGACGGCGACAAGCAAACATGCTGTGCGACGCTGGCGATATCAAAATTGCTGTCTGCCAGGTGATCGCTGATGTACTGACAAGCCTCGCGTACCCGATTATCCATCGGTGGATGGAGCGACTCGTTAATCGCTTCCATGCGCCGGTAACAATTGCTCAAGCAGATTTATCGCCAGCAGCTCCGAATAGCGCCCTTCCCCTTGCCCGGCGTTAATGATTTGCCCAAACAGGTCGCTGGAAAATGCGGCTGGTGCGCTTCATCCGGGCGAAAGAACCCCGTATTGGCAAATATTGACGGCCAGTTAAGCCATTCATGCCAGTAGGCGCGCGGACGAAAGTAAACCCACTGGTGATACCGTTCGCAAGCCTGCGGATGACGACCGTAGTGATGAATCTCTCCTGGCGGGAACAGCAAAATATCACCCGGTCGGCAAACAAATTCTCGTCCCTGATTTTTCACCACCCCCTGACCGCGAATGGTGAGATTGAGAATATAACCTTTCATTCCCAGCGGTAGGTGGATGAAAAAAATCGAGATAACCGTTGGCCTCAATCGGCGTTAAACCCGCCACCAGATGGGCATTAAACGAGTATCCCGGCAGCAGGGGATCATTTTGCGCTTCAGCCATACTTTTCATACTCCCGCCATTCAGAGAAGAAACCAATTGTCCATATTGCATCAGACATTGCCGTCACTGCATCTTACTGGCTCTTCTCGCTAACCAAACCGGTAACCCCGCTTATTAAAAGCATTCTGTAACAAAGCGGGACCAAAGCCATGACAAAAACGCGTAACAAAAGTGTCTATAATCACGGCAGAAAAGTCCACATTGATTATTTGCACGGCGTCACACTTTGCTATGCCATAGCATTTTTATCCATTAGATTTAGCGGATCCTCCCTGACGCTTTTTATCGCAACTCTCTACTGTTTCTCCATACCCGTTTTTTTGGGCTAGCTACTAGAGAACTTTTCGGATCAAGCTATGAAGGACGCGAAAGAGGGAACTAAACACTTTACTAAGAAAGAGGAGAAATACTAGATGGGTCAAAGTAGCGATGAAGCCAACGCTCCCGTTGCAGGGCAGTTTGCGCTTCCCCTGAGTGCCACCTTTGGCTTAGGGGATCGCGTACGCAAGAAATCTGGTGCCGCTTGGCAGGGTCAAGTCGTCGGTTGGTATTGCACAAAACTCACTCCTGAAGGCTATGCAGTCGAACAGATATCCCACCCAGGCTCAGTGCAAATTTATCCTGTGGCTGCACTTGAACGTGTGGCCTAATAACTCGGTACCAAATTCCAGAAAAGAGGCCTCCCGAAAGGGGGGCCTTTTTCGTTTTGGTCCGCATCCACCTGTGCGGACCTCGGTACCAAATTCCAGAAAAGAAGACGCTTTCGAGCGTCTTTTTCGTTTTGGTCCATCGGTGGCGCGCTTAGTTCCTCGTTTTCTCTCGTTGGAAGAAGAAGAAACGAGAAACTAAATACCGTCACACAGGACTACTAGATGATGCAAACCGTTTTAGCGAAAATCGTCGCAGACAAGGCGATTTGGGTAGAAGCCCGCAAACAGCAGCAACCGCTGGCCAGTTTTCAGAATGAGGTTCAGCCGAGCACGCGACATTTTTATGATGCGCTACAGGGTGCGCGCACGGCGTTTATTCTGAGAATAAAGCGTCGCCGTCAAAAGGCGTGATCCGTGATGATTCAGATCCAGCACGCATTGCCGCCATTTATAAACATTACGCTTCGGCAATTTCGGTGCTGACTGATGAGAAATATTTTAGGGGAGCTTTAATTTCCTCCCCATCGTCAGCCAAATCGCTCGCAGCCGATTTTATGTAAAGACTTCATTATCGACCCTTACCAGATCTATCTGGCGCGCTATTACCAGGCCGATGCCTGCTTATTAATGCTTTCAGTACTGGATGACGACCAATATCGCCAGCTTGCCGCCGTCGCTCACAGTCTGGAGATGGGGGTGCTGACCGAAGTCAGTAATGAAGAGGAACAGGAGCGCGCCATTGCATTGGGAGCAAAGGTCGTTGGCATCAACAACCGCGATCTGCGTGATTTGTCGATTGATCTCAACCGTACCCGCGAGCTTGCGCCGAAACTGGGGCACAACGTGACGGTAATCAGCGAATCCGGCATCAATACTTACGCTCAGGTGCGCGAGTTAAGCCACTTCGCTAACGGTTTTCTGATTGGTTCGTGGTTTTGATGGCCCATGACGATTTGCACGCCGCCGTGCGCCGGGTGTTGCTGGGTGAGAATAGAGACCTGGCTGACGCGTGGGCAAGATGCTAAAGCAGCTTATGACGCGGGCGCGATTTACGGTGGGTTGATTTTTGTTGCAACATCACCGCGTTGCGTCAACGTTGAACAGGCGCAGGAAGTGATGGCTGCGGCACCGTTAACCTCTGACGACGCTGCCCGCAATCACGATATTGCCGATGTGGTGGACAAAGCTAAGGTGTTATCGCTGGCGGCAGTGCAACTGCATGGTAATGAAGAACAGCTGTATATCGATACGCTGCGTGAAGCTCTGCCAGCACATGTTGCCATCTGGAAAGCATTAAGCGTCGGTGAAACCCTGCCCGCCCGCGAGTTTCAGCACGTTGATAAATATGTTTTAGACAACGGCCAGGGTGGAAGCGGGCAACGTTATGCAGACTGGTCACTATTAAATGGTCGATCGCTTGGCAACGTTCTGCTGGCGGGGGGCTTAGGCGCAGATAACTGCGTGGAAGCGCCGGGCACAAACCGGCTGCGCCGGACTGATTTAATTCTGCTGTAGAGTCGCAACCGGGCATCAAAGACGCACGTCTTTTGGCCTCGGTTTTTCCAGACGCTGCGCGCATATTAATAACTCGGTACCAAAGACGAACAATAAGACGCTGAAAAGCGTCTTTTTTGGTTTTTGGTCCTTTGAAGTTTAGGGGATAGTCCAATTATTGAAGGCCTCCCTAACGGGGGGCCTTTTTTTGTTTCTGGTCTCCCTACTAGTAGCGGCCGCTGCAGTCCGGCAAAAAAGGGCAAGGTGTCACCACCCTGCCCTTTTTCTTTAAAACCGAAAAGATTACTTCGCGTTATGCAGGCTTCCTCGCTCACTGACTCGCTGCGCTCGGTCGTTCGGCTGCGGCGAGCGGTATCAGCTCACTCAAAGGGTCTTACGCCCCGCCCTGCCACTCATCGCAGTACTGTTGTAATTCATTAAGCATTCTGCCGACATGGAAGCCATCACAAACGGCATGATGAACCTGAATCGCCAGCGGCATCAGCACCTTGTCGCCTTGCGTATAATATTTGCCCATGGTGAAAACGGGGGCGGAAAGAAGTTTGTCCATATTGGCCACGTTTAAATCAAAACTGGTGAAACCGCCCGGGATTGGCTAGACGAAAAACATATTCTCAATAAACCCTTTAGGGAAATAGGCCAGGTTTTCACCGTAACACGCCACATCTTGCGAATATATGTGTAGAAACTGCCGGAAATCGTCGTGGTATTCACTCCAGAGCGATGAAAACGTTTCAGTTTGCTCATGGAAAACGGTGTAACAAGGGTGAACACTATCCCATATCACAGCTCACCGTCTTTCATTGCCATACGAAATTCCGGATGAGCATTCATCAGGCGGGCAAGAATGTGAATAAAGAGCCAGATAAAGCTTCTGTTCCTTTTTTCTTACGGTCTTTAAAAGGCCGTAATATCCAGCTGAACGGTCTGGTTATAGGTACATTGAGCAACTGACTGAAATGCCTCAAAATGTTCTTTACGATGCCATTGGGATATATCAACGGTGGTATATCCAGTGATTTTTTCTCCATTACGCTTCCTTAGCTCCTGAAATATTTCGATAACTCAAAAAATACGCCCGGTAGTGATCTTATTTCATTATGGTGAAAGTTGGAACCTCTTACGTGCCGATCAACGTCTCATTTTCGCCAAAAGTTGGCCCAGGGCTTCCGGTATCAACAGGGACACCAGGATTTATTTATTCTGCGAAGTGATCTTCCGTCACAGGTATTTATTCGCGATCGCTAATAAAGCGTAACCGTCGCACAGGAAGGACAGAGAAAGCGCGAATATGGGAAGTGACAGACAGAACGGTCAGGACCTGGATTGGGGAGGCGGTTGCCGCCGCTGCTGCTGACGGTGCAGCGTCTCTGTTCCGGTCACACCACATACGTTCCGCCATTCCTATGCGATGCACATGCTGTATGCCGGTATACCGCTGAAAGTTCTGCAAAGCCTGATGGGACATAAGTCCATCAGTTCAACGGAAGTCTACACGAAGGTTTTTGCGCTGGATGTGGCTGCCCGGCACCGGGTGCAGTTTGCGATGCCGGAGTCTGATGCGGTTGCGATGCTGAAACAATTATCCTGAGAATAAATGCCTTGGCCTTTATATGGAAATGTGGAACTGAGTGGATATGCTGTTTTTGTCTGTTAAACAGAGAAGCTGGCTGTTATCCACTGAGAAGCGAACGAAACAGTCGGGAAAATCTCCCATTATCGTAGAGATCCGCATTATTAATTTCAGGAGCCTGTGTAGCGTTTATAGGAAGTAGTGTTCTCTACATGATGCCTGCAAGCGGTAACGAAAACGATTTGAATATGCCTTCAGGAACAATAGAAATCTTCGTGCGGTGTTACGTTGAAGTGGAGCGGATTATGAGCAATGGACAGAACGGCAGCCAATGAACACAGAACCATGATGTGGTCTGTCCTTTTACAGCCAGTAGTGCTCGCCGCAGTCGAGCGACAGGGCGAAGCCCTCGGCTGGTTGCCCTCGCCGCTGGGCTGGCGGCCGTCTATGGCCCTGCAAACGCGCCAGAAACGCCGTCGAAGCCGTAGAGACGCCGCGGCCGGCCGCCGGCGTTGTGGATACCTCGCGGAAAACTTGGCCCTCACTGACAGATCGAGGGGCGGACATTGACGCTTGGAGCCACACCGGCGCGGCGTTGACAGATGAAGAGGCTCGATTTCGGCCGGCGACGTGGAGCTGGCCAGCCTCGCAAAATCGGCAGAACCCCTGATTTTACGCGAGTTTCCCACAGATGATGTGGACAAGCCTGGGGATAAGTGCCCTGCGGTATTGACACTTGAGGGGCGCGACTACTGACAGATGAGGGGCGCGATACTTTGACACTTGAGGGGCAGAGTGCTGACAGATGAGGGCGCGCCTTTGACATTTGAGGGGCTGTCCACAGGCAGAAAATCCAGCATTTGCAAGGGTTTCCGGCCCGTTTTTCGGCCACCGCTAACCTGTCTTTTAACCTGCTTTTAAACCAATATTTATAAACCTTGTTTTTAACCAGGGCTGCGCCCTGTGCGCGTGACCGCGCACGCCGAAGGGCAGTGTCCCCCCTTCTCGAACCCTCCCGGTCGAGTGAGCGAGGAAGCACAGGGAACAGCACTTATATATTCTGCTTACACACGATGCCTGAAAAAACTTCCCTTGGGGTTATCCGCTTGTATCCACGGGGATATTTTTATAATTATTTTTTTTATAGTTTTTAGATCTTCTTTTTTAGAGCGCCTTGTAGGCCTTTATCCATGCTGGTTCTAGAGAAGGTGTTGTGACAAACTGCCCTTTCAGTGTGACAAATCACCCTCAAATGACAGTCCTGTCTGTGACAAATTGCCCTTAACCCTGTGACAAATTGCCCTCAGAAGAAGCTGTTTTTTCACAAAGTTATCCCTGCTTATTGACTCTTTATTTAGTGTGACAATCTAAAAACTTGTCACACTTCACATGGATCTGTCATGGCGGAAACAGCGGTTATCAATCACAAGAAACGTAAAAATAGCCCCACAATACGTCCAGTCAAACGACCTCACTGAGGCGGCATATAGTCTCTCCGGGATCAAAAACGTATGCTGTATCTGTTCGTTAACCAGATCAGAAAATCTGATGGCACCCTACATCACATCTGCAGATCCATGTTGCTAAATATGCTGAAATATTCGGATTGACCTCTGCGGAAGCCAGTAAGGATATACGGCAGGCATTGAAGAGTTTCGCGGGGAAGGAAGTGGTTTTTTATCGCCCTGAAGAGGATGCCGGCGATGAAAAAGGCTATGAATCTTTTCCTTGGTTTATCAAACGTGCGCACAGTCCATCCAGAGGGCTTTACAGTGTACATATCAACCCATATCTCATTCCCTTCTTTATCGGGTTACAGAACCGGTTTACGCAGTTACTTCGGCTTAGTGAAACAAAAGAAATCGCCTG
+
&&)(''+'(&%&*0;BEJJGGCB@ADFGJJGGJJJBA:?<221*)*+7AJDCCEEA@002AC6666.----*))&&&&&&+.22215;;>>?B@@AFDJJJJHJJJJJHJIGJJJJJJIJJJDB>>9=GA5EEFCCFHH@@JGGJGHFEJGGJ>77777)'''**.7698<<=@EHIGJIGFDCHJJJJJJGGFJIJGJJIBFIFJJGJIHJJJJBBBB>>IEB<<<CGJIGCC:A4B@FGJGEGC21126769;>@11/-178DDCC4/**.0312..,.--127:<@EGJJJGJFJFHDGJGEJDIEDFIJJJFGJFFGHJJGJGJJJEIHDC;988>@CCJE:75/-,,,)*AJJJJJJJBAADJJJHC>=?***??JHGGJJJJJHDFFJJJJJJJGJJJJFFDGJHJJJJJJIJJJHGHDJJFJF....30,)));77963EDB<44HFFHJJJGJEBBBGCE8000764&&&&&$%%&(('''&$$$%%%'2?:999A@ABHJJJIJGJHGIJJHEIJFFCA8778??(?;:6..>99@<0/18@AJJJIJJFJHA>(>IEJIJFFJJJJJJJFJIJGEJJJJJJFEFEJHFJIIJ@?>?EIHGHHJIFFFJHGJJHE>99:@767:@?HDCHDEFDEDDIHIEHCABBAE@55449:5555A@ABCEDFB:::JEEFFEBDC33''()BFGHDBDBJIGEG@BE>GCC87+/<B?EEFFEFJJIJHHHHJJJJIGJJCGBCEIJJIJJHJHJJJJJJHJGJJJIHFJJJJJIJGFJJHJJJJJHFE<:<::::ABEFGDC888:JJFFIFC@AABGFGA@AACE@<EHJJJJJAB@@GFJJFBCAAA@ADHGJJJJJGJIJJHHJJJIJFJJJJJJIJIJHJJJIJJIFEA@::88<<JGJIHJJJJIJIJJJJJJJHJJGHGIGFIEEJJJI?E@9116>>JFIJHFFE:;>>@BAAJGJGJJHFJJJIJJJJIJIGC@J=,++&&'+2001+++))44DJIJFJHJJJJJJJJJJDFFJJJJ@@@?JJJIGJJIGJIJHFDEFJJJJFIJGGIFC;<:5)))3HH>>>>JJJJJJGJBEDDJIEA8778BBHJJFGJIIIIJGFJIHIJHJJHFJDBEI?JJGFCDEFIFJJJJHDHIJJHJGIGJEEFFIIB@550/14'''''''<557:98:@1,;=BJJIGD;....*,.**>JJJGIJJGJJJJJJJHGJJJJJJB568766;0+,4CGHGJGBJJHJIJFJJJJJJJJEJGHJJJJJJIJJJF665461>;777DHJCCDAD?>?>DHA@@AGJFJJHE@A443)''()9969>>=><=HB@AAJJJJJGJHGH6656:2-/.)../00/-07JGJF@@B>DFGFEFHIGIJJJJJIJJJIJJJJJJFJGG5555JD=<<JC>?=?DA@A@B@::8624,4=?>@AJGGJEJJFJIJGGGJHJJJJJGJHEEGJJGHJGFGEGJJHJFJIIJJJJGHEECFA:92///1/)((('').4-----+**+45@AA@@AEEFEIIE@=898:BFEFJJGEFJHFIIJJJEHJJGHGJFHHIG?A>=////9ABHJHJJJJJJGIIIJJJJJGJFJJIGJHFGHFGABF:97680.))-,)$$$$&&&()/25/+++,?A=JJJIEJJIJEGIHJJIGHB<9234<ADD@BHJJJJGJFDEDFGGG<;;:53223.;=8****:;.(?JJHEJJIFJJJJJIGJJFBE?><<<7/&&47CFJJFJIJ@@?@EEHJJIJJHIGHBBDBFE@>C6666<>>?<;;43.,,,69:>>C<::;;GFGHGGHEDE<<<GHJBEHGGGHAEFFJGCBEBFJJJJGJJJIJGIIJJHJJIJJ>0.'(()3330D@>==><=JGJCAE43214786/*))')))***032..3)$$%%%$%$%&)6@CEEFJEJFDDBCB;=6555234EGHJJJJIJIFCDF7=;;?0//..../777:ABADEEGHJJFIJHJJIJJHFJIIGIIJJJJJJJJHGGJJJGHJIJJJJEIHJJJJIABABD?>BCGHJGGJJJJJJJHHDJJJFGIHFJJJGJJDEFIJIJJJJIIFJJGHIJJJFE@<<;=?523=?>?==779;,++?CEHGEIEBCB?BABJGJJJFJFFIJIIJJJJB<;;>@DJJJGHJGIHJJJGGJGJGJGJBEDJ@GJJJFJJA=:=@JIJJJ;::9<,%%%(-3''(=>?BEGGIJ???====:)))&(+*())*.('(4:9889:9,&'')778A@@>=>?JCG=<<=B99::HJFHJFJJJJJHJJJIHJJHHDDBDDCDEFGJFFIJH@)'&'..-.4@<<>>FGFGJJDHJE6556IEDJJA?@@DJFIHJECCBCFB@@@ADDFJA>@?@BAA?9AJ?JFGJJCFJFIHJJJJJJJGJIJJJJGJFEJFJJIHJJGIJJJJGJJJJIJJJJJJJJJJJJEHJ??6/DJJHBBEED666DD@<:<@?AA8777DIJJJJHIFJJJGEJJJJJJJJJJIJJFJJJF=<JJFDIHJJJJJIJJIJJJJJJFJJJJJJJJJHJJJJJJDCBEFJJFJH.*FBIJJJFJJJJBACDJJEJGJJJJJ?>>@HJGGEEJIJJHHJI<<=FIHHFJJJFJJJJDFJDJJGB>@@@JGJJIGJJJJGEJ@>CAAHGJIJJJJJFJI////9CEGJJJCBJDJEJ??<<EB>;8.'&''(&&&/&=ACCEFA@BEJJJIHGIGJJAIEJJJJ@><>HJJJJJG99:GGCGE776555JJJFB;=E?:9::575+))('')));==<69:<BDEEFJHHJGJJHJJFGJIJJJFIJJJFJIJAIJJHJJJJJJJJJHJJJJJJI@A>?JHHJJHJJHHJFJIJFCGJHIFJIJHJJJJJJJFJEE++++CEIJHG=FJJJIJFJJJJJHIJBJJJBBAAEJ@@---0388962/1:;;BABDGEC9BB?>?:<-')+,HFFGIJE@A@AJ,,(&%$%'-0000036@211/1010091.778@@<<EIGJJ9/JJJJJIJJJIJJGGGJGGJHJJJJJJEJEEJJIJJJJCACJJ@8./-.++,-68=CIJEEJHFJCJDJFHHJCC6443/)(()(()///'&&&'8<=I@@@@ADFGIJ<;<:<=>IHGHCCFHHHJDBC>>>89989<<BDBDAA000.1519:++++?CBIHHFEIJJJJ9994.--27*,,,.332767=CHD77622200*&%&-29=AB:::DEIF11111,+*,)'&%$%)333313357857>;;<=>?CE76654-/-)**,(((DJHFGECJGJIB@@(''(254665545555ACCCCB??AAJDEHFJFJGJJJJJGGD<<=>GFDCA>>?@D:777:;;76668<=@HJJFIBBFIJIHII****=@==:999AA;:::655.,-&))**(*%%&&598<;;=BEFGA@>:445B<99;9:4100+++118BAAACGGJGJ>;;<GJEDJDC8----D@BBB@A>99:=FJCDA;;;;CCEGIIJHJHJJGJJJFJJFJJJJJFFJFJJJHJJJGJJJJJHCDFJFDJJJJGCJEJIHJJJJJIJJJJFICCBFJJDGCB==@DJHEJIGIGFJ=7762,46000)***?<<<=JGJJFJIGFEJ=GHJJJJJGJGJIHJBA?>>>>;=?9<986''''4JEEJFJFJFDEHJJIHFDDJJE>==:7,,,,:<CFBHJJJJGEGJJ@@??BA@JJJJJJHJGJHGFFJIHJGJJDCDEJA@AAA;44333344/.0134=9997//-,....:=>@JDECDB>?B322400/0212368A?@FDDEF>88<;<?<<=>CB22;;654./.*)((+-2JCABBJJ??>AAAB??>?==?DGDA>B66+*)'$&)'''-.../<==AJFJJJGFJJFJIGJDHJHJJJGJGIGJJJHFFHGJIFDJJGHJGICB<;;>JHGHGJGJCDEFJJHJJ?>>>BBBJ>>>>DD0002<0+*').&&&&(')*:/...DCHBCJJHJJDHGIGFIFGFHEFC55EJJJJJGHHJDIHJJIEHEIHJJGFJJEIJJJJGCEFIJJJJHJJHFD111EB>=???D@@AEJGJJJDCDFGBD777DJJABCCJJIHGJGCCCDJJJGFEHJJJJJHJJGIJHJJJGFCFED@?@@=>DI?HJGABBDD<4DCC>;.*'((3568:<>=CBEHFJFJJJDEDDEJHJJGHHIHB<=3)*1///.32211++IDJG9@FC<JJJJGJJJJJGGJIFJIFFFIJJJJI>==<900<?A@?A@AB;::;JCCCCABCBCDJHJJHJJEDA=:=>=BBDHEJJJHHIED978EEJIJJJEG21.,,+0+)+,...,./+***5666AA???=>I@?<=ADIG9888DD4441472346?B@?ABFJCB::HEHEHFJGJHG99978;553/0?=<;;5@DDHJHGJJJEHFFJFGJFJJJJJEJJFDCBHFFFFDEEJFJHJHEJFFJFJHJFJI8888A>=<FF?;>=:GBBBCIFIJJDHEFAABIEGDJBAECCHE:>@BIJGJJJAC>''&()(((('''<=?==>FFEJJJJJHFBA::;;@>>@AEJEFHJIJJIJJHDCE=>==JDG;<=JJJGJJJI=<94445BB@B;DFG8344BFIJIJ<<==DBCDBJJJGFJJHFJGJHIBB@??=A81DC;>=;765DIJEEHJFEJCBJDJJFA?<;;9:;;55<=EEGD?@CDGC)))*8..('(&)866BC440((33667>CDFIJJJGJJGJJHJH776600003=HJFBCDBIEJFCC::::JDDIJJIEEHGJFFJJGJIJJJJJJJIJGJIFJJIIJHFJEFJJJGJIJGJJJJJJJJ>>>>JJIJJJJJGJJFJJJJFCBCBJJJJIJJJJJJGGGJE@760*+*))))+)*((%%%%')++,+34229=E=<32.077=EDEDDBGFJJEJ/..29<78FCE@HF<0009(>GJJJGEEFCIHF999FGIFEJECE54459@>?D?;>))/3ED?@@B;:87861.---(&&&((,./8:4444AHHEDEJFI?;)**93,=@DBJHJIJHJJEDJFFFBBFFAHFJJGFDCDI0001B27<<GD<<<;?A@B2277?JGJJJJHCBCBEBJDDCBDGJJJIJJJJF>D@@@>:;;CA::7722005633456688=>=JJHJJJIJFFIGJJJJ><;:<(''&,-,000EFDFCFCCAADJJFDCJJJJJJJIJJFH77,)(*&&&''(('''*++0-*++./?GGJHJGJIHHIIJJIJHIJJJJIJJJGJJHJJJJJJJJJJDDDIJEJC867:99::@IGJJI??>>:AFIJJHFA?88@420,28BDJJGED>9=@CDA1001;A(((,,-?>>??>B>>?AHDAAAEJFCBAA>@?4222768774?JBED;7789>AEDC?>>?@A?@A74:1///96****-,++(***4448222242273FB?@EIHG9C1/01BGEIIJJJHCEJC?EB;4...7888(%&((('&')...>>?EFHHEHJBDBGGIJJIJJHJJJJJJJDDDDGBBDE4210557:@AAGEHICDBA=:,+,+***(+-0+58=?DCCEAGCHFJIJJJJGJJHGI9JJJJFJJIJJEGJH>>>?JJGJJFDCDDHGGJJJJHFD><=I>>=>IJHHJIIJGECBCFGFJHEEJJGEC=<,'&&'''''243577::>CEHJFHJJJGG4444441,-,,00,')))))ECFF>?>?DFJIHJGJIFJJJJG@?@D777598677-.34CJ8888IJJJEDGFHFHJEF>>>>JJGDGCE*)*6DC=888=345;DCHB=@BAAFIBDA34CDCC>>.*'&&&)<JIJFFIHGJGCDGFFEFGA@3000444437779:0+-CADBABA;;ABIJJJJIIFJJHJJJFJIJDGFDDEGDGDHF<AB>DDCCCBF<.---9668>?FHJHFJCBCAJIJGJFC<889>EHIJJJJJJJIJJJCABBGGJJJJGJJGJJFEAB=><=7772;;:;ADHJIJFHJHIHHJJJJGJJJEFFHHJHJJDECDGGJJJ???CJJJJJHJGJJJJJHHJJHIJJJIJJJGBEB5JJF<97/,++51111?>?FEJHJGFGIJJJHJFJJJGCDG@CFJJJJJJHJJJJJGIJJHJJGJIIFEEEHBDBDJFEJJJJJJJIGJGJHFBCFA9EDBEDDD875697?HJFJJFJJJJJIHJJJJJIJJJH@>A=<<;4/(&&%))))165:89:9GEFJGFGJJGJJJJJIJIFJJJJDC866JHJEIEHJ9=:9('(()&&%%%'%$$$$%$%()**.1:<GJCGFHJJGJJJJJGFJJJJJGJHHJJIJJGID@CEG?>DACEFFJJJEJJHFJA3221.&&')9AAGJGHJIJGJFFGCFJJJHHJJHJJJGJHJJJGJJJHFIJJIJJJJJIJJ?;;3&'''(&&&&&%%'**(%%''%78:;;>:789:8889<75588334232100039:9<@FJJGJFJJJJJGJJJJJJEJJJDCBCEG@A@BFEFFGH@AJJJIJJJJJFJEGJJHJJIJHJJJJJJJJJEJDFFIHJJJHFHJJJJAJJEJIJGIJJJJEJFJHIGIIE9888@ACHJHFJ8AED;<-@BDBACBFFFEGJGJIFJJGJGJGHJDEB>>>6656;<=667AHGJIJ>7--;;99:6750.**&))*)(,,..<>>A>===BDHIJFEC@<<==DBC?=?D@?A>A?6653226ADGEFCBBEEAABJJJJJJGJJJIJJIFJDAAIE874/./*6767;BFEGDJJFBBA;;201//087689BABCEHJG===CFBAHCDJA@@BCJH@@@?@911188??>?ADJ888;B:*))*=;?/...:::9==::;=>IJIGHGFDGHJJF?@>>F:2121721045667544544@ACJJJHIJJJGGJJJFJ(''(:7???CBEJFE@FHDEGJ=<<FJJJ@>?<5+++1....BD@@??C;:EF@BF55?HF;433;98?AC:=BCDA>?AJJJJGD655,,,,6@@DCFJIHJJJJHJJJHJ==>HJJIJIJJGJIJJHJJJIJJJJIGIJ?AEGFJ<;<?;BCHJ@;;<@HA>=;8778<EBCCIJJHFCDB@?><=83334;33JDFJJHIJJJJCCBA@?>8667<=CJJIJJJHGGFCGJJJJEGA@A5+++.<=>EJIHFHDBB@DIB?>BDBEJJJJJJJJGHJHJJJJHJJJJJJHIGJECD----I>>??JJJEBFFJJJJJEGJHJGJJFJJIJFJJJJJGIHDGEJHHJID>>>=:;==BDCIJJJIHGJJJJJHIFJJGGJJJJJBAAA=>@A<:::>FFGJJHEEJ:98@:0-'&&,++,*(*+.4449;ACJIJJJJHJJIIGBBACJIJJJJJGJEDED@'''(''&%%%(%%)(&&&)+--0EIJHDDJIJJDJJFJIJJJ@JJHCDJJGJJJFCFHJJJJJJJGJEJFDFJJFDDEHFJEJHJHJHJGJJJJGGJGEED445=?BCA>>9=?898,,,,:DEJJJEJJHEJCC8HIJHFHHCDJEJJABB@:67?CBDEC>:;GHGJJJJJJJJFJJJJGFFJG@???:::89..3.6;=A33+-21-.<GIIJGJIJHJJIGJJHJJ??JGGJJDBDAHCEHDJJJDCCDJJJJJHJJJJIJJIFJ??>=3222,+,2(((*)'''&&(&))'('*/0/2;?86.&)1122554*))+/4%/%%+++-0+++9:;IEGJ@@A@BCDFHEIJDEDF=<<<CBEFJJJGJIJFGGJJGIDEJEJJHIJJGJ<//50E@@@DIJJIJHJHJJJIGJEDEJJJJJJJEJGJGJAA@ACCA>9=0(((,,-,)*'''.)-23(3;>?GAC66850(*+++9;?D@?0/00JJJJIJIEJEGHA///&'''0+*/79::EEHHJJJHFJJJJJJJJJJHE1111;==DEDCCCJHIJEFDFCCEFJJFCJ>;;<JHIH6556?>@@>5840/+4EJGJFJFGCEFHHGJDAJJHJIEIJHJJJIJJJJHCEJJFJGHD84:3DIEEEDIJFFD?=<:9))''(&%%&)))))(&''-.6?DEDHIGJHGIIJJJGEAABA>ADBBD?>7-////00<AE=<,,'&)((*+++,<BHDFIHFJHHDFIFE;89;84301311-+--/09>@BCHHIJ?<<22241*)(()))..:=@>E?JJGJJIHJ?@?AIFEJJIJGIJHJJJIJFJJJIJIIJJJJJFGGHJJGHHJHFGFGFJJEC@AAGFGGHDEFJIJHIJJJHJJJIJJEED10004689789:?>A@DFJIJJJJJFHJIFEGFJJJGJJJIHJJJJJJJJIJJJGFJJJJIJJJEJHJJGIHJHDFDFFJJJGJFGGJGGJJHEDCCCJFJCABBIJJFIIJJGHJGJIJGGGJJJJIJJFJGJHJJJJJJJJJJFEJJGJJIJJJJGJED@?AADGJIJJJJEGF883FEHDEHCDABECGGHJHJJJJGJJJJHFCIGJIJJJJJIJJIJJJJGJHJJJHJHEGGJJE>I6666?;BCBB.++-'&'())100-.-)((&''%((+89GJJGJJJJJJJJJIJJJJIEEJFJJCDJCDC77-,&%%&)*,(()(*.--389:>DJGHEFJJJIJJJJJJJHIJHHHJG><?>==:8866566==994/''5CCBDDJJJJ>?><?E>00056:;;22201(&++/3;55552001/*%$#$$$%&&12;?FIBJJFFGJJJHHFJIHEGGGJIJJJIEAC00119GFIHEHJJJJJGJHGJJ@;;;=200+)))FGGEHJJHD8---9C>;;:;=BFA?@@?CEJJFJJIGJHHJ@760111:;?;9::=JHJJJH?<==JHHJJCEC@@=42ACE?8+%%%%)*/022B>779::5-'')/8:B@AAB==?>A<40../BHIFJHFGD,,,,03/04GBEF=<<@1000?@@@>>>:(''(430'(1001443)'(.60;?BADCEEDBACA)('&&$$$&%&'&*-.1797AEEA??@ABABHHJJHIHGGJHFJG><***)..14/,,-++*,,'(((48?:==2227===<;;7;4*@BHJJGEI>=F>::/,++0238?JJFHJDGJJJJJIIJJJGIGHJIIJEGFHIJJJHFFEFJG@>>?DHDBAB?@BJJJJ:9,+*)&%%'%(,/1><9:>EGGDJIJJJJJJJJJA??A=89=>=@?554/&)'.CJEDFDGFJGJFIHFJJIF=<>>ICHGFGJJHJJJGJJJJJEDGFHJJG?962((<5555:ECBBBJ3222<<;JIFGJH::ACCBJEIGDJECCEEBJFJHIJJGEHFJEJIFEFJC???CJBCA5555@=DD@36BHDDB?B<=<=HB@A@@DH8767;1,-/1,)$$$(+))35;>>/*+79@BCGJGCA<:HJGHJJJ@??A32234730.,'(,-?JJGJDJGEEIJJJDFGGJJHGEECFJBJ@@ABJFC)''(GEFCCC>B>==478E@:0455554430-,()*6234GFFDJFDDDA>>>@@6514/0365,,'&&'0.1+'&%%3,)-2215868<;=9880;04EGJDCDJJHDJA;HFHFHJJGIHJJGJJJGGIJHC@@JJJBDBCEIHG9JEGDBDJJJGJJJJFJJGJEJIGJGJJJJHJIJHJGJJHFJJJIIJHIJJHHJCB?:=JJJJJJJJJJFGEGFBC><99>@DFFIGJFHICB@BCA<<<;FIJIJHJHJIJDJJHHJJJHI8767/+)-+''&+**0''''@BBFHJEJJGHHJGDEFJH5556?999::::==AA@CCGGIHIHJJGJHFGEEHHJJGJJFGGJHEADC??@<6.../0-%%%''-))*458@BAFEGJ@@@@?944458:<9@@ABGEJ<;;9::8;5*@@8JJ=<=JIJJHFJIJJGJJJEFJIB5//2-..)&%%%-3459;;:?>0002,,+,0.)(($$%%&&'$)))(''<=DCGHHJEJJFEHJGHEJJFDCHGEBD=?FJJJJJJJJFFIJGJHJGGHABAAIHE=8320.--/???@8887CCEDA?@70<<=BEJJ@GGJJGJHIJJJIJJIEGCCEFHJEJIJC;784/.*+52335<;=BIDHFHJC978=6666JD?;<=CIJIJFFCEIJFEFE>===@<=BHEEGJEHDCCFJHIJHFDCBDCHEEGDBCCGJEBCDEFGCBBDGEFIGIEDG?6FG@@@@CAC?>>>@97656311/0*)&&'%%'%//18<<?>42247/..5954;59****+
@Glass_T7V_5_D3_12_2_15
ACAATTATCGCCACACGTTCAAGTGCAGCCACAGGATAAATTTGCACTGAGCCTGGGTGGGATTCGGACTCGACCGCATAGCCTTCAGGAGTGAGTTTTGTGCAATACAACCGACGACTTGACCCTGCCAAGCGGCACCAGATACATTACGCAATCCCCTAACCCAAAGGTGGCACTCAGGGGAAGCGCAAACTGCCCTGCAACGGGAGCGTTGGCTTCATCGCTACTTTGACCCATCTAGTATTTCTCCTCTTTCTCTAGTAAAGTGTTTAGTTCCTCTTGCGTCCTTCATAGCTTGATCCGAAAAGTTCTCTGGTCGCTAGCCCGAAAAAAACGGGTATGGAGAAACGGTCGAGAGTTGCGATAAAAAGCGTCAGGTAGGATCCGCTAATCTTATGGATAAAAATGCTATGGCATAGCAAAGTGTGACGCCGTGCAAATAATCAATGTGGACTTTTCTGCCGTGATTATAGACACTTTTGTTGCGTTTTTGTCATGGCTTTGGTCCCGCTTTGTTACAGAATGCTTTTAATAAGCAGGGGTTACCGGTTTGGTTAGCGAGAAGAGCCAGTAAAAGACGCAGTGACGGCAATGTCTGATGCAATATGGACAATTGGTTTCTTCTCTGAATGGCGGGAGTATGAAAAGTATGGCTGAAGCGCAAAATGATCCCCTGCTGCCGGGATACTCGTTTAATGCCCATCTGGTGGCGGGTTTAACGCCGATTGAGGCCAACGGTTATCTCGATTTTTTTATCGACCGACCGCTGGGAATGAAAGGTTATATTCTCGATCTCACCATTCGCGGTCAGGGGGTGGTGAAAAATCAGGGACGAATTTGTTTGCCGACCGGGTGATATTTTGCTGTTCCCGCCAGGAGAGATTCATCACTACGGTCGTCATCCGGAGGCTCGCGAATGGTATCACCAGTGGGTTTACTTTCGTCCGCGCGCCTACTGGCATGAATGGCTTAACTGGCCGTCAATATTTGCCAATACAGGAGTTCTCGCCGGATGAAGCGCACCAGCCGCATTTCAGCGACCTGTTTGGGCAAATCATTAACGCCGGGCAAGGGGAAGGGCGCTATTCGGAGCTGCTGGCGATAAATCTACTTGAGCAATTGTTACTGCGGCGCATGGAAGCGATTAACGAGTCGCTCCATCCACCGATGGATAATCGGGTACGCGAGGCTTGTCAGTACATCAGCGATCACCTGGCAGACAGCAATTTTGATATCGCCAGCGTCGCACAGCATGTTTGCTTGTCGCCGTCGCGTCTGTCACATCTTTTCCGCCAGCAGTTAGGGATTAGCGTCTTAAGCTGGCGCGAGGACCAACATCGCCAGGCGAAGCTGCTTTTGAGCACCACCCGGATGCCTATCGCCACCGTCGGTCGCAATGTTGGTTTTGACGATGGACTCTCTCGCGGGTATTTAAAAAATGCACCGGGGCCAGCCCCAGCGAGTTTTCCGTGCCGGTTGTGAAGAAAAAGTGAATGATGTAGCCGTCAAGTTGTCATAACTCTAGAAGCGGCCGCGAATTCCAGAAATCATCCTTAGCGAAAGCTAAGGATTTTTTTTATCTGAAATTCTGCCTCGTGATACGCCTATTTTTTATAGGTTAATGTCTCATGATAATAATGGTTTCTTGAGACGTCAGGTGGCACCATGGAAGCTTTGTAATCACTCGATGACCAAAAGTAAAAACCCGCCGAACGATTTTTGCGATTTAAAACAGGTGAAACGACGCTAGCCGGTCACATGTCAATACTTGCCCTTGACAGGCATTGATGGAATCGTCGTCTCACGCTGATAGTCTGATCGACAATACAAGTGACGTGGTCCAGACCGATAATCAGACCGACAACACGAGTGGGATCGTAGTTACAGACTAATAATCAGACCGACGATACGAGTTGGGCATTGCATGCAGGACTAATAATCAGACCGACGATACGAGTGGGACCGTCGTTTTACAGACTAATAATCAGACCGACATCAAGTGGGACCGTGGTCCCAGACTAATAATCAGACCGACAATAAGTGGGACCATCGTACAGAGTAATAATCAGACCGACGATACGAGTGGGACCGTGGTCCCAGTCTGATTATCAGACCGACGATACGAGTGGGACCGTGGTCCCAGACTAATAATCAGACCGACGATACGAGTAACGGTTCGTCGCCGTTTTCATATCAGACCGACGATACAAGTGGAACAGTGGGCCCAGAGAGAATATTCAGGCCAGTTATGCTTTCTGGCCTGTAACAAAGGACATTAAGTAAAGACGATAAACGTCAACTAAAACGTGGTCGCATCAGGGTGCTGGCTTTTCAAGTTCCTTAAGAATGGCCTCAATTTTCTCTATACACTCAGTTGGAACACGGGACCTGTCCAGGTTAAGCGCCGTTTCTCGCCCTTATACAATACTGTCGCTCCAAGCAAACTGATGTGGTCACTTTAAACTCATTCTTGATGCAGATGACGTTTTAAGCACAAAGTAAAAGAGTGATAACTTCTCCAGCTTCAAATATCACCCCAGCTTTTTTCTGCTCATGAAGGTTAGATGCCTGCTGCTAAGTAATTCCTCTTTATCTGTAAAGGCTTTTTGAAGTGCATCACCTGACCGGGCAGATAGTTCACCGGGGTGAGAAAAAAGAGCAACAACTGATTTAGGCAATTTGGCGGTGTTGATACAGCGGGTGATAATTTTACGTGAAATATTTTCCGCATTCAGCCAGCGCAGAATGTTTCCAGCAAATTGATTCTGCAATCGGCTTGCATAACGCTGACCACGTTCATAAGCACTTGTTGGGCGGTAACATTTAATCTGGATAATGCAGCCATCTGCTCATCATCCAGCTGGCCAACCAGAACACGATAATCACTTTCGGTAAGTGCAGCAGCTTTACGACGGCAACTCCATCGGCAATTTCTATGACACCAGATACTCTTCGACCGAACGCCGGTGTCTGTTGACCAGTCAGTAGAAAAGAAGGGATGAGATCATCCAGTGCGTCCTCAGTAAGCAGCTCCTGGTCACGTTCATTACCTGACCATACCCGAGAGGTCTTCTCAACACTATCACCCGGAACACTCAAGAGTAAACTTCACATCCCGACCACATACAGGCAAAGTAATGGCATTACCGCGAGCCATTACTCCTTCGCGATTAACGAATCCACCATCGGGGCAGCTGGTGTCGATAACGAAGTATCTTCAACCGGTTGAGTATTGAGCGTATGTTTTGGAATAACAGGCGCACGCTTCATTATCTAATCTCCCAGCGTGGTTTAATCAGACGATCGAAAATTTCATTGCAGACAGGTTCCCAAATAGAAAGAGCATTTCTCCAGGCACCAGTTGAAGAGCGTTGATCAATGGCCTGTTCAAAAACAGTTCTCATCCGGATCTGACCTTTACCAACTTCATCCGTTTCACGTACGACATTTTTGAACCATGCTTCCCAGGCATCCCGAATTTGCTCCTCCATCCACGGGGACTGAGAGCCATTACTATTGCTGTATTTGGTAAGCAAAATACGTACATCAGGCTCGAACCCTTTAAGATCAACGTTCTTGAGCAGATCACGAAGCATATCGAAAAACTGCAGTGCGGAGGTGTAGTCAAACAACTCAGCAGGCGTGGGAACAATCAGCCTGGTAAGCAGCAGCACATACGACATTAATCGTGCCGATACCCAGGTTAGGCGCGCTGTAATAACTATGACATCATAGTCATGAGCAACAGTTTCAATGGCCAGTCGGAGCATCAGGTGTGGATCGGTGGGCAGTTTACCTTCATCAAATTTGCCCATTAACTCAGTTGCGATTCAGTAGAGCCAGACAGGAAGGAATAATGTCAAGCCCCGGCCAGCAAGTGGGCTTTATTGCATAAGTGACATCGTCCTTTTTCCCCAAGATAGAAAGGCAGGAGAGTGTCTTCTGCATGAATATGAAGATCTGGTACCCATCCGTGATACATTGAGGCTGTTCCCTGGGGGTCGTTACCTTCCACGAGCAAAACACGTAGCCCCTTCAGAGCCAGATCCTGAGCAAGATGAACAGAAACTGTCGTTTTGTAAACGCCGCCTTTATGGGCAGCAACCCCGATCACCGGTGGAAATACGTCTTCAGCACGTCGCGATCGCGTACCAAACACATCACGCATATGATTAATTTGTTCAATTGTATAACCAACACGTTGCTCAACCGTGCTCGAATTTCCATATCCGGGTGCGGTAGTCGCCCTGCTTTCTCGGCATCTCTGATAGCCTGAGAAGAAACCCCAACTAAATCCGCTGCTTCACCTATTCTCCAGCGCCGGGTTATTTTCCTCGCTTCCGGGCTGTCATCATTAAACTGTGCAATGGCGATAGCCTTTCGTCATTTCATGACCAGCGTTTATGCACTGGTTAAGTGTTTCCCATGAGTTTCATTCTGAACATCCTTTAATCATTGCTTTGCGTTTTTTTGTCAAATTGTTGCAATTTACTGCAAAGCAACAACAAAATCGCAAAGTCATCAAAAAACCGCAAAGTTGTTTAAAATAAGAGCAACACTACAAAAGGAGATAAGAAGAGCACATACCTCAGTCACTTATTATCGCTCACGCTGTCGCCGCAGCCGTGTAACCGAGCATAGCGAGCGAACTGGCGAGGAAGCGAAGAAAGAGAACTGTTCTGTCAGATAGCTCTTACGCTAACGAGGAATCTCCACCGTGGAAAAACTCCAGGTAGAGGTACACACGCGGATAGCCAATTCAGAGTAATAAACTGTGATAATCAACCCTCATCAATGATGACGAACTAACCCCCGATATCAAGTCACATGACGAAGGGAAAGAAGAAGGAAATCAACTGTGACAAACTGCCCTCAAATTTGGCTTCCTTAAAAATTACAGTTCAAAAAGTATGAGAAAATCCATGCAGGCTGAAGGAAACAGCAAAACTGTGACAAATTACCCTCAGTAGGTCAGAACAAATGTGACGAACCACCCTCAAATCTGTGACAGATAACCCTCAGACTATCCTGTCGTCATGGAAGTGATATCGCGGAAGGAAAATACGATATGAGTCGTCTGGCGGCCTTTCTTTTTCTCAATGTATGAGAGGCGCATTGGAGTTCTGCTGTTGATCTCATTAACACAGACCTGCAGGAAGCGGCGGCGGAAGTCAGGCATACGCTGGTAACTTTGAGGCAGCTGGTAACGCTCTATGATCCAGTCGATTTTCGAGACGATGCCTGAGCCAGATCCGGCTTACGATACTAACAGGGATTCGTATAAACGCATGGCATACAGATTGGTGATTTCTTTTGTTTCACTAAGCCGAAACTGCGTAAACCGGTTCTGTAACCCGATAAAGAAGGGAATGAGATATGGGTTGATATGTACACTGTAAAGCCCTCTGGATGGACTGTGCGCACGTTTGATAAACCAAGGAAAAGATTCATAGCCTTCATCGCCGGCATCCTCTTCAGGGCGATAAAAAACCACTTCCTTGCCCGCGAAACTCTTCAATGCCTGCCGTATATCCTTACTGGCTTCCGCAGAGGTCAATCCGGATCTTTCAGCATATTTAGCAACATGGATACTCGCAGATACCGTCATGTTCCTGTAGGGTGCCATCAGATTTTCTGATCTGGTCAACGAACAGATACAGCATACGTTTTTAAATACAGGAAGGTTCTATCCCCGCCTCAGTGAGGTCGTTTGACTGGACGATTCGCGGGCTATTTTTACGTTTCTTGTGATTGATAACCGCTGTTTCCGCCATGACAGATCCATGTGAAGTGTGACAAGTTTAGATTGTCACACTAAATAAAAAAGAGTCAATCAGCAGGGATAACTTTGTGAAAAAACAGCTTCTTCAGGGCAATTTGTCACAGGGTTAAGGGCAATTTGTCACAGACAGGACTGTCATTTGAGGGTGATTTGTCACACTGAAAGGGCAGTTTGTCACAACACCTTCTCTAGAACCAGCATGGATAAAGGCCTACAAGGCGCTCTAAAAAAGAAAAATGTGGAGAAAAAGTTCTAAAAAAAATAATTATAAAAATATCCCCGTGGATAAGTGGATAACCCCAAGGGAAGTTTTTTCAGCATGGTGTCAGCGATACCTGTGAGTCCTGCGCGTGTCTCGCTCACTCGACCGGGAGGGTTCGAGAAGGGGGGGCACCCCCACCTTCACATCGCGTGCACGCGCACGGGCGCAGCCACGTTTAAAAACAAGGTTTATAAATATTGGTTTAAAAGCAGGTTAAAAGACAGGTTAGCGGTGGCCGAAAAACGGGCGGAAACCCTTGCAAATGCTGGATTTTCTGCCTGTGGACAGCCCCTCAAATGTCAATCAGTGCGCCCCTCATCTGTCAGCACTCTGCCCCTCAAGTGTCAAGGATCGCGCCCCTCATCTGTCAGTAGTCGCGCCCTCCAAGTGTCAATACCGCAGGGCACTTATCCCCAGGCTTGTCCACATCATCTGTGGGAAACTCGCGTAAAATCAGGCGTTTTCGCCGATTTGCGAGGCTGGCCAGCTCCACGTCGCCGGCCGAAATCGAGCCTGCCCCTCATCTGTCAACGCCGCGCCGGGTGAGTCGGCCCCTCAAGTGTAGACGTCCGCCCCTCATCTGTCAGTGAGAGCAGCTTCCGCGAGGTATCCACAACGCCGGCGGCCGGCAGCGGTGTCTCGCACACGGCTTCGACGGCGTTTCTGGCGCGTTTGCAGGGCCATCAACGGCCGCCAGCCCAGCGGCGAAAGCCGAGATTCACCGAGGGCTTCGCCCTGTCGCTCGACTGCGGCGAGCACTACTGGCTGTAAAAGGACAGACCACATCATGGTTCTGTGTTCATTAGGTTGTTCTGTCCATTGCTGACATAATCCGCTCCACTTCAACGTAACACCGCACGAAGATTTCTATTGTTCCTGAAGGCATATTCAAATCGTTTTCGTTACCGCTTGCAGGCATCATGACAGAACACTACTTCCTATAAACGCTACACAGGCTCCTGAGATTAATAATGCGGATCTCTACGATAATGGGAGATTTTCCCGACTGTTTCGTTCGCTTCTCAGTGGATAACAGCCAGCTTCTCTGTTTAACAGACAAAAACAGCATATCCACTCGTCCACATTTCCATATAAAGGCCAAGGCATTTATTCTCAGGATAATTGTTTCAGCATCGCAACCGCATCAGACTTCCGGCATCGCAAACTGCACCCGGTGCCGGGCAGCCACATCCAGCGCAAAAACCTTCGTGTAGACTTCCGTTGAACTGAATTCATGGACTTATGTCCCATCAGGCTTTGCGAACTTTCAGCGGTATACCGGCATACAGCATGTGCATCACATAGGAATGGCGGAACGTATGTGGTGTGACCGGAACAGAGAACGTCACACCGTAGCAGCAGCGGCGGCAACCGCCTCCCAGATCCAGGTCCTGACCGTTCTGTCCGTCACTTCCCAGATCCGCGCTTTCTCTGTCCTTCCTGTGCGACGGTTACGCCGCTCCATGAGCTTATCGCGAATAAATACCTGTGACGGAAGATCACTTCGCAGATAAATAAATCCTGGTGTCCCTGTTGATACCGGGAAACCATCAGCAACTTTTGGCGAAAATGAGACGTTGATCGGCACGTAAGAGGTTCCAACTTTCACCATAATGAAATAAGATCACTACCGGGCGTATTTTTGAGTTATCGAGATTTTCAGGAGCTAAGGAAGCTAAAATGGAGAAAAGAATTCACTGGATATACCACCGTTGATATATCCCAATGGCATCGTAAAGAACATTTTGGCAGGCATTAGATGCATTGCTCAATGTACCTATAACCAGACCGTTCAGCTGGATATTACGGCCTTTTTAAAGACCGTAAAGAAAAATAAGCACAAGTTTTATCCGGCCTTTATTCACATTCTTGCCCGCCTGATGAATGCTCATTCGGAATTTCGTATGGCAATGAAAGACGGTGAGCTGGTGATATGGGATAGTGTTCACCCTTGTTACACCGTTTTCCATGAGCAAACTGAAACGTTTTCATCGCTCTGGAGTGAATACCACGACGATTTCCGGCAGTTGCTTACGCATCTATTCGCAAGATGTGGCGTGTTACGGTGAAAACCTGGCCTATTTCCCTAAAGGGTTTATTGAGAATATGTTTTTCGTCTCAGCCAGTAGGCTGGGTGAGTTTCACCAGTTTTGATTTAAACGTGGCCAATATGGACAACTTCTTCGCCCCCGTTTTCACCATGGGCAAATATTATACGCAAGGCGACAAGGTGCTGATGCCGCTGGCGATTCAGGTTCATCATGCCGTTTGTGATGGCTTCCATGTCGGCAGAATGCTTAATGAATTACAACAGTACTGCGATGAGTGGCAGGGCGGGGCGTAAGACCCTTTGAGTGAGCTGATACCGCTCGCCGCAGCCGAACGACCGAGCGCAGCGAGTCAGTGAGCGAGGAAGCCTGCATAACGCGAAGTAATCTTTTCGGTTTTAAAGAAAAAGGGCAGGGTGGTGACACCTTGCCCTTTTTTGCCGGACTGCAGCGGCCGCTACTAGTAGGGAGACCAGAAACAAAAAAAGGCCCCCGTTAGGGAGGCCTTCAATAATTGGACTATCCCCTAAACTTCAAAGAACAGAACGAAAAAAGACGCTTTTCAGCGTCTTATTGCTCGTCTTTGGTACCAGTTATTAATATGCGCGCAGCGTCTGGAAAACCGAGGCCAAAAGACGTGCGTCTTTGATGCCGGTTGGACTCTACAGCAGAATTAAAATCAAGTCCGGCGCAGCCGGTTTGTGCCGCTTCCACGCAGTTATCTGCGCCTAAGCCCCCCGCCAGCAGAACGTTGCCAAGCGATTGACCATTTAATAGTGACCAGTCAAAACGTTGCCCGCTTCCACCCTGGCCAGTATCTAAAACATATTTATCAACGTGCTGAAACTCGCAGGCAGGCAGGGTTTCACCGACGCTTAATGCTTTCCAGATGGCAACATGCTGTGGCAGAGCTTCACGCAGCGTATCGATATACAGCTGCTCTTCATTACCATGCAGTTGCACTGCCGCCAGCGATAACACCTTAGCTTTGTCCACCACATCGGCAATATCGTGATTGCGGAACACGCCAACATACTGCAACGGTGCCGCAGCCATCACTTCCTGCGCCTGTTCAACGTTGACGCAACGCGGTGATGTCGCAACAAAAATCAACCCACCGTAAATCGCGCCCGCGTCATAAGCTGCTTTAGCATCTTGCACGCATACAGCCACATACTTTATTCTCACCCAGCAACACCCGGCGCACGGCGGCGTGCAAATCGTCATGGGCCATCAACGCCGAACCAATCAGAAAACCGTTAGCGAAGTGGCTTAACTCGCGCACCTGAGCGTAAGTATTAATACGGATTCGCTGATTACCGTCACGTTGTGCCCAGTTTCGGCGCAAGCTCGCGGGTACGGTTGAGATCAATCGACAAATCACGCAGATCGCGGTTGTTGATGCCAACGACCTTTGCTCCCAATGCAATGGCGCGCTCCTGTTCCCTGTTCGTTACTAACTCGGTCAGCACCCCCATCTCCAGACTGTGAGCGACGGCGGCAAGCTGGCGATATTGGTCGTCATCCAGTACTGAAAGCGTTGATCAGCGGCCGTTCGCCTGGTAATCACGCGCCCCAGATAGATCTGGTAAGGGTCGATAATGAAGTCTTTACATAAAATCGGCTGCGGGGCGATTTGGCTGACGATGGGGAGGAAGAAATAAAGCTCCCCTGAAAATATTGCTCATCGTCAGCCAATGCAAGCGTAATGTTTATAAATGGCGGCAATGCGTGCTGGATCGAAATCATCACGGATCACGCCTTTTGACGGCGACGCTTTCTTGCACTCCAGAATAAACGCCGTGCGCGCACCCTGTAGCGCGTCGTCAAGATCACGTGCTCGGCTGAACCTCATTCTGAAAACTGGCCAGCGGTTGCTGCTGTTTTGCGGCTTCTACCCAAATCGCCTTGTCTGCGACGATTTTCGCTAAAACGGTTTGCATCATCTAGTAGTCCTGTGTGACTCTAGTATTTAGTTTCTCGTTTCTTCTTCTTCCAACGAGAGAAAACGAGGAACTAGTACGCCGCCACTGGATCGAACCAAACAAAGACGCTCGAAAGCGTCTACTTTATGAAAAATGGTACCGAGGTCCGCACAGGTGGATGCGGACCAAAACGAAAAAGGCCCCCCCTTTCGGGAGGCCTCTTAAT
+
-,%$%'&(&&(+--:<=>IEA@@AHJ?>?AJF<<<<BBFHEIIJJJJIIJJHJJHFJJ:;;<=>:93,-?AEJEJJJJJDCBDJJF=JJGHE>=?AGB@@GAA<:94/*+/1114:94:5*@HJJJJJGJFEG<::;J411-,(($$&&),,(())BDFD8778;;?EEJIJHJJJHFEEIGJJJJJJJHJFJIJ?5444<9;?=>>>JJHDEFJGIJIJJIGJHHJJG>6<<==442211777JJFIFFHECEA<CAB;;;<JGHGHJFJE55>))'111/688ECFJFJJIJJJD:9::D44453//.-7/.((('&&&****3-,,,JJJJJAACFIJGGEEB?@>)(('&$%&)+.-.+++012589:;;)(()4.-+**+.0589EHJJIFIGFHGJJJHJJHGDHFJJGJHJJG===>DDC...17/./3JDFEJIJJ??>?JJIIDCFEJJJBFFFAA????<<0////2-+<;644(&&5*))11?>>A///0CFBBB;;<<HFFJHJJJJJ??GEIJJHGJ><:96''&&&'@=448?0=>BB?EDBF@@:7550-<?@9898:@DJJFHIJHGIHHFHIJJFJJJGJIJJJJJJDEEDBIIDCDDGDDFIJIAACDCJJJGJIGJJFFIJJJBCDHIJJFCB>AC@B@@GFJJGJJJ:999C>A?<221166;==E400,,,,GJJAE>>=<J999<>@ECEJJGD@;?B>?AADBCDDJJIJJJHJJHJJJHJ@>>>@EJJJJJJ?>=?DBJIJGJJCJFJJJIJFCEJJJIIEDC987....222;<<EGEJIGFEE?>>>JJHEDE?:74310.--201.)()+33+7821165:CEEFGEJGFEEJDFDJJIHJ0=7/A@=?<;=>:9:::99888998445HEC==>=;::BDFFHCCBBCDHJJJJJFHGFGEHFJGJJJA>?>A:555;=>>;BJFDJGGHJJIJJFJJJJGJJJJIJJJJIJGEBAA<<;:9:;)(()2''(()))('&&)+.CDJHJFJJJHEE@?@@GIHJJJGIHIJGFGJJJJJ/*++60//07;;;@GFA>9103;<:9=IJIF?AB=1.--.6238=EGCJJJJJJGJD10016<.---36@@ADEE?BA765...2..---=>CIJJGFGIGJJFJIIHDDDDJ>BHC@96278:EDC4444CEFJJFFEGIFJHEHHGDCACDJB@@?>==@@@-,,-FJJJGJH211241269+++?B555IHHEGHGGIGGGFDJEFFF76655008:=>=?CCCDDJJJGEJGDD@96755>:?@BFC87775557JFCEGFEIFEJ:GIJJHFJFJ;99<@=70--.4124;CHJJJJGJDJ:8:1.-.?@???C?JDGDJJJFJJEDGD99:<B@=FC==<FIJDJJHJIGGJJIG?>=(((''''*'&&&00559C>AIDA<??JJHEEHEJIEIIJIGHGD?>733310./+)))528@EHEGCGJJJEDJGGDJJJDGHIGJJJJJJJJHGJIJJIGJGJGJJFJJJDHA>???HHFBE@BAABEJ31,,,,48=AFJJJI@CBDBBFHDGJIJJEB@A2;BDFCBCAEIJJJJHJHGECDEHFHHJJHEA>99:9;=BDJE?@@IFIA=5-+((++-./37;DJCBBBCBB>%%&&'&(*112@B><>?B?G?=<@?A?AA@BJJJJEHJJFGHJJJJIGHJHJJJHJJJIJ:91*'&%$$$%((*''$$%%)))+0-+,/+,00+'%%),2=:9:;<GJIFJGGJJF;;:=B@@@HJJJJEIJJJJIHGJJJGH5555222((((36699?I??BB??>>7666---+...1/./0/''%&%%%$$$$''))223:=?A@BDE@@BCJGGH::<>A>=<>631&%%%$%%&%&%$$%--.1+***+'&&&445:,***+'(,-***&&&'$$&%&$$&')'0434556?=9?BDFFGF:::;::;;A6*)))***+*,-,/14++BDJC<2'&&'/*)%%%*(&(666444((((+**+(('(+2401111.---1-,+'''&&&'58=<@>88*))),+***'&&../0/3335866:;@@;9655>???@GC@A@AG4473@>?CDBEEIJ>?>=A?>>@?@CBJ<74501//..('''+**+(*,-689=000-,((())))*.-,,)'&&&%%&''('&&&$$$%&&';((((+><;;<7556*'(.40256;<FBB;;;0--..3-./.-/8A@ACEBAECJIIJJIJHHJFEG54((((69944549:;<<??>:555333212.-.23::;>A*****?@CJGDBBA@64446669:BJGCEIH>==IJHE745B:565(9ADIB8888DCDFGJJJJECBEEJEGIJJJIJIIHJJJBBCCEH>>>=;6,+,/1401//('(&&&+&&&&444=B:DJDBBCB<;;;4211*'&%%%''+/4..1//)((''$$$&#%&)1+((()8=8;BGEEEAAAFE////@2001,-&&&(1((:JJJFFJHJJJJJJBC@@FHJJJJEJJJJGJJIFJEHJD<9GFJJEEJGJA@AGJHJFJFA@@EGJIEED;=0/--?ABBBB@;94310(2989=HJJJJJGJJIJFEHGJJJJJIJIJJJJIFEEGDHA=;+))),))02344532232,/BFFFHJIGJJIJJJIJJ>>>?GFJJGIJJJEGFJHIIIJHF999...0)))&))(00119::=GJGFFB@>=;1679+'')*))/))3((0/.....7=9:?66658&&%&&&&&%%()6669:89:;FJJJEGFEFEFJJFJJHJJJFIIJGJGFJ6667;%%%%%$#$$$&&3>@BEJGID7666BFJJGJF@B@AJCIJJJ=IJH:99:?@;431///97--BDJJJGJJJJ>?>>GJFJHGGJEBCG@A@63224)))(,(.,-)+**33CC@;<<<BAAAJJFHIJJJJDCABC;;==EDBCDFCC@A??JBC?<422450-,,,,,,++,09:DCB@6=6+))*00-.899:EDFDDJJJDEADCHFJHJJHFJJJJJJJJJJJJJJJJJJIJIJJGGFDJ?;89=?BB<;<:911001>>>?=7667675%%&01''-/389<?@<=:64355AJJA@@B??>?FE?@@?GHGFJ;:884-,++,./**))+-<GJJB@?=;7-))-,---7::,,,,.666=>DA778IJHJCC@@BEJEEEDHIFJHJIHHJHJG@CIFJEFIGJJEJDJ>9886788<755677:>HHJJIGJJFIIJIABA;)(()6665001.1-,.,1899@AABFFDEEA@>43888988==;;=>B?DBDHGHDDDCFHCGFHJF?....GJGJJHJGJJJEEDJFHJJB?=788FJJIHHGDB9BA?////68>@A@D8656FJGDCEDDG4//03699BEH655565505>FFIFJJJFJJJJJJJFFECCA''''+((',)**579<:9:416??BEAJJEFF>;;;AJF3///0IF=EBDBC<<GJGJFJGCCB<<<<C<:9:8920011@CEFBHH@AAA;::FFHEFFECGID<<=;AA??>EC@BDJ<@,,,-7666?BCEG=>>>IJJEDDG?@CEG<<;<CBBBDD=<=?@<<99:@?=FFDIFEDDCHJGJFIJJJIHIEIJJHJIJGJJJ/../433&&&&&%&()()-7;<<>BAGFHJIIGJHJGJHHJJJJFJGJJJGHJHFJJJJJG@@@@E('(689;;;;:@(''''''(),88:BAJJJJJJGJJIGHJJJJIJGJJGFEJGGFECDDIFBDBDJCDGHJGIGJGIIIFEBE?>?F@A@@G82112277*)((((311**('&$##$$$%%&'()**8779:EDBIGE???@EEEFFFIJIGFCGECHIEFHGHJHHIJJECABEDJJGGJIJ?@>9988><97>78<<:;:=E==>?GJJE>@B>===CFJGHDGFJHJJGJJJIHJJG8666000CCBDFDJJGJFJJJJJFJIECBEJFIJA=?A?IJGJJGEGEECFGCGCDFJEHFJGJJJJFIDGDDCHJFJJFEJJJJDF7667GJC>@FACACG>@ADIHEHICA2-$$$$&''*&%&'000'&&'190?889;..-.2229=;=>@>=><??CICHJGJHGDFEJJJJJEJ:9832****::9ABCIHJHJFI<<<=JJHIIFFEEEEJJJJJFJJEGEHJJIJFIHJJBCCCJA@A@@@4.+*'(+,-,-343>999:=777EJGJJDCCDDFD>?DEEEDCHJIJE==;<EGCD??99:;=DAB>:'&&'''--/''(()3348:;8;844558;=9?@ABBEJ98789FJCDA?FEFGJJFFJEB?55?CCDG>BBDHFJGHJGJJHJJJDHFGII1112?>-,,'))*)*0,6>9999GGFFHEEEHGEIFJJIJJHCIECAC@-*()/0...02*;444662/44==>A=?DCDB>21A=?>AJFIJ?@@JJFB;>418@4))&&&&+)('&(.67:HGEJJJJGHGJH???><<7669=????HDIHEBBA@DEJFFJGGFDHJJJJJJGG;:99=2111=@@BE>>=>?=>?JJIBABB>845<<FJGBEAFJJJJHJGJJJ@DG:<<<=B.-.----/3)((((*05;>EJIJFFGFIEBABE66444456=3233?986=;:<<CB=321-3/13:76CIGHJJJFJJJEEEGFA<;1//.1;:9'&%%&&'&(&%''')+.-114,843,,-669=97(((*8?@A??4546HJEFGDDCCC9=<:8878<;;<CDBEDEGEGJJJHCEJECCEDHHGFDJJJJJJFGJIIHGHGJJI9888D0///6?DFCBFJJJIJIJEIE@A62+)5635---.DBEGHIGJJBEEHIJJJHIFCC?CJIHJFJHHIEJDJJJJDFEEB@?=88;=D><<95...5CCEEFFGHB@;<AADJEJJJGJIJGEJFJJJJJJJJJFHJEHJDFHC>D@=>>B?@ABEJJGJFGIJG888(''',+++-)0/))),2,,=>GECDHJJFEFFDFJJIJIGJGFJJFHJGIJGHFGHEJIFHD@99?ABCHDHGGHJHGJIJGF----DGJCDCB@80///650010045B;788;@<<989;>DA>A@?JJDFCDHDFEDG;23)DJJJ65555EIJEDHGGFJJJFEB;@<878@BDDEIFHEGHIJHEJGECBDFFJHIEA@@CEHJFGCCACHEEEID???7666CGHJHC>;:-,,,A>9**,+.@CB@BCF2223:-**-8600/0731)(**))#$$$&'(*,,*,-3>ABJGEDCCFFHFGBB(''(/48AIJFEJJHJFJI@:BBF@F//FIGJGJJJJJJGGEEJIHHJJIGJJJIGEHHIFE<445AG@F:BF@767;;<CDDDDJJJIDFJJJJ>===JB@==?>@JDFGGFJDIJJJIHJHJJHJJHHJJJFHDEFIFDEDJJJJJGIJ;::60//052;;>CDBBD?@FJHHGEIFEFHFD@@@ADIEJGJEGIJD>46;,++,-J?@FJHJJJJJHEFIJFJJJJGJJJII?>;>>AIJGEJJJC=ECCJDIJF7656>60//&&&+'+./66??@BDIH===?D****+,*)*-./,,-484?CBDFDHJH>JEBA=EHD@@??A===;;@FD@5578:::J@9995667BBACA@<;<=>@A@@JE?E965422'')(&&'&%##$%'&''&**+.*''%%%&,,-,-1((((12?C???<<=>BFIFJIFGDC:99@AJJJHE<JJHJIHJFIJGFGEJGC@>?>7DFGJFEDBBBDGJFEGHHJJFIJIJIJCB>=390),&&0:4354454556+++9<=?668+'&&%&&&'',)(*))&&'*+,,-38?CFDCBCBDC51'//08D<=<<EFIECG?>>?CHEHDGJGDCCCEIDCBCHCEDBCEDDCFFFEACI;7/2))))))))1&&&=<=<>BAGJJJBCB@BBD@AFHJFJJJDA=D76....,CBFEDGIJHJJFHJFHGEJJJHJHD99)(')265;7<438788/.)(&''**074//-1008GFGJJDIJFJFJEJGJIJJE<<EC>@?EJGHJFHJHJIJIJGFJHDFJJHJEDEHIJA<77018////:+(''%#$%&&&'''%&&(('&&$$$%%$##$).57<<=+**,07:::9+***)''(+-()<??=97*)))//,*))+'%&'&&%('&(45710001.''/*54-,,------0.;>B=>>?DGDIJJGIJJJHGD@BADCAFHIJEHJJJFHJJGJJJEC>;:---/4<=A?B>??BJJJEJIIEGFJJJJIJD??EABJJEDJJFJJJGC?@=><CJJJIIB@@@DG;..78EJHD@@A:7667GHEJJHHBBDJIJII<<>FCCEJEEFFJJHIJJJGJFEJD=;999:76>CAADCHJEJJ@<<<5555<?;:90-*)'+36:?6322,--()))120*))*&&&&,,,012GF@@@?<HABA???@FJGGHJJJJGJFJFGGHJJEJB@ABIDHJHIFJFDFGIFGJ?=AAAJ;;:621016>=BCD><<=@JGE774@GJDEDDJJHG9DFHEDCDA::B??@99911//2-)44///06555GDDCB>;=<I>66665:88<@=AAAFFGAA:C-('''&%+('%'&&)(+,7.=?EEJHJJFJIDHEICACBAAB5...'(((AABE777:BEJ?@99HJHJGJJHJJJJJJJFDCJGG<<;=CEGJHDEEED))))*JJIECFHJFJEBBA333(((**&%%$#$$$%&'''))**6777<DCFEHJFHJHFDCFDHJJJIGJJGABC6444BCCEE322JGJJJHJJJJHGGFJJGJJJJJIHHJD?=;;J=>=@G>A@:;4/))+06JJGHJJJJJJJJJFJJJJIJJJJGEGEJGJJ>>>=IDEGCJJIJHJJJJJJHJIJIJIJFJIJJG?=:789AJHHHJJJIJJJJJJJJFJFFIFJJ@?@9943335588??>:9;>FEJGFHJJJJHGJJFG;;=;@ABGGJGDDGCHJ==<=C@?>JEG3235>>FFIJDA>EA=;:?>@=819:?HGGGHFDIFJJFHAJ>>>=HFJJJFJ@?BJE4222@E87CBC93FJEGIIADABGG??>BCBFEE@@>999***+FFJJJJGHJH:CDEGG?@A@GJIHC<<<=BBA<<JHJ@@=>=AAF<E===JJFECCDE==+++*(()47/3;ADFJIIGJJJJHJJJHJG?JGEGDBDEB:87765..//.-)(4.//<><>>BAABJJJJIHEGBJ?CB??B@<--+&&$%')8>ADFBJ<<//7/5/..1(6==0/)&%57=E>AADJJJJJJGECDJJJJJJGJJJIJJJIJJ:99:CACEJJGHHIGJJJFJDBCFCCCJJCEHGCAABE@;:<;ADCE;8888E55(((*-/5BEIHJGJHJJJI7775,,++.-,-F>JJIJGJJJIJHFGIFJJGD>>>?;::,:/,,))+D@CDAHGHIJEFJJJHIHHJHIJJ7323342200.../779==?JGIDBB?EFBAA@DFJJIJIGJIJJIGJAA>C@>>>////6347>=.((((.+-/0/....6=99=>AFGJEFJJGCICBC///./***,//04886''(222@C@888:<<>?::;820*+3));=76162;8745??JF@EDBAB?@@899>;:735==>ACDBEEGJE@??:@@:5---())*EJJFGJFJFG>>CCJGJHJJIJJHJIJA=><687989:14+++-,,??AFJGJJIHGFEJGJJJJJHIHF?@A1000774642327798745787:'%$&**)*.,%$%)+++,01=@?BJEIJHJJJHHJGJJIIGCBABFHEFFDDHJIJJJHJJJJHJJJJJHHFFC666E@GHJHHFJFJJHJIJJGJJHJJJJEGF<=8ACGEBDJGDFJJJAJE6<==811AGJJAHCD<CD757'&'.8=:@>899:<ABD=::9:;<CD@@DJ7777?@ACCBC??==BEHIGCJGB@AEJ=HI>GG8EFJJJGJJIDD<@@@CGJFCCGJIJJJDFEEJC@DBEGEGIGIHHJJHIJJJJJEEII@ACCEHJ==470,,++--(''99;<<:9;:<<BABCDFHJJJHJJJJHIJFJJJIGJJJIJFJJJGHD9:<7.=?HGGGJJJEDC:.-,-18877::=?,))),--..*$##$&&&&&)*,)('&&'(,112456=C***2DFJIHJJJJJI<<<<IIHJJHHDCECFGB@?><7GBDHFJIJGJJJJHGJGIHJJFJJJECEFFGJIJEEEFJHJJJHJJJJIGJHJGGJJHJJIJJEIJJIIJJJJHJJHJGJJJGDE@?>?>=733ACA@@@<<<<7:<=>=?JEGGFGJJFJJA@BC;---9897778000=BBBIIEHIGBBCCGJFGGJJG@JJJJJJIIJJJGJJJJJB==GA@BHIGDIIGJGGIJJJEJJJIJIJIIC>;:0///>EJHHJ?>==8879IJFJJFJJIJ?>>?FFIJJJJGIJJ<<=88=AJE@EDJDGGJJJJJJJFFJGJB;980+453<F9999FCCB;100ACGC?==>BD>'''''',<7677;<76=810034463/)-,-1,,,)))/+4/&&&&&&)*;<:FHFHDEEIEEDJIIIJ>><2'&'+(((&%%&&1125<BDIIC@>>>GIA444////2/220&%%(/05=0///.11,.121128;=DDDCCDBAIJJIJJJJJJJJJJJGJJFJ:88=DC?76799663223;=>61-'((''%$%0./12>@IDCDHGIFFGJIHJIIJJJEEECIFJHA99889040071@ECBB?GGIDDDBBCEIDF<;<<4444645AHEGFDEJFJJIJ;=G/BCDHGH<<<<GJGC@AAB6554445EGJJJJJGIGJJJJFDJJJ7777BFBBB@A>;;0&%$%%%&..5JIHCBACJGJDAABBFFFJJHJJHFA@>::;:5646666762;+&&'%%'&')(&&(1455859;C@CB?>:97+++(((*()4('')(*.)-7;<>@CBBFCC@ABD:60,,((:40+*++-//.111?DD::;<?ACDDCDFHJFJJFJJJJJJFJHFJDIEDJGJJJGFJJJJJHGFIFJJJJJFIHIJIJGJJFJIJFCEGJIGJFIJJJJJIJJHIIJIEGJJJJJJHFJJJJJJJJJJJGDDGE0;;;ADFEJJIGIFJJFIJJJJJJJB@A@E?===B778DFDEJHDGFJJ<<<<A@:=95450//;C@>=>EF5552*:;;:100/1.-./''&&&)'))((+$$$%4.221244,,**..0//099??BECEHIHJFHIGFFIC3--..:::;J?@@AHBDA=?>5555;=>@ECBA???DJJJJFIIABBCGGHJIJJJHHHEJ;;::EBBB@BA@<<=<879553+++,-,,4:C>=@CACBBIIJEJDBBBCA>>=::DEGDDFB?@@HJE/////>=79>G>>AA@B300/00+(((@?@A55575555CCEGJIEJDFFGJJJIHJGJJGFHGFGCF76556::7;<ACCAD22202216557B<7,,(&&%&&&(*((('''('*../((('''0=A=<89<@=>@BDGJ8887?BJIFJGJIGEBBGIHGBAA;7767>?>>=>?>C=CA:99866343)'''()')))+,).+****&',:;5,,,&%%&'-/8233@AD?7645;:;@?C<>76/.//;ECGFJJHJJJJGGEGEBDEBHGFEGJFDHEGGC<;8644456643598??EF74-1---/.**..&&&'(01567/,-,+*)'''(.-,,+,++(&&&'+*)*,78EGJJDDBDIJHHGIJHJFGFGJJJJJJDG4444@>867942334B239:FJJ<<<<GEEECCJIGDHHEFHHJHGHDJJJHIJJJJJJGJHJGGFEJIJ=><=IJC@=DE99@<='%%%&%$$$$%&*-++6<:99:<B>?AHFIFDJGEJEJFJFJIGFJJHHJHEHFJ@@@@JDJGFGEC71+C@4545@><CCEFCCBCJHHIHIIDFGDJEFGGIJJGIJJIIEEEFFHJIFD@??=7775555?;EJHJHHIGJG=;;8777666:539110/@@?7/B@?@D?A?<<77888;1002.++-)'&'&%%%$$$%**+777((((1,)))/1121('('0..235999>@<*)((*'(*0,(&'+//()%%'(79667:?875522'&'&)*%'()**01:---76-++...-)'&&&'2:88?32215:98:<86-$&$
@Glass_T7V_5_D3_12_2_16
GGGGAGGAAAATAAAGCTCCCCTGAAAATATTCTCATCAGTGGCCGATGCCGAAGCGTAATGTTTATAAATGGCGGCAATGCGTGCTGAATCGAAATCATCACGGATCACGCCTTTTGACGGCGACGCTTTCTTGCACTCCAGAATAAACGCCGTGCGCGCACCCTGTAGCGCATCATCAAAAATGCACGTATCGCTGAACCTAATTGAAAACTGACAACGGTCGCTGCTGTTTGCGGGCTTCTACCGGAATATCGCCTTGTCTGCGACGATTTTCGCTAAAACGGTTTGCATCATCTAGTAGTCCTGTGTGACTCTAGTATTTAGTTTCTCGTTTCTTCTTCTTCCAACGGCGAACTAAGCACCGCCACTCAATGACCAGAACGGAAAAAAGACGCTCGAAAGCGTCTCTTTTCTGGAATTTGGTACCGAGGTCCGCACAGGTGGATGTAGAAGCCAAAACGAAAAAGCTCTTGAGGGAGGCCTCTTTTCTGGAATTTGGTACCGAGTTATTAGGCCACACGTTCAAGTGCAGCCACAGGATAAATTTGCACTGAGCCTGGGTGCAGATCGAGCTGGCATAGCCTTCAGGAGTGAGTTATCCCCAATGCAACCAAGCATTCGACCTGCCAAGCGGCACCAGATTTCTTCGCAGGTACGCGATCCCCTAAGCCAAAGGTGGCACTCAGGGGAAGCGCAAACTGCCCTGCAACGGGAGCGTCACTTCATTGTGTACTTTGACCCATCTAGTATTTCTCCTCTTTCTCTAGTAAAGTGTTTAGTTCCCTCTTTGCGTCCTTCATAGCTTAATCCGAAAAGTTCTCTAGTAGCTAGCCCAAAAAAACGGGTATGGAGAAACAGTAGAGAGTTGATAAAAAGCGTAAGATCAATCCGCTAATCTTATATGAAACTCAAAAATGCTATGGCATAGCAAAGTGTGACGCCGTGCAAATAATCAATGTGGACTTTTCTGCCGTGATTATAGACACTTTTGTTACGCGTTTTTGTCATGGCTTTGGTCCCGCTTTGTTACAGAATGCTTTTAATAAGCGGGGTTACCGGTTTGGTTAGCGAGAAGAGCCAGTAAAAGACGCAGTGACGGCAATGTCTGATGCAATATGGACAATTGGTTTCTTCTCTGAATGGCGGGAGTATGAAAAGTATGGCTGAAGCGCAAAATGATCCCCTGCTGCCGGGATACTCGTTTAATGCCAGTATCATTGGCAAGGCTTAACGCCGATTGAGGCCAACGGTTGTGTTGGATTTTTTTATAAACAAGCCGCTGGGAATAAAAGGCCTTATTCTGAATGTCACCATTCGCCGTAGGGGGTAGTAAAAATCAGGACGAATTTGTTTGCCGAACCGGGTGATATTTTGCTGTTCCCGCAGGAGAGATTCATCACTACGGTCGTCATCCGGAGGCTCGCGAATGGTATCACCAGTGGGTTTACTTTCGTCCGCGCGCCTACTGGCGTGAATGGTTGAACCTGGCCGTCAATATTTGCCAATACAGTTGTTGCGCAAATGAAGAAGCGCACCGAGCCGCATTTCAGCGACCTGTTTCGGGCAAATCGCTGACGCCCGGGCAAGGGGAAGGGCGCTATTCGGAGCTGCTGGCGATAAATCTGCTTGAGCAATTGTTACTGTCGCGGCACATGAGAAACGAGATTAACGAGTCGCTCCATCCACCGATGGATAATCGGGTACGCGAGGCTTGTCAGTACATCAGCGATCACCTGGCAGACAGCGATTTCATATCGCCAGCGTCGCACAGCATGTTTGCTTGTCGCCGTCGCGTCTGTCACATCTTCGCCAGCAGTTAGGGATTAGCGTCTTAAGCTGGCGCGAGGACCAACGTATCAGCCAGGCGAAGCTGCTTTTGAGCACCACCCGGATGCCTATCGCCACCGTCGGTCGCAATGTTGGTTTTGACGATCAACTCTATTTCTCGCGGGTATTTAAAAATAACCGGGCCAGCCGGGGCGACTGCATGCGAGGCTGTAAAAGAAAAGTGAATGATGTAGCCGTCAAGTTGTCATAACTCTAGAAGCGGCCGCGAATTCAGAAATCATCCTTAGCGAAAGCTAAGGATTTTTTTATCTGAAATTCTGCCTCGTGATACGCCTATTTTTATAGGTTAATGTCATGATAATAATGGTTTCTTAGACGTCAGGTGGCACAGTGGAAGCTTTTGTAATCACTCGATGACCAAAAGTAAAGACCAGCAGAAGCAGGTTGCATAAACAAGGTGAAACTGACGCTAGCCGGTCACATGTCGGCCTGTTCCACTATTGACAGGCATTGATGGAATCGTAGTCTCACGCTGATAGTCTGATCGACAATACAAGTGGGACCGTGGTCCCGACCGATAATCAACCCGACAACAGCGACGATGGTGCGGACTAATAATTAAACCGACGATCAAGTGACCGTGCCAGACTAATAATATCAACGACGATACGAGTGGGACCGTGGTTCCAGACTAATAATCAAACAAACTGTACGAGTGGACCATGGTACCAGACCGAAATAATGAACAAAGCCATCGAGTGGGACCATCGTCCCAGACTAATAATCAGACCGACGATTGAGTGGGACCATCCATACAGTCTGATTATCGAACCGACGATACATCGACATGATACAAGTAATAATCAGACGACAATAATCAGTAGTCGTGCATTTGTGATTATCAACGACGGTCAAAGTGGAACAGTCCACCCGAGAATATTCGGCCCAGTTATGCTTTCTCAGCCTGTGACAAAGGACATTAAGTGAAAAAGCCAATAAACGTAGACTAAAACGTGGTCGCGTAGGGGTGCTGGCTTTTCAAGTTCCTTAAGAATGGCCTCAATTTTCTCTATATCACTTCAGTTGGAACACGGGACCTGTCCAGGTTTCACTCACCACTTCTCTTATCGCCCTTATACAATACTGTCACTCCTGCAGGACAAACTGATGTCGTGAGCTTAAACTAGTTCTTGATGCAGATGACGTTTTAAGCACAGAAGTTAAAAGAGTGATAACTTCTTCACTTCAAATATCACCCAGCTTTTTTCTGCTCATGAAGGTTAGATGCGCCTGCTGCTGAGTTAATTCCTCTTTATCTGTAAAGGCTTTTTGAAGTGCATCACCTGACCGGGCAGATAGTACGCCGGGGTGAGAAAAAGAGCAAGCGAACACTGACTTAGGCAATTTGGCGGTGTTGATACAGCGGGTAATGATCTACGTGAAATATTTTGCCGTCAGGCCGGCGCAAATGTCCAGCGAACTCATTCTGCAATCGGCTTGCATAACGCTGACCACGTTCATAAGCACTTGTTGGGCGATAATCGTTACCCAATCTGGATAATGCAGCCATCTGCTCATCATCCAGCTGGCCAACCAGAATGATCATCGCTTTGGTAAGTGCAGCAGCTTTACGACGGCGACTCCCATCGGCAATTTCTATGACACCAGATACTCTTCGACCGAACGCCGGTGTCTGTTGACCAGTCAGTAGAAAAGAAGGGATGAGATCGTCAGTGCGTCCTCAGTCAAGCCAGCTTCCTGGCGTGGCTGCATCGCCTGACCATACCCGAGAGGTCTTCTCAACACTATCACCCCGGAGCACTTCGAGGATTAAACTTCACATCCCGACCACATACAGGCAAAGTAATCGCATTGCCGAAGCCATTACTCCTCGCGCCGATGAACAGATCCACCATCGGGCAAGCCGTGTCGATAACAGAAGTATCTTCGACAACCGGTTGATCAGCGTATGTTTGGAATAACAGGCGCACGCTTCATTATCTAATCTCCCAGCGTGGTTTAATCAGACGATCGAAAATTTCATTGCAGACAGGTTCGCCAAATAAAAGCACTTCTCCAGGCACCAGTTGAAGAGCGTTAATAAATGACCTATTAAAAGACGTTGTTCATTGCGATCTGACCTTTACCAACTTCATCCGTTTCACGTACTGACCTAACTTCAGAACCATGCTTCCCCAGGCATCCCGAATTTGCTCCTCCATCCACCGGGGACTGAGGACCATTACTATTGCTGTATTTGGTAAGCAAAATACGTACGTGGCTCGAACCCTTTGAGTCAACGTTCTTGAGCAAATAGCGAAGCATATCGAAAAACTGCAGTGCGGAGGTGATATCAAACAACTCAGCAGGCGTGGGAACAATCAGCACATCAGCAGCACATACGACATTAATCGTGCCGATACCCAGGTTAGGTGT
+
))+,++-*(('(%&'1--++34566<CJJ733,7523--++(&&%$$$%&)'()=??@DDIJJJEJJHHFDHGGGHJ<<<<E775+*)'''%$$%+-00044;878:?DDAGFGJGEDHEGJI====@@?B>??@C?@A@GAGJFDFDEGHEJFJIJJEDG@BB>9B;88976--,**)(**-10)'&%&)''((--233344))))&(,''&(&$$$'(&'(%%$'-3533567<CB>=JC43)('&)**-*))132*/)*<==DEJEBECCIGGEBCBEHJJ987:;7622/--*)&&&'*..;;;??>53220//.///0001=>:6C>@EEHBJGGJJBA@1/'''$##$$$$$$$$%%&&%')%%%%%%&%&&'%$$%''$$&)6968730/0/-,,05888643332214434655545;887111149<:;87430.*&$''&$#$&(('%&'))((()***)*&&''&%%'7:9344,++,55875896665;>4?@@CCHJFJJJGFFJFJIIFJJI@@@?CBCAACCA.---7<=:49999ABA?A:888999:70**)-)&%&&('%$&*****),,346=@;421,)&%%$%&&('),'&''%&%&$%&$%$$$'*+-+0-0)))):98:6791*0.%$%%)**&&)*((()/001>?EJEHIFJHGHD7////7589?9<<<:::999:711108C@@A>?69310/&%&&'(++,,*%%$$**2.9BCIJJ:99??<CHJJFBDDIHJ83BBDJJJFFJJGGGFJF;9<:;??4.,@<@<:,,,7+188<<<:/..//////HHEF@ECEBAD??FDFCGCGFJJJJJJJ>>>?HJGIHDEDJF///''&&&)()%%&%%%1211'&$$%%%$##%*,***,53---+-&'&$&)'($##%02+**1:A@AGFJFJJJJJJHJIGJJHFFII@HJGJG9885666DGE<=<>DFIHBFEHFGJIJJIJJGHJFHBCJJJIIFJJHGFJJJJEECBFJJJGFGJJGJGJJFJEJFGA7CEDGJJJFGJJJHEJJGJHCBFIJJJJJGGHIJJGJIEGGFJEGJHGJJJJIJGHHHJGFHGGGIJJHHFHGGHHIJDJJIJJIJJJHJJGDEFCEGFFFJGJBCJBCEGJJIHJJJJGCDAB<<@BFFFGEFEJHIJJGJHFFJJJI@@?>BFGG?===JIBB@=?;6-&%%&,&'&&''%&%$$%$$$$%$$$$&%%%&*-/;==?>A??@?BAIJJ/../10.-,)***278:;C21&%$%&%&&&&254::E?<00/0,(&&%&%'*')'&&'''&&'))))((*''''**+497('''+*))&%$$$&*,,,5==999953)'&)''((*5)))'''''',7677-10-115;;@A7777<5556871000:312-,--346@GGCDB>>>?CCJJJJJJJJHIHJJGGGEJDEEC?8;:9::FCA===<999965,++*0.,*('%%&&)'(25833+**,----12/&%%&,((*,+))'&%%&'')&$$%%&&)())((&%$$%&%%(('''+3;=;;=;322)'''-**()))((('((++-6<?HIHEFFJJGCFJJFCDEGIA@BBFEHIJJHJHJJFJGJJHIJI@ADJJJHJJJIJJC?<3)&%$$'&)('())((*+('&&&'0/27;<A?DCCH;98:@B=EB@ADDJJJ/../CBBCIHGJC>>:9999<<777;>76300017885446CHCFJHI665)))*1(&&&)%%%)122011194412445220,('((.4469555><<>?GBCA<77)))(.)23:998..++&&&((-,''(''&$$$%&)2/1;;<77789=;211''$$$$%%&8:;9***((('(((05100,,,2((((6GGJGJJIJECCBBBJJJJ:119FFE888;HG8EHJJJJGC>=>>CCAC>>>>JGHJJFHDEFDGFJ:20/0+*'&%%%&)())''&&'&''''$$$%%%&''%$%&)**&&&'(++.130/244.---*''')/0,+++141/..211/0)(,,779C>=;=//+*++13'':=GJAABBIJIDFFJJJJIB:-+++-,+++27DCEGFHEGJGJ320//.09;AJDJHFJHJGJIJJJJIJGJHGJJJHJJIJJHIJJJIGJJJIJJIJJEHECGFJGIJD<;;44)())-,+-+++.44988DGCAB53332226>@@FCB/./0,)'%''&'&(''%&)()))&&%%*/433455<<=AACADGDH87779FID>?3311(&%$&%%%&$(#$''''')09::;JEFCCE>11111??=??>FEDEEDI;:;2112::9;;;;;.--.:88:<<==?;9***'((()(()1/:;8884((((,'&&())'&'&&&%%&%%$$$$$%%'&&''''%%%%%'&''&%%$$$#$$####$&&&$''%%$&')*+'&&'&&$%'&''))((')'&&&12--*)**)(((.-.25:433*&&),&&&%'''%$$#$$%'%%'$('''&()$&)('''(*,'&&%##%(&%%%###$)%%&.//??@@B''''896701288>AFC9-,+++--/....''')**++23('')&&&'('(&&',*++++*)+-433420003.*)'((%'%%%%),,-,*)+,,,))'''%&(&%$$$$$$$$$%$$#$$$%$&&$&%&'(()/(((&**(%%$$&))('''(-)'&%%$#%'''(,-,++,)''',-)))*+,..0/1+*)')(),+,&&)+156=;<<<=4321-,,-43344++++./,,,'''''0//;700--//,+**&&'(8:>=>@BCDGJJEG=8;JCCB734>=>=:::797231DCJBB8778*,,,,32.1;@CDGGJFDAEDHJDDDDD2*)*))*'%&'%%%%%&)())-**.&''36:>?E??JIECECDDCC?'''%%%%)(*02)))>>C@AHCJHIEFEJEGJFGJHJIIFJGJHBFDEIJIIGIJEGJFFJFEDGCB???@FJG?AAJGJHJGJJFJEDECDG=5*((/9;CFHJHIJJJDJFJJIJJJJJHJIC>>>?G@A>6))),*)%%'$$%$%&&$$$$($$,77;7<<=C@DDHJEEGGJJHJEHJI;9<3C>>@@J>>>>?@??DGJJ=8886665511215767+(((19=@>***/-)'$$%%'%%%%''()**+9999JJJJFFGJIHCEDFF===@DEI765'''&&%%&&(78:811006,''%%%%)*'('%$%)$$')&&$$$%'$$%&-'&''++-41022ABADJJJJJJJEDHB;8753468:7@EJFIH3333B6655>GIBB==700/45;FJ8889JJJHJJHE>>6676CB:;;;DBBDBJJJGCEFH-,,,+++,)&&'$##&$%%%'(((/*',5779DIIFJIIJIJIJGEJIEJJBBBB<<:4HJEFJJGJJFIJJFHGHJJJDFHJJGEJDIBDFGH<<<<EDFCCAFJJGDEEBCJJJGD<77744344EEEJHFGJJ60-%&'&&%%%&$$&')(,-)))%%%$')$%%%)).23/)&&$$$%%%##%%&'(22:@AGJEEA;???CJJHJJII><=>@IEDCEDDFJHFJJHIABA?-))((%%'$$&))))))+,:;>>CEFHJJJIJ8778IFGEFJIJ;88:?@88-'%%&&&&''(*++-:///00-(*)%$$%(())+5/333=533782)(&%##&&&$$&&'&%$()(&&&&&(%%$%((),)*)(%$$$$$#&+++,**.()018EGJHGJJJJJEHJJJA?@A@A0/)(()J::81CCDEFJEHH?>=>DCF@?>>D;888HFJGJJJJIJ:::@65559-&&&'/0.(&&++%%%&&$$$%'(&&'*+'()11277:::>?A877*)))%$$%&$$&%%&()'&'')'&'%%&%$%&%%%&&'//+46+6>2222B333345551./421/.(%$$$$$%%%'&&&'+*-4877::35687664*))*.(((')(%((((('(,,+*(*)&(/7500//1*+++,89:EC>7778C=<989/,894445:87;<=95556++))))*'')1/.-/2('%%&&()*,-(('%')*-++,&&&%%))**++/.--.4A>=><=*****/-,*)'&%&%''%(+@?>@?FFJJJJJFJJJJGJJEJJF:))()-&&)***-174557AAAADDFFGJJA@?@EC>==?IJHEFH>G54/)'%
@Glass_T7V_5_D3_12_2_17
ACTGTAATGATAATTATTTTCATTTATGTTCTCATATATCTATAATTATTGTCATCTTCATAAATTGTAAATATCAAACATTTTTGACCTTAATCATGTTTTTTGATAGATATTTACGACTGAACATATCCGTCGTTTCCTCTGACTCGTGTCAGTCGGTCTCTGGTTGTATCCACGGACCGCACTCTTGACATAAGAGTGCGGTCCGTGGAAAACGGAGTTGAAAAAATGGTGTCTGAAAGAAGGTACCATCATTGTGATGACAAATACTTTGGCGTGGATAATGTAATTAATTGCTGAAATTGACCGTATATGCGGTAGAGTTCATATCAGTATCAGGTCCGGTTAATTGCTGATACTAATATAAACTTTTTACAAAAGGATGAATGCAGAAGGTTACTCTAATGGCCAGAGTGATGACAATGATGGTCAGACGTTGACCTGCAGAACTAGTTGGCATCTGGTGTATAAAGTCTGCAAGAGGAATACTCAGTCAAATCAGTAGAGTCTTTATCGCGGCCCGAAGCTATGACTGAAAGAAGGCTGGATACAGAATTGCAACAATTTGGCAATGTCAGAACACAGAAGCTTTGCAAGCAGGTGAAAGGTTATGTCTAGCAAAAGGAGTATATCAGAATATATCTACTGATGTACAAAACACAACAATAGCTTCATGATATATAAATACGTGATGACGAGTGGTACTCCGCATGGTTATTTAACTTCTCAGCACCACTAATAATCCTGAGCAACTTCGTATTTGGGCCATTACCATAAAGTAGAGAAAGCTGTGTCTGAGAATGCAGAATTTGAGAAAAGAATTGGCTTTTGTGGAGAGCTTATGAAAATGGCACGCTAACAACGTTTTGTTAAAAAATTTGAATCACTTGCCGGGGCTGCATTTTCTATTCGAGGAGAATGTTGACGTAGATATTACAGAAATCTCAGCGCATCAGGATAAACTGCTACCTTAGGTCAACCACCAAAAGAAAATACAATACGTCCAGTTTGTATGCCTTTAATAACACGTCTTAAATGTTGAAGAATTATCCCGCCTGCTGAAGAACGTTGCTCTGAGTGTGATAAACCTTTTTATTCTTGATGATGTCAGCGAGAAGATGGAATATATCCCCGACTGGGTCGTGGTTACCCGGTTAAACATCTGGTGGCGCTAATAAATCTGGCAAGTCACATTCTGTTGAATGCTGTGACAGTGCCTTACCGAGAGAGCGAAATTGTGGTGTATTGTCGGGAAGGTGCGAACAAGTCCCTGATATGAGATCATGTTTGTCATCTGGAGCCATGGAACAGGGTTCATCATGAGTCATCAACTTACCTTCGCCGACAGTGAATTCAGCAGTAAGCGCCGTCAGGTTCCAGAAAGAGATTTTCTTGTCCCGCATGGAGCAGATTCTGCCATGGCAAAACATGGTGGAAGTCATCGAGCCGTTTTACCCCAAGGCTGGTAATGGCCGGCGACCTTATCCGCTGGAAACCATGCTACGCATTCACTGCATGCAGCATTGGTACAACCTGAGCGATGGCGCGATGGAAGATGCTCTGTACGAAATCGCCTCCATGCGTATCTTTGCCCGGTTATCCCTGGATAGCGCCTTGCCGGACCGCACCACCATCATGAATTCCCGCCACCTGCTGGAGCAGCATCAACTGGCCCGCCAATTGTTCAAGACCATCAATCGCTGGCTGGCCGGAGGACCAGGCGTCATGATGACTCAAGGCACCTTGGTCGATGCCACCATCATTGAGGCACCCAGCTCGACCAAGAACGAAGAGCAGCAACGCGATGCGGAGATGCATCAGACCAAGAAAGGCAATCAGTGGCACTTTGGCATGAAGGCCCACATTGGTGTCGATGCCAAGAGCGGCCTGACCCACAGCCTCATCACCACCGCGGCCAACGAGCATGACCTCAATCAGCTGGGTAATCTGCTGCATGGAGAGGAGCAATTTGTCTCAGCCGATGCCGGCTACCAAGGGGCGCCACAGCGCGAGGAGCTGGCCGAGGTGGATGTGGATTGGCTGATCGCCAGAGCGCCCGGCAAGGTAAGAAGCCTGAAACAGCATCCACGCAAGAACAAAACGGCCATCAACATCGAATACATGAAAGCCAGCATCCGGGCCAAGGTGGAGCACCCATTTCGCATCATCAAGCGACAGTTCGGCTTCGTGAAAGCCAGATACAAGGGGTTGCTGAAAAACGATAACCAACTGGCGATGTTATTCACGCTGGCCAACCTGTTTCGGGCGGACCAAATGATACGTCAGTCGGAGAGATCTCACAAAAACTGGGGATAACGCCTTAAATGGCAAAGAAACGGTGCTTAATCGGCTGATTCAAGGCATTTACGGGAGAAAAAATCGGCTCAAACATGAAAATGAAATGACTGAGTGGCCGAAAAATTCCCCCACTTATTCGCACCTTCCCTCGTGCGTAGTCGCCACCATTCCGGATAATTCTATTACGTTGTTTTACAAGTTCTTTTACAGCGCAGAAGATGTCGCTGACGTTGGAATCGATCGCCTGGATTTCAGAACACAATGCCCGTTTGCTGGTTGTTCCGGCGGTAGCATTAATTCATTATCTGAATGAAATGTGTCAATCCACAGAAACCGCTGTCAATGACATAA
+
@EJJJIIIJJJJIIJIEIEJJJJJJJJJJJHJJIJJJJHJJJGIJIJHEJIJJJHJJFDJJHJHJJJFJJIJJEHIHHE?@?@EICBGDGH;<@BJJJJJF=JJGEI3334476259???EAFJGFJDDHGEE4///>;B@656DDJI444434667>ABBB<=?>F@??>:::3EFFGJJFJHHFHJJJHJHJJFJIJJJG>=765,,,/.-.---''''-))+-9766000;:8::<8=A@??DDA@AAC@@AJIHJJJJJGIGHEJIJJJJJJHGIJJIJIEFHAABB?:;5/....+87>444423--*+788787/.1**(,4:?FDFFGJJEJJFA@ABHJJFIJJJJJJJJJJBACCDCCHDJJJJGHE=@DJJJGFAAA?GJGGGEJJJIGGFIJJJJHJJJ;::ABGFFCDA<;<<JJIHJJJJIJGFJHJBBFA=4/.*''&%&&'&%%&$$$%)***+?ADBJ@@?A?<><65.5,**%%%''()(*'('&&%$$$*(((/.378;;AEJJIGJGGJHIAAA@>@@>7BDBABEFGJJIJIIHHIJJEAAA@BA4444F:::;HGDBBA=>@99EH>432>:?GFHJJJJIJFJJHHJJFJHJCB>>?>>AJFDCCBCFECCBBJJFJGIJEG@AJIIJIJJJFDHHF<<;<@CFJHJFJJJJJJIFHJFHFJJHHGCCCGIJJEGECC::AB@==?>@@BIHJHFFIHCE@AA@D??IJJJEBAC777''''8888HJFEGHGGGJEDGHAA@@7///09856+(&&**)(((@AIBBAEBA<:100176562+)**,/,-,-159921.0))))-21'&%%)*((',,('''19EFBCFCBBACDFGGDE<>>>J@....241+)&%%&,2>GFFGHJB<<<JFJE4//02=,+''(')**/37?ADCFGDEEDJA?ACBABBF8788JGHJFFEECEEEJJJFHJGGJGCBDDA>530,.07--11@DJGGJFJGJFGEEJC2124EBACHFGJEJHHGJFGCFI@?EH55510**&%%%(<@=DGAFEIIJJJIJJJHDGD9BEEGHBB?@GIJJGJJJIHGFDHC?>>?FFE=?8=;9798272/04IFGGJ@<935=54474444;=<>@,-,,...64400033221455A>?>:<;9.555553144FIFJJHJDDH<7566@@@FFGFJHGEDGFBBBBHEDECJJGGJJJIFJGJG98@8DJDDFD;HGFA@???;3.'%%''&''&&''((?GIGJJEFDFDJHBEIHJGGFHEB987::::999;44452410/13;446EBBBIJFB;:9;A<<///-,--014-****33::>A;;<71110043421447CD???;;;;987,,(())''&'&.+++:AFCEJJJEHH;DGJJCFBCEDFGJJJGIJEJAB@>:11102256432268A?==<66766<;?A?@??A;99;?7611CJJJGHHG@?=?/0..00/01.0;=???>><412/01:;>@AEFCIEBDEJFJGJFIJJJIJCCCGBA=<==E;;BJDCEDGJFIFJJGJJIHJFJJIFEFEJDFA:999????===FCCEE66211-(..-.36744//01EJHJHGF?>3220146A?@@AF===:=>87779)((&'%+0(.06?@@JJJEGJJFFECB?;88;BJFDD@>=>9999<=867CFGFGIFIGJGJJJFJIIJ@?@<4,**)(%&%'19CEJHIJFFHJHC>=?@HJDGDEJDEE?::99;=<@@AIJDJDBAAEA@???=DBE,**,:C>@@@9+)))855))('))*.**)&('(*2/./366677569;==<;60@?8889EHA>>>ACBBD?A@IJJIJJJIJJA@A@JGJGIJ:5446A82.,*&%%%%%)6689=:=,,11322223?A@CCBD?===<:;ADCDGIHJJJHDBBBCJJJJEFJJBAABEHFJFFJJGIJJJJJJHJJJJIJIH==DA?>?????C>85-/6753316?BDFHHIGDEFEGCABEBBBABAAIEFDADGJHJGJ;88000020..115550//28++++-=@@@@@C74474.**-//IFJEA?>>??@J887754424;CGJDIEIJJJEEGDJJEGJHCJGE<;;8=:::FHABABJIJEGEJJEDDCABJFJGJJJFIC?@@AJJJFFDFJBAB999854/*))&(/:>CCJGJJGEGIJHJFGGGJGHIC999:IGJ=<=<?>/+++,00//../33/---.;;<JBCBBDECEJJJHB>IHHGJHGEHJIIEIHIJJEIA:66''&&3/++++.++---/5779689@@@><:66314.//,+**'(&&''(&%%&&$%$$&,---->GDDDDFGJJJA@@@JH<=;@=;:=<@222CDCEHJJG=3333./39:<=DDCCCC8554(((*+***2422/7;=A@DBD:B@9::3339<5DB@00009)))).-.8>DJJJFICJGFJJHIJ=;;:::55321.00.,**+2@DEEJJEJECCCD?=2-*)'('&'++-...-,0-&%%&$(%$%)))*;<?=<<B?@@?:8--+,**((()>=@@@JEGFEE@?5;,++)(%%'((),/42<<<=EEDGDDFIJ8>>JJHFJH<-,,-DAB?>CDIHJHJEGEEAAAACB-,&%
@Glass_T7V_5_D3_12_2_18
CTGGGACGCCATTGTTGTATTTGGTAAGCAAAATACGTACATCAGGCTCGAACCCTTTAAGATCAACGTTCTTCAGCAGATCACGAAGCGTATCGAAAAACTGCAGTGCGGAGGTGTAGTCAAACAACTCAGCAGGCGTGGGAACAATCAGCACATCAGCAGCACATACGACATTAATCGTGCCGATACCCAGGTTAGGCGCGCTGTCAATGACTCTGACATCATAGTCATGAGCAACAGTTTCAATGGCCAGTCGGAGCATCAGGTGTAGATGGTGGGGCCATTTACCTTCATCGATGCCCATTAACTCAGTTTCAATACGGTGCAGAAGCGGCAGGGAAGGATAATGTCAAGCCCCGGCCAGCAAGTGGGCTTTATTGCATAAGTGACATCGTCCTTTTCCCAAGATAAAGGCAGGAGAGTGTCTTCTGCATGAATGGAATGGTGCCCCATCCGTGATACATTGAGGCTGTTCCCTGGGGGTCGTTACCTTCCACGAGCAAAACACGTAGCCCCTTCAGAGCCAGATCCTGAGCAAGATGAACAGAAACTGAGGTTTTGTAAACGCCACCTTTATGGGCAGCAACCCCAATCACCGGTGGAAATACGTTCAGCCTGCGCAATCGCGTACCAAACACATCACGCATATGATTAATTTGTTCAATTGTATAACCAACACGTTGCTCAACCCGTCCTCGAATTTCCATATGGGGTGCGGTAGTCGCCCTGCTTTCTCAGTTCTGATAGCCTGAGAAGAAACCCCAACTAAATCCGCTGCTTCACCTATTCTCCAGCGCCGGGTTATTTTCCTCGCTTCCGGGCTGTCATCATTAAACTGTGCAATGGCGATAGCCTTCGTCATTTCATGACCAGCGTTTATGCACTGGTTAAGTGTTTCCATGAGTTTCATTCTGAACATCCTTTAATCATTGTTTTGCGTTTTTTATTAAATCTTGCAATTTACTGCAAAGCAGCGAAATGGCAAGTTCATCGAAAATAAGAGCAACACTACAAAAGGAGATAAGAAGAGCACATACCTCAGTCACTTATTATCGCTGGCGTACGCCGCAGCCGTGTAACCGAGCATAGCGGCACGAACTGGCGAGGAAGCAAAGAAGAACTGTTCTGTCAGATAGCTCTTACGCTCAGCGCAAGAAGAAATATCCACCGTGGGAAAAACTCCGAGTAAGGGTGCACACACAATCCAATTCGAGAAAGTAATAAATTGTGATAATCAACCCTCATGATCATAGAACTAACCCCCGATATCAAGTCACATGACGAAGGGAAAGAGAAGGAAATCAACTGTGACAAACTGCCCTCAAATTTGGCTTCCTTAAAAATTACAAGTTCAAAAAGTATGAGAAAATCCATGCAGGCTGAAGGAAACAGCAAAACTGTGACAAATTACCCTCAGTAGGTCAGAACAAATGTGACGAACCACCCTCAAATCTGTGACAGATAACCCTCAGACTATCCTGTCGTCATGGAAGTGATATCGCGGAAGGAAAATACGATATGAGTCGTCTGGCGGCCTTTCTTTTTCTCAATGTATGAGAGGCGCATTGGAGTTCTGCTGTTAATCTCATTAACACAGACCTGCAGGAAGCGGCGGCGGAAGTCCAGGCGTTCGCTGACGCTAACTTTGAGGCAGCTGGTAACGCTCTATGATCCAGTCGATTTTCGAGAGACGATGCCTGGGCCGTCGGCTTACGATACTGACACAGGGAACAGTATAAACGCATGGCATACGGATTGGTGATTTCTTTTGTTTCACTAAGCCGAAACTGCGTAAACCGGTTCTGTAACCCGATAAAGAAGGGAATGAGATATGGGTTGATATGTACACTGTAAAGCCCTCTGGATGGACTGTGCACGTTATAAACCAAAGACATAGCCTTTCATCCACGGCATCCTCTTTGAGGCGATAAAAAAACCACTTCCTTCCCCGCGAAACTCTTCAATGCCTGCCGTATATCCTTACTGGCTTCCGCAGAGGTCAAATCCGAATATTTCAGCATATTTAGCAACATGGATCTCGCAGATACCGTCATGTTCCTGTAGGGTGCCATCAGATTTTCTGATCTGGTAGACGAACAGATACGGCATACATTGCCTGAATCCCGGGAGAGACTATATGCCGCCTCAGTGAGGTCGTTAGACTGGACGATTCGCGGGCTATCTCTACGTTTCTTGTGATTGATAACCGCTGTTTCCGCCATGCACAATCCATGTGAAGTGTGACAAGTTTTTAGATTGTCACACTAAATAAAAAAGAGTCAATAAGCAGGGATAACTGTGAAAAAACAGCTTCTTCTGAGGGCAATTTGTCACAGGGTTAAGGGTAATTTGTCACAGACAGGACTGTCATTTGAGGGTGATTTGTCACACTGAAAGGGCAGGTCTCACAACACCTTCTCTAGAACCAGGCATGGATAAAGGCCTACAAGGCGCTCTGAAAATATTGAAACTAAATAATTATAAAATGTGCCGTGGATAAGTGGATAACCCCAAGGGAAGTTTTTTCAGGCATCGTGTGTAAGCAGAATATATAAGTGCTGTTCCCTGGTGCTTCCTCGCTCACTGAACCGGGAGGGTTCGAGAAGGGGGGGCACCCCCCTTGGCGTGCGCGGTAGCGCGCGGCGGGCAGGCGTTGGTTAAAAACAAGGTAAATATTGGTTTAAAAGCAGGTTAAAAAGGCAGGTTGAGGTGGCCGAAAAAACGGGCGGAAACCCTTGCAAATGCTGGATTTTGTGCCTGTGGACAGCCCCTCAAATGTCAATAGGTGCGCCCCTCATCTGTCAGCACTCTGCCCCTCAAGTGTCAAGGATCGCGCCCCTCATCTGTCAGTAGTCGCGCCTCAAGTGTCAATACCGCAGGGCACTTATCCCCAGGCTTGTCCACATCATCTGTGAATTCGCGTAAAATCAGGCGTTTCGCCGATTTGCGAGGCTGGCCAGCTCCACGTCGCCGGCCGAAATCGAGCCTGCCCCTCATCTGTCAACGCCGCGCCGGGTGAGTCGGCCCCTCAAGTGGTGCACGTTGGCCTCATCTGTCAGTGAGGGCCAAGTTTTCCGCGAGGTATCCACAACGCCGGCGGCCGGCCGCGGTGTCTCGCACACGGCTTCGACGGCGTTTCTGGCGCGTTTGCAGGGCCATAGACGGCCGCCAGCCCAGCGGCGAGGGCAACAGCCGAGGGCTTCGCCCTGTCGCTCGACTGCGGCGAGCACTACGGTGAAGACACATCATGGTTCTGTGTTCATTAGGTTGTTCTGTCCATTGCTGACATAATCCGCTCACTTGAACGTAACACCGCACGAAGATTTCTATTGTTCCTGAAGGCATATTCAAATCGTTTTCGTTACCGCTTGCAGGCATCATGACAGAACACTACTTCCTATAAACGCCTACACAGGCTCCTGAGATTAATAATGGATGCTTACGATAATGGGAGATTTACCGACTGTTTCGTTCGCTTCTCCATCAGGATAACAGCCAGCTTCTCTGTTTAACAGACAAAAACGGCGCCTATCCACTCAGTTCCACATTTCCATATCGCCAAGGCATTTATTCTCAGGATAATTGTTTCCAGCATCGCAACCGCATCAGACTGCCGCATGGCGACACCGGTGCCGGGCAGCCACATCCAGCGCAAAAACCTTCGTGTAGACTTCCGTTGAACTGATGGACTTATGCCATCAGGCTTTGCAGAACTTTCAGCGGTATACCGGCATACAGCATGTGCATCGCATAGGAATGGCGGAACGTATGTGGTGTGACTGGAACAGAGAACGTCACACCGTCAGCAGCAGCGGCGGCAACCGCCTCCCCAATCCAGGTCCTGACCGTTCTGTCCGTCACTTCCCAGATCCGCGCTTTCTCTGTCCTTCCTGTGCGACGGTTACGCCGCTCCATGAGCTTATCGCGAATAAATACGTGACGGAAGATCACTTCGCAGAATAAATAAATCCTGGTGTCCCTGTTGATACCGGGAAGCCCTGGGCCAACTTTCAGAAGATGATCGGTTCGTAAGAGGTTCCAACTTTCACCATAATGAAATGAGATCACTACCGGGCATATTTTTGAGTTATCGAGATTTTCAGGAGCTAAGGAAGACTGGATGAAAAAGAATGGATATACCACCGTTGATATGCCAATGGCATCGTAAAGAACATTTTGAGGCATTTCAGTCAGTTGCTCAATGTACCTATAACCAGACCGTTCAGCTGGATATTACGGCCTTTTTAAAGACCGTAAAGAAAAATAAGCACAAGTTTTATCCGGCCTTTTATTCTGGCCCATTCTTTGCCGCCTGATCAATGCTTCATGCGCAATTTCGTATGGCAATGAAAGACGGTGAGCTGGTGATATGGGATAGTGTTCACCCTTGTTACACCGTTTTCCATGAGCAAACTGAAACGTTTTCATCGCTCTGGAGTGAATACCACGACGATTTCCGGCGATTTCTGCGCCTGTATTTCGCAAGATGTGGCGTGTTACGGTGAAAGCGTCGCCTATTTCCCTAAAGGGTTTATTGAGAATATGTTTTTCGTCTCAGCCAATCCCTGGGTGAGTTTCACCAGTTTTGATTTAAACGTGGCCAATATGGACAACTTCTTCGCCCCCGTTTTCACCATGGGCAAATATTATACGCAAGGCGACAAGGTGCTGATGCCGCTGGCGATTAGTGATCATGCCGTTTGTGATGGCTTCCATGTCGGCAGAATGCTTAATGAATTACAACAGTACTGCGATGAGTGGCAGGGCGGGGCGTAAGACCCTTGAGTGAGCTGATACCGCTCGCCGCAGCCGAACGACCGAGCGCAGCGAGTCAGTGAGCGAGGAAGCCTGCATAACGCGAAGTAATCTTTTCGGTTTTAAAGAAAAAGGGCAGGGTAGTAACACTTGCCCTTTTTGCGGACTGCAGCGGCCAGCTACTGGTGGGAGACCAGAAACAAAAAAAGGCCCCCCGTAGGGAGGCCTTCGATAATTGGACTATCCCCTAAACTTCAAAGGACCAAAACGAAAAAAGACGCTTTTCAGCGTCTTATTGCTCGTCTTTGGTACCGAGTTATTAATATGCGCGCCGCGTTATCTGGAAAACCGAGGCCAAAAGACGTGCGTCTTCAATATGCATTGAGTACTGCCGCCAAGATGGATGTAATGCCGGCGCAGCCGGTTGTGCCTTTAGCAAGGTACTGTGCACCTCGTCCCGCCGCCAGCAGAACGTTGCCAAGCGATTGACCATTTAATAGTGACCAGTCAAAACGTTGCCCGCTTCCACCCTGGTG
+
11*)(''&$%&&&$&*)*2>@BACFHHIJJDEEFJJGIJJJJEDCD@F=<<=<0/,+(&''0//589:=@00.&&&&))'()&%%%%%),,(&''**.CBCA??>==?>BCBDCBDH:::::<;9AA<B@?FGEFGI@@<<>C/.++++---/0*+)))))==>AABFGGJJHHJHJIJIEGEJEECFHGC?B@<<:;<DEJ4444B4*))()))-*)*-'(()*(()*2@<<==FJJIIJJGGHJIJHGHJJJFEFFJJJGHJGJJHJ-,,/*(((+*,.+(''(+/4.4.-1,&&&%-0/06<::<>43339<8:::9:::E?<11.-**'''&&%%&(&(*&&'((+++.4BBFGGJJGJGJJJGJJJIHJJJJJJEJJJHIHDIJJFFC@@@>?@D@650(('(*,,->=?6555999;DE@@@@EHFA@,)(()'&)&%'(&&&&559:94>;;;:::8-))*768@AA;BDF=AAJJIJHEGEHIJJDFGJJGIJGJIHI@??@GFGJFDA81//1/6971111;:,,-8<768619:;JIJIJJJFEGHGJGJFF??@D<<<55453<68BEEJJGJJHA:;9(''(8762223./.1-'&%&'%(''('&')*;===JJJIJJGJJJGJJFGJJJIJJJJJJIHJJJIJJDEB.,++/34+++,BBCEJEEJJHJGJG999=E@B>?@)(((47<=E>><;(''*,-((441333:FFGEJJJFE55-&&%%'((*24>@BDFDJJFCGFJFGDJCCBHJHJJIHHGGDJGJJFJJJHGGJJJGJJJGJJEJJGHJFHEGGJE=<==AGJCHEGHJEHDIJJJHFDEGJIGJGJEJJHJGGHCCBDFJ?BB9888I=<<<<JHFFGGJJIJHIHHFGJJHJJJJHJJG9=?3FACB@GJFDGEABBAHEJDJJJJDDJJHBCA?42255?AA?73<BACEHEJJHJJIIGECFJ>871121441*%%%%%(,(((%%%%$#$%%%&%'4687569<>BC??@AD878@A99::;555555JIF@??@FEGI==<><<<<<23323+('('((&'%&$$%&546>CIEJJHHEF@??=55555450//,,.+--;>><=>AC<8335<AB<;GDFJGGIGJJJDFGIIIGED@@@@GJFHJJGBDDBJGHEIFJFJDFD@?0***+(+,011..%%%%%(,,,,+)%%%%**((%%%&(&&&'-'&&'%$$%'%%$$$$&$-113@CCB<;;<4;401-.-)(('(()+7>>BCDJJHEADCDIIJIJJJHJJHJDI@JJFHJGJJJEJJBJJJJIJJEDFEJJHJJHJJJIFFEJGJJJJIHGHEJIJHJ>BCJEJJHE5211989:<IH??;7----CHJJJIGFJJJJJIJDDGHEEEDBCGG===ID@>=@@AHJHJFJGGEHDJFGGEFFHJJJJJJJIJJJJJHDDDJJJHJJJJC@BBGEDE??=9::;>CEB5:55433338<=BB?:55*))))0366799BA?>??@AC?77-..023227::211679=3345AFFJFHIHDJAJFJA@<=HDHJFJJJGHHJIHJJJEDCGFHJFFDCDB3'&$&%%$$&&&1>@A>>?AEEFJB@?55IJFFFAAAAIDGGC/.+)*)'(&&'()+''$$%%$$$$%(13=;>>??<<JJJJHFJCBAABAEDHBAB71100/.,&&&68@CB@@?CED-+***&&$#$&(-((--56467=?87)(((.,,+**++++.97777>>CFD@>99;<JEHJEGEAA?=>AD=;<>BJJFGIIGHHGHJJJIHFFDJJGGDDDHJGJJEEHEGEHIEHJGA;A8;7DCDEEHHIFIGFFHHFHEEGGED?@@@G;;CBA61,))).//7666;**((%&%&($$####$$$#%&$$%*+-,)+>8::<<;<::>>>>?A=<4*%%$%*,,,'''**+-.0**((*+-,'5455922ADDB<<<779:BB@?A@@?>>=<==?BA??>AA@@@?;8879=>@A>43+071--:9:99<;>A@@;6667;<=8889?:9899943423344568;<<?A>>=>;?<;::<;;;<=<<;;=<<=CD<22224335++++*,,-,+++.0*))''&&$$$#%%$&&%'(,,)09<;:98:::876688;:99;::9410)('&'&%%$%&&'2;0//093411314+*'&((++239=???==<:8988775676889=<510)4///&%%%'*/6889:;;=;:9:;<::::<===AA@76679;<;<==<8887605:<;<777721.1/--,,.-,.*)()&(.-.=>;;9:;<<<<=?ABD@@?AA>:9;999;;;;;;:;2*))'/+3349;::878;<><<=::::=>>>=>>???>==;<<<==@:9:==@3338<=<900%%%&++39:>????A@B@>98888:+*)&))''&(.02134689999;<>000/3((&.12(&&%'*,++&%%&''%$$$$$$&($%#$'&&&&((013:;<<:999<<@><9=<>@?@?;<<;..22EFFDFEDJEJECJDJHJJJIFJFJEFDGJE?><11-)36;EIJGJJI=656))*+&%%&)*+,<=<=<=-./5;;89FCDC@B1002;<756(//?GECEF888100&&'&''''((&''''&&%#$%&((*)(((+)..$$$%%&&&(5<A@CFGIF??>94('&&((&$$$&%'&$$$%*++,+++1<EEBAFHHJHDFJGIHGHCHJJGGE@?320/055%%%%'&'')2+A5544;;;8799JJJJIIJDBDCFJCHB>:;444-,-.6589>==<<DCJDJFJCBBBDH/-,)..&%$$'(:?A?@?@9888=9::767677--(&.2569=?EDGJIJIJJJGIJJJFJJHEJJHIEFGCJJJFIJJIDC@>>6655/..+10++,-;ABJJJBBHECA@>64*:DCABEBB7-)AAJGGJJ@@@BAB9989GDJEHHJBJ99A6C2112BJFG@7CC@>>3335>BCHGEJJJJJJJJJJDGDE>8889I?@,(''(+((&%%$&%'$##&&.---434?AEEIJFJIJIEBAB?<2114GBBGHIJD@@:::;=9ABAIEJJFHCAADGJJIJJJJDEDEJIHGJHJJIIHIGEFJCHGJDB322.+*.///289CDFHFJ???@CFJIFDE;:;:ICHIFJHJJEFJJDBA<;:89:<ACJJEGCCGHFJJHBBECJFJJIIHIJHJFJ544-,%$#$$$$&%$$&'35??ABBHJJEEHJB<<<444454++'')+558:JDAA200?J??@>B776-(()'%%%%()676767478888;<9778/-+,../61118BJJIJGJJJIJJFGHHJFGJH@99;=FD****11..//((((-..1//135ACB;;;:66511+)*.4,'&&(781///410000223<<<=3332.--)(&&&&..ADJJBA<@>>>=D765,778989>;...0--,,-/'&%%####$,,-.-/22/74579@54<::<;HJBB?>?D@:D;((('&&(+,&%%%&&&556:;90))))/,&&'%%%%&126<A66680++)*+7:?ACCC@A@@>0,)&&*6CIAA>>@?,+++8('&(/,+(&&&(*)*'('''(.29=@@@FJEBA@BJEIJFDD@88?<<@GJEJJJHEDEFJJGDFDBB@AEABBCFJFJJJFGJJCE9++*,0//0/::510)*8868=B?>?BFIJJJHJJJJJJJHFJJHHIDEDFDBB----:::;JGEJEJIHHJJHJGIJCDDCH;/('%%%@EIFEJJHEECJEEDCFIJIFCB8888?@@BJ:9:;JGI===><@AA9989EFJFJJJJJEJIDI?4444665::FFG@:B3+++,<;'JGDJJJJGGCJEEAEF8JDJHF6555BGGIFIHGIIJGIEGHECDCFHFJJJJJJJJ@=<<7,&%$%&'.1//101)((*11596683+++-,/2>@>>>AGFJ?>>>@DGDHFJG=:92*>64449:=?AG@@?>@6(('(*))''(()'&%$$$&/127-.:876;89<FJJDBBBJEFC?EDB?0/..3,*,,*)(&).0...045@B90000?J7666FGEJF@99@>>><0..,++('%%%&%&(''(*-0,,)'+/>@@6666ECBBD****50/008</(('(+*++.=DCB;(''',())*&&,)'&'''''**11:==>GHJJJFJEJJJJJHIJJJJEEJIICFJEJJJJJIJJEHJGHJJJJIJGJFJIEEDGGCB;B>??;:<>GGHHFJIIIIFJH7777?8761/.''%%&&'')0*..,),-)1*'&'(&%%'''''(,-**)(,/040112:?CGJ@AA?FDFC?88:@?<:;<;7733325334EJFGJGGCA@EJGJIJHIFJJJJJJJIJJIDFJJJJEFFEJGJJJG>888JJJJGDEGDJEJJJFEHJJJEJ<<:;A40+'6.-+*)&&&&+/0''&&)*))(*++)-,+,.4..A@DIJJJBF888786++<82((%%%&('&')+<89..JHJJGIJJJJJJJJJJHJJJJIFI?9:9:89@?BFHIHJJH@JJGJHJEJJJJHJJJJJJJIFIGJIIJIJJJJJGJJGJJJJJHJJHFHDG>....=:==DDCJHCFBBADEIFFGGJJJIHJHFIIGJIJJJGJEIFJIJJHHJJJJEA@GEEC><<7.-*'$$$#%&/11;BCBGJGGFFBB;9:<IJJHJJJEIEAA==FEEDJJFHJHGFHHJEEJIE?>>HIGBGEGIJGJJJJH444IJ77))--17036)35<?DCFHGHCIDCABJCBCCJJIEFEAAA@554569841213;<>>=66EDEFJGGCBEIHJFFEBBBBGJGEGJJJIJFJJJHJJJJEEHJJGFIHEHFJFIFJIG<CEDE****-**''(/5:>>576<6.(''(//634545562...=@A1//%%&(+++++.1386789EFFHHFBECEJJA@::DFJHGJCEF-'&&'-*+++21122999GHHHFDIE@??@A@?A>;;BE:../1HGGGFG9777BBCJGICDCEG@@<700..1233.+.0//.,,./757@DECIC@?==48+''')+&'(&%%%%2:4222;DHGHJJJHGDCBCC?>257'%%%%&$%&&(%%&&%$$$%%%&'%'((('&'')'%%&%%%##$&*'(++(&&&'%%%'&&($$#$%$%'&'''(-,**++'&&%&)'&&&(),++/8>?AGEHCJJEFEJGIGJJJJJHHHD750-,-/0:::9777@CIFFHE@A@A6+'(&4364-**'&%
@Glass_T7V_5_D3_12_2_19
TTTGCCATGCTCCTGAACCCATATCTCATTCCCTTCTTTATCGGGTTACAGAACCGGTTTACGCAGTTTCGGCTTAGTGAAACAAAAAGAAATCACCAATCCGTATGCCATGCGTTTATACGAATCCCTGTGTCAGTATCGTAAGCCGGATGGCTCAGGCATCGTCTCTCTGAAAATCGACTGGATCATAGAGCGTTACCAGCTGCCTCAAAGTTACCAGCGTATGCCTGACTTCCGCCGCCGCTTCCTGCAGGTCTGTGTTAATGGGATCAGACAGCAGAACTCCAATGCGCCTCTCATACATTGAGAAAAAGAAAGGCCGCCAGACGACTCATATCGTATTTTCCTTCCGCGATATCACTTCCATGACGACAGGATAGTCTGAGGGTTATCTGTCACAGATTTGAGGGTGGTTCGTCACATTTGTTCTGACCTACTGGTAACTGTCACAGTTTGCTGTTTCCTTCAGCCTGCATGGATTTTCTCATACTTTGAACTGTAATTTTTAAGGAAGCCAAATTTGAGGGCAGTTTGTCACAGTTGATTTCCTCTCTTTCCCTTCGTCATGTGACTTGATATCGGGGGTTAGTTCGTCATCATTGATGAGGGTTGATTATCACAGTTTATTCTTCTGAATTGGCTATCCGCGTGTGTACCTCTACCTGGAGTTTTTTCCCACGGTGGATATTTCTTCTTGCGCTGAGCGTAAGAGCTATCTGACAGAACAGTTCTTCTTTGCTTCCTCGCCGGTTAGTTCGCTATGCTCGGTTACACGGCTGCGGCGAGCGCTAGTGATAATAAGTGACTGAGGTATGTGCTCTTCTTATCTCCTTTTGTAGTGTTGCTCTTATTTTAAACAACTTTGCGGTTTTTTGATGACTTTGCGATTTTGTTGTTGCTTTGCAGTAAACTGCAAGATTTAATAAAAAAACGCAAAGCAATAGATAAAGGATGTTCAGAATGAAACTCATGGAAACACTTAACCAGTGCATAAACGCTGGTCATGAAATGACGAAGGCTATCGCCATTGCACAGTTTAATGATGACAGCCCGGAAGCGAGGAAAATAACCCGGCGCTGGAGAATAGGTGAACAGCGGATTTCGTTGGGGTTTCTTCTCAGGCTATCAGAGATGCCGAGAAAGCAGGGCGACTACCGCACCCGGATATGGAAATTCGAGGACGGGTTGAGCAACGTGTTGGTTATACGAACTGAACAAATTAATCATATGCGTGATGTGTTTGGTACGCGATTGCGACGTGCTGAAGACGTATTTCCACCGGTGATCGGGGTTGCTGCCATAAAGGTGGCGTTTTACAAAACCTCAGTTTCTGTTGCATCTTGCTCAGGATCTGGCTCTGAAGGGGCTACGTGTTTTGCTCGTGGAAGGTAACGACCCCCAGGGAACAGCCTCAATGTATCACGGATGGGTACCAGATCTTCATATTAGCCGCATACAAGCACTTTCCTGCCTTTCTATCTTGGGGAGGACGATGTCACTTATGCAATAAAGCCCACTTGCTGGCCGGGGCTTGACATTATTCCTTCCTGTCTGGCTCTGCACCGTATTGAAACTGAGTTAATGGGCAAATTTGATGAAGGTAAACTGCCCACCGATCCACACCTGATGCTCCGACTGGCCATTGAAACTGTTGCTCATGACTATGATGTCATAGTTATTGACAGCGCCTAACCTGGGTATCGGCACGATTAATGTCGTATGTGCTGCTGATGTGCTGATTGTTCCCACGCCTGCTGAGTTGTTTGACTACACCTCCGCACTGCAGTTTTTCGATATGCTTCGTGATCTGCTCAAGAACGTTGATCTTTAAAGGGTTTGAGCCTGATGTTGAGTATTTTGCTTACCAAATACAGCAATAGTAATGGCTCTCAGTCCCCGTGGATGGAGGAGCAAATTCGGGATGCCTGGGGAAGCATGGTTCTAAAAAATGTTGCTAAGTGAAACGGATGAAGTTGGTAAAGGTCAGATCCGGATGAGAACTGTTTTTGAACAGGCCGTTGATCGACGCTTCTTCAACTGGTGCCTGGAGAAATGCTGCTTTCTATTTGGGAACCTGTCTGCAATGAAATTTTCAATCGTCTGATTAAACCACGCTGGGAGATTAGATAATGAAGCGTGCGCCTGTTATTCCAAAACATACGCTGGATACCGAACCGGTTGAAGATACTTGGCTCTCGACACCAGCTGCCCCGATGGTGGATTCGTTAATTGCGCGCGTTAGGAGTAATGGCTGGCGTGGCTTATGCCCCTGTATGTGGTCGGGATGTGAAGTTTACTCTTGAAGTGCTCCGGGGTGATAGTGTCGAAGCCTCTGGGTATGGTCAGGTAATGAACGTGACCAGGAGCTGCTTACTGAGGACGCACTGGATGATCTCATCCCTTCTTTTCTACTGACTGGTCAACAGACACCGGCGTTCGGTCGAAGAGTATCTGGTGTCATAGAAATTGCCGATGGGAGTCGCCGTCGTAAAGCTGCTGCACTTACCGAAAGTGATTATCGTGTTCTGGTTGGCGAGCTGGATGATGAGCAGATGGCTGCATTATCCAGATTGGGTAACGATTATCGCCCAACAAGTGCTTATGAACGTGGTCAGCGTTATGCAAGCCGATTGCAGAATGAATTTGCTGGAAATATTTCTGCGCTGGCTGATGCGGAAAATATTTCACGTAAGATTATTACCCGCTGTATCAACACCGCCAAATTGCCTAAATCGTTGTTGCTCTTTTTCTCACCCCGGTGAACTATCTGCCCGGTCAGGTGATGCACTTAAAAGGTTTGGTCAAAATTTTAAGCAGCAGGCATCTAACCTTCATGAGCAGAAAAAGCTGGGGTGATATTTGAAGCTGAAGAAGTTATCACTCTTTTAACTTCTGTGCTTAAAACGTCATCTGCATCAAGAACTAGTTTAAGCTCACGACATCAGTTTGCTCCTGGAGCGACGGTGTTATTTAAGGGCGATAAAATGGTGCTTAACCTGGACAGGTCCCGTGTTCCAACTGAAGTATGAGAAAATTGAGGCCATTCTAAGGAACTTGAAAAGCCAGCACCCTGATGCGACCACGTTTTGATCTCTGCTCTGTATTACTGGGTGACTGCTGACGAAAGCATAACTGGCCTGAATATTCTCTCTGGGCCCACTGTAAGATTCTATCGTCGGTCTGATAATCAGACTGGGACCACGGTCCCACTCGTATCGTCGGTCTGATTATTAGTTGCTGGGACCACACGGTCCCACTCGTATCGTCGGTCTGATAATCAGACTGGGACCACGGTCCCACTCGTATCGTCGGTCTGATTATTAGTCTGGGACCATGGTCCCACTCGTATCGTCGGTCTGATTATTAGTCTGGGACAGCGGTTCCACTCGTATCGTCGGTCTGATTATTAGTCTGGAACCACGGTCCCAGCTGGTATCGTCGGTCTGATTATTAGTCTGGGACCACGGTCCCACTCGTATCGTCGGTCTGATTATTAGTCTGGGACCACAATCCCACTCGTGTTGTCGGTCTGATTATCGGTCTGGGACCACGGTCCCACTTGTATTGTCAATCAGACTATCAGCGTGAAACTACGATTCCATCAATGCCTGTCAAGGGCAAGTATTGACATGTGACCGGCTAGCGTCGAGTTTCACCTGTTTTACGTAAAAACCCGCTTCGGCGGGTTTTTCTTTGGTCATCGAGTGATTACAAAGCTTCCATGGTGCCACCTGACGTCTAAGAAACCATTATTATCATGACATTAACCTATAAAAATAGGCGTATCACGAGGCAGAATTTCAGATAAAAAAAATCCTTAGCTTTCGCTAAGGATGATTCTGGAATTCGCGGCCGCTTCTAGAGTTATGACAACTTGACGGCTACATCATTCACTTTTTCTTCACAACCGGCACGGAACTCACTGACTGCTGCGGGTGCCGTTTTAAATACCCGCGAGAAATAAGTAGATCGTCAAAACCAACATTGCGACCGACGGTGGCGATAGGCATCCGGGTGGTGCTCAAAAGCAGCTTCGCCTGGCTGATACGTTGGTCCTCGCGCCAGCTCCGACGCTAATCCCTAACTGCTTAGCAGAAAGATGTGACAGACGCGACGGCGACAAGCAAACATGCTGTGCGACGCTGGCGATATCGAAATTTGCTGTCTGCCAGGTGATCGCTGATGTACTGACAAGCCTCGCGTACCCGATTATCCATCGGTGGATGAAGCATTCGTTAATCGCTTCCATGCGCCGCAGTAACAATTGCTCAAGCAGATTTATCGCCAGCAGCTCCGAATAGCGCCCTTCCCCTTTGCCCGGCGTTAATGATTTGCCCAAACAGGTCGCTGAAATGCGGCTGGTGCGCTTCATCCGGGCGAAAGAACCCGTATTGGCAAATATTGACGGCCAGTTAAGCCATTCATGCCAGTAGGCGCGCGGACGAAAGTAAACCCACTGGTGATACCATTCGCGAGCCTCCGGATGACGACCGTAGTGATGAATCTCTCCTGGCGGGAACAGCAAAATCTGCGCCCGGTAGGCAAACAAATTCTCGTCCCTGATTTTTCACCACCCCCTGACCGCGAATGGTGAGATTGAGAATATAACCTTTCATTCCCAGCGGTCGGTGGATGAAAAAAATCGAGATAACCGTTGGCCTCAATCGGCGTTAAACCCGCCACCAGATGGGCATTAAACAGTATCCCGGCAGCAGGGGATCATTTTGCGCTTCAGCCATACTTTTCATACTCCCGCCATTCGCGAGAAGAAACCAATTGTCCATATTGCATCAGACATTGCCGTCACTGCGTCTTTTACTGGCTCTTCTCGCTAACCAAACCGGTAACCCGCTTATTAAAAGCATTCTGTAACAAAGCGGGACCAAAGCCATGACAAAAACGCGTAACAAAGATGCTATCATCGCCGGCAGAAAAGTTCACATTGATTATTTGCACGGCGTCACACTTTGCTATGCCATAGCATTTTTATCCATATTCAGTTAAGCGGAATCCTACCTGACGCTTTTTATCGCAACTCTCTACTGTTTCTCCATACCAGTTTTTGGGCTAGCTACTAGAGAACTTTTCGGATCAAGCTATGAAGGACGCAAAGAGGGAACTAAACACTTTACTAGAGAAAGAGGAGAATGCTAGATGGGTCAAAGTAGCGATGAAGCCAACGCTCCCGTTGCAGGGCAGTTTGCGCTTCCCCTGAGTGCCACCTTTGGCTTACGGGGATCGCGTACGCAAGAAATCTGGTGCCGCTTGGCAGGGTCAAGTCGTCGGTTGGTATTGCACAAAACTCACTCCTGAAGGCTATACAGATCAGAGTCCGAATCCCCACCAGGCTCAGTGCAAATTTATCCTGTGGCTGCACTTGAACGTGTGGCCTAATAACTCGGTACCAAATTCCAGGAAAAAGAGGCCTCCCGAAAGGGGGGCCTTTTTTCGTTTTCGTACCGCATCCACCTGTGCGGACCTCGGTACCAAATTCCCAGAAAAGAGACGCTTTCGAGCGTCTTTTTTCGTTTCGTCCCATCGAGTGGCGCGCTTAGTTCCTCGTTTTCTCTCGTTGGAAGAAGAAGAAACGAGAAACTAAATACTAGAGTCACACAGGACTACTAGATGATGCAAACCGTTTTAGCGAAAATCGTCGCAGACAAGGCGATTTGGGTAGAAGCTCCGCAAACAGCAGCAACCGCTGGCCAGTTTTCAGAATGAGGTTCAGCCGAGCACGCGACATTTTTATGATGCGCTACAGGGTGCGCGCACGGCGTTTATTCTGGAGTGCAAGAAAGCGTCGCCGTCAAAAGGCGTGATCCCGTGATGATTTCGATCCAGCACGCATCTGCAGCCATTTATAAACATTACGCTTCGGCAATTTCGGTGCTGACTGATGAGAAATATTTTCAGGGGAGCTTTAATTTCCTCCCCATCGTCAGCCAAATCGCCCCGCAGCCGATTTTTATGTAAAGACTTCATTATCGACCCTTACCAGATCTATCTGGCGCGCTATTACCAGGCCGATGCCTGCTTATTAATGCTTTCAGTACTGGATGACGACCAATATCGCCAGCTTGCCGCCGTCGCTCACAGTCTGGAGATGGGGGTGCTGACCGAAGTCAGTAATGAAGAGGAACAGGAGCGCGCCATTGCATTGGGAGCAAAGATTACCGTGGCATCAGACAACCGCGATCTGCGTGATTTGTCGATTGATCTCAACCGTACCCGCGAGCTACCGAAACTGGGGCACAACGTGACGGTAATGGCAGAATCCGGCATCAATACTTACGCTCAGGTGCGCGAGTTAAGCCACTTCGCTAACGGTTTTCTGATTGGTTCGGCGTTGATGGCCCATGACGATTTGCACGCCGCCGTGCGCCGGGTGTTGCTGGGTGAGAATAAAGTATGTGGCCTGACGCGTGGGCAAGATGCTAAAGCAGCTTATGACGCGGGCGCGATTTACGGTGGGGTTGATTTTGTTGCGACATCACCGCGTTGCGTCAACGTTGAACAGGCGCAGGAAGTGATGGCTGCGGCACCGTTGCAGTATGTTGGCGGTGTTTCCGCAATCACGATATTGCCGATGTGGTGGACAAAGCTAAGGTGTTATCGCTGGCGGCAGTGCAACTGCATGGTAATGAAGAACAGCTGTATATCGATACGCTGCGTGAAGCTCTGCCAGCACATGTTGCCATCTGGAAAGCATTAAGCGTCGGTGAAACCCTGCCCGCCCGCGAGTTTCAGCACGTTGATAAATATGTTTTAGACAACGGCCAGGGTGGAAGCGGGCAACGTTTTGACTGGTCACTATTAAATGGTCAATCGCTTGGCAACGTTCTGCTGGCGGGGGGCTTAGGCGCAGATAACTGCGTGGAAGCGGCACAAACCGGCTGCGCCGGACTTGATTTTAATTCTGCTGTAGAGTCGCAACCGGGCATCAAAGACGCACGTCTTTTGGCCTCGGTTTTCCAGACGCTGCGCGCATATTAATAACTCGGTACCAAAGACGAACAATAAGACGCTGAAAAGCGTCTTTTTTCGTTTTGGTCCTTTGAAGTTTAGGGGATAGTCCAATTATTGAAGGCCTCCCTAACGGGGGGCCTTTTTTTGTTTCTGGTCTCCCTACTAGTAGCGGCCGCTGCAGTCCGGCAAAAAAGGACCGTGTCACCACCCTGCCCTTTTTCTTTAAAACCGAAAAGATTACTTCGCGTTATGCAGGCTTCCTCGCTCACTGACTCGCTGCGCTCGGTCGTTCGGCTGCGGCGAGCGGTATCAGCTCACTCAAAGGGTCTTACGCCCCGCCCTGCCACTCATCGCAGTACTGTTGTAATTCATTAAGCATTCTGCCGACATGGAAGCCATCACAAACGGCATGATGAACCTGAATCGCCAGCGGCATCAGCACCTTGTCGCCTTGCGTTATAATATTTTCCATGGTGAAAACGGGGGCGAAGAAGTTGTCCATATTGGCCACGTTTAAATCAAAACTGGTGGAACTCACCAGATGGCTGAGACGAAAAACATATTCTCAATAAACCCTTTAGGGAAATAGGCCAGGTTTTCACCGTAACACGCCACATCTTGCGAATATATGTGTAGAAACTGCCGGAAATCGTCGTGGTATTCACTCCAGAGCGATGAAAACGTTTCAGTTTGCTCATGGAAAACGGTGTAACAAGGGTGAACACTATCCCATATCACCAGCTCACCGTCTTTCATTGCCATACGAAATTCCGGATGAGCATTCATCAGGCGGGCAAGAATGTGAATAAAGGCCGGATAAAACTTGTGCTTATTTTTCTTACGGTCTTTAAAAAGGCCGTAATATCCCAGCTGAACGGTCTGGTTATAGGTACATTGAGCAGATCGCTGAATGCCTCAAAATGTTCTTTACGATGCCATTGGGATATATCAACGGTGGTATATCCAGTGATTTTTTTCTCCATTTTAGCTTCCTTAGCTCCTGAAAATCTCGATAACTCAAAAAATACGCCCGGTAGTGATCTTATTTCATTATGGTGAAAGTTGGAACCTACGTGCCGATCAACGTCTCATTTTCCGCCAAAAGTTCCGCCCAGGGCTTCCCGGTATCAACAGGGACACCAGGATTTATTTATTCTGCGAAGTGATCTTCCGTCACAGGTATTTATTCGCGATAAGCTCATGGAGCGGCGTAACCGTCGCACAGGAAGGACAGAGAAAGCGCGGATCTGGGAAGTAACAGACAGAACAGTAGGACCTGGATTCAGCGCGGTTGCCGCCGCTGCTGCTGACGGTGTGACGTTCTCTGTTCCGGTCACACCACATACGTTGGCCGAATTCCTATGCGATGCACATGCTGTATGCCGGTATACCGCTGAAAGTTCTGCAAAGCCTGATGGGACATAGTCCAGTCAGTTTCAACGGAAGTCTACACGAAGGTTTTTGCGCTGGATGTGGCTGCCCGGCACCGGGTGCAGTTTGCGATGCCGGAGTCTGATGCGGTTGCGATGCTGAAACAATTATCCTGAGAATAAATGCCTTGGCCTTTATATGGAAATGTGGAACTGAGTGGATATGCTGTTTTGTCTGTTAAACAGAGAAGCTGGCTGTTTATCCACTGAGAAGCGAACGAAACAGTCGGGAAAATCTCCCATTATCGTAGAGATCCGCATTATTAATCTCAGGAGCCTGTGTATTCATTATAAGGAAGTAGTGTTCTGTAGTATGATGCCTGCAAGCGGTAACGAAAACGATTTGAATATGCCTTCAGGAACAATCAAAATCTTGGTGATCTCGTTGAAGTGGAGCGGATTATGTCAGCAATGGACAGAACAACCTAATGAACACGAACCATGATGTGGTCTGTCCTTAGCCAGTAGTGCTCGCCGCAGTCAAGCAACAGGGCGAAGCCCTCGGCTGGTACCCTCGCCGCTGGGCTGGCGGCCGTCTATGGCCCTGCAAACGCGCCAGAAACGCCGTCGAAGCCGTGTGCGAGACGCGGCCGGCCGCCGGCGTTGTGGATACCTCGCGGAAAACTTGGCCCTCACTGACAGTAGGGGGCGGACGTTGACACTTGAGGGGCCGACTCACCCGGCGCGGCGTTGACAGATGAGGGGCAGGCTCGATTTCGGCCGGCGACGTGGAGCTGGCCAGCCTCGCAAATCGGCGAAAACGCCTGATTTTACGCGAGTTTCCCACAGATGATGTGGACAAGCCTGGGGATAAGTGCCCTGCGGTCTCAACACTCGAGGGGCGCGACTACTGACAGTAGGGGCGCGATCCTTGACACTTGAGGGGCAGAGTGCTGACAGATGAGGGCGCACCTATTGACGTTTGGGGCTGTCCCACAGGCAGAAAATCCAGCATTTGCAAGGGTTTCCGCCCGTTTTTCGGCCAGACCGCTAACCTGTCTTTTAACCTGCTTTTAAACCAATATTTATAAACCTTGTTTTTAACCAGGGCTGCGCCCTGTGCGCGTGACCGCGCACGCCGAAGGGGGGTGCCCCCTCTCGAACCCTCCCGGTCGAGTGAGCGAGGAAGCACCAGGGAACAGCACTTATATATTCTGCTTACACACGATGCCTGAAAAAACTTCCCTTGGGGTTATCCACTTATCCACGGGGATATTTTTATAATTATTTTTTTTATAGTTTTTAAATCTTCTTTTTTAGAGCGCCTTGTAGGCCTTTATCCATGCTGGTTCTAGAGAAGGTGTTGTGACAAACTGCCCTTTCAGTGTGACAAATCACCCTCAAATGACAGTCCTGTCTGTGACAAGATTGCCCTTAACCCTGTGACAAATTGCCCTCAGAAGAAGCTGTTTTTTCACAAAGTTATCCCTGCTTATTGACTCTTTTTTATTTAGTGTGACAATCTAAAAACTTGTCACACTTCACATACGGATCTGTCATGGCGGAAACAGCGGTTATCAATCACAAGAAACATTAAAAAGTCACGCAGATCGTCCAGTCAAACGACCTCACTGAGGCGGCATATAGTCTCTCCCGGGATCAAAACGTATGCTGTATATCTTCAGTTGACCAGATCAGAAAATCTGATGGCACCCTACAGGAACATGACGGTATCTGCGAGATCCATGTTGCTAAATATGCTGAAATATCCGGATTGACCTCTGCGGAAGCCGGTTAGAGGATATACGGCAGGCGTTAAAGGTTGGGGAAGGAAGTGGTTTTTTATCGCCCTGAAGAGGATGCCGGCGATGAAAAAGGCTATGAATCTTTCCTTGGTTTATCAAACGTGCGCACGGTCCT
+
.-+&&&%'&&&$$%%&((+,,01243//230?=6D<=AE8JJIJIHJIJHGFIFJJGJFHHHJJ?:7751:;<JJIJDEHGDB=;;>CJFCIEJABC0//032228>?DJGJJJGJJJJJD****+?CJIJJJJJJHJJDBFA@=?@>FB@=<=>@@@AD5555B975444ACJGIJC....B@??644000357775@AAGFGJHHJHGGFJJJJHJJJFJIHJGGHJGHJJGGJBCHHJIJJJHJJHHJJJJJJGIJJFF===:,+++6-(%&&++9=FIGJFIFHHJJJJJJJJDIJFHEDE??>>>C?CD4BBDGJIGJJIIJEBJFHJFJHJJIJJEDEJJ:9;1D=IHHJJHJ7777=>=JJJJGJJJJIJJHGJBECBHFHJJCEFDFB>=?BBBFDFCI;:86.--,,,,-6=>DJFEDGJFBB@@?2.)'%&**$$$$&%&&&)(*(&')58>ABACCHGJJHGJJJGIJHJJHBB99D+)((C8==>JJGIHJJJJJJGIJGJHIJFHIFJJCE@@==*)))2/*(((()//''''2*66')''(/+>>AD*DFFGJHJJHGIEFHIJJCABBJJJA>99:99<<>ABDD?>>@8768//.'&&&&(-././00>888----0:::;GFFEJJJFHJHJIHHFJIJJGEIGJIFEE@A:984AJCD=9FIIIJJHHJJJIJJIJJGJJIJHEJHJDDB<;;:;8//11139<ACDJHJJJJJJFJHFADHEBFB1//0'''()))+'/=AFDHDJFIFEGDHDFECEG>===DGEHFFCDAAABJJIJIJHIFJGC=8.)))?@@BB?>;;>22104(((9>??@@D;;:;HJIJHJJJEFJJJECJIBAA?@CAEJJJHJHJJEEGFJDBDGFJCEBCCEA986A>;::91--'(''(1,,+,12<AAAD==<73)''-55/.)((((&&&($#$$%8@@ADA?@;;;>ED@AHHEBCDJJJHJJG?>>?ADEDGEECGCBCEJJ====FJA@?>>@BD89?8989GJJJJGJJJIJJJIIJJIHIFEHIJJJJGJJGD?JJIHJJJJJJJFJJJJHIJHAFIEJJFFA774573333*((&&%&'(--.1)((*;;GIHIJDBC;<<::::JFDA>>>@EIBCC>===AGHIEJJJJJJJJIHJ:9::D-*IDHJFEEGHJJJHJJJGFD@@@AJCBBB6555<;;0.4-7/066)(((...>@@?>><***())).-.=@GHHJJ<=<64447ABCBCECFJJHHHDJJJJGJFIJ@@?@=;<=:=<;?A@AB6444FBC?>><?>.755539;;;;CDBEIFC:89<?73--664@3211.)('()(()022432//6689DDDEHDGJGJJJFJDEGFEECCDFG===BCEJDJHGJJBB?=@8C9<=A>JJEFDAA;5558=8779=70++*,,0+*,+***+:8457776&$$$&'$&$$$$%%$$%'+'.8@AEGJ>9@655543220,&%*1115BFGDDCFGJGJFEGJJJJJJHIIHED5555GGEGIJHJEJJDJAAA?BCBCDBH@JJJGHJJJFJJFGJJIHEGJJEGJJJFFHHEJJJIJJJJ@@>?@HJJHGHJJGJJHJJHJIJ;777?@CJAE>>>>GHJJJGJJCFJEJFJJFGJGJIJJJIJJJFIJJJJJJIJJJJJJHJJJJJJJDB@?@C211/5,)))JHJJGJIFFFFFFJJGIFJJGJJJJJFJHJHJGJJHHIECJIJJIJHJJJJJJJGGJJIJHJJI<99:;BJDJJJJHJJHEHGHGBFGDCC@0.,,,4;99;<DG1,++)))/34('&&&$%()488=>>=CCBA;,'(--.,)1/*,,-/654++2,&%%%,122911.-*,1-.00894444578;;;CJJJJJFDEJHHFEGHEJHJEDCFBD9998***+2/**,4,,.,,.--8;<<;<?AAFFJJIFJJ9766;9.*'%%%&)*+9IFFDJJJGJFJJJJJJIJJJ8))*9:???EJJJGEFJJJJJGAH899954547&&&&--*(('')+)&'0-8;;=:9945438=DHE:99:=C.---94==>CB<<<BHIHGFJ4435A=>=@AABCCB9***-=>?B=55=??JJJIJJEH4434JFEJJJJJIGIJGJJJJIJFJGIJJJJB6667DDDHJJIJJDEJ94233&%%&*+7111131//-&%)''$$$%%$$$668<<7;9<C@::99:<ABCCEEDEFFIEAJEA<;44438<-))*===>FID?>=&&&%$$$##%%'%&-,+,@BECJJFGJABBAJJJJHJIFJJJJGIHJJJJGIJIJJ>=4JJJGIFE....7%%').'(*+--..GJJJJJJGJHJIGJ8CFJJJHJGDBEGDJGFFDGH?@?>@EGJJEGCACFFJJIFJC>85911419:;<@HA=4499AIJJJD@??@GJHJ6666DFJJIF@?@?C?AGJJDDA;;65556*))*9@AJJJGJIFJGCJGJJEIJFGGDIJJGJJJIFJJFGFFGHJJJJJJIJJJIJJJIHJJJJJIJJJJJIJJGJGJJJGGJFJHJHFJJJJHJFIHJJIJJJGHJJJJAAB999;GECCCAB?@CFCC?<>?AJIJGGGJFJ....8978:1111878676678;==;;;91=8430+*)))2,'))*068;<64200134;;CEGJEJGCF?<97<AEHCEJ>3<=@?JJIGJEJFJEJJEAFIC@@DA5558IEADIGJIJJGIJJ978;0,,+&,1++225876;:521666J@CBDJJAB@A>>?@@ABIJJIJJJ@=>=>+*)*%&&('%$$%#$$$###''''''(),/00015445/.,.***3)*4)))*4345BA@>>A>DGJIIIJEBAAAA>?<<1)*.---'(&'-.'''.,/@?CEJGFJJFFAD?222;@D?>?AJIHIFJGB@AAJGJDFDJDDJJIJGJJGGJGGJEGJGIJJHJHEB;8;8((('--,-+&&&&'+-5;>-,,,23<ACBDECBCBGD;910-+)%%%&&&%')3<7<9;;<=41+'')'''==@?@84577:7***)(%&:?JI?>:899<DDBA221**.094300CBBEFHD<A>97'%%%%$$$$##$&%%$$#&&$%%&&$$$%&)%$$###+24----4:;<?AGDHDE?>=,----778=@<7...-+'$$$$(##$$<=JEGFJIJJJJDEB70003BDJ>:==::66BDDE111.///:@AFFJJJIJJHFG666577/***)+,ABB>?+288DEJJ@?A:::<GFIJEFJHFGIEG@??:;;;@EHJHJGJJFBBDEDB///-00/777JFDCCCJJJJGB??++++,()((*)$'&'()-,'(((+*,12384/-,,?HIJIJJJBA@AFJDFA@----0<31A0BD?>>?JHJJIFFGEI>===;:;21217:CJFJECJCBA><8/-'(&(((+88:;>>>BB;;;<HED@A@?AEDJJF>.../79:?;>?>?BBDJGJHJJHJJJJGHIJG))))),,+))'&'$&'';;58879;HDHGDJJJGJFJJJJJJIEDDGJHDCJDFCD@@BADHAA?=.---::@<3333<;;<@<<;-+(',*('%$%&'%&,..2.4BEDJIJJJJIIIEGIJJA@@@?@@>EIJFFJGGFIHIGIFDDCH@::9>974799:G888HCE??@BJJGGJJ=<<;4444993/0545+''(&.4('''/119;<;;;;766779644257:AE@?>=A@GJJJJJJGEGHJJIJIJGIJJGJIJJJJIIJJCCDCHIJJGJJIHJJJJJJJJJJFHJHJEJHJJJJJFH>>><;>BIJDA@AIEEDHIJJJA@8C:98433..--*-.;DHFEB6666>C=;;;4<55AD?>=@JEGJJJJGJJJJJHJHJGHE@BDDABA@;:@.+('*-))*45:865.,'&%&%%&&%$$$&&&$$$&-'532,,-00./0FDDEB>JJJB?<>=<106+*)*-===CJJJJCDFDIJJD@DCA?7789<@JJHBA@65556GHDDIJIHJJJJJJGFGJJGJEJJJDBCCDEJJHECDDJJC94???II;96444/+))(*((&(*0/079HHJGGBCCFD*&$$&&(+--1.++++55568<JIJGFFGJJJIHJFHGHHJJHHFJHGEJJGHJJJGF=<<<A,*&&*'))',4497789>=GIGBCGD@BACFI@B<<A@CE7778DA0//2322AE:FJJJJJJJJA??@884330002---,0=?EIJHDGDGFIBCJJJJIIJ?;777A@A@@H=>=>JGG877=@>5@@CEJJJJJJEJJGE++++++,7?5685=@;<=.+7:/)=BJJJGJJJJJHJJJJHJGJIJFJIHJHJCABC@GABBAFFGJEJ=<:5233235766100-.+)')-*'*-;;<FEGJIJJGJJGHEJJJJHJJJJJJJJJJJEJJIJJGJJII///0/-'('%%**)&&'400--/0BIGHDHJJFHH<BB89777;;;CJJJJJJGCGGJFCDCBDJBA@?@EGD=210../114+(&&'*+''(&'%%$$'('''*))*;>@CFE>@;7?98=@AB@EDGGJJJJGJJEFHDBIHGJJJHGA@@@?C42222=4109;<::=445443-%&&('+25:<BBE>999***+'&&&895234899BD?BHIEEI7778>.,,-1)(()((',,0JFJFJDJJJJFICGIDJJJGIIF333@B@BECJGEFH>=<:;<?B@A;9::?FJJJJEGJJJJIIHJJGC==DFGFDGCJJFEC=,+)()-1.2AHEIFHHJFJJGJJJJJJJJJJJJGJ?<<89999;FGJJJJJEJJJJJHFDFBE4//.0==BD?@A@B>><40-,+-(---.)*)***+BJJHJJJJJGJ66I7778H>>>>A@1.,+333@EBE:::JHICD@@ABE2/03+&&&('+.,,,'(((**.--4754+*)*/9;JADDDFFB@???A>==BF?>DA=??HGFFJGHGHJJJJIEEEEJJCB7)%%%%&$&%#%%%%%%&'))+765555??DIFGHJJFJEJFHHHJJHGFF@><981.+('()+*++'(*+-.3267<FE@AB?A=312<?FBCFJJF999CFJGECBBCJFFEJJJEE>?>@?>@GAJECA@CI=<<?;+))*2344;97943/0041000/11<//0JHDJCDGCDDEJHIGIJJIGGFJJJBB@:EJIJHGJJJJIIIFJJ<CCDB?<BE88<ACJJBBABI5-4357,)%%*A<8545120-..49;:;?BAEBBDAGCDGEHIHFIIJJJD===>333,,,,BBCD9884557FJGJJJJJGJHJJJJJJJCC?8)'%'%%*'%$%'(2/...-++-()((()+21011@IEDDJJH>>>>JIIHJJJJJJIJHHGIJJFJICDBEJJJJDDDEFJJHJJJJJJFH@=5?0((=;??6:933==?=8>>DA?778;3339><?;20//59,**())+3334568=>BCJJFGCFGB:9::BDBCHJJJED53IAEHJJJJHGJJFFH:4000JJ89>=:BD<6::C))))3/*?=;;:>AFDHGIJJJJGFJJJIJJJJJJJE<;A@GJFJJIJJGDGIJJGJHJJJHJJGI;;;?7/---//0<<>>>ECJIJJJGGHDHJFDEFJJHJJGHIJJHJJJJJJJJJIJGGHIJJGJHFGJJJJJJJDBBDAHBA<71+**05=AFBCEBCAAGJJJJGJIIDB;;5GI?<;<><+++,.,.-**+455498<<??EEIDDDCA<<=<IFGJJJEEJFGJJHHEEGEICFJJJJGJJJFJJA@ABCE:888:999+***1,,,-///88:<<=?@CHC:1D7677==2421325:000/0.+''%%)+--45FFD@?@AEJJBEDFJ:::9/--.,+++@?@EFGJGGIIEIJJJJGJJJJJEGJJ=<<@FHJB530..378<9:9,+))*3002277961(''+))3666B;;88,2--+++-821,()+'%%--/3888?JJJJEGJ@FB>:5611((3578@00+*+*0)%&&(3/**(();>CCCJJI>JFJJJJJJJIA?>>B86446AJGF@>?;79;>@==F?>A9,+)51++,(((())*.//00/777GFCBBBDJJJIGEJJGGHJJGG75554444>>IGJHJJJJJJJJFIEDJJFHJIIEFFCEGIGC'''(*()&%%%%&(.*+*)(%&)0009==>JEJJJJJGJIJJJ8))*,?1DGHHBAABFHHGJJJCC@=:79.-(%%(.2566=JJCBACB@AABJBAA&&&&()())+.+,,,8DJBA@BAA@A@DFF@@ECFJJEJJEHDFC?GHDFFGEJAFJJJJJJJJJJJJFGJJH0//02)))HJJJIHIJJJJJJJJJGJGJJJJJJIHGJJIJJIHJJGEFGIEJE?DECDDC=:::<:::322245555;;D>=556D?89:;FHFFJHEFHJJJJ<<<=HFJIIJGFJJJJHJHGFFIJGHJGAA?=@81111==4.,')2111AB<<;;=>@GFEIFEHJJIFJIJJJHJJFJGBAFDHDEHDFC?=<?6+++;=4///.210))),1.((+.-))-,,)+-379;<JJJJJHJJJJJGJHHJIJJFJFD??>:CJBDJJGGJFCDGGIHHJJJGJFJJJJHJIJJJIJJJJJIJHIJGFJJHIHJJIJGJJJJJGJJHJGGE>>?@JGBA@?FG?99<1112::7136//*)))=>JJJJFJIJJJBDB>>?D:;JJCAA?A<E@GFJGJJJJFFB><<>CFEEJJJJHJIJJJGGHJJH==>=AB:::1444>JJDCBJFEEIEDFDDJHEGACCBIJFJJFJJJB??JIJJJJFCEEFDFDIJIJJGJJGJJJJJGJIEJDCEEC@4222AFJGIJJHJJJJJIJJJJJJGHJGJIJFIJCAA?IGG@@@>F>;9401@CEJJHJJGHJFJED;;;DHGGFEIJHGJJGJFHGGJJICCCDHDFJCGJHBDEFHJ?>>>EJ<9.EBC@AA7513.17799:8:JJDJFGJFJEJHFJJJJJFJJJIIDJJIJJHFJFECJJJJJJFJIJGHJ1001:=1+++1010.19;@BA667DJJFHGJHIDDFICEHDIJJJHIHDBBDCFJJGDGD?>??EF@IFG(''-&&&&((((/+0((;1001777JEJIGGIHJJFFHAC@666A9.+*$##$%$%%%%&&&12633JAC@@?F>:9?;EFJIDHEGFJJGJFFIIJJJJGJJGJJ=78;;BD78)3//0031123BJDDEFJIGJE*)));60004246EJEFECAB@>??7730012//1456AEEFEH21118993CA?A?FJEJJB@?20/,+,/1440/0589=DJJJIGJFA@;;><;9;?BDAC?>?BBDFG::89<<??@JIGFJJJJHIJJEHJFIGJEJHHGEEEJJIJJECADBABBF>>2222550-***''()*(((('&((:>BCJIJJIJCFEJHJGGGEGD=ABBHIJJGJJHGJFIEJEHE>(''*-)(),))'''%$$%#%$%++))(*'*446334?@BDIJIJJJJFJJJJJJJIIJJJDJJG@9:=?GEE;:::DDEDJJJJGDFDBCCIJJHJHIJIJJGHJEHCBFBIDCB???<65<>BFJHJJHGGIJJJ@@>ACFJJJGJ>996//4=EJJFJDEA@DGC=>>0-)))*;1+**,EHEIJHJJBBDBIIFGCBBFJGIJIHJJIJJDCFDJJJJJJ=<<<C@=?CBGIFJCFDDEFJJJJJA66EIEH>>8713.../33325@;<;<BABAB5444<854200&&&&+4231133358@@>@>?CFDJJJJGJJ7;>0@?ECIHFA<?>>IEEIIDC@BD?>6*)&3569=>DFIJJJGGJHJH443555,++))*+,**+-)((+,-(7777;>FEIJJJJGGJIJHGJJJJFJJJJJJJJJJAF40000EJJJJGHABBCHJJGJGHJJGGJJFD?:=?>4++,558<=C9<>@>A?@GJJIJGJJCGJFJDFEGJJJJJJJIGEFCCGJ====@JIJJ====BABAAEDBFCCEJ<7642/0..-'&-.59>:;;<@ABGGCCDDGHEJ=3++58=>IBC<+,()272111=C@;ED;HJJJJ???;=>85;22++3=<HJFJJIJJJEDJJGJJHGJ;:=<<,(,+<CDHFIJHHIH8665+&&%&''3222101,,--,&*+,+***226456;>><;;@=72+**/358853..+**16556AJB;8&&&%%&)+-../((('''+,-/578::)&%%.('8:CJEIGJHIEEHAB@@HCAAFDJJJJJJJJJJIDBBAEGDAFIJJJ>===@===:00/+)))/'%#$''''*-,)))''''>@DGFGHCCBHGFHJFJGJJFCD@@DC>?9780111:IJJFEDC:::C@((%%%%*)**++.-/0-44567EHIHIFHEBCBCJJHFJJJJHCDIGJJJJJJJJJF=JD@;98BE>;<DIFJEJFCDDD@@JJGJFFJHIEB@=::EIEAEDBEEFHJJ??DJJIGJJHHIJJEDEDCDCJFJFJHDD@AJIJHJHJDBCEFJJJHJGFIJIEB@@@BGHJJFJJJAF;F@>;6566;:?BCA@?><CBBB;<;<GA8+)00135DCCFFGJH?>>@655B:111,)))DJGFGAA??HCJHJFGJDGFBA?GCA@>;99:<B???@CBBCEJCA;8/.)(,,-&&'')71)()-30-*'()((%&&+..////8:7776:B?<>;::=CEE9;:=JIDDFEHJHJFIHJJGHJ;68ACCD???<///@;)('&)+*%&&&%%(.012>DEBBADBABDBCI=:/../59@AEDJIDEFJEEEEGJJG::::'''&-/88799::HFFGJFIEHB0-+3::9::FCJEGJF@AABFFFE>(('(((()+,,3643GDJFB/..-0.++&%%))80-;9:D===<ECCDA?@?8878899:JJJGIHJJJJDICFE??>?JDDCCBJBA?@CJJ===<>@43225**/78:68655489:=EDGDEDGEFFGEDCCG>?EJJIJCC@CFJJFJHEEGFJ862222;>DC>>==DGEDFJGEIDDECIGJJEDBCD;:BGC=JJHJEFEJJJJEJ;:9<////6FBBEHGJDAABFGJHJJCCAAAFGJJJJCCCB?>?-,,-<CFHJJFIJCAAADEJJIDEEEJHFGFJJJAAAEGJJJDCJ4/BECIJHJEEHIJJGJJJJ@?889JJIGCDA@?@BC540/.--%%&&'11(())ADHJBBAAA=3227=>,*(''',6799)(((:9988IEEDFB4333DDIJJJIGFJHIJBC@?2++,+++*'(*,,,,+13+*())*0;AE@?==0+623:;DBJEDDDFJAEA@BA;87/,,+'%$&'(&',738:;;?3((()0*&&&,6@>?CCJFJ??@EB7669D:86566*)),.--.>ABFDCJJIGFGJGFEHEHJJIAABAHJIJEDDBDBHJHJEFDIHJGJFHBC1000;(((58<=82)'%%&2:8-.28;;;B>954568:20.,-.77;;;;@;>64*)(')*,BJJJGIJIJHJJJC?//./CFFHAJEJ?JJJECJHG=;<?JJJJFHDJGFIDDGIJHEEGG>4444C;3+;;<JJIGJFIJJJJF=<9>@?ADJFEFFHJDBA9BD9.**+)))'((*./99AFHJHDEEJFIJJJJJHJJJJHDCEFEJECJIFG>>>@DJJIJJJJFHEDB;;<>C><<9;=A9BCGJHHJF@@@BIJJGAC5555@899=>BCD?DA<;31004/-,,+--8;<CG3:GJJGJJJGIIGFJJJJJFGCCJJJHJJJIJEJJJIGJG=>FJFHHFJHJJJGJDJJGJIJJHJIJIIJJJFDCAAFCJJHHJCDIDJ@<;;4//(&&%%)--..***)+))''-00002&&,;;F9999;9'&&%'(068B<<<=IJCA@@AEB+((()-//(&%$$#$(''''//087@EEJJJGEEFGHEFJGHGJJJJFHJJJFCBCCDB?)(((=<1CJACFJFJJDHGEJJJJG))*)()3(();;;7-)))*AFGC>>>?CDCJIJEIJJGJEJJJJGEEHFHHJJHHGIGJGJ<9-99;GEJJJIEGJJJJJJH=<88:DF68<*)((78C@?===22322//1544,++***)*+-++,237882212(('',.2421())BCCA9;=AACDBDJHEGCB??AE?;DAEJH@ABFBCA;=:>>>3229JGG@8?=<.--,+*)4068;,--/>7;94447///,()('%&'%&%
@Glass_T7V_5_D3_12_2_20
CTGAAAGTTCTGCAAAGCCTGATGGGACATAAGTCCATCAGTTCAACGGAAAATATCACGAAGGTTTTTGCGCTGGATGTCGACTGCCCGGCACCGGGTGCAGTTTGCGATGCCGGAGTCTGATGCGGTTGCGATGCTGAAACAATTATCCTGAGAATAAATGCCTTGGCCTTTATATGGAAATGTGGAACTGAGTGGATATGCTGTTTTTGTCTGTTTAAACAGAGAAGCTGGCTGTTATCCACTGAGAAGCGAACGAAACAGTCGGGAAAATCTCCCATTATGAGTAGAGATCCGCATTATTAATCTCAGGAGCCTGTGTAGCGTTTATCAGAAGTAGTGTTCTGTCATGATGCCTGCAAGCGGTACAAATAGAAACGATTTGAATATGCCTTCAGAAACAATAGAAGATCTTCCGGTGCCGTGTTACGTTGAAGTGGAGCGGATTATGTCAGCAATGGACAGAACAACCTAATGAACACGAGAACCATGATGTCGTCTCTCCTTTACAGCCAGTAGTGCTCGCCGCAGATGAGCGACAGGGCGAAGCCCTCGGCTGGTTGCCCTCGCCGCTGGGCTGGCAGCCATCTATGGCCCTGCAAACGCGCCAGAAACACCATCAAAAGCCGTACGACAGCCACCGGCCCGCCGCCCGGCGTGGATACCTCGCGGAAAACTTGGCCCTCACTGACAGATGAGGGGCGGACGTTGACACTTGAGAGCAAGCCGCCGGACGGCGTTGACGGTGGAGGGGCAGGCTCATTCGGCCGGCGACGTGGAGCTGGCCAGCCTCGCAAATCGGCAAAAACGCCTGATTTTACGCGAGTTTTCCCACAGATGATGTGGACAAGCGGGGATAAGTGCCCTGCGGTATTGACACTTGAGGGGCGCGACTACTGACAGGATGAGCACGAGGAATCCTTGACACTTGAGGGGCAGAGTGCTGACAGATGAGGGCGCGCCTCTTGACATTTGAGGGGCTGTCCACAGGCAGAAAATCCAGCATTTGCAAGGGTTTCCGCCCGTTTTTCGGCCACCGCTAACCTGTCTTTTAACCTGCTTTAAAACCAATATTTATGAACCTTGTTTTAACCAGGGCTGCGCCCTGTGCGCGTGACCGCGCACGCGGAAGGGGGGTGCCCCCCTTCTCGAACCCTCCCGGTCGAGTGAGCGAGGGAACAAGGGAACAGCACCTATATATTCTGCTTACACACGATGCCTGAAAAAACTTCCCTTGGGGTTATCCACTTGCTCCACAGGGGATACTTTTTATAATTATTTTTTTTATAGTTTTTAGATACTTCTTCAGCACCTTGTAGGCCTTTATCCATGCTGGTTCTAAGAAGTATTATAACAAACTGCCCTTTCAGTGTGACGAAAATTCACCTCAAATGACAGTCCTGTCTGTGACGAATTTGCCCTTAACCCTGTGAATTGCCCTCAGAAGAACTGCTCTTTCACAAAGTTATCCCTGCTTATTGACTCTTTTTATTTAGTGTGACAATCTAAAAACTTGTCACACTTCACATGGATCTGTCATGGCGGAAACAGCAGGTTATCAATCACAAGAAACATAAAAATAGCCCGCAAATCGTCCAGTCAAACGACCTCACTGAGGCGGCATATAGTCTCTCCGGGATCAAAAACGTATGCTGTATCTGTTCGTTGACCAGATCAAAAATCTGATGGCACCCTACAGGAACATGACGGTATCTGCGAGATCCATGTTGCTGATCTGCTGAAATATTCGGATTGACCTCTGCGGAAGCCAGTAAGGATATACGGCAGGCATTGAAGGCTTCGCGGACGATGATTGTGGGCCCTGAAAAAAATGTACCAGCAATGAAAAAGGCTATGAATCTTTTCTTGGTTTATCAAACGTGCGCGCAAGATCCATCCAAGAGCTACCATGTTACATATCAACCCATATCTCATTCCCTTCTTTATCGGGTTACGAAACCGTTTACGCAGTTTCGGCTTAGTGAAACAAAAGAAATCACCAATTCGTATGCCATGCGTTTATACGAATCCCTGTGCTGAATATCGTCGACCGGATCGCTCAAGGGCATTAATCTCTTCTGATGGATTTGATCATCAAGCGTTACCAGCTGCCTCAAAGTTACCAGCGTATGCCTGACTTCCGCCGCCGCTCCTGCAGGTCTGTGTTAATGGAATCAACAGCAGAACTCCAGATGCGCTCTTCATACATAAGAAAAAGAAAGGCCGCCAGACGACTGGTGTGGTTCTTTTCCTTCCGCGATATCACTTCCATGACGACAGGATAGTCTGAGGGTTATCTGTCACAGATTTGAGGGTGGTTCGTCACATTTGTTCTGACCTCTGGAGACCGTCACAGTTTTGCTGTTTCCTTCAGCCTGCATCGATTTTCTCATTCTTTGAACTGTAATTTTTAAGGAAGCCAAATTTGAGGGCAGTTTGTCACAGTTGATTTCCTTCTCTTTCCCTTCGTCATGTGACTTGATATCTGGGGGTTAGTTCGTCATCATTGATGAGGTTGATTATCACAGTTTATTACTCTGAATTGGCTATCCGCGTGTACCTCTACCTGGAGTTTTTCCCACGGTGGATATTTCTTCTTGCGCTGAGCGTAAGAGCTATCTGACGACAGTTCTTCTTTTTGCTTCCTCGCAAGAATTTTTCGCTCGCTATGCTCGGTTACACGGCTGCGGCGAGCGCTAGTGATAATAAGTCAACTGAGGTATGTGCTCTTCTTATCTCCTTTTGTAGTGTTGCTCTTATTTTAAACAACTTTGCGAAGCTGCTTTTTGATGACTTTGCGATTTTGTTGTTGCTTTGCAGTAAATTGCAAGATTTGATAAAAAAACGCAAAGCAATAAACAAAAGAATGTCGGATCGAAACTCATGGAAACACTTAACCAGTGCATAAACGCTGGTCATGAAATGACGAAGGCTATCGCCATTGCACAGTTTAATGATGACAGCCCGGGAAGCGAGGAAAATAACCCGGCGCTGGAGAATAGGTGAAGCAGCGAATTACGTCGGTTTCTTCAGGCTATCAGAGATGCCCACGAGAAAGCAGGGCGAACTACCGCACCCGGATATGGAAATTAGAGGACCAGGTTCAGCAACGTGTTGCAGGTTATACAATTGAACAGATTGATCATATGCGTGATGTGTTTGGTACGCGATTGCGACGTGCTGAAGACGTATTTCCACCGGTAATAGGGGTTGCTACCATAAAGGTGGCGTTTACAAAACCTCAGTTTTCTGTTCATCTTGCTCAGGATCTGGCTCTGAAGGGGCTACGTGTTTTGCTCGTGGAAGGTAACGACCCCAGGGAACAGCCTCAATGTGTCGCCAGGATGGATTGCTACAAATCTCAGTGTAGAGCCAGAAGACACTCTCCTCCTCTCTCTGTTCAGGAAAGGAAGGATGCCGCTTGTGCGATAAAGCCCACTTGCTGGCCGGGGCTTGACATTATTCCTTCCTGTCTGGCTCTGCACTAATTTTATTGAAACTGAGTTAATGGGCAAATTTGATGAAAGTGAAGCTCCAATCCACACCTGATGCTCCGACTGGCCATTGAAACTGTTGCTCATGACTATGATGTGGTGACCTGACAGCGCGCCTAACCTGGGTATCGGCACGATTAATGTGGTATCTGCTGATGTGTCCGATTGTTCCCACGCCTGCTGAGTTGTTTGACTACACCTCCGCACTGCAGATTTTGGATATGCTTCGTGATCTGCTAGAACGTCAATCTTAAAGGGTTCGAGCCTGATGTACGTATTTTGCTTACCAAATACAGCGATAGTAATGGCTCTCAGTCCCCGTGGATGACGATTGGGATAGCTGGGGAAGCATGGTTCCTGAGATAAAAATGTTGTACGTGAAACGGATGAAGTTGGTAAAGGTCAAATGCGGATGAGAACTGTTTTTGAACAGGCCGTTTGATGAGACGCTCTTCAACTAGTCCGCGAAATGCTCTTTCTATTTGGGAACCTGTCTGCAATGAAATTTTCGATCGTCTGATTAAACCACGCTGGGAGATTAGATAATGAAGACTCGTGCGCCTGTTATTCCAAAACATACGCTCAACGCCTTCAACCGGTTGAAGATACTTCGTTATCAACGCCCGGCTGCTGCCGATGGTCGATTCGCTAATTGCCGCCGTTCAGGATAATGGCTCGCGGTAATGCCATTACTTTGCCTGTATGTGGTCGGGATGTGAAGTTTACTCTTGAAGTGCTCCGGGTGATAGTGTTGAGAAGACCTCTCGGGTATCGTCAGGTAATCAGCATGACAGGAGCTGCTTACTGAGGACGCACTGGATGATCTCATCCCTTCTTTTCTACTGACTGGTCAACAGACACCGGCGTTCGGTCGAAGAGTATCTGGTCGTCGAAATTGCCGATGGGAGTCGCCGTCGTAAAAACTGCTGCTCACTTACCGAAAGTGATTATCGTGTTCTGGTTGGCGAGCTGGATGATGAGCAGATGGCTGCATTATCCAGATTGGGTAACGATTGACCAAACAAGTGCTTATCAACGTAGTAAGCGTTATAAAGCCGATTTGCCGGAATTGAATTTGCTGAAATACTTCTGCGCTGGCTGATGCGAAAATACTTTCAGGCATAATTATTACCCGCTGTATCAACACCGCCAAATTGCCTAAATCAGTTGTTGCCTTTTTCTCGCCCGGTGAACTATCTGTACCGGTCAGGTGATGCACTTCAAAAAGCCTTTTTTAAATAAAGAAATTCTTACTTAACGACCAGCATCTAACCTTCATGGAGCAGAAAAAACAGGTAATCTGGAAGCTAAAAAAGACTATCACTCTTTTAACTTCTGTGCTTAAAACGTCATCTGCATCAAGAACTAGTTTAAGCTCACGACATCAGTTTGCTCCTGGAGCGACAGTATTGTATAAGGGCAATAATCGTACTTAACCTGGACGGGTTCTTGCCGTATTGTTAAACTGAGTGTATAGAGAAAATTGAGGCCATTTCTTAAGGAACTTGAAAAGCCGGCGCCCTAAAATGCGACCACGTTTTAGTCTACGTTATCTGTCTTTACTTAATGTCCTTGTTGGCCAAAGCATAACTGGCCTGAATATTCTCTCTGGGCCCACTGTTCCACTTGTATCGTCGGTCTGATAATCAGACTGAAGGCAGATCCACACTGGTATCGTCGGTCTGATTATTGCATCTGGGCACGGTCCCACTCGTATCGTCGGTCTGATAATCAGACTGGGACCACGGTCCCACTCGTATCGTCGGTCTGATTATTAGTCTGGGACCATGGTCCCACTCGTATCATCGGTCTGATTATTAGTCTTGGGACCACGGTCCCACTCGTATCGTCGGTCTGATTATTAGTCTGGAACCACGGTCCCACTCGTATCGTCGGTCTGATTATTCATCTGGGACCACGGTCCCACTCGTATCGTCGGTCTGATTATTCATCTGGGACCACGATCCCACTCGTGTTGTCGGTCTGATTATCGAGTACTCAACGGCAACCACTTGTATTGTCGATCAGACTATCGATGTGAACTTCAGTTCGTCAATACGCTGTCAAGGGCAAGTATTGACATGTCGACAACCGTCAGTTTCACCTCTTTACGTAAAAACCCGCTTCCGGCGGATTTTTACTTTGGTGATCGAGTGAATACAGAAGCTTCCATCGTTGGCCTGCTGACATCTCCAGACCATTATTACTCATAACGATTTCGTCTCTGATATCAGACCACGAGGCAGAAAATTAGGATAAAAAATCCTTAGCTTTCGCTAAGGATGATTTATAAAATGACGGCCGCTTTCTGGTTGTCGACAACTTCACGCCGCTGGTCAGCTTCTCACAACCGGCACGGAACTCACTCAGGCTGGCCCCGGTGCATTTTTTAATGCCCGCAGAAATAGAGTTGATCGTCAAAACAGACATTGCGACCGACGGTGGCGATAGGCATCCGGGTGGTGCTAAAAGCAGCTTCGCCTGGCTGATACGTTGGTCCTCGCGCCAGCTGGAGCACGTCCGTGCACCAGCTCCACCGGCAGAAAAGATGTGACAGACGCGACGAGGCGACAAGCAAACATGCTGTGCGACGCTGGCGATATCGGATGCCTGTCCATGATATCAGCCGTGCTCGACGGACCTCGCGTACCCGATTATCCATCGGTGGATGCGGTAAGCCTTTCGTTAATCGCTTCCATGCGCCGCAGTAACAATTGCTCAAGCAGATTACCAGCAGCTTAAAGCCGGATCGCGCCCTTCCCCTTGCCCGGCGTTAATCATTCCCAAACAGGTCGCTGAAATGCGGCTGGTGCGCTTGGTCCCGGGGCGAAAGAACCCCGTATTGGCAAATATTGACACCCAGGTTTCAGCCATTCATGCCAGTAGGCGCGGACAAAAGTCCGGCAGCGCGTGATACCATTCGCGAGCCTCCGGATGACGACCGTAGTGATGAATCTCTCCTGGCGGGAACAGCAAATATCACCCGGTCGGCAAACAAATTCTCGTCCCTGATTTTTCACCGCCCTTGACCACGAAATGGTGAGGAATTAGAAATATAACCTTTCATTCCCGCGGTAGAAGTGATAAAAATCGAGATAACCGTTGGCCTCAATGAGCGTCAACCCGCCGCCAAATGGGCATTAAACGAGTATCCCGGCAGCAGGGATCATTGTGCGCTTCAGCCATGCCATACTCCCGCCATTCAGAGAAGAAACCGATTGTCCATCTGCGTCAGGACATTACGGTCAGCTGCGTCTTTTACTGGCTCTTCTCGCTAACCAAACCGGTAACCCCGCTTATTAAAAGCATTCTGTAACGAAGCGGGACCAAAGAGCCATAACAAAAACGCGTAACGAAAGTGTCTATAGTCACAGCAGAAACCACATTGATTATTTGCACGGCGTCACACTTTGCTATGCCATAGCATTTTTATCCGTTGTCAGGATTAGCGGATCCTACCTGACGCTTTATCGCAACTCTCTACTGTTTCTCCATACCCGTTTTTTTGGGCTAGCTACTAGAGAACTTTTCGGATCAAGCTATGAAGACACCAAAGAGGGAACTAAACACTTTACTAGAAGAAGGAGAAAATGCTACGATCAGTAAAAAAGCGCCGATGAAGCCAACGCTTCCGTTGCCAGGCAGTTTGCGCTTCCCTGAGTGCCACCTTGGCTTAGGGGATCGCGTACGCGGAATTGTGGTGCCGCTTGGCAGGGTCAGTTGCCGTTTGGTGGTATTTAAAACTCACTCCTGAAGGCTATGCGGTCGAGTCCGAATCCCACCCAGGCTCAGTGCAAATTTATCCTGTGGCTGCACTTCAACGTGTGGCCTAATAACTCGGTACCAAATTCCAGAAAAGAGGCCTACGAAAGGGGGGCCTTTTTCGTTTTCGGTCCGCATCCACCTGTGCGGACCTCGATTACAATTCCAGAGTTTTGGAGCGTCTTGATTTTGTCGTCCATAAATCGTCACACTTCAGTTCCTCGTTTTACTCTCGTTGGAAGAAGAAACGAGAAACTGAAATACTACGTCACAGCTACGATGATGAAACCGTTTTAGCGAAAATCGTGACAGACGAGGCAATTTGGTGGAGCCCGCAAACAGCAGCAACCGCTGGCCAGTTTTCAGAATGAGGTTCAGCCGAGCACGCGACATTTTTATGATGACTACAGGGTGCGCGCACGGCGTTTATTCTGGAGTGCAGAGAACGTCTCGCCAGAATAGAAAAGGCGTGATCCGTGATGATTTCGATCCAGCACGCATTGCCGCCATTTATGAACGTTACGCTACGGGCGATTTCGGTGCTGACTGATGAGAATGCTTTTCAAGAAACTGACCCTGCCCATCGTCAGCCAAATCGCCCCGCCAGCCGATTTTATGTAAAGACTTCATTATAAACCCTTCAGATATTATCTGGCGCGCTATTACCAGGCCGATGCCTGCTTTATTAATGCTTTCGGCACCTGGATGACGACCAATATCGCCAGCTTGCCGCCGTCGCTCACAGTAAAAATGGCGGTATCACCGAAGTCGTAATGAAGAGGAACAGGAGCGCGCCATTGCATTGGGAGCAAAGGTCGTTGGCATCAACAACCGCGATCTGCGTGATTTGTCGATTGATCTCAACCGTACCCGCGAGCTTGCGCGGACACCGGGGCACAACGTGACGAAGGATTGTGATCAGCGAATCCCGGCATCAATACTTACGCTCAGGTGCGCAAGTTCAAGCCACTTCGCTAACGGTTTTCTGATTGGTTCGGCGTTGATGGCCCATGACGATTTGCACGCCGCCGTGCGCCGGGTGTTGCTGGGTGAGAATAAAGTATGTGGCCTAACGCGTGGGCAAGATGCTAAAGCAGCTTATGACGCGGGCGCGATTTACGGTGGGTTGATTTTTGTTGCGACATCACCGCGTTGCGTCAACGTTGAACGGCGCAGGAAGTGATGGCTGCGGCACCGTTGCATGTGTGGCGTACCGCGATACGCAAATATACCGATGTCGGTGGACAAAGCTAAGGTGTTATCGCTGGCGGCAGTGCAACTGCATGGTAATGAAGACGGCTGTATATGGATGCGCTGGCGTGGAGAGCTGCCAGCACATGTTGCCATCTGGAAAGCATTAACGATTGAGTGAAACCCTCCCCGCCCGCGAGTTTCAGCACGTTGATTGATTGTGTTCGACAACGGCCAGGGTCAAAAGGCTGGGGCGACGTAGACTGGTCACTATTAAATGGTCAATCGCTTGGCAACGTTCTGCTTGGCGGGGGGCTTAGGCGCAGATAACTACGTGGAAGCGGCACAAACCGGCTGCACCAGGATTTGATTTCAATTCTGCTGTAGAGTCGCAACCGGGCATCAAAGACGCACGTCTTTTGGCCTCGGTTTTCCAGACGCTGCGCGCATATTAATAACTCATACAAGAGACAAACAATCAGTCGCTGAAAACCATCTTTTGGTTTGCATATTGAAGTTTAGGGGATAGTCCATATTTGAAGGCCTCCCTGACGGGAGCCTTTTTTTGTTTCTGGTCTCCCTACTGATAGCGGCCGCTACAGATCCGGCAAAGAAGGCAAGGTGCGCACCACCCTGCCCTTTTTCTTGGAGGCCGAAAGATTGTTGCATTATGCCACTACCTGGCTGCACTAACCGCTGCGCTGGGTCGATTCAGCTGCGGCGGACAGTATCAGCTCACTCAAAGGGTCTTACGCCCCGCCCTGCCACTCATCGCAGTACTGTTGTAATTGACTTCAACATTTGTCCCGACGATGGAAGCCATCACAAACGGCATGATGAACCTGAATCGCCAGCGGCATCAGCACCTTGTCGCCTTGCGTATAATATTTGCCCAGATGGTGAAAACGGGGGCGAAGAAGTTGTCAGAATATCGCCCACGTTTAAATCAAAACTGGTGAAACTCACCGGATTGGCTAAGACAGAAAACATATTCTCAATAAACCCTTTAGGGAAATAGGCCAGGTTTTCACCGTAACACGCCACATCTTTGCGATTATTGTATGTGCTGAAAACTACAATACGTCGTGGTATTCACTCCAGAGCGATGAAAACGTTTCAGTTTGCTCATGGAAAAACGGTGTAACAAGGGTGAACACTATCCCATATCACCAGCTCACCGTCTTCATTGCCATACGAAATTCCGGATAGAGCAGCAACGGCGGGCAAGAATGCGAATAAAGGCAGTGAACCTTATACTTTTTCTTACGGCTTTAAAAAGGCCGTAAATATGCCACTAAACGGTCTGGTTATAGGTCGTTGAGACTGACTGAAATGCCTCGAAATGTTCTTTACGATGCCATTCGAATGCTCAAGTGGTATTGTTATTTACAGTGATTTTTTTCTCGTTTAGCTTCCTTAGCTCCTGAAAAATCTCGATAACTCAAAAAATACGCCCGGTAGTGATCTTGTTGGTTCTGGTGAAGATTGGAACCTCTTACGTGCCGATCAACGTCTCATTTTCGCCAAAAGTTGGCCCAGGGCTTCCCAGGGTGCTCAACAGGGACACCAGGATACCTTTACTGCGAAGTGATCTTAATTAACCAGGTATTTGTTTCGCGATAAGCTCAATGAGCGTAACCGATTGCGCGCAGGAAGGACGAGAAACGCCAGATCTCGGAAGTAAAAACGAACAGAACGGTCAGGACCTGGATTGGGGAGGCGTTGCCGCCGCTGCTGCTGACGGTGTGACGCTCTGGGTCACACCATACGTTCCGCCATTCCTATGCGATGCACATGCTGTG
+
110756/76,227@BHJHEJJJIJJJJJCFB=;:AA?IC:8897454((&(,(%$$%%''(1::768;6'%&(.**(())&%%$$%'+007;=@2./A9DDAAABDA<644AJC@:3345<;;HJJEDDEIJECDFDD+*+EB:98:<==AJJJJGJJJEJGAECFIACDFFJJJEEHGJJHEC77642-,.((*+;<FGJJJJIGD=F?G>=<>><8'(+,5???=<...3.-..53-&(5795557FGJJJ....:99DF???>@?>CJGDB?@?>=56522*)&%%)*19<8655<BDFDFGGID<6.+,,CEIJFJFHBCCCGIHJJ98889B888:99<3668@@HGGEHJHFGJG@?@83,+)%%'(&%%&2810/089FJDJJJJGGF10/%%'&(,,&%%%'$$%)*&&$$'+2,**,665667522BE5547899888;9@:40/03<==21126557>5555JFHJDJJF22((((18<;;;AE=<.-,('%(++)*303CEDA>>?9899?H;8875511+*&%%&'&%%',.7:9889:?@10127;7++*+468@2223JFFJECF301)******+--..6;A@>?<;C@44--.'&%&1/(((%'$$$%'(()),'&%%((***()((%$&'&''(()+&(((('((('''('%&%&)*+)(())-.7767777575-,,0334:<EC<:::865***(((($##%$%%%%%&&))'4.***7::800+)(&(''&''(()'(()%%''&,,*****/9933++()).)**75556<:9967:=3//0&&&58911/000;<@@=888;;53268626-:00020,1''%'(10002144EB@54449:;>B@@@@@?@@?FD<<<<?=>?@DB@?8846(()),6&%%%$$$%%##$#%%%,.5:9;9;>?AA@>==JEGGFGDEDDCEDEF=;53-'&&))*+()))'&&%1=:99::431962-*))*02../0@??AFEB;5000/..,+++),-,++++,)++,168<ADC<<=?FGD>>?5223;44//0343556764)&6''&976//0/210//(&')*)+''+,0.-,*+-146;@??B?B?DCGIACABFDBC>>>??;63''*.'323,**()))-9?<2//-.225727--A:EGBB?ACC:992111140..-++0573-++.1*(''77.1...==A?9?>JCD<<<<CDE41/42/0/.-,554:,>?ID>6786,-,)'%&%()(&%%&13.-***+/0/;>@@BGJJGJJJJJHJJFHEGJ@2((%$%$%&&%%0,''&'',)32244544;6=10,778B>=>=;;-&%(+((&&&&'%&&'-.+//03213=97667>//.('%'()+'&&')55<<=?>@?@??D<FJFG@@210&%%%&&$(+++/()56@?22.+))0(3577,+*),++*()(('&'061@CDDDEJHFJIJIJHJIJJEE>95531354669>?:998:=<=('');//0?B5444>BFGFEEGECD>??>??EF>><<@BAD7777?84--''&&(&)-.334AB70029;9++(((''('''&41201269<==CBEIDFEHE:999IC@B:>BDJHCFJFJHF75545/.)**7=:EF8657F@774566=<@@@AACBC:889321/''&()&&&091.--/6=AA@@><77555CCA@2212=?@?<31022/..-364./,,,,-2)))&(()0046:??==<8877@=?@@C;<3323=?GHJBAA>===CFDDBFCCDCGDC;;,&%%&(%%''((('%$###%&&&%)&&)&13/**).011,,(('(-.014883=<CFBA;99(('(,.433361//1344EGF-,,.9''''+*&''&''((*+++-/**/+++/,*)(&')%(2335522265644987**18@CJFJDCF@>E:87788--)))416(+')&)1200-,9644367611=<<;<;;CDFC@A@;66-)*20../:>CBGHGJJECDGJHJF;9966FJJDDC)&%%%'-2--.($$%'&(((-))))*)()**''&%&&'-)(.&(%%&$#$$$&%')-0/.++++FDCEJJHIEJHJGD-,,,/=3->??BBFGDBBBBBDJEB<6500-+,-*/.&&)-0019077.---5///,&&('(-,--,,.,((&,++-+''(8+)((331233656,)').3:@AADFGFCC?>>75..*++/)))))&%%%$$$%76863019<DDDCJJ=;;:>D=>334111+())/('''::;;8:1D??A@B8555BD89DB53-+)&&&&&///0134AC@::96436<3/&&%&%'%%%$##())---235@B@<673@>:56CCCCDE=<2--./<:21-,,++,0<4DCEFJB=<3ABCJHGBDFGJFJIJHEJJIEEJGJ;87797-*))))+,%$$%&%((())897/(=466/;<:<<98.---679<63.+&&&(('(''&&&)99<CBBDC>>=4432'1....7;:9:0//0>865001//./13<;<DDEFBE5533-,+,?>0./0;<??BA??<;<7440346I4000.+*('(0+,..3=@E>=<=>?>;::3,+''''**2))))0/0063*+.+*;98211:=.-,('''*'&')**)*-++5BBC?==856;A>CBB???@HJ>>=<>=>AAA8333?D21100,,(()),**,9:HFJGJFGJFJCDGAHCEEFJJJJGJ@@?@HHGJJGJFCDFIIDEHHA@@@D:85*((&$$%$%&-/401<FCCFEHJJHJJHJJGGJGJHFJFGJIJJCH;553545:;=A==A'&&&4+++-5500/-..0000.--.'''*,))'&''%''')*))))*)*<?>>FJEFD?>=>GJEIGIJ==5566997533011.33?D=<:2222D=:110./58866567AFJGJGJJFJJJJI@@?=8**'*-*+*))..1<;==>CFCDEFDEJFGGJIJIDEEJBBAAE5552***/&%$$$%%$&))-+'')+)+(((((()0/.-)''(((.25::;///11+*((*((*+,19;;;HFDCEB=<B+++(('#$%$%%%('1-..057711//-))&&'*7==54/.'1///0)%$%''**+88210/00/00/001884:JJJDEDCDDHC??>=>=>A9878883333;:8@?A5***&&&''''2.-(''',-.212555520/0((((**+4994411438;:))&$$$()+*+*&&%&&%&*,-,-667>999;==AA@?>99::@?AAAC@777EAAA@??@>333172,**,4?A5545;'&%%(,''&%&&+,+')0,)(((()('((.+01'&&&(+)('&%'&'(((*'%''%''&''(((+,,(((((&(&&(*3230.,('&&%&%&(+&(,+'&&&+,.//8997645?=<:><==JIB@44402/)**''*,*..=<<<****66//*))''%$$%$$%&7?A=<87;=>>@@?>>A>>>>CF00/0651+&%%((&&&&&/-28..***+00799944-88<AAAAA??:889=?::@@?@?==<<<;;=::::0&%%&''&&$'/.+1237777655,,,,/:;;;6666;.--,'//..)''%'$$%&-/459:6(&&%%$&),3./;4?>=?@BAA,,,,37<;><;;:7745,)),,+,,,*+++0--1;++++))%$$%%%&$%(&&&'0))*/.23)'''.3.&'(*02342,,,,*'&&)-****+2557??C?=<BC>>>=98.--(('%&%&'(-456775432-((()1&&&&*($$$#%%%&(%%%%%%*+;:841127798942''&&%$&&(-(&&1.00.011:AFC>>>@<<;?>??HEGHFFCG5,))*()))::=>=@AACCD<872**30322-.)(('&((&&%%&&))(*/&%&&(&&&%'%$$&&)),..(&-1/:9:ABJJIJGFIHHE@@>>999BHCHIJJJB6655EB??>>>?222=GFFEGHEJGJB@@?6667444121.+''&&'010/0/87.('(().16GH?@::<<B7+*&%%$%$$%%%@BEEIEC=JGD@?DA<;;<66+('&%&'''((*3*,***)58:==)(((43+(&&&'''(($&'%')'()****)'&++,11136;7888:/)((((()00165<?@@AA===@FEIJGHD3344@GF@43**,*3BCCEDB74*=BEBAB++++8,)))58C@444BA@AECFEH.---...-*))'%%%&&%&'%'087,-6521'''');>GFFCCDIDFDDCFDC<88BJJJEJDDFGGEC<:;;AEJ<7700014:;;854489;=;322399::IGCB8767''%'((*///@?@=?>;?=<C>F>=9771*)('%$'*,+)))**+42(&'*+1=;/BABJJJDGIDE31116FJI3333JDHECBCJ;;;;IHG<;<G<;;?@@@ABA332.//043512<=C@843/)(&####&)+***////6559('''23***+++-222**''*.'''+*+('('&)**+*)''&*(''&%&'(7910126>B@@CCGJD5556@3((762,&&&)'((''()'(('0==?AGHIJFFGFJJ3334ABBJGDCCBFAD?=99<BIFGFIFGEGD21456;(('')*1./2@JIBA31/.,+'')%(%%'()-,12//++,,)/12A9;5442///71,,++++)(),//&$$$&&'%&%$$$$%*+((()**,)))(-/***+-,+***)+,(%%&&(('&'''(()''%&&'''&%$&((98:::>>DAAFJIHHIJJHDFJGJFHJ<<<////DG??755454452223:4447:..//..((('''(4)''%'(,000+)),),,,,,+.078988><,,,(&&')))++,/5>?B<>66'&&'*'')&)(%%%%(%%%%*-''''79<>CGCCBBJJFJJJJIJHHG>;:/,00/2<<AE==<7:;@=654,,,-///1-+*)+***.578=><;978???@0/../'+,,--12567>GE>HGHJH;=@*0+$%&.+**2578889::888:0-,**)(&&&(*+./0375))))+&&&'232-000?=@==>==>>@E*)))-,,.1(&%$&%$%%%##$%''('+,,<9333444;AA:22+'(&&$%%%')&&&&(*3ACD;;;7789BC@@?>?><<;55/))'%%%%()*1766.../0/020699:=?B@=>>CHJHJJJJGIHE::;:<5;::51&&&)2**-+3336879<((('**+,,/<=@@@?@>55+()1EBA@?8878</++*((()3,++,.+))(''((<BABFEHEJJJD:::>DHEIJIDBC<:;;=FEJDCBDCJFGJIDFH(((((999977//,-.***))))*28<DEFGFFJGJIHGI8651112265?@>?::44435:63236;A>?=>???;;D@??A@C3-)&'''''(++((('((((**,,0000.1.***+0..//,,*'&&))(*,/21+*)())%%&%%%'''',,446=CGGEA???0,+)*,++++)%###$$'(+'''',7//..-('(/0789CCDEB?>>54455.-.-**&&&&(/'&&*-,),&%%%+,,000**))'&()*52-'''&&%%%$$$$$$$$$%%$%%$#$%'()*'+,***&%%&'*)*+)''(,&$$$%$$$%&&'&'&%$$&(('''+-.,+('--$''(*/.44:?>;;9@=;8+(1*%$$%&&&%%%%%%**+(()*,)'('',//../.'(&&&(('%$$$(&&'*'''&''&&&%$%%$%$%++.((,()36000,--.<CACD///1....>====DFFC@?500/.-10.,+-../00&%'***())*.-**,4332,,,=<33335CDCJCBCBGCD@AABFJ;:9.../:BA>8995((((..-23GFD?>==>50//.89::7776=***)**&&'35<::86/./%$#$%%$%#$$&'()**)''&'$$$%%%$$%$%)4355//=>BDDGEFGF@>>7647.2222;;;-,,3::::=<??=9999::54478834/*&%%%%&$&(&&%$$'+&%%$$$$%%$&''&&&%$$$&+(''&)++0--'(00001.))('''+(&&'%$&((((()*'%&()221,+(((',58CEFJC<<<BGHCBAAAC=;:)(('(+*+)*(''(21020-)%%$%$%&'(,0***+0,.0*2@=>>2:A@:CAJJ>898,,,,'(,+28>FJJJJGGFEFCJJJJIIJJJHJGJEE@=))))))&((35+++26-)%&121334656<CE<@;:8,**++*)*,*)('$$$#$$&(')+--6,,+(&&&%(+*))))*./.'&%%%%%$$%$'%%%$''''&%'''///9<000089FCF@ABBJHAAB@GJEBBBBGDBC@9;:??C>;DA333/,'&&&&'))*,525588FFJFDCAD?3999ACDCBE=?;CA@:999***+6+&(0+&%%%'+)///'%%$$%$&&&((+///.07666.)/.../0'%%($$%&'+,**+)*-+((+999BCEIJJ@@?-,,,:J988''''*-++//2@000.0/)'&&%&'6-,,,../)((*0446BAGC9887732322/--**)*223393330.++++((*-311>9HJ??>:87668=<<>?<1*'&&-)%%&)&&''&&%%&%&&+,*'(&%&&''&(*.//..09:7777?@B9876>74555542000162225;:;<>:868.>9666GGJDDCDIDE@AC****><<@C@;*))*)(,212.--**+-0'%'&%%&-%%%04&&'''''+((()+&&&&*(')%$#),,,*+++*))))*,/'&&'(((3..//DBB?;<<=E62.))---,+,,/..)*)'(%&&&&%&''')))*343---.?A>11+(.)*)),//6777=<;;CDFJICI;71556=?;<==:BHE=>>JJ?==>:::*'&(,1-23466100041.//94300.-+(%&%$'+-35786@9:3334BC@?A7772),/)01')%&)+0-,**/.-(%&+*))(%%)+++''&'&&(),,,-++17.....-(+,*1('14':999?:933330+FB1001<FD333:;'../>==<CEFDB98342399,,,032//,)*())())./9>9:;<>/---/.,)(())&&&&')*+(%%%%*%%$$''',*3==>DAA7779HED;::=@A<88856D><=86:?ECE><;;<?>?B@BB11125>BADDJEBCD;4'''',.4=55<=B>>?AA@A@?FBBDEEGI=ECA1117A@@EB=;75'&$$'+-18;:2---66797667:A('''333<21001@>>??AC;73234('$&(%)((%*&&)%$&$$$)'(++:00,'&&)))0<63'''()()&&''&%&%$&(()('&&&('++('((30*&&&*018:=@?A=84/*).())(*1656----/+**''##$((&%&,12//0232'&&(685:>@JCDHJGEGFI7,,''''',-/...3&%%''$$#$$$%&'%%''(+,,,/38<=::86773556..--FD8643*&%<>?AIGDECBFHED4333B7722225@76+*)'&$$%'%&((*5567341123AEJIJJIJJGHA@AC;;1)'('+*)(%%$$&&&%$(*)'))+;<@?AA>>??J<<545433100*)*.1../..+,-466:C@BFIAA98800000//03446''''),/...7:779:30//01,---..)+&&%&&*0'&%%%%(&*(%%$'&,,,*),)''&&(()01268::88:7765799:CAADFEIA@2227+++.+*,,++)'&&())*$$$%&&%%%%''((*EJGEJGJJHJHGHJJG>>;;A@@6544.***)),-455:'%%&)*+,08:;<;<+++,.,--...?<85334<CDCIB<<<JJJJJJ999644/0/.0.++*)('%%%(*,.-)(()666A>B@?ACIIJHJJHIIFEJJJJFFJDEBBEFE>75755;953467?@ADC===:;;;>?.---@====CFEFJIJ85446>>>A<((((*'&'')2,7..--00,,++(%%%%%%&'(:911,,*+-)))&&%%))()''%%%&***'''')-.(('%&%%&&*)'()5>>>><>A@CCCC+++-6++))*+++11226:;@A??AAJIEB666EDEEGJGGJGJJIJJEFFDHDDACA@>@@BB@88:;?::;;DDGDD4+++8F?AA@E;;<@FCA>>=1/-..,***--006444///07793DABBEIJJJJJHJHJDDC?HJFJJJHJJIJH<<<=EHHJJJJIJGJEFBCJJJJHFJGIGJJGH9988<<CHJJGJ?>>>:::+++/+++<B<<==IIEFEJDABFJF@@>>I=:42+,&%%'*,&&&'(($%&'##&%&%&&'%'')&&&%&&$$&&%')0//1127AC;:::;;@A<=EFDEEJIGHECBBCGDCCCCEEB1111;;10*)2(%%&('&&)),.01876668600-..**%%%&'((0.<ACEIFHBJEJD=44;6667884))(&'%&%$$$$'',8878;><''(67A@FDFGBBCBE@66655467//./022+((*+,'())48BDDCFEB@94'&&&'''))*+-11)'&&'#$$%'((;AGJGFEE70//0:=@888;>==<9:B@AA@GF>?53/./0444336312/,,-1--&&''%$$$'$$$)(&.('&&*)+)*,)1''''/0**)''(&%&&&*.+*))--977656542-((*3797::9122/1112678B@BCCEHJFJEJH8869393339DC:6/8???EE=955/:20//.&&&&&&&''%$%''&&%%$$$%')))'&%$$&$%1///*%%$%%&(*2''')1.,%%$&&%/:7<=>989?CC=>--+*%%$$%%&*+*(%$$&'-/++--018&$$&&&&5;;979;:<>?BADFHHE@?;'%%%&++334---**((('&'+)(&''(''&%$%$##$%&'''',,/2207896888;B664*&%'&$$$%&)+)''%$$###&)())*+'%%$$$&((''''%%&$&&(*+/.,,,2))))1-+))&%%%&1)''''&&&&''(*++16766;<<@??@A53/,,,.+++,01?@BHGDJJJJGFDBAC@CDEJJ==845('''&%%''%&%%%'))%%#$&&(('(((+,.;=<==;;;:9C931102*((----04-..3?ACDBFDBFDCH>7779877=9>=<=@FHEFJJJF654111/+----468<@HEHJJIJA@AGHD,++,533/.,,+'&$$$%&$%**/*4:;ABBJGCCFBAA>?;<=>AD5564201(.,-11233*(&'-+*+47?><>=@D;?>>CC9889<;;6306:ADJGID@@@JJJIIJJJHAAJFJJIHIJ>==>?>>>=</(8/-,+'&'%%$#$%%%(&&&',-/$$$%'%$$$%&')27CDHEIJJJGJHJJJACBDJFJJJCAB=6558=B==;910.-+/,.0148<ADCBC?978B?JGJEGIH:96677DDC@0/-+,*)*-46++++5'+)'&)*))))'&&,/0('&*'-+''())&%$%%$$%33331/-,(**)(()-*)()+'$$$$*.---.)+,)(&)291//):7-,+(+)-7HJBCA:5300.-++))))&&&$%(9:<:::;DFEJ::9;1//0('%&&&'&&'11>AFBA@A8-,,057;<6=>?A=5455:50//*'$$$%''##$#%$$%%%&$'*'(('&(()66778==BBGD>5''',)))<>AB<C:EDFHC9229=B;:)(((@ACJFG>>JEJB989>AB@<:<987/+*++++())%%%&$$$$+)+*&)&'%&&),,,**,'1344597889:777;6443888IJFHC?BEIFJE;:;;CA@B@EE@00.--,'&%$%$''&%&(('+(((&+*''%$##$%&%&&,1/018///.0*'**+(((&&(('&&'&&&&&&)(&$%&&$%+&%%$%'())1..//2/,,+-0200/.0.0).((&$$%()'((.('(*/0&&&&942)((*&%$$$$((&'+((+**))((()++++-,++0/,,,+&&&'''((*...?ADEICBD@?>>=2.)&%%$$###$$$%%%'',**)).-.-543444:::?B;;:;>B@@:::;B(%$
@Glass_T7V_5_D3_12_2_21
ACCGTAAAGAAAAATAAGCACAAGTTTTATCCGGCCTTTATTCACATTTGTCCGCCTGATGAAATACTCATCCAGATTCATTATGGCAATGAAAGACGGTGCGCTGGTGATATGGGATAGTGTTCACCCTTGTTACACCGTTTCCCATGAGCAAACTGGAAACGTTTTCATCGCTCTGGAGTGAATACCACGACGATTTCCGGCAGTTTCTACATATATTCGCAAGATGTGGCGTGTTACGGTGAAAACCTGGCCTATTTTCCTAAAGGGTTTAGAAGTGTTTTTAGTTCTCGGCCCGATTAGCGGTGAGTTTCACCAGTTTTGATTTAAACGTGGCCAATATGGACAACTTCTTCGCCCCCGTTTTCACCATGGGCAAATATTATACGCAAGGCGACAAGGTGCTGATGCCGCTGGCGATTCAGGTTCATCATGCCGTTTGTGATGGCTTCCATGTCGGCAGAATGCTAATAAATTACAACAGTACTGCGATGAGTGGCAGGGCGGAGCATAAGACCCTTTGAGTGAGCTGATACCGCTCGCCGCAGCCGAACGACCGAGCGCAGCGAGTCAGTGAGCGAGGAAGCCTGCATAACGCGAAGTAATCTTTTCGGTTTTAAAGAAAAAGGGCAGGGTGGTGACACCTTGCCCTTTTTTGCCGGACTGAGCGGCCGCTACTGGTCGGGGAACCAGAAACAAAAAAAGGCCCCCGTTAGGGAGGCCTTCAATAATTGGACTATCCCCTAAACTTCAAAGGACCAAAACGAAAAAAGACGCTTTTCAGCGTCTTATTGTTCGTCTTTGGTACCGAGTTATTAATATGCGCGCAGCGTCTGGAAAACCGAGGCCAAAAGACGTGCGTCTTTGATGCCCGGTTGCGACTCTACAGCAGAATTAAAATCAAGTCCGGCGCAGCCGGTTTGTCGCTTCCACGCGGTTCTGCCGCCTAAGCCCCCCGCCAGCAGAACGTTGCCAAGCGATTGACCATTTAATAGTGACCAGTCAAAACGTTGCCCGCTTCCACCCTGGCCGTTGTCTAAAACATATTTATCAACGTGCTGAAACTCGCGGGCGGGCAGGGTTTCACCGACGCTTAATGCTTTCCAGATGGCAACATGTATGGCAGAGCTCACGCAGCGTATCGATATACAGCTGTTCTTCATTACCATGCCAGTTGCACTGCCGCCAGCGATAACACCTTAGCTTTGTCCACCACATCGGCAATATCGTGATTGCGGAACACGCCAACATACTGCAACGGTGCCGCAGCCATCACTTCCTGCGCCTGTTCAACGTTGACGCAACGCGGTAATGTAACAAAGATCAACCCACCGTAAATCGCGCCCGCGTCATAAGCTGCTTTAGCATCTTGCCCACGCGTCAGGCCACATCTTTATTCTCCACCCCAGCAACACCCGGCGCACGGCGGCGTGCAAATCGTCATGGGCCATCAACGCCGAACCAATCAGAAAACCGTTAGCGAAGTGGCTTAACTCGCGCACCTGAGCGTAAGTATTGATGCCGGATTCGCTGATTACTCATCCCTTCGTGTGCCCCACGAGTTCAGCGCAAGTTCGCGGGTACGGTTGAGATCAATCGACAAATCACGCAGATCGCGGTTGTTGATGCCAACGACCTTTGCTCCCAATGCAATGGCGCGCTCCTGTTCCTCTTCATTACTGACTTCGGTCAGCACCCCCATCTCCAGACTGTGAGCGACGGCGGCAAGCTGGCGATATTGGTCGTCATCCAGTACTGAAAGCATTAATAAGCAGGCATCGGCCTGGTAATAGCCCGCCAGATAGATGGATCTCATCAGCGGCGATAATGAAGTCTTTACATAAAATCGGCTGCGGGGCGATTTGGCTGACGATGGGGAGGAAATTAAAGCCCCCTGAAAATATTTCTCATCAGTCAGCACCGAAATTGCCGAAGCGTAATGTTTATAAATGGCGGCAATGCGTATTGGATCGAAATCATCACGGATCACGCCTTTTGACGGCGACGCTTTCTTGCACTCCAGAATAAACGCCGTGCGCGCACCCTGTAGCGCATCGTCAATTGTCGCGTGCTCGGCTGAACCTCATTCTGAAAACTGGCCAGCGGTTGCTGCTGTTTGCGGGCTTCTACCCAAATCGCCTTGTCTGCGACGATTTTCGCTAAAACGGTTTGCATCATCTAGTAGTCCTGTGTGACTCTAGTCTGCGTTTCTCGTTTCTTCTTCTTCCAACAAGAAAACGAGGAACTAAGCGCGCCACTCGATCGACCAAACGAAAAAAGACGCTCGAAAGCGTCTCTTTTCTGGAATTCGTCAAGATAAGCCACAGGTGGATGCGGACCAAAACGAAAAAAGGCCCCCCTTTCGGGAGGCCTCTTTTCTGGAATTTGGTACCGAGTTATTAGGCCACACGTTCAATGACCACCAGATAATTTGCGCTGGCACAGATGCGGTTCAGGACTAGACCACAGGTAACTCCTTCGGAGTGAGTTTTGTGCAATACCAACCGACGACTTGACCCTGCCAAGCGGCACCAGATTTCTTTCAGTTACGCAATCCCCTAAGCCAAAGGTGGCGCTCAGGGAAAACGCAAACTGCCCTGCAACGGGAGCGTTGGCTTCATCGCTACTTTGACCCATCTAGTATTTCTCCTCTTTCTCTAGTAAAGTGTTGAGTTCCCTCTTTGCGTCCTTCATAGCTTGATCCGAAAAGTTCTCTAGTAGCTAGCCCAAAAAAACGGGTATGGAGAAACAGTAGAGAGTTGCGATAAAAAGCGTCAGGTAGGAATCCGCTAATCTTATGGATAAAAATGCTATGGCATAGCAAAGTGTTAATTCTCATCCAGAATGATGGAATTCTGGAGCTTCTGCCGTGATTATCGACGCTTTTTGTACGCGTTTTTGTCATGGCTTTGGTCCCGCTTTGTTACAGAATGCTTTTAATAAGCGGGGTTACCGGTTTGGTTAGCGAGAAGAGCCAGTAAAAGACGCAGTGACGGCAATGTTTGCGATCCGGATCTGGACAATTGGTTTCTTCTCTGAATGGCGGGAGTATGAAGAATTATGGCTGAAGCGCAAAATGATCCCCTGCTGCCGGGATACTCGTTTAATGCCCATCTGGTGGCGGGTTTAACGCCGATTGAGGCCAACGGTTATCTCGATTTTTTTATCGACCGACCGCTGGGAATGAAAGGTTATATTCTCAATCTCACCATTCGCGGTCAGGGGGTAGTAAAGTCGGGACGAGAATTTGTTTGCCGACCGGGTGATATTTTGCTGTTCCCGCCAGGAGAGATTCATCACTACGGTCGTCATCCGGAGGCTCGCGAATGGTATCACCAGTGGGTTTACTTTCGTCCGCGCCTACTGGCATGAATGGCTTAACTGGCCGTCAATATTTGCCAATCCAGGTTGTTTCGCGGATGAAGCGCACCAGCCGCATTTCAGCGACCTGTTTGGGCAAATCATTAACGCCGGGCAAGGGGAAGGGCGCTATTCGGAGCTGCTGGCGATAAATCTGCTGGAGCAATTGTTACTGCGGCGCATGGAAGCGATTAACGGAGCCGCTCCATCCACCGATGGATAATCGGGTACGCGGGTTTGTCAGTACATCAGCGATCACCTGGCAGACAGCAATTTTGATATCGCCAGCGTCGCACAGCATGTTTGCTTGTCGCCGTCGCGTCTGTCACATCTTTTCCGCCAGCAGTTAGGGATTAGCGTCTTAAGCTGGCGCGAGGACCAACGTATCAGCCAGGCGAAGCTGCTTTTGAGCACCACCCGGATGCCTATCGCCACCGTCGGTCGCAATGTTGTTTTGACGATCAACTCTATTTCTCGCGGGTATTTAAAAAATGCACCGGGGCCAGCTCCAGAGCGGGTTTGCCATTGCCGGTTGTGAAGAAAAAGTGAATGATGTAGCCGTCAAGTTGTAGTAACTCTAGAAGCGGCCGCGAATTCCAGAAATCATCCTTAGCGAAAGCTAAGGATTTTTTTATCTGAAATTCTGCTCGTGATACGCCTATTTTTATAGGTTAATGTCATGATAATAATGGTTTCTTAGACGTCAGGTGGCACCATGGAAGCTTTGTAATCACTCGATGACCAAAAGTAAAAACCCGCCGAAGCGGGTTTTTACGTAAAACAGGTGAAACTGACGCTAGCCGGTCACATGTCAATACTTGCCCTTGACAGGCATTGATGGAATCGTAGTATTACACGCTGATAGTCTGATCGACAATACAAGTGGGACCGTGATTACCAGACCGATAATCAGACCGACAACACAAGTAGGAATCATCGTACCAGACTAATAATCAGACCGACGATAAGAATCAGTAGTAGTACAGACTAATAATAGAACCAACAATACAGTGGGACCGTGGTTCCAGACTAATAATCAGACCGACGATACAAGTGGGTCGGTCATTACAGACTAATAATCAGACCGACGATACGAGTGGGACCATGGTCCCAGACTAATAATCAGACCGACGATACGAGTGGGACCGTCGTACAGTTTGATTATCAGACCGACGATACGAGTGGGACCGTGGTCCCAGACTAATAATCAGACCGACGATACAGTGGATCATGGTCCCGGTAAATAGACCGACGATACAAGTGGAACATGGGCCAGGAAGAAATATCAGGCCAGTTATGCTTTCTGGCCTGTAACAAAGGACATTAAGTAAAGACAGATAAACGTAGACTAAAACGTGGTCGCATCAGGGTGCTGGCTTTTCAAGTTCCTTAAGAATGGCCTCAATTTTCTCTATACACTCAGTTGGAACACGGGACCTGTCCAGGTTAACCATTATCGCCTGCTCAAGAATACTGTCGCTCCAGGAGCAAACTGATGTCGTGAGCTTAAACTAGTTCTTGATGCAGATGACGTACAGAAGTTAAAAGAGTGATAACTTCTTCAGCTTCAAATATCACCCCAGCTTTTTTCTGCTCATGAAGGTTAGATGCCTGCTGCTTAAGTAATTCCTCTTTATCTGTAAAGGCTTTTGAAGTGCATCACCTGACCGGGCAGATAGTTCACCGGGGTGAGAAAAAGAGCAACAACTGATTTAGGCAATTTGGCGGTGTTGATACAGCGGGTAATAATCTTACGTGAAATATTTTCCGCATCAGCCAGCGCAGAAATATCCCCAGCAAATTCATTCTGCAATCGGCCTGCATTAACGCTGACCACGTTCATAAGCACTGCTGGGCGATGATGACCCGATCTGGATAATGCAGCCATCTGCTGATCATCCAGCTGGCCAACCAGAACACGATAATCACTTTCGGTAAGTGCAGCAGCTTTACGACGGCGACTCCCATCGGCAATTTCTATAAAACACCAGATACTATTGAGCCGAACGCCGGTGTCTGTTGACCAGTCAGTAGAAGAAGATGATCATTGCGGATCCGTCCTCGTAAGCAGCTCCTGGTCACGTTCATTACCTGACCATACCCGAGAGGTCTTCAGACACTATCACCCCGGAGCACTTCAAGAGTAAACTTCACATCCCGACCACATACAGGCAAAGTAATGGCATTACCGCAGCCATTACTCCTACGCGCGCAATTAACGAATCCACCATCGGGGCAGCTGGTGTCGATAACGAAGTATCTTCAACCGGTTGAGTATTGAGCGTATGTTTTGGAATAACAGGCGCACGCTTCATTATCTAATCTCCAGCGTGGTTTAATCAGACGATCGAAAATTTCATTGCAGACAGGTTCCCAAATAGAAAGAGCATTTCTTCCAGGCACAAGTTGAAGAGCGTTGATCGAACTGGCGTGTTCAAAAACAGTTCTCATCCGCAATTTGACCTTTACCAACTTCATCCGTTTCACGTACAACATTTTTTAGAACCATGCTTCCCCAGGCATCCCGAATTTGCTCCTCCATCCACGGGGACTGAGAGCCATTACTATTGCTGTATTTGGTAAGCAAAATACGTACATCAGGCTCGAACACCTTGAGAAGATCAACGTTCTTGAGCAGATGAAGCATATCGAAAAACTGCAGTGCGGAGGTGTAGTCAAACAACTCAGCAGGCGTGGGAACAATCAGCACATCAGCAGCACATACGACATTAATCGTGCCGATGTCCGGTTAGGCGCGCTGTCAATAACTATGACATCATAGTCATGAGCAACAGTTTCAATGGCCAGTCGGAGCATCAGGTGTGGATCGGTGGGCAGTTTTTCCTCATCAATTACGCCATTAACTCAGTTTCAATACGGTGCAGAGCCAGACAGGAAGGAATAATGTCAAGCCCCGGCCAGCAAGTGGGCTTTATTGCATAAGTGACATCGTCCTTTTCCCCATAGAAAGGCAGGAGAGTGTCTTCTGCATGAATATGAAGATCTGGTACCCATCCGTGATACATTGAGGCTGTTCCCTGGGGGTCGTTACCTTCCACGAGCAAAACACGTAGCCCCTTCAGAGCCAGATCCTGAGCAAGATGAACAGAAACTGAGGTTTTGTAAACGCCACCTTTATGGGCAGCAACCCCGATCACCGCGTGGAAATGCATTCAGCACGTCGCAATCGCGTACCAAACACATCACGCGGGTGTTGTTGGATCTTGTAATTGTATAACCAACACGTTGCTCAACCCGTCCTCGAATTTCCATATCCGGGTGCGGTAGTCGCCCTGCTTTCTCGGCATCTCTGATAGCCTGAGAAGAAACCCCAACTAAATCCGCTGCTTTCACCTATTCTCCAGCGCCGGGTTATTTCCCTCGCTTCCGGGCTGTCATCATTAAACTGTGCAATGGCGATCCTCGTCATTTCATGACCAGCGTTTATGCACTGGGTAGATCTTTCCATGAGTTTCATTCTGAACATCCTTTAATCATTGCTTTGCGTTTTTTTATTAAATCTTGCAATTTACTGCAAAGCAACAACAAAATCGCAAAGTCATCAAAAAACCGCAAAGTTGTTTAAAATAAAGGCAACACTACAAAAGGAGATAAGAAGAGCGCGTCCGTCACTTATTATCACTAGCGCTCGCCGCAGCCGTGTAACCGAGCATAGCGAGCGAACTGGCGAGGAAGCAAAAGAAGAACTGTTCTGTCAGATAGCTCTTACGCTCAGCGCAAGAAGAATGTCCACCATGGGAAAAACTCCAGGTAGAGGTACACACGCGGATAGCCAATTCAGAGTAATAAACTGTGATGTAGATCAACCCTCATCAATGATGACGAACTAACCCCCGATATCAAGTCACATGACGAAGGGAAAGAGAAGGAAATCAACTGTGACAAACTGCCCTCAAATTTGGCTTCCTTAAAAATTACGGGTTCAAAAAATCAAAATCCATGCAGGCTGAAGGAAACAGCAAAACTGTGACAAAGTGCCTCAGTAGGTCAGAACAAATGTGACGAACCACCCTCAAATCTGTGACAGATAACCCTCAGACTATCCTGTCGTCATGGAAGTGATATCGCGGAAGGAAAATACGATATGAGTCGTCTGGCGGCCTTTCTTTTTGTCGATGTATGAGAGGCGCATTGGAGTTCTGCTGTTGATCTCATTAACACAGACCTGCAGGAAGCGGCGGCGGAAGTCAGGCATACGCTGGTAACTTTGAGGCAGCTGGTAACGCTCTATGATCCAGTCGATTTTCAGAGAGACGATGCCTGAGCCATCCGGCTTACGATACTGACACAGGGATTCGTATAAACGCATGGCATCAGGATTGGTGATTTCTTTTGTTTCACTCACCCGAAACTGCGTAAACCGGTTCTGTAACCCGATAAAGAAGGGAATGAGATATGGGTTAGATGTACACTGTAAAGCCCTCTGGATGGACTGTGCGCACGTTTGATAAACCAAGGAAAAGATTCATAGCCTTTTTCATCGCCGGCATCCTCTTCAGGGCGATAAAAACCACTTCCTTCCCGCGAAACTCTTCAATGCCTGCCGTATATCCTTACTGGCTTCCGCAGAGGTCAATCCAGATCTTCAGCATATTTAGCAACATGGATCTCGCAGATACCGTCATGTTCCTGTAGGGTGCCATCCAATTTCTGATCTGGTCAACGAACAGATACAGCATACGTTTTTTGATCCCCGGGAGAGACTATATGCCGCCTCGGTGAGGTGGTTAGTGGACAATTCGCGGGCTATTTTTACGTTTCTTGTGATTGATAACCGCTGTTTCCGCCATGACAAATCCATGTGAAGTGTGACAAGTTTTTAGATTGTCACACTAAATAAAAAAGAGTCAATGAGCGGGATAACTTTGTGAAAAAACAGCTTCTTCTGAGGCAATTTGTCACAGGGTTAAGGGCAATTTGTCACGAACAGGACTGTCATTTGAGGGTGATTTGTCACACTGAAAGGGCAGTTTGTCACAACACCTTCTCTAGAACCAGCATGGATAAAGGCCTACAAGGCGCTCTAAAAAAGAAGATCTAAAAACTATAAAAAAAATAATTATAAATCTCCGTGGATAAGTGGATAACCCCAAGGGAAGTTTTTCAGCATCGTGTGGCGGATACTATAAGTGCTGTTCCCTGGTGCTTCCTCGCTCACTCGACCGGGAGGGTTCGAGAAGGGAGGCACCCCCCTCGGCGTGCGCGGTCGCGCGGGGCGCAGCCTGGCTGAAGACGGTTCTGAAATATTGGTTTAAAAAGCAGGTTTAAAAGACAGGTTAGCGGTGGCCGAAAAACGGCGGAACCCTTGCAAATGCTGGTTGCCTTGGGACAGCCCCTCAAATGTCAATAGGTTCACCCTCATTGTCAGCACTCTGCCCCTCAAGTGTCAAGGATCGCGCCCCTGATCTGTCAGTAGTCGCGCCCCTCAAGTGTGGATCCCGCAGGGCACTTATCCCCCAGGCTTGTCCACATCATCTGTGGGAAACTCGCGTAAAATCAGGCGTTTTCGCCGATTTGCGAGGCTGGCCAGCTCCACGTCGCCGGCCGAAATCGAGCCTGCCCCTCATCTGTCAACGCCGCGCCGGGTGAGTCGGCCCCTCAAGTGTCAACGTCCGCCCTCATCTGTCAGTGAGGGCCAAGTTTTTCCGCGAGGTATCCACAACGCCGGCGGCCGGCCGCGGTGTCTCGCACACGGCTTCGACGGCGTTTCTGGCGCGTTTGCAGGGCCATCAACGGCCGCCAGCCCAGCGGCGAGGGCAACCAGCCGAGGGCTTCGCCCTGTCGCTGGACTGCAGCGAGCGCTACTGGCTGTAAAAGGACAGACCACATCATGGTTCTGTGTTCGTTGCGTTGTTCTGTCCATTGCTGACATAATCCGCTCCACTTCAACGTAACACCGCACGAAGATTTTATTGTTCCTGAAGGCATATTCAAATCGTTTTCGTTACCGCTTGCAGGCATCATGACGGACGCCTACTTCCTATAAACGCTACACAGGCTCCTGAGATTAATAATGCGGATCTCTTCGATAATGGAGATTTTTGCCGACTGTTTCGTTCGCTTCTCAGTGGATAACAGCCAGCTTCTCTGTTTAACAGACAAAAACAGCATATCCACTCGAGTTCCACATTTCCATATAAAGGCCAAGGCATTTATTCTCAGGATAATTGTTTCAGCATCGCAACCGCATCAGACTCCGGCATCGCAAACTCCCGCCGGTACGGGCAGCCACATCCAGCGCAAAAACCTTCGTGTAGACTTCCGTTGAACTCATGGACTTATGTCCCATCAGGCTTTGCAGAACTTTCAGCGGTATACCGGCATACAGCATGTGCATCGCATAGGAATGGCGGAACGTATGGTGTGACCGGAACAGAGAACGTCACACCGTCAGCAGCAGCGGCGGCAACCGCCTCCCAGATCCAGGTCCTGACCGTTACTGTCCGTCACTTCCCAGATCCGCCCTTTCTCTGTCCTTCCTGTGCGACGGTTACGCCGCTCCATGAGCTTATCGCGAATAAATACCTGTGACGGAAGATCACTTCGCAGAATAAATAAATCCTGGTGTCCCTGTTGATACCGGGAAGCCCTGGGGCCAACTTTTGGCGAAAATGAGACGTTGATCGGCACGTAAGAGGTTCCAACTTTCACCATAATGAAATAAGATCACTACCGGGCGTATTTTTTGAGTTATAGAGATTTCCAGGAGCTAAGGAAGCTAAAATGGAGAAAAAAATCACTGGATATACCACCGTTGATATCCCAATGGCATCGTAAAGAACATTTTGAGGCATTAATATTTAGTTGCTCAATGTATAGCCCAACCGTTCAGCTGGATATTACGGCT
+
&&'%%%&**---@EEDGFFJGFGEFDEJHEEFBIDHJJHEE?>22148'%%%&%+,/87:442.*('((+-...)'%&'&'''.8=B;;;:<=?C81,,-,'&&';=F>=<7,'''@GDAABB733BIGJJJJJGJIIH?<3;873->888<:7508(&&'*6333:>??JGEFFIGGJHGHHJJJHJJJJHDJDCBBG>9///=><8</*((%)&&'()),989BFEFFJDHGFJJJ33210422565)'&%%&)(-43332)45BDB;::7*)+/0--02225(%%&&(,+----*%%(%%%''())))++*68:3FCEJJJFFFJJJIJEGAACD?>?=>??JJHJIEJHHCCABEJ@J??797-,-89=3336??>@@@?<<+**+55932*))(-,,..////>?9/,,/.//'''%&&&'-589=DGJGGGFIDJFJGJJJIAA@@FBDIJB9998<;=>652**7''''600*)*+..****)--7778=BEACCDAA4/((()))-01<>==@;7;;=@B@AB?==<??+++'&&&(+,---+::;444499?<;<5576554/-((*799ABCEGJEEBA:666EDEBAA@ABGCFDA@B@B:66.7@><>?C?CHIJDFB@444:?JFEDFCEGE@@9<C@A>:8@J7663::=?4334?CDA>=>666466'''(AB434<=;<@?<FDJJJJHEDCA?@+*($%&2<BCAAG;65:;?A>BGJHJFHFFJJEJ99>::8679:?989954699++-3CC@A>74666BC<:::<;;<?-,,--/--/222,)034<=/5335@CEJIJIGJDA>>?::;77)))*12:DB<<>AJJJJJIJGFDDEFG@A<;<A<BCC?;9-+*./-+*,6-+*+7774,+11/-,-.//35576111:?J=>>;00/56.-%$$$%&-+-,,&&%(**.,(&&'(23679@?DDCHFGJFHJJIJ???8I96575659:6>@BEFH>777****,@@554***37899:86679<;79;1BFJEJJEBAAAEJIEABAJIBBAAFGFJJGJJJHJJJCJDJD:/../59>@@@@CDEEJJGICBA@GE<;;;@EJH;98B==')7:<>A7778;75++++99,,,+0(+689?>G7766534665()224=<<=8770))*(*.,-13+)*///07888>BAJGDDJEFHEJG@@??2./34552-)))CJAFEFBCABGFEFE1000:<<;=FCEEJ;;<<=;<<CD?<;:;@CCGJJJEJGEFEJG211111268CGJ<<74=<3)))+.6766789==C@BACF43355+*+399;333668BEEFJJGHJHJD?@@EB;33337689999DJJFIJHJJJJJJJGJJGJEHH>=3/++,-((&)'&(-(--,/--++7:63<<>DHDJFJHJJGEII9::AIJCD9==9::9>>?AF))))DCJJCBD5666AAID<;;<JHJJJJJJJJJEIJJGGHGJIJJE=<9<=<@>?>=>>BCA<99434;4444AE;;;:<68?44..,,,2(''&'(%$%$&$#$$'&&''''/+**+1/((((0-(('((*-,..,*)''&'+(()**&&&(545:////0000??CEHGJGJEIJDFDEBGFD?AABG?>=AC;CC=::8=JJJJJJJJJEEFGG>>?JJDAEG98ADGJIDA=>=@C>/---31232312333JGEDCCDJEDJHJJIGHJJ===?DA.+++6:;:200./,()-79:;AJGJGJCHHJIJJHGGJJJJJIJJIJIFHIJJJBCDFIHEJ:99/../1-740/...(&&&&&'))'&())*-,--,,,/7CDEJIJJHJJJJJIIGIJIICDBEJDJGJJJCBDAHAADCGEI;;;;JJHH>>CCFDG7+&'(&&(<=EJGIJF<;<75<2/0?>>>>88833332286;33)'',72342@EIEJJGH?>>>FFGHJJAAAAD00&&&&&00:97010/1101:?>ADHFCBD@@E8833><=>0000:99B>9867DDDDIDFJJIJJJJJJJJJJJAA@AEFGJJGJ655////,''$$$%('(5556<GJEEBCGJJJIHJFFIDFJJJJGJIGJJJIJGIGAAAAJCCBDIEJAGFJFFIDJJEECCJJJJHJHHHDBGJHGIGHIHJGHIIJHJJJJFJJJJCB@@BBEJD@>>;;::>=?@@JHHIGG@@>>:71*)&%$$****01((62B358)B=;<:67466('(+3222/--/4//-++,,*)&&&'')-.355*)))7:>=8::>JJIGEGHGIFGHJJFH>>??554=;775565//)''$###$'&&%%''(,.339877753+''139>FC988=JJJJFEDBIJ==;3.///?@>>BHBB=CA@EGDHFEGCABBEIGB>==AAFDA?@AIFHCA>><)'&%$#$&&**+.'()(').11++**'''$#$&&&&((**')((&','%%&'(+$$$&'%&&'(+-**+,@@<;763665888,,,-800015?DJ????>9;CHCECFG?EEI=<;<?7*&&'&&%&((')*(*),))((./BBJEBBACJHF@?DDHJE000/0/15320'&$$%%/17///64<==>ECBBCFFDFDEFEJJJJJIJGIJJJH@=>AFEHJHIB?ACABAEA@AHJJCGHFB?9551)().233,004978;:?:9=:HJGIFJJEJJHCEG>))))>?@FJJ;:98955---+*+++**+<233CDCDB=>;>CFDEEJFEFHFJGGDEIJJEGDFDCCBGAD?>>;;::>@=4./,-++547<>DGFJIDGCCGFFGJHGEB?>=>((();2221144?></'&%$###$)+*''''('''$')*),((('&&%&''(+,;7>DDEGJI7777>@@AACE78./4;?DD@=CCDCCEDFFB=>>>JJEJFEGJJJHFGGJEJJHJDHFJJGJIA???10072.+.==ABCJHHHJGEEBCBFGCFBCA888:?@BCB=>?BAA@88//.&&&&*'&&%%%&*%%')*****JIJDEIEEBDJHJFJGJHJHJJGCB20..0/++**-&$$$&&&++/011009321148;57;996ABBDDJJJJJJJJJFCAABEDFJJJHJJGJ4556GDJEGJEJF=:9756,'(,-/056<:999?BADAC:877<=EGIJJHJGB::::>=>=4344BCIC<BBDFJJJJJJFIJ?@6,,,-53388555464&&&&-))*@EE6443372/-,--39'''6556>>BJGHFGIHIGHEHJ???<==5556BABD:A746+((;9:;22220/0+)))+788DIFEFGJJIJJJJJJJFHF>>>?BBABJGJFJJJJJJJJJJCB>>=2,*))&'9;ABDFEDJJFJJJGJJJIJIHHJHGJHJJIA?CDJJHH>::('%)'&''&*21112+)&&7<<>>FJBBDCFFGJJHJJJJJJHJJFHJJJJIJGJHJHJFGFDCCAAJH331..03<@@BEGJD<CC:/...55007=BCDFFIJJJFCCACBEFJ<<:***+4442345DDEEEHFGJEJGJJJHFGI?>>>@A><:74-,--5::0...59=;<@?>898887<<?JGCC@4'&&')())(.;<<9:;;@?88891111GJGJGJJEHFHJJJEHCEDIGJA@A?HDDHJD>;<HHIJJFJHIJJDDFJJJGGJF?>=>C@@@@FGIHJA?<?;<I@CFJIJ1000('''CGJIJJJFJJJCGJJJEJFHGA?<?>@?@BC@@??DDACDHJJJGGJJGIFJHJJEJJHJIGJHJGHJJJJJGJJJJJFCDFJIJJJJJEJHJHJJHB<6**5769<:;<;3226;:44<86?>>@AHHFHGJJJJJJJJJHJJHFIJGJJ@=94,&&&'')/-(&&&**,///////...BFJJBCHFJHJHJJJJFGGEICD88<=;=:1044;9300004EA;99:ABJFGFC@??>CFJJ@A8>>?EJJEHJGFJ?BBHHFJIFHCDHJFFBA;66>9958823321+)))*)244JJJDCGIGJJJJJJCB@::<<;<<110/345=9;:<HJFIEGJJJHGGEGEJJJJJJIJHJEJDABADJIJJJICIJGGFIJEDDFDJJJJJGJIJJJJGJEDFIJEGDDIJJ?>>@EA@E?><=99;C74244>CEECCAAAGFCA@AA@JGJFFGDFIFFFJJJGGJHJEJGGJJJJJJEEFBBC:*)4),'&%'**,-,--.3;@ADH>>=953346;;;<HFJEIGDJGCBDA<))'&%%%(**-/06:<<<GC;=<9::??C??>:;223421-,,+(''&&'().)*459;;8220****).+)('&&&%%%&%&'((*++''''(('*+-,,-014'''+((--*+-.,*&&'.47;<52226::::/../:==@=>>85431.--/10012'&&&(((&&%%&$$%%$%*)+,.''2330,+++,0++))/234.---26609:;>>AB>?B>@>>>GGGJIJJHJHJHGEEFHGIJGGHF==;730&&%''''&&*)(((/0/17777:7///+++(&%%%%<CCD=@.-,++***(**+001?@BD8888>=69955569(((,..+'&&&*.**)'*)%%%&%%%())8<<@CBEB;890///1+*$$&')%'&&((*11011''))>EEJFHIJGFJJJ;669=?IHJ?>?212<EEJHFHEAECFHGJGHJGFJJGIJGJCAAABCACIICBAEJJGFEBJHHJJJE=<<>>>@CF3(%$%&%%%'%&1<BA8878JIDBBJJIJFCB??)((*:-->?DEFFEHFG;<95433383+*1/,3+*&&%%$$''&')*('%$%&%&.,)**+0'&'(56+=?@JJJGJJJDEJEG8887><;<>3779BA@@EBBB;;<?J;;981*(&###$'*,6;<;?@JJJHJJJJIJDCECJF????FGHGGJEJGHAA?=;9;<??AACB=<::@?@JEJJGJJJFCBBEF>=>?CJ,,+,3=AEEJJJGH@?>=79/./3))>IIA>>@5(&&)*----1255656<:6996???@B@AIHJJIHJIHJ@?;:<=DFE>>?CCJGGJJEHCEJHJEF6665JFHJJJHFIH>???IEDDFCFDFGG=<<2222>100/00-))('+++''''4,((+,.*()+-./101/++335ABEJJJGJ>>><?>=222****..--(('')/.-((&&&+3334-,+&%&&(''$%&&&()322../+++*+(02=JHJJJJJJDEDDFGJJ5444@-,+*--1155>@9888=<<??55558945IGJJG666<A<00:GIFJHJEFDEE@97G<;8889;=6655221-;5455;@</--)**)(((('*+%%%')&&$&(&&&&'(::;88741/04''''('-.,+*'&%%%%%%&&'('&%%%&&&%$#$$$#$#$&''+-'&&&''))((+((*8EJJIJFJI1111=>@A777JIJJIJ108878:9765+'))))======@BA@ADJJHHBFD0//086657<863+138ADBA@CFFJJJJJJJJJJJJJJJJJJDGH<;844423('(+./0/000082232233:----AJJ66669EJFJJJJFGJJJGGGJHIJJJ@??AJIGIJJFJHJJGJFEHJJEHFGFCCDHFJJJHJJFJJGCFJJJHIJFJJJJJFJEJDHEJJFBAAEFC@?33@<<<6)AEDGJJFJJIIFIJFF=<<=ECFIFFFJJJFFIEDJCDA85455*::6CBA((((FHIHHJJJIJFE=;3::9<=,*))--4=8888?:3)))),)(''''(&(&&(&&&%,01--+.(('(,&%%(()*))&&((+*))+97999BABIJHFJEJIGJDFCB333:888AJJIFDDFHJDJDDD<>=>>AD?HJDBC?AA@JJJDDHBCA@:;;>AF11DJJDBBA=;;;A?AA/''''667>@A;98506?7778A?>@A0//096222/21*1/+++,**))+%)),*')()2356;;8998<9:3/.,'&&*++,::><>=CFJJJGGDA@BJFA@CHFHJ>=>>HJJJJGIEJGJHFJJJCDB??=@A((()GCGABABEEDIGJHJIHJJJGGIJIHHJG4444=5-++()+,-/064)''(-*---82112:==>:9+**)++++++,-BG??>@DIJJJJHJECDAHHHJHJD83001+++449;;AB<:::<5445<<;.,+,31-+,0,,BC>;97)'%$&%.9=AAGDCJDHIJHGJJJJJGJHJHHJHIJIGEAD:5575432244441/))((/1))*8GJJHGJJJIHFIJJJJEJJIJJFJEJJJEGFABDCEIGG5352+)&'((+--/*+322234545581223=<///-3;;<???>>JCBCAABBCJFJFJGDFDHIF5333FJHGJJCFJJJJIJIJHDBB?EJDHBDCFABFDJJFFEJJJHDGCEEJ86*;::=>C557EJGAEHJEJJFJHJJJHJJFGIHJC=9412<==:9:;E>>>789/0...:::FGGE@AA?BD;;;;65522../0.*''&)''')18:>>AAAAEEDJHJJGGJIJHJFH;;::@9863)'%%%%%$$%%&%$$%%$&%%&(*+1123BIDHHHJEJJFDJJJIJJHBBBCCEFEDEIGGJFJHJJJDEECIHBA@2222=>GC<A>ADBDJCBFHJJIGJFEEFGGJCC::=BDBB<;:8>=8989;;;EGACDGD??83'6?AFHFGIJJJJGJEJFCEF@JAA>:=11'=:<=?JJDGGGJGJDGJD?CDFGGDFIHGF999//,'&&$#%)).4666EEJD2223>?>))))9877***+1-&&&&&')+++2/@B<;;<JGECCDJJJHHJHJHGJJJJJJJJJJJFDGHGJCCGIFGJCBB>6666A@@JDDDDGIEIGFEEEHFFIIEJGIHFJFIDCDFHJHJJJ>??@JJJFEGJHHJJGF<::74443/++((.-)**())(-01<CD?<988'&&&('*,,&&%%''(('('(*)/...-+,-.,-//1,++,-?CDHHHDJGJFHHIHJJJJGA@C@AB6555D<;:0---.)+(''(05:977:898653468;<=BHBB@@2111;HJFJEFFCC@@::-**)('&&'--,++**/:843224-,--JH@@@@JJJGJJHEHEGJJFJFFJ>?>=ADCJEJGJHCCC:::9;11-&%&&')477::=<7855455CE?>><=>>IAAGGDHJJJJJJIGJJJJGJGHDDB==<;A@FHJGJDCG@;>GJEGCFHEJFJJE,,,.40,(((2---.;:8789=>86:):>E943**'''''&++,-30*%###$%%(+4::88::=<9:B=DJJJBBC988EED0.)((''('%$$)(,+,--.69<<>>FCCFIFJJGJF?@@AJ<<<<7;:=@BCDIJDEJIJJJJHFJJJJDGJJJHJJGJJJFFCJJIJJJJJJJJIGGFJJFGFDFDHHJIJJIEEJGJ>>>?IIFHEFIGHFHDDJH221142&&&%'(((&&));BFHJHDIEIGJGJJJJIJJJJED5555=:8:::EJGEGBJJGGJJJDB>CDD?DEABABE<>553,,36>@8788GCEHEHGHFEJIIGJJIIJJJJJJGJFIIFJFDJIJFEDEB>>>>DF6++++++.02333334>ABDJJIC<<<;<<9:88DIJHGFFEEA?@>A78.--++++22((((-**)+*+,-/**)+631-++,-69=:((((///''(43.=BEIJJJJJFHJJJJEEIJJFJGDB10002EJGJIFGF?ED9('(,,-7688<=/...+2113376:33EJHEJJ888@DE?EJJJEDEJEB@BEDFHCIGJDFEHFJGJJJJJJIGE4?FBAB@<CHCIJJJJFE=5344JEDDDC<04566A==<<986//.0,''--22.9.(?89IJJJFHB@:99:==<@EJGEFIEE@=:96/--.>GJCG?CEEDIIE9''''5+))****'/;<?BABB<677:::77'&&&''''044<;;;</</...:@:::<B?==;<:63)))&&$$&)+%$$%%111BJJJGAAABFFHFJG@@ACJDA000--/005600089ACDDFCBBCEC=<DHG=<<=1'%$',+,.**((&))),65'&&'&&&',--567=@C>9:>ADDHEJCCECGIGIFDCBC:;;9<9801+445B;:951002789?>?=<1111111:7665=AE?>>BADJB@A>>?>:78//,+-04&&&'''')))'()-:??@<<<EAB22JJJFEEDFCGH><;16335;2A@B@@?=;<=@A@AFDCAADFGGCCBD@=430'''')==>BABA74464-9<=DGEDFCDFGHIJBCB<<<?B@?>3111<81&&%$&'-865:2765@ABGJIJJIFIGEJEGDFDEGDFDCCECBE;:;:<768899911.*()+++<AGBCBB??@GEJJIF??<?<72330*)&&&-59A@@??ABDDFBCC@==8*+*1*21//0)****)*/*))*.'$$#$$&&'%%&*,.05<BA@BAG;<<=?@?.,,,0499:>??BA44447984;511.)'%%&''+,)(&%$$$%%(.,&&;;A@AB@>414,('(),(&''*)((''&%$%&$$$$(&%%'-%$$%'('&&%$$%&()*.20/0))))7-(22>;50.-//0+*,-5=>A@7++,3:;8,*(*+++((*(.&'*++.510(%$$&%%%&$%-*4,+++.,,21128?91((((***)&%&(),.--+..;<>BGCJDHICB@A@5555<@CA>=:953...,,-,01*+22AA@;988,,,,.0014.--(&&&())&%(011.-45588:0//0*+**5578CD>FCAAABEGFHCGH>>>>@ACDHB::7678;985/*))))*DFGJJHHEJBABAII@56?@ADB??<<8872126;;:0/+(*+,**-:99555<EEDGFHJJIGFHJFGFHJFHFJFJIHJA@?:10017:=>HFJGI?>>>ABAAADFJEE@>.>>HGHDCEJ86661112:::,*'&&&),-66:EJIFHH@=>DGAAA?@<:=JJJJHJIJGEJFIJ>?66//0579<77GHFJFHFJJGJJJJJJCDEJJ=;;3/333<=AH@A(''')4488777856>ABBFFJCB@??AJFJHB@>200>@JGFJGFEIJJJDC@??))))-0*$$%'*.,++-.;CJJJIJJGJJJFIGJJJJGH@=(((*9;<CCBABDB@F4...0,(&&&%&%%&(66;DCACFB?@=7001975589A===>6CBBFDFFI@?@<=8988=;7555.))/./1199FJHGJEJJHJJJGEDICGJGJJJDGFHJJAA@@IG=<A;,,,+,*+-,+*)''&&&*022:89;79>@@?@>?==76649555::;:;@@CGACAAFH@ABAC>>/...92110,)+)(''(-&%%%1002542/4542/0018>01?A////@?>//:ECECC<=?=<JJEHJGJIJHEBCBJJGGJJIJGEGJHGH+)))-5239;?>?@JC>DIFFFGEHJF:866=9:::321((''044:88::8884.459EFG99334;(''(1/.--/./*=@DE611-./0:53/+.-)--,,,,;6CCDGHJJGJHIJE2222<JJFADJAACEGDBDEBD<BFDFFCDGE4333FJ@@@?JJJDGEAJBCDDC++9-CGCGIHJJJJ>>?JJJCFDDHIJFJFJJHHJFEHJJFGH1///1+'''23'''''''-*)&%&%(*))899:;BHJGB<??EFJJHCEAAFFJJJGHJGJGEJHIJFDJJJJJ@A@?=95.)'(,;:?@96678:A?===(''*7::;DGAAA?6J9-...=<57.)(-6/:::GFECJHJJHJJJJFDJJEHJHIJGIEJA5311ABGEJHGJJJJJJJJJJGJJJJHJEBAA81(,)/*,((((34;@CJHE=<<=EJHFJJFJJFIJJJIG>A1----.1)/0;?00008656=AE8779A??>?BHJEJJJJGDDCDFHCEC@<;;66/...00+3+6563ADEDFHFJB?>>??566A@::9<;;::;;BFGJJJECGIFB@E=((((.88&$$&'*+06/''67FCFGEGBCDBADABEDE30+2,,8;@:545@CCBJGGCC))))))*1228;:;-*'%%)-11**'%%%&0,455<<<<EBCBB@..-'$$$%$$$$&(),-++++.'%%$$$&%'&&''''&&'')0044678++&%$%
@Glass_T7V_5_D3_12_2_22
GTGGACTTTTCTGCCGTGATTATAGACACTTTTGTTACGCGTTTTTGTCATGGCTTTGGTCCCGCTTTGTTACAGAATGCTTTTAATAGCGGGGTTACCGGTTTGGTTAGCGAGAAGAGCCAGTAAAAGACGCAGTGACGGCAATGTCTGATGCAATATGGACAATTGGTTTCTTCTCTGAATGGCGGGAGTATGAAAAGTATGGCTGAAGCGCAAAATGATCCCCTGCTGCCGGGATACTCGTTTAATGCCCATCTGGTGGCGGGTTTAACGCGGATTGAGGCCAACGGTTATCTCGATTTTTTTATGGACCGACCGCTGGGAATGAAAGGTTATATTCTCAATCTCACCATTCGCGGTCAGGGGGTGGTGAAAAATCAGGGACGAGAGAATTTGTTTGCCGACCGGGTGATATTTTGCTGTTCCCGCCAGGAGAGATTCATCACTACGGTCGTCATCCGGAGGCTCGCGAATGGTATCACCAGTGGGTTTACTTTCGTCCGCGCGCCTACTGGCATGAATGGCTTAACTGGCCGTCAATATTTGCCAATACGGGGTTCTTTCGCCCGGATGAAGCGCACCAGCCGCATTTCAGCGACCTGTTTGGGCAAATCATTAACGCCGGGCAAGGGGAAGGGCGCTATTCGGAGCTGCTGGCGATAAATCTGCTTGAGCAATTGTTACTGCGGCGCATGGAAGCGATTAACGAGTCGCTCCATCCACCGATGGATAATCGGGTACGCGAGGCTTGTCAGTACATCAGCGATCACCTGGCAGACAGCAATTTTGATATCGCCAGCGTCGCACAGCATGTTTGCTTGTCGCCGTCGCGTCTGTCACATCTTTTCCGCCAGCAGTTAGGGATTAGCGTCTTAAGCTGGCGCGAGGACCAACGTATCAGCCAGGCGAAGCTGCTTTAAGAACACCACCCGGATGCTTTCGCCACCGTAGGTCGCAATGTTGGTTTTGACGATCAACTCTATTTCTCGCGGGTATTTAAAAAATGCACCGGGGCCAGCCCGAGCGAGTTCCGTGCCGGTTGTGAAGAAAAAGTGAATGATGTAGCCGTCAAGTTGTCATAACTCTAGAAGCGGCCGCGAATTCCAGAAATCATCCTTAGCGAAAGCTAAGGATTTTTTTTATCTGAAATTCTGCCTCGTGATACGCCTATTTTTATAGGTTAATGTCATGATAATAATGGTTTCTTAGACGTCAGGTGGCACCATGGAAGCTTTGTAATCACTCGATGACCAAAAGTAAAAACCCGCCGAAGCGGGTTTTTACGTAAACAGGTGAAACTGACGCTAGCCGGTCACATGTCAATACTTGCCCTTGACAGGCATTGATGGAATCGTAGTCTCACGCTGATAGTCTGATCGACAATACAAGTGGGACCGTGGTCCCAGACCGATAATCAGACCGACAACACGAGTGGGATCGTGGTCCCAGACTAATAATCAGACCGACGATACGAGTGGGACCGTGGTCCCAGACTAATAATCAGACCGACGATACGAGTGGGACCGTGGTTCCAGACTAATAATCAGACCGACGATACGAGTGGGACCGTGGTCCCAGACTAATAATCAGACCAACGATACGAGTCGGGACCATGGTCCCAGACTAATAATCAGACCGACGATACGAGTGGGACCGTGGTCCCAGTCTGATTATCAGACCGACGATACGAGTGGGACCGTGGTCCCAGACTAATAATCAGACCGACGATACGAGTGGGACCGTGGTCCCAGTCTGATTATCAGACCGACGATACAAGTGGAACAGTGGGCCCAGAGAGAATATTCAGGCCAGTTATGCTTTCTGGCCTGTAACAAAGGACATTAAGTAAAGACAGATAAACGTAGACTAAAACGTGGTCGCATCAGGGTGCTGGCTTTTCAAGTTCCTTAAGAATGGCCTCAATTTTCTCTATACACTCAGTTGGAACACGGGACCTGTCCAGGTTAAGCACCATTTTATCGCCCTTATACAATACTGTCGCTACCAGGAGCAAACTGATGTCGTGAGCTTAAACTAGTTCTTGATGCAGATGACGTTTTAAGCACAGAAGTTAAAAGAGTGATAACTTCTTCAGCTTCAAATATCACCCCCAGCTTTTTTCTGCTCATGAAGGTTAGATGCCTGCTGCTTAAGTAATTCCTCTTTATCTGTAAAGGCTTTTTGAAGTGCATCACCTGACCGGGCAGATAGTTCACCGGGGTGAGAAAAAAGAGCAACAACTGATTTAGGCAATTTGGCGGTGTTGATACAGCGGGTAATAATCTTACGTGAAATATTTTCCGCATCAGCCAGCGCAGAAATATTTCCAGCAAATTCATTCTGCAATCGGCTTGCATAACGCTGACCACGTTCATAAGCACTTGTTGGGCGATAATCGTTACCCGATCTGGATAATGCGGCCATTTGCTCATCATCCAGCTGGCCAACCAGAACACGATAATCACTTTCGGTAAGTGCAGCAGCTTTACGACGGCGACTCCCATCGGCAATTTCTATGACACCAGATACTCTTCGACCGAACGCCGGTGTCTGTTGACCAGTCAAGTAGAAAAGAAGGGATGAGATCATCCAGTGCGTCCTCAGTAAGCAGCTCCTGGTCACGTTCATTACCTGACCATACCCGAGAGGTCTTCTCAACACTATCACCCCGGAGCACTTCAAGAGTAAACTTCACATCCCGACCACATACAGGCAAAGTAATGGCATTACCGCGAGCCATTACTCCTACGCGCGCAATTAACGAATCCACCATCGGGGCGGCTGGTGTCGATAACGAAGTATCTTCAACCGGTTGAGTATTGAGCGTATGTTTTGGAATAACAGGCGCACGCTTCATTATCTAATCTCCAGCGTGGTTTAATCAGACGATCGAAAATTTCATTGCAGACAGGTTCCCAGATCAAAGAGTAGCTTCTCCAGGCACCAGTTGAAGAGCGTTGATCAATGGCCTGTTCAAAAACAGTTCTCATCCGGATCTGACCTTTACCAACTTCATCCGTTTCACGTACAACATTTTTTAGAACCATGTTCCGCCAGGCATCCCGAATTTGCTCCTCCATCCACGGGGACTGAGAGCCATTACTATTGCTGTATTTGGTAAGCAAAATACGTACATCAGGCTCGAACCCTTTAAGATCAACGTTCTTGAGCAGATCACGAAGCATATCGAAAAACTGCAGTGCGGAGGTGTAGTCAAACAACTCAGCAGGCGTGGGAACGATCAGCACATCAGCAGCACATACGACATTAATCGTGCCGATACCCAGGTTAGGCGCGCTGTCAATAACTATGACATCATAGTCATGAGCAACAGTTTCAATGGCCAGTCGGAGCATCAGGTGTGGATCGGTGGGCAGTTTACCTTCATCAAATTTGCCCATTAACTCAGTTTCAATACGGTGCAGAGCCAGACAGGAAGGAATAATGTCAAGCCCCGGCCAGCAAGTGGGCTTTATTGCATAAGTGACATCGTCCTTTTCCCCAAGATAGAAAGGCAGGAGAGTGTCTTCTGCATGAATATGAAGATCTGGTACCCATCCGTGATACATTGAGGCTGTTCCCTGGGGGTCGTTACCTTCCACGAGCAAAACACGTAGCCCCTTCAGAGCCAGATCCTGAGCAAGATGAACAGAAACTGAGGTTTTGTAAACGCCACCTTTATGGGCAGCAACCCCAATCACCGGTGGAAATACGTCTTCAGCACGTCGCAATCGCGTACCAAACACATCACGCATATGATTAATTTGTTCAATTGTATAACCAACACGTTGCTCAACCCGTCCTCGAATTTCCATATCCGGGTGCGGTAGTCGCCCTGCTTTCTCGGCATCTCTGATAGCCTGAGAAGAAACCCCAACTAAATCCGCTGCTTCACCTATTCTCCAGCGCCGGGTTATTTTCCTCGCTTCCGGGCTGTCATCATTAAACTGTGCAATGGCGATAGCCTTCGTCATTTCATGACCAGCGTTTATGCACTGGTTAAGTGTTTCCATGAGTTTCATTCTGAACATCCTTTAATCATTGCTTTGCGTTTTTTTATTAAATCTTGCAATTTACTGCAAAGCAACAACAAAATCGCAAAGTCATCAAAAAACCGCAAAGTTGTTTAAAATAAGAGCAACACTACAAAAGGAGATAAGAAGAGCACATACCTTCAGTCACTTATTATCACTAGCGCTCGCCGCAGCCGTGTAACCGAGCATAGCGAGCGAACTGGCGAGGAAGCAAAGAAGAACTGTTCTGTCAGATAGCTCTTACGCTCAGCGCAAGAAGAAATATCCACCGTGGGAAGAACTCCAGGTAGAGGTACACACGCGGATAGCCAATTCAGAGTAATAAACTGTGATAATCAACCCTCATCAATGATGACGAACTAACCCCCGATATCAAGTCACATGACAAAGGGAAGAGAAGGAAATCAACTGTGACAAACTGCCCTCAAATTTGGCTTCCTTAAAAATTACAGTTCAAAAAGTATGAGAAAATCCATGCAGGCTGAAGGAAACAGCAAAACTGTGACAAATTACCCTCAGTAGGTCAGAACAAATGTGACGAACCACCCTCAAATCTGTGACAGATAACCCTCAGACTATCCTGTCGTCATGGAAGTGATATCGCGGAAGGAAAATACGATATGAGTCGTCTGGCGGCCTTTCTTTTTCTCAATGTATGAGAGGCGCATTGGAGTTCTGCTGTTGATCTCATTAACACAGACCTGCAGGAAGCGGCGGCGGAAGTCAGGCATACGCTGGTAACTTTGAGGCAGCTGGTAACGCTCTATGATCCAGTCGATTTTCAGAGAGACGATGCCTGAGCCATCCGGCTTACGATACTGACACAGGGATTCGTATAAACGCATGGCATACGGATTGGTGATTTCTTTTGTTTCACTAAGCCGAAACTGCGTAAACCGGTTCTGTAACCCGATAAAGAAGGGAATGAGATATGGGTTGATATGTACACTGTAAAGCCCTCTGGATGGACTGTGCGCACGTTTGATAAACCAAGGAAAAGATTCATAGCCTTTTCATCGCCGGCATCCTCTTCAGGGCGATAAAAAACCACTTCCTTCCCCGCGAAACTCTTCAATGCCTGCCGTATATCCTTACTGGCTTCCGCAGAGGTCAATCCGAATATTTCAGCATATTTAGCAACATGGATCTCGCAGATACCGTCATGTTCCTGTAGGGTGCCATCAGATTTTCTGATCTGGTCAACGAACAGATACAGCATACGTTTTTGATCCCGGGAGAGACTATATGCCGCCTCAGTGAGGTCGTTTGACTGGACGATTCGCGGGCTATTTTTACGTTTCTTGTGATTGATAACCGCTGTTTCCGCCATGACAGATCCATGTGAAGTGTGACAAGTTTTTAGATTGTCACACTAAATAAAAAAGAGTCAATAAGCAGGGATCCTTTTGTGAAAAAACAGCTTCTTCTGAGGGCAATTTGTCACAGGGTTAAGGGCAATTTGTCACAGACAGGACTGTCATTTGAGGGTGATTTGTCACACTGAAAGGGCAGTTTGTCACAACACCTTCTCTAGAACCAGCATGGATAAAGGCCTACAAGGCGCTCTAAAAAAGAAGATCTAAAAACTATAAAAAAAATAATTATAAAAATATCCCCGTGGATAAGTGGATAACCCCAAGGGAAGTTTTTTCAGGCATCGTGTGTAAGCAGAATATATAAGTGCTGTTAGGCGTGCTTCCTCGCTCACTCGACCGGGAGGGGCTCGGAGAGGGGGGGCACCCCCTGCCGGCGTGCGCGGTCACGCGCACAGGGCGCAGCCCTGGTTAAAAACAAGGTTTATAAATATTGGTTTAAAAGCAGGTTAAAAGACAGGTTAGCGGTGGCCGAAAAACGGGCGGAAACCCTTGCAAATGCTGGATTTTCTGCCTGTGGACAGCCCCTCAAATGTCAATAGGTGCGCCCCTCATCTGTCAGCACTCTGCCCCTCAAGTGTCAAGGATCGCGCCCCTCATCTGTCAGTAGTCGCGCCCCTCAAGTGTCAATACCGCAGGGCACTTATCCCCAGGCTTGTCCACATCATCTGTGGGAAACTCGCGTAAAATCAGGCGTTTTCGCCGATTTGCGAGGCTGGCCAGCTCCACGTCGCCGGCCGAAATCGAGCCTGCCCCTCATCTGTCAACGCCGCGCCGGGTGAGTCGGCCCCTCAAGTGTCAACGTCCGCCCTCATCTGTCAGTGAGGGCCAAGTTTTCCGCGAGGTATCCACAACGCCGGCGGCCGGCCGCGGTGTCTCGCACACGGCTTCGACGGCGTTTCTGGCGCGTTTGCAGGGCCATAGACGGCCGCCAGCCCAGCGGCGAGGGCAACCAGCCGAGGGCTTCGCCCTGTCGCTCGACTGCGGCGAGCACTACTGGCTGTAAAAGGACAGACCACATCATGGTTCTGTGTTCATTAGGTTGTTCTGTCCATTGCTGACATAATCCGCTCCACTTCAACGTAACACCGCACGAAGATTTCTATTGTTCCTGAAGGCATATTCAAATCGTTTTCGTTACCGCTTGCAGGCATCATGACAGAACACTACTTCCTATAAACGCTACACAGGCTCCTGAGATTAATAATGCGGATCTCTACGATAATGGGAGATTTTCCCGACTGTTTCGTTCGCTTCTCAGTGGATAACAGCCAGCTTCTCTGTTTAACAGACAAAAACAGCATATCCACTCAGTTCCACATTTCCATATAAAGGCCAAGGCATTTATTCTCAGGATAATTGTTTCAGCATCGCAACCGCATCAGACTCCGGCATCGCAAACTGCACCCGGTGCCGGGCAGCCACATCCAGCGCAAAAACCTTCGTGTAGACTTCCGTTGAACTGATGGACTTATGTCCCATCAGGCTTTGCAGAAGTTTCAGCGGTATACCGGCATACAGCATGTGCATCGCATAGGAATGGCGAGACGTTGTGTGGGTGTGACCGGAGCACAGAGAACGTCACACCGTCAGCAGCAGCGGCGGCAACCGCCTCCCCAATCCAGGTCCTGACCGTTCTGTCCGTCACTTTCCAGATCCGCGCTTTCTCTGTCCTTCCTGTGCGACGGTTACGCCGCTCCATGAGCTTATCGCGAATAAATACCTGTGACGGAAGATCACTTCGCAGAATAAATAAATCCTGGTGTCCCTGTTGATGCCGGGAAGCGTTTCAGCAAACTTTGCGAAAATGAGACGTTGATCGGCACGTAAGAGGTTCCAACTTTCACCATAATGAAATAAAGAAAATCACTACCGGGCGTATTTTTTGAGTTATCGAGATTTTCAGGAGCTAAGGAAGCTAAAATGGAGAAAAAAATCACTGGATATACCACCGTTGATATATCCCAATGGCATCGTAAAGAACATTTTGAGGCATTTCAGTCAGTTGCTCAATGTACCTATAACCAGACCGTTCAGCTGGATATTACGGCCTTTTTAAAGACCGTAAAGAAAGAAAAATAAGCACAAGTTTTATCCGGCCTTTATTCACATTCTTGCCCGCCTGATGGATGCATCCGGAATTTCGTATGGCAATGAAAGACGGTGAGCTGGTGATATGGGATAGTGTTCACCCTTGTTACACCGTTTTCCATGAGCAAACTGAAACGTTTTCATCGCTCTGGAGTGAATACCACGACGATTTCCGGCAGTTTCTACACATATATTCGCAAGATGTGGCGTGTTACGGTGAAAACCTGGCCTATTTCCCTAAAGGGTTTATTGAGAATATGTTTTTCGTCTCAGCCAATCCCTGGGTGAGTTTCACCAGTTTTGATTTAAACGTGGCCAATATGGACAACTTCTTCGCCCCCGTTTTCACCATGGGCAAATATTATACGCAAGGCGACAAGGTGCTGATGCCGCTGGCGATTCAGGTTCATCATGCCGTTTGTGATGGCTTCCATGTCGGCAGAATGCTTAATGAATTACAACAGTACTGCGATGAGTGGCAGGGCGGGGCGTAAGACCCTTTTGAGTGAGCTGATACCGCTCGCCGCAGCCGAACGACCGAGCGCAGCGAGTCAGTGAGCGAGGAAGCCTGCATAACGCGAAGTAATCTTTTCGGTTTTAAAGAAAAAGGGCAGGGTGGTGACACCTTGCCCTTTTTGCGGACTGCAGCGGCCGCTACTAGTAGGGAGACCAGAAACAAAAAGGCCCCGTTAGGGAGGCCTTCAATAATTGGACTATCCCTAAACTTCAAAGGACCAAAACGAAAAAAGACGTTTTTCAGCGTCTTATTGTACGTATTGGTACCGAGTTATTAATATGCGCGCAGCGTCTGGAAAACCGAGGCGAAAAGACGTGCGTCTTTGATGCCCGGTTGAGACTCTACAGCAGAATTAAAATCAAGTCCGGCGCAGCCAGTTTTGTGCCGCTTCCACGCAGTTATCTGCGCCTAAGCCCCCCGCCAGCAGAACGTTGCCAAGCGATTGACCATTTAATAGTGACCAGTCAAAACGTTGCCCGCTTCCACCCTGGCCGTTGTCTAAAACATATTTATCGACGTCCTGAAACTCGCGGGCGGGCAGGGTTTCACCGACGCTTAATGCTTTCCAGATGGCAACATGTGCTGGCAGAGCTTCACGCAGCGTATCGATATACAGCTGTTCTTCATTACCATGCAGTTGCACTGCCGCCAGCGATAACACCTTAGCTTTGTCCACCACATCGGCAATATCGTGATTGCGGAACACGCCAACATACTGCAACGGTGCCGCAGCCATCACTTCCTGCGCCTGTTCAACGTTGACGCAACGCGGTGATGTCGCAACAAAAATCAACCCACCGTAAATCGCGCCCGCGTCATAAGCTGCTTTAGCATCTTGCCCACGCGTCAGGCCACATACTTTATTCTCACCCAGCAACACCCGGCGCACGGCGGCGTGCAAATCGTCATGGGCCATAAACGCGAACCAATCAGAAAACCGTTAGCGAAGTGGCTTAACTCGCGCACCTGAGCGTAAGTATTGATGCCGGATTCGCTGATTACCGTCACGTTGTGCCCCAGTTTCGGCGCAAGCTCGCGGGTACGGTTGAGATCGATCGACAAATCACGCAGATCGCGGTTGTTGATGCCAACGACCTTTGCTCCCAATGCAATGGCGCGCTCCTGTTCCTCTTCATTACTGACTTCGGTCAGCACCCCCCATCTCCAGACTGTGAGCGACGGCGGCAAGCTGGCGATATTGGTCGTCATCCAGTACTGAAAGCATTAATAAGCAGGCATCGGCCTGGTAATAGCGCGCCAGATAGATCTGGTAAGGGTCGATAATGAAGTCTTTACATAAAATCGGCTGCGGGGCGATTTGGCTGACGATGGGGAGGAAATTAAAGCTCCCTGAAAATATTTCTCATCAGTCAGCACCGAAATTGCCGAAGCGTAATGTTTATAAATGGCGGCAATGCGTGCTGGATCGAAATCATCACGGATCACGCCTTTTGACGGCGACGCTTTCTTGCACTCCAGAATAAACGCCGTGCGCGCACCCTGTAGCGCATCATAAAAATGTCGCGTGCTCGGCTGAACCTCATTCTGAAAACTGGCCAGCGGTTGCTGCTGTTTGCGGGCTTCTACCCAAATCGCCTTGTCTGCGACGATTTTCGCTAAAACGGTTTGCATCATCTAGTAGTCCTGTGTGACTCTAGTATTTAGTTTCTCGTTTCTTCTTCTTCCAACGAGAGAAAACGAGGAACAAGCGCCACTCGATCAACCGAACGAAAAAAGACGCTCGAAAGCGTCTCTTTTCTGGAATTTGGGTACCGAGGTCCGCACAGGTGGATGCGGACCAAAACGAAAAAAGGCCCCCCTTTCGGGAGGCCTCTTTTCTGAATCATTCAGTTATTAGGCCACACGTTCAAGTGCAGCCACAGGATAAATTTGCACTGAGCCTGGGTCGGGATTCGGACTCGACCGCATAGCCTTCAGGAGTGAGTTGTGCAATACCAACCGACGACTTGGACCCTGCCAAGCGGCACCAGATTCTGCGTACGCAATCCCCTAAGCCAAAGGTGGCACTCAGGGGAAGCGCAAACTGCCCTGCAACGGGAGCGTTGGCTTCATCGCTACTTTGAACCATATTAGTATTTCTCCTCTTTCTCTAGTAAAGTGTTTAGTTATGGTCTTTTTCGTCCTTCATAGCTTGATCCGAAAAGTTCTATTAAGTAGCTGGCCCAAAAAAACGGGTATGGAGAAACAGTAGAGAGTTGCGATAAAAAGCGTCAGGTAGGATCCGCTAATCTTATGGATAAAAATGCTATGGCATAGCAAAGTGTGACGCCGTGG
+
?@EJJJHJJJJGBDIJHJHJJJFGJHIIHGGJJJEIIJEJIIJJIJJGJHJIJIJJJJHJIJJJJJJHJJJGJIJIJJJJFJJJD=?0(')),:9:;<JEJHCJJIJHJJFJJJIJJIJJJGFFFIJJJFJJJEICGJDCDD<<<=J<;;;@CEFFFGHJJJJJFHGFJJJJIGFJGEEGCCEHJJJJGGJECED<:?>>=?<<<CDEGEBGFJHFFGE*))+37<=GGJJIJIIHFJIJJ@@@@JFIGA=@820/./25>>=@AAAJEJHJ:C****FGFJJJJGJJJJGEJJGJGB?>B;@GCE@@''''<DEDDGJFGJJJJJGJGIJJJJJJIJJJJJBBBCGJJJJJHJJCHFEI@@?CHJJIGIG?==9:++,65894642//+::BFJFEIFJJJJJJGCCBJJJJJHJ>>>>HIJJDIJAC?:>:120/-,.)3334?@995566566:B@A1111;66+*+*...477..*'')(-1123668//..:/77=CEEIGHJJGDCDFGI664467@AABHIHJHJJJJJHJJIJIJJDEJHDGDCBCDGJJJBDA@?BCB@;JJJJJJGJJJJJJFJJICE@@CDIHGJFHEGIGEAB<FFAGABCDGHEGIJ:::9>IEJHF@>==<;DD?CA@===8788===>AHHFJJFJH@@@@F===<432+1457882++*+-('%%-0378BEIJA@@@EFIGFIIJGJJFJJJGHGFFCDE@DBHDDGDEEDGHHEGC@=BCJJIJJJJJJJ@@?>HE<<<<,,,-IGJJJJJJIJBCCBEEGJFJJJJJJJIF>===E::.../6=>?.+-++0788BGHJJJJJJJJJJJJJJJJCAA@@I>FIAJJGJEGIJGIJJJHGJJJ:777GEEJJJIHG:55CCJEEJEIFIJJHEFJJJJJJJJJJJGI<=;.+**+*+-/,---//*))'(('%&,534.*+*)**===;;:<GICEADCHHHJ8778-++,/-.()((//2??BFIJGHJJFJJJJJJJHJ@<=FJJJJEDBA;77:>?>=703->@BHFIJJJJGGBH;DGJJHFECGJJJIJJJJJJGJJJJJJHIJJJJJIJJJJJJJIJJJJJJHJFEJHJJJDJGJJFJJJGJHJIJJFDIIJDAAAEIHGBG7DAAGBC@BEEJHJJHIB@>;>GHJJFJJGJGJHGHJJJJJJHHJJHIJJJJJIJJFIGFJJJJJGJJHJHJJIJJJDFCEGJJFGEJGIEEDEH@62B;;99;<''''?>?BEDFCJHHGJJJJJJEJJJJJIGJJJGJHGIIFJF@:92.=544;EGFEJGJJIJJFGHJJJHGJJJJJHJIJIJJGFJIJJJEGFDDDJIFFJGJHHJ?>>GJEDE6666DDEEEIIJJJD=>@@:999:::BBFEJEEED<<<<F3+*(((((('(125.CEHJJJFFFG6566@B@@A?ABBBA@?A322142,,4,:<>AFGJJGGGE@ABA@BDGFJIHFIGEHIJJJI<<::;9;:51179=BH8886444773:<?@ABJEFEJJJJJJIFFHIJJIJGJJJJJJHJIJJJFJFGBBBEJHJJHHJJFHJIJG3334FFFFEJIGIIGJJJJ8///14,,,,3336.,+/((((6BDDEJJJIJJJIIJJJIIAAACJHIJF@A@@CCDJEFFJCDEBG4333BJ11>1>==@F97:556687:70/02:EFF@ACDGJIGJIFDCCC?AD@IEDJGFHJJHJDHHIFDCC@@@>=2112../9EA>?>@GIJJJJDHGJJJJGJBB@@>83233556JFJJIDCBCJIJJ---->9466674>?>?1112EFJGHJJJHJJIJHHADBBEFFJIEDB434@ABDHFFEGIJJFJJJJJJJJJJGJIJHIGHGHJJJHDC=:6-+++678:;;AEJFEJCCCEGFCDFGIEEFE?JEJIG;;;;JHBAACJJGJCBDECBAAECCBDC@>;<A9666IJJJHHGD>:;IGJIJJJIHEGJHEJIJJIGJFFJGJIJ<=<>JJDIA221*'&&*+-200042?@@@@IIJJIJGGJJCCBAGGGDHGGIJJGIJHHGJJGJJGJJJIJGGHHJJIJJGIGJJJHJJHJJJJJFJJHJIJGJJHJJGJIJJFI@@@:8::DH::;BDJIJIJJ?>?99<>@>==;;<=?:=<?CHJJJACBBGJJJJJJJJJJJHFJJJJIJJJJGHFFIBDDJHHGJJJIJIJJJJDEDDJHHIJJJGJIGJJFGIJJGIFEEDCJCFBAB;::=FEFGFJJJJIJGJIJJJJHJJHJJJJJJJJJJJJJJGGJIJJGF8887>=>>:::=9844447299:ABCDC>932277?9779755177EJDDDDIJJEGHGIJJJJJDJEHHJIJJIHD7777=EJJGJJJHHJJJJJGJDEHCJIJJHFFJDHJHBCBEJJE))))FGIGJGJJJJ7667C?5334JF66567663323//11=>BCGJJJHHFJIJGEGGJIJJJ?>>>AA@@DGIFEHHHJJJIIGJJFHJJJFH::=7A@?BBDDBBEHCJFGIGHHJJIJHHEJCAF???DB?>?@@@?@IHIFDDBBEBEDD?>=70'&',,,,/-,1.+444455449:731378H:99:IHJJJIJDEGJBACE???EIJJ>==?EDDHC>?=:11=EEE>>>6455?AJGJGJJJJDBCCCEHIEA>>>A@FGGHGIHIECHEGJJHJJHGEFJJJJIJJHGJGJGHGJJJFJJJJJJJJJJIHJ===?FJ@JHJFJJJJJJJGJJJJJJJHGDH:9::FIJ11112IEFHCC?54464+++,.-/..)((+.1()(-2///BHGEJJJHJJEEA>>@FJJJIJHJHJJJGHEB@BDJFJFIIEHHIJGFGHJJHIGJJJIJJGJIJGJBFJHHJJHJJJJJIHJIE::::DGEGEFIJHHHHJJFIGGFJGID7=>;+++*%%%-+**(((()+945>??<<?;;;?JJJJJJJJCCDHJJHJGGBCCCJHEJ=988JHJEFEIIIFFEJJIHCGDFBA>99@C:CJCJJJIJJJIIGHJJJJDJJIJJJIJJACCDB0/../4('''+'(*,-/BDCJGCAC?C@>@EFBCABE>85333;E>>?JJCD@91...79:;EDGD====IJJJJJHJJJHIJJJJIIJHJJJGJEJA><<8:0++,,00/24,,,077CCFFEJGJJHIIJ=<<=CCB@@DDJ3333A@DDJJJJHFJIGJJJJJJFJEJFFEFFJJJJA@BBJJDFCJHB::9:>@74)(((,,-.1./2012@JJCECEGGEHJJJJ>?>>GIGFD5443773;>>=IDIIJGJGFIHJJJHJGGJJJJJJJJGFJJ<<<<DJBABFJJJJIHJJJHIHFECD@?>9889JEHEJGJJIJE.../3223DJJJJJJHJFFDFJFJJIJJFJJJJGIJJJJJIHJJJFJHJJCCDEJHFHJJJHJJJJJFJDIHGHJIGJGFGGHHJFDB?@>JGFJFGGIGIIHJIGHJGJJIFJGIFEFGJJJJJJJJJJHJJJFG>>AFCEABJEJFIHJJJJJJIJJJJJJJJJJIJJEE?663121210//1556E?@DF?:99==<?DFJHFGDCJFGIGIJBDGIBFEJJJIHJHGJJHIDHC?+++=BAAFC-,,-+*+1,))1.779:=CD=<HHG?=@IFHJJJJIGIGJIJHJJIGJJJGIJJJFJJIGIJJJHJHJIIJJJJJAAAAJEBAB/--.IGFDECIJHIIHJGBCDCHGJJJIJGDGJIFJJGJJDDDDIJJJJJJJJGECDDJJHJGHJC;JC@@@AJEGHED:<4333CHDHFGFEIFIFGEEJGHJCDDGJ4333@JIHHCEGJJGHIIJJGFDF@87<<JGFIGJFJGGD<5>AGJJJJEJIGGIJJD<:7669<BGFJJJ????GJGJJGDEHC@BFGJEGHEEHEGJJJJJJJJCCA@JHJIG?ED4ABFJIHE>JIFJGJJIJIGJJGJJFJHJJHJHIIIJEDECDD@>>)CCGHDJ<666444/..368CEAEHJEDECJJFIJHHHJB=:9.B8878<GDCBCEEGJJJIEJGJJJHJJJHJJJJHGJGCCA:<<BIJEDHHJHDGJHHHFHGJJIJIHJIJFJE?@@?CCAHHJFG@??@JJFEJHFFGIJJJJJJHFIJJJJHJJJHJJJJJJJHFFGJJJJFFIGJJJJJGIHJG;:;GEIIJFJHJJJGJ4..JJJJJIJJGJJHJJHJJJIHIFDAEABIJGIJJJJJJIJJJHIJJJJJHJJJG@??@GCACEBABCIIFA@AHIC=9DGFHGJCACBHIIJJJFIIJEJIJIHIJJJIFIHFJJF<=FJHJFJF@@3112;:6;)(('0-.258=BAABCJBBABCIFGFGJDFFCJGIJJEHIFHFIJJJJHJHGJFJHJHJHFFHJGJJIJHFJJJHGJFIEEEFGFJDEDGFCCCIJJJHFJJIHHJHFE)))*8/-5&233A@ABEGGGGDIJJGJHEFJIHJGCFBCB=<;;A?////EFJJJDHJIJJJAEFGHFFJFIJJIEHFJJJIFFJHJHJJJJA?:01??@EGCGJHGFB==>BBDD=;9910225567?;@AJGDCCFGHHJFHHGHJGGFBD/...?::=<7:9;CFEJJEGEECEHECCBDDGGJJFHEEECJGFEBBACHJGIDFDACCEDFB>=<==IDDDCJJBEAAABBFBBGCIHFEDDJGDDDEIFI=0)87;;A=?IJJIJJGJFIJJJGJGDFG@?AFJIJIGJJDB@EEGG?:<<:?@@FBEJIJGJGI@HDJIJHIJGJJJJIEJJGGFIJIIJJJJJJJJIJJIHD<;;<=;;;<CGJJJJEDEAABCIGJGJHFJG????JE0///477<:)'''7;=BEFFIIJJFGHJCFJJFIHIFGJFJ@@>>?BJJJEBBCJJIJIIDGIIJIJJJHGIIJGBJJHFGGJFFHGJIJJJJJJJGFIFD:88:-,+,1133:=?<:9:;::9?@DFJDDDFGJJJJGGCCF:3339;95234AGFCCCJHG9988=;;33CGFEGGCDCCHGHFJGHJGHCCCAAAAJGJGIHGJJGIJJJJIJJJCDCFGEEHH:77AB76666CECDCCGJHJ?A@/9889<666698:<:8784444HJ?:?=@?E@AJGIHHEGHJJIJJJJJJJHJIHIJEDABABFHHJJJFDBDDHJJJHJ;;9=CDABCCAACDEGGHDGHJHEJF8889@:::;FFAAIIHGJJGHDDFEJIFJ2J=EJECGGCEEHGGF?>;:;FJC;22ECGFFED?==:::;A@AADD@AABCB?;<;?JF@@?>CA?EDDBA??B@@??>>@=99512=>DFB@@AFBCCEFDBA>>A?;;;<@@@::>:@AAAFFEB=;;;@GFDBDBBBBA?>=>>?>C@@???@<499;CDCB@>>==CBA@A@?B=<<>A@???ACBCDG965557999>>??<<<:3223=>>>>=???>==>B;9:;<5(&&&+<8999=>@AA????@@AB?788@@@@@??>ABA<61111:==;::<@A@@>==?>>===??>>>DDDGDHECBCCCDFFJHHBBAAJHI555??H==@CEDCABC@>>>@45?ADCCCJEFDJHCHGFFFEE@BA@CFBEDECCCABBDFBA@@?===>B?<?D@;<;84400:99<@EEEDA=:>@BHCECBBCDC@>>@DGH@;77CJ?>??DA?@@BCAA@BCBEJJD@??=<E>>>?CAAAACCBBB9989?41()--0159:ABA?>;:;<<?=99+(&$$%&.,./59<>@AA<<<*)&'-15+0**12./('((**)*)*,-,)&%&)/87&%%%(-/61+++;?@@CE@A?@AB<;9852---,,...1ACBDFJGHDEEHFIFFECBBBCGFIEFFGGFIJHFFFEEE?AECCEJ>@??7544,,,,3,81...<CCABDCAB@ACBCACJBEFEGICGFCB?<<AACFCB?@BBAEEFEIE8888>@JGJJJJJIIJABCCGDIFCA>22B5555/.311<<1000ECFB88::<?D>>==DJJD=<;:<54533J777AIJJJJFJIFEBCB<9:CD@@AEHG989:D9?7.-./6)((),,,-9;=JHHJGJJJJJJBAA<<<<@AEGJJIFJJIJJIJJIJJGJ@??@JJEJIJJEHJFJGJJG:87?:D9774.&%&%&&&&&BCDBCBACFIEJE;988:=>FGCHJJEEDIIJGJGIJBABBJJHGJJJEJBDDEDDDGJJF4**26>C<;;;;?>>;;7:7===9:::GCDFCFDDJFJJJIHHFFDD>EEGFIB@EDCFJ=>>>GFEDFB@=41214CGDEJJFBCCEJJJFGGGDFGFGHJJEJIJIJJJHJJJGIHHC@?5466?F@@00000CBEBBCCFJGJJJJIFJJJJJJJGJIJJIJHGGHFJFJJGHJJFJJGJJJJJJJGHJJJIJIECC;;;:<>?JJJJIGGFE@BBJFJC?@773467A88886666544(((('()*4699877788;<@?3334EIHHJHIEGFCCCACDEDJFJHFJIIJIEFH@?<;9><778<:1/.,''''?DJJHJJJJJJIHIJIIJFIJJJJ>HGHJIFJ@??JJIHJ?>??JJJFFJEGHJEJJJIGGHJJJGJJIHJFFGHIDJJJHIIGGJEJJGJJJJJJHJJJHJJJ>>B@FDJGJJIGJHJHFJJJC=51DDEJFJJIABBCJFE?6?<=@ACCJJIJJJEGGCEFJJJJHFFDDJHJJF>445BEGJJHDEGJIGJJJGJHGJEJIJIIGJJHGJHIJJEHEFGFGGGDJJFHIJB<<9:536BDHJHFICEJJJGEEFGFCHCFJGIEHJJCAABCCCEGGJJGHFJJJJJGJJJHHIJGGEBGGGJDDFFHJJGIHJJHJJHHJJJJJJJIIJJGJEF??B@@EGHDEGDHIHJJJJJIJIJJJ;;=:JJJHIFJIIEF?=;<'''*@?AHJJJHFIHJGJIJHJJJGJEECBEFAI>>?GGIGJGJHJJJ=..11..(&&''210.//&&&'*(&&%%%''',,,67:E?@;:==?::IJFJIEJHHJJFIJIIJJ>>>>>=@>-,,,6'9::HGJIJJJ@?;***+22=JHGG@G,.7,???@ECIFEIJJJFDBEFJJJJJJJJJJF=<=886734//0*0545/9:;:;CEAEEHH2222:6566666:;9:922@@BCDD<;;7655;=IE<=GDCDJJGJHJCBBBJBCBB:99200%$$%&&'(&%$%$&&$$#&&'&(**()*--5====@CFDFEFGEF;<<GFHJJJGD=>FHBA===>GDCDDDEJIIJ=?;1.('''))*/11010,,//455....6431,'''38=?0///GJJJH:98:CEHCA=;8;<CEJF?@?@?>@><=GIJJJJHFJJHIJJIJGGJAA52FD?@A<7576788IFHHJJFHJGHJGJDFE----GDCEHHCJEJBA@AFHJJJHHHB==>HJJHJGJJJJJIIJJJGDJGJJGJIJJJIFJJJGIGHIFHJJJIGJIIIGFHGGI>B=86;@ABECAB?ABDGJJJJJJGJJJGGDEJJJGJJHJJFHG?AC99988@?BB@?,&%%(&$$%%%$$($84$;<<@DDJFFCD@@GJBA::;<BCEGHGIIHJJHFIJJJJIJEHJADDHFJJGFIJEHJFHGEIJJJGJJJJIJJJGJIJIJJHEIJJJHJHHJJJHEJJJGJJJJJFJJJJJJJJFIGJJJJJJJJJJHJHJ9879CA>EHBFJJIIJGJJJJJJJJHJHJGFJDCEJHEHHJGFIIHEJJJJJHGHJHJJJHHJJIJJJIJIHGHCBBD>7334788=>FDEEDIHH@JJGHEJJJJFFJJGJHJJJFBDDHIGJGGDEJJHJJJIJJJJIFIJIIJJHJJIJFEGJJJJJJEEJIF988GGFFJIIIGD??@@IJGJJJFGJJJIHJFJJJJJJFABCBJJJJJFDBDCFJJHFGJIIHFEGHJJHJJHGG@?>=?<<<<;;ECHEEB5ADEHDFJHHHJHGJIJJJJJJJJHEJJHFGFFEIJEJJJJHIJJIJJHHJGHHDJ?GB9999CBCBDJJJJJJJJF;;;<BC;::=9::96556..<886));>DFJGBACABBDFFGJGJJJJIIJIJFFGCECDEGGHHJHEJJJIEEGIJJJIJJJHJJ@=HA@9==@CGDEJJFGHGJG=;<21886;3/))**126789BJHGGJGEGE100///2B22250+')+)('(,,.-),--.153899BDDDCB@*))+634@CCBCFGJ87>A>=;222139>B999:9:;GI?==@DA@?:80/,,-0.+--0000420103*((.('(&1116:5666EGHHJJGIJJJDCBBFGHJJFHHFJJJIJHAABAGBDBBJJJIIIHGIJGJ>=<=?@AA=5552/'''&%()13HJFCDGFGEBBCDFD>===EE@DEHJEFF?2212>;;C@AA====@AACFIFJFFIJHJIJFEA88:ACDCFEFEDD?9557CDB=>>>HHIJJGJJEEFEFGGEIJJIJIJJJJJIFJJJJFJGJIJJIIGJHIEEFJBBBCJDJJJGJJJEIICDJIG77668.68*(*+,.*))-96..4--:<>IGDBCEBJEIJJJJCDJ:999JJJIJIJDFHIDIHJJJJHHJJJIIJJGJJGGIJJIJHJJHJGJJJHJJJJIJFIJJCFJDCHHJJJCJIJJJJJJJHJJJJGJJJJJJJJJJJHIJJJIHJJIJJFIJJIJGDFJIJJJJHJJJJJJHJEJJJJJ8888BDFIJGFHJF=<-.*)*/020/,,8@BEHIJGJJJJGFGJGJHHJJHJJJJJHJJIJJJJHJIHJGJJIGHJJJGHIHJHJFJEEACEFIGIHHHHEJJHJHJJIIJJ?>>>GJGDJJHJHFHGJJFEHJGA==;6FJDDCDJDJJB>JGJJEJIJJJJFJJGDEAD>7<;77534449EC@@AAEGJDJHIHHJBBADJF>???I====HHFGJ9999GCA''''++%%'.4+++,??CHGJIHHHJFJHGHGJJFHGJJFJJJEBD99::@?::;??EEEDI;97134;<CBGJGJIHIIJIEFGJJHIJIIHJJFF<98;:;><=A>DEJJFA11112;<=AAH=>==::/(&&&&('')>??B1000ABABJEHIHEGFHIDEA>8=?EJJJJHJJJJGIFDHJAC45335=555011,,-,60/4<?<7::8<926ADGJJJJJJHF+***3&&%))),/67FIJJGJJJJJJJHJHJJJJGJJJHJ@@@?GJHJIHJJCCBBHIGJJJJIJIJJJJJIJJHHIHJJHJJJIHJHIJJJJJJJJJEJHJEEC=>=>ABCBEEHA@???@GGFJIJFJJIJFFDDFJIJJJIJEJJFGFI>:::=>:;CJJJIJFJJEEHDJJIHJGHHEEDCHHGGJGEFHEH@@?<78''+(7DDJJJJJJDBIFFJIHJHGHDJ5555=ABJF>>>:99=FIFGDH>7766;;=D>>==>><=>?GGGJGDH((((;;9:@A@?DB@FBEHIJFC444452224DFFJBBAAGFFJJFJEEGJFDCCEJJJIEDFJJJJIJHJJEIJFHJJJJIJGJJJIJFJHJJJJJHGJCBCDHG?+***:.+*()(%%*+')./BDIFFJJFIJFGJHJJJJJHFJECBGIJIGJJJHJIEHFECDGDGHFDDHEJJJJGHJJHJJJJJJJGI===IJHIJGJIJJJJJJJJJJJJJGJJJIJJFJJJJIJJFFEJJHJHGA91E88ACJ;;;5F9314.JDEF;<<73?AEDE32122/-%$$%&',((()10/,,+,+'''()''(/168433;<=HJGFJJGHGGDA@A@@B3,++..,*.17...-1288996:1114:623)4554546><@>EA864<>BJDFA@777HEF<7>?@GJIJJE859;:32+&&&''''%%%%'+,/00AJHHJHDJJHJHJJJJJDJCEGJ6666HJJFDHGDJJGIJJFJ@?==<=*))*?<988845<=?@AGIJJJJJGGEG8868FIE=<5653JFHDDFFEH<:::9991001-*)'';>@?AECDGEDFGBC9651/-(***11()?A8889@GJFDCEEFCCBADDGFJ>===@?ADJJGDBACABFEFB::99<ADEDBB@CABBDFDCAAD=<<+***+***.)+++55A??@??GH?@@@JIDFDBA52??=99<<<B@?;:;0-,-/((''***+-21---17:6.,,,-3;?5666J?><<<<;=<>&&&&&&+((((-,,,>445FCDFB<<<>JECABB?>GI>>=>CBCADBCEE@??@CBC?>>?@?ACDA=99::A=4444==;<;;A55562.--0/,,./::;<>E??>==>ACFBA@@;;6.-,)
@Glass_T7V_5_D3_12_2_23
GGCTAAAACTTTTCGGATCAAGCTAGAGGACGCAAAGAGGGAACTAAACACTTTACTAGAGAAAGAGGAGAAATACTAGATGGGTCAAAGTAGCGATGAAGCCAACGCTCCCGTTGCAGGGCAGTTTGCGCTTTCCCTGAGTGCCACCTTTGGCTTAGGGAATAGCGTACGCAAGAAATCTGGTGCCGCTTGGCAGGGTCAAGTCGTCGGTTGGTATTGCACAAAACTCACTCCTGAAGGCTATGCGGTCGAGTCCGAATCCCACCCAGGCTCAGTGCAAATTTATCCTGTGGCTGCACTTGAACGTGTGGCCTAATAACTCGGTACCAAATTCCACAAAAAGTTCTCCCGAAAGGGGGGCCTTTTTTTCGTTTTAGTACCACATCCACCTGTGCGGACCTCGGTACCAAATTCCAGAAAAGAGACGCTTTCGAGCGTCTTTTTTCGTTTTGAGTGCCATAGAGTGGCGCGCTTAGTTCCTCGTTTTCTCTCGTTTGGAAGAAGAAAACGAGAAACTGTAAATGCTGAAATTCCAGCACGAGCTCTAGATGATAACAAATCATTTTAGCGAAAATCGTCGCAGACGAGGCGATTCGGTAGAAGCCCGCAAACAGCAGCAACCGCTGGCCAGTTTTCAGAATGAGGTTCAGCCGAGCACGCGACATTTTTATGATGCGCTACAGGGTGCGCGCACGGCGTTTATTCTGGAGAATCTAAACGTAGCCGTCAAAAGGCGTGATCCGTGATGATTTCGATCCAGCACGCATTGCCGCCATTTATAAACATTACGCTTCGGCAATTTCGGTGCTGACTGATGAGAAATATTTTCAGGATTTCCGTTAGCCCATCGTCAGCAAAATGGCCCGCAGCCGATTTTATGTAAAGACCGTCTCGGACCCTTACCAGATCTATCTGGCGCGCTATTACCAGGCCGATGCCTGCTTATTAATGCTTTCAGTACTGGATGACGACCAATATCGCGGCTTCCCGCATCGCTCACAGATCTCTGGAGATGGGGGTGCTGACCGAAGTCAGTAATGAAGAGGAACAGGAGCGCGCCATTGCATTGGGAGCAAAGGTCGTTGGCATCAACAACCGCGATCTGCGTGATTTGTCGATTGATCTCAACCGTACCGCGAGCTGACAAACCGAAACTGGGGCACAACGTGACGGTAATCAGCGAATCCGGCATCAATACTTACGCTCAGGTGCGCGAGTTAAGCCACTTCGCTAACGGTTTTCTGATTGGTTCGGCGTTGATGGCCCATGACGATTTGCACGCCGCCGTGCGCCGGGTGTTGCTGGCGGCAGATAAAGTATGTGGCCTGACGCGTGGGCAAGATGCTAAAGCAGCTTATGACGCGGGCGCGATTTACGGTGGGTTGATTTTTGTTGCGACATCACCGCGTTGCGTCAACGTTGAACAGGCGCAGGAAGTGATGGCTGCGGCACCGTTGCAGTATGTTGGCGTGTTCCGCAATCACGATATTGCCGATGTGGTGGACAAAGCTAAGGTGTTATCGCTGGCGGCAGTGCAACTGCATGGTAATGAAGAACAGCTGTATATCGATACGCTGCGTGAAGCTCTGCCAGCACATGTTGCCATCTGGAAAGCATTAAGCGTCGGTGAAACCCTGCCCGCCCGCGAGTTTCAGCACGTTGATAAATATGTTTTAGACAACGGCCAGGGTGGAAGCGGGCAACGTTTTGACTGGTCACTATTAAATGGTCAATCGCTTGGCAACGTTCTGCTGGCGGGGGGCTTAGGCGCAGATAACTGCGTGGAAGCGGCACAAACCGGCTGCGCCGGACTTGATTTTAATTCTGCTGTAGAGTCGCAACCGGGCATACAAAGACGCACGTCTTTCGCCTCGGTTTTCCAGACGCTGCGCATATTAATAACTCGGTACCAAAGACGAACAATAAGACGCTGAAAAGCGTCTTTTTTCGTTTGGTCCTTTGAAGTTTTGGGGATAGTCCAATTATTGAAGGCCTCCCTAACGGGGGGCCTTTTTTTGTTTCTGGTCTCCCTACTAGTAGCGGCCGCTGCAGTCCGGCGAAAAAGGGCAAGGTGTCACCACCCTGCCCTTTTTTCTTAAAACCGAAAAGATTACTTCGCGTTATGCAGGCTTCCTCGCTCACTGACTCGCTGCGCTCGGTCGTTCGGCTGCGGCGAGCGGTATCAGCTCACTCAAAGGGTCTTACGCCCCGCCCTGCCACTCATCGCAGTACTGTTGTAATTCATTAAGCATTCTGCCGACATGGAAGCCATCACAAACGGCATGATGAACCTGAATCGCCAGCGGCATCAGCACCTTGTCGCCTTGCGTATAATATTTGCCCATGGTGAAAACGGGGGCGAAGAAGTTGTCCATATTGGCCACGTTTAAATCAAAACTGGTGAAACTCGCCAAGAGAATGGCTGAGACGAAAAACATATTCTCAATAAACCCTTTAGGGAGATAGGCAAGGTTTTTCACCGTAACACGCCACATCTTGCGAATATATGTGTAGAAACTGCCGGAAATCGTCGTGGTATTCACTCCAGAGCGATGAAAACGTTTCAGTTTGCTCATGGAAAACGGTGTAACAAGGGTGAACACTATCCCATATCACCAGCTCACCGTCTTTCATTGCCATACGAAATTCCGGATGAGCATTCATCAGGCGGGCAAGAATGTGAATAAAGGCCGATAAAACTTGTGCTTATTTTTCTTTTACGGTCTTTAAAAAGGCCGTAATATCCCAGCTGAACGGTCTGGTTATAGGTACATTGAGCAACTGACTGAAATGCCTCAAAATGTTCTTTACGATGCCATTGGGATATATCAACGGTGGTATATCCAGTGATTTTTTTCTCCATTTTAGCTTCCTTAGCTCCTGAAAATCTCGATAACTCAAAAAATACACCCGGTCGTGATCTTATTTCATTATGGTGAAAGTTGGAACCTCTTACGTGCCGATCAACGTAGTTTTTTTCGCCAAAAGTCGCTTCCGGTATCAACAGGAACACCCGGATTTATTTATTCTGCGAAGTGATCTTCCGTCACAGGTATTTATTCGCGATAAGCTCATGGAGCGGCGTAACCGTCACAGGAAGGACGAGAAAGCGCGGATCTGGGAAGTGACGGACAGAACGGTCAGGACCTGGATTGGGGAGGCGGTTGCCGCCGCTGCTGCTGACGGTGTGACGTTCTATCTTACGGTCACACCACATACGTTCCGCCATTCCTATGCGATGCACATGCTGTATGCCGGTATACCGCTGAAAGTTCTGCAAAGCCTGATGGGACATGAGTTGATCAGTTCAACGGAAGTCTACACGAAGGTTTTTGCGCTGGATGTGGCTGCCCGGCACCAGGTTCAGATTTGCGATGCCGGAGTCTGATGCGGTTGCGATGCTGAAACAATTATCCTGAGAATAAATGCCTTGGCCTTTATGGAAATGTGGAACTGAGTGGATATGCTGTTTTTGTCTGTTAAAACAGAGAAGCTGGCTGTTATCCACTGAGAAGCGAACGAAACAGTCGGGAAAATCTCCCATTATCGTAGAGATCCGCATTATTAATCTCAGGAGCCTGTGTAGCGTTTATAGGAAGTAGTGTTCTGTACATGATGTGTCAAGCGGTAACGAAAACGATTTGAATATGCCTTCAGGAACAATAGAAATCTTCGTGCGGTGTTACGTTGAAGTGGAGCGGATTATGTGAGCAATGGACAGAACAACCTAATGAACACAGAACCATGATGTGGTCTGTCCTTTTACAGCCAGTAGTGCTCGCCGCAGTCGAGCGACAGGGCGAAGCCCTGGCTGGTTGCCCTCGCCGCTGGGCTCGCGGCCGTCTCTGGCCCTGCAAACGCGCCAGAAACGCCGTCGAAGCCGTGTGCGAGACACCGCAGCCGGCCGCCGGCGTTGTGGATACCTCGCGGAAAACTTGGCCCTCACTGACAGATGAGGGGCGGACGTTGACGCTGAGGGGCCGACTCACCCGGCGCGGCGTTGACAGATGAGGGGCAGGCTCGATTTCGGCCGGCGACGTGGAGCTGGCCAGCCTCGCAAATCGGCGAAAACGCCTGATTTTACGCGAGTTTCCCACGGATGATGTGGACGAGCCTGGGGATAAGTGCCCTGCGGTATTGACACTTGAGGGGCGCGACTACTGACGGTGGGGCGCAATGCTTGACACTTGAGGGGCAGAGTGCTGACAGATGAGGGGCGCACCTATTGACATTTGAGGGGCTGTCCGCGGGCGGAACAGCATTTGCAAGGGTTTCCGCCCGTTTTTCGGCCACCGCTAACCTGTCTTTTAACCTGCTTTTAAACCAATATTTATAAACCTTGTTTTTAACCAGGGCTGCGCCCTGTGCGCGTGACCGCGCGCGCCGAAGGGGGGGTGCCCCCTTCTCGAACCCTCCCGGTGAGTAGAGCGAGGAAGCACAGGGAACAGCACTTATATATTCTCCTTACACACGATGCCTGAAAAAACTTCCCTTGGGGTTATCCACTTATCCACGGGGATATTTCTATAATTATTTTATGGTTTAAATCTTCTTTTTTAGAGCGCCTTGTAGGCCTTTATCCATGCTGGTTCTAGAGAAGGTGTTGTGACAAACTGCCCTTTCAGTGTGACAAATCACCCTCAAATGACAGTCCTGTCTGTGACAAATTGCCCTTAACCCTGTGACAAATTGCCCTCAGAAGAAGCTGTTTTTTTCACAAAGTTATCCCTGCTTATTGACTCTTTTTTATTTAGTGTGACAATCTAAAAACTTGTCACACTTCACATGGATCTGTCATGGCGGAAACAGCGGTTATCGATACACAAGAAACGTAAAAATAGCCGCGAATCGTCCAGTCAAACGACCTCACTGAGGCGGCATATAGTCTCTCCGGGAACAAAAAACGTATGCTGTATCTGTTCGTTGACCAGATCAGAAAATCTGATGGCACCCTACAGGAACATGACGGTATCTGCGAGATCCATGTTGCTAAATATGCTGAAATATTCGGATTGACCTCTGCCAGGGAAGCCGGTCAGGGTATTGCGCAGGCGTGAAAGACGTTTCGCGGGGAAGGAAGTGGTTTTTTATCGCCCTGAAGAGGATGCCGGCGATGAAAAAGGCTATGAATCTTTTCCTTGGTTTATCAAACGTGCGCACGGTCCATTTAGAGGGCTTTACAGTGTACATATGGACCCGTATGCATTCCCTTCTTTATCGGGTTACAAAACCAGTTACGCAGTTCGGCTTAGTGAAACAAAAGAAATCACCAATCCGTATGCCATGCGTTTATACGAATCCCTGTGTCAGTATCGTAAGCCGGATGGCTCAGGCATCGTCTCTTCTGAAAATCGACTGGATCATAGAGCGTTACCAGCTGCCTCAAAGTTGCCCGGCGTACTGCCTGACTTCCGCCGCCGCTTCCTGCAGGTCTGTGTTAATGAGATCAACAGCAGAACTCCAATGCACCTATCATACATTGAGAAGAGGAAGGCAACCAGACAGGTTTCATATAGTTTTATCCGATATCACTTCCATGACGACGGATAGTCTGAGGGTTATCTGTACACAGATTTGAGGGTGGTTCGTAACCATTGTTCTGACCTACTGAGGGTAATTTGTCACAGTTTTGCTGTTTCCTTCAGCCTGCATGGATTTTCTCATACTTTTTGAACTGTAATTTTTAAGGAACCAAATTTGAGGGCAGTTTGTCACAGTTGATTTCCTTCTCTTTCCCTTCGTCATGTGACTTGATATCGGGGGTTAGTTCGTCATCATTGATGAGGGTTGATTATCACAGTTTATTACTCTGAATTGGCTATCCGCGTGTGTACCTCTACCTGGAGTTTTCCCCACGGTGGATATTTCTTCTTGCGCTGAGCGTAAGAGCTATCTGACGGAACAACTATTCTTTGCTTCCTCGCCAGTTCGCTCGCTATGCTCGGTTACACGGCTGCGGCGAGCGCTAGTGATAATAAGTGACTGAGGTATGTGCTCTTCTTATCTCCTTTTGTAGTGTTGCTCTTATTTTAAACGACTTTGCGGTTTTTTGATGACTTTGCGATTTTGTTGTTGCTTTGCAGTAAAATTGCAAGATTTAATAAAAAAACGCAAAGCAATGATTAAAGGATGTTCAGAATGAAACTCATGGAAACACTTAACCAGTGCATAAACGCTGGTCATGGAATGGACGAAGGCTATCGCCATTGCACAGTTTAATGATGACAGCCCGGAAGCGAGGAAAATAACCCGGCGCTGGAGAATAGGTGAAGCAGCGGATTTCGTTGGGGTTTCTTCTCAGGCTATCAGAGATGCCGAGAAAGCAGGGCGACTATACCGCACCCGGATATGGAAATTCGAGGACGGGTTGAGCAACGTGTTGGTTATACAATTGAACAAATTAATCATATGCGTGATGTGTTTGGTACGCGATTGCGACGTGCTGAAGACGTATTTCCACCGGTGATCGGGGTTGCTGCCCATAAAGGTGGCGTTTACAAAACCTCAGTTTCTGTTCATCTTGCTCAGGATCTGGCTCTGAAGGGGCTACGTGTTTTGCTCGTGGAAGGTAACGACCCAGGGAACAGCCTCAATGTATCACGGATGGGTACCAAATCTCATATTCATGCAAAAGACACTCTCCTGCCTTTCTATCTTGGGGAAAAGGACGATGTCACTTATGCAATAAAGCCCACTTGCTGGCCGGGCTTGAACGTATTCCTTCCTGTCTGGCTCTGCACCGTATTGAAACTGAGTTAATGGGCAAATTTGATGAAGGTAAACTGCCCACCAATCCACACCTGATGCTCCGACTGGCCATTGAAACTGTTGCTCATGACTATGATGTCATAGTTATTGACAGCGCGCCTAACCTGGGTATCGGCACGATTAATGTCGTATGTGCTGCTGATGTGCTGATTGTTCCCACGCCTGCTGAGTTGTTTGACTACACCTCCGCACTGCAGTTTTCGATATGCTTCGTGATCTGCTCAAGAACGTTGATCTTAAAGGGTTCGAGCCTGATGTACGTATTTTGCTTACCAAATACAGCAATAGTAATGGCTCTCAGTCCCCGTGGATGACAAATTCGGGATGCCTGGGGAAGCATGGTTCTAAAAATGTTGTACGTGAAACGGATGAAGTTGGTAAAGGTCAGATCCGGATGAACTGTTTTTCAAACAGGCCATTGATCAACGCTCTTCGACTGACTTCCTGGAGAAATGCTTCTTCTGGGAACCTGTCTGCAATGAAATTTTCGATCGTCTGATTAAACCACGCTGGGAGATTAGATAATGAAGCGTGCGCCTGTTATTCCAAAACATACGCTCAATACTCAACCGGTTGGAAGAATACTTCGTTATCGACACCAGCTGCCCGATGGTGGATTCGTTAATTGCGCGCGTAGGAGTAATCGCTCGCGGTAATGCCATTACTTTGCCTGTATGTGGTCGGGATGTGAAGTTTACTCTTGAAGTGCTACGGGGTGATAGTGTTAGAAGCCTCTGGGTATGGTCAGGTAATGAACGTGACCAGGAGCTGCTTACTGAGGACGCACTGGATGATCTCATCCCTTCTTACTGACTGGTCGACGGACGCCGGCGTTCGGTCGAAGAAGTATCTGGTGTCATAGAAATTGCCGATGGGAGTCGCCGTCGTAAAGCTGCTGCACTTACCGAAAGTGATTATCGTGTTCTGGTTGGCGAGCTGGATGATGAGCAGATGGCTGCATTATCCAGATTGGGTAACGATTATCGCCCAACAAGTGCTTATGAACGTGGTCAGCGTTATGCAAGCCGATTGCAGAATGAATTTGCTGGAAATATTTCTGCGCTGGCTGATGCGGAAAATATTTCACGTAAGATTATTACCCGCTGTATCAACACCGCCAAATTGCCTAAATCAGTTGTTGCTCTTTTTTCTCACCCCGGTGAACTATCTGCCCGGTCAGGTGATGCACTTCAAAAAGCCTTTACAGATAAAGAGGAATTACTTAAGCAGCAGGCATCTAACCTTCATGAGCAGAAAAAAGCTGGGTGATATTTGAAGCTGAAGAAGTTATCACTCTTTTAACTTCTGTGCTTAAAACGTCATCTGCATCAAGAACTAGTTTAAGCTCACGACATCAGTTTGCTCCTGGAGCGACAGTATTGTATAAGGGCGATAAAATGGTGCTTAACCTGGACAGGTCCCGTGTTCCAACTGAGTGTATAAGAAATTGAGGCCATTCTTAAGGAACTTGAAAAGCCAGCACCCTGATGCGACCACGTTTTAGTCTACGTTTATCTGTCTTTACTTAATGTCCTTTGTTACAGGCCAGAAAGCATAACTGGCCTGAATATTCTCTCTGGGCCCACTGTTCCACTTGTATCGTCGGTCTGATAATCAGACTGGGACCACGGTCCCACTCGTATCGTCGGTCTGATTATTAGTCTGGGACCACGGTCCCACTAGTATCGTCGGTCTGATAATCAGACTGGGACCACGGTCCCACTGGTATCGTCGGTCTGATTAGTCTGGGACCATGGTCCCACTCGTATCGTCGGTCTGATTATTAGTCTGGGACCACGGTCCCACTCGTATCGTCGGTCTGATTATTAGTCTGGAACCACGGTCCCACTCGTATCGTCGGTCTGATTATTAGTCTGGGACCACGGTCCCACTGGTATCGTCAGGGTCTGATTATTAGTTGCTGGGACCACGATCCCACTCGTGTTGTCGGTCTGATTATCGGTCTGGGACCACGGTCCCACTTGTATTGTGGATCAGACTCTCGGCGTGAGACTACGATTCCATCAATGCCTGTCAAGGGCAAGTATTGACATGTGACCGGCTAGCGTCGAGTTTCACCTGTTTTACGTAAAAACCCGCTTCGGCGGGTTTTTACTTTTGGTGATAAGATCGTACAAAGCTTCCATGGTGCCACCTGACGTCTAAGAAACCATTATTATCATGACATTAACCTATAAAAATAGGCGTATCACGAGGCAGAGATTTCAGATAAAAAAAATCCTTAGCTTTCGCTAAGGATGATTTATCAATACGCGGCCGCTTCTAGAGTTATGACAACTTGACGGCTACATCATTCACTTTTTCTTCACAACCGGCACGGAACTCGCTCGGGCTGGCCCGGTGCCGTTTTAAATACCCGCGAAATAGAGTCAATCGTCAAAACCAACATTGCGACCGACGGTGGCGATAGGCATCCGGGTGGTGCTCAAAAGCAGCTTCGCCTGGCTGATACGTTGGTCCTCGCGCCAGCTTAAGACGCTAATCCCTAACTGCTGGCGGAAAAGATGTGACAGACGCGACGGCGACAAGCAAACATGCTGTGCGACGCTGGCGATATCAAAATTGCTGTCTGCCAGGTGATCGCTGATGTACTGACAAGCCTCGCGTACCCGATTATCCATCGGTGGATGGAGCGACTCGTTAATCGCTTCCATGCGCCGCAGTAACAATTCGACAAGCAGATTTATCGCCAGCAGCTCCGAATAGCGCCCTTCCCCTTGCCCGGCGTTAATGATTTGCCCAAACAGGTCGCTGAAATGCGGCTGGTGCGCTTCATGCGGGCAAAAGAACCCCGTATTGGCAAATATTGACGGCCAGTTAAGCCATTCATGCCAGTAGGCGCGCGGACGAAAGTAAACCCACTGGTGATACCATTCGCGAGCCTCCGGATGACGACCGTAGTGATGAATCTCTCGCCTGGCGGGAACAGCAAAATATCACCCGGTCGGCAAACAAATTCTCGTCCCTGATTTTTCACCACCCCCTGACCGCGAATGGTGAGATTGAGAATATAACCTTTCATTCCCAGCGGTCGGTGATAAAAAAATCGAGATAACCGTTGGCCTCAATCGGCGTTAAACCCGCCACCAGATGGGCATTAAACAGTATCCCGGCAGCAGGGGATCATTTTGCGCTTCAGCCATACTTTTCATCTGCACATCAGAGAAGAAACCAATTGTCCATATTGCATCAGACATTGCCGTCACTGCGTCTTTTACTGGCTCTTCTCGCTAACCAAACCGGTAACCCCGCTTATTAAAAGCATTCTGTAACAAAGCGGGACCAAAGCCATGACAAAAACGCGTAACAAAGTGTCTATGGTCAGGCGGGAAAAAGTCCACATTGATTCTGCACGGCGTCACACTTTGCTATGCCATAGCATTTTTATCCCATAAGGATTAGCGGATCCTACCTGACGCTTTTTATCGCAACTCTCTACTGTTTCTCCATCCGTTTG
+
,+)-*))*,-.34/)'&&'&&%'4//14586000/37--/..,*''(+@?>>?J@,++*./.?;8@@?;FIGIJDBB;;=A<@?B::9889++,1265777><:=>8880041@CAA==>>B85543.-,-57+03?:0/003>84111@0(((+;:668A6)(&&&(&%%%(')*/1-//..DFHJDHFHFHJJJJJGIJDCCDCC=<<=GJJJFDGJGFG3237==++++'(89DDCJHFJJJIJE@..-,,,-0000<A><JG>:;;:E?>??JJCDEEJJCB>>?@AAE0JJHBBAAFGJEJJJIAAABI:9712*755<7?>>7665.'(/0*((.'&&'$$$'*'./436==6-)*++,+8@=21129:&&&&&&%%%&78:BCBCGEIHHEJDB;:;<A?;7-,,-67233=?CBGDGJGJJJGFJDEICC=AGBAB?.--.<>+*(()***4**)*.1//,,**++)),2-028<=<BE33,,)'&&(&'()+***)*)()'&%%))''%%$$&(%$%$%%%&'$&%%%$%$$%%(&$##$%%%$##$#%(&%$$%%+(())*--7;6565887:@9((((5....(&&&*&&&'(&&&&'2;B==ECJFEJJIJJIFDCEJJGHHG/-,-BECHGEED988:A@EDEFGFIJJJJJHJJJIJJDGJJDB?31((*-24222179<>?@EHEHBAA@A7('('&&%&&%&&'($%$$**,/=>@?DCED999986569IBBA=>;*)))4//5>?@ADJFFJJGJ>>>>JJJJJJHJJJJHDGDA@>@HFJJJJA@@@IFI?@@AA>=4444:=<<:8770--+'''''(('''&&&)(-+)**(&&%&*+.)((&((*0A=<7666=:88,++*./,(''),)*-335<6>902/()*-4944?AJHJCAB<=99;;FDBEFJGFGEIHIJJJFIJJHEHFFACFJJGJDIJIJJJH???==?B===>?<77()/23/0/)6112(''*771-+((&%%1,''&)2578/-,&&&(349ADCGJIJJHHIHJJGHHIIJJJHGFHFFJEDC>??EJDC759JIIJEHIFJJ?>>>CBCFJICEG22229@<==>JBCAAGEFJJJJE:98::<=<7-((''&(&&'&'((&%&%&'$&'%'%&(,.//06JDBC>>>?FJJJJHHB@@2001BBBAGICGIJJ<889@JFIAJJGJJJJJJJJFJCA8987=DJIJJJJFDHJJHHHG?JGJDD@AABFCF?<0/0CFFEDJFFEEJJJ===<>@DHDFFJ=>=;=:---:???>AECB4433:00+&%%%%((',/+***@BFDJJIHGGEFFECBBB@:::AEDDCBGIJGHJFJJJHCG>:239;@AABHCEGFGHJGJJFJGGJGJJJHHJJJJHJJEHJJJJIIJJJGJJHIJJJJJDHGEIHGDJHACGFJIEGJJJJHJDJJJIJIJEFGHJ<<<>D@?@EHJGHIEHCGBJHFEFFEIJEEEDAAJJIJJJIJJGJJJJGJGFIFGFJJIJJJJJFFDFFIHEJJIJJJJJJJHIJHHJICDCEFGJFJEJJJIJJFFDE@??@HGJFD@=:;<>GDBC@AFGGJJJJGJJHFJIJJJG,,,<DFIJJ9:9;CCB974333>EGGEDIJDA=<541@;D;;?>@EB@?DA@==:5:>4///.0(())-())*.>?BCD6678FJJJEEHGJHJFJJGHJJJG@>@AIJIGJGJJJHGEJFFDEB;::896688GJJJFFGIDJFA@??D<FFJA>==:6678:CDEGFGJJJIHHJGJJIJJCCB@?1128JJGJJIEJJE@CIJDJGDIB@>=>@JEEGHHJJFDBCFB?A?@BEJGB:;:-))*7=831246..115532226@BFBCBF?=/32++22*)),**++1014EDIEFEIFDJJJGIHA333ECIIGBCBEJECC:;?CFJHCDBGJFBBB2...0*...;<>=:78@=<5-,-189675556'''*''''1BDHEJJJJJIJJG>>>FJIJ<9DDCEEDB@GICBCGJJIIJFHHFI9999<<<HGJ???>B44114;;9('(3CBBBEC;82223?@AEB??=@A?C>866>;AJ33/&/38::9:@CIIDIIFBCAAHJHIIJJIEFEEFFHJJFEEIEGJJGCDA@A;<==B??@2112BFBBABBBIJCCCC????BDGJC?><;;66@@?;;;@JIICBA@DJDJJGJCGDEDJGFHJFJJHFJHIJJJIJFJJEIIHJJFJJJJFJJJJJJJJHCJJEJ766791101@@JIJJJJJJJIJJJFFDGJJJJGJGIJJJJJJGJIJJJIJFJIFF@95333/0+,FGJGIIDJJI?>==GEGEGJJJJEIE=<<A==)(+'(.*)*(*-..2:CDDEIHGJJGJJC;::;HJJJFJIDJHHIHD,(&&*)8877778779:31016:<>HJJJJEHJJIJGCCCBJJF?>?BA0'&'3)))&(())*(&''(9<923;=EGJJHHJJJJGIJGDDA?===IJJJHGJDC<<=;;:<86-''4AGE>==<??@FJIJJHBA@544CEGFGHGEFJJFG?>?<9@@JJJJJJJJJJDEJJJJDGDHJGJJJJJIJJJJJFDFC97008/CCDH@?>=71116?CCFBDFFJJDIJHFHJDF55FJJHIJGJFJ7777GJCBDJJGJJGGFFFCDBBBCHB@@@B>@?@:*%%&':@HJDAAAEJJJJJJEHJJB79535AFEIDCHFACDJJFIDJIFJEIDA970*--..00*(&&')()7;:;0001BB>>=5556DCG;;;:=>?@@G>>=<<778JFFGJJJJJEJJFCIIJGJJJGJJHJF>@:4223:=@EBEF?ADFAAABEH9:;>>C72AB2445:001;3/0166:;;344:<B?@@?@:5556@:3,))*JGBE30-+/-+04)(((@DFJI@?@AGCDCCDJGEFEBDBB922EJJJJCEBBCFHJJH5444---.401112.2=A<9:71014/&###%0--,16344111044+4++.-,(()/8700084>A>??@5555@00000/,.)-=DHDFGBH;:99==:;<;BB?@>?A995--1>B;;;;>322643,((./7492201&&&)**()+,---,,..2FJJJJGHI>>==6+)))///688:@//1BB@@BAAFFEGEEHJJJJJJHGIGGGGDDJJJIHJJJGIF9999;;42&$$$$$&&'HJHE>>>....GGBIB=;6889:;9:9BDJJJEJJJJJJJHJJIJGJIJIJIJHJIJIJJJFDC7>7767=@ACCEAA@===)))%?=>---0)%$%%11133/../239IH:889FGBADJJEGJGJJIJJJGJGJIJGJFHJEJA???>D2'&&%(&%&'&&-29=<=CHGAJGFF>>=?EJIJJJGJCDDEJIJDAAGCABACBGJIJJGJJJJHJJHIGBAC=AEA@FJGJEIJJJGJJIJJHJJJFIGJJHJJJHGJJAB:4A9;,++/6/24:888<HJJHJJEJJJJJJJHJJAJJ;0000B?;;<<(((5/*))(*+,4A66501//0)))*.&&&&('))00,++,89:<<&&&&(%%)6@DIFGHJH@)));>GJHFDEBEJJJEBDC>>5533-,('&')()%%&&'2ABCCEJJEJJJJJFJEFJJJFJJFGJEIJ>?ACFII5556===HADB7*''(6444>EC<;;<>1111DEFFEJFEBBAAAB?,,,-<@E@AACC@@CB@;;<B;931..-+**(+/+-422388B>@DBJHJHEJIJIJFCFEF>=<32334J?986011?<<=@CDABD866983*))*010//06852211234;:;<>?F:;:>D300/.++++*,**-.?A@C>><99G::::2(/036*<<==IFFJJJJIJFB5*;999:832328--./1??CFFHJJJJJGEDDGJDB@442144CAJHJFEJDCCEJGJEJGHJJ;;:AAA?BDDJ@??>++**---..*,1>@IIFCCC@AAAGBAGFJIJJHFJDA;:%%$%%%(+0111223:2.//1?78778788>===EE@44357:2@;<<?DJEJEGHG?>>>?==CGGCADGGHHHHJE@@>=>:8887<:,+''((*))'')*,0*((),(&&'DJC<;;<CBECDDGC>6644339::<<@=;=<DA?BDDDDAAA::C**('''**+*%%&&&%&,.56797.337:B?@<;::9>>7772/.--.469IF?>8889:9719:HBDDDHJDGIJJIJCB.-*)*)'&%%$%%***..0546@CIJIJJG@DDFGJIFFHJFJDGFFDFGG=<?A@ABCBDHJFEJIHJJFJJGJJJJHJIEJJEFGFHHJHHEJEJAGIJHDJFFFJHJFHFJJJEJJJJI@>>@DGEFGGEC)(((.-')+/8870,&%%(*5655.000==@GFDCCDEBB,'')('%'))(*-*0.-+,'&((>IGHJFC=((()>=120+2++++/:;=BEDBEGHIIDG=JJJJBBA?FDCG5<BJJE?AB7-/.-*/753=--0DE;787/+%$%$&+,'''*55=,,,.8)))**10-18:@AJFDEJJHEDJGCIGFJC006-++****56C85CGDJEGFEJJJJJIDIJIJJJEIJJGHFIAJFE:HJJJJIGJGEED6--,--/.-.299:ADEEGIGJIEGDIEHHJIJJJGJAJG<AHJJHJEJGFFHEJJIJGEG@B@ADE???BE975246981//369ACEBEC?AA;6//0CJFFEFF6-55CE:88:8999<,,,(**&%%%,BEBBDABHGJJJJD=11116;=?CBBB@AAJJJI?=CDE4444;;<>@>('''''()((((<;4422499:755,)2-...21117?>>5544::::=@AAIJGGJHGDAA6655332,,++22)942,('(+-57657''''=31+++,,,2045579995445BJHIIFEJGJEHHJJJIJGCDCCBAA@CAFE=>GEIEA???ABGB@@ABDBJB@@AADCCJJHB@?>:9:A?@<76:=<AG@@@@E65,+'%&'''4420**(&&&',310/,+)&&+++('%&3373.*)*+.24226IJJEBADCE???@EFJJJJGAAABF6,-63235988779:@A@BGAHJJJJHJFG531//2227.-'(-5@EFFIIJJJJHIEE=9;<:;;=>=44322288JHJFGIIA@@AHF:8866(((()+'$$&&&((47:CA?111,,:,,,,<D?@4../16)))/)-,,,-,-(+-.BBADCCGEGI==AJHDABACDHECEDFECA?@AADHHEDCBCCCC@?=<<=DIFFJJJJIDDGFJGHDGJFJJBEAD5445;3++,CHHCCCBC?*'(<<>JJFD(('(CBACB<<73378EJJCFJJJJJJJJHJCEGFG;*&&&%&'(053++,??BIEDDFEEJGJIJGC=91>=ED@A@D====JEJFJJB@5555-,,,..5<;<34340116?///2))))*)*,)'$$$%())$'))&((&%%&%%$&%%%%&*&$$$%%$$$%'%%$$%$''&'*566<=<B@?;444333A?66;;;;?A?:>660///&%$%&&($%%*559@A/.//,**)*****+)2333:CGCGDCIGJEJJJHJC5334@@@?>@@DD>0-*''+-,*.+/JHGGFJGJ97778JE<7..77889BEJFEJJJFJ=>;ABC?4))((*'(((+.7?@JJJJJHIIJJGGGCECEJJJJJJJJGE<540.7.)?@=>55CEHJJHJGDFFEHGDD8567FJJJEGHJBAAADE><==FEI@@?@@:E>>=>BECBFFJJFJJJJJGIIJJJIJJIHFJJJJJIC>>A@=>23:;<;//??ECC=924/..///1248=BABABDB@@;7799EJJJ????B@B??DFCEHJBDACJ21013***,***)---0---5<<54579DGFDBAC<<CEJFHJJJEGJJIIGD==8@>===B==<=>@@>>?@IJJGJFJJGJIFJA>AAJHFFJIGJDHJBJC=HDBA@CFJJDH::::;>8750//(''(.--.8....AFBEIEIFDHF??@HJJIGFJJGFEFDDA5562AB@@;;><FHEJFFGJAA@AIIJFJD<66,9AIDCBGH@AACDDB222-..335>@BDGC++++IJJJJJJHHGGFDJGDIJF===>@IJJJJJFDDBEDFGHJB;99899.,,.--,()336CFGDIJECCDEJJGCCDGIJJJJJJFGFGJJJHJJJBEBEG@=5111BBACCEE>7778FJJJJHHJHHECHDDGFGJ???AJ>AD73...005<9<>;>>=?9:BCDJJJHGHJHJHJJD;9:BCEHJ76CEEAA@?96,-4/<98966:2>;;/)(/.,*&&(*12***2>JHFFHJJJJJJJJDECDJJ@=89.7228@:999A0/0189?@CFIHJJFIJJFJGJJJGIHJCCACF<999@?AAJDAA@>;554491/-+..,%%%%%3---GFJDC;55CFBFJDFFJJ@@??BA9--*+,GJFIBAHGJJJE@?@;<=>AC@?A..42-.6888CDBABBGJJJJFF;;:;EH?8878?-,,,302.,+(''&&'()((((,2,'''''/49:AD9999?CABDCDBA>8(',+++-**0113,,,,./++*+'&$$$%%01=FFHJJICJ33333189JJJECGDHIJHJJHJJHGJEGFHCAADJJJJGIGFFJD55///.---))'%&&&&%%%)'(13397BDFCD@AA??>@HHFHFJJGGIEHFECCIJDFJ=DJHFJIJJFHJJJIJIEJJE?>?C859.,(('---JGHEBIJJHJC@@1/(%&*11:==>>JJJFJEHHJJ?@ABJJGJFEGJJJJH;:://///BAADD9999=8>;988<=DGJJD98>>>?BD999:BAGJJHFEDJJJJJHJJJJGJGJJJGJIFJJHIEHH?JJJJJJHD@???DFBACAHJHEDA@?@@@>AA@?+++++*,99;<>FJEED>=>J????IHFJJCCBDE@>ED8EBJFF567JEJJJJJJIHJJIJJHJHFHFEJGFDDDDCCJJIJJHJIIJJFJG?@@@DJJJJHGD)))(&&'--1*+++.*(((0088<CDFJ?>???CJJJJAA==99::++(()))(()@?CIJJJFIJJJJFJHJGHGFJJJEJJJJJJ5/..03DCB65*&&/4229;@?40/00B====;;;@BHAHBC;;:887+''&))'%%'$'3122@>>BA?A?+'())0**0CJJFIJHJJJHIJJJJHHEBGC5---/@A>>555DFEHJJGJJIJJHJIHJGFDAACCIJJHIIIJJIJJDEICH92244<;;<GE;:54220%$%%*+)((01:887710,,542++...')8EDJDHDGGJJJIHIJJFFJFDGJJJ;;:;DHHJIIIFGG<<0/000-++))*65,*'''')((9CCCFJIDFJEJGEJEEJEFJEEDC<;9=@DDIJJJJJJJJGJJGJ87>77EFDB?:%%&&)JG866''''3)&&)+-''),+,./==>CJJJJEJJHHJJFJJHGJJFJIHJJJGDGA?<**)).;@FGCFCCIFJJJ@<;:4'(((-024-++'+7..BE5551(&&&&%&%$$$)*??A60..,*))./1&''(++18<3--,,,+,,36:@DGFJHHJJJJJJJFFDGDEFFGHJIJJEJFJJGJJGF?=>JEJH>=>?FJHEJIHJJJJJJJHJGJHJFJGIJIJDJ----@>><:=BCCA444..*)&)5697EGFIJGDCAB==/---2...104454<=<F???@AEFJJEFBDJJJJJH>:++66;;<B=CABJJJ8888=2/000ABJIJHJJHIGJJJJJJGJJFDFFD71//*)**,)(')246><::;;543324435AFDDEJBACABABGIDEJDIIIFHCEJJC???=986434345239EB?22GJFFIJJJJHFHJHECA?@=@J@>>==J3334>44331011GJIGEAEJ@J@A<;<>@?BDEEGJJFHHG:FBBAAGEHJJJJGJGFJJJJFJEHJHJEB?BEJJCBAA951+...&&&&%*88888;AADDA=;7<?:;;===@=<?BBIA@ACHEGJEEJJJGJEDH777A44----48---,--/-100000>>>JEJGJJJFJEGE?<<==<>A)))&(('''&)/+*+-.6=32214389:;<;;6677AHJJJJJGFFC<;;:GDGFAD@><>44438751*(()1553235CBFGBB;:868GJJJFIDGJHJHGE65778?A@EIEHJJJJJJJFJJHJIIBG>===DDEICA>>2000>?;=>?+GFJJGFJJGFIHJJGDEEGEBJHFEJFJFJJGFDJCB...;?=6--,,22FIJJJDCCEGHJJHCCDEGHJFGHJHJIJIEJJJIIID<;;=E:862/,****,((''))&%$&4>ADEGGFDBCCGIHJGEEEHDDCGJFHJDGIAGGI766****9856555331../,,.+))*)*67?E>=220243330..''''0,(('%%&----..----24569:.***,,'&&&)10098:A@GCDEEIHHJHGHED<;<;<??HFHDCGBFCDEDBBA10019'%$%()))+++355;;;;<87A@B@?@@G@B<:::5663445BA@A:;;;>BDB=;656((((4<<ADFCBB>BJDDI;:;''''9+**)+**/1442233)))'''&%%%%441A@>?99::F<798888:??<=<?CECDDBIGAA5,**)*.//781//--.++++7781100759-*))+,)))++,,,...C@?:778//..4573':BBDGGFCBEDJCJJGJH:99:BBDCJJGHJJJIJGHIJGJBBBCC0000@>/ACCFEGCEC700066EJJGGJAABE:;657720-*)/.---...99*((%&&&('&&&'//2<:<===;<HFEHJIEDGHGJIHFIJJIFJJJGGGDJJHJJJJJJHJJJJJJJIECCE??JGJJFJEIIEGFJAA@?DA?:321.))2.*((,555AJGEHJJGGFJJGA?FCJEFJFFHF@10001**((*'($#%((11/../55102<?AJGCDHJGJHJHFJA@?@DDDFJHFJJBFC?>??=<3--<<<AJGJJJF>91513.***)(*,/65567<+**%%%$%&+=<<?BDC?>--+)'43,(%&',+**+=>?>==CAE?@@AGCEEBDCFJJEHJJIJJJJG>==>FJJFIJIBJHJJGF4+++798211125<HJEDJJFIJGHGHFGIJJEGCFBBBC:80***3:J?334J@@@AJJJECJJIJHJHJIJJJIJHJJFD@BEIJJGJJJFJGJJJHJC735DJJJHJJJJGGJJJGJHJIGJJJGJHJ?-,,DCC;@@?A@ABJDBFJFFCDD99932300,+**+<GCEJFJDCDBJJIIHDDFIEFJJJFCBAB8877778?A><<<:974456:99:;BJEFCDCFJCICBB777(''(&$$()):?BCB?>86876998CE333378&$$%&''(8/),-,31:87*8:9:@AJJJDDE99654-,,0255FJFJJF>>>=EFGJJGJJIJHGJIJ4334-**$%&&*80//FI==8..//DDCGGFIIJJJIJJHHJEJDDJJJIDEEJJGJIEDDCHB,++***+,,,,6577.,,-:>111399/...ICBBBA<;(-,*,,)****(%&:CEF@??615?@C>@@?GI766578875.))'+4;8;.0--+,,-<<DD?@<<DJDH>I++++=>?@@B?::99=>J9989FIGJJJJA4456=@@@JGBAJJJJHJJJJHHJIEBBC=87999;89;?C?CJ?EEC6JJJGJGFA9---*)(*,-35/-.4ABCFJJJFJHJJJIJJJFJJDB@AACI>;<CIDD@CBAGJEFGA>@?ECB@>CDB*));@::64=2@><6445EGFF@??@C<<;<BE==FFJC@6554/,())'(()**)*/0788:<69EJJE???AFJDDEJJDEDFHJJJJJHFHHJHJJJJJJJJJJGJJJJIGJGHJIJGEE=>99BGGGJJJJJJIJHEEFFHJJIEFGIIJHGJJJJIJIJJIFJFGHFFGGHGJGFEFJEEAA8999D999GJG;<10-,-)*+-+++*+.2---*+)+,+)''%('+'''(,;@AC=8:8)(((777<<88/-,--??B?EGHIIJJIJHEJGEJJGJGD??/,.,---'(/+++--//2560003117FEEEFJJHFDCFDEJFJJBB81////.(,)+*-&&%)('&
@Glass_T7V_5_D3_12_2_24
GTAGCTAGCCCAAAAAAACGGGTATGGAGAAACGGTAGAGAGTTGAAATAAAAGCGACCACAGTCAGATCCGCTAATCTTATGGATAAAAATGCTATGGCATAGCAAAGTGTGACGCCGTGCAAATAATGAATATAAACTCTGCCGTGATTATAGACACTTTTGTTACGCATTGTCATGGCTTTGGTCCCGCTTTGTTACAGAATGCTTTTAATAAGCGGGGTTACCGGTTTGGTTAGCGAGAAGAGCCAGTAAAAGACGCAGTGACGGCAATGTCTGATGCAATATGGACAATTCGTTTCTCTCTGAATGGCGGGAGTATGAAAAGTATGGCTGAAGCGCAAAATGATCCCCTGCTGCCGGGATACTCGTTTAATGCCCATCTGGTGACAGCTTAACGCCGAATTGAGGCCAACGGTTATCTCGATTTTTTTTATCGACCGACCGCTGGGAATGAAAGGTTATATTCTCAATCTCACCATTCGCGGTCAGGGGGTGGTGAAAAATAAGGGGACGAATTTGTTTGCCGACCGGGTGATATTTTGCTGTTCCCCGCCAGGAGGTTGCTCATCACGCGGGTCGTAATCCGGAGGCTCGCGAATGGTATCACCAGTGGGTTTACTTTCGTCCGCGCGCCTACTGGCATGAATGGCTTAACTCGCATCAATCTTCCAGATACGGGGTTCTTTCGCCGGATGAAGCGCACCAGCCGCATTTCAGCGACCTGTTTGGGCAAATCACTAACGCCGGGCAAGGGGAAGGGCGCTATTCGGAGCTGCTGGCGATAAATCTGCTTGAGCAATTGTTACTGCGGCGCATGGAAGCGATTAACGAGTCGCTCCATCCACCGATGGATAATCGGGTACGCGAGGCTTGTCAGTACATCAGCGATCACCTGGCAGACAGCAATTTTGATATCGCCGACGTCGCACAGCATGTTTGCTTGTCGCCGTCGCGTCTGTCACATCTTTTCCGCCAGCGGCTGAGGGATTAGCGTCTTAAGCTGGCGCGAGGACCAACGTATCAGCCAGGCGAAGCTGCTTTTGAGCACCACCCGGATGCCTATCGCCACCGTCGGTCGCAATGTTGGTTTTGACGATCAACTCTATTTCTCGCGGGTATTTGAAAAAATACGGGGCCAGCCCGAGCGAGTTCCGTGCCGGTTGTGAAGAAAAAGTGAATGATGTAGCCGTCAGGTAGTAACTCTAGAAGCGGCCGCGAATTCCAGAAATCATCCTTAGCGAAAGCTAAGGATTTTTTTTATCTGAAATTCTGCCTCGTGATACGCCTATTTTTATAGGTTAATGTCATGATGATGATGACTCTAGACGTCAGGTGGCACCATGGAAGCTTTGTAATCACTCGATGACCAAAAGTAAAAACCCGCCGAAGCGGGTTTTTACGTAAAACAGGTGAAACTGACGCTAGCCGGTCACATGTCAATACTTGCCTGACAGGCATTGATGGAATCGTAGTGTCATAGTCTGATCGACAATACAAGTGGGACCATGGTACCAGACCGATAATCGAACCGACAACACGGAGTTGCGATAGTCCATACAGACTAATAATCAGACCGACGATACGGTCAAGAGACGTGGGGTCCCAGACTAATAATCAGACCGACGATACGAGTCAGGTAGCGTTACGACTAATAATCAGACCGACGATACGAGTGGGACCGTGGTCCCAGACTAATAATCGGACCGAACAATGAGTGGGACCATGGTCCCAGACTAATAATCGGACCCGGACGATACGAGTGGGACCGTGGTCCCAGTCTGATTATCAGACCGACGATACGAGTGAGACATGGTGCCGGACTTAATAATCAGACCGACGATACGAGTGGGACCGTGGTCCCAGTCTGATTATCAGACCGACGATACAAGTGGAACAGTGGGCCCAGAGAGAATATTCAGGCCAGTTATGCTTTCTGGCCTGTAACGAGAAAGGACATTAAGTAAAGACAGATAAACGTAGCTTAAAAACGTGGTCGCGTCAGGGGTATTCGCTTTAGGAGACCCTAAGAATGGCCTCAATTTTCTACTATACACTCAGTTGGAACACGGGACCTGTCCAGGTTAAGCACCATTTTATCGCCCTTATACAATACTGTTGGCTAGGAGCAAACTAATATCTCGTGAGCTTAAACTAGTTCTTGATGCAGATGACGTTTTAAGGCGCAGAAGTTAAAAGAGTGATAACTTCTTCACTTCAAATATCACCCCAGCTTTTTTTCTGCTTCATGAAGGTTAGATGCCTGCTGCTTAAGTAATTCCTCTTTATCTGTAAAGGCTTTTTCGAAGTGCATCACCTGACCGGGCAGATAGTTCACCGGTGCAGAAAAAGAGCAACAACTGATTTAGGCAATTTGGCGGTGTTGATACAGCGGGTAATAATCTTACGTGAAATATTTTCCGCATCAGCCAGCGCAGAAATATTCCAGCAAATTGATTCTGCAATCGGCTTGCATAACGCTGACCACGTTCATAAGCACTTGTTGGGCGATAATCGTTACCCAATCTGGATAATGCAGCCATCTGCTCATCATCCAGCTGGCCAACCAGAACACGATAATCACTTTCGGTAAGTGCAGCAGCTTTACGACGGCGACTCCCATCGGCAATTTCTATGACACCAGATCTCTCGACCGAACGCCGGTGTCTGTTGACCAGTCGTAGAAAGAAGGGATGAGATCATCCAGTGCGTCCTCAGTAGAGCGGCTCACGTCACGTCATTACCTGACCATACCCGAGAGGTCTTCTCAACACTATCACCCCCGGAGCACTTCAAGAGTGAAGCCACATCCCGACCACATACAGGCAAAGTAATGGCATTACCGCGAGCCATTACTCCTACGCGCACCGATCCACCATCGGGGCGGCTGGTGTCGATAACGAAGTATCTTCAACCGGTTGAGTATTGAGCGTATGTTTTGGAATAACAGGCGCACGCTTCATTATCTAATCTCCCAGCGTGGTTTAATCAGACGATCGAAAGATCCCGTTCCGACAGGTTCCCAAATAGAAAGAGCATTTCTCCAGGCACCAGTTGAAGAGCGTTGATCAATCGCCTGTTCAAAAACAGTTCTCATCCGGATCTGACCTTTACCAACTTCATCCGTTTCACGTACAACATTTTTTAGAACCATGCTTCCCCAGGCATCCCGAATTTGCTCCTCCATCCACGGGGACTGAGAGCCATTACTATTGCTGTATTTGGTAAGCAAAATACGTACATCAGGCTCGAACAATCAACGTTCTTGAGCAGATCACGGAAGCATATCGAAAAACTGCAGTGCGGAGGTGTAGTCAAACAACTCAGCAGGCGTGGGAACAATGAGCACATCAGCAGCACATACGACATTAATCGTGCCGATACCCAGGTTAGGCGCGCTGTCAATGACTCTGACATCATAGTCATGAGCAACAGTTTCAATGGCCAGTCGGAGCATCAGGTGTGGATCGGTGGGCAGTTTACCTTCATCAAATTTGCCCATTAACTCAGTTTCAATACGGTGCAGAGCCAGACAGGAAGGAATAATGTCAAGCCCGGCCAGCAAGTGGGCTTTATTGCATAAGTGACATCGTCCTTTCCCAAGATAGAAAAGGCAGGAGAGTGTCTTCTGCATGAATATGAAGATCTGGTACCCATCCGTGATACATTGAGGCTGTTCCTGGGGGTCGTTACCTTCCACGAGCAGAAAACACGTAGCCCCTTCAGATCCTGAGCAAGATGAACAGAAACTGAGGTTTTGTAAACGCCACCTTTATGGGCACTAGGTACCTAGCCGGTGGAAATACGTCTTCAGCACGTGGAATCGCGTACCAAACACATCACGCATATGATTAATTTGTTCAATTGTATAACCAACACGTTGCTCAACCCGTCCTCGAATTTCCATATCCGGGTGCGGTAGTCGCCCTGCTTTCTCGGCATCTCTGATAGCCTAAAGATCCCATCAATGATGTTGCTCACCTATTCTGCAGGAGCACGGGTTGTTTTCCTGGGCTAGGGGCTGTCATCATTTAAACATCCAAATAGCGATAGCCTCGTCATTTCATGACCAGCGTTTATGCACTGGTTAAGTGTTTCCATGAGTTTCATTCTGAACATCCTTGAATCATTGCTTTGCGTTTTTTTATTGAATACTTGCAATTTACTGCAAAGCAACAAAATCGCAAAGTCATCAAAAAACCGCAAAGTTGTTTAAAATAAGAGCAACGCTTGCAAAAGGAGATAAGAAGAGCACATACCTCAGTCACTTATTATCACTAGCGCTCGCCGCAGCCGTGTAACCCAGCATAGCGAGCGAACTGGCGAGGAAGCGAAGAAGAACTGTTCTGTCAGATGACTCTTACGCTCAGCGCAAGAAGAAATATCCACCGTGGGAAAAACTCCAGGTAGAGGTACACACGCGGATAGCCAATTCAGAGTAATAAACTGTGATAATCAACGCCTCATCAATGATGACGAACTAACCCCCGATATCAAGTCACATGACGAAGGGAAAGAGAAGGAAATCAACTGTGACAAACTGCCCTCAAATTTGGCTTCCTTAAAAATTACAGTTCAAAAAGTATGAGAAAATCCATGCAGGCTGAAAGGAAACAGCAAAACTGTGACAAATTACCCTCAGTAGGTCAGAACAAATGTGACGAACCACCCTCAAATCTGTGACAGATAACCCTCAGACTATCCTGTCGTCATGGAAGTGATATCGCGGAAGGAAAATACGATATGAGTCGTCTGGCGGCCTTTCTTTTTCTCAATGTATGAGAGGCGCATTCGAGGATTGTCTGTTAATCTCATTAACACAGACCTGCAGGAAGCGGCGGCGGAAGTCGGCGTACGCTGGTAACTTTGAGGCAGCTGGTAACGTTTTATGATCCAGTCGATTTTCAGAGACGATGCCTGAGCCTAATCCGGCTTACGATACTGACACAGGGATTCGTATAAACGCATGGCATACGGATTGGTGATTTCTTTTGTTTCACTAAGCCGAAACTGCGTAAACCGGTTCTGTAACCCGATAAAGAAGGGAATGAGATATGGGTTGATATGTACACTGTAAAGCCAGCTGGATGGACTGTGCGCACGTTTGATAAACCGAGGAAAAGATTCATAGCCTTTTTCATCGCCGGCATCCTCTTCAGGGCGATAAAAAACCACTTACCTTCCCGCGAAACTCTTCAATGCCTGCCGTATATCCTTACTGGCTTCCGCGAGGTCGTCCAAATATTTCAGCATATTTAGCAACATCAATATCGCAGATACCGTCATGTTCCTGTAGGGTGCCATCAAATTTTGATTGGTCAACGAACAGATACAGCATACGTTTTTAAATACGGAGAGTATTATGCCGCCTCAGTGAGGTCGTTTGACTGGACGATTCGCGGGCTATTTTTACGTTTCTTGTGATTGATAACCGCTGTTTCCGCCATGACAGATCCATGTGAAGTGTGACAAGTTTTTAGATTGTCACACTAAATAAAAAGAGTCAATAAGCAGGGATAACTTTGTGAAAAAACAGCTTCTTCTGAGGGCAATTTGTCACAGGGTTAAGGGCAATTTGTCACAGACAGGACTGTCATTTGAGGGTGATTTGTCACACTGAAAGGGCAGTTTGTCGCGACGCTCTTCTAGAACCAGCATGGATAAAGGCCTACAAGGCGCTCTAAAAAAGAAGATCTAAAAACTATAAAAAAAATAATTATAAAATATCCCCGTGGATAAGTGGATAACCCCAAGGAAAATTTGTTCGCATCGTGTGTAAGCAGAATATATAAGTGCTGTTAGGCGTGCTCCTCGCTCACTCGACCGGGAGGAGTTTAGAAGGGGGGGCACCCCCCTTCGCGTGCGCGGTCACGCGCACAGGGCGCAGCCCTGGTTAAAAACAAGGTTTATAAATATTGGTTTAAAAGCAGGTTAAAAGACAGGTTCACGGTGGCCGAAAAACGGGCGGAAACCCTTGCAAATGCTCGATTCTTGCCTGTGGACAGCCCCTCAAATGTCAATAGGTGCGCCCCTCATCTGTCAGCACTCTGCCCCTCAAGTGTCAAGGATCGCGCCCCTCATCTGTCAGTAGTCGCGCCCCTCAAGTGTCAATACCGCAGGGCACTTCTGCCGAGGCTTGTCCACGTCATTGTGGGAAACTCGCGTAAAATCCAGCGTTTTCGCCGATTTGCGAGGCTGGCCGCTCCACGTCGCCGGCCAAATAGACTGCCCCTCATCTGTCAACGCCGCGCCGGGTGAGTCGGCCCCTCGAGTGTAGACGTCCGCCTCATCTGTCAGTGAGGGCCAAGTTTTCCGCGAGGTATCCACAACGCCGGCGGCCGGCCGCGGTGTCTCGCACACGGCTTCGACGGCGTTTCTGGCGCGTTTGCAGGGCCATAGACGGCCGCCAGCCCAGCGGCGAGGGCAACCGGCCGAGGGCTTCGCCCTGTCGCTCGACTGCGGCGAGCACTACTGGCTGTAAAAGGACAGACCACATCATGGTTCTGTGTTCATTAGGTTGTTCTGTCCATTGCTGACATAATCCGCTCCACTTCAACGTAACACCGCACGAAGATTTCTATTGTTCCTGAAGGCATATTCAAATCGTTTTCGTTACCGCTTGCAGGCATCATGACAGAACACTACTTCCTATAAACACTACACAGGCTCCTGAGATTAATAATGCGGATCTCTACGATAATCGGAGATTTTCCCGACTGTTTCGTTCGCTTCTCAGTGGATAACAGCCAGCTTCTCTGTTTAACAGACAAAAACAGCATCTATCCATTCAGTTCCACATTTCCATATAAAGGCCAAGGCATTTCTTCTCAGGATAATTGTTTCAGCATCGCAACCGCATCAGACTGGGCATCGCAAACTGCACCGGTGCCGGGCAGCCACATCCAGCGCAAAAACCTTCGTGTAGACTTCCGTTGAACTGATGGACTTATGTCCCGTCAGGACAACTTTCAGCGGTATACCGGCATACAGCATGTGCATCGCATAGGGATCAGCGAGACGTGGTGTGACCGGAACAGAGAACGTCACACCGTCAGCAGCAGCGGCGGCAACCGCCTCCCCAATCCAGGTCCTGACCGTTCTGTCCGTCACTTCCAGATCCGCGCTTTCTGTCCTTCCCTGTGCGACGGTTACGCCGCTCCATGAGCTTATCGCGAATAAATACCTCCTGGACGGAAGATCACTTCGCAGAATGAATAAATCCTGGTGTTCCTGTTGATACCGGGAAGCCCTGGGCCAACTTTTGGCGAAAATGAGACGTTGATCGGCACGTAAGAGGTTCCAACTTTCACCATAATGGAATAAAATCATTACCCGGGCGTATTTTTTGAGTTATCGAGATTTTCAGGAGCTAAGGAAGCTAAAATGGAGAAAAAAATCACTGGATATACCACCGTTGATATCCCAATGGCATCGTAAAGAACATTTTGAGGCATTTCGATTCAGTTGCTCAATGTACCTATAACCGAACCGTTCAGCTGGAAATTAGGCCTTTTTAAAGACCGTAAAGAAAAATAAGCACAAGTTTTATCCGGCACTTATTCACATTCTTGCCCGCCTGATGAATGCTCATCCGGAATTTCGTATGGCAATGAAAGAACGGTGAGCTGGTGATATGGGATAGTGTTCACCCTTGTTACACCGTTTTCCATGAGCAAACTGAAACGTTTTCATCGCTCTGGAGTGAATACCACGACGATTTCCGGCAGTTTCTACACATATATTCGCAAGATGTGGCGTGTTTTGCGGTAAAAACGCCGCCTATTTTCCCTAAAGGGTTTATTGGACTGTGTTTTCGTCTCAGCCAATCCCTGGGTGAGTTTCACCAGTTTTGATTTTAAACGTGGCCAATATGGACAACTTCTTCGCCCCGTTTTCACCATGGGCAAATATTATACGCAAGGCGACAAGGTGCTGATGCCGCTGGCGATTCAGGTTCATCATGCCGTTTGTGATGGCTTCCATGTCGGCAGAATGCTTAATGAATTACAACAGTACTGCGATGAGTGGCAGGGCGGGGCGTCAAACACCTTGAGTGAGCTGATACCGCTCGCCGCAGCCGAACGACCGAGCGCAGCGAGTCAGTGAGCGAGGAAGCCTGCATAACGCGAAGTAATCTTTTCGGTTTTAAAGAAAAAGGGCAGGGTGGTGACACCTTGCCCTTTTTGCCGGACTGCAGCGGCCGCTACTAGTAGGGAGACCAGAAACAAAAAAGGCCCCCGTTAGGGAGGCCTTCGATAATTGGACTATCCCCTAAACTTCAAAGGACCAAAACGAAAAAAGACGCTTTTCAGCGTCTTATTGTCGTCTTTGGTACCGAGTTATTAATATGCGCGCAGCGTCTGGAAAACCGAGGCCAAAAGACGTGCGTCTTTGATGCCCGGTTGCGACTCTACAGCAGAATTAAAATCAAGTCCGGCGCAGCCGGTTTGTGCCGCTTCCACGCAGTTATCTGCGCTTAAGCCCCCCGCCGCAGAACGTTTGCCAAGCGATTGACCATTTAATCGTGACCAGTCAAAACGTTGCCCGCTTCCACCCTGGCCGTCTCTAAAACATATTTATCAACGTGCTGAAACTCGCGGGCGGGCAGGGTTTCACCGACGCTTAATGCTTTCCAGATGGCAACATGTGCTGGCAGAGCTTCACGCAGCGTATCGATATACAGCTGTTCTTCATTACCCCGTAGTTGCACTGCCGCCAGCGATAACACCTTAGCTTTGTCCACCACATCGGCAATATCGTGATTGCGGAACACGCCAACATACTGCAACGGTGCCGCAGCCATCACTTCCTGCGCCTGTTCAACGTTGACGCAACGCGGTGATGTCGCAACAAAAATCAACCCACCGTAAATCGCGCCCGCGTCATAAGCTGCTTTAGCATCTTGCCCACGCGTCAGGCCACATACTTTATTCTCACCCAGCAACACCCGGCGCACGGCGGCGTGCAAATCGTCATGGGCCATCAACGCCGAACCAATCCAGAAAACCGTTAGCGAAGTGGCTTAACTCGCGCACCTGAGCGTAAGTATTGATGCCGGATTCGCTGATTACCGTCACGTTGTGCCCCAGTTTCGGCGCAAGCTCGCGGGTACGGTTGAGATCAATCGACAAATCACGCAGATCGCGGTTGTTGATGCCAACGACCTTTGCTCCCAATGCAATGGCGCGCTCCTGTTCCTCTTCATTACTGACTTCGGTCAGCACCCCCATCTGCCAGACTGTGAGCGACGGCGGCAAGCTGGCGATATTGGTCGTCATCCAGTACTGAAAGCATTAATAAGCAGGCATCGGCCTGGTAATAGCGCGCCAGATAGATCTGGTAAGGGTCGATGATGAAGTCTTTACATAAAATCGGCTGCGGGGCGATTTGGCTGACGATGGGGAGGAATTAAACTTTGCTGAAATATTTCTCATCAGTCAGCACCGAAATTGCCGAAGCGTAATGTTTATAAATGGCGGCAATGCGTCTCAGATGAAATCATCACGGATCACGCCTTTTGACGGCGACGCTTTCTTGCACTCCAGAATAAACGCCGTGCGCGCACCTGTGAGCGCATCATAAAAATGTCGCGTGCTCGGCTGAACCTCATTCTGAAAACTGGCCAGCGGTTGCTGCTGTTTGCGGGCTTCTACCCAAATCGCCTTGTCTGCGACGATTTTCGCTAAAACGGTTTGCATCATCTAGTAGTCCTGTGTGACTCTAGTATTTAGTTTCTCGTTTCTTCTTCCAACGAGAGAAACGAGGAACTAGGCCGCTCGATCAACCGAAAAAAGACGCTCAAGCGTCTCTTTTCTGAAAGTCGTCTCAAGATGCACAGGTGGATGCGGACCAAAACGAAAAAAGGCCCCCCTTTCGGGAGGCCTCTTCTGAATTGGTACCGGTTTATTAGGCCACACGTTCAAGTGCAGCCACAGGATAAATTTGCACTGAGCCTGGGTGGGATTCGGACTCGACCGCATAGCCTTCAGGAGTGAGTTTTGTGCAATACCAACCGACGACTTGACCCTGCCAAGCGGCACCAGATTTTCTTGAGTTACGCGAATCCCTAAGCCAAAGGTGGCACTCAGGGGGAAACGCAAACTGGCCTGCCAACGGGAGCGTTGGCTTCATCGCTCTTGACCCATCTAGTATTTCTCCTCTTTCCTGTCTGAGTAAGTGTTGCATACCCTCTTGCGTCCTTCATAGCTTAATGCAACA
+
[truncated: 17,947 more chars]
