# Supplementary material for: Preventing Multimer Formation in Commonly Used Synthetic Biology Plasmids
Source: ACS Synth Biol. 2025 Mar 18;14(4):1309–15. doi: 10.1021/acssynbio.4c00508 (PMC12012879; doi:10.1021/acssynbio.4c00508)
Supplement: Supplementary file 2 — sb4c00508_si_002.zip [file sb4c00508_si_002.zip › DataS1/data/fastqs/Glass_T7V_6_D3_12_3.fastq]

@Glass_T7V_6_D3_12_3_0
TAGTGATCTATTCATTATGGTGAAAGTTGGAACCTCTTACGTGCCCGATCAACTCGAGTGCCACCTAACATGTACAAAAACCGTTATTATCATGACATTAACCTATAAAAATAGGCGTATCACGAGGCAGAATTTCAGATAAAAAAAATCCTTTTCGCTAAGGATGATTTCTGGAATTCGCGGCCGCTTCTAGAGTACTGCGATGAGTGGCAGGGCGGGGCGTAAGACTCGACGTCTAAGAGAAGAAACCATTATTATCATGACATTAACCTATAAAAAAATCGAGATCACGAGGCCCTTTCGTCTTCACCTCGAGCACAGCTAACACCACGTCGTCCCTATCTGCTGCCCTAGGTCTATGAGTGGTTGCTGGATAACTTTACGGGCATGCATAAGGCTCGTATAATATATTTAGGGAGACCACAACGGTTTCCCTCTACAAATAATTTTGTTTAACTTTTTAATTAACGGCCGGCTTGTCGACGACGGCGGTCTCCGTCGTCAGGATCATCCGGGCATCAATCGTACGTCCGGCAATTAAAAAAGCGGCTAACCACGCCGCTTTTTTTACGTCTGCAGGCGCCACTCGATTCTAGGGCGGCGGATTTGTCCTACTCAGGAGAGCGTTCACCGACAAACAACAGATAAAACGAAAGGCCAGTCTTCGACTGAGCCTTTCGTTTTATTTGATGCCTCTAGCACGCGTACCATGGGATCCCCCGGGCTGCAGGAATTCGATATCAAGCTTTTATTTGTAGAGATCATCCATGCCATGTGTAATCCCAGCAGCTGTTACAAACTCAAGAAGGACCATGTGGTCTCTCTTTTCGTTGGGATCTTTCGAAAGGGCAGATTGTGTGGACAGGTAATGGTTGTCTGGTAAAAGGACAGGGCCATCGCCAATTGGAGTATTTTGTTGATAATGGTCTGCTAGTTGAACGCTTCCATCTTCAATGTTGTGTCTAATTTTGAAGTTAACTTTGATTCCATTCTTTTGTTTGTCTGCCATGATGTATACATTGTGTGAGTTATAGTTGTATTCCAATTTGTGTCCAAGAATGTTTCCATCTTCTTTAAAATCAATACCTTTTAACTCGATTCTATTAACAAGGGTATCACCTTCAAACTTGACTTCAGCACGTGTCTTGTAGTTCCCGTCATCTTTGAAAAATATTAGTTCTTTCCTGTACATAACCTTCGGGCATGGCACTCTTGAAAAAGTCATGCTGTTTCATATAATCTGGGTATCTCGCAAAGCATTGAACACCATAACCGAAAGTAGTGACAAGTGTTGGCCATGGAACAGGTAGTTTTCCAGTAGTGCAAATAAACTTAAGGGTAAGTTTTCCGTATGTTGCATCACCTTCACCCTCTCCACTGACAGAAAATTTGTGCCCATTAACATCACCATCTAATTCAACAAGAATTGGGACAACTCCAGTGAAAAGTTCTTCTCCTTTACTCATGGTACCTTTCTCCTCTTTAATGAATTCTTAAACAAAGTATTTGTAGAGGCTGTTTCGTCACGGACTCATACAACTCGAAAGCCATTGGTGACAGCTGTAGCGTCAAGAGGGACTCCTCCCGTACACCACTAAACCACAGTAGTTAACAGAACAAACCACAACGCTAGCCGACCAGGCCTAAGATTATGAGTCAGAAAAGGCGACGAGTAATCTGTCGCCTTTTTTCTTTTTGCTTGCTTTGTAATCGCTCGATGACCCAAAAGTAAAGCCCGCCGAAGCGGGTTTTTACGTAAAAACAGGTGAAACTAAAGCACGCTAGCCGGTCTACTAGTAGCGGCCGCTGCAGTCCGGCAAAAAGGGCGAGGTCTCACCACCCTGCCCCTTTAAAACCGAAAAGATTACTTCGCGTTATGCAGGCTTCCTCGCTCACTGACTCGCTGCGCTCGATTCGTTCGGCTGCGGCGAGCGGTATAGCTCACTCAAAGGCGGTGAA
+
4,,,,.220+++&(((.7?BDIJGJJFJIJH?@6600-(*567<>60111,++,5/0016430223*))(''')),-2;A@:4234BB8;;:;77521225BGJGFEJJJJGIJJHJGJGJHJEFDFF777?;<D544497972;@B@?0-'&))*/AFC@@@CD4444;/019@7776898>>>BAAABF@@FIFJJJJJIFJEA@BCJEDJHJJIGJIFJI;54545'&0013..,,,,,0639>FBFHJJIJJJJJJJJJGJJJFEGEH--()-,--,-)&%%&*++,AABJHJFJJGDCBCDJB>>==EFGGIFJJFJGJJJJJIJJJJIJJABABJI@??BJ?EAEC:=EJJGHJB@A@DHFJCDD...8<:989@?A==AJJJJJJJJEDHGGJGJJJJJIFICBA3../:JJJGJGEEGJIJJHJJGJEFE==<<CEJHHJGJJJHGCJJJHJJJIJ;HHIEABA?>612934.,-/888---,//+++++2./00223.1'''*7<=CEB=<555>AC@@;;?A=G??GDECDCJJD=400000///5>>>B=<55.-//<0---2:B@?@AFHDI100175/-->?AGIFJGEJGJEBBABGFG8776845446==BDC@JIJGHJEFJFJGJJFJJGCCDH2///+''&&'&&(((//18667A?@FHAHDJIJFECEDFB1001>>;;;;@EGEDEGBDB::9==:<<AHA@@=>83///457633;<=A55443530019=A>>44213>@@>>?EHFEFHJJGJJJJJBAA@JJGJJHJIIHEHGFJJEDCBCD?@EEJIGGG>?==?9:0/09<1)'((00;@EECBAFHJIJJJJFJBBA;;97AAGIIJHJHHIGGJJJE9999B;;=IFJGJADCBJJJHIJDIJJJGJGJIFJJIJJJJJIIGDJJJJJFJFGFIJJIJGFD@@ABIJDFJJJJJIGFHJJJDEJJGIFHJFFDJJJJJJFJJJGEIJJJ@ED777EGFJJJIIGEJJFJFGIJHFGHEDJGHIIJFIIIFJJGJDGJJFJJJHGBEJJHJJDEIFJFGEJJIJIEIJBHIJJJIGHGIJGGJDGJEHCBEBB@@@DCACAFFEFFIDJGJGGJIGDEGFGJJJ>@JEDDC>=743)++06788?DFGFDE?>>>5>=5=555449;2--4:;==:+''4=?JIFDJIJEGHHEEB@:93+*+,@DB2223>=6554@EEJFEFBCJEDJCCBA@DG==;<?AJGIIJJJ8555=65577,,,'3:>ECDDBEEDD?@@CFJIFIHGEECDJJFGEFEDDFAA??==<;=>B?AGG@=1BBBBACE@7770+*&%$$'19@?EFCF====B<A@CCCHBDDCHEJFDF@BCDDBHGAEFJHDBABCFGHJAACBEC@???BACECDBABBBDBBABBACC=<<<<31B@???@B?@?@EDAA?@BCBBBA?ABADFGFDEGEDBDC????@?@@?DDADC@@BBEA=??><;;>9?;89<<023-))*320.***))-/0013-(''*33434::99,*'''(%%&)362+(('$$'+++*))*((''**,,'%%%',0+))&%&%%&&*(()*0-.-**++-)(&'(&&&',/0++)))*,001-1111***(%%%%&&$$'(&))((('&(%'%&&)'(*)+3.-(((((**.323421/-&%()*.0/3522/-*0,)&&%'34:::211+'''*...,---1('',.,++/2&&(,++--.=><;;;?>A>98555567:95330+++1/.&%%%%$$$')&%%&''''*)(*''''576999))))...0/2/0*22233121(1-,+++++)+*(+**)%%&+/,))&''00.++-.ED==953458897665933112/07338:9;;<BB=999==4455B9993-)()''))*-..176321+&%%&((((%%%(*'')(***,67,,,)(%
@Glass_T7V_6_D3_12_3_1
AAGGCGGTAATACGGTTGTGCCGAATCGGGGATGACGCAGGAAAGAACATGTGAGCAAAAGGCCGCGGAAGGAACCGTAAAAAGGCCGCGTTGCTGGCGTTTTTCCACAGGCTCCGCCCCTGACACGAGCATCACAAAAATCGACGCTCGTCAGAGGTGGCGAAACCCAACGGGCTCTGAAGATTCCAGGCGTTTCCCTCGGAAGCCCTCGTGCGCTCTCCTGTTCCGACCCTGCCGCTTACCGGATACCTGTCCGCCTTCTTCCCTTCGGGAAGCGTGGCGCTTTCTCATAGCTCACGCTGTAGGTATTCGATTTCGGTGTAGGTCGTTCGCTCCAAGCTGGGCTGTGTGCACGAACCCCCGTTAACCAACGCTGCCTATCCGGTAACTATCATCGAGTCCCAGACCGGTAAGACACGACTTATCGCCACTGGCAGCAGCCACTGGTAACAGGATTAGCAGAGCGAGGTATGTAGGCGGTGCTACAGAGTTCTTGAAGTGGTGGCCTAACTACGGCTACACTAGAAGAACAGTATTTGGTATCTGCGCTCTGCTGAAGCCAGTTACCTTCGGAAAAAAGAGTTGGTAGCTCTTGATCCGGCAAACAAACCACCGCTGGTAGCAGTAGTTTGTTGCAGCGGCAAGTACGCGCAGAAAAAGGATCAAGATCCCTTGATCTTTTCTACGGGGTCTGACGCTCAGTGGATAGAACACGTTAAGGGATTTTGGTCATGAGATTATCAAAAAGGATACACTAAATATTTTTTTAAATTAAAAATGAAGTTTTGAATCAATTCAGTATATCGTAACAATTTGGTCTGACAGCTCGAGGCTTCAGTATCACCAATAAAGCGCCGGTGGCAACCGAGCGTTCTGAACAAATCCAGATGATATGGTCAATTGAATATAGACAGGATGCAGACGAGCTCGATATCAAATTACGCCCCGCCCTGCCACTCATCGCAGTACTGTTGATTAAGCGTTTCTGTTGACGTGAAGCATCACAAACAGCATGATGAACCTGAATCGCCAGCGGCATCAGCACCTTGTCGCCTTGCGTATAATATTACCATGGTGAAGACGAGGGTGAGGATTCTCCATATTGGCCACGTTTAAATCAAAACTGGTGAAACTCAGGGATTAGCTAGACGAAAAACATATTCTCAATAAACCCTTTTAGGGAAATAGGCAAGGTTTTGCGCCCGTAACACGCCACATCTTGCGAATATATGTGTAGAAACTGCCGGAAATGGCTCGTGGTATTCACTCCAGAGCGATGAAAACGTTTCGTTTTGCTAGTGAAAACGGTGTAACAAGGGTGAACACTATCCCATATCACCAGCTCACCGTCTTTCATTGCCATACGAAATTCCGGATAGAGCATTCATCAGGCGGGCAAGAATGTGAATAAAGGCCGGATAAAACTTGTGCTTATTTTTCTTTACGGTCTTTAAAAAGGCCATAATGCAGCTGAACGGTCTGGTTATAGGTACATTGAGCAACTGACTGAAATGCCTCAAATGTTCTTTACGATGCCATTGGGATATATCAACGGTGGTATATCCAGTGATTTTTTCTGCATTTTAGCTTCCTTAGCTCCTGAAAATCTCGATAATTCAAAAAATACGCCCGGTAGTAATATTATTTCATTATGGTGAAAGTTGGAACCTCTTACGTGCCGATCAACTCGAGTGCCACCTGACGTCTAGAGAACCATTATTATCATGACATTAAGCATAAAAATAGGCGTATCACCAGCAACTTTCAGATAAAAAAAAATCCTTAGCTTTCGCTAAGGATGATTTCTGGAATTCGCAGGCCGCTTCTAGAGCTGCTGCGATGGTCAGGCGGGGCATGACTCGACGTCTAAGAAACCATTATTATCATGACATTAACCTATAAAAATAGGCGTATCACGAGGCCCTTTCGTCTTCGCCTGAGCACCAGCTAACACCACGTCGTCCCTATCTGCTGCCCTAGGTCTATAGGTCGGATTGGATAACTTTACGGGCATGCATAAGGCTCGTATAATATATTCAGGGAGACCACAACGGTTTCCCTCTACAAATAATTTTGTTAACTTTTGGTAAGGGCCGGCTTGTCGACGACGGCGGTCTCCGTGCGTGTCAGGATCATCCGGGCATCAATCGTACGTCCGGCAATTAAAAAAGCGGCTAACCACGCCGCTTTTTTTACGTCTGCAGGCGCCACTCGATTCTAGGGCGGCGGATTTGTCCTACTCCAAAGCATTGTCACCGACAAACAACAGATAAAACAAAGGCCCAGTCTTTGAACTAGTTTTTCGTTCTTATTGATGCCTGCACGCGTACCATGGGATCCCCCGGGCTGCAGGAATTCAATATTCCAACTTTTATTTTGTAGATCATCCATGCCATCGCAGCAGCTGTTACAAACTCAAGAAGGACCATGTGGTCTCTCTTTTCGTTGGGATACTTCAAAGGGCAGATTGTGGACAGGTAATGGTTGTCTGGTAAAAGGACAGGGCCATCGCCAATTGGAGTATTTTGTTGATAATGGTCTGCTAGTTGAACGCTTCCATCTTCAATGTTGTGTCTAATTTTGAAGTTAACTTTGATTCCATTCTTTTGTTTGTCTGCCATGATGTATACATTGTGTGAGTTATAGTTGTATTCCAATTTGTGTCCAAGAATGTTTCATCTTCTTTAAAATCAATACCTTTTAACTCGATTCTATTAACAAGGGTATCACCTTCAAACTTGACTTCAGCACGTGTATTGTCGTTCCCGTCATCTTCAAGATCTTAGTTCTTTCCTGTACATAACCTTCGGGCATGGCACTCTTGAAAAAGTCATGCTGGTGTTAATTTGATATCGCAAAGCACTGAACACCATAACCGAAAGTAGTGACAAGTGTTGGCCATGAACAGGTAGTTTTCCAGTGGTGCAAATAAATTTAAGGGTAAGTTTTCCGTATGTTGCATCACCTTCACCCTCTCCACTGACAGAAAATTTGTGCCCATTAACATCACCATCTAATTCAACAAGAATTGGGACAACTCCAGTGAAAAGTTCTTCTCCTTTCTCATGGTACCTTTCTCCTCTTTAATGAATTTCTAAACAAAATTATTTGTAGAGGCTGTTTCGTCCTCACAGACTAATAAGACCGGAAAGCACATCCGGTGACAGCTGTGAGCGTCGGGGTTTGTACCGTACACCACTGAGACCGCGGTGGTTGACAGAACAAACCGGTCACGTTACCGCCACCTAAGTTATGAGTCAGGAAAAAAGGCGACAGAGTAATCTGTCGCCTTTTTTCTTTGCTTGCTTTGTAATCACTTCGATGACCAAAAGTAAAAACCCGCCGAAGCGGGTTTTTACGTAAAACAGGTGAAACTGACGCTAGCCGGTCTACTAGTAGCGGCCGCTGCAGTCCGGCAAAAAAGGGCAAGGTGTCACCACCCTGCCCTTTTTCTTTAAAACCGAAAAGATTTCTTCGCGTTATGCAGGCTTCCTCGCTCACTGACTCGCTGCGCTCGGTCGATTGGCTGGCGAGCCATCAA
+
8<CEFA@A>@@>70//0&&%&&#$'(&&&'471))))-.0==?AEHC?@BA?:;<=988=<;86)('''(*(,//136///HDFCDDCADDGGEF@?><=<74/0,(((()):<:33/436(&&&&%%%%&''')*,1=@AAADC777333&&&&'+--..-..1(&&%&)&'(&'$$$%%%%%%$&&(*'(**)(*))%%%$('('&&&&/053366><;2ADA=??GJHHJGJJIFHFFFJHJGJCBDGE>1/*+*),'*,&)=@?3AACGHHEDGFFF@????70--4DGGJJFJFFHGF:985,)'%%'&')(++,9B5554('%%%(571233DGJEFJJJJJHGJJEF@@?>@=8?2-)'''(%%$$'(%&$()-354675778&%$####$%%%&&%&%%((2/))))133101235<@?@@?FCA@?+++((())''&')6<=;;;;DDBCEJJJJEABCJJIIJFCCBCHHJJJGJJ9888?B?FICDIJJHHHGFIEE///01277<EFD---+,,,5>@;=EDHJJGCHJIJHJIJJJJIJJJJDEFDI=;3221233*(',,-5363588899:<<<<=>=<45==C@ADEJIEEDFHF>=>=AC:98))(&&&%$$%.*))&&$$%%&((&%%$&00332.++0155-++%$$$+((.*.1%6::B@@A>?>ADDIJEEI=:9=<<;;<;*&&%&$&*'()+,/)3:AAE???>ABJFIJJIHFDCCD:3004=;-,,)'$%$$+,/,,,,,-;FDGFJDFFIEHJFJJGJGGJ*)'%''(%-(%$$%&%&$#$$%%&(&)((255323>88666...8778'%$%%%'),,*.-0/22+*-,)/@AFD@BB91111543//..01*'00*($$$%&&&&%&*,,+)&'%$%%'&%$$%&'-0/--.,----::E=<;<>>>@A@?<6645;@>=>:DEAJJCBC30000755556445,'&&'2399/.+)&3)((%)+('((+*(%%%$$$$*+&&&&11111-..=AAFGJHJFEJJGHHFJJHGJHGHEBF@CCDCDDFJD76%%$$%&%%#&'(.--.)'&&(&$$$%'&%%$%'&'%%&(-4<CHEJIHJJJJHJIJJFGHHJJGJIHJ?<<=2-)'%%((&&$$%&'''(-046HJJGGCBDDJFJJIFHGIE?BEC>2227841)((((&%%&)*-/*)((+++>>CIGGEFGFHHHJJJJJIIJJJJA;<6220)(+.))'''%*()03*)'&%$%'02102++++/0<BFFJBBDCBJJJJ=>>>2+++//.-,&%%$&'.35238?HJFI;9745/999=32110..4*DGGJFFJIJFBFEJJJF?8<?7468=JJEJJIHHJJEGDDAA>@3..--.34:DJHHJJDCCCDFFGGJJJJJJJJJGHFA=<7643233;2210372111=>>>C2,,60GCCCEJC71./1221/*&&%'(&%$$)*+./-*))++++0000FCFIHJGJJIGHJFEEFIGDC>>>H;('')('(.7111289;9C???GJHJJJIJGGJFHEEHIFIJHJJJJHFJGJGDEEGJDB:363-*'&&&.8CBBEJIEJCJEDFJJJJIGJHHJ870*)***&&((;@JFGHEA1111;:5322///,++**---34AFDA@ABEFCA::4567:77(''&*''&))%'&&778:=6667991''))/8;..--+%%&(./9:<<=HE88,++++,..44-*%%%&*1AGDBABHBAABD65*'&%(.&&'(*,,,..23;<>JFGHDCBJEHGDDJ>==HGDGJIF?>>>GEIIJI@GE?..(()*.-,-4.1.--..&&&''+332+*)&$$&',,++,(('()00177=?==;<HGJGEJFJGJJEJJJJGJIJJFIFIJJJJHJJJJJJJHJIJFJJE3322457BJEC<4668870))/0))/)))1&'..1?BEJJCDBBFED@?:;<>DEGJGJJJHGFGC>/.))&%%%%%%%''',5998656969567DIIGJJGJIDFDJJIJJIJJIDDBAC?AGDFHDAA?=BABJHHJJJJJJDIEEGHFJFA??@FJ?>?,86410/'''$%$%%&*'''/99;;:;=EJH?>??CDAEB?>;00-.+*&'''()'(*49;==<320''''&&&'-.29;??ACCEDJEHC???;:7777982235:9:<<<<?AEB@AE@@@@JCEHJFEEFGGDCFDJJJEFJEFJJIH=@B800//<522*($$%((%%&%'')781CDAACD@@A@>;:43399...?@>@C=;8///,)'&%'##$$)-4*))))--)))*/5.../%&%%'+0185546---;85457=//09JIGFFA>><6(&&&).,&&%&'')..-//077/(%'//77;>BAAC@72'$$$(1266767>=><73140---.6567778>;;66:784322;DF.**)'((+)(('()'''7;962.+)))+02<??AAAIFGBCCEIJFJGJJJJJHJD?>3///771173346?6BGHFIFHJJEIIGJEJJJIJEFF@@A22117>---.110.,+&);ACBCJHHJEJJEDHDEIJIIIGJJJGHIHIJJD6654.3--5<AGFJCHJIJJHJJJJJJJJJHFGJD@8777CG@GJGGJFHGEFBAAA2222BIJHGHJC@2222>?DE>>?51(****'&)52>BCIEFHJJECB=HIF@<;)%%&)(('&'%&&$$%%%(&((&%%()(+78>IJHGA@A@JJJFEBA=<)(((-)'%&&./)7778575%%&'+'%%&%$&'.9862@;CHDEHEJFEGFJ@=<;7BB555:>=99:7:?CFB<:***)'&%#%$%&#$%%)(())*++,*+++..'&&'*3@AABFCCCBBAADEH42+,76.+),((((*./+,,+06><==?A788B;7./-*::=BBABIFFJFIGGDHGHJJGIIHHJJB7EJJJHJBGCC?8840/,6=FDBHGFGFJJDCB4437:82210))))))56?CJGJEHGDEFHGJJJJIJJJJHJEIFIFBFHEFGEBA@8777EHJJFCC>=><?90++,'**,-.5@>A@>AA?DFFJJJJJJJJ>=>=G0.:,,-:@AFIGIHFIJHJIEHIJGJEJDF;::<=>755&%%%'##$$%%%()()*:GFJ21''')567@ED876652)((')*-...98<><<::98:2000525445;=>>>GBCF6550*(($$%&(('''*%%&%$$#%&$&**367@A@IEJJJHFIHFEHDECBFFGJGDICFFFD?<<=5545778@;<:98>4BA2//95BABA?==A;82223334-))469=>>DDIJHJJDDEGF@B@A@<@@EJFJEJIJJJDF::88?AA:<<>@@AFDGHJIJHHJJJFFFEEG22212212323//../473332702>444>HFCEEJGEDHHHIJGJJIFJEFJFJ61;>=G0-,71<CHDB?77@?85/-((+,*;AEGJBBCC@?A=>5///::;<=@BJHJCJE@CBECAAA-++++)(''%&&'&&&'&&&&%%$##
@Glass_T7V_6_D3_12_3_2
GTAAAAGAAAAATAAGCACAAGTTTTATCCGGCCTTTATTCACATTCTTGCCCGCCTGATGAATGCTCATCCGGAATTTCGTATGGCAATGAAAGACGGTGAGCTGGTGATATGGGATAGTGTTCACCCTTGTTACACCGTTTTCCATGAGCAAACTGAAACGTTTTCATCGCTCTGGAGTGAATACCACGACGATTTCCGGCAGTTTCTACACATATATTCGCAAGATGTGGCGTGTTACGGTGAAAACCTGGCCTATTTCCCTAAAGGGTTTATTGAGAATATGTTTTTCGTCTCAGCCAATCCCTGGGTGAGTTTCACCAGTTTTGATTTAAACGTGGCCAATATGGACAACTTCTTCGCCCCCGTTTTCACCATGGGCAAATATTATACGCAAGGCGACAAGGTGCTGATGCCGCTGGCGATTCAGGTTCATCATGCCGTTTGTGATGGCTTCCATGTCGGCAGAATGCTTTTTAATGAATTACAACAGTACTGCGATGAGTGGCAGGGCGGGGCGTAATTTGATATCGAGCTCGCTTGGACTCCTGTTGATAGATCCGGGTGATGACCTCAGAACTCCATCTGGATTTGTTCAGAACGCTCGGTTGCCACCGGGCGTTTTTTATTGGTGAGAATAGAAGCCTCGAGCTGTCAGACCAAGTTTACTCATATATACTTTAGATTGATTTAAAACTTCATTTTTAATTTAAAAGGATCTAGGTGAAGATCCTTTTTGATAATCTCATGACCAAAATCCCTTAACGTGAGTTTTCGTTCCACTGAGCGTCAGACCCCGTAGAAAAATCGAAGGATCTTCTTGAGATCCTTTTTTTCTGCGCGTAATCTGCTGCTTGCAAACAAAAAAACCACCGCTACCAGCGGTGGTTTGTTTGCCGGATCAAGAGCTACCAACTCTTTTTCCGAAGGTAACTGGCTTCAGCAGAGCGCAGATACCAAATACTGTTCTTCTAGTGTAGCCGTAGTTAGGCCACCACTTCAAGAACTCTGTAGCACCGCCTACATACCTCGCTCTGCTAATCCTGTTACCAGTGGCTGCTGCCAGTGGCGATAAGTCGTGTCTTACCGGGTTGGACTCAAGACGATAGTTACCGGATAAGGCGCAGCGGTCGGGCTGAACAGGAGGTGCTCGTGCACACAGCCCAGCTTGGAGCGAACGACCTACACCGAACTGAGATACCTACAGCGTGAGCTATGAGAAAGCGCCACGCTTCCCGAAGGGAGAAAGGCGGACAGGTATCCGGTAAGCGGCAGGGTCGGAACAGGAGAGCGCACGAGGAGCTCCAGGGGGAAACGCCTGGTATCTTTATAGTCCTGTCGGGTTTCGCCACCTCTGACTTGAGCGTCGATTTTTGTGATGCTCGTCAGGGGGGCGGAGCCTGTGGAAAAACGCCAGCAACGCGGCCTTTTTACGGTTCCTGGCCTTTTGCTGGCCTTTTGCTCACATGTTCTTTCCTGCGTTATCCTCCTGATTCTGTGGATAACCGTATTACCACCTTAGTGAGCTGATACCGCTCGCCGCAGCCGAACGACCGAGCGCAGCGAGTCGTGAGCGAGAGGAAGCCTGCATAACGCGAAGTAATCTTTTCGGTTTTAAAGAAAAAGGGCAGGGTGGTGACACCTTGCCCTTTTGGGACTGTCAGCGGCCGCTACTAGTAGACCGGCTAGCGTCAGTTTCACCTGTTTTACGTAAAAACCCGCTTCGGCGGGTTTTTACTTTTGGTGATCGAGTGATTACGAAGCAGACAAAGAAAAAGGCAACAGTCTACTGTCGCCTTTTTCCTGACTCATAACTTAGGTGGCGGGCTAGCGTCGTGGTTTGTCTGGTCAACCACCGCGGTCTCGTGGTGTACAGTACGAAACCCCAACATGCACAGCTGTCACCGGATGTGCTTTCCGGTCTGATGAGTCCGTGAGGAACAACAGCCTGTACGAAATAATTTTGTTTAAGAATCGTAAAAGAGGGGGAGAAGGTTCCATGGTAAAAGGAGAAGAACTTTTCACTGGAGTTGTCCCAATTCTTGTTCAATTAGATGGTGATGTTAATGGGCACAAATTTTCTGTCAGTGGAGAGGGTGAAGGTGATGCAACATACGGAAAACTTACCCTTAAATTTATTTGCACTACTGGAAAACTACCTGTTCCATGGCCAACACTTGTCACTACTTTCAGACACCTGGTGTTCAATGCTTTGCGAGATACCCCAAATCATATGAAACAGCATGACTTTTTCAAGAGTGCCATGCCCCAAGGTTATGTACAGGAAAGAACTATATTTTCAAAGATGACGGGAACTACAAGACACGTGCTGAAGTCAAGTTTGAAGGTGATACCCTTGTTAATAGAATCGAGTTAAAAGGTATTGATTTTAAAGAAGATGGAAACATTCTTGGACACAAATTGGAATACAACTATAACTCGCACAATGTATACATAGTGGGCGGGAGACAAACAAAAGAATGGAATCAAAGTTAACTTCAAAATTAGACACAACATTGAAGATGGAAGCGTTCAACTAGCAGACCATTATCAACAAAATACTCCAATTGGCGATGGCCCTGTCCTTTTACCAGACAACCATTACCTGTCCACACAATCTGCCCTTTCGAAAGATCCCAGACGAAAAGAGAGACCACATGGTCCTTCTTGAGTTTGTAACAGCTGCTGGGATTACACATGGCATGGATAATCTCTACAAAATAAAAACTAGATATGGATTCCTGCAGCCCGGGGGATCCCATGGTACGCGTGCTAGAGGCATCAAATAAAACGAAAGGCTGAGTCAAAGACTGGGCCTTTGGTTTATCTGTTGTTTGTCGGTGAACGCTCTCCTGAGTAGGACAAATCCACCAGCCCTAGAATCGAGTGGCGCCTGCAGCGTGAAAAAAAGCGGCGTGGTTAGCCGCTTTTTTAATTGCCGGACGTACCGAGATGGATTGCCCGGATCATCCTGACGACGGAGACCGCCGTCGTCGACGAGCCGGCCGTTAATTAAAAAGTTAAACAAAATTATTTGTAGAGGGAAACCGTTGTGGTCTCCCTGAATATATTATACGAGCCTTATGCATGCCCGTAAAGTTATCCAGCAACCACTCATGGACAGCCGGGCAGCAGATAGGGACGACGTGGTGTTAGCTGTGCTCGAGGTGAAGACGAAAGGGCCTCGTGATACGCCTATTTTTATAGGTTAATGTCATGATAATAATGGTTTCTTAGACGTCGAGTCTTACGCCCCGCCCTGCCACTCATCGCAGTACTCTAGAAGCGGCCGCGAATTCCAGAAATCATCCTTAGCGAAAGCTAAGGATTTTTATCTGAAATTCTGCCTCGTGATACGCCTATTTTTATAGGTTAATGTCATGATAATAATGGTTTCTTAGACGTCAGGTGGCACTCGAGTTGATCGGGCACGTAAGAGGTTCCAACTTTCACCATAATGAAA
+
DB=?@AC8+<FJGED>@DEIIIJJJJJJGJIICFJJJEGCBEHIJHBEEIJJIFGEFIJEJJJHIJIEHDDGEIJJIJJHJJJJGHIJHFJJJJJJJJIFFIHGIJJJJJJJJHJJJEHJIHHIJHJGBJJ?CDECHJJJJJJJJJCJDDDHHGFJJHGJJJJJJJJHIGIJGJJJJJJJJJJIJJIJCBA@JJJJHJGGJJFIJJJJJIJHEJFIJJGJJFJJJJHJGJIJJGHGJGGJHDEC@@@GGGEIEEHHHJHJEDFF;AAGFDGJIJJJIHGJGJGHJJDFEJJ=:9;GBBCAC999:AA?2CII==;::;?GIFJGJJJJJHEJJJHIGJIHJJIHJJBB>=GJJFHEEDJHFFJJFDJFHJHJJEJHJJ>>>JJJHGJFHIDCCHJGHJFHJJIFJGIJDD98DD9::;FJGJH@@@@IIGEFGIJJJJJJHFDEHJJJJIJJGEJ><<<ABCDDFCFIIJHE??3*())7?FHJJJGHHJJHJJJJGJJJIJJGIIJJJCJJJIGJJJJJHFGJ>>>>GJJ9989>>7789EDBCBGGJJFC@==>6,*+,.&%%&%$$')))/+,:=?CFFCDAJHJJJJJHJJF;JGJJJJJFJJJFIIIJJFJIEJJ?E=FE><1///39544,,+(&&'07:<>=A?@@BEC>>?FGJJGFHJHHHJIHJIFJIGJJJJGJJJGJFJJJJJJDEA:9:?DJJJGFHJFDB>96688611:;AFB?>;;==<=HGBDBJJJGGJJHJHJJFGJJFGA=?512DJJIFEECIGEBGDFIBJJ@A@@CBBDDEECCFBC<89>DA;:4.--.==;988121*-+++('%%%%(*86988BACEDIJIJH<;;;CEFH6656777HIJJJGJJJJJGHJGHJEJGJJGBFC5355,,,-3134223>>??DEJFCJGJJJJJGAD4>?FJJJJJEHFJGJJIJJJJJJHGEFFJIJJJFEECJJJCB?:;<:D6545<?@AEDE?>??JHJEGHDG5543*(''()(/))))()-//.,-:<CHJJHJJJJJIJJGJJJEJJJJJJH-((IJJHJJGJHJJJJIBJJJJJJHJGFFJJJJIGIFJIJHCGGIHJJJJIHJFJHJJJJIGEFFJJJJJJJJJHEFF=>=6665555;>,,,,,,+)+,*10017:;B?>:;EIJIJIJFJFCDEFIJIJJJHFJJJIGJG;HIFJIHJJJJJJHJJJJJJGJGEGEJJHJIJJJJJGJJJJJJJJHJECEJJJJJIHJJJJJGIJJJGGJIJIHHJJJGJJJJJ3?DC@;89:@G4444EEJGFG;:,+)'&('%%'+,23FGFDCC@FCFFEEC=::<><ACBBBJ<JFIJIJJHJJIJIJJJJJJJIJJJJEIJFIJHJJJJJJJJHHFJJF544567;<G@??D@>>::@A988CGJJIGFJGIJGJJJJEJHJGJJJJJEJGJJHFGCIJFGJIJJJHJDDJEGJJJGA:,,FGEIJGGGJFJJJGJFJEED.-(&&'1378??BBABGIIJJH??=<?..-&&&'.%$%&016<8663596<4&'239;>AACA@@C77779889<><<=>?;9.(((???;7*)(EDFJJHJJIDEDDFFEHECFIEIHJJJJJH??ADGJ<BB@C>@@>FBC@;<<??FEDDJF665553579;2?9*%&'*,/*''(-6;<>=<<<>=65410133356?A=>=?4.--453BCBDAHIGIB?>=BCDHGEJGCBA?:==?DJGCA=9D;77776111((()...11000./(''(85)((((-.)(,,./++'((('&$%&(,+,+(()+-,,//869:==@@GIJJJJAA@GJJE@??>?9/-(()(++=>?IJEEIGHJHJJIJJJHHJFFFIJ@??543++++'&&&'%%&',/14,++***+00./1400(((()::?>?AAD@:00)))*1--.)('(('&&'*+,++)'&&'((*/*)((&&&)223>>JH@>/825-)*'%$$#$'&''%)'''''++)-)+&%$'(+-+**121//-.--7038=CAADFDEJHEDBAA@CAFDJDCFC00)))*:>=?@:;=>?@@FJJHHHJHIJJJJHJJJJJFDB@EDJJJIJFJHJJIJGHJGJJGHJHJJJJGJHHFGJGJGH=<8<F=44FGIJFHGHJJJJFIIGD77CBD8854@:@B@64.5;>>AJJJECECGGCABB><37A4.-*'%$$$$%((()((13<>@@HGD=<9:9:>==6-(((+22---0:<C?>>@CBC>70--//5::<?@@A?>>=:320)((2795678111289@>@><9::;>=6BJCBBA@?====::9;@@?@?=997555<;;=FCBBCA>=<=>?ACB@A@><:9)))-7967:;;AB66?===;<==;=?B@<:74556;:<B(((*13,,2233=<<;98+++)*6<8989=;=;<=@:998;<=A?65553)))*988454478;<0//..0)+(((*'''-961,,36...95492''((,11/0013/../;;=76666<<=A?:9=@?:999;<A>=8774999:878=<88910013789:;=>?<<;<=?>;8878:88889:;9@:9;::@?@<>4,-;;:99;22239;<51,,,6<;:8878:<<79<6-2229830/.-(%%$%%%-5511254656988777899;7772100240865788889:;6656--,,/043///773333''''74433+***+''(4.)*&%')**&%%&&--/++,.008677<642369866CDCF>>=>@@D=999;;***+055001:;::;=>?>;''''1)((;952**/18797(&&'94@@@BCHCEIIJE/---7667@==975;6.+)*&''.*&&'+,,'''''''?@;:<CF?>==B@A@:;::;:6*'''()+,17:>?A;999;<A?@==>>>?>=?=A?=>;D=<<9879=>:8.((((('$$-0-.290//9(&&&CDAACEDJJEEHEEB7750,*)****,*)))012/11116==>ABHGC@A807/16:=JJJJCDCDJJFGJFHJJJJG@@AAJ1111HHIDG???EJH<;;;BBA222CDBCEJGEHGHJC91CABEC??>AJDBHG>==?977433)('&$$&&&'(+77700020000HH:::;JFJHIEG<;?;66=?E<<;<IJIGJJJJFFJFJJJJJJJIHJJJGGJFJJJHJJJJJGHHJJGJHJJJIHJJJJJJJJJIHJGJJJEB9::AAJGGBDEGEEEIHJAJJFDCFJJDG552,,-1667JJJIJJJHFJJJJGHJJBDA@CGJ@CBBEHJJJHJJHJJEHGJJJJJJJHEJGIJ/?>ABHJFJHJJIJAA>?><>ABBGJJIFEHFHJIGJJJIFHIJJJJJJGJIJJJFIJFGJICCEDJJJB11777G@@?AJHHJIJIIJIGJJAECCBCDDDDDCECFIEJJJAA:99AEGBBBD=?<<<410'
@Glass_T7V_6_D3_12_3_3
GCCTTTGAGTGAGCTGATACCGCTCGCCGCAGCCGAACGACCGAGCGCAGGCGAGTTGAGTGAGCGAGGAAGCCTGCATAACGCGAAGTAATCTTTTCGGTTTTAAAGAAAAAGGGCAGGGTGGTGACACCTTGCCCTTTTTTGCCGGACTGCAGCGGCCGCTACTAGTAGACCGGCTAGCGTCAGTTTCACCTGTTTTACGTAAAAACCCGCTTCGGCGGGTTTTTACTTTTGGTGATCGAGTGATTACAAAGCAAGCAAAGAAAAAAGGCGACTGTCCGCCTTTTTTTCCTGACTCATAACTTAGGTGAGGCTAGCGTCGTGGTTTGTCTGGTCAACCACCGCGGTCTCAGTGGTGTACAGTACAAACCCCGACGTGCACAGCTGTCACCGGATGTGCTTTCCGGTCTGATAAGTAGTGAGGACGGAACACACCTCTACAAATAATTTTGTTTAAGAATTCATTAAAGAGGGGAAAAGGTGCCATTAGTAAAGGAGAAGAACTTTTCACTGGAGTTGTCCCAATTCTTGTTGAATTAGATGGTGATGTTAATGGGCACAAATTTTCTGTCAGTGGAGAGGGTGAAGGTGATGCAACATACGGAAAACTTACCCTTAAATTTATTTGCACTTCAAAGTACCTGTTCCGTGCCAACACTGTCACTACTTTCGGTTCTGGTGTTCAATGCTTTGCAGTACCCAGATCATATGAAACAGCATGACTTTTTCAAGAGTGCCATGCCCGAAGGTTATGTACAGGAAAGAACTATATTTTTAGAAGTAACGGGAACTACAAGACACGTGCTGAAGTCAAGTTTGAAGGTGATGCCCTTTGTAATAAAATCGAGTTAAAAGGTATTGATTTTAAGAAGGAATTCGAAACATTCTTGGACACAAATTGGAATACAACTATATGGTTCACAATGTATACATCATGGCAGACAAACAAAAGAATGGAATCAAAGTTAACTTCCAAAATTAGACACAACATCTGAAGATGAAGCGTTCAACTAGCAGACCATTATCAACAAAATACTCCAATTGGCGATGGCCCTGTCCTTTACCAGACAACCGTTCCTCTGCACACAATCTGCCCTTTGGGAAGAAGAATCCCAACGGAAAAGAGAGAGACCACGTGGTCCTTCTTGAGTTTGTAACAGCTGCTGGGATTACACATGGCATGGATAAAATCTACAAATAAAAGCTTGATATCGAATTCCTGCAGACCGGGGGATCCCATGGTACGCGTGCTAGAGGCATCAAATAAAACGAAAGGCTCAGTCGAAAGACTGGGCCTTCGTTTATCTGTTGTTGTTCGGTGAACGCTCTCCTGAGTGCGGACAAATCCGCCGCCCTAGAATCGAGTGGCGCCTGCAGAGACGTCGGACATCATCGCGTTTTTTAGGTACCAGGACGTCGGAATCGATGCCCGGATCATCCTGACGACGGAGACCGCCGTAAGATGAGCAAGCCGGCCGTTAATTCAAAAGCTAAACAAAATTATTTGTAGAGGGAAACCGTTGTGGTCTCCCTGAATATATTATACGAGCCCTATGCATGCCCGTAAAGTTATCCAGCAACCACTCATAGACCTAGGGCAGCAGATAGGGACGACGTGGTGTTAGCTGTGCTCGAGGTGAAGCGAAAGGGCCTCGTGATACGCCTATTTTTTATAGGTTAATGTCATGATAATAATGGTTTCTTAGACGTCAAGTACGCCCCGCCCTGCCACTCATCGCAGTACTCTAGAAGCGGCCGCGAATTCCAATCGTCCTTAGCGAAAGCTAAGGATTTTTTTTATCTGAAATTCTGCCTCGTGATACGCCTATTTTTATAGGTTAATGTCATGATAATAATGGTTTCTTAGACGTCAGGTGGCACTCGAGTTGATCGGGCTGGTAAGAGGTTCCAACTTTCACCATAATGAAGATAGATAGCTACCGGGCGTATTTTTGAGTTATCGAGATTTTCAGGAGCTAAGGAAGCTAAAATGGAGAAAAAAATCACTGGATATACCACCGTTGATATCCCAATGGCATCGTAAAGAACATTTTGAGGCATTTCAGTCAGTTGCTCAATGTACCTATAACCAGACCGTTCAGCTGGATATTACGGCCTTTTTAAAGACCGTAAAGAAAAATAAGCACAAGTTTTATCCGGCCTTTATTCACATTCTTGCCCGCCTGATGAATGCTCATCCGGAATTTCGTATGGCAATGAAAGACGGTGAGCTGGTGATATGGGATAGTGTTCACCCTTGTTACACCGTTTTCCATGAGCAAACTGAAACGTTTTCATCGCTCTGGAGTGAATACCACGACGATTTTCGGCAGTTTCTACACATATATTCGCAAGATGTGGCGTGTTACGGTGAAAACCTGGCCTATTTGCTAAAGGGTTTATTGAGAATATGTTTTTCGTCAGCCAATCCCTGGGTGGCTTCACCAGTTTTGATTTAAACGTGGCCAATATGGACAACTTCTTCGCCCCCGTTTTCACCATGGGCAAATATTATACGCAAGGCGACGAGTGCTGATGCCGCTGGCGATTCAGGTTGATCATGCCGTTTGTGATGGCTTCCATGTCGGCAGAATGCTTAATGAATTAAGGACGTATGCGATGAGTGGCAGGGCGGGGCGTAATTTGATATCAAGGACTGCACTTGGACTCCTGTTGATAGATCCAGTAATGACCTCAGGATCCATCTGGATTTGTTCAGAACGCTCGGTTGCCACCGGGCGTTTTTTATTTGGTGAGAATCCAAGCCTCGAGCTGTCAGACCAAGTTTACTCATATATACTTTAGATTGATTTAAAACTTCATTTTTAATTTAAAAGAATATAGGTGAAGATCCTTTTTGATAATCTCATGACCAAAATCCCTTAACGTGAGTTTTCGTTCCACTGGTAACAACCCATCAAGATAAAAATATGTTGAATCCTTTTTTCTACGCGTGATATTCCTGTCTTGCAAAACAAAAAAACCACCGCTACCAGCGGTGGTTTGTTTGCGGATCAAGAGCTACCAACTCTTTTTCCGAAGGTAACTGGCTTCAGCAGAGCGCAGATACCAAATACTGTTCTCATGTAGCCGTAGTTCGCCACCACTTCAAGAACTCTGTAGCACCGCCTACATACCTCGCTCTGCTAATCCTGCCGGTCGCTGCCGTGGCGATCATACCGTGTCTTACCGGGTTGGAACTTCAGACGATAGTTACCGGATAAGGCGCAGCGGTCGGGCTGAACGGGGGTTCGTGCGCACAGCCCAGCTTGGAGCGAACGACCTACACCGAACTGAGATACCTACAGCGTGAGCTATGAGAAAGCGCCACGCTTCCCGAAGGGAGAAAGGCGGACAGGTATCCGGTAAGCGGCAGGGTCGGGACCAGGAAGGCGCGCGGGAGCTTCAGGGGGAAACGCCTGGTATTCTTATAGTCCTGTCGGGTTTCGCCACCTCTGACTTGAGCGTCGATTTTTGTGATGCTCGTAGGGAGACGGAGCCTGTGGAAAAACGCCAGCAACGCGGCCTTTTTACGGTTCCTGGCCTTTTGCTGGCCTTTTGCTCACATGTTCTTTCCTGCGTTATCCCCTGATTCTGTGGATCA
+
)*,,,.*112----===>?DD000++++23139:<??>999966678:--,(**&&()++,<?@?DCFIJJDFCCECFFHJGIIJFHIJIJH+++JJJDBFGGHB?EF@AGJDECJE@DDHJJDGFJGIEJHJ>@>?;,417>0-''((0434)))(,,*'&&))+****/013;@CFFFJAC>=>=@A@DJIJIJJJFJECEBAEJJEEC,+++>?ADGJAD??>;966-5400/----7468;;<:8;<;<=@>3331155/07<?7641)'$$('&'&')*1..3=?4327;;=44DA;97/&'((*(&&$24469?@??ADACA?>4444>?C@BF+**+84345:1-(((/---**&&()---6:5<;;BBCDFJJE@><<=@322228<AEDB333:65442-,+,/(&&,&&%&/-,+*('%&()&&&++2/./89>B>=BBEHHA7,)0:<B@A>?A@7<;<97;==<>;;;78----30.-.699=FCDFFGGGE?>?=-+++12FJDEEFGHDEFFJFJJJFFFCEEB66669:CDBB@AB>A.777;?>888:;>?(((/::?DFJEC@@ABFDDABCDDCDEFFDFGACCBCBDJHBBCACC9B<6799=<7,,,,>;:2*$$$')'%%(%&*+**''()(,-./56-,//9GBECGJB;::<20..134/)()):999B>@:976783(((((999;;;ADE4449=@??3+77:;=>=@BABDBBBBDEC>==AFGHDDDECCDJDAG@<7+((((*,0001(&$&&&&&''*+/A>@@AEACBBEC>??@GFHB<ABABAAAA=::CA@430)(((***')''*)(()-)'''.3--9CBC@DBCCABHGD5/+..)(%&,)$$%%:89:9043/0CBDDBBEECCCFFBDIABABA?+3,++)(((,17<;;<>@ACDDCBBCCCCCDEGDECFGBAACJ=<D;?@@GC==;;888+*''467=55456966644'''*0/,''(+6=<==;;;:<@?@DBCDCBEBAA@BBCCCFFE=9742,+*)))-,,,+...//,,--71/*.+)&%%%)'&&&&$$$)*)&&&***+97788<5898)))+''()'*,++*+*+,,,6354531/1.-*&&'1(''(.+)())+21355:CCFDDEFFIJJJJDCBHCDDFDCACCBI?80,++'&%%%%%&())1244=GE?>=<;=:9/-,+,.67621**+)*+6:A;4..::;===?DBCACBEHJBA?@JIGIJHGIGHJJHJ???FDD@@,+++/11186('(%&-356:$&()5/223445*-,'3,''34@DJDECE>>;;94,''''&&&-**)0)*08;:;;>E1///,)''',3@B776677'&%%''%$$%&&-''&&'%#$%%$%')*$$$&%&&$%&%&&&%%%%)+-*++//663511(&&':;55?BBHBA@@ECB::611'''('((,))):;A=><@C@A31/.*(()1/'%%&+1..?HGJFJFCDJDEBJGHIHF?;5556=8.//35697=?@FEG::87BB?866520(34DJJHJHJB;BDEIJJJGJGEGIEJFJJJGJFFJJJFJEGDCDDFIHE:::;7779JJ4333GFEGFC;77;?>0++0013363''(-''(/:DHHEGEFEDFBD;;98-+'&(*8<B>???@CJJFJJGJGIIHGJHGJJJJGHJJJJF99998@6-,,-2/-.02//=<BJFJJJHHJJJJJJ??>@?:70//08=B<<<>98669..-../)(%%%()(%%''-27=;9212210//3557<;>655354>@:A3222<JJJJJIJIHHE@@BDGJCCBACJJIJJHJGGJIJJJJJJHJ2112B,,,--51181000FJFJFHFIFIJJJABA<7521-*))*+,-1379894000?7)(((),,-2244.**)%%&&&'*-799CDJHJIEGJJD,,,-<>?AAABJIIJJ<99<;<:9/,+*+)+*+*+--/-.)-,-.-11///0010111/.(''''()344<:9;-11./0GEFDI@???DJJFIHADBBIJJGHJGGJHJJHJIJJJIJJJ?<;;BGFFGHFHC9889@@<2019::;;A@EIHJJHBA;::CEEJJG@>AFJIIDC<AA??;;JJJFJFFJFIHJJJJJJJGJJJJIIJ@98/-*++-:/;;8DHJDDDCJFHAB@@AHJ6666IDFEIJJHA@B=>?@GJIJIFJHJJJFJJHJGDHCA6,,,''*366:7....633474<<4<=:=?BEIEJJJJIEJJJGJEFEFJCDEJEAAAAJFCGJGJJJJJJJJEJHJJJIIAA@ABCEEDGD5//1DJHJHJGDCEE=ECD:=91>BCGFFFFJFHJJJFJH=8555777:C@55++36<><=4--,-4AGGHGJHJJJGIHEHDJGJBFJDH>;:,'323,++,::98412*%%%,,2;@?FFGJJEEEEJEEDD999>FE;;;=HCDDBJJ>=<;>@@BBJJDH797BG>:::;J@A@EJHGHJIB=?AAJJHHDJJ::8&&$%%&'&&()3348>BCBABFD??><91%%%&)+-1335>?@AEGEFE::99BAEFD8888EFEJJEIGGJJH?G?<8-)&$$$$%(%&&BFEJFGGJJIGIJHJDFGJFIEFDJHJJHHFC(&%%&,)))7(((),....%%$%&/-/((*&&&5243388/-,))&$$$((((,36989A@@D>?=:;;>F>>?A????FJCCB?A?BDJEDACEJF444-)69;=@ABC8770000131**+,,.&%%&+53?DGJGHHJJBAFJJEE@CCHGGFFFEDDEJJJGHFB?'&&'),63322428388(((''&'1359922111017BCABCHHG333(((+***25:;6544:5;C;;88899;:222599126---''&$$#$*()&%%&'%%&++**)+((*&&('*(''),18*)(()((),,,))+%&5+*%$%',---88-,4<A;7783143,,..//26<A@ACADG?993-,))+3>?@AB@ABDGGCGHGFFEDCJFGDJJJJIJJJFGHHCDDIJJIJJJJCCBACB@>88:BDE@A?=;42+'(((2225::1001((('&&&&1117:?=EFBDJGJC@??@C7777EJJJFJJJJDDCDHCB?>''&'+,&$%#&$$$#$%('%''51.--(''&%%%'%%%&*)//-1102,+)&$&'&+((*-/775553=>8GEJHJIJJIJJGJEHIJCCDEJ77779745/--,))()'''()).340:555..BEDFGJJIHGEGIJJHJJJIJIIJJJFIJIJGFCEEDJGIGJFJHIDDEFGJHIJJJGJHJB861.('&((('')-/146<:852.-*(%%$%+20/0000(&+.&0,+)))(&'*))&(%$'%&&''1212/+((12AED9988<622325541122:////:3=B<;;20@?=>?BBCBEA=0017:44475599:9?@BB;:821///-++%%%(+'&%''&&&&(*-+(',11213320334AC?A??HDHFJJH5(()*42326<?=?CA???DABDCEJJGJHA55;<DCDF@FFIGHEB@?@>548=AD?3399:94/''(('%
@Glass_T7V_6_D3_12_3_4
ATTATCATGACATTAACCTATAAAATAGGCGTATCACGAGGCCCTTTCGTCTTCACCTCGAGCACAGCTAACACCACGTCGTCCCTATCTGCTGCCCTAGGTCTATGAGTGGTTGCTGGATAACTTTGCACGGGCATGCATAAGGCTCGTATAATATATTCAGGGAGACCACAACGGTTTCCCTCTACAAATAATTTTGTTTTAACTTTTTAATTAACGGCCGGCTTGTCGACAACAGCAGTACTCCGTCGTCGCGGATCATCCGGGCATCGATGGTTCGTCCAGCAGTGAAAAAAGCGGCTAACCACGCCGCTTTTTTTCGTCTGCAGGCGCCACTCGATTCTAGGGCGGCGGATTTGTCCTACTCAGGAGAGCGTTCACCGACAAACAACAGATAAAACGAAAGGCCCAGTCTTTCGACTGAGCCTTTCGTTTTATTTGATGCCTCTAGCACGCGTACCATGGGATCCCCCGGGCTGCAGGAATTCGATATCAAGCTTTTATTTGTGGACAATCATCCATGCCATGTGTAATCCCAGCAGCTGTTACCGCAAACCAAGGGGCCATTGATCTCTTTTCGTGGGAGTCTTTTGAAAGGGCAGATTGTGTGGACAGGTAATGGTTGTCTGGTAAAAGGACAGGGCCATCGCCAATTGGAGTATTTTGTTGATAATGGTCTGCTAGTTGAACGCTTCCATCTTCAATGTTGTGTCTAATTTTGAAGTTAACTTCATTCCATTCTTTTGTTTGTCTGCCATGATGTATACATTGTGTAAGCTGTATAGTTGTATTCCAATTTGTGTCCAAGAATGTTTCCATCTTCTTTAAAATCAATACCTTTTAACTCGATTCTATTAACAAGGGTATCACCTTCAAACTTGACTTCAGCACGTGTCTTGTAGTTCCCGTCATCTTTGAAAAATATAGTTCTTTCCTGTACATAACCTTCGGGCATGGCACTCTTGAAAAAGTCATGCTGTTTCATATGATCTGGGTATCTCGCAAAGCATTGAACACCATAACCGAAAGTAGTGACAAGTGTTGGCCATGGAACAGGTAGTTTTCCAGTAGTGCAAATAAATTTAAGGGTAAGTTTTCCGTATGTTGCATCACCTTCACCCTCTCCACTGACAGAAAATTTGTGCCCATTAACATCACCATCTAATTCAACAAGAATTGGGACAACTCCAGTGAAAAGTTCTTCTCCTTTACTCATGGTACCTTTCTCCTCTTTAATGAATTCTTAAACAAAATTATTTGTAGAGGCTGTTTCGTCCTCACGGACTCATCAGACCGGAAAGCACATCCGGTGACAGCTGTAGCGTCGGGGTTTGTACCGTACACCACTGAGACCGCGGTGGTTGACCAGACGAACCCGCGACGCTAGCCCGCCACCTAAGTTATGAGTCAGGAAAAAAGGCGACAGAGTAATCTGTCGCCTTTTTCTTGCTTGCTTTGTAATCACTCGATGACCAAAAGTAAAAACCCGCCGAAGCGGGTTTTTACGTAAAACAGGTGAAACTGACGCTAGCCGGTCTCTCGTAGCGGCCGCTGCAGTCCGGCAAAAAAGGGCAAGGTGTCACCACCCTGCCCTTTTTCTTTAAAACCGAAAAGATTACTTCGCGTTATGCAGGCTTCCTCGCTCACTGACTCGCTGCGCTCGGTCGTTCGGCTGCGGCGAGCGGTATCAGCTCACTCAAAGGCGGTAATACGGTTATCCACGAATCAGGGGATAACGCAGGAAAGAACATGTGAGCAAAAGGCCAGCAAAAGGCCAGGAACCGTAAAAAGGCCGCGTTGCTGGCGTTTTTCCCACAGGCTCCGCCCCCCTGACGAGCATCACAAAAATCGACGCTCAAGTGAGAGGTGGCGAAACCCGACAGGACGCTATAAAGATACCCCAGGCGTTTCCCCTGGAAGCTCCCTCGTGCGCTCTCCTGTTCCGACCCTGCCGCTTACCGGATACCTGTCACCTTCTCCCTTCGGGAAGCGTGGCGCTTTCTGCATCGCTAACGCTGTAGGTATCTCGAGTTCGGTGTAGGTCGTTCGCTCCAAGCTGGGCTGTGTGCACGAACCCCCCGTTCAGCCCGACCGCTGCGCCTTATCCGGTAACTGTCGTTGTAGATCCAACCCGGTAAGACACGACTTATCGCCACTGGCAGCAGCCACTGGTAACAGGATTAGCAGAGCGAGGTATGTAGGCGGTGCTACAGAGTTCTTGAAGTGGTGGCCTAACTACGGCTACACTAGAAGAACAGTACTTGGTATCTGCGCTCTGCTGAAGCCAGTTACCTTCGGAAAAAGAGTTGGTAGCTCTTGATCCGGCAAACAAACCACCGCTGGTAGCGGTGGTTTTTTGTTTGCAAGCAGCAGATTACGCGCAGAAAAAGGATCTCAAGAAGATCCTTTTGATCTTTTCTTCTACGGGGTCTGACGCTCAGTGGAACGAAAACTCACGTTAAGGGATTTTGGGTCATAAGATATCAAAAAGGATCTTCACCTAGATCCTTTTAAATTAAAAATGAAGTTTTAAATCAATCTAAAGTATATATGAGTAAACTTGGTCTGACAGCTCGAGGCTTGGATTCTCACCAATAAAAAACGCCCGGTGGCAACCGGTGAGGCTCTGAACAAATCCAGATGGAGTTCTGAGGTCATTACTCAATATATCAACAGGAGTCCAAGCGAGCTCGATATCAAGACGCCCCGCCCTGCCACTCATCGCAGTACTGTTGTAATTCATTAAGCATTCTGCCGACATGGAAGCCATCACAAACGGCATGATGAACCTGAATCGCCAGCGGCATCAGCACCTTGTCGCCTTGCGTATCGCCAATCTTGCCCATGGTGAAAACGGGGGCGAAGAAGTTGTCCATATTGGCCACGTTTAAATCAAAACTGGTGAAACTCACCCAGGGACTGGCTGAGACGAAAAACATATTCTCAATAAACCCTTTTAGGGAAATAAGGCCAGGTTTTCACCGTAACACGCCACATCTTGCGAATATATGTGTGAGAAAACTGCCGGAAATCGTCGTGGTATTCACTCCAGAGCGATGAAAACGTTTCAGTTTGCTCATGGAAAACGGTGTAACAAGGGTGAACACTATCCCATATCACCAGCTCACCGTCTTTCATTGCCATACGAAATTCCGGATGAGCATTCATCAGGCGGGCAAGAATGTGAATAAAGGCCGGATAAAACTTGTGCTTATTTTTCTTTACGGTCTTTAAAAAGGCCGTAATATCCAGCTGAACGGTCTGGTTATAGGTACATTGAGCAACTGACTGAAATGCCTAGAAAATGTTCTTTACGATGCCATTGGGATATATCAACGGTGGTATATCCAGTGATTTTTTTCTCCATTTTAGCTTCCTTAGCTCCTGAAAATCTCGATAACTCAAAAAATACGCCCGGTAGTGATCTTATTTCATTATGGTGAAAGTTGGAACCTCTTACGTGCCCGATCAACTCGAAATCTTGCCACCTGACGTCTAAGAAACCATTATTGTCATGACATTAACCTATAAAAATAGGCGTATCACGAGGCAGAATTTCAGATAAAAAAAATCCTTAGCTTTCGCTAAGGATGATTTCTGGAATTCGCGGCCGCTTCTAGAGTACTGCGATGAGTGGCAGGGCGGGGCGTAAGACTGGTAATG
+
GJJJJJGJJJGGJJGHJJJE>23><>:99:BB>>@@AB?@AAGEFGDA;;<;=<>>A1+*+,JHHCCFJJJJJJJJJJJGJJJJIHGIJGJJJJFJJJEJIIJJJJEA@@AGDD=;;;@@B8877:?,***7DDGHHDFDJEB@DAGGGDBB99899230*012<?@<;;5555;7777CDD@5CABEFJFJHJGHJJJBJGEJJJJJJJJDCBJFGJ3321''&','(---0*)))))*,,,))*,07878/-*((,:;<?CFDGFFA?-(()*+**+)))+((((((')*,4776323:=?>@AA@>;9)((()(-.1++,12:6556?CJJ=<=7431213)))-=EIJJIJJJHDJJJJJGJHEJJJJJJJJJHJJJIHJJIJJGHJJJJJJJJJIJCDDIHJJJJJJJB@@JGACDDAAIJGDJJ?;;5=:9:>@@HF2223BC???<<=<:;AB000./1<>322=BAFEBECCFIIJEJJGEEEGJGA>?>:8>>:<<==9-*&%$$'.9:???CHJGGGJHFJJJJIJJHJJCBBCD;821-)))),-&%')*+,+)&&&$%%$&%%'*,*&&$'*+*&&&++2134:JGJGFEFC?2111??JFJJJJHFJJJHJJJCC;;JFIIHEJFHD<<CDDDD5446676><:9:CDFJJGIJJJGEHHGJDJGJJBA9888<:B>887468+<GJBAAJJIIJJGDB875469@A111/.+*****&&&'),+,?ACCGJJIIHHDEEEFFFE?>>>E9965444---,'$#%%&&'(<ACEGDDBDCFEEFGJFG><==DFJJJ>?GD?DD;HCCDDJIJJEDDDDEFDABCAJJGGGCEB;;::HD;;:0>>ADDJGJDDDEHHIJDEDEBGFDFECDAIFFBB@@CFGBDEE=<;>?CC:ABBJDGC;5BDGFIJDD=98@BFDFFJDCBAA?A@>??>A<:::;AB@@@AABEEFEDCBDDAA??BCCGDGAA===22)))')))IDB@??:899;@BED>==<==<=>>?9997777;C@=======<=??>>>>A@???>>@>>>>???<==AA@9B<<;;@?????=>=@>>><<>????@AACJH?6777==>?>>==<<<<B=>=;:=<>>@@C@@==?>@?=>=>A><;:<=>?<;<<<::;;>7666776689=?<;:9;88677779;6666;;<::99:7778;>ABA>?B?>=<><;;99989;?A?A>>@>=:3.79<;::;88879;:78:<::767:9864455678887822239;;<485..+*,-457:;7@BJJJJ<<;<DFJJJEJD977237'&&''1368IIJFJJED;;;=CCCJDGD<<>EFHJJGIJJJJJEBCB<=:4&&&&/+*-***+00-./022>?<<<>JGJIJGJ4327563-**--HEECEHJJFJEFH:::;DJA<88735BAH68:*89::?ABJJJJJJHJGGEFDFDJGCJCEJFJEHJJJJIJJJJJJJJIJIJJIJJHEDHJFGJJJ?A@@FDFIJGFFJIBB43348-)))()&%&')+3BAGFJDEJGIHIJJJJBFIJJJHJHJJJGJJJIIJHIJJJFJIJJCHJHJHD?;=4CJJJIJJFIJJ>?;5210(&%%))5?AA<<?@GJJJHIJGGFFJFGJJBA?BIJJHG;89EJHJEFJJJJJHJHHGGJGEJEBCB00/-013CFHHGJJJGJGJJJJIIFFHJJJHD7E(((*+889=IJJAA@@CBBBFJJIJJGGJJGGIHHJHEJFJE><<<HGJEJJJHBFB@CEGDBDJJHIJJIFJJHJJJJJHHHB?=75/6:3->=>?@J//.9<A>CIFHJHBBAC<<;;H;9<4))*6563341/*))'''(./.6789>?DE<<)(((1.&'%##%%%&*1.,+++)),???=AAA4/DHFEEFJIIFABJJIJGJJGJJJJJJJBJ<+I1>GJJDHJF@A@?;;.-/.0*))*24'&0019,,)*.-02>AHJJIIGJ;;651.-5-&$$%'($%%$%%#$#%('')+////.,))*<;=EJJGEFEJJCEFCDDECE<666?AFEJJJHJGJJJJDC@:6778;;DHAGFJIJJHEGHJIJJJFJJJDJJJDEGDB>6+*)'('%%$$$$$%'37;;8CEHGJJFDDJIJFH;JJHJJJJJGJIIJJ===>>??@FGJJGGIJIJJJIIIJHJJIJGJDBC@:999=FHJFJJGJJHCGJJ><=9>8C...7;JDDD<<<>IJ<=FJGJ<;;32235290000/.///4>CFBBBFJHJJJHJJEFJIJEIJJIJIJHJD;;/4BB<?;733,;>FHJJF?3..9>CDGIJDFHDJJJF?IJJIEJJIGFCBAB;432/-.0,**+.8>43333CEJECBAC=?==G?=86:7>64454//4340,**-(((12)))*4224343./47777HGFEIDJJJE=<;<?EFGI777FJFEE@BAGG:?><A;>;/(*0.))((&))'/'(5478>@<-)'&''%011,,*(((;9=AD?@?=DADGH999DJJDIJJB@A@5222/.-->CDA@CDGJHJJIFGHCBB?BJJJJJJJIIHGJJJJGJGFJJHJHEI???=?@888DJHFBBB?DIEEJF@A@@86,((('(*''''7<>2222E=<<<:...-,,---ADEJJFJFDE+*++***+65556:>ADA<71@@BA@CDDGABB@A)(%%')(*6;<<BFJFHJHEFCFHJGJGJJJIJHJJJJJJIGJIJFHHJIJBFDDJGD<767AEGJJGIDGDGDGJIJJJHJJJIJEJIIFJIJI@=;;FJGEFGFJHGJJJFJJJJFJGDDCFJGHJJJG3-(''----/671EDJDJHJJJJJGFDACCJJJHJEC@?;55355446/....HJJIJGJEDBDFDGGFD;<;?AB=<7670----+-*((%%%&>B><<=CA?@BGGJJGB?>?BHJHGJGFJHGD<@9789;D9716)&&+878:JGJGIIHGJJJFEAA@AACJJJFBA7IDHEJJEIJGC><****(((*-))**46@A?1,,))))34<;<<9<;;D3EDED:::;DEHGFGJIJGGDFFJC;667GJJHJIJJFJGJJGJIIJFJIJIJJIJJHJFJJHHJIJHJJGJGGFHGJIIJJJJJJ?HHDGIIJIEDEEHJIC?,,+++***443--0----<@B@A7678DDD@>>>GJIJJJJDA?=?CDFJGHJEJJFGEFJJJJJE;:<9HJEJFFFJJJIJIJJJGJJFJJJJHDACAAABJIJJJJJJJGJFJJJHJJJJJJGFGJCBC<=<<JDJJJJACCA'%%''<?66669:@=HJJJJJGJHJJJHJJJHGIFJIJJJJJJJIHJJHGJJJJJJDG@HEFGDCCCGJFJGFEJIHFJIAJHJHGHFEC>>>?IHDDDEJF?)(();<>?63)))59<?<;<9;;>J82278?@DBDGA@@A==???==@AJDJJHFHJJGHBB?62./31112)&&&(*--/-088<@@?@B7666*)),,,,5000.//+))(+469>@C>?@@GJJJJIJJJJJJIGIHJIHJIFJGJJEGJJJHJJCDB><@DFJJJFEFJJGJFJGJD@A;6/,%((((((+888?GJJID?@>>?D?=<847*)*,-1.()*89=;;;;CJJFFJJICDFJJHHE=<6/.&')&%$%
@Glass_T7V_6_D3_12_3_5
TTGGGATATATCAACGGTGGTATATCCAGTGATTTTTTCTCATTTTAGCTTCCTTAGCTCCTGAAAATCTCGATAACTCAAAAAATACACCCGTAGTGTGATTTTATTTCATTATGGTGAAAGTTCGAACTCTTTACATACCGCAATCGGTTGAATACACCTAACATCTAAGAAAACCATTATTATCATGACATTCTAACCTATAAAAATAGGCGTATCACGAGGCAGAATTTAGATAAAAAAAATCCTTAGCTTTCGCTAAGGATGATTTCTGGAATTCGCGGCCGCTTCTAAGAGTACTGCGATAAGTGGCAGGGCGGGGCGTAAACTTCGACGTCTAAGAAACCATTATTATCATGACATTAACCTATAAAAATAGGCGTATCACGAGGCCCTTTCGTCTTCACCTCGAGCACAGCTAACACCACGTCGTCCCTATCTGCTGCCCTAGGTCTATGAGTGGTTGCTGGATAACTTTACGGGCATGCATAAGGCTTCGTATAATATATTCAGGGAGACCACAACGGTTTCCCTCTACAAATAATTTTGTTTAACTTTTTAATTAACGGCCGGCTTGTCGACGACGGCGGTCTCCGTCGTCAGGATCATCCGGGCATCAATAGTACGTCCGGCAATTAAAAAAGCGGCTAACCACGCCGCTTTTTTACGTCTGCAGGCGCCACTCGATTCTAGGGCGGCGGATTTGTCCTACTCAGGAGAGCGTTCACCGACAAACAACAGATAAAACGAAAGGCCCAGTCTTTCGACTGGCGCCTTTGGTTTATTTGATGCCTCTCCAGCACGCGTACCATGGGATCCCCCGGGCTGCAGGAATGGAATATCAAGCTTTTTTGTCAGATAGTCCAGTCCATATGTAATCCCGGACAGCTGTTACAAACTTCAGAAAAGGACCATGTGGTCTCTCTTTTCGTTGGGATCTTTCGAAAGGGCAGATTGTGTGGACAGGTAATGGTTGTCTGGTAAAAGGAACAGGGCCATCGCCAATTGGAGTATTTTGTTGATAATGGTCTGCTAGTTGAACGCTTCCATCTTCAATGTTGTGTCTAATTTTGAAGTTAACTTTGATTCCATTCTTTTGTTTGTCTGCCATGATGTATACATTGTGTGAGTTATAGTTGTATTCCAATTTGTGTCCAAGAATGTTTCCATCTTCTTTAAATCAATACCTTTTAACTCGATTCTATTAACAAGGGTATCACCTTCAAACTTGACTTCAGCACGTGTCTTGTAGTTCCCGTCATCTTTGAAAAATATAGTTCTTTCCTGTACATAACCTTCGGGCATGGCACTCTTGAAAAAGTCATGCTGTTTCATATGATCTGGGTATCTCGCAAAGCATTGAACACCATAACCGAAAGTAGTGACAAGTGTTGGCCATGGAACAGGTAGTTTTCCAGTAGTGCAAATAAATTTAAGGGTAAGTTTTCCGTATGTTGCATCACCTTCACCCTCTCCACTGACAGAAAATTTGTGCCCATTAACATCACCATCTAATTCAACAAGAATTGGGACAACTCCAGTGAAAAGTTCTTCTCCTTTACTCATGGTACCTTTCTCCTCTTTAATGAATTCTTAAACAAAATTATTTGTAGAGGCTGTTTCGTCCTCACGGACTCATCAGACCGGAAAGCACATCCGGTGACAGCTGTAGCATCAGGGGTTTGTACCGTACACCACTGAGACCGCGGTGGTTGACCAGACAAACCACGACGCTTTCCCTTTACCGCCACCTAAGTTATGAGTCAGGAAAAAAGGCGACAGAGTAATCTGTCGCCTTTTTTCTTTGCTTGCTTTGTAATCACTCGATGACCAAAAGTAAAAACCCGCCGAAGCGGGTTTTTACGTAAAAACAGGTGAAACTGACGCTAGCCGGTCTACTACGTAGCGGCCGCTGCAGTCCGGCAAAAAAGGGCAAGGTGTCACCACCCTGCCCTTTTTCTTTAAAACCGAAAAGATTACTTCGCGTTATGCAGGCTTCCTCGCTCACTGACTCGCTGCACTCGGTCGTTCGGCTGCGGCGAGCGGTATCAGCTCACTCAAAGGCGGTAATACGGTTATCCACAGAATCAGGGGATAACGCAGGAAAGAACATGTGAGCAAAAGGCCAGCAAAAGGCCAGGAACCGTAAAAAGGCCGCGTTGCTGGCGTTTTTCCACAGGCTCCGCCCCCTGACGAGCATCACAAAAATCGACGCTCAAGTCAGAGGTGGCGAAACCCGACAGGACTATAAAGATACCAGGCGTTTCCCCCTGGAAGCTCCCTCGTGCGCTCTCCTGTTCCGACCCCTGCCGCTTACCGGATACCTGTCCGCCTTTCTCCTTCGGGAAGCGTGGCGCTTTCTCATAGCTCACGCTGTAGGTATCTCAGTTCGGTGTAGGTCGTTCGCTCCAAGCTGGGCTGTGTGCACGAACCCCCCGTTCAGCCCGACCGCTGCGCCTTATCCGGTAACTATCGTCTTGAGTCCAACCCGGTAAGACACGACTTATCGCCACTGGCAGCAGCCACTGGTAACAGGATTAGCAGAGCGAGGTATGTAGGCGGTGCTACAGAGTTCTTGAAGTGGTGGCCTAACTACGGCTACACTAGAAGAACAGTATTTGGTATCTGCGCTCTGCTGAAGCCAGTTACCTTCGGAAAAAGAGTTGGTAGCTCTTGATCCGGCAAACAAACCACCGCTGGTAGCGGTGGTTTTTTTGTTTGCAAGCAGCAGATTACGCGCAGAAAAAAAGGATCTCAAGAAGAATGCCTTAATACTTTTCTACGGGGTCTGACGCTCAGTGGAACAAAACTCACGTTAAGGGATTTTGGTCATGAGATTATCAAAAAGGATCTTCACCTAGATCCTTTTAAATTAAAAATGAAGTTTTAAATCAATCTAAAGTATATATGAGTAAACTTGGTCTCAAGCAGCTCGAGGCTTGGATTCTCACCAATAAAAAAACGCCCGGTGGCAACCGAGCGTTCTGAACAAATCCAGATGGAGTTCTGAGGTCATTACTGGATCTATCAACAGGAGTCCAAGCGAGCTCGATATCAAATTACGCCCCGCCCTGCCACTCATCGCAGTACTGTTGTAATTCATTAAGCATTCTGCCGACATCAAACCATCACAAACGGCATGATGAACCTGAATCGCCAGCGGCATCAGCACCTTGTCGCCTTGCGTATAATATTTGCCCATGGTGAAAACGGGGGCGAAGAAGATCTGCCATCTGGCCACGTTTAAATCAAAACTGGTGAAACTCACCCAGGGATTGGCTGAGACGAAAAACATATTACTTAGATAAACCCTTGCAGGGAAATAGGCCAGGTTTTCACCGTAACACGCCACATCTTGCGAATATATGTGTAGAAACTGCCGGAAATCGTCGTGGTATTCACTCCAGAGCGATGAAAACGTTTCAGTTTGCTCATGGAAAACGGTGTAACAAGGGTGAACACTATCCCATATCACCAGCTCACCGTCTTTCATTGCCATACGAAATTCCGGATGAGCATTCATCAGGCGGGCAAGAATGTGAATAAAGGCCGGATAAAACTTGTGCTTATTTTTCTTTACGGTCTTTAAAAAGGCCGTAATATCCAGCTGAACGGTCTGGTTATAGGTACATTGAGCAACTGACTGAAATGCCTCAAAATGTTCTTTACGATGCCATTGGGATATATCAACGGTGGTATATCCAGTGATTTTTTCTCATTTTAGCTTCCTTAGCTCCTGAAAATCTCGATAACTCAAAAAATACGCCCGGTCGTGAGATCTTATTTCATTATGGTGAAAGTTGGAACCTCTTACGTGCCCGATCAACTCGAGTGCCACCTGACGTCTAAGAAACCATTATTATCATGACATTAACCTATAAAAATAGGCGTATCACGAGGCAGAATTTCAGATAAAAATCCTTAGCTTTCGCTAAGGATGATTTCTGGAATTCGCGGCCGCTTCTTAGAGTACTGAGATGAGTGGCAGGGCGGGGCGTGACTTTTCAACGTATAAGAAACCATTATTATCATGACATTAACCTATAAAAATAGGCATATCACGAGGCCCTTTCGTCTTCACCTCGAGCACCAGCTAACACCACATCATCCCTATCTGCTGCCCTTAGGTCTATGAGTGGTTTGGATAACTTTACGGGCATGCATAAGGCTTCATATCATGTATTCAGGGAGACCACAACGGTTTCCCTCTACAAATAATTTTGTTTAACTTTTTAATTAACGGCCGGCTTGTCGACGACGGCGGTCTCCGTCGTCAGGATCATGCGGGCATCGATCGTACGTCCGGCAATTAAAAAAGCGGCTAACCACGCCGCTTTTTTACGTCTGCAGGCGCCACTCAATTATGGGCGGCGGATTTGTCCTACTCAGGAAGCGTTCACCGACAAACAACAGATAAAACGAAAGGCCCAGTCTTTCGACTGAGCCTTTCGTTTTATTTGATGCCTCTAGCACGCGTACCATCGGAATCCCCCGGGCTGCAGGAATTCGATATCAAGCTTTTATTTGTAGAGATCATCCATGCCATGTGTAATCCCAGCAGCTGTTACAAACTCAAGAAGGACCATGTGGTCTCTCTTTTCGTTGCGGGATCTTTCGAAAGGGCAGATTGTGTGGACAGGTAATGGTTGTCTGGTAAAAGGACAGGGCCATCGCCAATTGGAGTATTTTGTTGATAATGGTCTGCTCGTGAACGCTTCCATCTTCAATGTTGTGTCTAATTTTGAAGTTAACTTTGATTCCATTCTTTTGTTTGTCTGCCATGATGTATACATTGTGTGAGTTATAGTTGTATTCCAATTTGTGTCCAAGAATGTTTCCATCTTCTTTAAAATCAATACCTTTTAACTCGATTCTATTAACAAGGGTATCACCTTCAAACTTGACTTCAGCACGTGTCTTGTAGTTCCCGTCATCTTAAAAATATAGTTCTTTCCTGTACATAACCTTCGGGCATGGCACTCTTGAAAAAGTCATGCTGTTCATATGATCTGGGTATCTCGCAAAGCATTGAACACCATAACCGAAAGTAGTGACAAGTGTTGGCCATGGAACAGGTAGTTTTCCAGTAGTGCAAATAAATTTAAGGGTAAGTTTTCCGTATGTTGCATCACCTTCACCCTCTCCACTGACAGAAAATTTGTGCCCATTAACATCACCATCTAATTCAACAAGAATACGGAACAACGCCAGTGAAAAGTTCTTCTCCTTTACTCATGGTACCTTTCTCCTCTTTAATGAATTCTTAAACAAAATTATTTGTAGAGGCTGTTTCGTCCTCACGGACTCATCAGACCGGAAAGCACATCCGGTGACAGCTGTGCACGTCGGGGTTTGTACCGTACACCACTGAGACCGCGGTGGTTGACCAGACAAACCACGACGCTAGCCCGCCACCTAAGTTATGAGTCAGGAAAAAAGGCGACAGAGTAATCTGTCGCCTTTTTTCTTTGCTTGCTTTGTAATCACTCGATGACCAAAAGTAAAAACCCGCCGAAGCGGGTTTTTTTACGTAAAAACTCGGTGAAACTGACGCTAGCCGGTCTACTAGTAGCGGCCGCTGCAGTCCGGCAAAAAAGAGCCGACCGGTCACCACCCTGCCCTTTTTACTTTAAAACCGAAAAGATTACTCCGCGTTATGCAGGCTTCCTCGCTCACTGACTCGCTGCGCTCGGTCGTTCGGCTGCGGCGAGCGGTATCAGCTCACTCAAAGGCGGTAATACGGTTATCCACAAATCAGGGGATAACGCAGGAAAGAACATGTGAGCAAAAGGCCAGCAAAAGGCCAGGAACCGTAAAAAGGCCGCGTTGCTGGCGTTTTTCCACGGCTGCCGCCCCCCTCGACGAGCATCACAAAAATCGACGCTCAAGTCAGAGGTGGCGAAACCCGACAGGACTATAAAGATACCAGGCGTTTCCCTGGAAGCTCCCTCGTGCGCTCTCCTGTTCCGACCCTGCCGCTTACCGGATACCTGTCCGCCTTTCTCCCTTCGGGAAGCGTGGCGCTTTCTCATAGCTCACGCTGTAGGTATCTCAGTTCGGTGTAGGTCGTTCGCTCCAAGCTGGGCTGTGTGCACGAACCCCCCGTTCAGCCCGACCGCTGCGCCTTATCCGGTAACTATCGTCTTGAGTCCAACCCGGTAAGACACGACTTATCGCCACTGGCAGCAGCCACTGGTAACAGGATCAGCGAGCGGTATGTAGGCGGTGCTACAGAGTTCTTGAAGTGGTGGCCTAACTACGGCTACACTAGAAGAACAGTATTTGGTATCTGCGCTCTGCTGAAGCCAGTTACCTTCGGAAAAAGAGTTGGTAGCTTGTCCGAATCCGGCAAACAAACCACCGCTGGTAGCGGTGGTTTTTTTGCTGCAAGCGGCGACCGCGCAGAAAAAAAGGATCTCAAGAAGATCCTTTGATCTTTTGTACGGGGTCTGACGCTCAGTGGAACGAAAACTCACGTTAAGGGATTTTGGTCATGAGATTATCAAAGGATCTTCACCTGAATCCTTTTAAATTAAAAATGAAGTTTTAAATCAATCTAAAGTATATATGAGTAAACTTGGTCTGACAGCTCGAGGCTTGGATTCTCACGATAAAAAAACGCCCGTGGCATACAGCGTTCTGAACAAATCCAGATGGAGTTCTGAGGTCATTACTGGATCTATCAACAGGAGTCCAAGCGAGCTCGATATCAAATTACGCCCCCGCCCTGCCACTCATCGCCGGATCTATGTTGTAATTCATTAAGCGTTCTGCCGACATGGAAGCCATCACAAACGGCATGATGAACCTGAATCGCCAGCGGCATCAGCACCTTGTCGCCTTGCGTATAATATTTGCCCATGGTGAAAACGGGGGCGAAGAAGTTGTCCATATTGGCCACGTTTAAATCAAAACTGGTGAAACTCACCCAGGGATTGGCTGAGACGAAAAACATATTCTCAATAAACCCTTTAGGGAAATAGGCCAGGTTTTCACCGTAACACGCCACATCTTGCGAATATATGTGTAGAAACTGCCGGAAATCGTCGTGGTATTCACTCCAAGAGCGATGAAAACGTTTCAGTTTGCTCATGGAAAACGGTGTAACGAGGGTAACACTATCCCATATCACCAGCTCACCGTCTTTCATTGCCATACGAAATTCCGGATGAGCATTCATCGGCGGGCAAGAATGTGAATAAAGGCCGGATAAAACTTGTGCTTATTTTTCTTACGGTCTTTAAAAAGGCCGTAATATCCAGCTGAACGGTCTGGTTATAGGTACATTGAGCAACTGACTGAAATGTCTCAAATGTTTCGA
+
2=ADDJED?29....9?ABIIIJHFHIHGCDFDE8:;;21,)'))-'''.24421())*))))0@EDC??8788AJJDCABDJCAB64(((()'&%%%('''&(().605./<>BDGEJJHJGCB6-,,,4-+++8;))(('%&&'-,'''(%$%&%%%%&%$$$'*&&**0489=>@?ADBDEAC6556.-))*)'$%&&//699>EJFEEJHHJJIIJJHFEJJJEHGBBD,,-<6<>FJJJJGJJFDBBJGHJJJJJHGJGA?*****7777GJJJDJGIJGG22//+--+*-6931,,-57810/0/.-))*(,///9:66/+*),-++--**('))*-38??>?FEIGIFJEGCA@????JEFEEEEJGJIJEHJJEDHCFDGJIHFJHJJJJJGEJGJJFIHHJJGEFJJFEJIJII3333JFIFGEFJHJJEEEJCEFJFA>AAJJJHHJEEHI?>??JJHHJFJJFJJGJJGFDEJIIJCBC520265.*()''&'&%$$%'$&&&)-0,(()02;AFGFEGIHED8>9:CCFIEFFHJJIIJEFJIHJJIJJJFHJFGFGEIFGGJGHJHCCEDJJ<<<>@@@DB?4A100+))*,,+,03;;;CDCC4+++&&&&-++/0/000/'*))+3711**+-/-/+,+***1///,+++++--.3222?@@@AJA8111>>=>>???FHJFEDEFAJFECHFB>0/646>>CCFCJFEH;DBHJGJEEJIHJEFCBBACDJ>:::A=JFHGHJDCBC;8/..//,+)&'$(-%)*0>555569?;@@=55-,,,.:966<=:998911.5.-157@::;:DBGD>9353))++/02,,**)))-))-,-&%%%)$$$$%&%%&%%%&&&'&&&&''&&%%%%())('&(()**-+%&(&&)-.21//.36A@BFFJJHED@IF9+++-.,/,-///*377?JJJJJGJEGGJ:967::HGGJGIJJGJJJGHJEJJ<=BAE84-(,,,,.=:72688799:BDEFFEBB=>>>545:<@EFDCA@@::99>?DJGGFHEA=?/'''G?DDBJJJJJHCFHIDEHJJJEJIJJDHJEJJIIJGJJEJJFGHJIIJFGFJ8777FJJCCCAJEJGEJJJJGJJ;:::E::<;:::96>=:;8878>9;3322->==ECAEB9@8*..05.++0./4:63310-,-+<=:<<=5..//5666:8:B><<=JGGJJJJ<<<<IJJHHJHGJE>4//BEEABBC@>?@J55554872==>F@??@=ICDIHG@?>?BC>=<;=@BCHJJFJIFJGFJDGFFBJJFFJIGFDFG@@@BJJIJJIIJJJFEGE444452100:9:?A???>>=C///1DJFB=<<>DGDDA@DGDB@AFHJHJJJJJJGFGJJJEFHHJFIJJIFGJFGJJJJJJJJJEJJFJJJIFJJFHIEJDFFDFHHHJGGHIHFF@DFEJDGIEDHJ??>>C?HIJFGJCDJEFJGJGJFIHIJFJJIJCAEIFIJEJJCC>?IHIJJJJJJIIGIJIJDBEBA;;9.....<<<8555BCEIJJJGJHJJJFJJEDGEBCFGGGJH@?JJJJGHDHEJ>7IJIDGGJIEGEJJJIJJJJJJGJGJJJJJJJGJFJEC=898::>>AAJFJJDCE?CICGJCCFEJJJCDCDJJGHJJHJBCACEA100..))++-HJHHJJJJIHFGHEDIJJGHJHJJJJJJJJJJJJJIFBA@B96457;++**.,+*(&&')))&%$%%8>BEJGJJJJHJJGFECBCG==:HEHDFFJEJJ;::<HJJFJIHIJBD?=77,<=322661111>DJHHJFIJJJJJ<;;<?>>>=FGJJJJJJJJHFIGGBABJJJFJJJ?JG?0*)*148=B@<<<=FGJJHJB?>999211142100--.**&'(/27<AJ;::=GB@:9;6IH?CJJJIGJJJEHDJJIHHCFEEDIFAFJJ<AGHJHF=C;2GJJJI?DHJJJGEEGFDC=HJJJJJJJJJJJGJJJJJFJJJHHEJIIJJJCJDDJ,++,.--''&&&&&'2HGHJJDEEF99879))(',,/799?>>CJHJJJJJJFGA@@HJJJJ@EICFFJJHJJJJJJIIJ==114051,*)&(*&&$&6677?A@GJ75448;?A?IJJJGF?>=@<JJGJJJIJGJJJIJJGJJJJJDAB??>43//-.=;?665:;<8BFFGIBABB6556D@@B@;;3111----6***,1,,/0=977999AB..,,/5555CDDHCFGJJIJJDAJJJJFII>9EDCADFBHJHJAAC@999=B@>>9759::9823&'&)+/2-,,.?AEACFCEJJEHIJJJGHABBBA=5=3+)+)5;?JJJJJJJJJGACEE>;225@FHGDHFGGGFJ@A@@JHJJHEJFJJFIJIHEEFH?:::BEJGFFAGJIJHJJJJJE@@==0000;@DDFBB@AB@>>9;B@89ABEJGFFDGFJBJHJGIJFCED<;989994%&%&'335433158>;;;:99ABBCJJJJHJJJHJIJHGIJEEDIJHJJHJJJGJJJJHJJIJJHEEHGDGGJFJJD=>>GHJJJHJJJEB@A?@9897CJJHFHJJFDGGHIGIJJIJJJGFFJD:7668?DCCFJGJJJJGJJHGJIJJJFJJJJGJJJIJFJJGJJJJJIA<;9<B@?B20//-/2-,,,*++(003889AABBC@?@AC>==<?@AJJHJJCDEDDC6HDAEG?=<<51)))*1000:533252112==67:9FIJJEEEC@93*)*.++30-,,/8/68:545CH>>>BDA<;<:::;@::::=:90)'(**&'*))$$)(()()*+/5-+,8566CHHIJGCED@B?>==A@=:55<<91/2231+)**738:><..-.=BBFJHCCDDFFEJEFHG=1001EHGIJEHGJEGH?@ADHDGC?7'&&&*'&&(***5677;<CEJJHJJJIGJB8887>=/,-02<FDBA@BEEFJJJFJGJABBCABA39767<??@AIIJHJEGEGJIJJJJJJEJFCDCA?A0/00322211115?>BAB@>:2221199=6-/3BBCDJIEJHJGFGJJDGHFJJJIJDJIHGGBECFGB=9:<FBDEH@JEJGFEEIG8999><<7..../'%%%&'')%%&'+=JCDHJFHHJJJJJJJJJHJJCBBCJIJHJJJJJGJFFIJJJJJJJJJFGJJJJI987754+)//005/,,+,,,>>AADGIG::99<90)'&&(())3----79?DDFGIJFJDGJGJJJJHJGIJIJD=*&&&(*229ABCABBD@7445.--0?FI7777=211/---++10.,.,0&(((*:BJJJEEEEJJJHJJJHHJGIIJFIIHGHGGGJIIJJGJJJIJJHJJJJIGJHJJJJJJJGJDGGIJJJEHABCCGJJJJC....64HJFFFJJHJHJJJIJJGJHFJGJJJJJJHJJGGGJGHIJJHJHJAC;:;<GBGJ@BA><:;;8JFIIBB<:955/-,-.0BCJHJ?AAAEIJCJJEJIIGI532246@<<:;;957BJJJJJJHJJ?:;;C=<A==<:>JJGFGFIFHJAAAIEBA?DDDJJEJD9<;2,,@8DCDEDBCCJJJJJIJJJJIHHIHJHHHJEHJGIJABB====GJIJFGHJJEGEE@A@A<;;<@@@>AACIH@@@B?>>>GDJIGJDGGJJICGFJJHEDDJGAHD@686558<EJJJIJGIJFB,,+,120036924-&(68B7767::65703-,+,2;AHCDCBGEEEFJGDD@>==FFJHIGECB@<=9+**(('''())'(,-.-./9;<<<GGGIJIEHGEEGFJ:996888BIB319:<DEHGJBAACJJJFFDFJJJGIGEGEIGHJJJJJGJHFJEJIJFEJIIJJJHGJJJGJE@GJJGDJIJIGIHGEHIDJJID:77?;85543*9??C??CJEFJDFJHJJJFBBBJJD?CDJ>JJEJJJJGJJGGFI<<<<<9*(&'.1..--''((BBCCHJJJEJJJDDBJJB@20.//00-,,,13-,,-<CFJJJEHFEDHFJJJJGJJFEGBAAEE?>=>IJ@F88;<)))).--++-/19A??:7=>>?C21111--,.07@.(*>?BIJ-+++=))))+**+)*,3222845665,((68;;:;2222244/)'(&''%%%%'(***9@:88876-)&&-.1,+,++((''(((/)**48@CBBA@BA@DHEEGJJJD>===?93356545?54,,.(9<899:8+,)??FJIJJJEECJGJHDCBA;:;/...653655450/026666;>65,+++0D@@64452224:66;:0ABHJJI@@@JIGIJHJFCGEFDJJGFEDF>8+/1=:801//..,,.,.35544+''',++&&)8IGGG><88::HIGJ<<<:/..+'()>A@=HJIIJJDCBEDFEHGJEBAAJF;<EEJJJIJJJDDFGJFDBAC@>?HDFFA////;721110--*(((+&&&'=@JJFHJIC@@*))(/+()*4A?CBEGJJHJFJGJJFHJJJHJEBBABBC@:99727''&',09@@=?DHIHDGFIJFJ>==4444HJJJEJJGHDEHJIFJA@??EHAAJEIFIDA955--*(&&59B42125/'''202753.9<<HGJJJJJJFJFJJJ?>>?<;<=FGJJFJJJIECBDJ:77@<<:;7679CJIF@77537-?DIJJJGGIJJHDBEFJDEC<<<6644611127>=;87653-0<=@>BCEGJJHHFCEE@@988AAJJJJJJIFJJIJJIJFJJJJIJJJIC=:686669::9:JJJHIJIIJJJJIJJGDBCBEC@*))***-/../:HJFJIJGDJJHFGJJFJJJ?AC48IIJFIB@6HFHJ=<<<JHHJGJJHJJHGGGEJJJIJJGJDFJEHJJJGFJJFJH:FJJGJJJGIGJHJJJGEJJJIIJFCJ;::;@E?6IGGJCC=)))?B??>=CGGEJHFFIGJJIGGJIJJHHJ>=<;;5533654+&'($$&+7,*+('''))'&%$%%$'(('(---7:<=<;30/.1:<I=<=<DDDCCCCHJGJIGHJHJEIJIHJJJHJIHJJIJJJHJJBBH?33353333AJGJEIJGGDHJIHIJJJJGGGGGHIJJJFJJJG/=<-AEHH@=5455DCBDDC@444:<FA=@DJJJJIJJFFJFGIHJJJHJIJJJJJGJJJHJEGJJDBCDDF555365454)(('('%$%%%''%'&&'((./++*+--/<?CIBBCAAAHA@ABFF:EB:JDCHJJJJJHJBJE@??@E=>DC?>?JJGDJGJFJGGCEIJJGJBAAAEFJJJJJAAA@IGHJGGJJFG@CBEJJJJJEJJDGIHJJH?>=?DA:7)*7889??HA???CBACDJEFIGEFEIEJGIGGEFHJIHGBC>=@BCEHFGGHJJ999:GIGFJHJJHDBCEFFEJBBBCJG;;;;:44213;AC<===8877:;>FDDDHJFD-/99501*=E53352?ABC===JHEJFJIGHGJGIJJJJJGJFJGJJGJJJJ=9*)))*<=@JEGEEDEGB;3.))*-25942//01;?AGJJDDFEGDCDGCC==<??=>1111===GIFDDFJJGFFEIHJHC@ABA2/(''&%%$$%'&$$%&&''*40059;:75;&&&)746;JJEAAAHHD898,))%%%'/0137<32227:@>A<JBDDC<<<>JDF2114==((((<<951)))<=@GGFHFJDFCCB@991/.+()+-/1.034AHIGJJJIJJEDCDGJIEGDD40003*'((B@=:8600--/0?JJGHFGDEHJEJJJDJIJFIDCDBDBEIGFIFF;;CIJ===788FIFFEDEGDJB<JC==EABAAHJ;85F--.;+((*6<AAEJD3111==<=4445@::BBBAHFIIFJHDFIFEGJHHGIJHJJJJJJJEE@@@?DDAFE==;;>>;:651+,-+,642+.::89AJEBDACB>CBDCJA@@@D>>>=<-)*:?DJJJFEC>=<833213DEJFEDDC::<EFBED?IEFDEIFBDCHJJHGHEDGA@@>76;67EJJJHIFEIJHJJ???JECCB<89;BCBJJJFFGIEJCJJJFFJFJGJJEJCCDDJJJIFJJFJGGJJGFFEJCCC=@@ACDEECJHFHIIHFFJHFJJJGIJFGJHDJFFJEJJIJEJFGHGJIDEHDIFJJIJJHHIJJIJJEJGFJEJJJJHJFIDHJJJHIG?>>@G@54--..+'&.*)**++,,,,9IHGJJJB?8779A:5@@8HJHJCBA====E::9>;;EFEEJH999899:JJHJJJJJJJIJJJJJGIJJHJJJJIJJAJDGJA@AAH=>=;>----;GGIHC?=<6664310(''''***&)BDDHFJJHECJFDABCBFFJIJJIJEGGB8874-022/*(&'+++,'&&%$#$$&*,-32464:@B>534421/0//0/48:5551-023333>60./)),@@;:889,,,,6667556711057544...:6-?AA>@><2*/89DFFDHGABD??/+*+,069::?:100,)..,/@;?@JDFAAEBJJJEDCCFIGJJGJIGF?>==@GGJJJEJJJJJF@A?B9::9<<7788FHJC1112<:<<EGJJ'&&')+('(-&&&&,+--.53+**'&$#$'%((*+*--,-+,,-=?91112FJFHJJJJHJHHJGJJHFJHGJJHH;99:<8225---))**1----/<>CABAD63343434::780//05429312649<G??@?;:)((('&%$%%%%))627BCFHJJGJHFJJ'''&764>::;<BCGJJJJJBHGJJIIJJJGJJJIJJGJGJJGDJJJJFGJHJJJGJHJJJIGFGHJJJJHJJJJJJJJJIJ555564445FJJJHJJJGHJIJEJGJJIJIJIIJGECBDGFFFHHBJJGGJJJJJJJJJJJGJFFCF7877>>5440(((')'&%%*0**//*))))+,,,>?>9767;+)))>@FJIJJEJJJCBAEI<9:53369999JJFJEJDJHGJHJFDBBEBJDG>>855?@AGHHJJJJFJ>=?CC?D7:7334DIFHFGDEJHJJJHJD==<**(''(,-))))--1@?=::99:<AGJG<877:DEFHJGJ766/0003('''*)+,,5>@?>===:JJJJJJJFIGECBFJHHJGJJHFJHJJJJJJEIHDGGFCDDB@D>888///08:0))*7>>=;7:;<;>B//..8B<9CBCCDCEFFDFAABACJFFD@?AABB544.:667EJGJBDDFHJJJJJHHJJHJJJJJJJIGFFCDFBIFE><:97788BFIGF<<<<GHHHFFEJ=>?GGFA0/.-12;55:82+&
@Glass_T7V_6_D3_12_3_6
TACTCCTTTACTCATCGTACTTTTCTCCTCTTTAATGAATTCTTAAACAAAATTATTTGTAGAGGCTGTTTCGTCCTCACGGACTCATCAGACCGGAAAGCACATCCGGTGACAGCTGTGCACGTCGGGGTTTGTACCGTACACCACTGAGACCGCGGTGGTTGACCAGACGAACCACGACGCTAGCCCGCCACCTAAGTTATGAGTCAGGAAAAAAGCAACAAGTAATGTTTCGCCTTTTTTTTCTTTGCTTGCTTTGTAATCACTCGATGACCAAAAGTAAAAACCCGCCGAAGCGGGTTTTTACGTAAAACAGGTGAAACTGACGCTAGCCGGTCTACTAGTAGCGGCCGCTGCAGTCCGGCAAAAAAGGGCAAAGTGTCACCACCCTGCCCCTTTTCTTTTTAAAACCGAAAAGATTACTTCGCGTTATGCAGGCTTCCTCGCTCACTGACTCGCTGCGCTCGGTCGTTCGGCTGCGGCGAGCGGTATCAGCTCACTCAAAGGCGGTAATACGGTTATCCACGGAATTCAGGGGATAACGCAGGAAAGAACATGTGAGCAAAAGGCCGGCGGAAAAGGCCAGGAACCGTAAAAAGGCCGCGCTGGCGTTTTTCCCCACAGGCTCCGCCCCCCTGACGAGCATCACGAAAAGTGGACAGCTGGAGCCGGAGGGTGGCGGAACCCAACGGGCTGTAAGATCCAGGCAGCTCCCGTGGAAACTCCTGGACTGTTCCGACCCTGCCGCTTACCGGATACCTGTCCGCCTTTCTCCCTTGGGAAGCGTGGCGCTTTCTCATAGCTACACTGTAGGTGTCGATTCAGGTGTAGGTCGTTCGCTCCAAGCTGGGCTGTGTGCACGAACCCCCCCATTAAGCCGACCGCTGCGCCTTATCCGGTAACTATCGTCTTGAGTCCAACCCGGTAAGACACGACTTTATCGCCACTGGCAGCAGCCACTGGTAACAGGATTAGCAGAGCGAGGTATGTCAGCGGGGTCTCAGAGTTCTTGAAGTGGTGGCCTAACTACGGCTACACTAGAAGAACAGTATTTGGTATCTGCGCTCTGCTGGAGCCAGTTACCTTCGGAAAAAGAGTTGGTAGCTCTTAATCCGGCAAACACCGCTGGTAGCGGTGGTTTTTTTGTTTGCGAGCCGACAGATTACGCGCAGAAAAAAAGAATATCAAGATCCTTTAATACTTTCTACGGGGTCTGACGCTCAGTGGAACGAAAACTCACGTTAAGGGATTTTGGTCATGAGATTATCAAAAAGGATCTTTAGCCTCAATCCTTTTAAATTAAAAATGAAGTTTTAAATCAATCTAAAGTATATATGAGTAAACTTGGTCTGACAGCTCGAGGCTTGGATTCTACGCCAATAAAGCACGGTGGCAACCGAGCGTTCTGAACAAATCCAGATGGAGTTCTGAGGTCATTACTGGATATTATCGACAGGAGTCCAAGCGAGCTCGATATCAAATTACGCCCTGCCACTCATCGCAGTACTGTTGTAATTCATTAAGCATTCTGCCGACATGGAAGCCATCACAAACGGCATGATGAACCTGAATCGCCAGCGGCATCAGCACCTTGTCGCCTTGCGTATAATATTTGCCCATGGTGAAAACGGGGGCGAAGAAGTTGTCCATATTGGCCACGTTTGAATCAAAACTGGTGAAACTCACCGGGATTGGCTGAGACGAAAAACATATTCTCAATAAACCCTTTAGGGAAATCAGCAAGGTTTTCACCGTAACACGCCACACATGTTTGCGAATATATGTGTAGAAACTGCGGAAATCGTCGTGGTATTCGCTCCAGAGCGATGAAAACGTTTCAGTTTGCTCATGGAAAACGGTGTAACAAGGGTGAACGCTGTCCTATCACCAGCTCACCGTCTTTCATTGCCATACGAAATTCCCGGATGAGCATTCATCAGGCGGGCAAGAATGTGAATAAAGGCCGGATAAAACTTGTGCTTATTTTTTCTTACGGTCTTTAAAAAGGCCGTAATATCCAGCTGAACGGTCTGGTTATAGGTACATTGAGCAACTGACTGAAATGCCTCAAAATGTTCTTTACGATGCCATTGGGATATATCAACGGTGGTATATCCAGTGATTTTTTTCTCCATTTTAGCTTCCTTAGCTCCTGAAAATCTCGATAACTCAAAAAATACGCAGTTGGTGATTTTATTTCATTATGGTGAAAGTTGGAACATCTTACGTGCCCGATCAACTCGAGTGCCACCTGACGTCTAAGAAACCATTATTATCATGACATTAACCTATAAAAATAGGCGTATCACGAGGCAGAATTTCAGATAAAAAAAATCCTTAGCTTTCGCTAAGGATGATTTCTGGAATTCGCGGCCGCTTTGTAGACGTACTGCGATGAGTGGCAGGGCGGGGCGTAAACAACTCGACGTCTAAGAAACCATTATTATCATGACATTAACCTATAAAAATAGGCGTATCACGAGGCCTTTCGTCTTCACCTCGAGCACAGCTAACACCACGTCGTCCCTATCTGCTGCCCTAGGTCTATGAGTTGGTCTGGATAACTTCACCGGGCATGCATAAGGCTCGTATAATATATTCAGGGAGACCACAACGGTTTCCCTCTACAAATAATTTTGTTTAACTTTTTAATTAACGGCCGGCTTGTCAACGACAGCAGTACTCCGTCGTCAGGATCATCCGAGGACAATGAATCATACGTCCGGCAATTAAAAAAGCGGCTAACCACGCCGCTTTTTTTACGTCTGCAGGCGCCACTCGATTCTAGGGCGGCGGATTTGTCCTCTTCAGGAGAGCGTTCACCGACAAACAACAGATAAAACAGAAGGCCAGTCTTTCGACTTGAGCCTTTCGTTTATTTGATGCCTCTAGCACATCATGGGATGCCCCGGGCTGCAGGAATTCGATATCAAGCTTTTGATTTGTAGAAATCATCCATGCCATGTGTAATCCCAGCAGCTGTTACAAACTCAAGAAGGACCATGTGGTCTCTCTTTTCATTGGGATCTTTCGAAAGGGCAGATTGTGTGGACAGGTAATGGTTGTCTGGTAAAAGGACAGGGCCATCGCCAATTGGAGTATTTTGTTGATAATGGTCTGCTAGTTGAACGCTTCCATCTTCAATGTTGTGTCTAATTTTGAAGTTAACTTTGATTCCATTCTTTTGTTTGTCTGCCATGATGTATACATTGTGTGAGTTATAGTTGTATTCCAATTATTGTCCAGATGTTTCCATCTTCTTTAAAATCAATACCTTTTAACTCGATTCTATTAACAAGGGTATCACCTTCAAACTTGACTTCAGCACGTGTCTTGTAGTTCCCGTCATCTTTGAAAAATATAGTTCTTTCCTGTACATAACCTTCGGGCATGGCACTCTTGAAAAAGTCATGCTGTCTCATATGAATCTGGGTATCTCGCAAAGCATTGAACACCATAACCGAAAGTAGTGACAAGTGTTGGCCATGGAACAGGTAGTTTTCCAGTAGTGCAAATAAATTTATAAAGGGTAAGTTTTCCGTATGTTGCATCACCTTCACCCTCTCCACTGACAGAAAATTTGTGCCCATTAACATCACCATCTAATTCAACAAGAATTGGGACAACTCCGTG
+
1-&&',/962=B<9;(&&%&''<>>BBBCHFCB>??@DJ6666EDGJHJFJGFJJJJIJIJEECC@B@ADC:88454.,-03DDJGFG>BBBDJ@AAJJDF87++++1237B=***-..''&%)*4++3C@A@@ECAA@AAGHGECBCCEHGFFDJHHJDFEFEHGG:::;('''EFGJGJGGJGJGGGEFIHIHJJJJJIIJA@?@DFGC;>;?<0.-%%%%&&*'&')+*)('')*,&%(,/0*++7499:9222?>A?B@EHFEEJFGFJIHEFGJIFHFGHJDEIGJJFFFGJJHIJGIJI@;9:<<AJCB@AEJIHHIEGGEHJJHJJEDBA@A866444458<DA@;:;<64458;?BC<<=JJFB954/.)+)),)''''''()988;767@@4421077AEGIIBCEII><2220330@BDIFEGJECEEEEFEB@EJJHHJJHFJJHJEGJIIJHJJHEGGCJHIHJGGGJEGEHDFFBDFBJ655378=@ABFFHHHJGJGFDEFIGFDEEFE</A0///81+++,297-(''&))'(&)>>C@?BJECAADF@?@A@?=4***((((()*,(('**-.4211199FCBA>?210(%%'))***).,+++*---11><8556;:?CA889@AAB@?;.-'&'-74('&&''&$$%%%&%&$%&'&%$$##$%$%$$$$$&)(''(''%#$&%%&&'(&%$#$##&'%$%$&%$%$$%$#%%%$$$#%'(+,,*/154<C?;=EBEECECDJGD654426<54<;<>>6+++@E<<<<GJJFEBAD97,+,,*+0(&%&()5(((*-,,,,,/*-)*&)<778=1///256622/--.:55DFHGJJGFECG<<<;9C@?>?/..---/1,78<CGJFFGJEEHABBDIGHEFFFEJFJGGJFJGGJJJJJGJGJIFGJJHJJE;:965/(11157AGJHIGJJJJGJIJJJJJJJGIAB0001+++**+:;DDEHJEIFB'&&%%+%$$#$&'(.9<=8:HFGJJJJIJJJJEDFBGDEJJHFJFJIEJHEFJJHJGHFEJ5555JCHEEJHGFGJIEJJIA766:70++0+/018.086=JJIJJGFDAHHFFCGDFF0001CDGJ999.'&(/6>DJGFFEFFJDDA@C?@BE:6:<2.**+45,++)')))),-.-.;6330/3954('('''((%(&&++,2-/..,+/:7:77889JIBBCAG@@@;;999968722030-.,+-..:;@BDFCBC6678BABCBCCEGFCE;667JGG766320-))**+)&&&03334>888?D?ABDDCBCCDDGJJHJGJHCFFHJHIJJJJIHGDGJJJFHIFEIEDHHJJJJGEJD;6<?@DFEG////22/,&%&('(),/27+))))CGJJHIJJ@@?@IIJFHFHDJ,+*+0>=>HJ@CCJHHJFC@??BFBBC888(((((*(%()&&&(688<:878;AB??@?D0,,--/.-.-*+)(''++&-3659>?DGDHHFIGIIJJJJJFDJJFDDB@??@JGJJJJJJFFFJJHJJJJIJJEJG;:88HD;;;796688CEDDIGIEJFJJEJJJGFEJJJJJJDBAAJHJJFGHGGJJJIJJJJJHIDJEJGEJGJJJJJFIJJJJIJJIHHJHDA?55550.-0/+.<>GEJJJJG?+***8?AAIAAABDDJJHF@=/..&%&745---.2//02...1=@@111331@8788;@?AB?ADB677=><63+&$%%%%%)***)*111212+&&%$()''(,.**+)'*&&'.9>>@CBBD@ABAB=?((((<?HE766----00000(()../0:=?@8777::@@>778<BEBCGJIGJFFJFJIJJJFIEFIJJJHEEDDIC;::8((((30//00=>DA@9777220,,++,.289:;=D>=<8555EJG:94,5198889ADDCIHIJJJJGIJDDC<<<<C5444DGJJJJJEFJIIJJJIJJJJJJJJJJCJ=GJJ/++*DFGJIIGIFJJJJGHJGEDEHJIHJJEIEGDJHEJJJJJGIJIHHHJJHJJJJJHFJIGGGIGFB@3223@C=:87;;DJHJGHFJJJIJJGHIIIHJJEEIJEIJ5666EJEJGJJJHJHJCC0//02.-0=BEE===B>JEFH>>=B>:?9F21001;DEIGHIJJJFDFFJJDBB>?@IDA?/,&&''((**,+,+.232245:9:?:;2235>=330.(*'/)*(&&((0-..196))()../65488?AEGCDDE>==6666==@GJJJJJGJJJJJJHEHEHIJFJEDEDDA=('(?DFABFJIIHJJJJHEGFEJDJJJJJJJJJH<BC<JJJJEJJ:>88JFEC=77CCAAADJ=<==BABBJGGDGDGJ<<<<9966/'+'&&%&')0023@CG@AAAFFJFHFFJ@?@GG10.,*(&%%'&&----//+,>HFIGJHIJHJIJIJJFJJJJJIEIJJJDA>?FJJJGJIJEGFJ@662./300+44-78<AFC444600CCGIJIJJJIJJJEJJGJHJJHGI,:,,DFGGJDIDGH=:;643/.'''*)'+*''++,.,+**)&$%(*,7=@B@=?@A@?@@D4344833345544,,,,05311,+,127@BCDD>=462211776>JEJJJJDCC?=JDFDDEHED;E>?=*)*+))(-0-/.*++)((%%%%'%%$$%((/33422110-)&&%%&&&&')*)(%&&&)%%%',,-.5<ADIJJ555JJGIGDFFDCCCIHJHECBJE:;9?AB>;;=EICB@BFFHGGABAAFJCJGEFEJGGJJGIG?>>51>=<A0/.,,99=DFHHE@>>>CHCCCEJGHHCDFDHFD:99:(%%%%'%&'((+++-)17:;6239A@@DG=::;D4440///.-,,((''((($$%%),--0-())5><??@JFB779:BEJGDFFFJCBADECCD>4433503((((('(+++6:><B>7::<AEEJFDCCBGJJGGJECC@A<=?;E<;;;=@77HGIFGJJCA@<<<:..--/'&''%'&'&'''&%)8:AJJJJGHJGGA>;4=>HJGHJEGFEEFJJHJDDBCHBBBJIGJJ><<<GJDF9772-.2;;=?BBDJEEFGJIJJHJJHDFBADC@?==@?CDCBD@?91/+:HFIGJJJIJIJJGFJFJEHJDGDBCGIEGJFDDG?B?<AE@AB>CADJCJJEGEDEFFHJJJFIEHIFDBBBDHJJHJEEFFCBA@ABDDDBB660524---,.----7,->?@BA8?DDIB==D;IFFHFJEJDD@;=*(''?DA9999<965535ECCCEFCD@ABDFFECCJGEDDEJJJJHHFJFECEDJGHGJFFDGC@A@8JHFHDCF;,+++0.0-+*+-,+036/;=>?>>>><<:74.((-.555333453,,*'(38=868-**(''&'%&()421---,/::;A@@@:977:4556F@?<****69:9>:9:8/..1@>9999ACAAAABACAAABCCFBADB@@@A;;=@BJJD>@DDCDDA@@AHEGHJFE62,,.-7=/99566-,,-.<?ABACDEFCC<<;9:18@???@A@GDECB@ACCBCCDBBEA@@=>??BAABB:::;8534664456/)))).*)+*.-..220100*)(($
@Glass_T7V_6_D3_12_3_7
CCGTTTAACAGCCGACCGCTGCGCCTTATACGGTAACTCTGTCTTGAGTCCAACCCGGTAAGACACGACTTTATCGCCACTGGCAGCAGCCACTGGTAACAGGATTAGCAGAGCGAGGTATGTCAGGCGGTGCTACAAGTTCTTGAAGTGGTGGCCTAACTACGGCTACGCTGAAGAACAGTATTTGGTATCTGCGCTCTGCTGAAGCCAGTTCCTCGAAAAAGAGTTGGTAGCTTTTAATCCGGCAAACAAACCACCGCTGGTAGCGGTGGTTTTTTGTTTGCGAGCGGCAACGCGCAAGAAAAAGGATCTCAAGAATCGCTTAAATATTTGTTCAGATAACATTAAGTGGATCAGAAACTTCACGTTAAGGGATTTTGGTCATGAGATTATCAAAAAGGATCTTCGCCTCAATCCTTTTAAATTAAAAATGAAGTTTTAAATCAATCTAAAGTATATATGAGTAAACTTGGTCTGACAGCTCGAGGCTTCAATTATCACCAATAAAAAACGCCCGGTGGCAACCAACATGAACAAATCCAGATGGAGTTCTGGTCATTACTGGATCTATCAACAGGAGTCCAAGCGAGCTCGATATCAAATTACGCCCCGCCCTGCCACTCATCGCCAGTATGTTAATTCATTAAGCATTCTGCCGACATGGAAGCTCGCAAACGGCATGATGAACCTGAATCGCCAGCGGCATCAGCACCTTGTCGCCTTGCGTATAAATATTGCCCATGGTGAAAACGGGGGCGAAGAAGTTGTCCATATTGGCCACGTTTAATCAAAACTGGTGAATTTCACCAGGGATTGGCTGAGACGAAAAACATATTACTCAAACTGGTAGGCTCCGGGAAATAGGCCAGGTTTTCACCGTAACACGCCACATCTTTGCGAATATATGTGTCGAACTCCGGAAATCGTCGTGGTATTCACTCCAGAGCGATGAAAACGTTTCAGTTTGCTCATGGAAAACGGTGTAACAAGGGTGAACACTATCCATCACCAGCTCACCGTCTTAACTGCCATACGAAATTGCAGTAGCATTAGATAGGCGGGCAAGAATGTGAATAAAGGCCGGATAAAACTTGTCTTATTTTTCTTTACGGTCTTCAAAAAGGCGGCCTAATGTGCAGCTGAACGGTCTGGTTATAGGTACTATGAGCAACTGACTGAAATGCCTCAAAATGTTTTTTTACGATGCCATTGGGATATATCAACGGTGGTATATCCAGTGATTTTTTTCTCCAGTTTTAGCTTCCTTAGCTCCTGAAAATCTCGACGATAACTCAAAAAATACGCCCGGTAGTAATATTATTTCATTATCGTGAAAGTTGGAACCTTGTTACGTGCCCAATCAACTCAAGTGCCGCCTGACGTCTAAGAAACCATTATTATCATGACATTAACCTATAAAAATAGGCGTATCGCGGCAGAATTTCAGATAAAAAAAATCCTCAGCTTTCACTAAATTAGATTTTCTGGAATTCGCGGCCGCTTCTAGAGTACTGCGATGAGTGGCAGGGCGGGGCGTAACTTAACGTAAACCATTATTATCATGACATTAACCTACAAAATAGGCGTATCACGAGGCCCTTTCGTCTTCACCTCGAGCACAGCTAACACCACATCGTGCTCTGCTGCCTAGGTCTATGAGTCATTGATAACTTTACGGGCATGCATAAGGCTCGTATTAATGTATTAGGGAGACCACAACGGTTTCCCTCTACAAATAATTTTGTTTAACTTTTTAATTAACGGCCGGCTTGTCGACGACGGCGGATCTTCGTCGTCAGGATCATCCGGGCATCGATGGTTCATCCAGGCAATTAAAAAAGCGGCTAACCACGCCGCTTTTTTACATCTGCAGGCGCCACTCGATTCTAGGGCGGCGGATTTGTCCTCTCAGAAAGCGTTCACCGACAAACAACAGATAAAACGAAAGGCCCAGTCTTCGACTGAGTTTGGTTTGTTGATGCCTCTAGCACGCGTACCATGGGATCCCCGGGCTGCAGGAATTCGGATATCAGTTTCTATTTGTGAGATCATCCATGCCATGTGTAATCCCAGCAGCTGTTACAAACTCAAGAAGGACCATGTGGTCTCTCTTTTCATTCGGAATCTTCAGAAGGGCAGATTGTCGGACGGTAATGGTTGTCTGGTAAAAGGACAGGGCCATCGCCAATTGGAGTATTTTGTTGATAATGGTCTGCTAGTAAACGTTCCCATCTTCGATGTTTGTGTCTAATTTTGAAGTTAACTTTGATTCCATTCTTTTGTTTGTCTGCCATGATGTATACATTGTGTGAGTTATAGTTGTATTCCAATTTGTGTCCAGAATGTTTCCATCTTCTTTAAAATCAATACCTTTTAACTCGATTCTATTAACAAGGGTATCACCTTCAAACTTGACTTCAGCACGTGTCTTGTAGTTCCCGTCATCTTTGAAAAATATAGTTCTTTCCTGTACATAACCTTGGGCATGGCACTCTTGAAAAAGTCATGCTGTTTCATATTAATCTGGGTATCTCGCAAAGCATTGAACACCATAACCGAAAGTAGTGACAAGTGTTGGCCATGGAACAGGTAGTTTTCCAGTAGTGCAAATAAATTTAAGGGTAAGTTTTCCATTATGTTACATCACCTTCGCCCCCTCTCCCACTGACAGAAAATTTGTGCCCATTAACATAGCCATCTAATTCAACAAGAATTGGGACAACTCCAGTGAAAAGTTCTTCTCCTTTACTCATGGTACCTTTCTCCTCTTTAATGAATTCTTAAACAAAATTATTTGTCAAGGCTGTTTCATCCTCACGGACTCATCAACCGGAAAGCGCATGCGGGTGACAGGTGCACGTCGGGGACTGTACGTACACCACTGAGACCGCGGTGGTTGACCAGACAAACCACGACGCTCGCCACCTCGTTGGTCAGAAAGAGGCGGCAAGTAATGTTTCACCTTTTTCTTGCTTGCTTTGTAATCACTCGATGACCAAAAGTAAAAACCCGCCGAAGCGGGTTCGTAAAGCAGGTGAAACTGACGCTAGCCGGTCTCTGGAGCACGGCATCCCGGGGGTCGAGATCCGGCAAAAAAGGGCAAGGTGTCACCACCCTGCCCTTTTCTTTAAAACCGAAAAGATTACTTCGCGTTATGCAGGCTTCCTGGCTCACTGACTCGCTGCGCTCGGTCGTTCGGCTGCGGGCGGGCGAGCGGTATCGCTCACTAGAAGGCGGTGATACGGTTATCCACAGAATCTGGGGATAACGCAGGAAGGAGCATGTAGACGAAAGGGCGAGGACGGGAAAAGGCAGAGGAACCGTGAAAAGGCGGCGTGCTGGCGTTTCCAGCCAGGCTGCACCCTGACGAGCATCACAAAAATCGACGCTCAAGTCAGAGGTGGCGAGACCCGACAGGACTATAGACGAGGAACCCCGGCGTTTCCCCTGGAAGCTCCCTCGTGCGCTCTCCTGTTTCGACCCTGCCGCTTACCGGATACCTGTCCGCCTTCCCTTCGGGAAGCGTGGTTTCATAGCTCACGCTGTAGGTATCTATCGTCGGTGTAGGTCGTTCGCTCCAAGCTGGGCTGTGTGCACGAACCCCCCGTTCAGCCCGACCGCTGCGCCTTATCCGGTAACTATCGTCTTGAGTCCAACCCGGTAAGACACGACTTATCTGCCACTGGCAGCAGCCACTGGTAACAGGATTAGCAGAGCGAGGTATGTAGGCGGTGCTACAGAGTTGTTGAAGTGGTGGCCTAACTAGGTTTACGCTTCGAAGAAACAAGTATTTGGTATCTGCACTTATGAAGCCAGTTACCTTCAGAAAGAGTTGGTCACTTTTAATCCGGCAAACAAACCACCGCTGGTAGCGGTGGTTTTTTTGTTTGCAGACAGCAGATTACGCGCAGAAAAAAAGGATCTCAAGAAATCCTTTAATCTTTTCTACGGGGTCTGACGCTCAGTGGAACGAAAACTCACGTTAAGGGATTGGTCATGAGGTATTCAAAAAGGATCTTCACCTAATCCTTTAAATTAAAAATGAAGTTTCAATCTAAAGTATTATATGAGTAAACTCATGTAACGAGTTCGAGGCTTGGATTCTCACCAATAAAAAACGCCCAGTGGCATTCAGCGTTCTGGAACAAATGCCGATGGAGTTCTGAGGTCATTACTGGATCTATAAACAGAGTCCGACGAGCTCGATATCAAATTACGCCCCGCCCTGCCACTCATCGCAGTACTGTTGTAATTCATTAAGCATTCTGCCGACATGGAAGCCATCACAAACGGCATGATGAACCTGAATCGCCAGCGGCATCAGCACCTTGTCGCCTTGCGTATAATATTTGCCCATGGTGAGAACGGGGGCGAAGAATGTGCCATTTGGCCACGTTTAAATCAAAACTGGTGAAACTTGGCCGATGGCTGAGACGAAAGCATCTTCTCAATGAACGCCTTGCAGGGAAATAGGCCAGGTTTTCACCGTAACACGCCACATCTTGCGAATATATGTGTTAAACTGCCGGAAATCGTCGTGGTATTCACTCCAGAGCGATGAAAACGTTTCAGTTTGTTCATGGAAAACGGTGTAACAAGGGTGAACACTATCCCATATCACCAGCTCACCATTATTTCATTGCCGTGAGCAAATCTGCGGATGAGCATTCATCAGGCAAGAAAATTAAATGAGAAGAGCAGGATAAAACTTGTGCTTATTTTTCTTACGGTCTTTAAAAAGGCCGTAATATCCAGCTGAACGGTCTGGTTATAGGTACATTGAGCAACTGACTGAAATGTAAAATGTTCTTTACGATGCCATTGGGATATATCAACGGTGGTATATCCAGTGATTTTTTTCTCCATTTTAGCTTCCTCTTAGCTCCTGAAAATCTCGATAAGTTCAAAAAATACACCCGGTGAGTGATCTTATTTCATTATGGTGAAAGTTGGAACCTCTTACGTGCCCAATCGACTCAGTGTCACCTGACGTCTAAGAAACCATTATTATCATGACATTAACCTATAAAAATAGGCGTATCACGAGGCAACTTTAGATAAAAAAAATCCTTAGCTTTCGCTAAGGATGATTTTCTGGAATTCGCGGCCGCTTCTAGAGTACTGCGATGAGTGGCAGGGCGGGGCGTAAGAACTAACATAAGAAACCATTATTATCATGACATTAACCTATAAAAATAGGGCCTATCACGAGGCCCTTTCGTCTTCACCTCAGCACAGCTAACACCACGTAGGCGTCCCTATCTACTACCCTAGGTTATAAATCATATAAATATACGGGCATGCATAAGGCTCGTATAATATATACAGGGAGACCACAACGGTTTCCCTCTACAAATAATTTTGTTAACTTTTTAATTGACCGGCCGGCTTGTCGACGACGGCGGTCTCCGTCGTGCCGGATCATCCGGGCATGGATGACCGTCCGGCAATTAAAAAAGCGGCTAACCACGCCGCTTTTTTACGTATGCAGGCGCCACTCGATTCTCGGCGGCGGATTTGTCCTACTCAGAGCGTTCACCGACAAACAACAGATAAAACGAAAGGCCCAGTCTTTTTCGACTGAGCCTTTCAGACTATTTGATACCTTCTCAGCACGTACCGTGATGCCGGGCTGCAGGAATTCGATATAAGAGCTTATTTTGTAGATAGTACAAGTGCCAGTGTGTAATCCAGCAGGTCTACAAACTCAAGAAGGACCATGTAGTTATCTGTTTTCATTGGGATGCTTGGGAGGATCTTGTGGACAGGTAATGGTTGTCTGGTAAAAGGACAGGGCCATCGCCAATTGGAGTATTTTGTTGATAATGGTCTCTAGTTGAACGCTTCCATCTTCAATGTTGTGTCTAATTTTGAAGTTAACTTTGATTCCATTCTTTTGTTTGCCATGATGTGTGCGTTTGTGAGTTATATCGTGTATTCCAATTTGTGTGCAAGAATGTTTCCATCTTCTTTAAAATCAATACCTTTTAACTCGATTCTATTAACAAGGGTATCACTTCAAACTTGACTTCAGCACGTGTCTTGTAGTTACCATAATCTTGAAAAATATCATCTTCCTGTACATAACCTTCGGGCATGGCACTCTTGAAAAAGTCATGCTGTTTCATATGATCTGGGTATCTCGCGAAGCATTGAACACCATAACCGAAAGTAGTGACAAGTGTTGGCCATGGAACAGGTAGTTTTCTTCCAGTAGTGCAAATAAATTTAAGGGTAAGTTTTCCGTATGTTGCATCACCTTCACCCTCTCCACTGACAAAAAACTATGCCGTTTAACATCACCATCTAATTCAACAAGAATTGGGACAACTCCAGTGAAAAGTTCTCTCCTTTACTCATCATTCTTCTCCTCTTTAATGAATTCTTAACAAAATTATTTGTGAGGCTATTTCGTCCTCACCGAGTTCATCAGACCCGGAAAGCACATCCGGTGACAGCTTTAGCGTCGGGGACTGTACCGTACACCGCTGAGACCGCGGTCGTTAACCAGACAAACCACAACGCTCACCCGCCACCTGGTCGGTTCCTCGTCAGGAAAAAAGGCGACAACATAATGTGTCGCCTTTTTTTCTTTGCTTGCTTTGTAATCACTCGATGACCAAAAGTAAAAACCCGCCGAAGCGGGTTTTTTCAGGTGAAACTGACGCTAGCCGGTCTACTAGTAGCGGCCGCTGCAGTCCGGCAAAAAGGGCAAGGTGTCACCACCCTGCCCCTTTCTTTAAAACCGAAAAAGATTACTTCGCGTTATGCAGGCTTCCTCGCTCACTGACTCGCTGCGCTCGGTCGTTCGGCTGCGGCGAGCGGTATCAGCTCACTCAAAGGCGGTAATACGGTTATCCAGAATCAGGGATAACGCAGGAAAGAACATGTGAGCAAAAGGCCAGCAAAAGGCCAGGAACCGTAAAAAGGCCGCGTTGCTCGCGCATCCGCCACAGGCTCCACCCCTGACGAGCATCACAAAAATCGACGCTCAAGTCAGAGGTAGCGAAGTTCCGACAGGACTATAAAGATACCAGGCGTTTCCCCCTGGAAGCTCCCTCGTGCGCTCTCCTGTTCCGACCCTGCCGCTTACCGGATACCTGTTCCGCCTTTCTCCCTTTCGGGAAGCGTGGCGCTTTACCATAGCTGCCGCGCTACGTGTGTGGATTGGGATCTGCAGCGTCGCTCCAAGCTGGGGCTGTGGT
+
,(&(*/'%%%%&'%())))*1//0444&+)('(.<=<;-+)(%%)*211339<=DFEJGB?>?>44448771*>988:@=:9<CEJH@??@@BAAJGIJEFC=<9+''(23>?AIJEJJEC><((()8<AB?;;630+*+,(((()0331195666@-,,.449;CCAB776)'(0)**323201128;;>9852432/--077788;900//('''&$$('+,----,02))))),-((()5348>??@>?EHFCDEEIEEEEBA@;::7---*)+0)&'(+*'&'('&'')'&'((*'())686:*''''$$$$$&&*%##+&&&&&&&)*))(**))%%&&%%$%&&&&&%%%$&+.''''/<ABIBGJH?@>?7366BGJHHFHBCDCG@3228:9+)****()**/'&&&,<<@BH@21*A<=EGHEBCDFGGJJG@A@8322//.-//22101;;89:<ECGB??>AJDJCDJA@;=,+--16791*))*,(%%&)(*+4268<=;+*++-6=<=:-,,&$###%$%('(''(()&&&&)))(%%$&%%&0545454('&%)+'%%&4569=>=;854463//00:'&()/003655425..01669;95<93.//'&'%%&&&%%%%$%&$()('&'(/011)))(...+())')((+,+)'&&'),47+)*)0-++**)-/>AAA>=322.>@?A@AJGFGHA@@@HDIJFJJJJDBBBBD0<764:5.6666767=887666588JJE0...CDCDGDJBD<<66777J98878EB@?6@FEFJ===;;543&%%%'((+-14;;=99::/.../-..1;50++'&'&(('&&&%%$$&'&&&'()-./0210%%%&01004<>A?54549779443242../221-+/0/-,./'(('()'&&)(20/079<>>=;::=G>>=;<=;>A????DGHDFJEDJJHJA<88-%%%%'?=>?666798:DIDAABCGJHDGGHFAHIJJF644*'%%'())-+()),&&))&'+,-%$$()))(-,./*+*+($&&')(''))/*)***.25766:2000:837))*+EGGHED?BC??+**,,-.++)((),/169311937223221&'''00.**&%%%&&'+++))--,)*/68100//--.:::10011.)),((1/02ACFEFGFBCEHB@76335@FJ>DA?;?:::CABAAGB776122777602*****ABFFGEJEE7*''*@HDBFCCCC898<).(((4111120//01113///&'02<8+*)).(((344454355;2.-*)))))'*2,,+,--.-,)*--/368,6*)((.-+,&&%&,-.66,)''&(((*-0-)+++++*+(&&''++5+))/035''%&&(/47:?BAAHGGJFCJJJDCA@@BBFIJEHC@@CCGH>@AFA@@A200+()4/./*((''*+12459=@<<>2//'())/083//..&%%&%$$&()*((*)++++)(*&''()('''(%%(3320///7764446<=AAFJGGGA?BC99*))))&&&%'(((8:8898::88322011///--,)'&%%%)373368:;==;9:99;>@CADAA:=<==EB>==<11126CEABGDACBBEB==..+'((**'()+4577-::;=0003))))*&&&&*+.-,,,.-.--/4<<<:9984339:,)*&&&&)1((((*'()39CAAB>=>>;2102C:787449:<=AEFDCHFFFCCA;GEJJJGJJEIJHJGDDBAA812;9@989:10/./.))''''''''23755669<97720//580/.***'&&&'&'))+()(*,,*(()?:67455@AJJD?=??>>//../0242/,,++662123>BA8660,++++*()**2ED===898768658..0((%%'&(//+)))=<AC=>?@GGEGJHGGHFJJCBBJEIFJI=<;9;3)''(-'''%%(%&&,7'&%%&$#$&*&&****-/057445351/(0((42:411/0,'%%'')))''('(&'&&'&'(*&&&,,.7,++...44557:<<<99868A34<<=>;<<;?/.+*)%&***,/--;:><98EFDJJGH?>=<<5966553,***)('%*&&/.,)((,)45/,+)(('(%%%%'(**/13-----+(((05688JD?=:433492..-//4)(()4444BDDJFJIIGEEGBAA****,++,''''+,/,,++.+'100/*)))*,,(%&%$%#$%++.77:<CDDEIJGFJDJCEDGCEJHEGJJHECDAJBABCHJJHGHDJIIDBAADCI>1+**)+))333489665354555>;=54/-*(*,-'''(7;489::9016334:@:;FC7777:CA989<A>?@@AA??6344FCDFJFHJA?A?>623AB==>;>>BCFFJIAA7644,+)&'////.342:89>A@><8;>BJFCED:;=<555>;JDIJGIIJHFHDE;277JDFGJHEDDGJJFJJHJJGEDEGJGJ@GF:000../)+,1888==>?8755:;@ADJHDF>>>?;;:784335<>>BHJBACDJJFHJIFJGBFIHJJ>>>>CHGFJGFJFFGFD?BCHJJJJFHIHIIIFHEG?<?CDIDCFC:;8,&%+++763'&%%(')%%'&'&&'')),+&'/(,,''0/1003CA@@>?@?B>999999..('''(.11022''''==BCCFEE7755=87791112<@?DCJEBFCIIIIJGIGICDCABCDCGHE?<HJBA4470-,,&-<CBC<=<<>9:?@DBDC@?::;943-+*+-12,**+)''''/..0/-+(&&'--)')*-,,.271('%%%%$$'&(('*(%$%,+,/0*)))2+****0.()112585;==@ACCC@A665453300//++((%%&(.&1+++)))&&&&('')'%%&###$%%(*0/&&&))'&$%''%%(&(&&%$&((,..1../.7983666A<DJDJEDFG98<=BCD?767C<:77<CJJGHAGA=;<=D4//..'&&'/1---.6:@DHCCC@??555+++*((''*''()*+*%$%%(%%%%*')***)%#$$*,,-./58:;FHFEEDD6568D881000-//3:89C9:<GC766=;=>JJF===@HJCA=<;;<7><:;;<A?<447560-.3****0045-./2,((,.41.--0))((((/---8/.--0(/.,,)'').0/00/()))))-'''''32150'&&%*+,2644456:+&&*+*(%%&<81.--,,'&(&'')))''())'%$#$%',*-+'(%$%$###&'+-,-)(())*++11/*)&&')/11.,+*)'&'))*++,,,-)'''&%%((0)(&''49323:97754)))*+2EJDDDJG?@@<876776669=;1,'''(201<6564665>?:8,)*,)((/-/,,58('()64/+3??@9;?JFDE@B@C3224D7788>;<>;:8.,213611355,,,6660*+FJDFFEH?..,,,+*',<;93467>?<<54.+&&&%',>==<?CEDHIFI.-.3**('%%$$%#$%&)(''((,//..-/2132...3)**<A::96)((()''''''276:;>D=>>C>>=AEHHJHJJJDGFCG:::=GJGHCC777796+***08499=I:872/-,+&&%%&((()('()//447<>CAEADCD????IF=>=,+,-0+)))08=AAAA@CEFEEB555=GEDEHJFF40.,-+&$$%',88765+((((('&&%%&&***+2210)''(*,,.',+)+,-/-,1111.,**%%%%%%#$%$*/-+*+'((,,(('')0-1+)**--)(((&'&%((*,,,<:<?A=>?=:8:==?@BJJBBB64420//0-126((((282,,,%%'))+**)+565675452/77771())(()./385469998(((&''.1+++/++>ED888<E@@>5555=@@=<778>>::9:;884(888161//12+**(''($$&+$%((344,**+*($$&&&$$$&&&'1,/024,**.+*)*,)(((%$&&((()114++*(,00&&&&&&%$$$$(''$%%%%%$%%&22>==<655556434<<2325232432120)(*&'-+&%%%&&',,,'&&%&'(.**))*+''')'''&(&&&&)*29777=B@))))**)*(''*))&'-)*%(((((*)%%'))))'('(.)4125?FCJCGIIJJBBCBDJJJJHFFFFEDDHAB00/0==?>;:983332544201247769<?<:668:>98>G??@@EFJJJB><==?820000223;9998;6468?@@@GBJJJHIIJGJCBFB76666667;==55357891000--./..11/.00+)))*-,-,/-1EBEFCEEE?7884336:7666<777887*%$%%&%'(*12+)))+*,.59)&&&$%'02((('))*2222:)(''1..21-)((*((((221337?BCGJJGJFEEGIJJJA??;B=5//..,,((*('%%)/22297:;CGD843++22AGIIFHGJJIGHJJJFEDGFJFFJJ3891,+**,:(''&(:>BGHGJJDDEFJJFF?=<=@DA@?=222-,(*0,2'&&&'''.))%%'''++&%%),.//*22))%%%%&&*+&&%'%%/32110//)$%%%&&%$%$$&+,++)'''(&'&'(*)()'''(09;>C<<<;@99<;;::;;>20*%)**.>??@FDHGJHGCFBC76555/)(*(,467799988+++3>?2222;85561-+((().+*+,4108)(&##$@@99::?><973336;932225<>E?>88)((*15557*--,-11222..//69<?0**,--,,,,***.0,-4.(**49::>?AABGDD/-+&'''/((+*,56EEAB98,,+-.00)&&&(***--,.88=9=@>DEDEGEHJJJJFGDGGHJIFGBB@B?B?0+,*'%$#$$$%%&''%&795672211001233<G;999?AAAGIGIEEIHC?BIFHJE><=;;<961,,----+,''((+&%%%%,+++.,,/HGH@?@ABAC652,)578=?;99100///23==?@BIJEF@<<6669@@@>:<<;;<=;99:;A?8&&&,161:;<=C998A@55(%&.)#&###$'&'*+//=DEDEDFGIFGJJJJHGJFHHJIGIJBADE?=320,-(((+78==?DEFJEJD:8;<>A?:4443-('',/--1001278833/.$$$%&))(**'&&%$$&&(*+3++-.,(('%%#&''%&$##%'&&'**2.00/17872,-791((*+''''((((),/46;EEBB@A==>00009997:3238<8>DCA@DEJC98.FA??BED10..((((()27676?JAA5344-++++++44-,++-/)))(*(&&*+-0119?@BB22(&&&&%$$$%$&0022953011@CCA?:::;(&&'((&%'***)--3=5323111288:FJJHBDC-,,-/),&&&'00//1-****++,5,)('(((((/042....:;88>EGEEFJJJGJIJE@?ADHJJI>92265,+*4-(''('((($$%&'*('))%&'&%(2-)(*2&)(('()'&&*))&'&&)'++';;>GGC@@CEJGIDA@@@@+*)'&&&''//04/+$#$(&$$##$%&'()*&&$$'//-,,++())('%%%&%&))-('''/.-+,(*+../,,&&&%$$%'&$$&50...+,,/)''&(%)*,3323////3B@@B?@?@66::=>@>?:99:?=433442-+((*-'%%%%&'&'29;<AAA@?B?A?AA;<=666'&&&-&&(-2:;<=:<;;=;;19CGGFJIJGEJA=<997112311./0..-'&'**'&'%&.0256****6478622911)(()3(''''&'(%/-++,0+.((%#&')03:8944330./*)%%((**.,))**(:47...7:<A9>?JJHHGGBCBCHA@88@@,+**02000656><<;<5444.,,,(''*,,--,1002/366775544449.-''''%%%%'%&)())'.6//./('%$$$',&.433//5611+++4+-568?>=<><>?>?@?@CBCDCDCBGDJJ<4:5+)))-((21777CBB@64313((()ACCDCBCB;:9998985222:BF;;;;EECCCDDDFCAABDF<<<<A>===21..(((&$&,'4432238111FDDBEDCA@@BEFB?>?>;477789ABBA>>AAB<=<<A;:;:;=/.++))*&&'&')(,/++)))*-***+,256=<<=>@E=>>>FJB::::@=;<92..49@>>>@;999==>=?@<8622*)++-+)(*,*)*)(**+--/=AA@=:;71=><=955//-,..))*40/-.0121)))*01.)(((&'((2.-.*()*&&'*.,(&%&)61/**320((&)*('')---+-,,*($%%&',*)*2)((()--..2/.(()(*'%%%%&&(--./(&&&'&&%(((()236967))*&))))))*1984666&&%%%%%&&&&%$$%,-/0<AB?:;88...-,)'&&)0''&&)))**/*(+3:445509970+++418777HJFGCBGJJJJGDCAJHJJ?CDDFCD@@@8999;5//.-,./+'&'''*++4/'''67684455>DFEG877311169:=>D<;:<B00//2.5653:GG<<<DB???@=9*-01***,0/.-+)'(3+/0.)()--4/-**8?:888?=<=:FJJFJFFA@@@C?AB777*)))>=>=888;5335<=7786,,,,***++/7DJJGJJBA@>;;98:,,+&')16;:;@@FIFFJJ<<<76557744/*%%%%$$$%%)0,,++'',/0./9/@@>@?@@?BJHEEFJIJJJFJGFCDIJJJJJGDDJJEDJ?>=B8641/--+--(/0)''')&&&'('')*(&'',((%&()55;;=5545***+1..=EEJ73125:5)))),+))'&&&)'''(,'&%$$$$%'+*),.,-('&%%%%(+)56=??@=<<77>>@;;>:2226:80+,3=BAC6556=@D>7<1=??EJBDCCDJFHEHFEJJJGFFDF0--;><::<9:56872-)/89HGJEJJIEE@@?;6*))'(((*+))()*((('%%&)*((&&'()%%%'')'''()))*+++,++,./0000016>,,,*%
@Glass_T7V_6_D3_12_3_8
GAAAAGAATATAGGTGAAAATAGCTTTTGATAATCTCATGACCAAAATCCCTTAACGTGAGTTTTCGTTCCACTGACGTAGGACCCCCATGTGAGAAGATCGGAAAAAATCTGTTCAATCCTTTTTTTCTGCGCGTAATCTGCTGCTTGCAAACAAAAAAAACCACCGCTACCAGCGGTGGTTTGTTTGCCGGATCAAGAGCTACCAACTCTTTTTCCGAAGGTAACTGGCTTCAGCAGAGCGCAGATACAAATACTTTTCTTGCTCGTGTAGCCGTAGTTAGGCCAGCCGCTTCAAGACTGTGAGCACCGCCTACATACCTCGCTCTGCTAATCCTGTTCTACAGTGGCTGCTGCCAGTGGCGATAAGTCGTGTCTTACCGGGTTGGACTCAAGACGATAGTTACCGGATAAGGCGCAGCGGTCGGGCTGAACGGGGGGTTCGTGCACACAGCCCAGCTTGGAGCGAACGACCTACACGAAGCTGTGATACCTCTAGCGTGAGCTATGAGAAAGCGCCACGCTTCCCGAAGGGAGAAAGGCGGACAGGTATCCGGTAAGCAGCAGTACGAACAGGAGAGCACGAGGGAGGCTGCGGGGGAAACGTCGTTGCTATAAGTCCCTGTCGGGTTTCGCCACCTCTGACTTGAGCGTCGATTTTTGTGATGCTCGTCAGGGGGGCGGAGCCTGTGGAAAAACGCCAGCAACGCGGCTTTTTTCATTTCCTTGGCTTTTTGCTGGCCTTTTGCTCACATGTTCTTTCCTGCATTGCCTGATTCTGTGGATAACCGTATTACCACCTTGAGTGAGCTGATACCGCTGCGCCCGCAGCGGAACGACCGGCCCAGCGAGTCGGTCCGCGAGGAAGCCTGCATAACGCGAAGTAATCTTTTCAGTTAGAAAAAGGGCAGGGTGGTGACACCTGCCCTTTTTGCCGGACTGCAGCGGCCGCTACTAGTAGACCGGCTAGCGTCAGTTTCACCTGTTTTACGTAAAAACCCGCTTCGGCGGGTTTCTTGTTGGTCATCGAGTGATTACAAAGCAAGCAAAGAAAAAAGGCGACAGATTACTCTGTCGCCTTTTTGTAAGTAACTAGGTGGCGGGCTGGCGTAGTGGTTTGTCTGGTCAACCACCGCGGTCTCAGTGGTCTGATTAAACCCCGACGTGCACAGCTGTCACCGGATGTGCTTTCCGGTCTGATGGTCCGTTGAGGACGAAACAGCCTCTACAAATAATTGTGTTTAAGAATTCATTAAAGAGGAGAAAGGTACCATGAGTAAAGGAGAAGAACTTTTCACTGGAGTTGTCCCAATTCTTGTTGAAGTAATGGTGATGTTAATGGGCACAAATTTTCTGTCAGTGGAGAGGGTGAAGGTGATGCAACATACGGAAAACTTACCCCTAATTTATTTGCACTACTGGAAAACTACCTGTTCCATGGCCAACACTTGTAGCTACTTTGGGTATGGTGTTCTGAATGCTTTGCGAGATACCCAAATCATATGAAACAGCATGACTTTTTCAAGAGTGCCATGCCCGAAGGTTATGTACAGGAAAGAACTATATTTTTCAAAGATGACGGGAACTACAAGACACGTGCTGAAGTCAAGTTTGAAGGTGATACCCTTGTTAATAGAATCGAGTTAAAAGGTATTGATTTTAAAGAAGATGGAAACATTCTTGGACACAAATTGGAATACAACTATAACTCACACAATGTATACATCATGGCAGACAAACAAAAGAATGGAATCAAAGTTAACTTCAAAATTAGACACAACATTGAAGATGGAAGCGTTCAACTAGCAGACCATTATCAACAAAATACTCCAATTGGCGATGGCCCTGTCCTTTTACCAGACAACCATTACCCTGTAGCACAATCTGCCCTTTCGAAGAATCCCAACGAAAAGAGAGACCACATGGTCCTTCTTAGTTGTAACAGCTGCTTGGGATTACACATGGCATGGATAATTTCTACAAATAAAAGCTTGATATCGAATTCCTGCAGCCCGGGGGATCCCATGGTACACGTGCTAGAGGCATCAAATAAAACGAAAGGCTCAGTCGAAAGACTGGGCCTTTCGTTTTATCTGTTGTTTGTAGGTGAACGCTCTCCTTCGAGTCGACAAATCCGCCGCCCTAAAATGAGTGGCGCCTGCAGACGTCGTACAATCGATACAGATAATCCTGACGACGGAGACCGCCGTGGTGGACGGCCGCAGTTAATTAAAAAGTTAAACAAAATTATTTGTAGAGGGAAACCGTTGTGGTCTTTTTCTAAATATGTTATTCAGGCCTTATGCATGCCCGTAAAGTTATCCAGCAACCGCTGATCAACCTTAGGGCAGCGGATCGGGACGACGTGATCACTGTGCTCGAGGTGAAGACAAAGGGCCTCGTGATACGCCTATTTTTTATAGGCTGTGATGATAATAATGAGGCTTGACGTCAAGTATTACGCCCCGCCCTGCCACTCATCGCAGTACTCTAGAAGCGGCCGCGAATTCCAGAAATCATCCTTAGCGAAAGCTAAGGATTTTTTTATCTGAAATTCTGCCTCGTGATACGCCTATTTTTATAGGTTAATGTCATGATAATAATGGTTTCTTAGACATTCAGGTGGCACTCGAGTTTGAATAGGCGCGTAAGAGGTTCCGACTTTTCACCATAATGAAATAAGATCACTACCGGGCGTATTTTTTGAGTTATCGAGATTTTCAGGAGCTAAGGAAGCTAAAATGGAGAAAAAAATCACTGGATATACCACCGTTGATATATCCCGATGGTGACAAAGACGTTGAGGCATTTCAGTAGATATACTCAATGTACCTATAACCAGACCGTTCAGCTGGATATTACGGCCTTTTTAAAGACCGTAAAGAAAAATAAGCACAAGTTTTATCCGGCCTTTATTCACATTCTTGCCCGCCTGATGAATGCTCATCCGGAATTTGGTATCGGCAATGAAAGACGGTGAGCTGGTGATATGGGATAGTGTTCACCCTTGTTACACCGTTTTCCATGAGCAAACTGAAACGTTTTCATCGCTCTGGAGTGAATACCACGACGATTTCCGGCAGTTTCTACACATATATTCGCAAGATGTGGCGTGTTACGGTGGAGCACCAGCCTGTTTCCTTAAAGGCGTTATTGAGAATATGTTTTTTCGTCTCAGCCAATCGCTGGGTGAGTTTCACCAGTTTCGTTAAACGTGGCCGATCTGGACAACTTGTTCGCCCCGTTTCACCATGGGCAAATATTATACGCAAGGCGACAAGGTGCTGATGCCGCTGGCGATTCAGGTTCATCATGCCGTTTGTGATGGCTTGGTGTGGGCGGAATTGCTTAATGAATTTAAGCATATGCGATGAGTGGCAGGGCGGGGCGTAATTTGATATGAAGTCGCTTGGACTCCTGTTTGATAAATCCAGTAATGACCTCAGAACTCCATCTGGATTTGTTCAGAACGCTCGGTTGCCACGGGCGTTTTTTGTCTTGAGTAAATCCAGACCTCAGCTGTCAGACCAAGTTTACTCATATATACTTTAGATCAATTTAAAACTTCT
+
#$%(,,,-,--,.12796*)*'&&&+22277.--.>32225<<<<?GJGJ@A?8:>?@33347>?101437((((2++,&&''(.()6)(('))(('$&'%%$#$(*%%'$($$%%&&&,00/219CB;89:>>AJEJJHFGDDDCGC??998795:ABCCEDFCEHCEDCCB<=<8993.&''*))'%&&%.+,//./2;;?::=A@IEGJJEFJHJFIGJJGHHIG<<<<EB><BG;:>=:91///,+'(,+(&&%$$%',''(&&&'><=>@775334+***+)&%%&''+&&&%&''&(&&&%%%&&'),..01>ADF==GHJHJJJGEJIDH<;9+-*+''+,:;=A@CAC@=AAFJD99997777IJJEJDJ?>;9>>DEEDEJDIFJJEFEGDEEJGGJA<@HJHEFGJDDDHFIEDICBCCHGJHFD=<=JJ:978;<>>??A:::;7200;3,-8:;00004445B@@>>/.33233AA@@CBBH*)+()56@?CAAEE,)*)):7>?CFCEDFIGEJC==>?DGGEBBDACG<;:532440.'&&'&&%%&''(%%#####%((()()((&%&'&''---+*+(&%'+:@@3220'$$$%&',***('(,,/+,,++,,8>>:;<<;>>=>=127;??@BHGHFA>>>AAA>>>ADHFEECC:2123C>5210/05593323?BEGBB?B=<==99912--.('*+,,(('',/41-((+(&''+*,.+,9;@BDF>88100..//.+,3,(**'&%%'%$%%'(((+()*-,,,,,+++,)(($&&$%%+,$('(*31--,:;77734434///-(5550''((+)(%&%%%$%#%))+*+)&%%''&'(0/00EC>>>>>??GDDCC@ACDHDD@6557<+'&%&$$$&(1578:=8;<=C?==;;5-,,/();:>9=;A4333=;///;::@CHEHEIFHDB;;A@EFHHFEEIJFHJH@---993AGHFIHJFJHEABBEDJICCCA@>522DC<--*)1*((''('7:CGJGGCDFJIFHJJHGFGGIEJFIGJBBEFFGHIGDGEDC?<<<;;;6321.,+,03320(&%&&%%&()'',-4655:;:9)(((+))+,531100,,-.1,+**+((('+++-,++'))(**'$$$%&$(('''..5<;<;<=>=<:99888@EEJIGEC<643113-2001224.'''))/)%$&/-'''':>877791001,+,-+))*+++,4.,1211.,'&&&)+567=<5DFEJJJJGFEDDDCDHAA:=:&&%)652&'',,,58899GGHFCD@>F>DDJFFI>;;62**+++.1798665566566566677423485--,.0068899877567677776643334564222000257655322211&(*5871112555221211688:855334454474655777866666631001155631647--555420&'%%&'//0/1*'&',/23456277544433336778776555555<=<:643223347664452/../5354543335644666444554445:<3++++./+*('&'(+,,,))*+/101411138767655455455532244433222479966555522221.../6666865553443330100775432232389944401110433522545546644446764221255676522224321335554434522223;::::<8---655755544434455667899:776444455454222354444447540///6998666766668643233576777321134761212422235566875446;:9887443323356320120+-,-,++/10111255577;8.--(00-/44*))&()230//0666659733211100,,0**/0/12341+*+('''%&(((('&'(34446754344333(''',,558322285//..0/..+('''*'.267533357;:E?<3398((')2,,&'()//1*)**,,57=??>?@BDJF@@BGJJDE6555777:<B333229<:8:;..-.430001;<C?8@?66)(()+++,2++(()**+%$%&*)('(+,*/,,4<?=A@BA+(((+'&',9BC7765886311&&%%%$%$$%&'&(&%$%&)***+?>AB@<<<=DA@=9:)))(*)&%%%$$#$$%&$$&%%%).21;CJIEE@177EAAEGJJJEFEBEAAFHHDIJFHJCCB@@;1,(''(./)'$$&-./--+&&((*))(,()-.00:7+**66DDEHJJJJJFEIIFGFGF555&&&&&&&&.;34898@??11112000;?11116233-+,,-;66<543575++++*(&'&')&%('(()3>IGCBBFH==89>CB54-((&$##%'((39556455'&%%$$&')++,-+**.,+*)+'')('&''/46788ACCECB<<86211/)()()59DCDAB5543432//4488DC@DA>?(8(*IJJIJJIFDEDHJJCJ>EJJCBACCFJIFH?>98868=>?DJJGEFFJGJJJJIJJFHGDJIHJHJDCCCFH<<<88811129)('$%'())))*118BC@===<0-,,+*&&&%''''**))))(()*()((%%%%,-.....,...101221./,+,,==??CEA?=:///.1--0@8656>>?/../8::CH???@EFGDEHHJJJIIJJFJIGB<<;=8<@@2-.0>?@FGGEJF=97.++().)+./1-.)(.&))*.-)''$$$%&$$$%%$$$%%%&&$%%%###$$%%'*),33:@:;:81222<>910/-++,-46587:=?IHA:=AABJJIJJJFFJJIEC=67=G<6-'''''(--.../111687;:9689;>@DE9888@=>A7997CFJBA@AAAHECGJABA655---.07567/..-.-++*+,,,651660/110111=888>FD994448:52222?:;==<BB;<@99EEHGJGJIC?8FADFJ:::;AABJFH;<<<JEDD>?@B=;>@@@CBFCBB=;9:<=CEEFEFA@=>BFJIGHHIFJGDCEAGHJJJJJGEJJJJJJFCAAA@?.*&%%$##$$$%%%%%'5)''**1+0+,875''&'**-556BCEEBAC><9:=1.--...:;;554-+))),-:6544674&&&%'$$'%$$$&&&'-../09((((***../2/0)''''(*--)'(',)&&&&)./@FJJFHIDFEJECEBDEIIGIJEFFIIJJIJJHJJHGFJE78HCBBCJICFIJIIGJIJJEEBABJGFBAC+++,(&&&&'%$%%''%())'(-.15733312.(&&&$$$&((<<=:7779FH=??BD>98980/++////3521-&%$$%&&&'''&'277997;/*731-,,/.//;:::7985865:>@CHBB>J@@?AJHJJJJJGJJGFG<;;:988:A@@22''+,*&&&(04*)(&'%&)**-&&&&*(())*)&((24E555489IEGJIJJCEECJHGEIGCFHC,&%%$$$$,0)446444-)
@Glass_T7V_6_D3_12_3_9
GGAGAAGAACTTTTCACTGGAGTTGTCCCAATTCTTGTTGAATTAGATGGTGATGTTAATGGGCACAAATTTTCTGTCAGTGGAGAGGGTGAAGGTGATGCAACATACGGAAAACTTACCCCTAAATTTATTTGCACTACTGGAAAACTACCTGTTCCATGGCCAACACTTGTCACTACTTTCCGTTATGGTGTTCAATGCTTTGCGAGATACCCGAATCATATGAAACAGCATCAACTTTAAGAGTGCCATGCCCGAAGGTTATGTACAGGAAAGAACTATATTTTTCAAAGATGACGGGAACTACAAGACACGTGCTGAAGTCAAGTTTGAAGGTGATACCCTTGTTAATAGAATCGAGTTAAAAGGTATTGATTTTAAAGAAGATGGAAACATTCTTGGACACAAATTGGAATACAACTATAACTCACACAATGTATACATCATGGCAGACAAACAAAAGAATGGAATCAAAGTTAACTTCAAAATTAGACACAACATTGAAGATGGAAGCGTTCAACTAGCAGACCATTATCAACAAAATACTCCAATTGGCGATGGCCCTGTCCTTTTACCAGACAACCATTACCTGTCCACACAATCTGCCCTTTCAAAAATCCCAACGAAAAGAGAGACCACATGGTCCTTCTTGAGTTGTAACAGCTGCTGGGATTACACATGGCATGGATAATCTCTACAAATAAAAGCTTGATATCGAATTCCTGCAGCCGGGGGATCCCATGGTACGCGTGCTAGAGGCATCAAATAAAACGAAAGGCTCAGTCGAAAGACTGGGCCTTTCGTTTGTCGGTGAACGCTCTCCTGCGTAGGACAAATCCGCCGCCCTCAAGTCAGTGGCGCCTGCAGACGTAAAAAAGCGGCGTGGTTAGCCGCTTTTTTAATTGCCGGACGTACGATCGATGCCCGGATGATCCTGACGACGGAGACCACCATCATGGACGAGCCGGCCGTTAATTAAAAAGTTAAACAAAATTATTTGTAGAGGGAAACCGTTGTGGTCTCCCTGAATATATTATACGAGCCTTATGCATGCCCGTAAAGTTATCCAGCAACCACTCATAGACCTAGGGCAGCAGATAGGGACGACGTGGTGTTAGCTGTGCTCGAGGTGAAGACGAAAGGGCCTCGTGATACGCCTATTTTTATAGGTTAATGTCATGATAATAATGGTTTCTTAGACGTCGAGTCTTACGCCCCGCCCTGCCACTCATCGCAGTACTCTAGAAGCGGCCGCGAATTCCAGAAATCATCCTTAGCGAAAGCTAAGGATTTTTTTATCTGAAATTCTGCCTCGTGATACGCCTATTTTTATAGGTTAATGTCATGATAATAATGGTTTCTTAGACGTCAGGTGGCACTCGAGTTAATCGGGCACGTAAGAGGTTCCAACTTTCACCATAATGAAATAAGATCACTACCGGGCGTATTTTTGAGTTATCGAGATTTTCAGGAGCTAAGGAAGCTAAAATGGAGAAAAAAATCACTGGATATACCACCGTTGATATATCCCAATGGCATCGTAAAGAACATTTTGAGGCATTTCAGTCAGTTGCTCAATGTACCTATAACCAGACCGTTCAGCTGGATATTACGGCCTTTTTAAAGACCGTAAAGAAAAATAAGCACAAGTTTTATCCGGCCTTTATTCACATCTTTGCCCGCCTGATGAATGCTCATCCGGAATTTCGTATGGCAATGAAAGACGGTGAGCTGGTGATATGGGATAGTGTTGCACCCTTGTTACACCGTTTTCCATGAGCAAACTGAAACGTTTTCATCGCTCTGGAGTGAATACCACGACGATTTCCGGCAGTTTCTACACATATATTCGCCAAGATGTGGCGTGTTACGGTGAAAACCTGGCCTATTTCCCTAAAGGGTTTATTGAGAATATGTTTTGAGTTCTTCAGCCAATCCCTGGTAGGTTTCACCAGTTTTGATTTAAACGTGGCCGAAGAAGTGTCAACTTCTTCGCCCCCGTTTTCACCATGGGCAAATATTATACGCAAGGCGACAAGGTGCTGATGCCGCTGGCGATTCAGGTTCATCATGCCGTTTGTCATGGCTTCCATGTCGGCAGAATGCTTAATGAATTACAACAGTACTGCGATGAGTGGCAGGGCGGGGCGTAATTTGATATCGAGCTCGCTTGGACTCCTGTTGATAGATCCAGTAATGACCTCAGAACTCCATCTGGATTTGTTCAGAACGCTCGGTTGCCACCGGGCGTTTTTTATTGGTGAGAATCCAAGCCTCGAGCTGTCAGACCAAGTTTACTCATATATACTTTAGATTGATTTAAAACTTCATTTTTAATTTAAAAGGATCTAGGTGAAAATCCTTTTTGATAATCTCATGACCAAAATCCCTTAACGTGAGTTTTCGTTCCCACTGAGCATGAGACCCCGTCAAAATTCAAGGAATTTTCTTGAGATCCTTTTTTTCTGCGCGTAATCTGCTGCTTGCAAACAAAAAAACCACCGCTACCAGCGGTGGTTTGCTTGCCGGATCAAGAGCTACCAACTCTTTTTCCGAAGGTAACTGGCTTCAGCAGAGCGCAGATACCAAATACTGTTCTTCTAGTGTAGCCGTAGTTGGCCACCACTTCAAGAACTCTGTAGCACCGCCTACATACCTCGCTCTGCTAATCCTGTTACCAGTGGCTGCTGCCAGTGGCGATAAGTCGTGTCTTACCGGGTTGGACTCAAGACGATAGTTACCGGATAAGGCGCAGCGGTCGGGCTGAACGGGGGGTTCGTGCACACAGCCCAGCTTGGAGCGAACGACCTACACCGAACTGAGATACCTACAGCGTGAGCTATGAGAAGCGCCACGCTTCCCGAAGGGAGAAAGGCGGACAGGTATCCGGTAAGCGGCAGGGTCGGAACAGGAGAGCGCACAAGGAGGAACTTCAGGGGGAAACGCGTCGATCTTTATAGTCCTGTCGGGTTTCGCCACCTCTGACTTGAGCGTCGATTTTTGTGATGCTCGTCAGGGGGGCGGAGCCTGTGGAAAAACGCCAGCAACGCGGCCTTTTTACGGTTCCTGGCCTTTTGCTGGCCTTTTGCTCACATGTTCTTTCCTGCGTTATCCCCTGATTCTGGATGACCGTATTACCGCCTTTGAGTGAGCTGATACCGCTCGCCGCAGCCGAACAACCAGCGCAGCGAGTCGTGAGCGAGGAAGCCTGCATAACGCGAAGTAATCTTTTCGGTTTTAAAGAAAAAGGGCAGGGTGGTGACACCTTGCCTTTTTTGCGACTGCAGCGGCCGCTACTAGTAGACCGGCTAGCGTCAGTTTCACCTGTTTTACGTAAAAACCCGCTTCGGCGGGTTTTTCTCTTTGGTCATCGAGTGATTACAAAGCAAGCAAAGAAAAAAAGGCGACAGATCACTATCTAGCACATTTTCCTGACTCATAACTTAGGTGGCGGGCTAGCGTCGTGGTTTGTCTGGTCAACCACCGCGGTCTCAGTGGTGTACGGTACAAACCCCGACGTAGCTGTCACCGGATGTGCTTTGAGTATGATGAGTCCGTGGAGAGAAACAGCCTCTACAAATAATTTTGTTTAAGAATTTTTTAAAGAGGAGAAAGGTAGAA
+
<=JGJHECC??@JDFJGJFGJGEIHJJFDAJ>H5>=:565599JECCGGFIJJGJGJJIJIIJHGG;9764443/./33338JJEFB@FFGJFHJJEI@>=<>?@A::40+,)'&&''***))&(<?JJ>>>?JJEJJDBC>?GJJJ====GJJGJAH?AHDEJGJF>==?CFEECECB>;6-(%%(./&&&%%%%&((1---78CDFEDGJDD?0../47731122=<842+*&&'&')*&%&-+/,,555<<=<7=>BJGIIIGD>;2155CFJJGJJJHEEIJCI=<<=@JIJJFDDCDEJJHJJFJHJJJGJHEJJGJHJHFDDFJJGGJDJJJJJIIJHJJJJGJJGJFDCBCCDCHIEJJJHJJJFJJGFGJJJIIJHJHFJEFJJHE@@@?HDDJJJJGFJGEJBJJJJJJHFJJJJJJJJJJJFJHJJJFGFJFJJHHJJJJJFJGIJJIFIHIJJFGJ:9J9ICBBACCBFJFJHHJJJIJHJGEDJHJEJJJJHJHIJIIJHJHEGCEEGHJGJJJJJJJJHHGGHFHEJJJJJJHJJJJJJIJIIGHGGFIGJIFJHDD>999;F<???@AEGJEGEIJJIJJGEJDJJFFJJFF>0(=513338669H=<<<;<<CJGC??GIJJFEHG8778;7711/*)))/-2((()+()*&'&))<<==FGGEEJJJHH=<<=4445JEJJJFHEJADBJG::3333IJJJDIDHEFCDD::50*=?EJE>?JCCHJEIHDJFJIGII?>>>JJJJJJJEJJGJJIJIGJHJJH76661111>E../22@F@;C@,&&)4.//055;<<8:88''''0/+'''))/2.--3)(')*&&&7<'&&&*)&'')24***+77443223117DDFDC??><<..-----/9@B?A?ADEIJGFJJIJJJGJDB<<<=<==?GJA;;89*((/9:78=99:<BA@?==''''*)))((***(()16<=BB@><=<646<=C=><-9;A::<JEJB?BA@C1,,,/69?86;9<?@B@?@AA@AEFADJJJJIEJEFGHIJJJJJJJJJFJHIJJJJJJJIJIJFIGEGJGJJJJJJEJJJJHHJJJEJHFJJGJEFGIHGJFHJGJEGJIJJHJJEDDGEGDGJGEJJEJJFJC=333:@@@ECEEC==>>IJF6661**4?BJEHFFHJJIIJJJJJJIJIJIDJJGJGJJJJHI66666B@2222.---444:>;8::<JFEJGJGFFJHHGJIJIFDEC==?@JJJFJI@@>///16>=>JJJJJIJJJJJEIEJJHJGG?4254420///05476<<?CGJI>>;;=68@CEJJJJGFJJGJJJJJJJJJGIJJHIJJJEDGFJIJJJJJJJJJJJFJ==>>>IBCBAJJJJFGGDA:994+**-111@FFBDEFHJFJGHJJ9--.8@=EJGJJBEC@DBJG;86:757665778;EEEFEJJJJJCCBBJIGJIIGJFGJJDCEDCJJJIJGIIHJJHJJJJJJJJJHIJJJJJJHJIHJJGJJJJIJJJJIJJJJHIJJJHJJJJJJFGJJJJFHFEJGIG999:@777EH7777'&%$%$%%*@BEDDJIJJBDEJJJHJJJGJIJGGJI7666JFHJGJJGHFFDJJJJJHJGJIIHDHJJGJJJI96:;<>>FEFJ;3317544EEDBFFFJJJHIE9**)+''*7/:;;:::DHJI>=<<@BA..<<B>HJJJDGDFHFG@?@@JJJJHJJJJEGJAA@AEJJGJGJE?433910***/1*+,,:;FJBJJHJJHJJEJJE>A5G>=<;;:;?JDFGHJIJJJJJGJIIJGJFJJJJGIJJJJJJJF@>>JJJIJJHJJGJIJJFCA43'&&')*(*&%(/-+-48?AJFIJFJJDHCDBEI;::@JHA??@DIJEFHFJJGHA@BJJJJHJHJGJJJJGFJEJDBB?*))*5665..BECBAAADDB22))''''32??@@IJHJHHHIIJJJHJ65100-)&&&)--,.)%%%&-//02235@3*?>>??FCA?AAC>>@FJJJJIJHDF?>331((&&&*.-....:;:;;DDJGIJJGFJHEJGJ>?JEGBCCIGJJJJG@DFJI/..,./552534=>CCEJGHHJGJGA<9;@JJEJHFGJIJGJIJJJJJHIJEGHJIJJDFJHJHHFJJGDDCBBC@@?@CDHJJGHDAC@BBBJJIGDGJB+''(4*)))('*')../55/.--;@B?A@BFJJJJHJFFJJJJJJGJFFJFJJJJJJIFJJJJJJHJAA@@EJG@<31129567988<?>AAEDFFDIJJJJHFEEB<EBJIJFC6556HJGHJJIJJB4****((''*&+09433.347BGFFIDFHAABA<+))))))2021-(''')+,0:>=?ACBCBC@?A@?JJBCGHJIJJJJJJJBDBEED?EF>++++42)))'())''&&&',347//**(&*(($%&%*(''',.)((&620--BABACDDIGDDDJJCEGIJBAA@JC0///GJDJIJJJJJJFEDCDJFJJGIJIJJJJGIFIHHA6663444=+=1///;;<BABIJJJJJJHJGJJJGJJJHJJJJJ>=<=A?@AHJJJJJJGJJJGIJGEHHGJGJJJJDFIHJJHHJDEDFCJI322/&&'(**.3445=>DFFIEHHD@?222/.+(+/3>>?ABFJJ=3333CDEDJHHGJJJJHFJJHJJJJJJJJJJJJJIJJFC2121=<>==@AEEBC@<<9?DA?<<;@B?2000/++8AC@A7JHDJIJJCEEECB?@BCFC@<22021111AACJJG@>=>AGJBDBCCBCIIEA?;60/2=0-,--4668400@DB9>AAHIEFJGEJEFJJJIIJGA@A>?@?))(,6%<=?@@??BIE;9@<JEFFJJIFGHFJIGGIEDCEFFDDJHJJFJFIGJJHJJJJGFGHJIDCCBJJGDFG?>.-,,,,-,)&'(&%'*+:??<64)('''&%%&,...5:ABCJ1JJ9888=?>?<>@*CGFEGBEDHB>AFCDBHHJDHJJJIFJJFGHH@7641+++DAA@CDGEB@CFB99BFGJFC??96:6699;FBBECCC><6&%%%&(''&()*=?DAA?=F1112GJGGEJFIJFJJJJJFJJ>=J9FIJJG;FGFGJJ=<./640/.0'&&&(())**,0*111;/-//.%%(*<>AEEJJCDC>=?ADJIDAA7113)((*,--684346;:76221667<==<8JEEBB??ABCAA?@???BCBJFGIJJH<:9:JHIIIHJG;>=DFFEIHJJJFJJJHGJ>>=<?500)*)(*,+/--,//878<DDE:999@B?33303999CEJE>=<00009::@;BDA@>>DEJDDCBBDHGJJGJFDCB?A@A?>=8588<,+('+8+;<4333777>DFJEJHJJJHJ?>>=?C=<767=ACFGHDFFD<:9:5343*('&####$&$$):9>888::;44FJDFHEFDJJGICCCBJ655//-,-->BCH7666/..,,*'&&(31355A>?=;<<@JHHIDC8888?,+++---'&',+*+/:65++++*,+-//0)))-&'&'''$%(''''(&&'*('/****;<8799=9999AAEFJHJJJJJDFFGEEA6692013-)1235547:=>952(%$%
@Glass_T7V_6_D3_12_3_10
AAGAATATCTTTAAATCCTTTTTTGCGCGTAATCTGCTGCTTGCAAACAAAAAAACCACCGCTACCAGCGGTGGTTTGTTTTACCGGATAGAAGCTACCAACTCTTTTTCCGAAGGTAACTGGCTTCAGCAGAGCGCAGATACCAAATACTGTTCTTCTAGTGTAGCCGTAGTTCGGCCACCACTTCCAAGAACTGTAGCGCCGCCTACATCCTCGCTCCTTTCTAATCCTGTTACCAGTGGCTGCTGCCAGTGGCGATAAGTCGTGTCTTACCGGGTTGGACTCAAGACGATAGTTACCCGGATAAGGCGCAGCGGTCGGGCTGAACAGGGAGCTGGTGCACAGCCAGCTTGGAGCGAACGACCTACACGCGAACTAAATGTGGCTCTGAGAAAGCGCAGCGCTTCCCGAAGGGGAGAAAGGCGGACAGGTATCCGGTAAGCGGCAGGGTGGGAACAGGAGAGCGCACGAGGGAGCTTCCGGGGGAAACGCGTGGTTTTTTTATAGTCCTGTCGGGTTTCGCCACCTATTGAGCTTGACGTCGAACTTTGTGATGCTCGTATGGGGGGCGGAGCCTGTGGAAAAACGCCAGCAACGCGGCCTTTTTTCGGTTACCTGGCCTTTTGCTGGCCTTTTGCTCACATGTTCTTCCTGCGTTATCCCCTGATCTGTGGATAACCGTATTACCGCCTTCGAGTGAGCTGATACCGCTCGCCGCAGCCGAACGACCGAGCGCAGCGAGTCAGTGAGCGAGGAAGCCTGCATAACGCGAAGTAATCTTTTCGGTTTTAAAGAAAAAGGGCAGGGTGGTGACACCTTGCCCTTTTTTACCGGACTGCAGCGGCCGCTACTCGTAGACCGGCTAGTGGGCCTTTTCACCTGTTTTACATAAAACCCGCTTGGCGGGTTTTTTATTTTGGTCATCGAGTGATTACAAAGCAAGCAAAGAAAAAGAGCGACAGATTACTCTGTCGCCTTTTTCCTGACTGATAACTAGTGGCTAGCGTCGTGGTTTGTCTGGTCAACCACCAACTGTCCAGTGGTGTACGGTCCGAGAAAACCCAGACGTGCACAGCTGTCACCGGATGTGCTTCCGGTCTGATGGTCCCCGTGAGGACAAACAGCCTCTACAAATAATTTTGTTTTAAGAATTCATTAAAGAGGAGAAAGGTACCATGAGTAAAGGAGAAGAACTTTTCACTGGAGTTGTCCCAATTCTTGTTGAATTAGATGGTGATGTTAATGGGCACAAATTTTCTGTAGTGGAGAGGGTGAAGGTGATGCAACATACGGAAAACTTACCCTTAAATTTATTTGCACTACTGGAAAACTACCTGTTCCATGGCCAACACTTGTCACTACTTTCGGTTATGGAGTACTGAGGATCCCAAATCATATGAAACAGCATGACTTTTCAAGAGTGCCAGTGCCGAAAAGGCTATCTACAGGAAAGAACTATATTTTTAAAAATCCTCGGGAACTACGACACGTGTTAAAGATGACAATTTCAAGGTGGTGCCTTGGTGCTGGAACTGGCAGAAACGGAACTATTTTGAGATGGAAACATTCTTCGGACACAATTGGAATACAACTATAACTCACACAATGTATACATCATGGCAGACAAACAAAAGAATGGAATCAAAGTTAACTTCAAAATTAGACACAACATTGAAGATGGAAGCGTTCAACTAGCAGACCATTATCAACAAAATACTCCAATTGGCGATGGCCCTGTCCTTTTACCAGACAACCATTACCTGTCCACACAATCTGCCTTTCCGGGAAGAGAATCCCAACGAAAAGAGAGACCACATGGTCCTCTTCATTGTAACAGCTGCTGGGATTACACATGGCATTGATAATCTCTACCGAATCAAAAGCTTCGATATCGAATTCCTGCAGCCCGGGGGATCCCATGGTACGCGTGCTAGAGGCATCAAATAAAACGAAAGGCTACATGAGAAGACTGGGCCTTTCGTTTTATCTGTTGTTTGTCGGTGAACGCTCTTCCTGGAGTCAGCCAAGATGCGCAAACTTCCTGGAGTGAATCGGCCTGCAACGTGAGCATGCGCTTTTTAACATACCAGACGTACAATGATGCCGGATAATCCTGACGACGGAGACCGCCGTCGTCGACAAGCCGGCCGTTAATTAAAAGTTAAACAAAGAAAATTATTTGTAAGGAAGGAAACCGTTGTGTCGTCTGCCTTCAACATATACGAGCCTTATGCATGCCCGTGGAGCTGTATCCAGCAACCACTCATAGACCTACGGCAGCAGATCGGAGCGACGTGGTGTCGCTGTGCTCAGAGGTGAAGACGAAAGGGCCTCGTGATACGCCTATTTTTATAGGTTAATGTAGTGATGATAAATAGTTTCTCAACGTCGAGTCTTACGCCCCGCCCTGCCACTCATCGCAGTACTCTAGAAGCGGCCGCGAATTCCAGAAATCATTTTAGCGAAAGCTAAGGATTTTTTTATCTGAATCTCTCCTCGTGATACGCCTATTTTTATAGGTTAATGTCATGATAATAATGGTTTCTTAGACGTCAGGTGGCACTCGAGTTCAATGGGCACATTAAAGATACAACTTTCACCATAATGAAATAAGATCACTACCGGGGTATTTTTCAGTTATCGAGATTTTCAGGAGCTCAGAACTAAATGGAGAAAAAAATCACTGGATATACCACCGTTGATATATCCCGATGAGCATAGTAAAGAACGTTTTGACAGCGCTTTCAGTCAGTTGCTCAATGTACCTATAACCAGACCGTTCAGCTGGATATTACGGCCTTTTTAAAGACCGTAAAGAAGATAAGCACAAGTTTTATCCGGCCTTTATTCACATTCTTGCCCGCCTGATGAATGCTCATCCGGAACATCATTATGGCAATGAAAGACGGTGAGCTGGTGATATGGGATAGTGTTCACCCTTGTTACACCGTTTTCCATGAGCAAACTGAAACGTAGCTGATCGCTCTGGAGTGAATACCACGACGATTTCCGGCAGTTTTTGCACATTATATTCGCAAGATGTAGTGTTCGGTGAAAACATCGCCTATTTGCCTAAAGGGTTTATTGGGATGTATTCGTCTGGGCCGAATACCTGGGTGAGCTTTCACCAGTTTTGATTTAAACGTGGCCAATATGGACAATTTCTTCGCCCGTTTTCGCCGTGGGCAAATGTATGCGCAAGGCGACAAGGTGCTGATGCCGCTGGCGGTTCAGGTTCATCATGCCGTTTGTGATGGCTTCCATGTCGGCAGAATGCTTAATGAATTACAACAGTACTGCGATCAGTGGCAGGGCGGGGCGTAATTTGATATCGAGCTCGCTTGGACTCCTGTTGATAGATCCGGTAATGACCTCAGAACTCCAGCGTCTGGATTTGTTCAGAACGCTCGGTTGCCACCGGGCGTTTTTTATTGGTGAGAATCCAAGCCTTGAGCTGTCAGACCAAGTTTACTCATATCTACTTTAGATTGATTTAAAACTTCATTTTTAATTTAAAAGGATCTAGGTGAAGATCCTTTTTGATAATCTCATGACCAAAATCCCTTAACGTGAGTTTTCGTTCCACTGAGCGTCAGACCCATA
+
++*'''*))).'$%%&&'&'('),))))3:==>>??<<999(''(*35::;CHDCCIA@<:;<;998=87:;788782))*/.021545433420//,,,447:<=?BED?<BA@BBCECECEJHIFABBCIHDHEDGCB??@:3233300.//,153:?@BAF><=910'&&&&&&%*...****/,*(()*%&'(%%'&)*)+-./0/3**+///9332;:8;89:;CJC?<33449;,,,,6,-,588=>?FEC@@64343332566725212268,+**+(())**24=><;<?<B63ECJGEFHECB>>A..--.,,+2,,++((''&//0.**),(&')++32111));?A.....,,-943.-)''&&%&$%%('&$%%()(''++,++*')''*+**,)*)'(()-1.*()*'('247775334;;;;==;4334(&%01234)(())+,045@@@@???@667JDBDEE=6+()+BJJHEF<</-(&&%%%'+016211--)9=-)))/C@>===4338((('(-*+,00///*(('',)+*1?@FABA*((''&%%'))('&%%-.06:;559DJHC87.**+,89++*+/5356362*''*/+&&'(/?DFEJJGJJ===>FJGIHDA6568=A@?877(+*****,,...7:9**)%$%(34@FHBDC87))(%%%$&')3($#$%'(((0---.152883/.////DIDHCCG@?@=99999845:850//('))./0459<<?>??BED988????????A@EDAA@AD>;;;CDJGCCD?3:=BBEFE:8643214>@A99884.)*),544;A640(())0++++2;=A@766311('''--..120/)%%$'()),*)'')55>A=<9654++()6@>ABB@?9111@B=;:4263)%%%..;AHFIDABADGFHJEEDDEJF===>@@@@A8:9<A/''&'$$,%%&''557;;800006238755+*())++*,-.&%&'-.;?<===CCJJEGGG<821,,----./.,&%$$%&&%$##%')+)(()(''&%%&((++/.111-*)+.5778==?@BA:663')%%/*'((&(*)(),7668/''&()**7677443,,-5211144445CDIJIJFJJJD>?>;;HFDHFHDBC?=<:9@HCCFJEIFGF=CB@B3335EBDGFJC@@>>@<<=>@><>B?>?EDFDGJJB?HIJGJDFEF@<=@>989:=@GEEJIJFJJIHJGJJJGH=:;;=5641002?JHHHGEGGJGFGJJFDDEGFFEIFFHCDBHHJECDDEE<EC:;72FFCHCBDGEIG87779BJJJJGAABDEEGGHJGCECC;;;543210.+,,+,,+('&&'/+/($$&###%%''+%+%%%%/5:=?@;;;;GJJGCDEEDI=2.42''''*(,))+&'''((&''(...(((''&&&+.@@DFFD=9:99:??DB2'&&+*)'%##$%*6;::0/+'%%%%%%$$#$&&'#$$'&'&'(%$$$'&%$$#$%$'$%%%%%%%$%%###$$&%&+'$##$$%$%&*.&%%%&(++/40455///(&'(;@E@=-ACDFFEFDFDEHFGDDD>>>?ACCDJFJIDA>;;42235=77771111==>BB>>?@ABGFJHJJIFFC???@DDCCJE>32333B:80///++.08988@GIF>>>>777=<<<?JGFJJJEHGFHHDJEIHJHJDAEFDCEDDFCAB??A<8<79@7+4989@BD=:9:DEDFECEDBCCJDEAE22-,($%&%%&)+(,*+,.0/.'&+*+-6-9<;<=D??9+.))+++3--+''&''&'($%'((33349;@BECE?@@GCDBB<<21)(().'$%&%''%%%%%'*%'&'%&''21,,*('')+-18766;7;=<<6655669:F<<:;><98777@D7777C@@54444?@DBCBEE999?><:;@A@;<)'&&$$%%('*''))+,250-''()22...0124343+&$$$(%',24661&&./03''&+,'&%%&&''(%$%$$&&)()(&$$'&&'&%%%$$$$#%$$%%%%'%$#$%$$#$$%+*('(''&&&%$&$((+,-('%%'&(&%)+)013,,,*+**-5322**+8;;;78846667666542321-,)*,++-221-.)/,(('+21111-))+;774467:A620/,(&%'(/.(%%&*+)*&%&%'''''*$$%$$$#%'(*))*19?8<=>AAFDE910'%%'''%%&',.2388BDA=::68821112A60))(.--()'&%)+45100423../*)%$$&+,)())(());<<399963015;;<DGAA>>??DJHCC><256=EB:::?BFFJEDE>...01B,,,,75.665587;00669@60,,-8884445@EIEABEHJJJFAA7'(BBCCCB<;8****9:BFDBBJJJCBBAB--''''.(-)(%%(')*)*2;A@A98334474137;88/.,+)%'%$%$%&%$$%)1,))024<@BCFJJJEEFGJHGIIJDBBB@GICDCJI;:::JGJ<11121;5566EGFG8882&%%%&%&&&244>44.-,%%&*$####$$),1201679:;<96567533544555122,+/+(&%)),3+**+.123544577==0,,,)(%&'()(+,/--4599966026FGJEIDDIHHJHHD765)(()00*,,,++1*)*&'('(''&&$$%&+25544'&&&<,+)&%&)+**.(&%%##$#$$&(%',/=BBB@?99ECCEHJGID===1112:=;;:9;953***;CIJJJ6446/---5-*'('&&(''./10134=?CEJFJJJDJGGJJJAJCAEF>?>''''344588<JIGJJJIDGG311--,)('%###$&&+,=?F::::CJJJHHDIG@>==?=97,+++2022EIJ???@HBBABACFCFJEG@??266>=111?77651120103<;923))(-%%%'.......@BB7778@??8878=;<66D@H:;84445;70'&%%12636),)'+==?@BFD52223;A2---598:;:((''''2)'(*&&&'34BFJGJFFA@:,'&'%%$$%('-.-.**('*)(()%%%%./.+)(((**0()*4;>?CGJ:99:HJGJJDJFCDH222471//003(&%%'/1,,,-<;<AE+)))%%%(++*))*()((**..55:;CIDGGHEDH86+(*)(((*55344:--+(('&$(&,..:;;@;<<=C@?989,,,,==>BDFG=21102340034438JIHJJGFFEBDDHHC>>==/-1((''.DDEEJGCFDFJJ@@86.(&&(/:<?<;;=A2.../+'&%''(,./:89<-*))*2*)))55/00/1-,,,.5:(&&&'%%%%->DCEJB>>7//JGIBBDA;;9B==<62/'&(*)))),>@6****?@?>@A@741.//0-)'''),467766<>=@>>AEBCA<;:9;(&&'--A??@IJFIGJJFJJJ@??=9=CHJJBBABGFJFJHD?772/00:DCG9664'''1<A@DFBDE@@??I?9=>>>AJEEJAFE??BAA:88736:98:=CEA??86656720++-.,&&$
@Glass_T7V_6_D3_12_3_11
AACTATAACTCACACAATGTATACATCATGGCAGACAAACAAAAGAATGGAATCAAGAATTTAACTTCAAAATTAGACACAACATTGAAGATGGAAGCGTTCAACTAGCAGACCATTATCAACAAAATACTCCAATTGGCGATGGCCCTGTCCTTTTACCAGACAACCATTACCTGTCCACACAATCTGCCCCTTCGAAGAATCCCAACGAAAAGAGAGACCACATGGTCCTTCTAGTTGTATCCATCAGCTACTACTGGGATTACACATGGCATGGATGATCTCTACAAATAAAAGCTTGATATCGAATTCCTGCAGCCCGGGGGATCCCATGGTACGCGTGCTAGAGGCATCAAATAAAACGAAAGGCTCAGTCGAAAGACTGGGCCTTTCGTTTTATCCTTGTTTGTCGGTGAACGCTCTCCTGAGTAGGACAAATCCGCCGCCCTCAAGAATCGAGTGGCGCCTGCAGACGTAAAAAAAGCGGCGTGGTTAGCCGCTTTTTTTAATTGCCGGACGTACGATCGATTGCCGGATAATCACTCAACAACCGCCGCCGTCGACAAGCCGGCCGTTAATTAAAAAGTTAAACAAAATTATTTGTAGAGGGAAACCGTTGTGGTCTCCCTGAATATATTATTACGAGCCTTATGCATGCCCGTAAAGTTATCCAGCAACCACTCATAGACCTAGGGCAGCAGATAGGGACGACGTGGTGTTAGCTGTGCTCGAGGTGAAGACGAAAGGGCCTCGTGATACGCCTATTTTTATAGGTTAATGTCATGATAATAATGGTTTCTTAGGACGTTAAGTATTACGCCCCGCCCTGCCAGCTCATAAGCAGTACTCTGTAGAAGCGGCCGCGAATTTGCAGAAATCATCCTTAGCGAAAGCGGTTTTTGAAATTCTGCCTCGTGATACGCCTATTTTTATAGGTTAATGTCATGATAATAATGGTTTCTTAGACGTCAGGTGGCACTCGAGTTTGAATGGGCACGTAAGAGGTTCCAACTTTCACCATAATGAAATAAGATCACTGGGCGTATTTTTTGAGTTATCGAGATTTTCAGGAGCTTCAGAAGCTCAAATGGAGAAAAAAATCACTGGATATACCACGTTGATATATCCCAATGGCATCGTAAAGAACATTTTGAGGCATTTCAGTCAGTTGCTCAATGTACCTATAACCAGACCGTTCAGCTGGATATTACGGCCTTTTTTAAAGACCGGTAAAGAAAAATAAGCACAAGTTTTATCCGGCTATTGGCAAGTATCGCCCGCCTGATGAATGCTCATCCGGAATTTCGTATGGCAATGAAAGAACGGTGAGCTGGTGATATGGGATAGTGTTCACCCTTGTTACACCGTTTTGATCAGCGAACTGAAACGTTTTCATCGCTCTGGAGTGAATACCACGACGATTTCCGGCAGTTTCTACACATATATTCGCAAGATGTGGCGTGTTACGGTGAAAACCTGGCCTATTTCCCTAAAGGGTTTATTGAGAATATTGTTTTTCGTCTCAGCCAATCCCTGGGTGAGTTTAGCCAGTTTTGTCATTTAAACGTGGCCGATATCAACTTCTTCGCCCCCGTTTTCACCATGGGCAAATATTATACGCAAGGCGACAAGGTGCTGATGCCGCTGGCGATTCAGGTTCATCATGCCGTTTGTGATGGCTTCCATGTCGGCAGAATGCTTAATGAATTAAGAACAGTACTGCGATGAGTGGCAGGGCGGGGCGTAATTTGATATCGAGCTCGCTTGGACTCCTGTTGATAGATCCAGTAATGACCTCAGAACTCCATCTGGATTTGTTCAGAACGCTCGGTTGTTGCCACCGGGCGCATTTTATTGGTGAGAATCCAAGCCTCGAGCTGTCAGGACCAAGGACAACTTATTCATATATACTTTAGATTGATTTAAAACTTCATTTTTAATTTAAAAGGATCTAGGTGAAATTTGTTTGATAATCTCATGACCAAAATCCCTTAACGTGAGTTTTCGTTCCACTGAGCGTAGGAACCCCGTAGAAGGAATTTCAAAAGATATTACTTTGGATGCCTTTTTTGTGCGCGTAATCTGCTGCTTGCAAAACAAAAAAACCACCGCTACCAGCGGTGGTTTGCTTGCCGGATCAAGAGCTACCAACTCTTTCCGAAGGTAACTGGCTTCAGCAGAGCGCAGATACCAAATACTGTTCTTCTAGTGTAGCCGTAGTTAGGCCACCACTTCAAGAACTCTGTAGCACGGCCTACATACCTCGCTCTGCTAATCCTGTTTACCAGTGGCTGCTGCCAGTGGCGATAGTGCATGTACCGGGTTGGACTCAAGACGATAGTTACCGGATAAGGCGCAGCGGTCGGCTGAACGGGGGGTTCGTGCACACAGCCCAGCTTGGAGCGAACGACCTACACCGAACTGAGATACCTACAGCGTGAGCTATGAGAAAGCGCCACGCTTCCCGAAGGGAGAAAGGCGGACAGGTATCCGGTAAGCGGCAAGGTCCAGGAGCGGAAGCGGGAGCTTCCAGGGGAAACGCCTGGTATCTTTTATAGTCCTGTCGGGTTTCGCCACCTCTGACTTGAGCGTCAGATTTTGTGATGCTCGTCAGGGGGGCGGAGCCTGTGGAAAAACGCCAGCAACGCGGCCTTTTTACGGTTCCTGGCCTTTTGCTGGCCTTTTGCTCACATGTTCTTTCCTGCGTTATACCCTGATTCTGTGGATAACCGTATTACCGCCTTTGAGTGAGCTGATACCGCTCGCCGCAGCCGAACGACCAGAGCGCAGCGAGTCGTGAGCGAGGAAGCCTGCCCGTATAACGCGAAGTAATCTTTTCGGTTTTAAAGAAAAAGGGCAGGGTGGTGACACCTTGCCCCTTTTTGCCGGAGCTGCAGCGGCCGCTACTAGTAGACCGGCTAGCGTCAGTTTCACCTGTTTTACGTAAAAACCCGCTTCGGCGGGTTTTTACTTTGGTCATCGAGTGATTACAAAGCAAGCAAAGAAAAAAGGCGACAGATTACTCTGTCGCCTTTTTTCCTGACTCATAACTTAGGTGGCGGGCTAGCGTCGTGGTTTGTCTGGTCAACCACCGCGGTCTCAGTGGTGTACGGTACAAACCCCGACGTGCACAGCTGTCACCGGATGTGCTTTCCGGTCTGATGAGTCCGTGAGGACAGAAACAGCCTCTACAAATAATTTTGTTTAAGAATTCATTAAAGAGGAGAAAGGTACCATCAGTAAAGGAGAAGAACTTTTCACTGGAGTTGTCCCAATTCTTGTTGAATTAGATGGTGATGTTAATGGGCACAAATTTTCTGTCAGTGGAGAGGGTGAAGGTGATGCAACATAAGGAAAACTTACCCTAAATTTATTTGCACTACTGGAAAACTACCTGTTCCCATGGCCAACACTTGTCACTACTTTCGGTTATGGTGTTCAATGCTTTGCAGTACCAAATCCGTGCTTGAAAACAGCATGACTTTTTTTAAAAAAAGTTGCCATGCCCGAAGGTTATGTACAGGAAAGAACTATATTTTCAAAGATGACGGGAACTACAAGACGTGCTGAAGTCAAGTTTGAAGGTGATACCCTTGTTAATAGATCGAGTTAAAAGGTATTGATTTTAAGAAGAATGAAACATTCTTGAACCA
+
?@JJJJHFFJDDEEBDGHHJFHFDHGJDGDAA?@?>?@FD@CEIG@@??1040'&&&''$&&'/++,)*:<IJE>>>?ACJHJJGHIJJFIJJGJJGGGCJBJJDFGFEEJJEJDCDCGEFFE:::@A75335'((8?A;:9:;==52514AC=<;:;>IDJGHGJHJJFJJIJJJA<<<H??76646----//+'(+,-20.178222154457744754432123344555+*()***'$$$$$$&''(*++++,--29;7877DCBGFJHEJ////43323++0//023?DDJJJHE@@AGHEDEEEJJJJJJJJDGJ;;;JIE<=DDBEECIA?;:++++>+*++7>AJEGEEFFJIJD;::FJEEJB@?@DCBCGJEHG>>FF@;>;*)))1.&&%%%%%///047788EFEF<994456;3)+0'&&''--.1=<;>=::<A='&&&'1000//1<BA661011EBC><>*''@DF><;9889=6566<<==::74769;A?@>9641/,)(()''&&('&&%%%''$,**&%%%&%$%&''&&%'&%%%$%&&&%%%%'&')*-0:;<=>CGAAEDIJIHCBFHIJEEJGJGEGCAA5328=?EHJCCAABGI====JJE@A:@A@DB880((4%%667ADCG>CGEJJHIGJBJGFHJJGFIB@@CFEHDA9889?@<<<<<B9999@JJDDE@@:9::JIEDBEJFJJJJJGJJFJJJJJFGFFHJJJJJE?>=>=@>=<64/---,,-,++2323=@BJGIBECDFCCC?=20012?AEIJHJ9999F;:6*(&&&.-)%$%)''')7789=;977974420'&&&*+('&&(,.**))&&*,-22/06665332246</)+++<=>HDGCFDJF>??B==D@2(&&&)+-'/7;A?6=112134468@A@??AB@BGFJJGJEDHJJGJJIJJGJJEHDEJ=B93333JHDB3((*,5.-..=@FI;665)))())*../:::B222397797;8@:;388:>C<<<B>=CBCFGJIF7666:::99---HJEEJFEEDB<0//0.-,+//885<J<9::6.)))&(*))*((&&'')'*1545?EJJFJIFJICFDGBD73316)(/889JD>A>=>=;;@?AACEJJJJHJIJF==<<JEJGDBABE<*)))'&''&('(%%'87767;0+)'+5<:99=><@A=>>?JIJHJJJJGJDA@@=>?==8)))663211)'*5675=HJJGJJFCEB?<>@C=/.'&%%$%##%#$$%$######$%.*--/67=////676'''(+++?JFGB;;;<JJJJB@@221.(32*+?A=6667<;9////,+00JIHCAACE9::;;J7545-89?B?@@@@(''%%%%%%''/,,78H???@JCCA:::FCB?A@AE>>>>622125563333?7@==>>>>?@A@?>A@;BAB=DGBFFGJFHDHJHHFGJJJJCA??A??>CC>654478>87753:52=>DHIDIJJCD;76789>77100545:8777:99BCD?>>@CA@;@AJ211154'''''22/.,,22255:8<>@;;;>=5)(((+'(((,)'',()9;ECIACDEJ?>??@GCCDJJGCE<:725++-.>BIHJJFDEBACFJEFHJHGJJFGI<CH?>?>@?>A>=89=>JGJHHCJHJJJGHJJJJJHEFGHFJJJHIJJDGB@??40241//./))''''478:@===IDF;9::;=BADIIHECBJHFCDBCCECBGDHA78=<=<6688BBDBBD@BA?@=@I@0022CEFIHHF;::9=87@79>?<;<<@AFDHEJGIJJJJEHGH==:--//30*),.3122,,,.+'&&'1B9992;F4444@A9760....23679???5('('58-,*('''&%%&&&%%&,02334333>>@@BAC=>EDDJFJ>==8;:<=EIB?<?A?>=;72,****+17554&&&&%$$9=BJ;;;;C@ABEDJEJEEJJFJJGGDJFBAAAFFEEF2/0046533)))*,,'''''&'--'&&%%&((&'&)+(+++651,+/.'''(/)'&')*('*/18C0/))*+/22278><31111345//'*2869>BBCBBABC:;;300046<>?<877;/+((%''')()-(''///:>=BABDJD8->=BEGIJJJJJIIJJJJJEIDJJFBCCBB@>8556511;>B8669>>GHJJJHHIHJIJJGJIEJJHGFGGIJJ9886557=EE?@;:<>/..-/1788D>CBBGFJJGHJEHJGHJFGCDFIG><2.104==99::A9<5431447A@887-%&('&')),,7;CFAGB=88?@AABEB1000888?FB:BJFJIEJGIF@@@333,))(C<<;:DIJJDB@?>888:?>////?>A<:873--131-,-,*))**))&''&6>;<=::;::?CC@BJHJIHJJJJHJG222<?JJGDEGGJJFIE?C?:===BAC@==@=@A?964101200//44:CCEC<:5.(&()++((''**()'*(''&':877871/366;;0.)/1,('''%%'((1=;?=?ABAA64ECJIJJIJGJIGJHJJJJGGJE=<<=?>0++**.34&&12@HB@><<63467D=33,+**,*./.**-..0//167/8:;JFIGJJJJFE??>43348@;A?@EDBCIDDA@>>AH?=EJIJEJJHE<<<<844566??BECC@:;&&&)<@<=DBBA@++;<FEB22?8886;:29:;A;&&&',///=9:=;::;??54899<883/.015++++,(((69;BDDIBH?8346==>BDCDCF>==>;<6'(****ADFCJFFJGFJJJHJHGEDC=DFE9752.,,./48=;1119@65536434211)699.+,32943,((((&&(,./8:@AACEAEGJ999:CJHIFJFJJFHEB=100=:5>=??DCE>943...,/4?>5544787877,('').-91//071:;/...555<BDEJGJJHIJJ?>>=@<86555AGCAA@EHDHHJJJ?@A:977711105/,4822-49?@EEJCJCEHBACDJJJJJHDEICFBCE>?@@@@FIIDEDDCCDDEJJHFCFDIJJIC>>>>ECFFFJ,,,.<98::8887;877:=443345A444:@@DFFGJF><<?:;0=79>=<>554635*45><8/-)))*-/***121001;;=<?>=@@@@E981FGHEDFEBEEGIFJC>;69??@:?@=>??D*(((CFJJJGGJJHEHFDEJGHGC??BDJJFEJ@>G::;IFIGGJGIGJJIEGEHJEHJJGFFHEJJGJHJJJJJGECEB6542.245:CAECCCHCE668D8,,,,/..4(('$$$%(,2233%%%-,)-9AGJA@@?@CB?=<<?;;>A@83311/.*(((33-@FJJFGIJAABBJJFIGJJJEIJA;;<A>@AAJD???@JDEJFCG11''&&'+(***+(&&%%&&%%5:??>@ACCFJ@D544:<=)(')+*''')''+*+-058889BJJJGJFE9911.((+,++'(((,..?F2127>JB=<;4478D>A??90/-,,348<776=?@@>=<=A:878=>CAAAFBBBA::=:<=864++767;DCHFJFHJJFICBA@@G6-+-)&&*)('&-+'&&'00&****'
@Glass_T7V_6_D3_12_3_12
CAAGAAGCGAAAGGGCCTCGTGATACGCCTATTTTTATAGGTTAATGTCATGATAATAATGGTTTCTTCAACGTCAGTCTTTACGCCCCGCCCTGCCACTCATCGCAGTACTCTAGAAGCGGCCGCAGATCCAGAAATCATTAGCGAAAGCTAAGGATTTGTTTGAAAATATCCCTCGTGATACGCCTATTTTTATAGGTTAATGTAGTGATAATAATGGTTTCTTAGACGTCAGGTGGCACTCGAGTTGATCGGGCACGTAAGAGGTTCCAACTTACGCCGTAGATGGAATGAGATCACTACCGGGCGTATTTTTTGAGTTATCGAGATTTTCAGGAGCTAAGGAAAGTAAATGGGAGAAAAAAATCACTGGATATACCACCGTTGATATATCCCAATGGCATCGTAAAGAACATTTTGAGGCATTTCAGTCAGTTGCTCGATGTTTACCCTATAACCAGACCGTTCAGCTGGATATTACGGCCTTTTTAAAGACCCCGTAAAGAAAATAAGCACAAGTTTTATCCGGCCTTTATTCACATTATTACCGCCTGATGAATGTGTCATCCGGAATTTGGTTCTGGCAATGAAAGACGGTGAGCTGGTGATCGGGATAGTGTTCACCCTTGTTACACCGTTTTCCATGAGCAACTGAAACGTTTCATCGCTCTGGAGTGAATACCACGACGATTTCCGGCAGTTTCTACACATATATATTCGCAAGATGTAGTGTTACGGTGAAAACCTGGCCTATTTCCCTAAAGGGTTTGTCGATCTGTTTTTCGTCTCAGCCAATCCCTGGGTGAGTTTCACCAGTTTTGATTTAAACGTGGCCAATATGGACAACTTCTTCGCCCCCGTTTTCACCATGGGCAAATATTATACACAAGGCGACAAGGTGCTGATGCGCTAATAAGTTGCATGTCGTCCGTTTGTGATGGTTTCATGGGCCAATGCTTAATGAATTACAACAGTACTGCGATGAGTCGCACATGATTGATATCGAGCTCACTGGACTCCTGTCGATAGAAACAGTAATAAGCCTTTCAGAACTCCATCTGGATTTGTTCAAAACACTCGTTGCCGCGCGATTTTATCGGTGGATCCAACCCTAAAGCTTACCTACATAAAAACTACAACCTGGTCTCTACTTTAGATTGATTAAAACTTAGATTTTAATTTAAAAGGATACAGGTGAAGATGACTTTGATAATATTGCATGACCAAAATCCCTTAACGTGAGTTTTCGTTCCACTGAGCGTCAGACCCCGTGAGAAAGAATCGAAAAGGATCTTCTGAGATCGCTTTTTTATTTTCACGTAATCTGCTGCTTGCAAACGAAAAAAACCACCGCTACCAGCAGTAGTACTTTGCCGGATCAAGAGCTACCAACTCTTTTTCCGAAGGTAACTGGCTTCAGCAGAGCGCAGATACCAAATACTGTTACTTATAGTGTAGCCGTAGTTAGGCCGCCGCTAAAACTATGTAGCACCGCCTACATACCTCGCTCTGCTAGATCCTGTACCAGTGGCTGCTGCCAGTGGCGATAAGTCATGTCTTTTACAGTAGACAAGACGATAGTTACCGGATAACTGGCGGCGGGCGCGGTCGGGCTGAACGGGGGGTTCGTGCACACAGCCCAGCTTGGAGCGAACAAGCCTACAAACTGAATACCTACAGCGTGAGTTATGAGAAGCGCCACGCTTCCCGAGAGGAAGGGAGCGGTTGTCCGGGTAAGCGGCAGCGGACAGGGAGGCGCGCGGGGGAGCTTCAGGGGGAAACGCATCATCTGTATAGTCCTGTCGGGTTTCGCCACCTCTGACTTGAGCGTCGATTTTTGTGATGCTGGTCTGTCAGCCTGTGGAAAAGTACAGCAACGCGGCCTTTTTCACATGGCCTTTTGCTCACCTTGCTGCACATGTTCTTTCCTGCATATCCCTGATTCTGTGGATAACCGTATTACCGCCTTTGAGTGAGCTGATACCGCTCGCGCCGCAGCCGAACGACCGAGCGCAGCGAGTCGGTGAGCGAGGAAGCCTATGCATAACGCGAAGTAATCTCGGTTTTAAAGAAAAGGGCAGGGTGGTGACACCTTGCCCTTTTTACCGGACTGCAGCGGCCGCTACTCGTCAACCGGCTAAGCATTCTTTCATAAACACGGCTTTGAGCAGCTTGTTTGGTGATCGAGTGATTACGAAGCAGACAAAGAAAAAAGGCGACAGATTACTGTCGCCTTTTTTGTGACTCTAATAACGTTCGGTGGCAGCTTCCTTGGCGTGGTTTGTAGAACCACCGCGGTCTCGTGGTGTGCACGGTCCCAAAAACCCCAACATGCACCATCACGATGCTGGGCTGATAAGTCCCGTGAGGACAGAAACAGCCTCTACAAATAATTTTGTAGAGACTCATAAAAGGAGAAAGGTACCATGAGGTTAAAAGGAGAAGAACTTTTCACTGGAGTTGTCCCCAATTCTTGTTGAATTAGATGGTGATGTTAATGGGCACAAATTTTCTGTCAGTGGAGAGGGTGAAGGTGATGCAACATCCAAAAAACTACACCTTTAAATTTATTTGCACTACTCAAAACTACCTGTTCCCATGGCCAACACTTGTCACTACTTTCGGTTATGGTGTATGGATGCTCCAAGATGCCAATCATATAAAAACAGCATGACTTTTTCAAGAGTGCCATGCCGAAGGTTATGTCCCAGGAAAGAACTATATTTTTAGAAGATAACAGGAACTGCACAACACGTGCTGAAGTATCAAGATTTGAAGGTGATACCCTTTCTAATAGAATCGAGTTAAAAGGTATTGATTTTAAAGAAGATGGAAACATTCTTGGACACAAATTGGAATACAACTATGAACTCACACAATGTATGCTAGTCATGGCAGACAAACAAAAAGAATGGAATCAAAGTTAACTTCAAAATTAGACACAACATTGAAGATGGAAGCGTTCAACTAGCAAACCATATTCAACAAAATACTCCAATTGGCAATGGCCCTCTGGTTCCAGACAACCATTACCTGTCCACACAATCTGCCCTTTCAAAAATCCCAACGAAAAGAGAGCACATGGTCCTCTCATCATCACTACTCAGGATTACACATGGCATGGATAATCTCTACAAATAAAAGCTTGATCTGAATTCCTGCAGCCCGGGGGATCCATTGGTACACGTGCTCAAGGCATCAAATAAAACAAAAGGCCACAGTCAAAAACTCGGCCTTTGGTTTATATCTTGTTGTTTCGGTGAACGCTCTCCTGAGTCAGGACAAATCCGCCGCCCTAGAATTGATGACACTGCAGACGTAAAAAAAGCAAGTGGTTAGCCGTTTAATCCCGACGTACAATCGATCCCAAGATAATCCTCTAGACAACAAGAGTCATCATCGACAAGCCGGCCGTTAATTAAAAAGTTAAACAAAATTATTTGTTGGGAAACCGTTATCATATCCTGAATATCTTGTACAGAGCCTTATAGTACCGTAGAAGTTTCTCCAGCAACCACTGATCAACCTCGGCAGCGGATACAACGTGGTGTTAGCTGTGCTCGAGGTGAAGACAAAGGGCCTCGTGATACGCATATTTTATAGGTTAATGTCATGATAATAATCGTTTCTTCAACGTCCAGTCTTACGCCCCGCCCTGCCACTCATCGCAGTACTACTAGAAGCGGGCCACGAATTCCGGGAGTACGTCCTAGCGAAAGCCGGTTTATATCTGAAATTCTGCCTAGTTGATGTCCTATTTTTATAGGTTAATGTCATGATAATAATGGTTTCTTCAACGTAGGTGGCACTCAAGTTGATATCGGGCACGTAAGAGGTTACAACTTTCACCATAATGAAATAAAATCACTACCAGGCATATTTTTGAGTTATCGAGATTTTTCAGGAGCTAAGGAAGCTAAAATGAGAAAAAAATCACTGGATATCCCGCATTTATGATATCCCAATGGCATCGTAAAGAACGTTTGAGGCGTTTCGATGAGTTGCTCGATGTTACCTATAACCAGACCGTTCAGCTGGATATTACGGCCTAAAGACCGTAAAGAAAATAAGCACAAGTTTTATCCGGCCTTTATTGACATTCTTGCCCGCCTGATGAATGCTAATATGCGGAATTTGGTATGGCAATGAAAGACGGTGAGCTGGTGATATGGGATAGTGTTCACCCTTGTTTCACCGTTTTCCATGAGCAACTGAAACGTTTTCATCGCTCTGGAGTGAATACCACGACGATTTCCGGCAGTTTCTACACATATATTCGCAAGATGTAGTGTTACGTGAAGCCTGGTCTTTTTCCTAAAGGGTTTATTGAGAATATGTTTTTCGTCTCAGCCCAATCCCTGGGTGGCTCCGCCGGTTTGATTTAAACGTGGCCAATAAACATTTCTTCGCCCCCGTTTTCACCATGGGCAAATATTATACGCAAGGCGACAAGGTGCTGATGCCGCTGGCGATTCAGGTTCATAGTGCGACTTGTGTGATGGCTTCCATGTCGGCAGAATGCTTAATAGATTATTGCAACAGTACTGCGATGAGTGGGCGAGGCGGGCGTAATTTGATATCGAGCTCGCTTGGACTCCTGTTGATAAATCCAGTAATGACCTCAGAACTCCATCTGGATTTGTTCAGAACGCTCAGTTAGCGGGCGTTTTTTTATCTGGTGAGAATCAGAGCCTCGAGCTGTCGACCAAGTTTACTCATATATACTTTAGATTGATTTAAAACTTCATTTTTAATTTAAAAGGATACTTAGGTGAAGATCCTTTTTGAATAATGTCATGACCAAAATCCCTTAACGTGAGTTTTTCGTTCCACTGAGCGTCAGACCCCCGTAGAAAAATCAAAGGGATCTTCTTGAGATAGTTTTTTTCTGCGCGTAATATGCTGCTTGCAAAACAAAAAAACCACCGCTACCAGCGGTGGTTTGTTTGCCGATAAGAGCTACCAACTCTTTTTCCGAAGGTAACTGGCTTCAGCAAGCGCAGATACCAAATACTGTTCTTCTAGTGTAGCCGTAGTAGGACCACTTCAAGAACTCTGTAGCACCGCCTACATACCTCGCTCTGCTAATCCTGTTACCAGTGGCTGCTGCCAGTGGCGGTGAGTCATCTGTGTTCCCGGGTTGGACTCAAGACGATAGTTACCGGATAAGGCGCAGCGGTCGGGCTGAACGGGGAGTTGGTCCACAGCCAGCTTGGAGCAAACGAGCTGCACCCGAACTGAGATACCTACAGCGTGAGCTATGGAGAAAGCGCCACGCTTCCCGAGGAAGAGAAAAAGGACCGGGTGCTCCGGTAAGCGGCAGGGTCGGAACAGGAGAGCGCACGAGGAGTTTCAGGGGGAAACGCCACCGTATCTTTATAGTCCTGTCGGGTTTCGCCACCTCTGACTTGAGCGTCAATTTTGTGATGCTGGTCGGGGGGCGGGGCCTGTGGAAAAACGCAGGCAACGCGGCCTACGGTTCCTGGCCTTTTGCTGGCCTTTCCGTCACATGTACTTTCCTGCGTTATCCCCTGATTCTGGATGACTCGTCTTACCGCCTTTGAGTGAGCTGATACTCACGCCCGCAGCCGAACGACCGAGCGCAGCGAGTCAGTGAGCGAGGAAGCCGAGTAACGCGAAGTAATATTTTCGGTTTTAAAGAAAAAGGGCAGGGTGGTGACACCTTATTTTTTGCCGGACTGCAGCGGCCAGTTACTAGTAGACCGGCTAGCGTCAGTTTCACCTGTTTTACGTAAAAACCCGGTTTCGGCGGGTTTTTACTTTTGGTGATCGAGTGATTACAAAGCAAGCAGAAGAAAAAGGCGACAGATTACTCTGTCGCCTTTCCTGACTCATAACTTAGGTGGGCGGGCTAGCGTCGTGGTTTGTCTGGTCAACCACCGCGGTCTCGTGGTGTGACGCGAACCCCGACGTGCACAGCTGTCACCGGATGTGCTTTGCAACGTCAGTCGTTTGGTGGAGGACAAACAGCCTGCTCAAATAATTTTGTTAGACTTGATTAAAGAGGAGAAAGGTACCATGAGTAAAGGAGAAGAACTTTTCACTGGAGTTGTGTCCCAATTCTTGTTGAATTAGATGGTGATGTTAATGGGCACAAATTTTCTGTCAGTGGAGAGGGTGAAGGTGATGCAACATAGGAAAACTTACCCTTAAATTTATTTGCACTACTGGAAAACTACCTGTTCCATGGCCGACGCTTCTATTCTTTCGGTTATGGTGTTCAATGCTTCTGCGGATCCCCAAATCATATGAAACAGCATGACTTTTTCAAGAGTGCCATGCCGAAGGTTATGTACAGGAAAGAACTATATTTTTCAAAGATGACGGGAACTACAAGACATGCTGAAGTCAAGTTTGAAGGTGATACCCTTTCTAATAGAATCAGTAAAAGGTATTGATTTTAAAGAAGATGGAAACATTCTTGGACACAAATTGGAATACAACTATAATTCACACAATGTATACATCATGGCAGACAAACAAAAAGAATGGAATGAAGTTTGACTTCAAAATTAGACACAACATTGAAGATGGAAGCGTTCAACTAGCAGACCATTATCAACAAAATACTCCAATTGGCGATGGCCCTGTCCTTTACAACAACCATTACCTGTCCACACAATCTGCCCTTTTCGAACAATCCCAACGAAAAGGAGGCCGCCGGCGTCGTTTCCTCTTGAGTTTGTAACAGCTGGGATTACACATGGCATGGATGATGTTTACAAATAAAAGCTTGATATCGAATTCCTGCAGCCCGGGGGATCCCATGGTACGCGTGCTGAGGCATCAAATAAAACGAAAGGCTCAGTCGAAAGACTGGGCCTTTATCGTTTTATCTGTTGTTTTGTCGGTGAACGCTCTCCTGAGTCAGGACGAATCCCGCCGCCCTAGATCGATGACACTGCAGGATTTAGTAAAAAAAGCGGCGTGGTTAGCCGCTTTTTTAATTGCCGGACGTCCAATCAGATACCGCCGGATGATCCTGACGACGGAGACCGCCGTGGTCAGCCGTCCATTAAAAAAGTAAAACAAAATTATTTGTAGAGGGAAACCGTTGTAGTATTCCCTGAATATACTTATTTCAGCCTTATGCATGCCCGTAAAGTTATCCAGCAACCACTCATAGACCTCGGCAGCGGATCAGGGACGACGTGGTGTTAGCTGTGCTGAGGTGAAGACGGAAAACGGCCTCAGTGATACGCCTGTTTATCGGTCATCTACATGATCATAAATCGTTTCTTCAACGTAGGGTACCGCCCCGCCCTGCCACTCATCGCAGTACTCTAGAAGCGGCCACGAATTCGGAATCATCCTTAGCGAAAGCTAAGGATTTATATATGAAATTCTGCCTCGTGATACGCCTATTTTTATAGGTTAATGTTCATGATAGATGATGGCTCGAACGTCAGGTGGCGCTCGAGTTGATCGGGCACGTAAGAGGTTCCAGTTTCACCATAATGAATAAAATCACTCCGGCATATTTCGTTATCGAGATTTTTCAGGAGCTAAGGAACTTAAAATGAACTCACTGGATATACCGCCGTTGATATCCCAATGTGGCGGCGTCGAGGGACAAGTTTCGACATCATAAGTCCTGGATCATAAACAACTCGTCAGCTGGATATCCAGCCTTCCGGCTAAAGAAAAATAAGCACAGTTATCCGGCCTTTATTCACATTCTTGCCCGCCTGATGAATGCTACATCCGGAATTTCGTATGGCAATGAAAGCGGTCGCTGGTGATATGGGATAATGTTCACCCTTTGTTACACCATTTTCCCATGAGCAAACTGAAACGTTTTCATCGCTCTGGAGTGAATCCCGCGACGAATTTCCGGCAGTTTCTACACATTATCTCGCAAGATGTGGCGTGTTACGGTGAAAACATCACCTTAAAGGGTTTATTGAGAATATGTTTTTCGTCTCAGCCAATCCCTGGGTGGCTTCACCAGTTTTGATTTAAACGTGGCCAATATGGACAACTTCTTCGCCCCCGTTTTCACCATGGGCAAATATTATTACGCAAGGCGACAAGGTGCTGATGCCGCTGGCGATTCAGGTTCATCATGCCGTTTGTGATAAGCTCCATCAGGCAGAAATCCTTAATGAATTACAACAGTACTGCGATGAGTGGCAGGGCGGGGCGTGATTTGATATCGAGCTCGCTTGAACTATCTTGATCAATCCAGTAATGACCTCAGAACTCCATCTGGATTTGTTCAGAAACACTCAGTTGCCACAGGGCGTTTTTTTATGGTAGAATCCAAGACCTGGGGCTGCAGACCAAGTTTACTCATATATACTTTTAGATTGATTTAAAACTTCATTTTTTAATTTAAAAGAATATAGGTGAAAATCCTTTTTGATAAATATCATGACCAAAATCCCTTAACGTGAGTTTTCGTTCCACTGAGCGTCAGACCCCGTAGAAAAAATCGAAAAGAATATTCTTGAGATCCTTTTTTTCTGTCGCGTAATCTGCTGCTTGCAAACAAAAAAACCACCGCTACAGCAGTGGTGCTTTCAATAAGAGCTACAACTCTTTTTCCAAAGGTAACTGGCTTCAGCAGAGCGCAGATACCAAATACTGTTCTTCTAGTGTAGCCGTAGTTAGGCCACCACTTAGAAACTATGTAGCACCGCCTACATACCTCGCTCTGCTAATCCTGTTACCAGTGGCTGCTGCCAGTGGCGATAAGTAGTACCGGGTTGGACGACGATAGTTACCGGATAAGGCGCAGCGGTCGGGCTGAACGGGGGGGTTCGTGCGCAGCAGCTGGAGCGAACAGACCTACACGAACTGAGATACCTACAGCGTGAGCTATGAGAAAGCGCCACGCTTCCCGAGGAAGGGAGAAAGGCGGACAGGTATCCGGTAAGCGGCAGCAGAACAGGAGAGCGCACGAGGAGGCTCGGGGGAACGCCTGGTATCTTTATAGTCCTGTCGGTTTCGCCACCTCTGACTTGAGCGTCGATTTTTGTGATGCTCGTCAGGGGGGCGGAGCCTGTGGAAAAACGCAGGCGACGCGGCCTTTTTTACGGTTCCTGGCCTTTTGCTCACTTGTTCACATGTTCTTTCCTGCGTTATCCCCTGATTCTGTGGATAACCGTATTACCGCCTTGAGTGAGCTGATACCGCTCGCCGCAGCCGAACGACCGAGCGCAGCGAGTCGGTGAGCGAGGAAGCCTGCATAACGCGAAGTAATCTTTTCGGTTTTAAAGAAAAAGGGCAGGGTGGTGACACCTGCCCTTTTTGGACTGCAGCGGCCGCTACTAGTAACCGGCTAGCGTCAGTTTCACCTGTTTTACATAAAACCCGCTTCGGCGAGTTTGCTTTACAGTGCAATAGAGTGATTACAAGCAAGCAAAGAAAAAAGGCGACAGATTACTCTGTCGCCTATTTTTCCTGACTAATAACTTAGGTGGCGGGCTAGCGTCGTGGTTTGTCTGGTCAACCACCGCGGTCTCGTGGTGTAGGTTTGCAAACCCCGACGTGCGCAGCTGTCACCGGATGTGCTTTCCAGTGATGAGTCCGTGAGGACGAAACAGCCTGTACAAATAATTTTGTTTAAGAATTAGTTAAAGAGGAGAAAGGTACAGTCGGTAAAGGAGAAGAACTTTTCACTGGAGTTGTCCCAATTATAAATAAGATGGTGATGTTAATGGGCACAAATTTTCTGTCAGTGGAGAGGGTGAAGGTGATGCAACATACGGAAAGTTTCCCCTAAATTTATTTGCACTACTGGAAAACTACCTGTTCCATGGCCAACACTTGTCACTACTTTCGGTTATGGTGTTCAATGCTTTGCGAGATACCCGGATGCATATGAAACAGCATGACTTTTTCAGTGCCATGCCGAAGGTTATGTACCAGGAAAGAACTATATTTTTCAAAGATGACGGGAACTACAAGACACGTGCTGAAGTCAAGTTTGAAGGTGATACCCTTGTTAATAGAATCGAGTTAAAAGGTATTGATTTTAAAGAAGATGGAAACATTACTTGGACACAAATTGGAATACAACTATAACTCACACAATGTATACATCATGGCAGACAAACAAAAGAATGGAATCAAAGTTAACTTCAAAATTAGACACAACATTGAAGATGGAAGCGTTTCAACTAGCAGACCATTATCAACAAAATACTTCCAATTGGCGATGGCCCTGTCCTTTTACCAGACAACCATTACCTGTCCACACAATCTGCCCTTTCGAAGAATCCCAACGAAGACCACATGGTCCTTCTTGAGTTGTCTGACGCTTCTTGGGATTACACATGGCATGGATGATCTCTACAAATAAAAGCTGATATCGAATTCCTGCAGCCCGGGGGATCCCTCATTACATTATTAAGAGGCAACCAAAATAAAACAAAGGCTCATCGACTGGGCCTTTAGTTTGTGTGTTTGTCGGTGAACGCTCTCCTGAGTCAAGGCAAGTCCGCCGCCCTAGAATCGAGTGGCGCCTGCAGACGTAAAAAAAGCGGCGTGGTTAGCCGCTTTTTTAATTGCCGGACGTACAATCGATGCCCGGATGATCCTGACGACAAGTACGCCGTCGTCGACAAGCCAGCCATTAATAGGAAAAAGTTAAACAAAATTATTTGTTGGGGGAACCGTTGTGGTCTCCCTTCGAATATATTATACGAGCCTTATGCATGCCCCGTACCATTATACAGCAACCACTCATAGACCTAGGGCAGCAGATGGGACGACGTGGTGTTCGTATAGAGGTGAAGACTAAAAGGCCCTCGTGATTCGCCTATTTTTATAGGTTAATGTCATGATAATAATGGTTTCGGTCAAGTATCGCCCCGCCCTGCCACTCATCGCAGTACTTGTAGAAGCGGCCGCGAATTCCGAATCATCCTTAGCGAAAGCTTAAGGATTTTTTTATCTGAAATTCTGCCTCGTGATACGCCTATTTTTATAGGTTAATGTCATGATAATAATGGTTTCTTCGATTCCAGTGACCATGAGTTGAATGGGCGCGTAAGAGGTTCCAACTTTCACCATAATGAAATAAGATCACTACCGGGCGTATTTTTTGGTTGTCGAGATTTTCAGGAGAGCTCAGGAAGCTAAATTGAAAAAAAATCACTGGATATCCACAGTTGATATATCCAATGACATCGTAAAGAACATTTTAAAGACCATTCAGTCAGTTGCTCAATGTACCTATAACCAACCCGTTCAGCTGGATATTACGGCCTTTTTAAAGACCGTAAGAAAAATAAGCACAAGTTTTATCCGGCCTTTATTCACATTCTTGCCGCCTGATCAATGCTTCATCCGGAATTTCGTATGGCAATGAAAGACGGTGAGCTGGTGATATGGGATAGTGTTCACCCTTGTTACACCAGTTTTCCATCAGCAAACTGAAACGTTTTCATCGCTCTGGAGTTGTGAATACCACGACGATTTCCGGCAGTTTCTCGCGTCTGTTTTGACGGGGATTCTGACGTGTACGGTGAAAACATCGGCCTACTCCCTAAAGGGTTTATTGAGAATATGTTTTTCAGCTTCAGCCAATCCCTGGGTGAGTTTCACCAGTTTTGATTTAAACGTGGCCAATATGGACAAGTCTTCGCCCCCGTTTTCGCCATCGGCAATTATTATCGCAAGGCGACAAGGTGCTGATGCACCCTAGCAATATCGTTGATCATGCCGTTTTGTGATAAGCCATGTCGGCAGAATGCTAATAAATTACAAACAGTGCTGCGATGAGTGGGCGGGGCGTAATTTGATATCGAGCTCGCTTGGACTCCCTGTTGATGAATCCAGTAATGACCTCAGAACTCCATCTGGATCTGTTCAGAACATAGGTCCACCGGGCGTTTTTTTTATGGTAGAATCCAAGCCTCGAGCTGTAGGACCAAGTTTACTCATATATACTTTAGATTAAACTTTTCATTTTTAATTTAAAAGGATACTAGGTGAAGATCCTTTTTGATAATCTCATGACCAAAATCCCTTAACGTGAGTTTTCGTTCCACTGAGCGTCAGACCCCGTAGAAAAGATCAAAGGGATACTTGTTGAATAGCTTTTTTTCTGCGCGTAATCTGCTGCTTGCAAACAAAAAAACCACCGCTACCAGCGGTGGTTTGTTTCAGATAAGAGCTACAGACTCTTTTCCGAAGGTAGCTCACAAGCCGCAGATACGGAAGCCTGTGCTTCTAGTGTAGCCGTAGTTAGGCCACCACTTCAAGAACTCTGTCACGCCGCCTACATACCTCGCTCTGCTAATCCTGTTACCAGTGGCTGCTGCCAGTGGCGATCATCATCTTACCGGGTTCGACTCAAGACAATAGTTACCGGATAAGGCGCAGCGGTCGGGCTGAACCAGAGGTGGCACACAGCCCAGCTGGAGCGGAACGGGCGCCCGCGACTCGAATACCTACAGCGTGAGCTATGAGAAAGCGCCACGCTTCCCGGGAGGGAGAGGGAGCGGGTCTCCGGTAAGCGGCAGGGTCAGAACAGGAGAGCGCACGAGGGAGCTTCAGGGGGAAACGCGCCGATCTTTATAGTCCTGTCGGGTTTCGCCACCTCTCGACTTGAGCGTCGATTTTTGTGATGCTCGTGGGGGGGGGGCCTGTGGAAGAGTGCAGGCGACGCGGCCTTTTTTACGGTTCCTGGCCTTTTGCTGGCCTTTTGCTCACATGTTCTTTCCTGCGTTATCCCCTGATTCTGTGGATAACTCATCTCCGCCTTCGTGAGCTGATACCGCTGGCCGCCGGACCGAGCGCAGCGAGCGTGAGCGAGGAAGCCTGCATAACGCGAAGTAATCTTTTCGGTTTTAAAGAAAAAGGGCAGGGTGGTGAATTACTTGCCCTTTTGCCGAGTACAGCGGCCGCTGCTAGACCGGCTAGCGTCAGTTTCACCTGTTTACATGAACATCGGCGGGTTACTTTTGGTCATCGAGTGATTACAAAGCAAGCAGAAAGAAAAAGGCGACAGATTTCTTCTGTCGCCTTTTTCCTGACTCATAACTTTAGGTGGCACACTCCTAGTGGTTTATTGTAAGGTAGAACCACCGCGATTGTTGAGTGGTGTACACAGTACAAACCCCGACGTGCACAGCTGTCACCGGATGTGCTCTGCATCTGTGATCAGTCCGTGAGGGTCCAACAGCCTGTACAAATAATTTTGTTTAAGAATTCATTAAAGAGGAGAAAGGTCCCATGAGTAAAGGAGAAGAACTTTTCACTGGGGTTTGTCCCCAATTCTTGTTGAATTCGATGGTGATGTTAATGGGCACAAATTTTCTGTAGTGGAGAGGGTGAAGGTGATGCAACATACGGAAAGTTACCCTTAAATTTATTTGCACTACTGGAAAACTACCTGTTCATGGCCAACACTGTCACTACTTTCGGTTATGGTGTTCTGAATGCTTTGCGAGGAATCCCAATCATATGAAAACAGCATGGTTTCAGAGTGCCATGCCCGAAGGTTATGTACAGGAAAGAACTATATTTTTCAAAGATGACGGGAACTACAAGACACGTGCTGAAGTCAAGTTTGAAGGTGATACCCTTGTTAATAGAATCAGTTAAAAGGTATGAATAAAGAAGATGGAAACATTCTTGGACACAATTGAAATACATTCTGGTTTGACCGCAATGCTAACGTGGTCAACAAACAAAAGAATGGAATCAAAGATTGCATTTTAAAATTAACACAACATTGAAGATGGAAGCGTTCAACTCACAGACCATTATCAACAAAATACTCCGATTGGCAATGGCCCTGTCCTTTTACCAGACAACCATTACCTGTCCACACAATCTGCCCTTTCGAAGAATCCCAACGAAGAGACCACGTGGTTAGTTCTTCATTTGTGACGAGTCTGGGATTACACATGGCATGGATAATCTCTACAAATAAAAGCTTGATATCGAATTCCTGCGGCCCGGGCGATCCATGGTACGCGTGCTAGAGGCATCAAATAAAACGAAAGGCTCAGTCGAAAGACTGGGCCTTTCGTTTTATATGTTTGTTTGTTGGTGAACGCTTCTCCTCGTAGGACGAAATCCGCCGCCCTAGAATCGAGTGGCACTTGCACAGATAGTAAAAAAAGCGGCGTGGTTCGCTTCCATTGCCGGACGTACAATCGATACCACGATAATGCTGACGACGAGACCACCATAATAACAACAGGCCGTTAATTAAAAAGTTAAACAAAATTATTTGTAGAGGGAAACCATTATAGTACCTAAATATATTATACGAGCCTTATGCATGCCCCGTAAAGTTATCCAGCAACCGCATAGACCTCGGCAGCGGATCGGGACGACGTGGTGTTAGCGA
+
&&(**.**,,03:;798898<<?IDDAEDBA@B886670//1;7;<=?777234224443++++5432&%$$&)&%%'%%%*),);;:::?>@?ADJBBC@@IA@@<=>>@@,+**135?444.+*'&&&&%%%%''%&)(('*,,.47978348876/)%&''&''.+-%$#$''-134BAGB:;::83852.-/<=>?A)((*/%%%%&),-0/220015B:9921123=0//0===;767221110.04///0;0000,**+),*.))*)))+&%%%((-'%%&&%%'%)&%%&%+.-*++()-5322377793(&&'(.9-+++---/.,,-.8854/.-*)()&'%$')+,+.*+.D<AFEDHJJJHDEEGG++++;;:@C?>>:912((/'16;5422.,,+.08::93333B...BBFEEHJGJGF?>>GFJG5***+90))*54464363IFAAAAFHGJFDHJCE<B@<::;>?A?@@AJ711.7)(,,-.2..1166676,,,+,.,****-CCEEE>ACAAGB@?=110002&&&$$$$1118861../0-))&&(%'&&'((+'%&&%$$$&C2222<<9:;559@?<::=300*%$$)))4:;9::=3.,,,.@:(8758:::888:=:6,00032.+%&%$%'(%%%'&$'%&-/./0--.0223611102)))+==9:9::<@CFECDD=7767/0058:687*))),36:9;)((')(&-%%((''-4338--.1@A@HFHF?:''(:=:8:-**''(,+,,-049<3...1..:;966646>=7@<<&&&&,,*---,,,,51,+,53.56:110588'''*9113JJFBBC@B>:;BCE:JEDEGHJ@??>D566;CA@@40,&'%%$$$&)(%$%$$%#$$&/0***).'('%&''&&%%&%$%%%$&&'--01/+0++)%%%&*+''&%%%%%''(((()+67999?>?B@B=<<>B:9<221))()%#$$$%('''*+,,+*+***++(%&($$%%'&%&&(&$%%%%$&'%%'/03433211,+*&+9;CEEFCBC@@@AJEIJ>7,''&&))***)'(())*&'&&%%&&&&&*%$$%&%%%%%%&'(*)&%%&%%%$$&&%%%%$$$)-)($$'')),(((%&((**021*45764322(437(('$$$%,3>42(78***=7///(&%$%*0./+**'%%%(=9:=>@?;;:**)*888::<=JJEC=>C=DJEI====EJIA;==FI<=<:/.---.00//024--++,-.03+++221166:(''')(&'&%%%&'('')*+-5)((&%%%&)*444'%%%&'*)((,+)*9---6IFHJHJDGH???BDD992,,,&%%%%$$&%''&,*+,***344:88EDGDGEGD<;@55)))/@<110>>>GGFIJJJIGJFHECGFIJHFB>>?@EA?855/--3-32277D<;;:88,,,,///..&&&+++)'&')++))*''')*)***1235744?@44>>=:9::2+'''DDAA:;EHHGGGDHEIFHJJ?>>>BA3220+'(&&&%%$%'&('($$$##$''(36789>::::<<=4444*(''%%%$$%'''%%%%'(((((.63345889@>;76323480/./89;;<;953-+,168****)&&&(+)(''((,*+))((())*,-855-('&&''%%%%'&&&(())*,31,,3*&%&%)'+''*)(%%%&)&&''..5-1102(((&%%$&'&%(--1/.'&(''))*.112///-))**DJHA??77&&%%&$%%&&&,,68:;:9:9<>DDBB>>?>DF?@?55542015878<<>>???@?C@?>A@A*))&&&&(%%')111104411/+(('(46899@::<99::97(&%%'&&,=@E>9766(''(.-)**('&&*,/.0*))**)+&&&'11037<CADCDCC@@@FDJIJB8855889;5BDBJ>;;<@9878><999::443+*)&&(%'''+-23305552---/**''*+--/,++,))))**'('2.--.(&%%$%''%%'++,190+'&&$$''-21)(()38?>>BDGCBABD?=?@BBA=71.+-<?D9CBD2//**)((()00=?CD@@@>>=>201.))),01-2)$(''''%%&&%$%%$$%$%$#&'-/'%%$&'''(&&&&&*54220*))*+**,(*('')50,++&%(40000:;;=<//.*+))-)&%$))(())10065,,+,/0)&&(*+,/'&&&()*110-+'''%&'&%&'))()/+(&&&%%%&:6<=<??>=<<;100211-((((*)('''%&(-.+))*'&'&'%%$%'$%%%'&&&&%%##%$$$$%$'&&'()'++,,-*(%%%'2/*)))/.,-1878:;99<@</.$#$%&$##$&$&(''(+57899;62111/+++*%&%&-79;;>>>>@D??@EA98>CCAGGEGEJ>===94-8-***,+*,--/--/03798999?=9<ABHFEECE==:99;44356665544;:::FFBB@@FE>>>=BA@C<<&&%(.242*)&&&%()..(/<FEJ?>>>BJHGH=;9'''';64//78==?8;6-=000:;;;6553//009<76665..//<551++,,(%$%''(('''''-./033372521/0*)**0/,,.--10-,+.////225<=?AABC553(..28=:433?22/)7<=CHIEE@D88@@>><:)((()41''''('&+))((*)(()+9((()6522+*)'((()/--9>??ADEAAC@@>767+*,,,/++*)(((((+0-.:?>?=9333388753438>7655664<732331998=CBBC@ACAEHIHJJFJEEGGDD&&&&8*''((00112/.)''&%%%&64488643//45333>@@222)'(**/1224222<==;8568EJD222229887>><9:BDDBA@ADGF431*)((((''&&)&+*+(&'$$'''89;<:::9;;;83335))))--((($%$$%&'(%/78:??FEFDBADDDEHECF>>9:4<=<;=7=><-))*856236462(''23/.+*)()))($$$$%&%%$$%$$'*((('()$$##$)//07<9::9>=@>:99.,,,1,-+,-+,-34<@=43.'%%$$#%&%%%%'&'&&()0.024//-,.'+,()1,+&&''557)((''28=63336100450/02*)')%&)**'%%%*('('&''*-0/&&&)1,/++'&))12*.0,)688733269:2222?40/0)''(3><:;<=:)(((**+;1,+,*'$$&(),,/--00+*))*'),8632/,,+./,+++,+++'%%%%%$$%''&&&&')))-.*))'(()%$$$$$&),,''&%%&&'')(&'''))*,.:11126310/**)*+)88@ABDIEIHB>=;>@@111=<6*++**+'$$(05751,++')(%%%&&&'3455;9++*&&&&&%$'(./<7;,++++*%&$%%)%%++''&'(((*225///((('''')3(())322)'''&&%$%%)3:=884///.')&&0(&&&-/+++''%$%&345:>76446;<<>;<3229;=B@@@?BDJ<;;>C5))56EEGF::4'''':871+---/>;4143598++**.04455@CDCHAA?;:;4--,-//04*(('(*+18782-4'''&(((%%$%(+**,+(((*4+++/.*)'''''&&--3'+-.22:7;>79226,(&&%&()-...//././324:>@FHJJJIJECFDBJEEDIJG9989B31/++/018***,2B@3222,+**001455445:G==<<8520..--&%$$$&'.'59;;@>?@AA@@<2.--0/...++.,++(%&&()+26-***0361001777867/..07755-+*(*.).)''(),)''(&+/EB==?JHIJFFFJF//.**))**)'&'*+)(+*)*-.88--,,---01(('&&%&&&'*(('''&'++,(((*+--(&&''4/++9999:;?C>>=>@?BDI?@?@FEDAA@@=>555/,.//888926445456?FF@@@ABDGBC??@CBJF@?C7@=B@871(''%')',-((()***,5671.*(,(($&&(***,.3789;000/6;<HCDE@B>A@?>>@J;;:;FCBA;1263+++76-*)))*((123=</'&'%%%=BJJFJIE9C9886.-)1..;BH>===C?=>411233447@;3355BDDAAAAEBDBFFJJ9FEGFJFIDF0/.////1//2)3589:<B>8%%%&.2&&$%$%&'($$#$$$$%%(124)22=GFFDED74447813478../1=@::::?6577ACA>>7612,+++%$$$###$$%%%*-)**/1-,,.//./12795(&&&)''&&'.&)79:9A>::=>9--.07>?AFEFDGFCB740001:<EJJECCDEJHFHEFCCEFC?7444454666----45000&&&&'*(''((-))**48=<<76;7IIJ@@@@IEBC@?@C=:;@'''((-././23?@@@AB@@@BB@999@2000*&&('00/-))%%((-&//*)''''((&%''+%&68999=<;7.,++-,)331129:;443220,,,1,-66;A;;;CDIEIDG<444575110)'&&'(()**--))))/4;9,(%&)+8543433.-,+,.-/+)'''/34.**+66>?AAAA@<2//0300./23.+-/89:8.-..ADC<;:/3443?F++*+4236:1,+*(&&&&&*+/67)''''(()55++%%,+,&&&&389=@AEDGHJJBCD9:::A@===?DGI10014A,?=321('''&%%*,029//*++.11/+''(*-)'%'&&&&'''+***((''-144::888::67669))&%'')((+,*)*..--/73//36..,*&&11-,-77::99666.+)'&&%''%'*'&&*1-,,+/+*(**-1622/--8BC;<;=AA@A1,((()''(('()(''+.-57<@@B;::688*1-../:2231+)&%&%&&)$$&'''))34<<;;9:<?000::>7BEBA@??>>@BA??BBFGDJ8545:;222/3---.CF>?>>JEF9554-,*'&&%%%&)**('()011)))/225:24421-**)*-(&'&))'$(,)>AC998:=98,,,(((%$#%(0(((&'((+,*&&%%%&'%&((*(&**/0**,.0('&(&%$$&&'''+)(*)'()).-./0002456<=><<<@A881)'0//<5877999::<<534/,+*%(&&'%%(*)&%%&&%')*('''(&*+433498965564.,,,365675/)'''('''(--''(&&$&&&(3>?;33//+((('())&%%(((')1229750000.>:8111)))021&&*-,+-1...-&%%*7745668@CB/..**)*99779311111.-(&&&(+.,++))**&&&%(&')(*&%&%))(((()26<B86422'''(0*(')+('',,/11*)*+00:96669446<<??=,,,05566883333(&&',/&&'(0136/(1115@@ABBA@=<;2/*'')+'/56>?;9990//11.+**)$%'(*+.+'''('',)))*****1+(&&&((&&%%'/0''&&&%$%%%&&313++++))(')**-)++,-8821./--0/,+))*,37;)('%%%*--'''/.++*(((())*(()(,,-22656/..-,,,1131..,,*232/*(''(-.4;>600/)%&&'2679:8787582///1326798811117889900-+*02('((.+***.0,,-/243446989:000/00/.-..).,),663499:A:::9C>>??A@-*5667C@?@@EBBEACB@@>>976697666=333-..-1111'(&(())%$$####&',.-)*+278>?@8966=9.&&&':89<<865)'$%&%&%%$#####$$&%)+**'**(%&(''$$$%&)'%&''*58889DDB<6'+'''0+**+-..035:;>AD@=32.--06,++.5:>BDECEEA?>98598.,00088;:534.,,,*()&).(&%(((+17....;AFFFECGDEBAC@@?><<=?CDIDFGA@</++''.,.(&&.,++-/29('''1///..)'''/4710/043,3,'):==;6002356==99;43458E<:77?>BCE20//0/1)%%%$%%&&%&'(&').*466;997677761122<76.&%$'(('(+((--45020001007>B889;<94/.,++,**)+*&'(1300//1,8;>CEA<:0+(((*55>AC551311:<;;@G<:::;BA<=>>A@FJDDBB6(''(&&&'32335<+++/++-789A==889222233+)))+3***+.'&&(**.::?7421'(((+((-..***+,,,0=CEA?=661-1/@@@<=:7;9759644('&'&'&(&&&(6999:BBG?=;;;;42479;;::96887669@A>331)((**,+,&&&&%&&&2+,22EBA77777==>HFJIDFG@><99:ACB8863111288:::A@@>?@@C9411199=<887..?D@BCEE665566,**)++*-,)'))))*12.,++*+-++**+23+,*+//0--.9==;9-('(&&&&(+**+2..-,**''(&%%$%&&'&&&##$$&%%(&&'%%&(+,(0'&'('&&&&&+,/++222655:=;*))*''')+++*+7677DGEFFDHIGGHJEEBAAADAI>;;66789399@;;87888>>>CCA////<;='''(43-,)*,,)))()&&)59=?C:6676878BE><<89;=<;<:)(&%()./.1+*)''&...966)&%&(*)'%%%%(+--'&',++**+-*)))+/))++))))9))()'&&&((('((%%%$'&&&%#$$&)+36::8600/,***/,++++*++*(((+()()*)*(,./41*)''**'%%'%&(&'%%&()**++....2''('''.443)23//((((%%&-././*))())074)&%%(03+**+3-'//./1;>==>>FJCB=,++**&&&%$%$%))-+++,,)'&&)++))*++8<9..*)),'''('88;=<;;9778:=CAFCE100+,..,.113+,66DHF?>==20003:A100/5+**/00'''+32''+''(76::81.-(&%&)(&%$%'**'''(880/--**&&'*,-*&&(*****&&&'/01.--*+,+''''*)()(,4401%%%'%&''%&+,++56@B>::9:;0///////./16*))*89?J2211**))/18++)(,+59998998?@==>ACBC<;;=<+(202+/&'%&2774((''-,'&&-<8661125::>?@976::;@A210:>.(),,.0&$%()120)'''&%%',50,,1/295&&&&*)),/****../2,,++/-,+*+,+(((($$(''(()**,-+,-/011667877///>@@B==<+&%%&*0/.//4454320,,.00-.00.(()')('(236323++++43122232('&%&&%&((*+,2144,,,,.(()&&&&''''',0/1)''(+/+(''')'&$$%$$$$$%(&&'$$##&&%$%$$$&%$%%'-1.1++'%$%&%&(%&%%$%&&//221410--,+*+&%%&*+7:788;>@9577349;<;5684@B<5@AA=>>;87:544+)&').1234363/1301<@C222***78(''5-(((13610/.+*,,/:,***'(((4551D;(3.))%%%##$#**/0*6558;BBBDGJIJIGDDDGH;;:;6666;97,,3('''($$%&&&&'''&*-'--->BDA?@96/.,,)('%')(''),-/1/.3,,88?BB?:>=>=543432('%%'((6./=@GJFJJFBDB;967<><;:<>@H7,,-4..55=<=<<@FDEGCB6.-+*)3333555EE<;:;JJJJJDD?>@;4338:446BBCBBFDD@>@GAJAJCECGFC8889B;;;;42220//+1+'&));CGHGHFGEHGGJJHE;;:877*)))(()/..//34;@>AD@?B?:40....6--/,)&&+%'+0)(()),))(,&)(((--2-,,-3----0***+,,-3===96668HFDDJDA:88<>--&&&&4(6767-(()*+)())+(&&&)(&$##$**((()0)(,(*.0-..((('**11789;<6677BA??998.--.01(----//-.4882<5556C@??=AA??99327/---,)))*.0//4,,,..07.,,04569=<=>A??====>BGFDB987///9@<;6:?99960/,&&''37?B886;@;?@D:<;887679:;/,'&&.///17825:77/2--))**+6.+,/;;;:37:1;@<=<33305621125AA1100:9::)(''*499))&&(+.2.--/00179:/.-'&&$&((**++)1213367:,)&%$$''*+*+()(((+++,,3200:***>A>?>?220+))**%%&(('&')'(((*&&'()))*('(''&&00-+,04:98)&&&AD;;:>>?IE@@?@GC?>?@1100433366>HGJIEEEGFJJIJB@AAC:99800*%%&%&'*++++((((''(&&'*)'''577::@:;6407<=@?BB<:;<<;::;.--2?B<==8;<:9766655457:=7889<98''%%%%$##$$*)*,+.('&&&&'77;65554161==ADBBCE==889///..--.4.-,,))+1,)(((('''-)(''(%$%(()/43..//-**1254476))458111?ADCCEJJ???10,+,1411+**))+,)((*9===>:.--+*&&%*')+,-,+-+/42221***,+,,.1:78778..-&%%$$$%+*,../...,,)(''*)')'$%%$&(8:=.(+,%%%')())+-.-5/.//56-,**('()./.-155/0/0135735669:99CHJJJJIHIFJJFJ*)))*((+;865,+))().2/+,0211+++3((.(&''&*(((,+1000128669C@@???DGBF>=;99+&%$''%%%'78:@CA99:0067/.-**+,,,69965;B?>=;6555(((,,-('('**()))5)++*-245=?GDHJGBCB?=><877>>A888966676334:><=@?@@?1*)'%(()/457;IC=<<<<11=><;;;;AAEAA>@JHDJD;<;FJH<:0.2212<<??A<::>:++,,52....,.5583-*/,,+,-+*(*-+--.(''(-.)((&%&)7==@B>?AA:;JHIJGID@?:@=;:44211123367///.+*//)%$$%*),**6+&$$&&(+++*))*/3330,*'&&(&$$%%%+/6699222750/.-*)))(''$%&'&%&&%%&')1:322++-/)''(29:A>>>BJJF@A@@JGJJJHC@A?BBEJBAA?9**)(((0+++%&&'1+)'&%&('''&&&&(('())+.9;?)(((('&(''()..*)(((*-++//-+**.).'&&&&434323330-+++.+)))3<8866776665558::>@BD6,*575532./)'&''/9;:521<=>GCJF>8///'''**/05<7876567,,,9CABBBAC==99996673425''&%%'$$$%,-89@BGBB?41-,,/8;----?@?CBA@@666568?A>==EJGDEEHC-,,,;7779:886668A+***(((34..34873/0/0@DC>99:0023;<530035:96+948777<333366600012223<=?4000;77778:;989>FFIH??<<96545-++,(%%%'&$$)*))7<A<;>AB:943.-+,)*$$&'*+,/44,BCDJJIID>;99856FGJJJJGEGHE>=A>;C43358DC8889:@GICDCDG??@A?FBDDFIJFFJG@DCCCDFJHIHFJFJGCDA<:C2=<;>>7.,,-0.-.5;99?JGFC6556<CCJF>?FIG?>::>;9B><874'%%&'*5CGE>@;4<::<JGHJCABBDC00148:<9989@FDCDEHEGE@A544;9;00<<<>?@JD@@@CABECEBA??==44459220/12=/....:9:>DDC88;=?CA@>C>:767,(5523---,,79:9777???AA99BGE=;;*''4=>@?A@,,,,DCAA@?@65554559?4<:;<CFJFJJJJGHGJDEBCJD;99/-,---0/,())+-..,167577*(((''%%&&))&'&&''&(*&&'*,)*'$$%)('&'$$%&'*?<<=><@=>/000?3333)(((/+*()0**),236758//56C77<<=@A9@;@99>?6022E<61-.,'%$%&%&$$$$$$#$$&''&%$$#$%(-'$$$,.))**'%'&%'%$$%(%'+,----,,--+((..0*+**.1111=,-9222+*)+1''(1,,))('',,,,,21348:;=,+*+*,5458JJFEDDFGC>CDECC568EGFIHJEBEBG??@AJBA??@>@DDIJHHGGGHEGGGIDDBC(((('&&%%''(+,-,+++21///,+*(&&(&&$%&&'&'()+''-+*./(('''%&&''$###'(7.(''&.6798;HJ@996500(%&(022.*,)&''''')'&&'868,,225::88768893223558.223;97651,**)(%%%%%%()**47?FC6663440-.1/0%%&'&243''')(((:</../=?BCCGC*(&'-1222??...-4-+''(.25(0*%(((())*(()5;8<=@IJCDACBDJHJJHHFHJHIHGJJIHF((((6'$$$%&&%'''%%(+,,+47AB74@0.-%%%%%%---/990----35;><<=D5655<<7--&%&)/010262'('&&&(,--.+.3<====9;;<7444::=@?=8:1133:9<<HJJB999;CCA?@:22?@@ACBFCCC0...1<545&&&(''''''-%%&&'%$%&''*&%%%%%)02****)))*))()(&&)%%13/06699984225//////0011*))+/022213338:;6555<::=7-(&&'''(*+-/233/,+)(&&&')'&&&'''&&%)*+0./4=@>>;::))(())2554.+**)(((*,31302-+)()***),,++,12>;;67878B&%&'&$$$$%$%&'&'((()+-*)**01***,**)*--%&&'4-=@<<;;<7678@BB;D>>>>=?CJH@?@EDA<52.,(.45679111:>=====AEDGJJGIEJFHJJDJC?AA@BG@>9442)222897%%%%'&''%%'(()****0/&'''**+;2211237E.)))@8888EHFDIEFJA:::HFA==>00&&&''661/,&&()1,())8=;;0;***067-4:99<=C>>?<??>EC222-../25.)%&)+55855....22=<=DD@9<<;;986-+&%$$%&))((*1('&%'+,.'')(&%&%&(-''779300782,+&%%%14*&$$&0,-0:DGGFHE??@:;::;<::6666<:-,+(&&')236684.,,,,8=A>8766;633,(+++,+*11876456....10/*())-.'476+*((**2>AA=GC::>>/''''5.,,,2211&&&&*--.:<>BGFIFDB@@DJF@;75))''(%%%$$$&)*+*)))*))(**)))(---01-++++&%%&&-**((()(()---,-&%(&&&')))(')27773233<)())-**('&&&((-/./&&''/&%%$*+('(.3-'''(+''''*&&%+*+))*%%&&.55797882220,)''&&'-3401../0//$##%'$&&&''(($$$%&''))'+,+*&&&(-251)('&()-+,&&'0/0))*31012574(''''21.../..,&&()3445559:70../2221-++,)'').00400/3?2/.01.*(''&&(-03..,'&&&&&'-22;<;==;=99GGFFFDJJJJJHAIF@CCFEDCDEEJJ?>>?@E9CHDEFA>?40..258:100213:89(%&***-('%'&'%&%'&&(--)***+/.9=CA;9864/0-,-/1,,2201/.1.,,+/44@AACBDCBA@A@BE?:;68=>7666:763)''''+***234922*(&&''&')10/))*.54&$$%$$$$%('&&(&&'')*&&%(&%$'(('%&'%%%&028;;<>@D6666=>??FCCC976.('''-,(**))+'''%%&'-**)*22555300677999</--/22*)(%((())))*+*(''*,(()+25/**'''&)++.,))213101)('&&&&*-01'''(***'()(;=A?<=>@;;9:=77633337;.))+)%&$&'(&&%%'./0//095424,))*.&$$%&'$####$###$%&$$#$$%*./00022;?@>=?==770/,-241217::::;:3011**&%&(+,+&&)*)'%%%&$%$$%0377666112332411)('),.025?BBB9932)()::=:766.++-0>HGA@><:/''&$$$'+,*13799=><:-,,,@HDG99979:+><*()*@;///0:;=414;??B==>>FEEE*((&(&)**)(&''(/.-'''(+*('%%$%(&'&&&'%$%('((-.43433>=<<<878:CCAC83>::;>DEBB@<:,,++/:;?4::+-1,9:AED@CFIJIJ?>>>AA?91233,,,(&&'''**+166B0,,'(((7:<<:5;222)%%'&%%('''-,-.112...,+)$%&(--/)'(*'*+((**(()0000667;=C?@?2223=6224BJJBAFB?ACBEFEIF+++65,)('$%%&%%%008;;8351(('%%$$%%%&)(+++(((&%&&%&..2446//12563345@81112><3(%&%%##$%$'$$'(++'%&$%%%)((112442****7899==879=C643231./0.00::6547---***+--+++'&().,,+-4/./)))&$$%)),&&&&&')++++&%%'$%'''+++++0008'&&%&%%''($$$%(0,..&'&%%%%&%%%&)2::;C643/,---//077<>A?@@DDFGEJEDFHJJAADC@CDD@@><<%%$$$$$%)(''.'$$$()(((()&&$$$$%'++++..-./000:999<BA0,-/,3523.06667?CGED?53.--:971,,-,4.(''),,.2...0112(((/52/..,-*,))+).'''21322234266//08>,)))-;@8888@?..,;>?@@=:97466:-,,*)()-244445<=CACCD@1002@;<=?C54/.-.1.*(%(-269+,;A@=4/.-+52322355;?FHJEDBB<<<<ECDHJECA>=<211&')*5?==>3+&&&%.()*''()(''%&&%+))),))()*,/0.-,,,03////2235831..045,&&&''('%%&')***+,-4())*F;;;;A?3333@AGJGDA7766CECCJJEEEHFJI=;==>?DF?>=>>988754/1>?BD:;<;1122236;;=:?>(((*/0028+)))*.1-,,,((')0'323321/,))+&$&(),*(((&&'=>?621&+,-8?>>?<=5?+'&++00,**&&%%%&(''''%&&'+'&&%%$$&&()&%%'(*)'002CD888:55=52.,*+-&&%%$$%%&%&&'))&&&'(%%',//-1687000152,*)'&&&&*''(''++-12/--..00069>@65533((%$(),****==***+4..../00794:::?CFFFCCCCCCAAFA>?>=99<.-+&&(036/+'('((&()(()'('&&')(++)+&&&&0,)))*+--'((('(***+*)(&&'())1++,0//13///-/'''())&(&&&+,//:=@BCJC8899>>@G2111--,-522(''(//52.''()/(222534-,--000&%%'),,*(&%,(&&''1*)*8=?//--006557=B954+**+1031&&&'3600+*'')*.444:>5&&&6664'''',+++9'%%%'')-(&&*842...,,,.00/0-))1002200))&%%&$$#$$%##$%''09:;0,*.+01****(&&&'&)''*))*)*))++'&&&+&%$($$%%(&%&''&'))$%()))(%%&%&$%'&'&''$$%&($##&'120/+,-1.;?J?><=:??B;:;EC?<9::87***,6=>B024&&&')%%%%(()**+,1/,,,*/.011149>?669:??><52/.018<>=>65445662.*)$$&'-,-01421149;;+)(('$$$-.'&&&'()211,%$###
@Glass_T7V_6_D3_12_3_13
GCCGCTACCGGATACCTGTTCCACCTTCTCCCTTCGGGAAGCGTGGCGCTTTCTCATAGCTCACGCTGTAGGTATCTCAGTTCGGTGTAGGTCGTTCGCTCCAAGCTGGGCTGTGTGCACGAACCCCCCCGTTCAGCCCGACCGCTGCGCCTTATCCGGTAACTATCGTCTTCGTCCAACCCGGTAAGACACGACTTATCGCCACTGGCAGCAGCCACTGGTAACAGGATTAGCAGAGCGAGGTATGTAGGCGGTGCTACAGAGTTCTTGAAGTGGTGGCCTGACTACCGGCTACACTAGAAGAACAGTATTTGGTATCTGCGCTCTGCTGAAGCCAGTTACCTTCGGAAGAAGGATTTGGTAGCTCTTGATCCGGCAAACAAACCACCGCTGGTAGCGGTGGTTTTTTTGTTTGCAAGCAGCAGATTACGCGCAGAAAAAAAGGATGTTCAAGAAAATGCTTGATCTTTTCTACGGGGTCTGACGCTCAGTGGAACGAAAACTCACCGTAAGGGATTTTGGTCATGAGATTATCAAAAAGGATCTTTGCACCTCAGATCCTTTTAAATTAAAAATGAAGTTTTAAATCAATCTAAAGTATATATGAGTAAACTTGGTCTAGACAGCTCGAGGCTTACGGATTCGCCCAATAAAACGCCCGGTGGCAACCGAGCGTTCTGAACGAATCCAGATGGAGTTCTGAGGTCATTACTGGATCTATCAACAGGAGTCCAAGCGAGCTCGATATCAAATTACGCCCCGCCCTGCCACTCATAGCAGTACTGTTGTAATTCATTAAGCATTCTGCCGACATGGAAGCCATCACAAACGGCATGATGAACCTGAATCGCCAGCGGCATCAGCACCTTGTCGCCTTGCGTATAATATTTGCCCATGGTGAAAACGGGGGCGAAGAAGTTGTCCATATTGGCCACGTTTAAATCAAAACTGGTGAAACTCACCAGGGATTGGCTGAGACAAAGCATCCTTTAAATAAACCCTTTAGGGAAATGGCCAGGTTTTCACCGTAACACGCCACATCTTGCGAATATATGTGTCAGAAACTGCCGGAAATCGTCGTGGTATTCACTCCAGAGCGATGAAAACGTTTCAGTTTGCTCATGGAAAACGGTGTAACAAGGGTGAACACTATCCCATATCACCAGCTCACCGTCTTTCATTGCCATACGAAATTCCGGATGAGCATCATCGGCGGGCAAGAATGTGAATAAAGGCCGGATGAAAGTTGTGCTTATTTTTCTTTACGGTCTTTAAAAAGGCCGTAATATCCAGCTGAACGGTCTGGTTATAGGTACATTGAGCAACTGACTGAAATGCCTCAAAATGTTCTTTACGATGCCATTGGGATATATCAACGGTGGTATATCCAGTGATTTTTTTCTCCATTTTAGCTTCCTTTAGCTCCTGAAAATCTCGATAACTTGTACCAAAAAATACGCCCGGTAGTGATCTTATTTCATTATGGTGAAAGTTGGAACCTCTTACGTGCCAAAATGACTCAAATCTTTGCCACCTGACGTCTAAGAAACCATTATTATCATGACATTAACCTATAAAAATAGGCGTATCACGAGGCAGAATTTCGAGATAAAAAAAATCCTTAGCTTTCGCTAAGGATGATTTCTGGAATTCGCGGCCGCTTCTAGAGTACTGCGATGAGTGGCAGGGCGGGGCGTAAGACTCGACGTCTAAGAAACCATTATTATCATGACATTAACCTATAAAAATAGGCGTATCACGAGGCCCTTTCGTCTTCACCTCGAGCACAGCTAACACCACGTCGTCCCTATCTGCTGCCCTAGGTCTATCTGGTACGTATCGATAACTTTACGGGCATGCATAAGGCTCGTATAATATATTCAGGGAGACCACAACGGTTTCCCTCTACAAATAATTTTGTTTAACTTTTTAATTAACGGCCGGCTTGTCGACGACGGCGGTCTCGTCGTCAGGATCATCCGGGCATCAATCGTACCGTCCGGCAATTAAAAAAGCGGCTAACCGCGCCGCTTTTTTTCGTCTGCAGGCGCCACTCGATTCTAGGGCGGCGGATTTGTCCTACTCAGGAGAGCGTTCACCGACAAACAACAGATAAAACGAAAGGCCCAGTCTTTCGACTGAGCCTTTCGTTTTTATTTGGATGCCTCTAGCACGCGTACCATCGGAATCCCCCGGGCTGCAGGAATTCGATATCAAGCTTTTATTTGTAGAGATCATCCATGCCATGTGTAATCCCAGCAGCTGTTACAAACTCAAGAAGGACCATGTGGTCTCTCTTTCGTAGCGGAATCTTCGGAGGAACTCTGTGACAGGTAATGGTTGTCTGGTAAAAGGACAGGGCCATCGCCAATTGGAGTATTTTGTTGATAATGGTCTGCTAGTTGAACGCTTCCATCTTCAATGTTGTGTCTAATTTTGAAGTTAACTTTGATTCCATTCTTTTGTTTGTCTGCCATGATGTATACATTGTGTGAGTTATAGTTGTATTCCAATTTGTGTCCAAGAATGTTTCCATCTTCTTTAAAATCAATACCTTTAACTCGATTCTATTAACAAGGGTATCACCTTCAAACTTGACTTCAGCACGTGTCTTGTCATTCCCGTCATCTTTGAAGAAGTACGTTCTTTCCTGTACATAACCTTGGGCATAGGCGCATCTCTGAAAAAGTCATGCTGTTTCATATGATCTGGGTATCTGGCGAAAGCATTGAACACCATAACCGAAAGTAGTGACAAGTGTTGGCCATGGAACAGGTAGTTTTCCAGTAGTGCAAATAAATTTAAGGGTAAGTTTTGAGTATGTTGCATCACCTTCACCCTCTCCACTGACAGAAAATTTGTGCCCATTAACATCACCATCTAATTCAACAAGAATTCGGAGCAACTCCAGTGAAAAGTTCTTCTCCTTCTCATGGTACCTTTCTCCTCTTAATGAATTCTTAAACAAAGTATTTGTAGAGGCTGTTTCGTCCTCACGGACTCATCAGACCGGAAAGCACATCCGGTGACAGCTGTGAGCGTCGGGGTTTGTACCGTACACCACTGAGACCGCGGTGGTTGACCAGACAAACCACGACGCTAGCCCGCCACCTAAGTTATGAGTCAGGAAAAAAGGCGACGAGTAATCTGTCGCCTTTTTTCTTTTCTTGCTTTGTAATCACTCGATGACCAAAAGTAAAAACCCGCCGAAGCGGGTTTTTGCCTGGAGAACGATGGCGAAACTGACGCTAGCCGGTCTACTCGTAGCGGCCGCTGCAGTCCGGCAAAAAAGGGCAAGGTCTAGCCGCCCTGCCCTTTTTCTTTAAAACCGAAAAGATTACTTCGCGTTATGCAGGCTTCCTCGCTCACTGACTCGCTGCGCTCGGTCGTTCGGCTGCGGCGAGCGGTATAGCACTGAAAGGCGGTAATACGGTTATCCCGCGGAATTAGGGGATAACGCAGGAAAGAACATGTGAGCAAAAGGCCAGCGAAAAGGCAGAGGAACCGTAAAAAGGCCGCGTTGCTGGCGTTTCCGCAGGCTCCGCCCCCCTGACGAGCGTCACAAAAATCGACGCTCAAGTCAGAGGTGGCGAAACCCGACGGACTATAAAGATACCAGGCGTTTCCCCTTGGAAGCTCCCTCGTGCGCTCTCCTGTTCCGACCCTGCCGCTTACCGGATACCTGTCCGCCTTTCTCCCTTCGGGAAGCGTGGCGCTTTCTCATAGCTCACGCTGTAGGTATATTCAGTTCAGATGTGCATCATCATCCAAGCTGGGCTGTGTGCACGAACCCCCCGTTCAGCCCGACCGCTGCGCCTTATCCGGTAACTATCGTCTTGAGTCCAACCCGGTAAGACACGACTTATCGCCACTGGCAGCAGCCACTGGTAACAGGATTAGCAGAGCGAGGTACTGTAGGCGGTGCTACAGAGTTCTTGAAGTGGTGGCCTGACCGGCTACGCTCGAAGAAGAACAGTATTTGGTATCTGCGCTCTGCTGAAGCCAGTTACCTTCGGAAAAAGAGTTGGTAGCTCTTGATCGGCAAACAAACCACCGCTGGTAGCGGTGGTTTTTTTGTTTGCAAGCAGCAGATTACGCGCAGAAAAAAAAGGATCTAGCAAATCCTTTGATCTTTTCTACGGGGTCTGACGCTCAGTGGAACGAAAACTCACGTTAAGGGATTTTGGTCATAAGATATCAAAAAGGATCTTCGCTGAGAATCCTTTTAAATTAAAAATGAAGTTTTAAATCAATCTAAAGTATATATCAGTAAACTTGGTCTGACAGCTCGAGGCTTGGATTCTCACCAATAAAAAACGCCCGGTGGCAACCGAGCGTTCTGAACAAATCCAGATGGAGTTCTGAGGTCATTACTGGATCTCTCAACGGAGTCCAAGCGAGCTCGGATATCAAATTACGCCCCGCCCTGCCACTCATCGCAGTACTGTTGTAATTCATTAAGCATTCTGCCGACATGGAAGCCATCACAAACGGCATGATGAACCTGAATCGCCAGCGGCATCAGCACCTTGTCGCCTTGCGTCATAATGTTCCATGGTGAAAACGGGGGCGACCCTCATATTGGCCACGTTTAAATCAAAACTGGTGAAACTCACCAGGGATTGGCTGAGACGAAAAACATATTCTCAATAAACCCTTTAGGGAAATAACGGCCAGGTTTTCACCGTAACACGCCACATCTTGCGAATATATGTACGGCGAGAAACTGCCGGAAATCGTCGTGGTATTCACTCCAGAGCGATGAAAACGTTTCAGTTTGCTCATGGAAAACGGTGTAACAAGGGTGAACACTATCCCATATCACCAGCTGACCGTCTTTCATTGCCATACGAAATTCCGGATGAGCATTCATCAGGCGGGCAAGAATGTGAATAAAGGCCGGATAAAACTTGTGCTTATTTTTCTTTACGGTCTTTAAAAAGGCCGTAATATCCAGCTGAACGGTCTGGTTATAGGTACATTGAGCAACTGACTGAAATGCCTCAAAATGTTCTTTACGATGCCATTGGGATATATCAACGGTGGTATATCCAGTGATTTTTTTTCTCCATTTTAGCTTCCTTAGCTCCTGAAAATCTCGATAACTCAAAAAATACGCCCGGTAGTGATCTTATTCATTGCCCTTATGGTGAAAGTTGGAACCTATTACGTGCCAAATGACTCAAGATGCCGCCTGACGTCTAAGAAACCATTATTATCATGACATTAACCTATAAAATAGGCGTATCACGAGGCAAGAATTTGGGATAAAAAAATCCTTAGCTTTCGCTAAGGATGATTTGTGGAATTCGCGGCCGCTTCTAGAGTACTGCGATGAGTGGCAGGGCGGGGCGTAAGACTCGACGTCTAGAACCATTATTATCATGACATTAACCTATAAAAATAGGCGTATCACGAGGCCCCTCTCGTCTTCACCTCGAGCACAGCTAACACCACGTCGTCCCTATCTGCTGCCCTAGGTCTATGAGTGGTTACTGGATAACTTTAGGCATGCATCGCTCGTGTTGAATTATTCAGGGAGACCACAACGGTTTCCCTCTACAAATAATTTTGTTTAACTTTTTAATTAACGGCCGGCTTGTCGACGACGGCGGTCTCCGTCGTCAGGATCATCCGGGCATCGATCGTTGGTCCAGCAATTTAAAGCGGCAGCACGCCGCTTTTTTTACGTCTGCAGGCGCCACTCGATTCTAGGGCGGCGGATTTGTCCTACTCAGAGCGTTCACCGACAAACAACAGATAAAACGAAAGGCCCAGTCTTTCAACTAATTATTGCTTGCGTTTATTTGATGCTCGCGCGTTCATCGGAATTACCGGGCTGCAGGAATTCGATATCAAGCTTTTATTTGTCAGAGATCATCCATGCCATGTGTAATCCCAGCAGCTGTTACAAACTCAAGAGGACCATGTCGTCTATCTCTTTTCGTTGGAATCTTCGAAAGGGCAGATTGTGTGGACAGGTAATGGTTGTCTGGTAAAAGGACAGGGCCATCGCCAATTGGAGTATTTTGTTGATAATGGTCTGCTAGTTGAACGCTTCCATCTTCAATGTTGTGTCTAATTTTGAAGTTAACTTTGATTCCATTCTTTTGTTTGTCTGCCATGATGTATACATTGTGTGAGTTATAGTTGTATTCCAATTTGTGTAGAATGTTCCATCTTCTTTAAAATCAATACCTTTTAACTCGATTCTATTAACAAGGGTATCACCTTCAAACTTGACTTCAGCACGTGTCTTGTCAGTTCCGTCATCTTTGAAAAATATAGTTCTTTCCTGTACATAACCTTCGGGCATGGCACTCTTGAAAAAGTCATGCTGTTTCATATGATCTGGGTATCTCGCAAAGCATTGAACACCATAACCGAAAGTAGTGACAAGTGTTGGCCATGGAACAGGTAGTTTTCCAGTAGTGCAAATAAATTTAAGGGTAAGTTTTCCGTATGTTGCATCACCTTTCACACCTCTCCCACTGACAGAAAGTTGTACCATTAACATCACCATCTAATTCAACAAGAATTGGGACAACTCCAGTGAAAAGTTCTTCTCCTTTACTCATGGTACCTTTCTCCTCTTTAATGAATTCTTAAACAAAATTATTTGTAGAGGCTGTTTCGTCCTCACGGACTCATCAGACCGGAAAGCACATCCGGTGACAGCTGTAGCGTCGGGGTTTGTACCGTACACCACTGAGACCGCGGTGGTTGACCAGACAAACCACGACGCTAGCCGCCACCCTAAGTTATGAGTCAGGAAAAAAGGCGACAGAGTTGATCTGTCGCCTTTTCTTTGCTTGCTTTGTAATCACTCGATGACCAAAAGTAAAAACCCGCCGAAGCGGGTTCGTAAAACAGGTGAAACTGACGCTAGCCGGTCTACTAGTAGCGGCCGCTGCAGTCCGGCAAAAAAGGGCAAGGTGTCACCACCCTGCCCTTTTTCTTTAAAACCGAAAAGATTACTTCGCGTTATGCAGGCTTCCTCGCTCACTGACTCGCTGCGCTTGGTCGTTCGGCTGCGGCGAGCGGTATTAGCTCACTCAAAGGCGGTAATACGGTTATCCACAGAATCAGGGGATAACGCAGGAAAGAACATGTGAGCAAAAGGCCAGCAAAAGGCCAGGAACCGTAAAAAGGCCGCGTTGCTGGCGTTTTCCGCAGGGCTTCGCCCCCTGACGAGCATCACCAAAATAGACACTCAGAGTCAGAGGTGGCGAAACCCGACAGGACTATCCGAGGGACCCCAGGCGTTTCCCCTGGAAGCTCCCTCGTGCGCTCTCCTGTTCCGACCCTGCCGCTTACCGGATACCTGTTCCGCCTTTCTCCCTTCGGGAAGCGTTGGCGCTTTCTCATAGCTCACGCTGTCAGGTATCTCAGTTCGGTGTAGGTCGTTCGCTCCAAGCTGGGCTGTGTGCACGAACCCCCCGTTCAGCCCGACCGCTGCGCCTTATCCGGTAACTATCGTCTTGAGTCCAACCCGGTAAGACACGACTTATCGCCACTGGCAGCAGCCACTGGTAACAGGATTAGCAGAGCGAGGTATGTAGGCGGTGCTACAGAGTTCTTGAAGTGGTGGCCTAACTACGGCTACACTAGAAGAACAGTATTTGGTATCTGCGCTCTGCTGAAGCCAGTTACCTTCGGAAAAAGAGTTGGTAGCTCTTGATCCGGCAAACAAACCACCGCTGGTAGCGGTGGTTTTTTTGTTTGCAAGCAGCGGTTGCACAAAAAAAGGATCTCAGAGAAATTGTTTAATCTTTTACGGGGTCTGACGCTCAGTGGAACGAAAACTCACGTTAAGGGATTTTGGTCATGAGATTATCAAAAAGGATCTTCACCTCAAATCCTTTTAAATTAAAAATGAAGTTTTACAAATCAATCTAAAGTATATATGAGTAAACTTGGTCTGACAGCTCGAGGCTTGGATTCTCACCAATAAAAAACGCCCGGTGGCAACCGAGCGTTCTGAACAAATCCAGATGGAGTTCTGAGGTCATTACTGGATCAACAGGAGTCCAAGCGAGCTCGATATCAAATTACGCCCCGCCCTGCCACTCATCGCAGTACTGTTGTAATTCATTAAGCATTCTGCCGACATGGAAGCCATCACAAACGGCATGATGAACCTGAATCGCCAGCGGCATCAGCACCTTGTCGCCTTGCGTATAATATTTGCCCATGGTGAAAACGGGGGCAAAGGAGTCTCCATATTGGCCACGTTTAGATCAAAACTGGTGAAACTCACCAAGGGATTGGCTGAGACGAAAAACATATTCTCAATAAACCCTTTAGGGAAATAGGCCAGGTTTTCACCGTAACACGCCACATCTTGCGAATATATGTGTAGAAACTGCCGGAAATCGTCGTGGTATTCACTCCAGAGCGATGAAAACGTTTCAGTTTGCTCATGGAAAACGGTGTAACAAGGGTGAACACTATCCCATATCACCAGCTCACCGTCTTTCATTGCCATACGAAATTCCGGATGAGCATTCATCAGGCGGGCAAGATGTTGAATAAAGGCCGGATAAAACTTGTGCTTATTTTTCTTTACGGTCTTTAAAAAGGCCGTAATATCCAGCTGAACGGTCTGGTTATAGGTACATTGAGCAACTGACTGAAATGCCTCAAAATGTTCTTTACGATGCCATTGGGATATATCAACGGTGGTATATCCAGTGATTTTTTTCTCCATTTTAGCTTCCTTAGCTCCTGAAAATCTCGATAACTCAAAAAATACGCCCGGTAGTGATCTTATTTCATTATGGTGAAAGTTGGAACCTCTTACGTGCCAGATCAACTCGAGTGCCACCTGACGTCTAAGAAACCATTATTATCATGACATTAACCTATAAAAATAGGCGTATCACGAGGCAGAATTTCAGATAAAAAAAATCCTTAGCTTTCGCTAAGGATGATTTCTGGAATTCGCGGCCGCTTCTAGAGTACTGCGATGAGTGGCAGGGCGGGGCGTAAGACTCGACGTCTAAGAACCCGTTCTTATCATGACATTAACCTATAAAAATAGGCGTATCACGAGGCCCTTTCGTCTTCACCTCGAGCACAGCTAACACCACGTCGTCCCTATCTGCTGCCCTAGGTCTATAATCGTATCGATAGCTTACGGGCATGCATAAGGCTCGTATAATATATTCAGGGAGACCACAACGGTTTCCCTCTACAAATAATTTTGTTTAACTTTTTAATTAACGGCCGGCTTGTCGACGACGGCGGTCTCCGTCGTCAGGATGGTCGGGGATCAGATCGTACGTCCGGCAATTAAAAAAGCGGCTAACCACGCCGCTTTTTTACGTCTGCAGGCGCCACTCGATTCTAGGGCGGCGGATTTGTCCTACTCAGGAGAGCGTTCACCGACAAACAACAGATAAAACGAAAGGCCCAGTCTTCGACTTGAGCCTTTCGTTTTATTTGATGCCTCTAGCACGCGTACCATGGAATCCCCCGGGCTGCAGGAATTCGATATCAAGCTTTTATTTGTTGAGATCATCCATGCCATGTGTCGTCAGCAGCTGTTACAAACTCAAGAAGGACCATGTGGTCTCTCTTTTGCGTTCAAATGTCGAAAGGGCAGATTGTGTGGACAGGTAATGGTTGTCTGGTAAAAGGACAGGGCCATCGCCGAATTGGAGTATTTTGTTGATAATGGTCTGCTAGTTGAACGCTTCCATCTTCAATGTTGTTGTCTAATTTTGAAGTTAACTTTGATTCCATTCTTTTGTTTGTCTGCCATGATGTATACATTGTGTGAGTTATAGTTGTATTCCAATTTGTGTCCAAGAATGTTTCCATCTTCTTTAAAATCAATACCTTTTAACTCGATTCTATTAACAAGGGTATCACCTTCAAACTTGACTTAACACGTGTCTTGTAGTTCCCGTCATCTTTGAAAAATATAGTTCTTTCCTGTACATAACCTTCGGGCATGGCACTCTTGAAAAAGTCATGCTGTTTCATATAATCTGGGTATCTCGCAAAGCATTGAACACCATAACCGAAAGTAGTGACAAGTGTTGGCCATGGAACAGGTAGTTTTCCAGTAGTGCAAATAAATTTAAGGGTAAGTTTTTCCGTATGTTGCATCGCCTCACCCTCTCCACTGACAAGAAGTTTGTCCATTAACATCACCATCTAATTCAACGAATACGGACAACTCCAGTGAAAAGTTCTTCTCCTTTACTCATCATTCTTCTCCTCTTTAATGAATTCTTAAACAAAATTATTTGTAGAGGCTGTTTCGTCCTCACGGACTCATCAGACCGGAAAGCACATCCGGTGACAGCTGTGCACGTCGGGGTTTGTACCGTACACCACTGAGACCGCGGTGGTTGACCAGACAAACCACGACGCTCACCCGCCACCTAAGTTATGAGTCAGGAAAAAAGGCGACAGAGTAATCTGTCGCCTTTTTTTCTTGCTTGCTTTGTAATCACTCGATGACCAAAAGTAAAAACCCGCCGAAGCGGGTTTTTACGTGAACCAGGTGAAACTGACGCTAGCCGGTCTACTAGTAGCGGCCGCTGCAGTCCGGCAAAAAAGGGCGAGGTGCGCCCGCCTGCCCTTTTTCTTTAAAACCGAAAAGATTACTTCGCGTTATGCAGGCTTCCTCGCTCACTGACTCGCTGCGCTCGGTCGATTCCGGCTGCGGCGAGCGGTATCAGCTCACTCAAAGGCGGTAATACGGTTATCCACAGAATCAGGGGATAACGCAGGAAAGAACATGTGAGCAAAAGGCCAGCAAAAGGCCAGGAACCGTAAAAAGGCCGCGTTGCTGGCGTTTTTCCACCAGGCTCGCCCCTGACGAGCATCACAAAAATCGACGCTCAAGTCAGAGGTGGCGAAACCGGAGCCAGGACTATAAAGATACCAGGCGTTTCCCCTGGAAGCTCCCTCGTGCGCTCTCCTGA
+
55652/,,08A>?>=>@?60-2-.:?E:B==@B@79:;CEGEBF9887666B?9558>DEFJGHEGHJJDHEJFDCBCAAB@;<=>BJ@;::34432//0,,-189C??BAGHGJJBAA@=<;7:>A@@A???78855FE@?FJHJJGGHJGF=HCCDCEEEFJFJHDFHJ@+***53DEEFFHFEGJJJIJFJHFJEIEJJJJJJJJJIHJFEEFAA@AJJGJDFDGFJJJFJIIJJJDFDJGFDGC<<<ABIHHGGJC3222:=<<D@JJJJIIHJFIHJ0000:94-0DEEFHJHBAABJHJFJFJEF?@ACJJJDCCCEEGFEEIEDEIGJGIIEFFEJIH;7401+*)''&&&').7(&&&'2,)*+-666=<=>@::;<@=<==BCDEJFJDCID96516:=BD<<==;JJHGJ::;>@??@=@---0@956<:;998)((('''(('''&%%$$$&*,,+--.73333:::JJJFHHJJJJEEDECGEGJ877FJ=<**)%&(%%/238=>@@>A5@A?@A@<;:/<@?@CJE@6331-*)(''',+'&&&*+;4:;>==A;FACJGJHAAEHGJJJ>=>CFGHJJJJJJJFAA??>9006;@@?>@;51111)'')..//+),,<;=<*(&%%(-*''()(.)10473..002234B?8765-,,,/..-..+-.'&&&ABCDJJGFJJJJJJIIJJJGGEI>>=)&&&&&&&97778EJFHHFFGFGIHEGGH@?@@HJD6444</...27;:A@@IDDJ?::)))%%%%44-/51231333853225543100/.1450'*8<CE??EC=<==DCFDEEGJJHIGJIDCHDFHJFIJGHDEBAABJJIJJHJJJGJJJJFFGJJIJJGJJJJJ999;<;/,5567>=>@CJEJFICEEGEEA@@;783,+****2421224HHJJJJIJ???@CBDEJEHCIIIGIHG5+&&&(667?AB7777(''&''*-.''',,)*'%&'(334=98:>A111BC></'&&'&''-;BIJ>?JGHGJGAAA@-----'&&':776799886412+**+AE@?9899EFJIHD>=..-+&&&'.''4435>@A=>BADJGJJJJFJJJB@ABHJHCCCBJJDJFEFCDFDFFGJA:61.//6665<BAAC55:4@=?>&&&&''+))<@AEDHHA?ABEFIJGJGIGFJJGJEF<JJJ?>>>56**..,..;<<=0000>;;90001@B?>4220//0&&&.*&&&*++++-38<AJJ>?7/A?@@FGJJIJJJJJFCB??>EHB>65'.''(//9:;??A@AGJHIJFGGJFEIHJEDDHEDEEA@?@DDA:1111/../JHIJIECGEHJ@@BDHHJ;<CCCEDA?:=>=?ABEJJIHIGDEFJIJHJJFJJJFFGH?==;<EJJIJJGFJDBB30@@DBJJFBJFJHGJG===>BA<711//519=>732*())))(+<9:::;?9873367=?>@?J.))+235.&&%&(()/.(&&%'$$%&('*++-$$$$('(%%'''&&(0,1238884557,,BB@<8989EEDDJEJJJJJJGJHGJDIJEGIJJGJJHIJHIJIGGJJFHEJHE>CC:::0,('(.+-)*.6EDC>>??FGG87JHGEJB@@?CJ7565;64+*697867=?DIFBA@?9=;<DCA@?889DDCE?@@AJJEGJEF333>;..--./+,'&))***+''-,-51?@BFFIJDEEEFJJJHJECDGEJGJCEJFEHCBBFGHD@556>?BEHHHJJHJAA=BJ9CGHE?@CDJIDEEJJJJJJJJIGDHFAB@CIC?>==?=@75333000124((())()%$$%%%((23?==::<9?BEFGJJJEFJIJGIJI@?@@JIHFA?;;?8779JHHHFDDDEBF@?==>9578.,-6CEJJJEJJJJD=<71B111AFJHECGGJJEGHGJEHGIDED<;;7772332333:3)%%&()'(+)*-///2?A@?00.''')2212/,-88467CFCE>:;BJGEJHECHJJDH21*)*)*))()013(%&')*..7:;EGJ>>>=@A?@>A@@ADCJJDJJCCADFIFEF:998:>?@?=;:54436762444699666CEJHJJFJJA@?BA?@G=?><;<>98::::.--5/,-'&%&&266,)))((&&(&&'+*'''()/1;;:99:B,,,)1)),,1;:>=?JJECBJJHEIEEDEFIA@@AHFCGJEJEFD?(''',-+-,..6@EBFEDFFHDGDGHEJGGJGFGJHGGEHHA@>C8/**/,&&::::B>>///0:,)'&()'''''.,**)))))&''&(&&&%''',*++,:677JGJJJJJGGFJJIJHDIEJICF7667AA@A>==>;;;?JFJFJHEJIJJJHGGHGJJJJJGHDCC;::;9777===:83++CJCBAEJIFJIHJJJJJJJJJJFEFHJJJFHEFJJJJJHHIJJJJGJJHJGJJJGJFJFJJJJGGJFEFFJJJJJHJJGHJGEFEJJJIJJGJJGJJJFHEHBBCD@;97784339>?8@CBD@=>G@JJIJ>>==A@=@DHCJFHE7778<<:991>GGHHJJGJED??>=D5==>EJGIFDEFBCA@9799;<4333?'&&&'//,<<>A@@A74762/1-(''&'())-,(223422:<<=?@@:(((+((''(('&&'**''''=@GH@?:;BGGJDGJ?;::5++,<=DBDFJGG;:7796656/:;9:78993335B>>><<==FJCGHGJJGIGJJJGHEEDFJFJJHHCFDDDBB111;66+((<;<<>GEGEG?A<<;;?>BDI82321-,+-../>FJECDGEJCACCF<EEF=@A<68:@=:::86;ACHDBAABB@AGGFFHEJJIFJFFGJIJJJJGC@@@7644531&&&&0(((00..56559=AEEDF?9957..3-%'&(,&&&%((%).*5588;:3)3=@FEBD6>>779-*68)'''CDBHJEGJGEEDJGFD???HJJJIFBBCEA11+***.4-7AEGJFJHFGEJJJJJIH@??@EF0'&&'(4/008100/11132355:;>5@BABDJJJCFCBGJHFGHA>??@FJC@ADJ>=<<=?C@87879>CBCHFJGDDFFEGAAA@5--+()((.'&&/122(((/...055522468<51>>0//21))):899GCJDDC;((((+2=AFB6100??>=8=?9556:<;679:A;7554203'&&')(('''&&&'%%%%%&'5668@??A?==><:978668''''<>>FJFJHJGJFHHEF<EC?A?AA?>51+,,,,-+-**++'(''**+1/231082342.:?C<<<@@DD@9761//2/BEHGIGFJIJGEIHFG@==>>?AFHJ@>?@7=>AJH@A@?<<<;9::BAA@EJHGIJ====?>>76&$$$$%%*+,:?@FEDDDDGGJJEGDJDG1))$%&&('%%&2?=5101/2.133@JJJGG?>>?2224..=HIGE>422&&&)24.+,---1665456:==JIFJFFEHJEIECB'''&&'()0)-%%**DFB;;:<DGEC<;=9989))))811.-/2**++44466111C@@@@D@8888<:.-+--/1(((,127455553-,,+/267;;632+&%&,,>JB@?@CJDJDGJJIJJIJJEAJJD<I@HHJ>BCBHEJDFAJD?@JGJJHJHJ=;722582-;;<=7F@?@AEJJFJFJGJDEDJB=C;;<JGJJIFDEHJJJ<;<;++&*&&%%%&(&&%(%%%%'%%%%%%&%&'))*31235<:/((((77//89;>>CD?<<;BCIJJEIDEJFFJEGEECJDHJIHJJJJJJGEAAA@B@1///6;;GDIJGGJJJGGJJJIGGJJHIJJIJJJJGHJJJFJIJJIJGHJGJHJJJEFHB@BFCEIEDCED@?=2///410'056;>><==<?ACD==;799HA6776,))*'&&&)**111'((&&*+:@>::?56<<;778:HHHGJJFHIJJGFJJJJGJJJJJFJHGFGJB;:<;@DECGFCC;577JFEFCB@(((())+???CEJGEEABEGJJJJFGHIJJJJID=EFIIECGDEDHCCACJGJBBCBB>B::::B8((11-+,0/*''('%$%##$&((),,'**+69;B@<<<=>?JGECEHJHJEA?<<@EF@>::7JJEA?;;;BE=EDGIHEGEJ<<;+++((()+'(&''*,20+*****'%%%()))..597;<<53121,++113//>AEGEJ???@:44431/01++)'''78****;JFEEJABCDHEHI>;:<,(()**7956;CICDCCHGBHJJAJJJGJCEDCEDFEGB@?@?0///6552222DB1112>?@@@?3..:;:21)))6;BAAB@?>1/..('&&&&,,&&(<<>>ACIJJ767;A?DCJGJECC@>B@@BEHCGJGJHJHFGJJJGGGGEJHFHFJJJGIJJ::::D=@733=BDCCBJED2/07AAGJJJJ@A@@???@BFJEJJJJGFJJHHJJGFEHHJHJJGJJHJFJGJJIJCA44A5B6699JG@>9:,*)'))$%%&(&,+**+65564+**.,+%$$$%%$%',.//;AG==;<FB:99:>CGDFJH<<;::;----340-111;<A<=@A86301433124300...,---114CBGGEFHI:88:A@@=,,+*,.6665AGDJDCBJEGJGJEFEEFDB@A@?;89==<AED>?6411+++%%%%24181112?AHJJGDECHJHHJIJJJABA?@8=>HJEEDB<:HJFDJJEDHJJHJJJJJIIJJJJJIIEJGEGGJGJJECHJEBCBB600149A=HFJHIHHHIJJ2222EJEJGJJHJGJGJJJJJIJJJJE>7556:>:::EE@=>ACDFCB5437688?FC?DDCDFHJHIJJIJJJHJJJJHDECJHGJJJJHJJJ<@B=9GDEFFDGGGJEJJJJGABABJIFGB=7GEEEIJHHJH>>>>JJIG>>=>;:99>==>>FHJJGGHJGJJJGJJFCGCGJJJJJJIJHJJHFGJEJJIEHGGFJFJFGJ?>>?@DGEIJJJIJGJ?@??A>=77:>?@AGIJEFGFJBBBIHE8::+@FFDJ@JJJHJGJJD<===CAAB000EDDCEA>>><:=;4441457>=6..'---+))'&'&+==?@GJGFJG==@B@CA...-.**+.3-+++))''&&'&&%%%%$$%(-./))))))>@BCGJCJGJFJJJJJJJJJJGJEDJ1100;@EIJ??FFHJHEIJJB@A@B=8682(''%%%%'(/202BA?>B?JCJHIHJGJFFJECCDI=999;631--0/)%%&%&&',--.010.//132223>>=.--1;CHJJGHJDAABE3331225822885543+%*/(9;=@???AEJJJJHJIGGDGJJJJJJJHJFJGJJJFGCEIEGBAA@?>=58///0:;=G@<=<<.--.4//..//9?@>>>>D?@BFJ63FHA@=>=;<:<7A=8673.+))'')***))(((&'()),)*++&&%%$&''''%$$$###&&(%$$$$#%&$''(,1@=<><BA?EIDGJJJJJAHDEIJJDFHHJJJGIJFGCGHJFJJJJJEFBDBCJIJEGHJJJJGFJJJJIJJD>?>?IF>5655530/.()6778;ABC<@@?<>=6555)(()/('&%''(*&&&)%$$$#$%&),-0.010037785334?ACAJFGJIJJJJJFHJJIGJ>>>>HFHHHIIHIJCJ@@A888/+)***57:.>BABEDHFFJJIDGJJJDDFJE><>DJGGJ?:?<:9.)'%%%&%%$#%&'&'(())+-094444))))(%$#$$%%%-+-0*(&&1)('(-)?@CJGHEEEJJGHHEJJEJGJFDG0+C>54431:,)))-588C@BCJJJJDIJEJJDGFJGJHJGJIIGJGEFCC@<<:96556C66EHJGGHJ766*(()1367;<=.))),+)+**--,9@AFJIJJJGJFJCC@:ADJJJFHGJGFFJJJHHJGJFJFGFJD421)('('++,*)),++)<@=AAAJJGJJJJJCJJFCE54424.,++/22468:9788?@>BIGJJJJJIFIJJJJHJGGFJHJJEHGGJJEJFJJJFDGJJGIHJJHGJJGIGHEFJJJJJEJHJJJGFIIEDHJIJJJGGEIGGA@A@EI;;:/+*,-,*)*))(&'42111(6,5BAABEGIEHJJJJFJJJFGFHJHGHJJ;77797410.,/29;ACGJJJIDD?@B;HIJJGJFJDADADEHA?88AAABB@J0++,/6A,;<>BBCC?<@AJJJJJJEEJFJIJJJFJJEIFHHHJGBHD0000CAA>>>0000@@=EEJIEDCFFBFFJGHFB@>>21))(*...GJJHGJCDGIFJIJJHHHJJJHFIDECHDEEEEFHJCBCCJJJJJJGJCDDEJBB2///09889==<<EF93,.66666?877CC=DDJIA>ACEJDAABA;::9169@@?>==@@H6658<-('''(()**+,1'>@>AD;5//0.40)*'')'+)'''3333@AAEHJFJDEE<<<;<<9::2///976866657699JJJJJHJHJJJJGDB7@:00))678JCC>=JDCGCE@HIJ?0EG3333>).-*-03<<=@<<79;5//--,,,7:?=<:4112;DA=>@@FJJHEE=:8:;;6@?EEEJ;;::FHDGGGHJ766643)().3==BBHJJJIJA?DCHFIEDC<CBBIEEJG===AI>==?7764))),*)((200)**+440,-0(--,1110>>@BEGJ3334HJIFEFIJJJFEF777/-++*('''&(''*+--)(54...,+.1.--./45??>DHBABBABA@DDA;::EEIBBBB=8895531221-++,*(%%%(,-21//24;?@JGIJJJJEDDDCEDCBBH@@=0)))6:<AA>;;;>A::;;A?A?FFGJJIABAJCDBDCCCCDBJHJIEJJE4@8568@8782,?@JFJ<;;<JFA><;;;=>CEEEJFEGH;;><AH@9831118455010/002876211-(&&))))6;;;DFI?@?;///...--&%%&(333449;=AEJJJFHIFJJHJGGJJFEBGE88A88=FAIIJI6665?88@?@JJJJEIGJJJGJJEEDFFFJGEC@999BDGJG>A<14271@AADHGJHFGA@@@HEFF555242-,-/''%%))&/-'&(),,455544.**''''0.**-((()))+434<:559EGEFEFJDDFJ>=A=..((*)0//677;.***-3110469:6756::9430--*,/@B@?-,9-?@BBGHJJJCCJFJH@8:,>?8.'@DJGJJGBDFDDJJ?=<=65/++5:7172+=::54=769:AG710/,(*89>>>ECDBCJJJJJGHJIFJJJ++++BEJHJE;::BEJEDHJJJFEA>>><DBEBA:::;G889AH>>=6ABAC>AA?AAEFJEBBADBCEFGFDE9889C:821619::=>JEF:999DFIIHHFJJGIGFJJIIHJCHHJB@??DFJJJIFJEEFEEGCJJJJIHJIJJJHIJJJGJDCAAJJIFJFJGJJJJFJIEJJDBBCJCDBFIG9322235523337?EIGJJJFFJFCABBA>--/@>>9897668@?A:<==7((((3FCJIFGGIFEHEJJIJGJJJHJJCB3001@6466522336,*)),.)((((9?6;::HGEDCEEC66699/B><=?FIJHJFIJJFE:89@@GG743(''&$%&&%('&''%$$$()+++.02.--*)(&&%&&)+**&'''(*(''')((*235JDEJEEG<;;9;<=DDJH:777>@====B??E=EECCBEEA@@CF:;;644,+,**-+.-2521567873,,,-,++,1,,+,/<;<?:FFJJJJGCJGJCFFB3)&&(256551223JFIHGFF?B4445BCBBCC<===>@@D2224889:HBJF==<<A;2.,0::CD?JJJJJJFDIGJEJJJJGJGE:999?>>;::67B,+)&6DCGJHHJIJJJJJEEFJJDDBBHC?))+,.)(((*++.+**,.112---/0---.,,/..04.4112-**205>:<>>ACCJJJIJHJJJJHIJFIJDGCD1*))(+.1:<<<=BDF99::FHJJJJGJJEJJJJJIJHJIJJJJHJDCDCD.---/ABDCIDJJJHJJHJJCDCBJEJJGDJJIJI@A99*)))))))1234CDCE@A@??8/+*+,-)**)-+)(%%&(*+9<??AJJDHCFB?5-,-.AABDAA@BBICDHEDA1/1')%%---3--43)(''./03:AIDFJFEGJFJJGJFHFEJDHJC7730/''&%%%%2222;FIHC??EHJJJJBEFEJIGDCCCD6CAA:9;>6755=0//3988:432..EJJIJIF2222HGGJJHFJFBB;JJIIJJGJJGJJJJJJJGGFJHIFFGEEJIIJJJJJJJIJGHFJ8...=:>>>>000-,,/4.CCBCCIIIEJGG=<<89668<99:>>@A?ADAABCCEEGFGJHJGEGFJJC?@JJJJIJGC@8/-,/('3,&&;=CFJGJJJGJIJJJJJFJIGHJ<:;;GJJJJHBA7-JJHFCDB<:=5=;9;35555==>A@@ABJJJGJJJJH;;;<EJJH7777GJHGJGJJHGJJJJJJGGJJJJFDFF????JDJJGAA@H@JIJJJJJJJJHJGJFJH=AA>>AJJEJIJFFJJ4334ACJHJJJHIEFE855DJHJCECC?;>AB)774++6?ACAGDEF---/CEJIJBA@IJHJH@5550-:65889EJCCB98;;=IDIHJJGHJJJJHJGJJDCDDB('''111>??+)())))).//11;HDGECDGJJFDDJEHIIFJJHJFEJGDIHJFIEJJJJHJHJDJJJJFGDCJJCDGHIJHFJGF<<=EJJFHJEIJA@??A85:DFGJJFJHJJJIJJJJJCBJJD??CD5455;7DCEHJCF=<<534:>=<719::?DBCBAEFIHJIEEED??<HHGJJHDIJJHJEEFFDA@DD??9983255110),,)++&)++5689<=A>CCDJCC@ADDHJEFJJGJJGJ@ADDBDJJAIB=;<=?@C<@FGF?>A@FJJJHJJJJJHJJHJJJJGJHGFJJJJJGIFHJJJGECGHHGA?))))&(%&'$$%&$$$%%9>?EICEACHHJE@ED?@>?CCCCJDD7775669GJJGJEFDEDBHJJJJFED?5555>>IJFJFJIHJ44,*?JIJJJJCD@FJHEEJJJJG@AJIJ7777IJHBBA<<;8;<@<<555-,,..0&&&'(((?:60*)()&((+,((3:7=@HJJFCBDJJJGEIJJHEFJI???>:45530/011278;@FHHHEIJIJIHG@>>=?=>::;<JJHJIH?B?61;;;>433322=?FDEECFDHFJJJGEGIJFHJGFJIFFJJJJEDFHJGJHHID=;;6)43382,-16C@E:)))):6('''(,123424::>@>=>><=550+,'''.-.12<B@ADACEBHHJGJJIJDJGCA/....6/---==<;;4112;?88888CCCCI@DCD@/&%%$$%&'()))*-)-88;8888DEJ4//GJFJJJJGECFIEG<:5?</+%%&&'''*&(%'34:;??BEJCCEBDB@EEDJFDCDJFDIIIJJIIJJJIJJJJJFJH3333BA==556-**10;<?@DJFEJHJHJF@AJJJE)))*FEDFDFJJJIGJACA==;3357B6227;772/.)***'''4ADCFIJJFGGJEJIJJJFDFHJHFJEGIHJJJJGEHHEJJJJJJJJFJIJJGGJJJHJFGGJHIGJJJJJJEEDCJFFIJFIA@,++*)))/434793,,CBBBGI@<HHIJJFJJJFJGJJFIIJJ0----*)''(''36;?JJJJJIEEC@?4<:;?@A>@=;5&)))+--.--/10=::9:?J@8@@BGA@?7.,))')(''%%''8>?ADEIJGIJJJHJJGJHBDJGGGJJJH=>=6662779J@<;/...6A?CCB@@@::0000889HJHF6656??ADHJCED@CA@>=>:;(((*.889JHFGJJJJJEJHCC=:;BFGFFDFEGDCDDEB988?<;3=<<<:6<BBFIJJJGGGHGJGJHJFFF<:921225FEGIJHGEI;'&&))*:CACGDAIAJJGJE6/*+-+.-*(&%%&(35CC----988:<<8671'$$$$%%&''&%%%%%$,***'''@BFHC?A@CJEJGFDH>8888/.'%%&''+-/877-02.)24AJJDDAEFFJJJGIJHJHJFEJJIJJJJJJJJJJIFGFJIHJJJGIGDD2222//')/+++CFED0//1;:57339:8889876623:<=BDIJHFHEHJHJIJJJGJJGJJCD<=::9DCGJJGJJIGEEFC=C9998<45(''(,,((((*12334438644>7=4445;<;956CAEIGEGCDBCDCEF;::;JEC=;=>273,0<@200+.--';==FJG7777JJJJFHFCCAJEJJGHJJJIFJEGJEDB===>E:/.../++('&),,,+.*+.,?=>GJFEJJJJIGJDIGGJJJECD6444FEGJJFEJDIFJG@@@CJJA@AJIFF;:9('''+)&%%')((('01118<==F62564>@FC9<<<>JIEBE?@A92GEIJJJJFIHIJEJJ:@1101?CCJJJJJHJEDECG5331-,),''&',.()(4=:57;6666=>BA<761,-,.;>?EJJJJIJEGGHJJJJHJJGJHF>JGCDCBA@CDIJJJJFG8866CCIJDHGGFEEF4344>BCGEJE-+++?EGGJJHJJJJFIJJHJHJIJJGGE9888A@?>@?EDB<:=<70-%)((+0-6-)*/3@=88:7777....:;;@;000>>?;;<21000/'''())&'('&'(%%$%%%%%&)*,///544@BC>=BGGJGIBDBACAA@@J>BH?55115)1001A>>=:::;;.&
@Glass_T7V_6_D3_12_3_14
CTTCCGTAGACTCAAGACGATAGTTACCGGATAAGGCGCAGCGGTCGGGCTGAACGGGGGGTTCGTGCACACAGCCCAGCTTGGAGCGAACGACCTACACCGAACTGAGATACCTACAGCGTGAGCTATGAGAAAGCGCCACGCTTCCCGAAGGGAGAAAGGCGGACAGGTATCCGGTAAGCGGCAGGGTCGGAACAGGAGAGCGCACGAGGGAGCTTCAGGGGGAAACGCCTGGTATCTTTATATGTCGAGTCCTCCATTCTCGCCGCCTCTCATTTCGTCGCGTCGATTTTTGTGATGCTCGTCAGGGGGGCGGAGCCTGTGGAAAAACGCCAGCAACGCGGCCTTTTTACGGTTCCTGGCCTTTTGCTGGCCTTTTGCTCACATGTTCTTTCCTGCGTTATCCCCTGATTCTGTGGATAACCGTATTACCGCCTTTGAGTGAGCTGATACCGCTCGCCGCAGCCGAACGACCGAGCGCAGCGAGTCAGTGAGCGAGGAAGCCTGCATAACGCGAAGTAATCTTTTCGGTTTTAAAGAAAAAGGGCAGGGTGGTGACACCTTGCCCTTTTTTGCGACTGCAGCGGCCGCTACTAGTAGACCGGCTAGCGTCAGTTTCACCTGTTTTACGTAAAAACCCGCTTCGGCGAGACTCTACTTTGGTCATCGAGTGATTACAAAGCAAGCAAAGAAAAAAGGCGACAGATTACTCTGTCGCCTTTTTTCCTGACTCTCATATAACTTAGGTGGCGGGCTGGCGTCGTGGTTTGTCTGGTCAACCACCGCGGTCTCAGTGGTGTACGGTACAAACGCCGACGTGCACAGCTGTCACCGGATGTGCTTTCCGGTCTGATGAGTCCGTGAGGACGAAACAGCCTCTACAAATAATTTTGTTAAGAATTCATTAAAGAGGAGAAAGGTACCATGAGTAAAGGAGAAGAACTTTTCACTGGAGTTGTCCCAATTCTTGTTGAATTAGATGGTGATGTTAATGGGCACAAATTTTCTGTCAGTGGAGAGGGTGAAGGTGATGCAACATACGGAAAACTTACCCTTAAATTTATTTGCACTACTGGAAAACTACCTGTTCCATGGCCAACACTTGTCACTACTTTCGGTTATGGTGTTCAATGCTTTGCGGAATACCCGAATCATATGAAACAGCATGACTTTTTCAAGAGTGCCATGCCCGAAGGTTATGTACAGGAAAGAACTATATTTTTCAAAGATGACGGGAACTACAAGACACGTGCTGAAGTCAAGTTTGAAGGTGATACCCTTGTTGATCGAATAGAGTAAAAGGTATTGAATTAAAGAAATCGGAAACATTCTTGGACACAAATTGGAATACAACTATAACTCACACAATGTATACATCATGGCAGACAAACAAAAGAATGGAATCAAAGTTAACTTCAAAATTAGACACAACATTGAAGATGGAAGCGTTCAACTAGCAGACCATTATCAACAAAATACTCCAATTGGCGATGGCCCTGTCCTTTTACCAGACAACCATTACCTGTCCACACAATCTGCCCTTCGAAGAATCCCAACGAAAAGAGAGACCACATGGTCCTTCTTGAGTTTGTAACAGCTGCTGGGATTACACATGGCATGGATAATCTCTACAAATAAAAGCTTGATATCGAATTCCTGCAGCCCGGGGGATCCCATGGTACGCGTGCTAGAGGCATCAAATAAAACGAAAGGCTCAGTCGAAAGACTGGGCCTTTCGTTTATGCGTTGTTTGTCGGTGAACGCTCTCCTGAGTAGGACAAATCCGCCGCCCTAGAATCGAGTGGCGCCTGCAGACGTAAAAAAAGCGGCGTGGTTAGCCGCTTTTTTCATACCAGGACGTACAATCGATGCCCGGATGATCCTGACGACGGAGACCGCCGTCGTCGACAAGCCGGCCGTTAATTAAAAAGTTAAACAAAATTATTTGTAGAGGGAAACCGTTGTGGTCTCCCTGAATATATTATACGAGCCTTATGCATGCCCGTAAAGTTATCCAGCAACCACTCATAGACCTAGGGCAGCAGATAGGGACAACGTGGTGTTAGCTGTGCTCGAGGTGAAGACGAAAGGGCCTCGTGATACGCCTATTTTTATAGGTTAATGTCATGATAATAATGGTTTCTTAGACGTCGAGTCTTACGCCCCGCCCTGCCACTCATCGCAGTACTCTAGAAGCGGCCGCGAATTCCAGAAATCATCCTTAGCGAAAGCTAAGGATTTTTTTATCTGAAATTCTGCCTCGTGATACGCCTATTTTTATAGGTTAATGTCATGATAATAATGGTTTCTTAGACGTCAGGTGGCACTCGAGTTGATCGGGCACGTAAGAGGTTCCAACTTTCACCATAATGAAATAAGATCACTACCGGGCGTATTTTTTGAGTTATCGAGATTTCAGGAGCTAAGGAAGCTAAAATGGAGAAAAAAATCACTGGATATACCACCGTTGATATATCCCAATGGCATCGTAAAGAACATTTTGAGGCATTTCAGTCAGTTGCTCAATGTACCTATAACCAGACCGTTCAGCTGGATATTACAGCCTTTTTAAAGACCGTAAAGAAAAATAACGTTTTATCCGGCCTTTATTTCACATTCTTGCCCGCCTGATGAATGCTCATCCGGAATTTCGTATGGCAATGAAAGACGGTGAGCTGGTGATATGGGATAGTGTTCACCCTTGTTACACCGTTTTCCATGAGCAAACTGAAACGTTTTCATCGCTCTGGAGTGAATACCACGACGATTTCCGGCAGTTTCTACACATATATTCGCAAGATGTGGCGTGTTACGGTGAAAACCTGGCCTATTTCCCTTAAAGGGTTTATTGAGAATATGTTTTTCGTCTCAGCCAATCCCTGGGGTGAGTTTCACCAGTTTTGATTTAAACGTGGCCAATATGGACAACTTCTTCGCCCCCGTTTTCACCATGGGCAAATATTATACGCAAGGCGACAAGGTGCTGATGCCGCTGGCGATTCAGGTTCATCATGCCGTTTGTGATGGCTTCCATGTCGGCAGAATGCTTAATGAATTACAACAGTACTGCGATGAGTGGCAGGGCGGGGCGTAATTTGATATCGAGCTCGCTTGGACTCCTGTTGATAGATCCAGTAATGACCTCAGAACTCCATCTGGATTTGTTCAGAACGCTCGGTTGCCACCGGGCGTTTTTTATCGTCAAGTCCAGACCTCGAGCTGTCAGACCAAGTTTACTCATATATACTTTAGATTGATTTAAAACTTCATTTTTAATTTAAAAGGATCTCCAGGTGAAAATGGTTTTTGATAATGTTACATTCAGCAAAATCATTAACATGATTTTCGTTCCGCTCAACGTCAGCCATTAAAGTAAAAGATATTTGTTCAATCCTTTTTTTCTGCGCGTAATCTGCTGCTTGCAAACAAAAAAACCACCGCTACCAGCGGTGGTTTGTTTACCGGGATCAAGAAGCTACCAACTCTTTTTCCAGAAGGTAACTCATTCAGCAAGACGCAGGATGCCAAATACTGTTCTTCTAGTGTAGCCGTAGTTAGGCCACCACTTCAAGAACTCTGTAGCACCGCCTACATACCTCGCTCTGCTAATCCTGTTACCAGTGGCTGCTGCCAGTGGTG
+
'&&%(&*&%%'*'&()*''330110-376BFJJEIFFJHFFDEEFEAAACEA@A@EFEFJJJHFCEDE7777JJFGFJA=765BEGHBEECHGJFJEJIJJEEHDGIHJJDDDCHJGFGGFFGFJJJJJGGFJIIIJGEEGJIGJJGFJBBBEJEGEA<>>>FA@>?4323569:C<82359::@:AA?=3+++GJEJIGB=<:77**)+398<4//1/.//3DIIEFC::'&&&-++++,+'%%%#%&&&&*('&%###$$&(&'(')(()(&%%%%%&&&%%$%.567?DEJFEIGJJJIF=<4.,,,EEJJEJFGDCE>=78@DJJECBED<>@AGJHGHFFGDFA@?:756;>7<;44IEDJDEDFJFJJHGDJJJEJGHJJJACB'@?AGGGFCDDDJEGEFFC<<DGHHJHIGIGFFDFFICDCCEHFJIIJEBJJGFBFCDJJEJEE666(''/,++67:>EEGHEJJDDDGEGHEFGGFFDEGEFECECCC@;HB=;:8888DECFFEGDCGJJJ988>G)))(::;)*7HJEGGJGJJIHBFDF;::9;<333,)'00.1.78>=.-(''))'''/9CIEDE@@AA@??==@;;EEBFJDEDJC;;;AA:ACGJJHEIJE?>=88FIGEGE5542,+*'%$$$$$$$$%().*=EEEEEABACHGEFC?FGHEJ<<<<8887=@BABBADDCEDIHHJJEJIHFIE9311-00274(('*-00,(&)*)),-/00--./5=<;==><&&&&(('))>AACCB:966>?BCAA=>?>ECCGIJIAC@=>>>A><321++&&'('''&,/7;=AFHHGJJDB90//+644??>>99;7??ACHGJJDCCCHEF?GFHDFFD5338<4433632225578A@ACEFB99*;CDDDFECIDEHFIHGFADIJHJHF????GCGFJJJJGGJFGJCBB=8;?;1''67CCGHGEH:922;,=8=8553/002BDEFIEHGJFJFJJIEJFJEEJEHIEGGGHEEDEIJGHHJJJDCEDJJGJJJI<<<=BACEGJ>>==BGJJJB@0006:,''7/HJB>==>AGJFEFC@@DIJJEGJJJIEDJ9F??>>?BDJJGIJJJJJIFJIJGGJIEJCHDCDDJJEJJHJJHGGEC330))(((,,,''''8BBAABBJJHFDJIJFFGADJEHFGAGCEGHEGGFEJGGADFEJGJGHE>4300../05>=9;>??>EDGJFC@GGHEBGDADBCJEEJDFFCFDFEFFJJJJJFJJDEJJEJJHGECEC?7**062271,'&&)+)))-+**,+%%'JFECD@A:9/'($%$&,-('&%&&<DEECJCDCCJJFJFEJDCGJJJJEJJHFHCJDEFJJIJJJJEIJJJJJIJGJIEHGEJJEJC?HJJ989HDFJJJJIIFE>BB?9722.-.-/:<JDD,,,,.??AJJJJAHJGJHJJGJJJFHJE:9::DCBCEJFFJFFEDJJFJGJJJJJJGJIIJJJJJJHGJHFJJJJJGJGJJJJJJHHJJJGJIJHJJJGJJJJJJEIHEDEHJJGIB/79,..-39::=B@111097:9933666ABBBDEIJJGF?;564////22*0++)++,7>AF;;FJJIIHDJEFJHFIJ?>?@/...888BEBEGJGJFIJDA5555CGGCJGGJGHJHIJHG@J989:.,%&()%8>?JHJBBCDIGJIEGHGEJFCECBDAHJJIEEBIJJJI21113@B@DJEBB55FFFJFC7430,)/&$$%(++,55922==CBBC;;;4459>*)()+,,-0.--.;@<@B?CCA@<@BIJHFDEIEJJJJJJJJJJJJJG989DJB??CDDCDJEEJFBA@ACJCBDDEC221..-$%&',--5789:5.../4;8*))6534487***769DEFFIJGBHGDJHJEHJJJFJJJHIGJJFFHDJC2///IJEGJEGJHJEFHFF@==;87)((137BFD@A;<;772-./0.012989A@@2/.-;@BDIGJHJHHJFJJJIJJ@2223::::6BDEJJJIJJIJJJHJDIDEEIC7779JFEE6535****+*'+-.EJJJGJGJJHIJGIJJFCBBFJJJJJC=7679?;,,,+&%%(*,&'((//@ACJHFHIFJDFJJJFHFJJJFJJHJJFJJJJGJGFCFABCDCB=--,-*('',)*-3:9;;ADFGFGGJFBB>=@>?@?@F=;=>CEIH=<<=77711172==@F@?AAJJJG=H<>EGFJJJECACECB:<;0=??888=?DDJCFGDCD<88<<=IJJHFIFEBAJJJJDCBGHJJJIJJG?==ABJJJJJIHJGHJJHJJ@A@;<HD==967B>)))()((*/*-889893:9::<..18:9A=>@<<=JJJJJGJHJJJJJJJHG42;11?>=>EIGFJIFBBBJDCGGHDEFJGJ?:::AE=:3112<GHJJEJGGHEFEDGCFI;22222=@C:667JHIGFJJJJFJEHJIJGJJJJJJB@<=7*))8??@EJGHJFHJHFFFJGJJJFHIJJJIJJJJFJJJIGJJJDCDBGFHFEJGJJJJJJJGGJGJGEJGJJ/..--,*))&&)+,-029568?;997889=<70.-+*()&%%&455FCA@ADDHJJ>==.,1100-())'+,-.11<?HJEGA?@7922<?H?DGJ@AA@FHGDFFJJIGDIFHJIJ9994555<;9:5565('((EIJJGJJGFGDFJJJJJJFFJJJJJJJJJJFJCEBE-,,.922HIIAABBJECA?111120,))/.0-,**,+*+,:;==?HDA1>>EJJJJHJGJFJDJGHFJJJJGJJJGJIGDGHJIJJEJHIGFJGJJJJJJIJJJJHIJHHDBA3-.GJJJIJJEJ?<<=@?>>?B?B@@B?@??A?@CID=<<<@;7<=@@?653489;9::5>==CG@@@JJIHIGJFJHJJJJDJHHEJJJJJJGGJHEHJHJAJCDFEJJJHIJJABAEDFFECJJCC3222?>@DDHHEJFCFJJBBCCJFJGJJJJJICBEBC;;JJJIJJJJHJBBBCIJIJJJIGHDEEEEEHJJGJEJJJHGJIHD855BCEDFFJEJGFJJJJJFJHJIJDCBC>?BCJJJF===EB54(''&&%%&*+<<<<>FICEDDECJGFDBA==;6<=2,+++J@AB@JJ::::=77@DGGHJJ???AJEGDDJDEB8999GHFJHHCEEEJJJJJICB@@>=8;;=:/-%%''))+//02(()*,-)'''.-+((*7;==FHJJJJCB7668BCJHJIHIIGFIFEHHJJJJGJJEE<::<BHJDCDCJFEECA--,+*&%%%'')((())%$#$%-1&%%$$$%%&$$$%'$%$$$$&()'%%$#%%$$#$##%+&$$$$&$%&%$$$%'%$##$$%&$%%'(%%&+*&'&%$#$%(%$$$&&&)**,06//*+**+-009.-+(((+002233;?<:<B@ABCA21003334.,..-/.+,,-/,***(**&%%%%&%%&10'(<==;76673375474/*)(()++'&&&'')))).//&&+&&'&'''*&&'%'+*85511338858<;=>E222203,+,,,,.1ABFFB8987JJEJEFDEJIG;::99624=>=?BCFJDJFBCFCJHJEFHEHIJHDEFEGEEEFJIJFDF??0*)*%%%%
@Glass_T7V_6_D3_12_3_15
GTACTGTTGTAATTCATCAGCGTTCCGACATCGAAGCCATCACAAACGGCATGATGAACCTGAATCGCCAGCGGCATCAGCACCTTGTCGCTGCGTCTGATCTTTGCCCATGGTGAAAACGGGGGCGAAGAAGTATCTGCCATATTGGCCACGTTTAAATCAAAACTGGTGAAACTCACCAATAGCTAGACGAAGCGTATTTCTCAATAAACCCTTTAGGGAAATAGGCCAGGTTTTCACCGTAACACGCCACATCTTGCGAATATATGTGTAGAAACTGCGGAAATCGTCGTGGTATTCACTCCAGAGCGATGAAAACGTTTCAGTTTGCTCATGGAAAACGGTGTAACAAGGGTGAAGCACTATCCCATATCACCAGCTCACCGTCTTTCATTGCCATACGAAATTCCGGATGAGCATTCATCAGGCGGGCAAGAATGTGAATAAAGGCCGGATAAAACTTGTGCTTATTTTTCTTTACGGTCTTTAAAAAGGCCGTAATATCCAGCTGAACGGTCTGGTTATAGGTACATTGAGCAACTGACTGAAATGCCTAAAATGTTCTTTACGATGCCATTGGGATATATCAACGGTGGTATATCCAGTGATTTTTTTTCTCCATTTTAGCTTCCTTAGCTCCTGAAAATCTCGATAACTCAAAAAATACGCCCGGTCGTGATCTTATTTCATTATAGTCTGAACTTCGGAACCTCTACGTGCCCAATCAACTCGAGTGCCACCTGACGTCTAAGAAACCATTATTATCATGACATTAACCTATAAAAATAGGCGTATCACGAGGCAGAATTTCAGATAAAAAATCCTTAGCTTTCGCTAAGGATCGTTCTTGGAATTCGCGGCCGCTTCTAGAGTACTGCGATGAGTGGCAGGGCGGGGCGTAAAGTTCGACATTGTTAAGAAACCATTATTATCATGACATTAACCTATAAAAATAGGCGTATCACGAGGCCCTTTCGTCTTCACCTCGAGCACAGCTAACACCACGTCGTCCCTATCTGCTGCCCTAGGTCTATGAGTGGTTGCTGGATAACTTTACGGGCATGCATAAGGCTCGTATAGTATCTTCAGGGAGAACCACAACGGTTTCCCTCTAGAAATAATTTTCTAACTTTTTAATTAACGGCCGGCTTGTCGACGACGGCGGTCTCCGTAGATAATCCGGGCATCGATCGTACGTCCGGCAATACAAAAAAGCGGCTAACCACGCCGCTTTTTTCGTCTGCAGGCGCCACTCGATTCTCAGGCGGCAACTGTCCTACTCAGGAGAGCGTTCACCGACAAACAACAGATAAAACGAAAGGCCAGTCTTCGACTGATTACGTTTATTTAAATATGCTCTAGCACGCGTACCATGGGATCCCCCGGGCTGCAGGAATTCGATATCAAGCTTTTATTTGTAGAGATCATCCATGCCATGTGTAATCCCAGCAGCTGTTACAAACTAAAGGACCATGTGGTCTCTCTTTTCGTCGGAATCTTGGAAGGTGTGGACAGGTAATGGTTGTCTGGTAAAAGGACAGGGCCATCGCCAATTGGAGTATTTTGTTGATAATGGTCTGCTAGTTGAACGCTTCCGTCTCAATGTTGTGTCTAATTTTGAAGTTAACTTTGATTCCATTCTTTTGTTTGTCTGCCATGATGTATACATTGTGTGAGTTATAGTTGTATTCCAATTTGTGTTCAGAATGTTTCCATCTTCTTTAAAATCAATACCTTTTAACTCGATTCTATTAACAAGGGTTTAACTAGAACTTGACTTCAGCACGTGTCTTGTCGTTCCTCATATTTGAAAAATATAGTTCTTTCCTGTACATAACCTTCGGGCATGGCACTCTTAAAAAGTCATGCTGTTTCATATGATCTGGGTATCTCGCAAAGCATTGAACACCATAACCGAAAGTAGTGACAAGTGTTGGCCATGGAACGGGTCGTTTTCCAGTAGTGCAAATAAATTTAAGGGTAAGTTTTCGTTGTGTTGCATCACCTTCACCCTCTCCACTGACAGAAAATTTGTGCCCATTAACATCACCATCTAATTCAACAAGAATTGGGACAACTCCAGTGAAAAGTTCTTCTCCTTTACTCATGGTACCTTTCTCCTCTTTAATGAATTCTTAAACAAAATTATTTGTAGAGGCTGTTTCGTCCTCACGGACTCATCAGACCGGAAAGCACACGATCCCGGTGACAGCTGTGCACGTCGGGGTTTGTACATTCTACACCACTGAGACCGCGGTGGTTGACCAGACAAACCACGACGCTAGCCCGCCACCTAAGTTATGAGTCAGAAAAAGGCGACAGAGTAATCTGTCGCCTTTTTGTTTTGCTTGCTTTGTAATCACTCGATGACCAAAAGTAAAAACCCGCCGAAGCGGGTTTTTACGTAAAACAGGTGAAACTGACGCTAGCCGGGTCTACTAGTAGCGGCCGCTGCAGTCCGGCAAAAAGGGGCGGTTAGCCACCTTGCCCTTTTTCTTTAAAACCGAAAAGATTACTTCGCGTTATGCAGGCTTCCTCGCTCACTGACTCGCTGCGCTCGGTCGATTCGGCTGCGGCGAGCGGTATCAGCTCACTCAAAGGCGGTAATACGGTTATCCACAGGAATTCGGGGATAACGCAGGAAAGAACATGTGAGCAAAAGGCCGGCGAAAGGGGAACCGTAAAAAGGCCGCGTTGCTGGCGTTTTTCCACAGGCTCCGCCCCCCTGACGAGCATCACAAAAATCGACGCTCAAGTCAGAGGTGGCGAAACACGACAGGACTATAAAGAATTCCATTCCCTGGAAGCTCCCTCGTGCGCTCTCCTGTTTCCGACCCTGCCGCTACCGGATACCTGTCCGCCTTTCTCCCTTCGGGAAGCGTGGCTCATCGCTCACGCTGTAGGTATCTCAGTTCGGTGTAGGTCGCTCACTGCCCAAGCTGGGCTGTGTGCACGAACCCCCCGTTCAGCCCGACCGCTGCGCCTTATCCGGTGACTTATCGTCTTCGAGTACAACCCGGTAAGACACGACTTATCGCCACTGGCGGCGAGCATTGGTAACAGGATTAGCAGAGCGAGGTATGTAGGCGGTGCTACTACAGAGTTCTTGAAGTGGTGGCCTAACTACGGCTACACTAGAAGAACAGTATTTGGTATCCGCTCTGCTGAAGCCAGTTACCTTCGGAAAAAGAGTTGGTAGCTCTTGATCCGGCAAACAAACCACCGCTGGTAGCGGTGGAGTTTTTGTTTGCAAGCAGCAGATTACGCGCAGAAAAAAAAGAATATCAGAATCCTTTAATATTTTTTCTACGGGGTCTGACGCTCAGTGGAACGAAAACTCACGTTAAGGGATTTTGGTCATGAGATTATCAAAAAGGATCTTCACCTAAATCCTTTTAAATTAAAAATGAAGTTTTTAAATCAATCTAAAGTATATATGAGTAAACTTGGTCTGACGGCTCGAGGCTTGGATTCTCACCAATAAAAAACACCCAGTGGCAACCGAGCGTTCTGGACAAATCCAGATGGAGTTCTGGTCATTACTGGATCTATCAACAGGAGTCCAAGCGAGCTCGATATCAAATTACGCCCGCCCTGCCACTCATTAGCGGTACTTTTGTAATTCATTAAGCATTCTGCCGACATGTGAAGCCCTACACAAACGGCATGATGAACCTGAATCGCCAGCGGCATCAGCACCTTGTCGCCTTGCGTATAATATTTGCCCATGGTGAAAACGGGGGCGAAGAAGTTGTCCATATTGGCCACGTTTAAATCAAAACTGGTGAAACTCGCCCAGGGATTGGCTGAGACGAAAAACATATTCTCAATAAACCCTTTAGGGAAATCCGCAAGGTTTTCACCGTAACACGCCACATCTTGCGAATATATGTCGAGACTCCGGAAATCGTCATGGTATGACTCCAGGAGCAATGAAAACGTTTCAGTTTCATGGAAAACGGTGTAACAAGGGTGAACACTATCCCCGTCGCTCACCGTCTTTCATTGCCATACGAAATTGCGGTGGACGTTGGTCGGGCAAGAATGTGAATAAAGGCCAATATGATTTTGTTATTTTTACTTTAGGGTCTGGAAAAAGGCCGTAATATCCAGCTGAACGGTCTGGTTATAGGTACATTGAGCAACTGACTGAAATGCCTCAAAATGTTCTTTACGATGCCATTGGGATATATCAACGGTGGTATATCCAGTGATTTTTTTCTGGTTTGGCTTCATTAGCTCCTGAAAATATCGATAACTCAAAAAATACGCCCGGTAGTGATCTTATTTCAGCTATGGTGGCAAGTTGGAACCTCTTACGTGCCCGATCAACTAAGTGCCACCTGACGTCTAAGAAACCATTATTATCATGACATTAACCTATAAAAATAGGCGTATCACGAGGCAGAATTTCAGATAAAAAAAAATCCTTAGCTTTTCGCTAAGGATCATTCTGGAATTCACAGCCGCTTCTAAGCGTGCTTTGCAATGGCACGGCGGGGCATAAGTCAACGTCTAAGAAACCATTATTATCATGACATTAACCTACTAAAAATAGGCGTATCACGAGGCTTTTTCGTCTTCACCTCGAGCACAGCTAACACCACGTCGTCCCTATCTGCTGCCCTAGGTATGGTAACCTATGGATAACTTTACGGGCATGCATAAGGCTCGTAAGATGTATTCAGGAGAGACGCAACGGTTACCCTCTGCGAATGATTTTTTGTTAACTTTTTAATTAACGGCCGGCTTGTCGACGACAGTATCCGTCGTCAGGATCATCCGGGCATCGATCGTACGTCCGGCAATTAAAAAAGCGGCTAACCACGCCGCTTTTTTACGTCTGCAGGCGCCACTCAATTATTGGGCGGCGGATTGTCCTACTCAGAGCGTCACCAACGAACAGATAAAACGGAAGGGCCCATCTTCGACTGAGCCTTTCGTTTTATTTGATGCCTCTAGCGCGTACCATCAATCCCCCGGGCTGCAGGAATTCGATATCAAGCTTTTATTTGTTGAGATCATCCATGCCGTGTTAATCCCAGCAGCTGTTACAAACTCAAGAAGGACCATGTGGTCTCTCGTCAATGTTCGAAAGGGCAGATTGTGTGGACAGGTAATGGTTGTCTGGTAAAAGGACAGGGCCATCGCCAATTGGAGTATTTTGTTGATAATGGTCTGCTAGTTGAACGCTTCCATCTTCAATGTTGTGTATAATTTTGAAGTTAACTTTGATTCCATTCTTTTGTTTGTCTGCCATGATGTATACATTGTGTGAGTTATAGTTGTATTCCAATTTGTGTACAAGATGTTTCATCTTCTTTAAAATCAATACCTTTCATTCAATACTATTAACAAGGGTATCACCTTCAAACTCATTTAACAGTGTCTTGTAGTTCCCGTCATCTTTGAAGAAGTAGTTCTTTCCTGTACATAACCTTCGGGCATGGCACTCTTGAAAAAGTCATGTTGATATGAATCTGGGTATCTCGCAAAGCATTGAACCATGACCGAAAGTAGTGGCGGGTCATGGAACAGGTAGTTTCCCAGTAGTGCAAATCAATTTAACAGGTAACTTTTCCGTATGTTGCATCACCTTCACCCTCTCCATCGGCACAAAACTACATTAACATCACCATCTAATTGACAAATTCAACACATTCCAGTGAAAAAGTTTCTCCTTTACTCCATTGCCTACTTTCTCCTTAATGAATTCTTAAACAAAATTCTATCTAATTTGGCTAGCGCGACCGTAAACCAAAAGTCATCCGGTGACAGCTGTAGGCGTCGGGGTTTGTACCGTACACCACTGAGACCGCGGTGGTTGACCAGACAAACCACAACATCCTACCGCCGCCTAGTTATAAGTAGGAAAAAAGGCGACAGAGTAATCTGTCGCCTTTTTTCTTTGCTTGCTTTGTAATCACTCGATGACCAAAAGTAAAAACCCGCCGGGAAGGCGGCTTGCGTAAAACAGGTGAAACTGACGCTAGCCGGTCTACTGGTGACGAGCACTGAGATCCGGCCAAAAAAGGGCAAGGTGTCACCACCCTGCCTCTTTAAAACCGAAAAGATTACTTCGCGTTATGCCGAGCTTCCTCGCTCACTGACTCGCTGCGCTCGGTCGTTCGGCTGCGGCGAGCGGTATCAGCTAGTCAAAGGCGGTAATACGGTTATCCACAGAATCAGGGGATAACGCAGGAAAGAACATGACAAAAGGCCAGCAAAAGGCCAAGGAACCGTAAAAAGGCCGCGTTGCTGGCGTTTTTCCACAGGCTCCGCCCCCTGACATCACAAAAATCGACGCTCAGTCAGAGGTGGCGAAACCCGACAGGACTATAAAGATACCAGGCGTTTCCCCTGGAAGCCCTGTGCGCTCTCCTGTTCCGACCCTGCCGCTTACCGGATACCTGTCCGCCTTTCTCCCTTCGGGAAGCGTGGCGCTTTCTCATAGCTCACGCTGTAGGTATCTCAGTTCGGTGGGTTCCGTCGCTCCAAGCTGGGCTGTGTGCACGAACCCCCCGTTCAGCCCAACCGCTGCGCCTTATCCGGTAACTATCGTCTTGAGTCAGACCCGGTAAGACACGACTTATCGCCACTGGCAGCAGCCACTGGTAACAGGATTAGCAGAGCGAGGTATGTAGGCGGTGCTACAGAGTTCTTGAAGTGGTGGCCTAACTACCGGCTACGCTTAAAGACATTGGTATCTGCGCTCTGCTGAAGCCAGTTACCTTCGGAAAAAGAGTTGGTAGCTCTTGATCCGGCAAACAAACCACCGCTGGTAGCGGTGGTTTTTTTGTTTGCAAGCAGCGGATTACACGCAAAAAAAGGATCTCGAGAAAATCCTTGATCTTTTCTACGGGGTCTGACGCTCAGTGGAACGAAAACTCACGTTAAGGGATTTTGGTCATGAGATTATCAAAAAGGATCTTTGCACCTAGATCCTTTTAAATTAAAAATGAAGTTTTAAATCAATCTAAAGTATATATGAGTAAACCATATAACAGCTTCGAGGCTTGGATTCTCACCAATAAAAAACGCCCGGTGGCAACCGAGCGTTCTGAACAAATCCAGATGGAGTTCTGAGGTCATTACTGGATCTATCAACAGGAGTCCAGCAGATGATATCAAATTACGCCCCGCCCTGC
+
''((&&&&&30/,2,(($$&&%%%$$%&&%%$##$3.--/9:@>?AHEJGJHGJC4444AB??>:,((&&&..,,,,6445///.6112))''+*)'&$$%&--.'2565;9:;<>=?@9213442//.)))'&&&(((''&+12756;<88578(')*+-BACD@@?>A>?>>:5)''&&%%'))+*%%&$%&''%%%%-('*,355<BACE?CA<,++,EGFIGFGDFFDEJJIJG((((:;EJJIGJEHJGEDBB4DCDEJJJEG=800''(44//++*+8CFEEFDDDFEJIJHJJDD>-,++,,0;@ABJJJJJJJJJGGJIJJJJJJJJJJGHGJIBCBCGGHF2,+,-'+)*)'&&)'&&&.(2ACF:94344;2299<F90/?>>?CBHDFA?;.-./=9-+++6777789:8112012369888555==<<=<=BEJJIHJJCCCCEFJJIJJEGFJJJJJHIJJJD>?B:FFHFGJJGGJIJHGE=644449''&&&(**3225/......JHJJJFIFHDFCGIDJD@??GFJFFEFJJJC?32+*+120,,-0=94@@CCEHFCGHJJHJJJGDJ>=<==EIHJJJJJJGFEFJGJJGEDJEGJGCBDAECBA726767A<D=BBD?65./?GBE>=:6667>>?CACBJJHDDD,,,-234+***45443--/4200/08&&&%'&'*-/0..22:999.-''&&&&',&&&&(((50///0>>GCEJJIJFEGFDECADEJJJHJJIJHJJJHJJJIJJJGIGJHIJJGFEJJGIGE@@>?@>A99ADFJ?92019765341.==GBA999:ADD@AC999;843488,)))+1.))33;=88;:<<>>=<0,,+&'.//4667CDEJJIFGHEEHGJHBCCJJDCA:6,++))''(((()+)*26:;CDFHJGJHFJJJJJJJJJJFHJJIDGBBJJBC-,,,/...558>?>@DHHJGCBEGFJG>00014333>@JGJJJGCJEIJFJFGGFFFEEHADDDEBA;9:5/23@BAA@@@?ADGHJJHDB@BAA<::::>>CAABHHDFFCCDB?AD?)))))&$$##$$&&**/3/,*(%&'(**7@ABBJFG>:64)&&'(.-,+-78****;>@FEJ33/A@AEDECFEEEJIGHHFEHHHJAA@???<>7729)'$'''')35::632(%%%)35432234:=:=><+(''(60//3..--5.//0@@?A::60-*,.*(*2;@DCDFEDDECBA1-,+-./.+***?>?:99:??88=//22=BCJJIJGHJHJDEJFFDHEJEHGJJJHIHHIJH><<=?C?2*&'+))&&&&+/-**'&&'.;,++++(((*),0--31110/.,-/3344700..43459E>?@BJJIGFJGJJGIDEJGFGDFCCJHJHFEFF@E)((*2;<HHDDGJJB@==<;>C,++(*)):<=BACBA=5/---,+%%$%'10003::002384422449.+-)((&*)&&''(()&&%$%$$'%%%&,77779::87,+**,-9;HDGDJ2112FIJJB@@>++++:>ADEGHIJJHICBCDHHIIJJFGGFHJDFF@ABA877761''&'$%+.1<;99+-:=BDJHJFJJHFJGIJDHJJGCDEHIEGE<<<=D0--/678:==BEDJIJGJIIIJHIIIHJJIJFFGHFFHJJFJB?:--)0.5301))($$$&01000175,.AABAJIJEGDIJJFHJJFHHGFIHIEHJFC>>>??>?=DFEC>>//.-(&%%##$&&//.8?EEGHJJIDDEEJJHF=<(&&%$$&&')&'()067>B@A87*''-)''546@@IFFGJHJJGEHGHGDDJFFEB=+'&&((-.?@>@CAEBCDAB;0,---.,+++//0CEHFFC@ADA@BEJJGHBCCDFGHEJIIJCBAAEHGFEJHGJJJFHGJF?A<<<<?;:?;****'&&'9:4233<DFCFGDCDFHJHJJGIDCDGGEDDCFFD0''(&'(&-)&&&BBCAAJ<???>B<;56BGGIJJHJIJFIHJJJJDDGHJJJJFGJFGGJEDCHEJGJJ9555''''(((-./4;7677:3016:FIDJDEJJJIHJJIIFD=EEEEJFFJDFEDJJ>@88@A@=/+//:<??C887(''):79?=:6222391110247876212300002@CEFCGA@A?AEJJJBDHHJJJ??86,+++,+'+,5;>000165*)))-...33B==<74++*)***,19<ECDBBEEIJGJIFJHCCBD?====<<???AEHJJFFHEIJJEJJGHGJJIJDDCCCEFG2((('()&/FEGCEBEDEGIJJFGJFJJJGHAE?=8FH>10/-()8883<@?>=<?=:54441))3ADEGJFFIHDHEIJJJIJ>>==BCBGCBCBC>::-+)))))BA<;@AEDJJGGCAA=?@8875/**())((,&&&&?@@ICIEIJGJB?:::>=;,,,645+)('&&&&%%'()31+0((446865>;;;=8>CJJEBDEIIFCCCEDGJGDECCHFJHEEGEJJJIFGAB@AACJJJJJJGIJJHG??>6655611/0-)),>DDFHE@@@ABBBBF@@@@BC>>>>@@=<=;'&&$%&%%&&',)*))+,))&$%%''''(89754449:;>>BHGGIC>?>><;;;::9=<=>7***)((,()/2;@@D@FEGHGGEGJEEBCD;89JB@@@B:@<4)'&27699JJHAJFDDE?:77999;;43002334256/---0//,-+))*,,.<B@@@?>??<8((((569622311/..+*(%''&%&)'0.+,.8FJJJJJJJJJJGJGJJFECJJDB:1,:;=ABCD==1+(&%%&%3336888;>45:IB:>A=JGJIJFFJDEGJJG98+'%''*0+''''&&&')'+)'&'''(.--028:;?AE@==<=63('''..-0012567<:;EJHJJGFGIJJ9885899>J<88-----92))88GGFIIIFJJ?@??520*%%%&%,)()*04*)'%%%&%&'.-)267556>>@=>>?JJGJFFGJGIFJH1000*''&%%%1DJIHB@?>EF?FJHFDBC@??FDBDB<6669/--.@@42/('(,.2332:<>AHGJGIEJJIIJCDDFGHFJJFJJIJJJGJHJJJHDEGBB?7433''%&''*&&--328:>A311..-.39@68999CEHIEHGICHIJHJJJJH8866FDEFEHJJBBBBJFGGIGEJJJCDEACB?2+),)5=B?>?>8DDFDIGHFJGJGJCE0000A979=756:97))(()((+.1--0004))''''&(39,,,4?@BJJJEHJJEDGHJJJFJJGC899BB<<43333C;ADDFCEDFFHGHGEHDEF>>C>>=;>=?--.205/)''++,&&))()(,6;;>A@FCEGJGF@BEB@@AG<83345@BF===<GHJ>><<?@.--.0.-*-,*))*/55:,+++1-..53)(((0697766:0**+-3///.+$$&%%%&'886775.../00/*-/---..002:::>@?;:ABC-,***9::;<<<=7777733100068:;==::7;=>9777@B;<<FJIEJGEJIJ??<634752/%'&%%%&&&$$$%*(&'&%%))0578GEFJJJHEJ6666HBBA=<>?=<.,*-((()'%%''-.9B>>CGJIJHEFIHHJ>=>=?<<<>FFEEFAGB;;;10+(*(*((*++/-1=?ACCCBCBCEEEBABBJJJIGJJJH?@@JJJCAAADA799:EJD>IJJJJJFIEHJHJJJJIFDGJGJJHEJJJJJGGJ9....6878??C>>AB;6779<?@CGIF@@?AA=A@?GGJGJJHDHFB445?D>79&%$%%'')3=1///ABBFGJJEF@@@@JCB32216652015-,++)%$$%#$%%.777A?4,,**,))**+%$$$$'(*-)*2000****FJ>BCC//./36//9<AIHJHJ@@@@HIGDJFHHIHIGGJ;:;++**,*%'&%$&(,./-.-+,3-:;AEJJJJJGECBDCD22)(%%%$$$%'&'''-,/4@AAGJGIEHDEEGEEE=93)'&%%$$%%%'&&('-468=30/27-(&&&*)&%$$'1765231134=86576?@B9677322111165558;;<FDBJGDHFI2123EABFBGHJJGGHHJI?@@AAE64448053456A?:99,,,-9::*.....;DFJJJJFHJJIFJFIGGIJIJJJIE8777=30//-*&&*+1222?=999@<:))((79@A@A=?CDJJJGGJFEB?=BJ4333=?==7,+,('('&((+*)*('%%%&++,5<=EFJ@?@?HFGJJE>11110/.(%(),,,-+-,**,.++&%&'),013711112116.---243354<GGJDB??JJJIJHJJJGGJJJJEDEDJJHEIJHH82134343044004/-,//&&&&,,-,/02200/.&%%%%$+,<ECDFD;;66772--,-0''(%%&(),++*(''('(((*'''&%%%&((((&-,())+6+***6BAC@FGGJHFHHJGDGECJ;:9669795+'''+334/***01//-,.'&&('))**--35:<BACFEDDEBA@4422664234899=<>@>A>:6747=;<<G??>>:66;9''*&$$$$$$###$&''&%%&(-0,,/9:99:BACBABBC100&&&''#$%%*(,00,.(''&%%$$+,-,,&%&&*,-..,+++,,0062:80,+(0>??AJGDBAFJFJ211/.,''<785111265'''&%%''4::<=>CC@C/+,(())0+++(''%#$$%&))0247:DGEGIHJJJJJJJEFJHJHJ<;;;D;;834667433479::55>@EIF::::;;;<=<8334<>=>*((&+(../7225/&%$&%&'$$&(&'))(()0212*)**31.'.**)&(&&&&'-*-832129?EGI7+))+2-+***/2589::0/,,.((11138//,)(((+,5?=ADAJGIEJGGJJJIJJJJJJJDDC@@A?9:<>DG1,,,,55;;;>FA;+(%$%&'%'76686=<;=;;63.*,))+)*&%&'+,)*,++**+*())))((&#$#$&('&&&'&&(.125753332///43332223CCHGJJEFJ=<<<FCFFEB:40,'&*+,*+&&(5:==@CCEFDACAAJCA@>EJJJHIJHDCDDGBBAJGJFJBCCCGE?EHHJI???@JD>>5,'%$%%'+=<?BJJJHJHIJJJJHJIJFJJ@@@@ICDECBECFGFHIEIGJJFJGHJJJIJJJEJFJJFFE99975569:58>A?B>96('''&&(-(''*(''())*()-52+**-600/020./-(&%&$$%%&%$$'**.;<>AB<A;;HDC?<1./4543%$$$&%**&&&',,,//8;99::<5/2,,,(&&'.34(((($##%%%&)0*03593222675-*-,,57:762123-+*)++5=AG=9:6574*(&$%%,--.()>=>JFJJ=<::?99:<DBA:..+*'&&''((,--787-*)(*/**))&'''+-.+,))+..,-.)(&$$%&%&$%%%(,))))-/(,+'''(((&'')..1177=@>:77;<?555443898=B;6,,.(%%$#$%%%&'%$#$$$)''()..-/.--(&%&&'%''&%&&*&%$$$%$#$#'(&$$&(*++*'&&%&&&(')'&&$%%%&&&$$%%))'&('''(&(.&&&&+)*.,-/.58:?21..(&%%$$%%+*++++('''$$$&%&%$%')%%&./+'$$&((37AFHA@AAC@(((((888@DJGIGHHDB=<<>AA@@BFGHJHEDEDGEJDFBA@<:8+)'-))0017''&&)((&&'%%&&,/...0)%&+**+,01../3;DDFDAB@0////-/014435221../040-;=((())****;EDGFED@CCEDGH>>><;:10))+,,**,44213,,'%%*+.-*)'%$%&$)(('&&(**,/2:@AJG::::CCFFDDHGFJHJ::9)))('%$$%%%%%$&'('+-/00-*+0;>?;<=@.../;,,,())&'-051-(&%$'3/;>FAA;@@BGEEFFFCDCCHJ@@??D>3)%%&&+/&'4;=>>@DCA877666679H6541333::::;:;;?FBCCC><<<:9800+**),*'&%%%&(31255999;<;<BEAABB;E=;<>B51../GED777594422121220))&''&&.??ACE;991../03-)(((%&'&'''&'*?@@A@=;;<>GGHJ<<<;:987321*-+,.-;98122/)(()()()--0//34--+,,-----*))*,,,.12BDBBCCG@?>>AGDDDCFCCE=986;>=>@AJJIHJJF88:*%$%,4.)&'./:?FGEEGJHFJIJF@C;DJIIHCEJHFFH?JJIJJFJHJJJJ=<8;:53A>@9;<=@5//0BHFJ>=-,,,8<=><<56DHJIJHJJJJJFJ7446A>843.----,-/-,+++&&*,.46:8:5:;<=>EIJCCAABAABB===?FCFJEBDB7--.0:1778AD==BADGHJ>DBACCHJFHJFIF=<;;A*)))+**''+1,<9>>>@D?@;;<>E@JJJJJJHJJIJHHECEEEHDD;;;110-,,,996>ABDGHJHEDHJGFB6--,00?AGCEC@FBBFHE<9866:9:88;<;;;@1004.--*++,55****())*,''*+*/52,)(*&'(-07?ACACDDGC2222-,,/7-..139;:;=>::9<B==<=7;<3>>?A9874447,++-5-..-122AG@???CJ?<<<707;?;9999D<;:;''''.'&%%%&*++0**./26432665,*)),0)))*145'(((2124))%'557BB>=>==::::<CACJGHDFJFJJGJEDEDCFAHEIIFJIFGGFHJJFIJJDDIGF=74GJIJHDFEB<0+,**-./&&'(649:<611/371//))*67ABDBG@;;;;7778AA?AAGDCBA;<+****(('&%%%'&'((('''$'*+5775***+//---8;777896>BEB@BECCDDHJJCHDB?>>???@=@?99:/../5?CBAA?@?>AE87*)))/0111****000//./:99966865532+'&&&$$'')013<==<@>==><=:9<<?C8+
@Glass_T7V_6_D3_12_3_16
GTAGAGGGAAACCGTTGTGGTCTCCCTGAATATATTATACGAGCCTTATGCATGCCCGTAAAGTTATCCAGCAACCACTCATAGACCTCGGCAGCGGATCGGGACGACGTGGTGCTAGCTGTGCTCGAGGTGAAGACGAAAGGGCCTCGTGATACGCCTATTTTTATAGGTTAATGTCATGATAATAATGGTTTCTTAGAGACGTCGAGTCTTACGCCCCGCCCTGCCACTCATCGCAGTACTCTAGAAGCGGCCGCGAATTCCAGAAATCATCCTTAGCGAAAGTTAAGGATTTTTTTTATCTGAAATTCTGCCTCGTGATACGCCTATTTTTATAGGTTAATGTCATGATAATAATGGTTTCTTAGACGTCAGGTGGCACTCGAGTTAAATAGGCACGTCAAGAGGTTCCAACTTTCACCATAATGAAATAAGATCACTACCGGGCGTATTTTTTGAGTTATCGAGATTTTCAGGAGTTAAGGAAGCTAAAATGGAGAAAAAAATCACTGGATATACCACCGTTGATATATCCCAATGGCATCGTAAAGAACATTTTGAGGCATTTCAGTCAGTTGCTCAATGTACCTATAACCAGACCGTTCAGCTGGATATTACGGCCTTTTTAAAGACCGTAAAGAAAAATAAGCACAAGTTTTTATCCGGCCTTTATTCACATTCTTGCCCGCCTGATGAATGCTCATCCGGAATTTCGTATGGCAATGAAAGACGGTGAGCTGGTGATATGGGATAGTGTTCACCCTTGTTACACCGTTTTCCATGAGCAAACTGAAACGTTTTCATCGCTCTGGAGTGAATACCACAACGATTTTGGCAGTTTCTACACATATCTCACCGAGGTGGGCGTGTTACGGTGAAAACCTGGCCTATTTCCCTAAAGGGTTTATTGAGAATATGTTTTTCGTCTCAGCCAATCCCTGGGTGAGTTTCACCAGTTTTGATTTAAACATGGCCGATATGGACAACTTTTTCGCCCCCGTTTTCACCATGGGCAAATATTATACGCAAGGCGACAAGGTGCTGATGCCGCTGGCGATTCAGGTTTCATCATGCCGTTTGTGATGGCTTCCATGTCGGCAGAATGCTTAATGAATTACAACAGTACTGCGATAAATGGCGGGGCGTAATTTGATATCGAGCTCGCTTCAAACTATGTTGATGATATCCAGTAATGACCTCAGAACTCCATCTGGATTTGTTCAGAACGCTCGGTTGCCACCGGGCGTTTTTTATTGGTAGAATCCAAGCCTCGAGCTGTCAGACCAAGTTTACTCATATATACTTTAGATTGATTTAAAACTTCATTTTTAATTTAAAAGGAATTTAGGTGAAGATCCTTTTTGATAATCTCATGACCAAAATCCCTTAACGTGAGACTTTCGTTCCCACTGTCGACGTCAGACCCCGTAGAAAAGATCAAAGGATCTTCTAAATGCTTCTTACCATAATATGCTGCTTGCCAAACAAAAAAACCACCGCTACCAGCGGTGGTTTGTTTGCCCCCAGATAGAGCTACCAACTCTTTTTCCGAAGGTAACTGGCTGGACCAGAGCGCAGATACCAAATACTGTTCTTCTAGTGTAGCCGTAGTTAGGCCACCACTTCAAGAACTCTGTAGCACCGCCTGCATACACCTCGCTCTGCTAATCCTGTTACCAGTGGCTGCTGCCAGTGGCGATAAGTCGTGTCTTACCGGGTTGGACTCAAGACGATAGTTACCGGATAAGGCGCAGCGGTCGGGCTGAACGGGGGGTTCGTGCACACAGCCCAGCTTGGAGCAGACGACCTACACCGAACTGAGATACCTACAGCGTGAGCTATGAGAAAGCGCCACGCTTCCCCGAAGGGAGAAAGGCGGACAGGTATCCGGTAAGCGGCAGGGTCGGAACAGGAGAGCGCACGAGGGGGAGCTTCCAGGGGAAACGCCGTATCTTTATAGTCCTGTCGGGTTTCGCCACCTCTGACTTGAGCGTGGATTTTTTGTGATGCTCGTCAGGGGGGCGGAGCCTGTGGAAAAACGCCAGCAACGCGGCCTTTTTACGGTTCCTGGCCTTTTGCTGGCCTTTTGCTCACATGTTCTTTCCTGCGTTATCCCCTGATTCTGTGGATAACCGTATTACCGCCTTTGAGTGAGCTGATACCGCTCGCCGCAGCCGAACGACCGAGCGCAGCGAGTTCAGTGAGCGAGGAAGCCTGCATAACGCGAAGTAATCTTTTCGGTTTTAAAGAAAAAGGGCAGGGTGGTGACACCTTGCCTTTTTTTACCGGACTGCAGCGGCCGCTACTAGTAGACCGGCTAGCGTCAGTTTCACCTGTTTTACGTAAAAACCCGCTTCGGCGGGTTTTTACTTTTGGTCATCGAGTGATTACAAAGCAAGCAGAAAAAAAGGCGACAGACTACTCTGTCGCCTTTTTCCTGACTGATAACTTAGGTGGCGGGCTAGCGGCGTGGTTTCCTGGTCAACCACCGCGGTCTCAGTGGTGTACGGTACAAAGCCCAACATGCACAGCTGTCACCGGATGTGCTTTCCCGGTCTGATGAGTCCGTGAGGACAGAAACAGCCTCTACAAATAATTTTGTTAAGAATTCATTAAAGAGGAGAAAGGTACCATGAGTAAAGGAGAAGAACTTTTCACTGGAGTTGTCCCAATTCTTGTTGAATTAGATGGTGATGTTAATGGGCACAAATTTTCTGTCAGTGGAGAGGGTGAAGGTGATGCAACATACGGAAAACTTACCCTTAAATTTATTTGCACTACTGGAAAACTACCTGTTCCATGGCCAACACTTGTCACTACTTTCGGTTATGGTGTTCAATGCTTTGCGAGATACCCAGATCATATGAAACAGCATGACTTTTCAAAATTTGCCATGCCCGAAGGTTATGTACAGGAAAGAACTATATTTTTCAAAGATGACGGGAACTACAAGACACGTGCTGAAGTCAAGTTTGAAGGTGATACCCTTGTTAATAGAATCGAGTTAAAAGGTATTGATTTTAAAGAAGATGGAAACATTCTGGACACAAATTGGAATACAACTATAACTCACACAATGTATACATCATGGCAGACAAACAAAAGAATGGAATCAAAGTTAACTTCAAAATTAGACACAACATTGAAGATGGAAGCGTTCAACTAGCAGACCATTATCAACAAAATACTCCAATTGGCGATGGCCCTGTCCTTACAACAACCGTTACCTCTGCCCACACAATCTGCCCTTCAAAAATCCCAACGAAAAAAGGACCACATGGTCCTTCTTGAGTTCTCAACAGCTGCTGGGATTACACATGGCATGGATGATCTCTCCAAAGTGAAAGCCATATCAAATTCCTGCAGCCCGGGGGATCCCATGGTACGCGTGCTGAGGCATCAAATAAAACGAAAGGCTCAGTCGAAAGACTGGGCCTTTGGTTTATTGTGTTTGTCGGTGAACGCTCTCCTGAGTAGGACAAATCCGCCGCCCTCAAGAATCGAGTGGCGCCTGCAGACGTAAAAAAAGCGGCGTGGTTAGCCGCTTTTTTAATTGCCGGACGTTGAATCGATGCCCGGATGATCCTGACGACGGAGACCGCCGTCGTCGACAAGCCAGCCATTAATTAAAAAGTTCAACA
+
00087;BBEJJJF>>=?EJFGHJHHGJJFJEHIE>=<=CCBADEHJJGJ9733-,-7674220-+(',,23411139;9.-----.04%%((3321,++''')7E=<<<ABEFJ0000EJJFHJHD(((JJJJHHC@978@CG>9544478FFGJFGHJJGJJJGIEEFD@A4446:::;BCFDEFFHD7666CJF?54310669BEHFGGJHED>=.E=<>>DHGJJBA@6;ADJFJE<<<CDEFBHIJJJGJIDFDBGHEJJACA@?<2..--24036445DC))%*::;;;>>@@AH??@JJJJJJGJHA?<5)(((GJJEJJJIFGJJJJGJJJJJJJJJHJJJJJJJJJJIJJHJHJJIFF@??>@DJEGHEJJFEHGBB:99,)())((()++*+*)),3++<;7::FFGGGC@AHHGJJJECBC?.-)()),,,-:==AFFHIIJJJCJC,+++.))'&()*)+49845;9-&&&&?@JJJJJEEHJGEFG<:;D?IJHJCDDJBGICEEBGJHGJFJEJFJJJDICAB@JGFGIFE=;;;AAEBAC3223J666IJHJJJJHGFCADDGD=<;9;;BAAAGEJHEFJJFA@@??CEAFHDJJJHHIJJIEGJJCFHJGGJHCEA83,BDFF<CFHIJEIIFDGFDEB<5FBB>@=?<?@?@EC75558==8878EBJDD?>>?JJGHJGJJFF?>?>@@BHJGHFFGCGIJEJ===<FBCFB@;<<??>>@@<=???@;:<<DJJHFEJD??FJGJJJJJJJJJJJJGHHJJFJJJIJJJEJJJHJJJHJJJJJJJJJJJJJJHGJJEFEG@A:66015////>>767AEBB?=;11'&&&&&%%%%&%#$$&&),,'/2343)('',=GFIJF8888FEIIGIJJJJGJJJGJJJJJJJIJHFJIFJJJDJIHI<99:EA@CA>6555JEJHG7966555678<B.B>>IJDCDEI:999*)('++))))0,,++/2//.102200BF@JAEGEJJ@?@<=+++CHEFJIIHJHDEHEJJIFJHHFJHDFGJ9988JJGJFGGFFJ8778100)$%3)(()++//069<=:522;5457:8:9>ACAHDGJJJJJJJJJFFJ@@BBJFFECD@A@BEH<</))&&%%$$%&(*:<880/00989<BC<99:?@1//03++2213/.*)*(++'((+++66=?@GI::::?ABDDJEJEDJJFFJJJJJJIJB@@?EFFBFFEJGFJIJJJJJJIEG??>>@C?,+*&&(',,1./76222566457889DA==CGFHFGEECBAABCDIHDJGIIJJHGGJFJEJFB>HHJHIJGGJGIJJHJIJHJFDA>8/2++,)+./0770++*),-06=8992223;99GJGJHFJFJGJHGJJ>IJ..,+,*('&('',-765/54+*%$$$%%&+-,,-/2-+*+,-53/'%(***.,))''''&$$(/141/*((%&%$%'(.%%%$&&&&&-2(%&)4>=AEHEEJFEFJCAB>=75402875-+13--.1222002'&&('''++56@ADHJJBA1@>JGDDBDBCB&&&'''%(&&&%'%&+,-:;=?HHHG:67??F;;:;DEJJIJHJFJJHHJGHJDFEB>=?BJGHJDGCB<67>EJDGJJJJ<;;22101.0&&$%&&&&).24>GGFJFJJGGFJJJJ?;;HJJFJHJHJJHJJJFHEGJJHFIEJBJHJJJFIHJJIIEJEDH?A>996588=>=?B?@@@>BC2JEJJEEDGJHJJJJGGI>===JCCBA;;<JJJGEGFDGJGFDECHIDEFGFB;22229.-.'(6:<DGJ@?@?JEJIJJGIJGJJJDH@BDDJHGFGJHJ0,,,,2EJJJJEJFFHIFA;B===:=>>::=DEJEE@<<ABABBFFJJJJJJHIHJJIJJJJIGHGJJIJJJJHHG?@10..11>;78/../--*//8=<,**(,.)059999;9;,,,,.16:@@CEJJGJEJEHJJIJGA>6651@BBAB22227389>?D>>>JJJ988-,,/1DCEB>>=<><D8---45@CBBEJJEJIJHHJJIFGJJJFJIEJHEJGFJDFGJJEJGJJEC@@AHFJJJJHJFJJHGJFF@BEE@D>JEDDFDJIJJGGJEDFGED?;;FIJJJEEEHHC0//.30.49366979JEEIJIJJHJGJA?>==:;:;5,**+444576668700553...)),,7===6420),'%%%/567;=BCEAAHHJ=42498:=<44@FHHIJJHC@BBEGHHJDBAEJFDDGDH@@>==1,,*/-,-2:101-103335;;@?@?>==>554/--/125>DIEJJHJEJF@?9:<9GGGJIHFEJIDCCDGFJABDIBAAB@CBFGB9888:=4.,+-99@B5446==>?A=;=<<=>@AG4443+(&&+(5:<<99.-,,-,))))77;<;:0000211;77.<==>((((;<<<<<>?A;:2222;10/)((-96667<,,)+89AJJEJGFJ@EBABBDC2001;;:??>,,,-+'())))77776777??@CGGF?>=@FBJDGCA=/---)46,BIJGHIJABDCJJIIIHJJBA(&&'2/-,,+,+,-077:EJEFHGHJDC6HFIHJJC@@>9=/,=>>?GGJHIJGHFFEH;;;?DJJFGBDCEBHFAABCDCDBA??ABBF@BA>JDC@IDDFDEJ?@@@JJIGIGHJECEBCGBHJJJHJ????JJ>>@>@=;+*()019:EECEJGJJGGF5555<;;=>>>?88JIJJDFCEE@9??68FEGJIIGGGIJGIIJJHEJJJJGJJJFIGFG<.)+566=DAD@??=<><;9:;;;;EC@BBDDDJJJJHDDFHJJJEFE76111>D8684/*)&&/223336BF888A@@86:1+)&''%(&&%&(.(779=>?ABBGIGGJGCHDDFGIJJH>0//17239>>DCCEJJDG,+++679GFFIHIHFJGJIFHFIICJJBB77789>AGEJHIDJHIFFGEJJDEEEFJ><;7..CJGIJIJJJHJIIIJJFJJJJJJFJJB>??@IFGIEDAA10''?FGGAA@8HJFJJJJJHJGJJHFJHFJEHFGJJJIFJIJJJJJJJJIJJIJJIFJJHDEIIBCDBCFJGJJJIJJJFJIJJJJJJJDHHJJHFGDGIJJJJJGIJJ@@ABD444>@CJHGJJE><9>>9CDCGBBDCGIJJJIJJIFJIIJJFGHEGFJJJBJ@>844>9<BBD;;;8,+++433''',,,(;ACABACJEB?6:3),+,;))*DA===33239744,++,*,013460///(()&&&&''&$$'*0/./77@<>@HIJHDFE>@ABJEJ****-..+,**((%%$%#$&(+(($&&(,3000-.-/93334;;@=DBADJDEJF>:::ACJJDEGE?>)));;:921125211340247:>=@33667:::>B;4410/.//44%%%*4+(&&'*++*)199:;DAADAA@226:=4../(&%%'*(,:5344@??@AA+++/1>:7,,,.(''FCEFJJJHJB??...=BDCEACDE@?@@CE=:::6667>>AIA>=?8886@=<,,+(%%'+.././/2-,,.'%&)8966999HFHEDECD884///1122556:99,%%%%&%%&*12<?EFFB>:'&&$%
@Glass_T7V_6_D3_12_3_17
ATGATAATAATGGTTTCTTAGACGTCAGGTGGCACTCGAGTTGATCGGGCACGTAAGAGGTTCCAACTTTCACCATAATGAAAATAGATCACTGCCGGGCATATTTTGAGTTATCGAGATTTTCCAGGAGCTCAGGAACTGAAGATGGAAAAAAATCACTGGATATACCACCGTTGATATATCCCAATGGCATCGTAAAGAACATTTTGAGGCATTTCAGTCAGTTGCTCAATGTACCTATAACCAGACCGTTCAGCTGGATATTACGGCCTTTTTAAAGACCGTAAAGAAAAATAAGCACAAGTTTTATCCGGCCTTTATTCACATTCTTGCCCGCCTGATGAATGCTCATCCGGAATTTCGTATGGCAATGAAAGACGGTGAGCTGGTGATATGGGATAGTGTTCACCCTTGTTACACCGTTTTCCATGAGCAAACTGAAACGTTTTCATCGCTCTGGAGTGAATACCACGACGATTTCCGGCAGTTTCTACACATATATTCGCAAGATGTGGCGTGTTACGGTGAAAACCTGGCCTATTTCCCTAAAGGGTTGTTCAAGTGTTTCAGTTCTCAAATCCCCTGGGTGAGTTTCACCAGTTTTGATTTAAACGTGGCCATTATGGACGACTTCTTCGCCCCCGTTTTCACCATGGGCAAATATTATACGCAAGGCGACAAGGTGCTGATGCCGCTGGCGATTCAGGTTCATCATGCCGTTTGTGATGGCTTCCATGTCGGCAGAATGCTTAATGAATTACAACAGTACTGCGATGAGTGGCAGGGCCAGGCATAATCCGATATCGAGCTCGCTTGGATCCTATTTTGATAGATCCAGTAATGACCTCAGAACTCCATCTGGATTTGTTCAGAACGCTCGGTTGCCACCGGGCATTTTTTATCGGTGAGAATCCAAGCCTCGAGCTGTCAGACCAAGTTTACTCATATATACTTTAGATTGATTTAAAACTTCATTTTTAATTTAAAAGGATCTAGGTGAAGATAGCTTTTGATAATCTCATGACCAAAATCCCTTAACGTGAGTTTTCGTTCCACTGAGCGTCAGACCCCGTAGAAAAGATCAAAGGATCTTCTTGAGATCCTTTTTTTCTGCGCGTAATCTGCTGCTTGCAAACAAAAAAACCACCGCTACCAGCGGTGGTTTGTTTTACCAGATAGAGAGCTACCAACTCTTTCCGAAGGTAACTGGCTTCAGCAGAGCGCAGATACCAAATACTGTTCTTCTAGTGTAGCCGTAGTTAGGCCACCACTTCAAGAACTCTGTAGCACCGCCTACATACCTCGCTCTGCTAATCCTGTTACCAGTGGCTGCTGCCAGTGGCGATAAGTCGTGTACCAGGTTTGGACTCAAGACGATAGTTACCGGATAAGGCGCAGCGGTCGAGCTAAACGGGGGGTTCGTGCACACAGCCCAGCTTGGAGCGAACGACCTACACGAACTGAGATACCTACAGCGTGAGCTATGAGAAAGCGCCACGCTTCCCCGAAGGGAGAAAGGCGGACAGGTATCCGGTAAGCGGCAGGGTCGGAACAGGAGAGCGCACGAGGGAGCTTCAGGGGGAAACGCCTGGTATCTTTATAGTCCTGTCGGGTTTCGCCACCTCTGACTTGAGCGTCGATTTTTGTGATGCTCGTCAGGGGGGCGGAGCCTGTGAAAACGCCAGCAACGCGGCCTTTTTGGGGCAGCTGGCCTTTTGCTGGCCTTTTGCTACATGTTCTTTCCTGCGTTATCCCCTGATTCTGTGGATAACCGTATTACCGCCTTTGAGTGAGCTGATACCGCTCGCCGCAGCCGAACGACCGAGCGCAGCGAGTCAGTGAGCGAGGAAGCCTGCATAACGCGATACTTTCGGTTTTAAAGAAAAAGGGCAGGGTGGTGACACCTTGCCCTTTTTTGCCGGACTGCAGCGGCCGCTACTCGTAGACCGGCTAGCGTCAGTTTCACCTGTTTTACGTAAAAACCCGCTTCGGCGGGTTTGCTTGGTCATCGAGTGATTACAAAGCAAGCAAAGAAAAAAGGCGACAGATTCTTCTGTCGCCTTTTTTCCTGACTCATAACTTAGGTGGCGGGCTAGCGTCGTGGTTTGTCTGGTCAACCACCGCGTGTCAGTGGTGTACAGTACAAACCCCGACGTGCACAGCTGTCACCGGATGTGCTTTCCGGTCTGATGAGTCCGTGAGGACGAGAAACAGCCTCTACAAATAATTTTGTTTTAAGAATTCATTAAAGAGGAGAAAGGTACCATGAGTAAAGGAGAAGAACTTTTCACTGGAGTTGTCCCAATTATTCTGAATTAGATGGTGATGTTGATGGGCACAATCTTCTGTCGGTGGAAGGGTGAAGGTGATGCAACATACGGAAAACTTACCCTTAAATTTATTTGCACTACTGGAAAACTACCTGTTCCATGGCCAACACTTGTCACTACTTTGGGTTATGGTGTTGGACTGCAGAGATACCCGAGAATCATATGAAACAGCATGACTTTTTCAAGAGTGCCATGCCCAAGGTTATGTACAGGAAAGAACTATATTTTTTAGAAGATGACGGGAACTACAAGACACGTGCTGAAGTCAAGTTTGAAGGTGATACCCTTGTTAATAGAATCGAGTTAAAAGGTATTGATTTTAAAGAAGATGGAAACATTCTTGGACACAAATTGGAATACAACTATAACTCACACAATGTATACATCATGGCAGACAAACAAAAGAATGGAATCAAAGTTAACTTCAAAATTAGACACAACATTGAAGATGGAAGCGTTTCAACTGGCAAGAACCATTATCAACAAAATACTCCAATTGGCGATGGCCCTGTTCTCCTTACCAGACAACCATTACCTGTCCACACAATCTGCCCTTTCGAAAGAAATCCCAACAAAAGAGAGACCACATGGTCCTTCTTGAGTTGTTAACGGCTGGGATTACACATGGCATGGATGATCTACAAATAAAAGCTTGATATCGAATTCCTACAGCCGGGGAATCCATGGTAGCCTGAGGCATCAAATAAAACGAAAGGCTCAGTCGAAAGACTGGGCCTTTCGTTTTATCTGTTGTTTGTCGGTGAACGCTCTCCTGAGTAGGACAAATCCGCCGCCCTAGAATCGAGTGGCGCCTGCAGACGTAAAAAAAGCGGCGTGGTTAGCCGCTTTTTTAATTGCCGGACGTACAATCGATGCCCGGATGATCCTGAGAACAAGGAGACCGCCATCATGAGCAAGCCAGCCATTAATTAAAAAGTTAAACAAAATTATTTGTAGAGGGAAACCGTTGTGGTCTCCCTGAATATATTATACGAGCCTTATGCATGCCCGTAAAGTTATCCAGCAACCACTCATAGACCTAGGGCAGCAGATAGGGACGACGTGGTGTTGACTGTGCTCGAGGTGAAGACGAAAGGGCCTCGTGATACGCCTATTTTTATAGGTTAATGTCATGATAATAATGGTTTCTTAGACGTCGAGTTTCTTACGCCCCGCCCTGCCACTCATCGCAGTACTCTAGAAGCGGCCGCGAATTCCAGAAATCATCCTTCAGCGAAAGCTAAGGATTTTTTTATCTGAAATTCTGCCTTCGTGATACGCCTATTTTTATAGGTTAATGTCATGATAATAATGGTTTCTTAGACGTCAGGTGGCACTCGAGTTGATCGGGCACGTAAGAGGTTGCCAACTTTCACCATAATGAAATAGAATCACTACCGGGCGTATTTTTTGAGTTATCGAGATTTTCAGGAGCTAAGGAAAAACTATAAATGGAGAAAAAAATCACTGGATATACCACCGTTGATATATCCCAATGGCATCGTAAAGAACATTTTGAGGCATTTCATTCAGTTGCTCAATGTACCTATAACCAGACCGTTCAGCTGGATATTACGGCCTTTTTAAAGACCGTAAAGAAAAATAAGCACAAGTTTTATCCGGCCTTTATTCACATTCTTGCCCGCCTGATGAATGCTCATCCGGAATTTCGTATGGCAATGAAAGACGGTGAGCTGGTGATATGGGATAGTGTTCACCCTTGTTACACCGTTTTCCATGAGCAAACTGAAACGTTTTCATCGCTCTGGAGTGAATGCACGATTTCCGGCAGTTTCTACACATATATTCGCAAGATGTGGCGTGTTACGGTGAAAACCTGGCCTATTTCCCTAAAGGGTTTATTGAGAATATGTTTTTCGTCTCAGCCAATCCCTGGGTGAGTTTCACCAGTTTTGATTTAAACGTGGCCAATATGGACAACTTCTTCGCCCCCGTTTTCACCATCGGCAAATATTATACGCAAGGCGACAAGGTGCTGTTCGCTGGCGATTCAGGTTCATCATGCCGTTTGTGATGGCTTCCATGTCGGCAGAATGCTTAATGAATTACAACAGTACTGCGATGAGTGGCAGGGCGGGGCGTAATTTGATATCGAGCTCGCTTGGACTCCTGTTGATAGATCCAGTAATGACCTCAGAACTCCATCTGGATTTGTTCAGAACGCTCGGTTGCCACCGGGCGTTTTTTATTGGTAGAATCCAAGCCTCGAGCTGTTCGACCAAGTTTACTCATATATACTTTAGATTGATTTAAAACTTCATTTTTATTTAAAAGGATCTAGGTGAAGATCGTTTTTGATGATCTCATGACCAAAATCCCTTAACGTGAGTTTTCGTTCCACTGACGTCAGACCCAGTAAAAATCAAAAGGATCTTCTTGAGATCCTTTTTTTCTCAGCGTAATCTGCTGCTTGCAAACAAAAAAACCACCGCTACCAGCGGTGACTGTTTGCCGGATCAAGAGCTACCAACTCTTTTTCCGAAGGTAACTGGCTTCAGCAGAGCGCAGATACCAAATACTGTTCCGTGTAGCCGTAGTTAGGCCACCACTTCAGAGACTTCTGTAGCACCGCCTACATACCTCGCTCTGCTAATCCTGTTACCAGTGGCTGCTGCCAGTGGCGATAAGTCGTGTCTTACCGGGTTGGACTCAAGACGATAGTTACCGGATAAGGCGCAGCGGTCGGGCTGAACGGGGGTTCGTGCACACAGCCCAGCTTGGAGCGAACGACCTACACCGAACTGAGATACCTACAGCGTGAGCTATCGAAAGCGCCACGCTTCCCGAAGGGAGAAAGGCGGACAGGTATCCGGTAAGCGGCAGGGTCGGAACAGGAGAGCGCACGAGGAAGCTCCAGGGGGAAACGCCTGGTATCTTTATAGTCCTGTCGGGTTTCGCCACCTCTGACTTGAGCGTCGATTTTTGTGATGCTCGTCAGGGGGGCGGAGCCTGGAAGACAGCAACGCGGCCTTTTTACGGTTCCTGGCCTTTTGCTGGCCTTTTGCTCACATGTTCTTTCCTGCGTTATCCCCTGATTCTGTGGATAACCGTATTACCGCCTTGAGTGAGCTGATACCGCTCGCCGCAGCCGAACGACCGAGCGCAGCGAGTCGTGAGCGAGGAAGCCTGCATAACGCGAAGTAATCTTTTCGGTTTTAAAGAAAAAGGGCAGGGTGGTGACACCTTGCCCTTTTTTGCCCGGAGCTCCCAGCGGCCGCTACTAGTAGACCGGCTAGCGTCAGTTTCACCTGTTTTACGTAAAAACCCGCTTCGGCGGGTTTTTGTTGGTCATCGAGTGATTACAAAGCAAGCAAAGAAAAAAGGCGACAGATTACTCTGTCGCCTTTTTTTTCTGACTCATAACTTAGGTGGCGGGCTAGCGTCGTGGTTTGTCTGGTCAACCACCGCGGTCTCAGTGGTGTACAGTCCGAAGCCCAAAGCAACGTGCACAGCTGTCACCGGATGTGCTTTCCGGTCTGATGAGTCCGTGAGGACGAAACAGCCTCTACAAATAATTTTGTTTAAGAATTCATTAAAGAGGAGAAAGGTACCATGAGTAAAGGAGAAGAACTTTTCACTGGAGTTGTCCCAAATTATTGTTGAATTAGATGGTGATGTTAATGGGCACAAATTTTCTGTCAGTGGACGGGTGAAGGTGATGCAACATACGGAAAACTTACCCTTAAATTTATTTGCACTACTGGAAAACTACCTGTTCCATGGCCAACACTTGTCACTACTTTCGGTTATGGTGTTCAATGCTTTGCAGTACCCAAATCATATGAAACAGCATGACTACTTTCAAGAGTGCCATGCCCGAAGGTTATGTACCGGAAAGAACTATATTTTTTCAAAGATGACGGGAACTACAAGACACGTGCTGAAGTCAAGTTTGAAGGTGATACCCTTGTTAATAGAATCGAGTTAAAAGGTATTGATTTTAAAGAAGATGGAAACATTATTTGGACACAAATTGGAATACAACTATAACTCACACAATGTATACATCATGGCAGACAAACAAAAGAATGGAATCAAAGTTAACTTCAAAATTAGACACAACATTGAAAATGGAGGATCGTTCAACTAGCAGACCATTATCAACAAAATACTCCAATTGGCGATGGCCCTGTCCTTTTACCAGACAACCATTACCTGTCCACACAATCTGCCCTTTCGAAAACCGAACGACATGGTCCTATAGGTTAACAGCTGCTGGGATTACACATGGCATGGATGAAATCTGTACAAATAAAAGCTTGATATCGAATTCCTGCAGCCGGGGGATCCCATGGTACGCGTGCTGAGGCATCAAATAAAACGAAAGGCTCGTCGAAAGACTGGGCCTTTCGTTTTATCTGTTGTTTGTCGGTGAACGCTCTCCTGAGTAGGACAAATCCGCCGCCCTAGAATCGAGTGGCGCCTGCAGACGTAAAAAAAGCGGCGTGGTTAGCCGCTTTTTAATTACCAGACGTGGATGGATGCCCACGGATGATCCTGACGACGGAGACCGCCGTCGTCGACAAGCCGGCCGTTAATTAAAAAGTTAAACAAAATTATTTGTAGAGGGAAACCGTTGTGGTCTCCCTGAATATATTATACGAGCCTTATGCATGCCCGTAAAGTTATCCAGCAACCACTCATAGACCTAGGGCAGCAGATAGGGACGACGTGGTGTTAGCTGTGCTCGAGGTGAAGACGAAAGGGCCTCGTGATACGCCTATTTTTATAGGTTAATGTCATGATAATAATGGTTTCTTAGACGTCGAGTCTTACGCCCCGCCCTGCCACTCATCGCAGTACTCTAGAAGCGCCTCAGATCCAGAAATCATCCTTAGCGAAAGCTAAGGATTTTTTTTATCTGAAATTCTTTCCCTTTAGTGATACGCCTATTTTTATAT
+
=CCHJFJJGHFD@@AG?=1+**+-CCDEFJJJJDCAA?=>=>;;;<AA<;6666JGDFFGGFAB:5...9/222///07212*(('%%'),,,())(--:,,+87:=;?@AGJJJJJIJJJIE>+'+31011('(*)+20&&%'+'((+*-191''(166;@?@DD?:<1=>=CFFFCJE>A20/.005EFCC@A@CHDHFJIABA@JJEJJJJJJJFDEDJCAAGJGJJGJDIG>A@<;;;;?@JFDCA434-,,,=@G?JJJC?@?>@CBFFFJHIGHJIDCJCJGDJJGJJEIFJDEEIJFGJJJJFJJIJJEJJHCCB4--+,''-/(1111779?>>:;=AFFG99::A:DJJFJFGCDCDEEED??==?@C6314**((((432011235<=GHJFFGGDCDFGADJEGHHGJJJJJJHJJEEIGHJJ5444??>>J6'&28A@@ACJGJGJGHJJJHJJIJFH993334<:;HD@699?FEFJJDBAA:3AC@@JJ>9940)*((((23359::5511211118//36619/--1200-*4113<886222&%%%('(,+*(&&&&'&%&.114:::77BI9999@CGBDF@JHCCCBGJJJHFFJ:90//..+*)(,,55((((/.-.*+0/..33BBCJICHFFIDEFDF212+++*/--68;=ACFDDDFFDDFGJEFJGJJJEEDHJJC@><322259679;JJFIIDCGEJJDDC:::?DC?:=CGEBEFJ@?G?@DCFIJF7655865323>ABEDFHDFDJ;87740.65453('-,)''&'('''''.3555676,*+,//,+***+))))3273.,***@?@BBJI=<<;>648=GJJJJJGFJJJIIFJIJICC@ADH=;91111<@?:344*20+)))*174,+&&&&4455;;<?:8889988??@CDD=<<<?=<ADFFJEFFEEJGIEJ@?==B@<<JEECHJJEGIJJFG<<;;FHJJD@FHBCB<721/00/2788;<,**''''(.--7;7774734425;GECJGHJJJJGBDJGJJDD@?AJFECCGF=FGFCBBJEBB@=<9:60*(((*/11''())*./0567,((+())+++656BCJGFECACEFBFEDA=:9:B:66404++,8<>DJJJJJIDFEFJFIJG;;93321222/,++,/+**'&&(&&&&&9;J@@???@C:0.:;=4457JJGFJJJJJEGFIFIJFFJHJGJHJFHEGJJJJJJJHJGEEJJJDDDEJJHJJJFFJJJHJEJJJJEJFHHFDJJJJJJEFDE>??:997:::AACDGIEJJEJJJJJJGIBCCJEBB711;<>@@@BDIJJFJJJBAJJ@@??2222500/-(&2000/5+'((()0,+*+,+)*(((-,-/,36CEDDHHEIAAB:9650'&')&&&(49:EJE44336AJED>>=:;?=8?;;;:8:?<****.**,50/))%%127999<;554945EJJHJEABBCCGB??**DD>==@BDBCDD<@G@=;9:=7<=6<D<F?JFDDABBE?;;<GECBBA=89<<<=BGDDBCJJEJJJHFHGCA>>878823-)),)*+,.GJIB@?<4*('((4200:83?BBFDGJHJ>888BIHJ8888=>>A@33333111279835//9<<..--:<66+++)*)*0C@?@<<;=33555.-/20,**,,/-0556<:::A=ABB=))).*'&&($%'*:@??>AA@@CBBJBC<5.*+,1::<78;+)620.33@>JGIJJGFIFIJJJJIGJGJJDFGJGGJJEFEFEDJE7667?JJGHJJJJJJJGFH8899DHCJG>>>9778@ABHJFCEGJJICA;8780001HJJJJFHJJJIH<<<=J32,+***)(-+.:=EHJHDEFBEEBDEH@>8457<;;<8997:::</..---759:*(('-.3>;8669BCGD@@?>?:&%%&*,,-899DHAC@A7777B@=GHJGGJJJHHJ@@@AJJGCEHD?=933=<<1.)(/'&&)(6<7777>=?FCDCEEFC:;CCA?>?BCHEA>:>CDDGE655572//(((&'/6:++++3+(9<775=@@?888:ICJH@==@JGGEGDEF510////02<<<B>978:?HIHJJJCCB<;66433'&'())<;787667CABJIIFIA??BJJJJG>>?=>:223<=ADCCCC866DDFBJFJGJJC<==@JEBA@99>>;1+(')6;545585444CCBFDDJJJJJC<956<<@CABCCB?<?ABC?99:7<3:92--,*,8;<=EJJJHHJHGDJJFJGGHI>=>>FJHFGIGDA;2224100,,()'(('')*2<?000///)(('))*)*)+(,,,'))+%$$&))))))-)55:;:922336889BG0000EHHJJJJEJFAEE<=EBJGHCCDDIJJJEDC/.6;==751188;=>55/C=>=?866651102BEEGGJHFJ((()=56----1-))&$$$%'&%%&'%&'&&%&&,(*286555>::778;::;:753355778<==<<==?>>IJ?@@FIJFIIGFEBBAAGGJJIHGCBDEJ=<I@40+++4../<<>>?JDJFI=32388A??AAJIHGJJEJJDJJHJJEHJEHDGFGFGFJJECAEJE<<DEDBCCIGFHFJGJJGEJHEFGJGJBHEJ>==<=9;CHE;:9))'&.1ABEBBFEFJJIIJIJDJJHB=322378:==JGJFJGDFFGJGBEGFEJFID?HIFJJJJJJHJJFJJJGHHJJFIHJGGJ<<=<HBA<;ADCEHHGHJGHJGJIIFB@CB;///-(***-++,****1,-,+++//.889A@BB2/-,,+,.599>@>>?EI:6866,''&*5/'))&($&(:>IFJGFJJ<ACFBCGB@==>?EJEA4<=2***+2-**+&////12(((77@ADDGGIEJEEEFJFJBH@B@11.02'3+%%('(&&+,39===<AD@HCBEDG9991'''&)./:9;<JJJHJJFJJJHJE3///665581/*)&(&,-75.%$$$$$$%%%%%%%++68?C97786899;=788BJFGF644410009E=6:22:?EBCA55:;><:;;<>AD:DC@@JA<;;?DC?54412,,;+**////08556661*)****;>,++,2,,,-@GIJGDEDEJJFICDJ;9:JEEJGJCHDGFJFJIHJEIHDD5***78?EFIFHGEGDAA@@---+--.//565@<<989;=<(('+*&''&&)4:97,,,.1134''''''788+**.,,,,<9@9::EJEA>...6;@CIJJJEFCDGJCBJJFFJJBH>>>>C111485552>EEGJJFIJDJJJEHEGJEJCHEDIJJJGJ@HHJJJJGJJHHHHJJHJIJFHFCDHDHGFFCABCJJJE==:978=>GJ8778C'''';5..,,,<DFHHJFDJJIJJHIE<56@@<53100044>>;:9:;;1667<JBBA@ADHIJFHJ22222B@DEBFJCDCDGJJF7+++,0,('&')(%&(*+*+-+&'8;ACEJF@@@?DFA@DBGDDGJBA;;?FJJFGHH9985678.--*(-,*---(())'&)),,-*,(((+++***,37;A?A?ADJJGGJ@@:94,*&&&,?CC@?@EFCGGJJJHDBBDEJJEIDJIFEJHJHJFJJJJFJJGGJJC@@@AB;99:><>=665)1101/'144?>>G////>;642346*'''10023-,--&&&&%,)))-)'')(.1287=;7895++++:52+++22:AEGDGFEFIGIJ6667JJFF?:82/,)'&%&'('()077:??>CEIEAA>AJJJGJJJGGCE----6667A??>=:6666:5555CDBFBGFJJJJJJIJJHFFIF==<:1)''((+++0122;?FBEDBE=43249:=99;;<BDA>==:4335<:2/1./ABCCEJJJGJJFJH?::CDJA<:974..)((*37;<>JJJJJHCHJEFJFA>=79::=FFFJFJHF?@@AGJJJGJGJJJ3333JBGJHBFCAJJIJJGJHCJEIJJJJHGHGGIFHJGBA>??>=99:GJGJJGJGJBJBDGB?8889CCEEJGHJJ>69JJGEFCEEJJJJJJ@???J1100-//0755433++**''&&'()*0-,**+,8445?B==?@>AAA77:333234566<32/.82360/,,,/++5:610028AJJJEBJJF>EIGHJJJJJHII@99,,,,,,,>8899==?A32113/00*+**139<....563+++*125@E::::HC?>=881147211353389;<;;?@IHDBHDGCGIGDHJA>?>>D2111J5554444D?===@EFJJJJDCBBDFJEFE@;;78;;JJHJGE=<<<@BB>>JJJJFEEGJGJIGJJIJJFJJHHGHJE?@@FEAA?@DJHIJHGEEFG8877:@@@BJEEEA@?.../<JGABACD@@AIE98753,,-/<77,*())*)'))3--:BCDDJHA>900+*(-:745DJHGGGIEFEBECEBJC<***-,,FJJJDB@66668445BCCEDEECJED?222221.1=A@0//.16)))../1/..010&&'+-.--*('(-486667:>?@ACEIGDDCEHJJGFJJGFFJJE=BEJBACBJJJEJI@;;ABGGF?30/**)*+,-/0,'&&))))53001++++757=4542,((HJGJHIGJGJEJ3333;=I=;;=76-:867...)''&,.4)(''&'*$&*.--349;?DB=-,,&&&'/021178=?@//(())*7::::A?>=;766,><<BJ==>GFEEGJ>>><>?887784/..(%%&%&)*(''(//6:777DFJDGFDCCFJJDJFJJGJGHJGJJJJFGJIJI>844<8-++*''((-+++--443533.--'&''+31118;@;;;<BHFGIJHI:::9961042--,))+AEEJJDGEGFJHJHGIGGIC44JIJHFHHDEEHHJJFJJJJJIGEEJFJI;89/3/()11..*''(+/09<;;<<JEGJF?H:999??=BDEJEHIHIJJJJJJJJHJJJJJDCA@A>>=<<<=AF;98--,,?>65447CH;:9:=>ECB=93+*))38@;;;;DEJEGDFDDFBIIEG999:JIGHJHEHJJJGJJDCDA?'&&'11//0;:=9995..-+,,*,-../127789;AA???AJGEFJJGGHJJFHHFGFECC><:;A<<<;=9658=1.*,,-67545463566JJJJEEAE93768<>=>>><A9899B8EHFBB@CJJJJFCEJJJJGIFIJJJIGDEFFCDJFJFJHIFJEJEJHEFB@?@AGDAA?=<:974.+**30*(,2.00,.,-0002114-,,-21/11=FJGEGJFGHJJHJH15@B@?@33311135///-,/.++,1<BACACAE;;DGJGHJ2111@A>>;<655.,'&''/6/234244''''=ACDEJDFEGFJHFCD?4348+*++///0?>...-.-,+''%''',-244=AAA@DDEEJIHGJEEEJFDJHJJJJIFJDHJGJEEBB@?;<HJC874445BDFEJJGGJJFHBJHFC?>;BB+**)&/1110-+*(,/=BFJJFDFJJGFFFEHJJJHJJCBADJ3333EGJFJJIJ777?=<..**7HJJEG??>>4+***))()&&'(''&-/0000888B?A>?ADGJHGJ<;<;222JCDGJJJJJJBCBCJGHFFGFGIIJJDBA=:0,2=AD1++3999??BCE>>=>DIIJJEHFHJHJJHGDBEFJJJJJGJDJHGFJJGE@A@AHJFJHI8)'')--,+*&%%$$&&,003472*'())()*0126677BBHH@ACJJJJJJJJEGFJIJBBCBGJJJ2225<B=>889755---7B;::;GB?>=56:BJJDFJIJJF:6EGJHJIFDCFDGJJEJE?DDHIIFIDCBBBBDCCGIJDGGJJGJGICBCHGF>?JEIFHDHCD=<;20/.6****,,,,:@@>>=@?CH7777HJEHJIFIDGFBB@:;;=666;:987420('')4>>>?FDIGCFFFHJJHFH>@BHJFEC?///;?@69=:IJHCGDJGHFJJJJIEGJHJJJJJJJEJJGJGGGGJFDCDEJJE>GIJJJHJGF;,,,,;9=1112.--/:;D21160>4322392('''--.2200;50-,,,-,.--+*,,:2444ADEGJJFE?@<D;>>@HJEJH@A>>(&&)6?@::9=;;)*)),9F;<;;?GJEEJHJDFGCGGGJC?BDHHACDDFF??>='%$&&(('+<@GJABABJJBDE<?FEEJB===>:878:CCDGFJJHDBBFEJJAA//3AGFCA<9;;<E@><8,+++*.15555<>6)'(.6>HDGDJGJGEEJHGHJIGGEJJJIJJJEIJIJGHJJIJE>DGGJJIGJEHJJIHJJFJJGJGHEG?;:9;IFIJJ..../A?:9322110.00/)(*'&&%&*--.11@EGEEHJIHHEJJGJJJDJGJJIJJJGD<::;JJJ7777JEA>C>@GJGJJEDFFAAIJJJJIIHEJEDJHJJJJHJIGHEEJJHG9>A=*(((1-'&##&&&%$&'(()%%%#$#$%%%$&'&&'*%%%%34ADGCC@?4433667///0,+())*)&&&&,-7?HEGJFJEEEJHGJEJFDEICD<;;--:;:AJJIJEIJJJJJJJJFHIIJJJH544EDEHFEFJDHFJHGBDEJFFGG5'''334=D@>;56BEEGGD7455@=<?>>A@D;JIIIJIBCDJJGJCFD<;/00.)''((()<4334<A7878;>@IFCAIJIEGEEJJJJFGEHJEEEG;9334FHIHGHJHJJJGJJJJJJF4443+)(%%%%$%'&''+-.&&&&(((((((*,,-.:B8888FGGFHJJDGJBCCA?222000061../777:=7@>B7896@@C@BBGJJID@CEGJJFHJJJEEIGF;;::;8;IDA;44500..34877:966;>;;;;?:CEFCDDGJDGBJJIJJJJI8697:A7776;==@BDHDFIFGDCJGJDCGHECJHHJIJJ;::<889>JFBBBEHJGJJIJGFJJGHEFGA===?FCCC350,,-3;:==.-.+--;==??@HJJJFFJHIJEBCHJGFFJJGDDGJHGJFJII;;;;F=;4+-.,,62,**+/--+-,,0@EA@?AEGJ@.156:;=<?>????F<8(((**)&$%*'&&%%%&'()*,,,4557?B=?A><=@@44.,,-))'&',./3...01**-91*-+++,.1@<4:;:;70...6;:879?C98/)
@Glass_T7V_6_D3_12_3_18
GCAAGGTGGCACTATTCCATATCACCAGCTCACCGTCTTTCATTGCCATACGAAATTCCGGATGAGCATTCATCAGGCGGGCAAGAATGTGAATAAAGGCCGGATAAAACTTGTGCTTATTTTTCTTTACGGTCTTTAAAAAGGCCGTAATATCCAGCTGAACGGTCTGGTTATAGGTACATTGAGCAACTGACTGAAATGCCTCAAAATGTTCTTTACGATGCCATTGGGATATATCAACGGTGGTATATCCAGTGATTTTTTTCTCCATTTTCGTTTTCCTTAGCTCCTGAAAATCTCAATCATCAAAAAATACGCCCGGTAGTGATCTTATTTCATTATGGTGAAAGTTGGAACCTCTTACGTGCCCGATCAACTCGAGTGCCACCTGACGTCTAAGAAACCATTATTATCATGACATTAACCTATAAAAATAGGCGTATCACGAGGCAGAATTTCAGATAAAAAAATCCTTAGCTTTCGCTAAGGATGATTTCTGGAATTCGCGGCCGCTTCTAGAGTACTGCGATGAGTGGCAGGGCGGGGCGTAAACTAAACATAAGAACAGTTCTAGTGACCTAACCTTCAAACACGGCGTATCACGAGGCCCTTTCGTCTTGGCCTCGAGCACAGCTAACACCACGTCGTCCCTATCTGCTGCCCTAGGTCTATAAGTGGTCTGGATAACTTTACGGGCATGCATAAGGCTCGTATAATATATTCAGGGAGACCACAACGGTTTCCCTCTACAAATAATTTTGTTTAACTTTTGATTTAACGGCCGGCTTGTCGACGACGGCGGTCTCCGTCGTCAGGATCATCCGGGCATCGATCGTACGTCCGGCAATTAAAAAAGCGGCTAACCACGCCGCTTTTTTTACGTCTGCAGGCGCCACTCGATTCTAGGGCGGCGGATTTGTCCTACTCAGGAGAGCGTTGGCGCCGACGACAGATAAAACGAAAGGCCCAGTCTTTCGACTGAGCCTTTCGTTTTATTTGATGCCTCTAGCGCGTAGTCGGAATCCCCGGGCTGCAGGAATTCGATATCAAGCTTTTATTTGTAGATCATCCATGCCATGTGTAATCCCAGCAGCTGTTACAAACTCAAGAAGGACCATGTGGTCTCTCTTTTCGTTGGGATCTTTCGAAAGGGCAGATTGTGTGGACAGGTAATGGTTGTCTGGTAAAAGGACAGGGCCATCGCCAATTGGAGTATTTTGTTGATAATGGTCTGCTAGTTGAACGCTTCCATCTTCAATGTTGTGTCTAATTTTGAAGTTAACTTTGATTCCATTCTTTTGTTTGTCTGCCATGATGTATACATTGTGTAAGTTGGTATTCCAATTTGTGTCCAAGAATGTTTCCATCTTCTTTAAAATCAATACCTTTTAACTCGATTCTATTAACAAGGGTATCACCTTCAAACTTGACTTCAGCACGTGTCTTGTAGTTCCCGTCATCTTTGAAAAATATAGTTCTTTCCTGTACATAACCTTCGGGCATGGCACTCTTGAAAAAGTCATGCTGTTTCATATAATCTGGGTATCTCGCAAAGCATTGAACACCATAACCGAAAGTAGTGACAAGTGTTGGCCATGGAACAGGTAGTTTTCCAGTAGTGCAAATAAATTTAAGGGTAAGTTTCCGTATGTTGCATCACCTTCACCCTCTCCACTGACAGAAAATTTGTGCCCATTAACATCACCATCTAATTCAACAGAATTGGGACAACTCCAGTGAAAAGTTCTTCTCCTTTACTCATCGTCTTTTATCCCTCTTTAATGAAACCTATAAACAAAATTATTTGTAGAGGCTGTTTCGTCCTCACGGACTGGTCGGACCGGAAAGCACATGGTGACAGCTGTGCACGTCGGGGTTTGTACCGTACACCACTGAGACCGCGGTGGTTGACCAGACAAACCACGACGCTAGCCCGCCACCTAAGTTATGAGTCAGGAAAAAAGGCAACAAGTGATATTCTCACCCTTTTCTTTGCCTTGCTTTGTAATCACTCGATGACCAAAAGTAAAAACCCGCCGAAGCGGGTTTTTACGTAAAACTGGGTGACTGACACTAGCCGGTCTCTCGTAGCGGCCGCTGCAGTCCGGCAAAAAAGGGCAAGGTGTCACCACCCTGCCTTTTTCTTTAAAACCGAAAAGATTACTTCGCGTTATGCAGGCTTCCTCGCTCACTGACTCGCTGCGCTCGGTCGATTCGGCTGCGGCGAGCGGTATCAGCTCACTCAAAGGCGGTAATACGGTTATCCACAGAATCAGGGGATAACGCAGGAAAGAACATGTGAGCAAAAGGCCAGCAAAAGGCCAGGAACCGTAAAAAGGCCGCGTTGCTGGCGTTTTTCCACAGGCTCGCCCCCTGACGGCGTCCGCAAAAATCGACGCTCAAGTCAGAGGTGGCGAAACCCGACAGGACTGCCTGAAAAAATACCAGGCGTTTCCCCCTGGAAGCTCCTGACGTGCGCTCTCCTGTTCCGACCCTGCCGCTTACCGGATACCTGTCCGCCTTTCTCCCTTCGGGAAGCGTGGCGCTTTCATAGCTCACGCTGTAGGTATCTCAGTTCGGTGTAGGTCGTTCGCTCCAAGCTGGGCTGTGTGCACGAACCCCCCGTTCAGCCCGACCGCTGCGCCTTATCCGGTAACTATCCGTCTTGAGTCCAACCCGGTAAGACACGACTTATCGCCACTGGCAGCAGCCACTGGTAACAGGATTAGCAGAGCGAGGTATGTAGGCGGTGCTACAGAGTTCTTGAAGTGGTGGCCTAACTACGGCTACACTAGAAGAACAGTACTTGGTATCTGCGCTCTGCTGAAGCCAGTTACCTTCGGAAAAAGAGTTTGGTAGCTCTTGATCCGGCAAACAAACCACCGCTGGTAGCGGTGGTTTTTTCTTTGCAAGCAGCAGATTACGCGCAGAAAAAAAGGATCTCAAGAAGATCCTTTGATCTTTTCTACGGGGTCTGACGCTCAGTGGAACGAAAACTCACGTTAAGGGATTTTGGTCATGAGATTATCAAAAAGGATCTTCACCTGATCCTTTTAAATTAAAAATGAAGTTTTAAATCAATCTAAAGTATATATGAGTAAACTTGGTCTGACAGCTCGAGGCTTGGATTCTCACCAATAAAAAACGCCCGGTGGCAACCGAGCGTTATTGAACAAATCCAGATGGAGTTCTGAGGTCATTACTGGATCTATCAACAGGAGTCCAAGCGAGCTCGATATCAAATTACGCCCCGCCCTGCCACTCATCGCAGTACTGTTGTAATTCATTAAGCATTCTGCCGACATGGAAGCCATCACAAACGGCATGATGAACCTGAATCGCCAGCGGCATCAGCACCTTGTCGCCTTGCGTATAATATTTGCCCATGGTGAAAACGGGGGCGAAGAAGTATCATATTGGCCACGTTTAAATCAAAACTGGTGAAACTCACCCAGGGATTGGCTGAGACGAAAAACATATTCTCAATAAACCCTTTTCAGGGAAATAGGCCAGGTTTTCACCGTAACCACGTGCGAATATATGTGTAGAAACTGCCGGAAATCGTCGTGGTATTCACTCCAGAGCGATGAAAACGTTTCAGTTTGCTCATGGA
+
..*&&&&%$#$$$$&*&(,>==FFJEJJHGJIEIJHHJJJJBJJJGJJGJJJFJFE@(((<(C>??ADDJJJJJGFJJHJJI@EDHG?;:9:<JJJHJJJHDIIJJJJJFHJJJHJJJJJHIJJJBA71ECCFJJJJGJJJJJJJJGJHJGJEJJJIFHCJIJJJJIGJJJJJGEJHJIIHJJJIJJJDHFDFFFFJIGJIGFF766<IJGFJJGJHIGJFGJJEJJFJJEDJHGDJ?>>>EEJJJJHE@C/.,,045;:988BA66--3122<,*)*,//,**.:::;?B1122=;982'''%%%()24::;:7756:71;B@?>;<==?9001-,)))(7))*244553/,,58>;::9<9FIJIHG=6666.--03000000/+:745>A:::;IJJIJJGJJJJHIJJJEJJGHJIEFAA@542246EB>>'&&'&$$%+*+&&&)<@55>55?:55567669>CFJDFDDBDJIIJJFJFGJGJIHDDCBIIFJDCFCE7442223:<;952)*DEJHFFGJJGJEDJJIGJJJJHJCCCIJ55-+&$$$$$%%$##$$%'&&%%&(%%&&)(()(('((($#$'(&%%%)+2669:<=>@BIJGGJF@CJDE9((((7=<==EFICHJHIJJJJFIJJFIGJIGJIGIGHJHJHJF::;;ADEH@?**)*'&&##%(**...011/2''=FDEBEJJEDECBIGEJFJ:97;;885/:<?JIJJGFBBDEFJHJIJGJDBCBDJDEJDJJJJHIJC:0'??533.&&%&2'>BAAA@<@ACIFJECCDEJHJHJ???>FCC65.+++///1<<=?:82@AE442()))222:3344CDHGJJIAA@JJEEEDCDCDCABCHBA@::940.026*&&&*234???AADA6554788><=;;;<G:::77+.../5326****----/++*()*&%%$%%%&&&,-,00089;A@AADJIJIJGIJCBCJGGBBCHEEDJJGJJ@IGHGJ@CBJCEE???<****4&&(()'''()%/''()-.45/AEDEJDJGGIECBACIEHEIIFJEF;;;?@J(''-.?>BDEGJFJJJIGJJJGGJJJGJJJIJJJJGDFICCCJE@>=;=54E<==BHF2222<--*,,0=5+++/*)(,----.788:HJHJJJIFIJJIHJHHJFJJJIGJHJJJIGGJJJJJJJJJJJJFGFGIJJIJJGHHJJJGJJJJJJJJJHJFJJJEGIJHJGJFCCDBHIJIJJDDB@@@7=IGJBJJIGJHJHGBJJJJHJHJIJIJJJIJJJJJJIGGJHJJJJJGEJHJCJCCB@99JFFJJJHJJHIC875-..)&$$%&$$)),-+.358BI??>>DH@HIJJHGJJCEJ:DFJFJ@BEEGGJIFFJI;;;;HJJIJDJHFEFJHJIIIDEJFJJJJJJDJGJJJJ@JJJJJJFHGGJHFGJJEIFFE;:::HIJHGJJJAJHJJJJJF6:>>C=>;:87;ACGGIFJJGJJJJJHGJJAG2222FHJIJJHJGGFGEHFJJJFJJJJJHJIHJG=;;22-++-:=>JGGJHHA@B>>?@HFG@8779GDGEJJJFIEGDHJJGJJIHEJIEHIJJHFJJJJJJJJJJDHJHJJIJJFJDJGCBB?<999=DCCAA??DEFJJC>>>?>=.)*79:;CBGHJJHFEJJEIEJGDHHDJFJHGHHHJJJJIEFHIJDGJEDHFDJJJJJIGDEDIJGGHG2(''')))+-)++4=886677889:<=>DCDFHHFJFC:68A.--/55*(((**)'&'&&+'-++2020/--+(&%%&)*..3:<GCHBEGIGJ@??HFGEJCB>>89<?JIJF=<===(&&&&'''*&(*+22/))'(%%&8<<3333;80,,---52227;:::>9:==@CGFGJEEF>>DHJJFFHFEBAABJJHHJFHJABCCJJJFJGDFJJJEFJIHFEFCADDHDGEFAABB<;;<AGGJJJDJD?@?8888211155//.++++1234001-()((,.6?AHGFHEEJDAABAACBFI;:00CJGCCEGJJJJDD?99??FEEBAJDG@=822,**+**''(.++++'&(%&&$$$$$&&&)++,.00457DFDJGJEJHJCCDDJE544JGJFFJGJIHEFHFEAABACA644232<>?B:66:1DEJHA=BCJFEDGCDFGEJJJHGJGJJJJJJDJECCA>>?JFGJHGJHJIJJJJJ@??0..,741+++>>>@JJIJJA@ABABBAJJJEIJH=?EGJHJJJJJJJJJJJJJGHEJFAB?F(())24@ADJJJJ6664444;<GJJJHFGGJICDJJFIJHJJJ21611>?JJGJJJIJJJGJGEIFFJJJJHJJFGDJJIJJJECEAD@863-.*)*).+&'01/<>87874433,+*,12<B777ABB?CBA;6555555<ACFFJDGCJJ;:20/..+)(*('&&*+,*('%%%'''9<>AC=B73>><:8<9@776)&&$%%&(-002>?>>AHHIJFJCJJJJIJJJIJJJJHD@@JGGJGEGC::>IB@A96711JEG@>?@JJJIJJJJJHHEE>*'),+,../411221***+046444?BGHIJGJJEDFHJIIFG==>=JEJHEJFDDJJIDJFJJFJBCDCJJIJJDBCDEFJGGBA@BAJFJGDJ:9B8>>@DGF:;;6//,,+*''(%'&&&,*9:CGHD@IHJJJ==93576/,((((6=??DFEDD???AFEJGJJEDCDJHGIHEFJCD:8<ABAFJJIFEEEEHJJJGFJJJIGEJJGBGJGJJJIJGJIHJEGHJEGFIEGGJJE=<;;77CDGJHJIJC,,,,BHJJHEFJJIHJJGJECBBBJJJJFHJJGHID>>:CJJJJD?=5/*CJDCA>9;949ADECBB88871223=:;<;@BIJHGEJDFDEA?;/(-?.++,/0;;<<FHJJJEJJJJEE>>944>;8<==>4---,*+(&*+05211.46-2222/-//39:JJJJJJJJJHGJF?>>>999:A+++10//33459@9FJHJJJJEJJJJJJJJJJGJE>B6656>BA@<<434)))))**).0/11FFJFEFIJIJJJJJJJJJJJJJJJJGJHJJJJIJJEGJJJF<;<<HJJDFEBCDJJHFIDDCC;87674452379;9878?BBDJGJJJJJJIEJDBCBCJJECA@5445==<,****?A4443:?@FHJIJJIGJJJJJGJJJJJJIJJ622211//44677:::=?>>=>DJDDEDC/...40/123/723''''@BGIJJIJIJHGJHHFFGEHJFJGIJJJJJJIJ6444?JJJFDIJJJHB====BDFJJJJJJJJJJJJJJJJIJGJJD99788A<@CBJJJIJJJGJIJFGJHJIFDFJGJHFJGDJDFJJJHJJJJJEDEC>===EJGIGGFEF888GEE98778.,*%$$)$$$855798677@EEEEHGJFJFIFIFCHGJJJB?8888?JFGJJJFEFH6456B?==?JFF7778?56&$%%%$&((%%&-3)))*@JEB?4...1111ABDC@>=;9:888+&&%%&,;<<>CFEBBCBD656BEJJ@@;/BBEHEFBCBAJGJIJFGGJIJGFDIJFE>???A>??=87:99:<CCGGFJ;::0*&
@Glass_T7V_6_D3_12_3_19
CCCATATCACCGTCTTTCATTGCCATACGAAATTCCGGATGAGCATTCATCAGGCGGGCAAGAATGTGAATAAAGGCCGGATAAAACTTGTGCTTATTTTTCTTTTTACGGTCTTTAAAAAGGCCGTAATATCCAGCTGAACGGTCTGGTTATAGGTACATTGAGCAACTGACTGAAATGCCTCAAAATGTTCTTTACGATGCCATTGGGATATATCAACGGTGGTATATCCAGTGATTTTTTTCTCCCCAGTTTAGCTTCCTTAGCTCCTGAAAATCTCGATAACTCAAAAAATACGCCCGGTAGTGATCTTATTTCATTATGGTGAAAGTTGGAACCTCTTACGTGCCCGATCAACTCAGGAATCTTTGCCACCTGACGTCTAAGAAACCATTATTATCATGAGACGACATTAACCTATAAAAATAGGCGTATCACGAGGCAGAATTTCAGATAAAAAAAATCCTTAGCTTTCGCTAAGGATGATTTATGGAATTCGCGGCCGCTTCTAGAGTACTGCGATGAGTGGCAGGGCGGGGCGTAAGACTCGACGTCTAAGAAACCATTATTATCATGACATTAACCTATAAAAATAGGCGTATCACGAGGCCCTTTCGTCTTCACCTCGAGCACAGCTAACACCACGTCGTCCCTATCTGCTGCCCTAGGTCTATGAGTGGTTGCTGGATAACTTTACGGGCATGCATAAGGCTCGTATAATATATTCAGGGAGACCACAACGGTTTCCCTCTACAAATAATTTTGTTTAACTTTTTAATTAACGGCCGGCTTGTCGACGACGGCGGTCTCCGTCGTCAGGATCATCCGGGCATCGATCGTACGTCCGGCAATTAAAAAAGCGGCTAACCACGCCGCTTTTTTTACGTCTGCAGGCGCCACTCGATTCTAGGGCGGCGGATTTGTCCTACTCAGGAGAGCGTTCACCGACAAACAACAGATAAAACGAAAGGCCCAGTCTTTCGACTGAGCCTTTCGTTTTATTTGATGCCTCTAGCACGCGTACCATGGGATCCCCCGGGCTGCAGGAATTCGATATCAAGCTTTTATTTGTGAGGAATCATCCATGCCATGTGTAATCCCAGCAGCTGTTACAAACTCAAGAAGGACCATGTGGTCTCTCTTTTCGAGTTGGGAATCTTCGAAAGGGCAGATTGTGTGGACAGGTAATGGTTGTCTGGTAAAAGGACAGGGCCATCGCCAATTGGAGTATTTTGTTGATAATGGTCTGCTAGTTGAACGCTTCCATCTTCAATGTTGTGTCTAATTTTGAAGTTAACTTTGATTCCATTCTTTTGTTTGTCTGCCATGATGTATACTTGTGTGAGTTATAGTTGTATTCCAATTTGTGTCCAAGAATGTTTCCATCTTCTTTAAAATCAATACCTTTTAACTCGATTCTATTAACAAGGGTATCACCTTCAAACTTGACTTCAGCACGTGTCTTGTAGTTCCCGTCATCTTTGAAAAATATAGTTCTTTCCTGTACATAACCTTCGGGCATGGCACTCTTGAAAAAGTCATGCTGTTTCATATAGATCTGGGTATCTCGCAAAGCATTGAACACCATAACCGAAAGTAGTGACAAGTGTTGGCCATGGAACAGGTAGTTTTCCAGTAGTGCAAATAAATTTAAGGGTAAGTTTTCCGTATGTTGCATCACCTTCACCCTCTCCACTGACAGAAAATTTGTGCCCATTAACATCACCATCTAATTCAACAATTGGGACAACTCCAGTGAAAAGTTCTTCTCCTTTACTCATGGTACCTTTCTCCTCTTTAATGAATTCTTAAACAAAATTATTTGTAGAGGCTGTTTCGTCCTCACGGACTCATCAGACCGGAAAGCACATCCGGTGACAGCTGTAGCATCAGGGGTTTGTACCGTACACCACTGAGACCGCGGTGGTTGACCAGACAAACCACGACGCTAGCCCGCCGCCTAAGTTAGCGTCAGGAAAAAAGGCGACAGAGTAATCTGTCGCCTTTTTTCTTTGCTTGCTTTGTAATCACTCGATGACCAAAAGTAAAAACCCGCCGAAGCGGGTTTTTACGTAAAACAGGTGGAAACTGACGCTAGCCGGTCTCTCGTAGCGGCCGCTGCAGTCCGGCAAAAAAGGGCAAGGTGTCACCACCCTGCCCTTTTCTTTTTTTAAAACCGAAAAGATTACTTCGCGTTATGCAGGCTTCCTCGCTCACTGACTCGCTGCGCTCGGTCGTTCGGCTGCGGCGAGCGGTATCAGCTCACTCAAAGGCGGTAATACGGTTATCCACAGAATCAGGGGATAACGCAGGAAAGAACATGTGAGCAAAAGGCCAGCAAAAGGCCAGGAACCGTAAAAAGGCCGCGTTGCTGGCGTTTTCCCGCCACAGGCTCCGCCCCCCTGACGAGCATCACAAAAATCGACGCTCAAGTCAGAGGTGGCGAAACCCGACAGGACTATAAAGATACCGAGGCGTTTCCCCTGGAAGCTCCCTCGTGCGCTCTCCTGTTCCGACCCTGCCGCTTACCGGATACCTGTCCGCCTTTCTCCCTTCGGGAAGCGTGGCGCTTTCTCATAGCTCACGCTGTAGGTATCTCAGTTCGGTGTAGGTCGTTCGCTCCAAGCTGGGCTGTGTGCACGAACCCCCCGTTCAGCCCGACCGCTGCGCCTTATCCGGTAACTATCGTCTTGAGTCCAACCCGGTAAGACACGACTTATCGCCACTGGCAGCAGCCACTGGTAACAGGATTAGCAGAGCGAGGTATGTAGGCGGTGCTACAGAGTTCTTGAAGTGGTGGCCTAACTACGGCTACACTAGAAGAACAGTATTTGGTATCTGCGCTCTGCTGAAGCCAGTTACCTTCGGAAAAAGAGTTGGTAGCTCTTAATCCGGCAAACAAACCACCGCTGGTAGCGGTGGTTTTTTTGCGAGCAGCAGATTACGCGCAGAAAAAAAAGGATCTCAAGATCCTTTGATCTTTTCTACGGGGTCTGACGCTCAGTGGAACGAAAACTCACGTTAAGGGATTTTGGTCATGAGGTATTGCAAAAAGGATCTTAGCCTGATCCTTTTAAATTAAAAATGAAGTTTTAAATCAATCTAAAGTATATATGAGTAAACTTGGTCTGACAGCTCGAGGCTTAAATTATCACCAATAAAAAACGCCCGGTGGCAACCGAGCGTTCTGAACAAATCCAGATGGAGTTCTGAGGTCATTACTGGATCTATCAACAGGAGTCCAAGCGAGCTCGATATCAAATTACGCCCCGCCCTGCCACTCATCGCAGTACTGTTGTAATTCATTAAGCATTCTGCCGACATGGAAGCCATCACAAACGGCATGATGAACCTGAATCGCCAGCGGCATCAGCACCTTGTCGCCTTGCGTATAATATTTGCCCATGGTGAAAACGGGGGCGAAGAAGTTGTCCATATTGGCCACGTTTAAATCAAAACTGGTGAAACTCACCCAGGGATTGGCTGAGACGAAAAACATATTCTCAATAAACCCTTTAGGGAAATAGGCCAGGTTTTCACCGTAACACGCCACATCTTGCGAATATATGTGTAGAAACTGCCGGAAATCGTCGTGGTATTCACTCCAGAGCGATGAAAACGTTTCAGTTTGCTCATGGAAAACGGTGTAAAAACG
+
.../3/.-&%++-35:59---.BDJFJJEGJJJJJGJJIFJIIJGF856@8899A?@AFGFEGGA@@><<=ADFBFFCFGCHEEFIEGGGJJGJHDGF::::7,*)128667<<;71@=D>==EDFEGIJGGDF:DFDGFJGHHJJHHJHJIHJJJJJJIJJJEJJHFJFB@1489=@F2222?=>=@C5;:1--1.8-,++0/*8-***HJEDCB((((+CCDJFIFFGGEDDJFGJEJJHJH7755*()533IEIHJJIDDJADGGHJHJJJJJDJD<<@@JJJJGFCCJJJJEEABBACJH@B@?BJJHJEBCEJ?JJHGJHDGEDECEEEJEEIHJDGCCE?@>?;,'**((%&'&&&$#%'****(-32358DCD<<<>GEJJHHHJJIJFIH>=-+++-*)+./3667<EJJJJJIGJJGJJJJGEJIFHIIBACCIJ@@?>@EAA@??446?JGJJJEJJJIJJJGJF===;;;98:))*)'&%%%2*++*--5558:;;<;@45??@98777JJIA@@ACIJFJJHJIJFJJCBCA>>=>>66623,,++>?JJEEABDEJJHJIGGIJJIGJDFJEI>?=>JHGE----7888333878326??:0,///12933342/,,,12CCDJGJFJJJGIJJJGJJFJJEEGGJJGIFJJJHGFIHJIHEJJEIJJIJJHIIJJHJHHHHHFJGJJJJFIJJGGJGJIGEFDEBBCCA///*9;>EHHHJJ<9222))))5/+>:@@?AJJJJJJJJJJJEJCAJFJHJIJIJJJJJJIJICBCDIJIJFFDFJJJHJGEEEFGJG@@@BJA?>>?CABAEDBCHDGD;32..229@2226,9?DJHJJJJJJJJFGFCIFJJJJJJJGEJ>81+?@C9744-,,,&%&&''&%%'$$$&((*--36:JGJDFAB>>;GA>>-+++11123:>BECCCJEIIFHGJJJEJGJHJJIJJJJDDEEGJGGGFEB>AB?41/,,,-:BJJJJFJEFJIHJJJJGJFIBA@BJGHFEIIJJJJJJJA@<A::?<=:334:??==>>BE?ADEGGIJJHJFJJJFJFHFF@=++,1698:EJGIJJ=D;511280///DFCCFJIEJJJEHGJJJIIJHGGHIJJIGJIJJJGGJJGJJJJIFC4-('&&*&$%%'%'*)%%''/AEFJJJJIFJJJJFJJJHFJJJJJJIJJGJ??@BJDCJJJJHC:9;;<>=>B4444:1=;889ABFFJJIEFJIIJHJJJJIIJJFJJFFJJJJ???>@6./DDHCJJHJHJGHHGIIJGJJJJ?<<JJJFHEHJJJIDFFGFJHJJGHIJJJIIIBCCCJJHGFJGEDGEFHGJFJJIJJJHGJIJHHJJIJJFJJJJJJJJJJJJJJJJJJJJGGJHGHFFJE33D?AFGEHGDGFEHDGIIIJGHHGJJJJJJJJGHJJFEJJJIGJJHJHJJJGJJJJJJJJIJJJIJHHJJJJJJHI5444<>??JGCDFIJGBJIJJJJJGJGHHJJJJJJHJJJJIJJJJJJJJJGHJJGJGJJFIJHJEEJJJJJJJIHJJJJHJJHGF88.('(-999GJJIIFDDJFGJJIHGJGJJEJEJJJJJJJGGIHJJIHJJEJGJJJGJJJJJIFHFGJJJJJIIIGJJJIEB6EDIFIJJJGIJBCEDG:8=<?DEEDBDCEHII?DGJIJJJHHIJIGIGG@HEFGGIJEJIGEFJJJGEGIIIFHEIHDFJIDJIHFJJJJIGJIJJJJJJ2---/54@@@FJHJJJIEHDHHIHHJJJJFJJGJJJJJJJDFGJIGFJD=EIFJIJJEIIJFJBECFDEGFJHJJAJJGJJJHFJJJHGJJJJJFIJJFCEE;998:5(((''***'''(((..0+CDFJHJJJGJIJJHJJJGFJHIJB22.''''(()<21117<<<<DCGIJJIGEIIFJFGFFGJJ?>><=<111<:888:JJEIGFHFJGGDJJG<<9)('('%$#$####(%%()23:@B:9982110+*+4?A@@@??BDADC8?8EI666:6DAA>.--DFEBCCFGJHIFJGFFJIHHFHDGHHJJGIJIGJFDDIGIIHGDHGJD<0))),/FC::98<,))22298788@?=><;;:;A.-&&()*.7::<2.,*/:9114***335CJIJJHHIIJJJGJJJEJJJJJGJJG?CFCC440+*++::@DJHDDDFFIJJIHJFGIIJJFJEFDB=9<B?EFGFFJFGJJJJJCADD>DHJJJJJJIJGEC@CDDAAABJGHJFDCBC9986867:;<<8899HJHJJHJHGJJJJJJJJIJIJJJD3*+32289:@JJJ@==:<<<GFJJJJJIJEHJJJJJJIIJJJE?==<=?BJHJJAADHIJFJJEAIDJJJHJJHJIJJJGJCGGC+'96851'))*+0177DEHDEHDFIJJIIJJFJG=<<<FCAEHJJ@444444540/13>>>@@@DBFBACBG884466EEJHJJEEGFD@B887('')((((-+-@C@>>?C=<31111878BHHHHJD@CEEE@9C1DGJJJDJJFHE?:@<;<HJJJIIJJFHCD:89<4=7745:4:?AEGJFEG@@@FCCG=7;656FEHHCBEFGJGJJJGFHGBCACDCA999;DJHJEIDEFG<GHFFHGGJJJJJIJJJEJD>==<?=?BACFHJGJJEIGGGIJEJGJJJJJIJJFHJIHJJJJIJHIGH==>>DJ75+.239@DJJJJJIJJGEDECEHDIGGJJFJE@??JJHJJCDCDHJFIHJJGJJGBAA?;<=FFEEGFFCHIJJHFHJJJIFJJJJFJJIJJJGGGJJIHIJJJJJJHGJJGIJJIHGJJJFJHEBBDFJJJJJIIJJJJJJJJJJJJJJJGJGJIJIJIJJJJIEIJIJ>C;:A@DCEDEJGFFDGHJIJJFJG++++JIIJJJFJGHJFJEGGJJHHJIJHJHJJJJF9?8>?921)))*>?DHJGFHCH:<;:73108;@ACFCA>B?=0-('(((*22323@AA?CCACAD@@DJEFFGJEHJFEC@@EGGJGBEBCDBA==@??JCDCCCB@@0.2232330/.(%%%)$$&&*5;:98;854)(().('&,<78888HIBHJJIJJJJIJHJIGC54.-/,++,A@AHJJHJJJHJ>>>?AEA=?=78>?CDGJGIEEIGFJIJJ2'$$$&%&&&/;;?HJJIJJJJJJJJIJJJJJJJFJCCAA:54,,,,69;1112FFJJJJFJIFJJJJJJIJJJJJHIJ::9>B>10-+++-:;;CAAC8CJF;;;;IJIJJIJFJJJFEGDIFJJHHJGJIJJIJJJJJJJJGJGJJJFHJHJJJJHJHJJIHJJJBBDCJJJJFHCFGFJHJJHJHJJJJJJEJJJJIJJJGGEJJFJFDHJJFGJJIFFGGJH=211::9:D=E99DEJFDFHJHJGDB@?>83<><9@CDDHJDEHHGIGJJJB@@@?>:222D@>>@JJJJJJJDIFJJHJGJIGGJJJJGJHHJJGJJJ322397@D=<>@<<>?7666BGJIJJJGJIIGJJJJJJJJJFJJIFJJIBGJJJIJA@@@JJJJJJJJJGDDFJGJJ?>>=?=?AD>>>=GJJJJJJJJJHIG;;EIHJJJJJFJGJJJJJEGJHJJHJGJGHGE997@==DAAABJIJJHFJFGDFGJECDBA@AJJEFJFHF33311*''(*'%
@Glass_T7V_6_D3_12_3_20
TACGATGCCATTGGGATATATCAACGGTGGTATATCCAGTGATTTTTTTCTCCATTTTAGCTTCCTTAGCTCCTGAAAATCTCGATAAACTCAAAAAATGTCGGCAGGATAGTGATCTTATTTCATTATGGTGAAAGTTGGAACCTCTTACGTGCCCGATCAACTCAAGTGCCACCTGACGTCTAAGAAACCATTATTATCATGACGTCACCCTCTAATTAACTGCACAAGGCCAAGTTAAATCGGTAGCCCTTTTGGCTCAGGATGATTTCTGGAATTCGCGGCCGCTTTATTAGAGTACTGCGATGAGTGGCAGGGCGGGGCGTAGACTTCGACGTCTAAGAAACCATTATTATCATGACATTAACCTATAAAAATAGGCGTATCACGAGGCCCTTTCGTCTTGGCCTGGCGCGGCTAACACCACGTCGTCCCTATCTGCTGCCCTAGGTCTATGAGTGGTTGGATCCTTTACGGGCATGCATAAGGCTCGTATAATATATTCAGGGAGACCACAACGGTTTCCCTCTACAAATAATTTTGTTTAACTTTTTAATTAACGGCCGCTGTCGACGACGGCGGTCTCCGTGGTCTAGCGAATAATATCCGGGCATCGAAATCGGCTGGTCCGGCAATTAAAAAAGCGGCTAACCACGCCGCTTTTTTTCTCGTCTGCAGGCGCCACTCGATTCTAGGGCGGCGGATTTGTCCTACTCAGGAGAGCGCTCACCGACAAACAACGAATAGAAAACGAAAGGCCCAGTCTTGGACTGGCTTGGACTCTTGATGCCTCTAGCACGCGTACCATGGGATCCCCCGGGCTGCAGGAATTCGATATCAAGCTTTTATTTGTGAGATCATCCATGCCATGTGTAATACCAGCAGCTGTTACAAACTCAAGGACCATGTGGTCTCTCTTTTCATTGGGAATTATTCGAAGGGCAGATTGTGGACAGGTAATGGTTGTCTGGTAAAAGGACAGGGCCATCGCCAATTGGAGTATTTTGTTGATAATGGTCTGCTAGTTGAACGCTTCCATCTTGGGATGTTATCATTCAGAAGTTAACTTTGATTCCATTCTTTTGTTTGCCATGATGTATACATTGTGTGAGTTATAGTTGTATTCCAATTTGTGTCCAAGAATGTTTCCATCTTCTTTAAAATCAATACCTTTTAACTGAATTATATTAACAAGGGTATCACCTTCAAACTTGACTTCAGCACGTGTCTTGTAGTTCCCATAATCTTGAAAAATATAGTTCTTTCCTGTACATAACCTTCGGGCATGGCACTCTTGAAAAAGTCATGCTGTTTCATATAATCTGGGTATCTCGCAAAGCATTGAACACCATAACCGAAAGTAGTGACAAGTGTTGGCCATGGAACAGGTAGTTTTCCAGTAGTGCAAATAAATTTAAGGGTAAGTTTTCCATGTTGCATCACCTTCACCCTCTCCACTGACAGAAAATTTGTACCCATTGACCTCGCCATCTAATCGACAGGAATTGAGACATTTCAGTGAAAAGTTCTTCTCCTTTTTACTCATGGTACCTTTCTCCTCTTTAATGAATTTCTCTTAAACAAAATTATTTGTAGAGGCTGTTTCGTCCTCACGGACTCATCAGACCGGAAAGCACATCCGGTGACGGGTTGGCGTCGGGGTTTGTACCGTACACCACTGAGACCGCGGTGGTTGACCAGACAAACCACAACGCTAACCAGCCACCTAAGTTATGAGTCAGGAAAAAAGGCGACAGAGTAATCTGTCGCCTTTTTGTTGCTTTGTTTTGTAATCACTCGATGACCAAAAGTAAAAACCCGCCGAAGCGGGTTTTTACGTAAAAACAGGTGAAACTGACGCTAGCCGGAGTTTGTCGTTCAGCGGCCGCTGCAGTCCGGCAAAAAAGGGCAAGGTGTCACCACCCTGCCTTTTCTTAAAACAAAAGATTACTGGCGTATGCAGGCTTCCTCGCTCACTGACTCGCTGCGCTCGGTCGATTTCGGCTGCGGCGAGCAGAATCAGCTCACTCAAAGGCGGTAATACGGTTATCCACAGAATCAGGGATAACGCAGGAAAGAACATGTGAGCAAAAAGGCCAGCAAAAGGCCAGGAACCGTAAAAAGGCCGCGTTGCTCAGCGTTTCCACAGCTGCACCCTGACGGCGTACCACAAAAATCGACGCTCAAGATCAGAGGTGGCGAAACTGCGACAGGACTATAAAGATACCAGGCGTTTCCCCTGGAAGCCCTCGGTGAGCCTCTCCTGTTCCGACCCTCCGCTTTACCGGATACCTGTCCCGCCTCTCCCCTTCGGGAAGCGTAGCGGCTCATAGCTGGCGCTAGGTATCTCGGTACGATGTAGTGCGTTTCGCTCCAAGCTGGGCTGTGTGCACGAACCCCCCGTTCAGCCCGACCGCTGCGCCTTATCCGGTAACTATCATTGTTTTGAGTCCAACCCGGTAACGAGTTTATCGCCACTGGCAGCAGCCACTGGTAACAGGATTCACAGAGCGAGGTATGTCAGGCGGTGCTACAGAGTTCTTGAAGTGGTGGCCTAACTACGGCTACACTAGAACAGTATTGGTATCTGCGCTCTGCTGAAGCCGGTTACCTTCGAAAAGATGGTAGCTCTTGATCCGGCAAACAAACCACCGCTGGTAGCGGTGGTTTTTTTGTTTGCAGACAGCAGATTACGCGCAGAAAAAAAGGATCTCGAGGATCCTTTGATACTTTCTACGGGGTCTGACGCTCAGTGGAACGAAAACTCACGTTAAGGGATTTTGGTCATGAGGATTATCAAAAAGGATCTTCACCTGAATCCTTTTAAATTAAAAATGAAGTTTTAAATCAATCTAAAGTATATATGAGTAAACTTGGTCTGACAGCTTGAGCTTGAATTGCTCACCAATAAAAAACGCCCGTCGGCGTACAAGCATAAACAAATCCAGATGGAGTTCTGAGGTCATTACTTTAAATATCGACAGAAAATCTAAGCGAGCTCGATATCAAATTACGCCCCCGCCCTGCCACTCGTCGGCAGTTCTGTAATTCATTAAGCATTCTGCCGACATGGAAGCCATCAGCAAAACGGCATGATGAACCTGAATCGCCAGCGGCATCAGCACCTTGTCGCCTTGCGTATGATGTTCCATGGTGAAAACGGGGGCGAAGAAGTTGTCCATATTGGCCACGTTTCAAATCAAAACCGGTGAAACTCGCCAATGGCTAGAACGAAAGACGTTCTTCTCAATAAACCCTTTGAGGAAATAGGCCAGGTTTTCACCGTAACACGCCACGTTTGCAATATATGTGTAGAAACTGCCGGAAATCGTCGTGGTATTCACTACCAGGAGCGATGAAAACGTTCCAGTTTGCTCATGGAAAACGGTGTAACAAGGGTGAACACTCCATATCACCAGCTCACCGTCTTTCATTGCCATACGAAATTCCGGATGAGCATTTGGTCGGGCGGGCAAGAATGTGAATAAAGCCATAAACTTATTTTTCTTTACGGTCTTTAAAAAGGCCGTAATATCCAGCTGAACGGTCTGGTTATAGGTACATTGAGCAACTGACTGAAATGCCTATGAA
+
)(*&&&))(&&)259EFCA>?:6565889BC?@9:832139:=<><?=900052000=((((-(644/1687<699:;DA<<)''+743*3113203.*%%$#$$&)+**(())+,.21-.11548<>B<<<=FCDB?<78;BACD@@B@B@A?:7.)100----(%%%%,/95455::94435/-++/0>JBBBACGFEFDDEFG550,,,-+'%&(%(%$###$$%'(()*)'&&&)%$%&%#####$$$'),,*+,0'''')4++++60222;<::323)((()&&(*&&&$$%'())*-23574559<@@>@@@F@AAJJCB9'&***&(232211-+++..-*%%&$'(()/0;666<=<30/..+(%&&))+**12BC@AIGJDEFCAA5662(&&(,0%%%%('&&&---..7778DCBBDGGBCAABB@ACBFEEEBECC>=?BBGCE999;,,,,0*(&$$%&*+,-.6DGHFEIEHEGGJFJJJJJJFJED87323;BEEGD@A@G@BCDDBCEJIIJGC;999CFJCDCJJ@>=>8ABAAGJJJI;;899888832324///1...+++*..-123**&&%%'$#$#$%%%&&''(.587764.)((.(+('&('$$#%$()0223225>@DAA?@AA=<==7667;6;88319<@42./29=>?A?@?980./0,,00222(''*:>??@?<76758=>@1.---0,***+*)(-..9;688)))3-,,&%&%&&&&',-))).+-*,-'&&'&'$%$%&'$$$'$$$$&')+(-1+,,-796560/,,/.,+)(),.79:89:EG???DJJFFDEFJEGDDDCEC-+))))('&&(,)+-$$$%%&&&%%8?>@CCGFHIH>==-,,,AA?@@C@==<=211392+&'8?==>IFEDCCCJ::9?>>@0)))&&&&**'%')&(()(,40/--,-+,..33667@@BABDCEGG33157233>>DFD::::DEBEDBABDIJIHJJJJJJJJJJHGGGJJJJJJJEEEC>=<;:99;;:989:=64367,/,*.-,,('$#$$%&./2799***.+,+-9?BDHGIBCCFD>?=@-+111GGHFJHFJJGHJIJJEJJCBACCFEGDHGGJGEHJGIGFEFDCDB>=BAB?:::86/,.-.--5/<8AAHJ;:::GDEBBJCECAB1110800-..-.35;?AEEDCCEGD=6,+-.0653446615554.,,..,++*.+**,**(%&&&%$&&%,=>DCEAA)))6DIGJJJGFGDEHJFJFAB>.../CIFFICDB:8777?BHFJHJHIJJJGJJGG;;;99...0@@AGJGJCCB@B8888GIJJEDGHHDGDEEEDECCCGJJJJGHGICBACDB>9@:BCECJCFB>?>>>=///>;83<D@@@B>>==CEDDIGE=999HJJECADEH,+)'$)*%$$$$%%(/6/1;<=<>:578>?<;;61//31++*((%%'('++)*****&&&&+(''')(%%&&''&()*$$$%%%%%&&))(((8;@;5555<9;980,*)34<@AADEEJBB@<@@<><<@CAA73=B;9778-+1)))&'3<ABGHGGDDDEFI2//12+*)),0///58;941*)((('')*,,,-30667:7645>@CDBGACC?(('+,&&&&'&'()A44459@??<=?@BBG?></..234221120///))(*,-..,++,200)((',+&&&(')**000196169.=0000:642/0;=?>><9-,,,55564663330//1851;:@410.35465//0>>@??AEIDJ5444<=<:;>BJGHHJJJIJHEGIFDDCDJFBBD@?<;1-,+-05;99-++(*,.13/-**&&&&))),..+)))('&&&&&%()/78:2433989==CHJDA;;<HHDJFGFFCECBA9333,,,-2332-.00,+*'+,+*$$%)+'&'%$%#$$)2''221288?JIDCCCJJJFFHIIJJJFFJJEDBF>;96*('(*++38<AIHC@9-,,-&%%('(./36878;;>?@DIIGJFHHHJHIGGJGIIEFI>9:@?9637@1((((')&'-,0-0,-+)*)*&&'&&'3BDGFGJJJICDDEGFCCAB@9;85,++,18==5..('%&&%&.))))'&'(,1&&&'***(%$%&56673))++((,,---6JA@<;;<=8765,*,)))<<=?>AB@<<;:7,&%%%'(2301212('&&$%$%.-3688<<:.,533667311%(,)'&''$$$$%%()+.--.),(($$),00-,,-+'***0/-++,+.2''.(;<<::=>>;97)(((3B;<87)(('&%'%&,***)&%%%(*%&)+0001,*('('&$%&(&&&'((),-(079559?FFDJHHJJJGIFE===GGDBDDHJF95547:;==:99:>==@HFHAA?9DEIEJJ?99942-'&&%&',/))(()210//*'(%%,,%&&'*,1445;??CAABAGCD333459:;CDGJJ@A6665,**),,)*79:><==<;)'''3AEGHGJB@/++.5;;=>>ABHF<;;>4422///5::337DDC110''%*(*,+//6/>?CEDJCA<877789D8771'''*))(%$$$%%%',--(%%&(<<;<<DC@CBBHJJJ@??@?:<?;8887;?HHJJJFJJJFA?@?>@G?:78;9??+++++:ABC>>=>BEABFB<>6<B966520..-%$#$$$(,,,.(*))*))*'()1005AA>@@@;555589:DGEFC;;=?=6668;;;<458:<>===8:<;433000.,))((*+78>>=:89333,3465((((-6589<;52):310200((*:BABFEJJC?4332::;CEJGIGIEJ;;;JIFJEDB1//0DBAC76650+**((*&$$$'&%&%$%+&&&'*159?;100.,*(''&&%$$%$$%$%$&()((()(())*/-***(('&%$**,63333651-%%%*-,&''()*''''(''&&(++,45>>===BB@@@@BFAA==;648530,,+-99;<1+*(''''&&&'(%',,,0.....7;B@@@AJIJEBBCGGAABDDB;0...0**-1<;88?GJEJJJJFIIEC?<7)))8:?>JIFJJJHHGJIIJJHH?:::::6-....**+'('%((35664+*+23*'$%%%'''',/2444?>??CDCECFJHGC>?>=((((14666>6)''+///+)('&')&%%&)-/&%%+((**,/&&&''%%&'+''))/00165576(%%'&-,*&%%%$$#$(*/9977:9?;<>8741.&'$$%,--**,9@=?;:911156979**(')5<@A766200/10,,,,**)'((')+,00***(&'-;5+++%'%(,,5<7667>@DDEFGJBAACFJHDHDDEJHCDDC421'(,001501/---.0-.312+***211224DFHHJGHJJGDEB>>>@:985///*'&'&''((-,,.45557311)'&&)(&'%''%%''%&$$$,,-.-00608EEF<<;AAGJJJJJF888:JHDD?>6777:==<;;;6667DDCB2113/,**)&&&'..45556@?@?;9----+*'&%
@Glass_T7V_6_D3_12_3_21
TCTAAGAAAAACCATTATTATCATGACATTAACCTATAAAAATAGGCGTATCACGAGGCCCTTTCGTCTTCACCTCGAGCACAGCTAACACCACGTCGTCCCTATCTGCTGCCCTAGGTCTATGAGTGGTTGCTGGATAACTTTACGGGCATGCATAAGGCTCGTATAATATATTCAGGGAGACCACAACGGTTTCCCTCTACAAATAATTTTGTTTAACTTTTTAATTAACGGCCGGCTTGTCGACGACGGCGGTCTCCGTCGTCAGGATCATCCGGGCGTCGATCGTACGTCCCGGCAATTAAAAAAGCGGCTAACCACGCCGCTTTTTTTACGTCTGCAGGCGCCACTCGATTCTAGGGCGGCGGATTTGTCCTACTCAGGAGAGCGTTCACCGACAAACAACAGATAAAACGAAAGGCCCAGTCTTTCGACTGAGCCTTCGTTTTATTTGATCCTCTAGCACGCGTACCATGGGATCCCCGGGCTGCAGGAATTCGATATCAAGCTTTTATTTGTAGAGATCATCCATGCCATGTGTAATCCCAGCAGCTGTTACAAACTCAAGAAGGACCATGTGGTCTCTCTTTTCGTTGGGATCTTTCGAAAGGGCAGATTGTGTGGACAGGTAATGGTTGTCTGGTAAAAGGACAGGGCCATCGCCAATTGGAGTATTTTGTTGATAATGGTCTGCTAGTTGAACGCTTCCATCTTCAATGTTGTGTCTAATTTTGAAGTTAACTTTGATTCCATTCTTTTGTTTGTCTGCCATGATGTATACAACTGTGTGAGTTATAGTTGTATTCCAATTTGTGTCCAAGAATGTTTCCATCTTCTTTAAAATCAATACCTTTTAACTCGATTCTATTAACAAGGGTATCACCTTGAACTTTGACTTCAGCACGTGTCTTGTAGTTCCCGTCATCTTTGAAAAATATAGTTCTTTCCTGTACATAACCTTTGGGCATAAGACTGTTGAAAAAGTCATGCTGTTTCATATAAATATGGGTATCTCGCAAAGCATTGAACACCATAACCGAAAGTAGTGACAAGTGTTGGCCATGGAACAGGTAGTTTTCCAGTAGTGCAAATAAATTTAAGGGTAAGTTTTCCGTATGTTGCATCACCTTCACCCTCTCCACTGACAGAAAATTTGTGCCCATTAACATCACCATCTAATTCAACAAGAATTGGGACAACTCCAGTGAAAAGTTTTTCTCCTTTACTCATGGTACCTTTCTCCTCTTTAATGAATTTCTAAACAAAATTATTTGTAGAGGCTGTTTCGTCCTCACGGACTCATCAGACCGGAAAGCACGTCCGGTGACAGCTGTGCACGTCGGGGTTTGTACCGTACACCACTGAGACCGCGGTGGTTGACCAGACAAACCACGACGCTAGCCCGCCACCTAAGTTATGAGTCAGGAAAAAAGGCGACAGAGTAATCTGTCGCCTTTTTTTCTTTGCTTGCTTTGTAATCACTCGATGACCAAAAGTAAAAACCCGCCGAAGCGGGTTTTTACGTAAAACAGGTGAAACTGACGCTAGCCGGTCTACTAGTAGCGGCCGCTGCAGTCCGGCAAAAAAGGGCAAGGTGTCGCCGCCCTGCCCCCTTTTTCTAGAACCGAAAAGATTACTTCGCGTTATGCAGGCTTCCTCGCTCACTGACTCGCTGCGCTCGGTCGTTCGGCTGCGGCGAGCGGTATCAGCTCACTCAAAGGCGGTAATACGGTTATCCACAGAATCAGGGGATGACGCAGGAAAGAACATGTGAGCAAAAGGCCAGCAAAAGGCCAGGAACCGTAAAAAGGCCGCGTTGCTGGCGTTTTTCCACAGGCTCCGCCCCCTGACGAGCATCACAAAAATCGACGCTCAAGTCAGAGGTGGCGAAACCCGACAGGACTATAAAGATACCAGGCGTTTCCCCCTGGAAGCTCCCTCGTGCGCTCTCCTGTTCCGACCCTGCCGCTTACCGGATACCTGTCCGCCTTTCTCCCTTCGGGAAGCGTGGCGCTTTCTCATAGCTCACGCTGTAGGTATCTCAGTTGGGATTGTAGGTACGTCGCTCCAAGCTGGGCTGTGTGCACGAACCCCCCGTTCAGCCCGACCGCTGCGCCTTATCCGGTAACTGTGGTTACATGCAACCGGGTAAGAGTACCAACTATCGCCACTGGCAGCAGCCACTGGTTGCATCGGATTAGCAGAGCGAGGTATGTAGGCGGTGCTACAGAGTTCTTGAAGTGGTGGCCTAACTACGGCTACACTAGAAGAACAGTATTTGGTATCTGCGCTCTGCTGAAGCCAGTTACCTTCGGAAAAAGAGTTGGTAGCTCTTAATCCGGCAAACAAACCACCGCTGGTAGCGGTGGTTTTTTTGTTTGCAAGCAGCGGATTTTACGCGCAGAAAAAAAGAATATCAAGATCCTTTGATCTTTTCTACGGGGTCTGACGCTCAGTGGAACGAAAACTCACGTTAAGAGGATTTGGTCATGAGATTATCAAAAAGAAAAAAAAATTTAGCCTGAATCCTTTTAAATTAAAAATGAAGTTTTAAATCAATCTAAAGTATATATGAGTAAACTTGGTCTGACAGCTCGAGGCTTGGATTCTCACCAATAAAAAACGCCCGGTGGCAACCAAGCATTCTGAACAAATCCAGATGGAGTTCTGAGGTCATTACTGGATCTATCAACAGGAGTCCAAGCGAGCTCGATATCAAATTACGCCCCGCCCTGCCACTCATCGCAGTACTGTTGTAATTCATTAAGCATTCTGCCGACATGGAAGCCATCACAAACGGCATGATGAACCTGAATCGCCAGCGGCATCAGCACCTTGTCGCCTTGCGTATAATATTTGCCCATGGTGAAAACGGGGGCGAAGAAGTATCATACTGGCCACGTTTAAATCAAAACTGGTGAAACTCACCAAGAGGGATTGGCTGAGACGAAAAACATATTCTCAATAAACCCTTTAGGGAAATAGGCCAGGTTTTCACCGTAACACGCCACATCTTGCGAATATATGTGTAGAAACTGCCGGAAATCGTCGTGGTATTCACTCCAGAGCGATGAAAACGTTTCAGTTTGCTCATGGAAAACGGTGTAACAAGGGTGAACACTATCCCATATCACCAGCTCACCGTCTTTCATTGCCATACGAAATTCCGGATGAGCATTCATCGGCGGGCAAGAATGTGAATAAAGGCCGGATAAAACTTGTGCTTATTTTTCTTTACGGTCTTTAAAAAGGCCGTAATATCCAGCTGAACGGTCTGGTTATAGGTACATTGAGCAACTGACTGAAATGCCTCAAAATGTTCTTTACGATGCCATTGGGATATATCAACGGTGGTATATCCAGTGATTTTTTTCTCCATTTTAGCTTCCTTAGCTACCTGAAAATCTCGATAACTCAAAAAATACGCCCGGTCGTGATCTTATTTCATTATGGTGAAAGTTGGAACCTCTTACGTGCCCGATCAACTCGAGTGCCACCTGACGTCTAAGAAACCATTATTATCATGACATTAACCTATAAAAATAGGCGTATCACGAGGCAGAATTTCAGATAAAAAAAATCCTTAGCTTTCGCTAAGGATGATTTCTGGAATTCGCGGCCGCTTCTAGAGTACTGCGATGAGTGGCAGGGCAGGGTG
+
D22/+,.*)).74-?AAFGGHJJIIJJIJJJHHJJJJJJJJJJJJJHJJJJJGGIJJJIJIJJIADHECE=<@AFJJIJJJJIEJHIJGJIJIJJJJGJJGFJBCHJHGJEGHIJIIJGJJJJ8889IGEGCACAEHJJJGGJ?;=88:>>==BDFGHCFEJGEFCH>>??@::4,+)*,@@?EEDGFJGJJJJIJIB=@<<BA=DCE@ACJJE=5?:JJJFIGJJJDJGGJIJJJGGJEJJIE555,,,+++*+(*+,303,))+/20-,+++()(**3((((+++112;5549/.<:788911028-2***9=B?DJFJEC>89:966?GJB<:;<?<66568EFD===<><=766:=?@DJFCGH<BFBAJEC<?>>?@DIIGEDGBFC>?ABCBC8A??<<>BA>>>>>A@?A@FJJIJHEBBABCF<7648()69211&(()97)(('%'&%%%&'*+3369;AGAA><=000?C657GCDEHGJG;;61245....=BAAGFIB?ABBEED>A21---66<<@DJJGJEEFHJHJJJJJHGJJHGHJJECBBA:::;JFEIDEA98EEFHFGH:::88:9669:@433356?=>0//15;:;<GIJJIJGEHGJHEJFGJIFJHHGDEGGHJIJJJFEDIEGAA@EC>>CHI99+***1119ABFFEHEIEHIJIJJFIGJ;;;665/++,5556<@@??@EECFEJHACHHJJJJIFEEFEHHJGJFIDEEDGGGGEJFGCDEFDGIFHIFIEDEEEHCAAAA>>>?C@<-,++++(''(FCGFDDEEEEFJFFDFEFEFHFEGHFIBADEA@A?>;788433--****66?8FGFDJGEHBA@<EABCFFFB??@@DDDBDBEDDABEECCDE=>=><-//-123*12;<=EJDED@@@DDFDEJDDDFCID@CBCFGDC8878=GGIHDFDCDBCCEIFADBA@@CCDC<9=,'-1001)&%%&''())0?DJGFEHJJEFGI;;>/..,,*&&'&&%%;ADB8777??BDHEJJJ@A@@HIGGJFHGEFFEJJJJJJJJJFHGJJHIGHJJIJJJIFHJJJJJJGIJJHGACHBCGGJIHIJ:9:;FIIDBCEHGEFCCGGGE@@IFIJJJIJJICC@>D6JFJFJJHBHGJJIJJIJJIJGJAA?A43333;<BJDBB@8888F7889AB''''%&%%&%,*+3II@ABAGEJJJJJDAB?==*))*4BDDJHGIGDGEJHJHDDBJJIJEDFFJJJHJJCBBBJ327//FIHDIGJJGJFHJJHEFHGJGGJJGD@@@DGIHGDDGEJHJGJHJJJFAB?CJFE66+++,565...+'&'(+-.11346333HAA@?B66FEJEEGHHIJIJJJFFEDFEEEIHDE@?@=22134358>3445CJFJJJJJFJEIGJJJHGFEHHG>=;A<99989;ABBBCCEGHIGGEDFCEFFGJF??>=4=19CD643@:7666>CDJECA@DECFHGCGFDFGFIIEHEGBAEFB@BF@@??CBCFBCCCJJJI?/---59DB@?AAIHHGJJJFDCFIFFJHIIJJJEGF>>>?JJIJGJHIHDJCCBDJGJHEFDJGGDCDEA<;<=@>=222.....000,+770//202&&)))-*+,,CFCFA<<;=?CCJJJJJJJJIJJHJJHJJJJJIHIIJGJJJGJGJGJJJFHIFJEEDGJHJJJJJJJHJGJJFEGJ9988:<EEEJGJFIJJIIJJJJJJJJFFJEJJIGDEFDC53335GA8////3/1-))2*555;>=<34<=DDDHDEIGHJJJJJJJGDH?=<<F?E=JDFDJJJIDCBBHIIJJIFJJJJJGDEBA(.,+,,65410220:;??BBGDGFJJEJGHGJIJHGFHFIHHJJJJJJGJFJIJEJJEJFC3310+,666===JJIJJGJJJJBEGGJJFIBC=>A@::CHEHJDEA?;11@BGJJJJFFJJDGBD<?9::FHJFEJJIEHIIGJJIJJEJB::???AFJFGDCEFA3334IGJJIFJHEJJJJIFJDCGHH@@@@JJJIJECABFDFED:-,,-',,,+++,(&%%$$$&*+/2*.-111;:677ICABAGDDFCBC=<=BACBEFA@@DHJGDGGJJJGJJJIJIBBEJJEH====97*)'&$$####&'144882+)%&&$$$$$%$%%(**BFJJJJJJGHHJJIJJJJA@A?3)),-444555@@;9:BHGDDFIHJEEAA@=6//.//..----363788?DJJFEH?=<<=888<;<>>DHGG44410268>>=>><711228JGJEHGIJJJJGJJJJIIIJE<<643CBDIB@?=@JFDG?50/-@A@>>>:994666>@@J7777;;=62/.009;@@J66655<4//10.173,,,-3=<;;=655****,**+5....<765406817((&'('(,*,''**..+033444<65--...//0///EEJFEIJFEDGJE==>DFCEEEJIJ@?@?BACBBD;;?>;;;222135)(((2/3..)).----,)'&'$%%%&'&&&5345AGFDDCDCFIIGIBEJJHJJJIGJGGA@@@JJJJJJJJFGFG@>?ADHJIHIBAFDIJHJ////7---EJGI11115842)**''''2//=BB@A@:6?@AC?***+('&*&&&%'((3411288445:?CCBAA@A@?;==>JEHGDEF>>;;:9.-*)))*6:;97668:?@>?@AFA??@=;;ABA::7666920069=>@BE=@AAIGHJJJIJJJJJGEBDHHFJJJJEJIHJJJJJJJJJJJJGJJJJJGJDABDCJIFJIJFHJJJJJIJJJJJFECBFEG;9:CJGHEJHEEG::95:4234;<BDBCJIJJIJFIJEA?JGDCF0000EB>>?333EGE2000842,&&&'*5+++,HJFJIJGDHFFEJJJJJGJJJIJJHEJGA+**(&%%&'+++-++,,.++,57<=?JHJCCDHIFHEBJJIJJJJJIJJC?EJJJJJHHIFJHJJJJJJJJHGJJJJHFCGJJHJJJ???-<DDJJIIDFDDHEJFDIJJJJHHFGGJJJGEJDJJJFJJHGJJIIJHDJIHFFFEEJIJJIJGGJHFEDJIIGJIHJJHJJJIJEDDJHGHHFGJJJJEHHCA?>;;221/@;<F>=9889;;<JGIGJGGFFEHJHJFJJJH;;95455322199:;<>>501;:(()77668:@EJDEDCCJJJJHFIJBBBEJHJJJ@?@?JJFJFDGHGJJ672:0><<>EJJEAJJGJJJGJGEGIJDG?>7?@?CHHJGHJFHDFJJIIEHEHJJGJJJJJGJJJHIJJECJJJJIJJHFIJIJJJJJJJJJJGGFHDJC+++<FJJJJGGJJJFJGJGJJHIJEGHJJIJGJEJJJEDJJHDCIFJJJJJJFJDC=C5?A;(''(;<=?>=8<88=>HJJD1001JJGJFE===;>?9)(((.//81++9;>BDHHIJFFHFJJJJIJJFHJA?7555?FFHDIA;<<<0003?6666JJF:9996555:892/.067342256:=<=CCGFJJHJJGIIJJJFIJJHJJGEIJGIJIJHJJGJJJHJJJJGJJIJHF;CJ@JFEIJ>;99...89<899DJHFJDE((((<8BFGJGIGH<;3334:9997>99BCCGEEEJIIJJ@A@AIG:B@@=((&($$
@Glass_T7V_6_D3_12_3_22
CCATGGTGAAGACGGCGGCGAAGAATGTATCCATATTGGCCACGTTTAAATCAAAACTGGTGAAACTCACCAGGGATTGGCTGAGACGAAAAACATATTCTCAATAAACCCTTTAGGGAAATAGGCCAGGTTTTCACCGTAACACGCCACATCTTGCGAATATATGTGTAGAAACTGCGGAAATCGTCGTGGTATTCACTCCAGAGCGATGAAAACGTTTCAGTTTGCTCATGGAAAACGGTGTAACAAGGGTGAACACTGTCCCATATCGCCCAGCTCACCGTCTTTCATTGCCATCGATCCGGATGAGCATTCATCAGGCGGGCAAGAATGTGAATAAAGGCCGGATAAAACTTGTGCTTATTTTTCTTTACGGTCTTTAAAAAGGCCGTAATATCCAGCTGAACAGTATGGTTATCGGTACATTGAGCAACTGACTGAAATGCCTCAATGTTCTTTACGATGTCATTGGGATATATCAACGGTGGTATATCCAGTGATTTTTTTCCATTTTAGCTTCCTTAGCTCCTGAAAATCTCGATAACTCAAAAAATACGCCCGGTAGTGATCTTATTTCATTATGGTGAAAGTTGGAACCTCTTACGTGCCCGATCAACTCGAGTGCCACCTGACATCTTTAAGAAACCATTATTATCATGACATTAACCTATAAAAATAGGCGTATCACGAGGCAGAATTTCAGATAAAAAAAATCCTTAGCTTTCGCTAAGGATGATTTCTGGAATTCGCGGCCGCTTCTAGAGTACTGCGATGAGTGGCAGGGCGGGGCGTAGACTTCAACGTGTAAGAAACCATTATTATCATGACATTAACCTATAAAAATAGGCGTATCACGAGGCCCTTTCGTCTTCACCTCGAGCGCCGCTAACACCACGTCGTCCCTATCTGCTGCCCTAGGTCTATGAGTGGTTGCTGGATAACTTTACGGGCATGCATAAGGCTCGTATAGATGTATTCAGGGAGACCACAACGGTTTCCCTCTACAAATAATTTTGTTTAACTTTTTAATTAACGGCCGGGCTTGTCGACGACGGCGGTCTCCGTCGTCAGGATCATCCGGGCATCAATAGTACGTCCGGCAATTAAAAAAGCGGCTAACCACGCCGCTTACGTCTGCAGGCGCCACTCGATTCTAGGGCGGCGGATTTGTCCTACTCAGGAGAGCGTTCACCGACAAACAACAGATAAAACGAAAGGCCCAGTCTTTCGACTGAGCCTTTCGTTTTATTTGATGCCTCTAGCACGCGTACCATGGGATCCCCCGGGCTGCAGGAATTCGATATCAAGCTTTTATTTGTAGAGATACATCCATGCCATGTGTAATCCCAGCAGCTGTTACAAACTCAAGAAGGACCATGTCGTCTTTTCGTTGGGATCTTTCGAAAGGGCAGATTGTGTGGACAGGTAATGGTTGTCTGGTAAAAGGACAGGGCCATCGCCAATTGGAGTATTTTGTTGATAATGGTCTGCTAGTTGAACGCTTCCATCTTCAATGTTGTGTCTAATTTTGAAGTTAACTTGATTCCAGTTCTTTTGTTTGTCTGCCATGATGTATACATTGTGTGAGTTATAGTTGTATTCCAATTTGTGTCCAAGAATGTTTCCATCTTCTTTAAAATCAATACCTTTTAACTCGATTCTATTAACAAGGGTATCACCTTCAAACTTGACTTCAGCACGTGTCTTGTAGTTCCCGTCATCTTTGAAAAATATAGTTCTTTCCTGTACATAACCTTCGGGCATGGCACCTGAAAAAGTGATCTATAATATGATCTTGGTATCTCGCAAAGCATTGAACACCATAACCGAAAGTAGTGACAAGTGTTGGCCATGGAACAGGTAGTTTTTCCAGTAGTGCAAATAAATTTAAGGGTAAGTTTTCCGTATGTTGCATCACCTTCACCCTCTCCACTGACAGAAAATTTGTGCCCATTAACATCACCATCTAATTCAACAAGAATTGGGACAACTCCAGTGAAAAGTTCTTCTCCTTTACTCATGGTACCTTTCTCCTCTTTAATGAATTCTTAAACAAAATTATTTGTAGAGGCTGTTTCGTCCTCACGGACTCATCAGACCGGAAAGCACATCCGGTGACAGCTGTGCACGTCGGGGTTTGTGCCCGTACACCACTGAGACCGCGGTGGTTGACCAGACAAACCACGACGCTAGCCCGCCACCTAAGTTATGAGTCAGGAAAAAAGGCAACAGAGTGATCTGTCGCCTTTTTCTTTGCTTGCTTTGTAATCACTCGATGACCAAAAGTAAAAACCCGCCGGAGCGGGTTTTTACGTAAAGCGGTGAAACTGGCAGCACCGGTCTACTAGTAGCGGCCGCTGCAGTCCGGCAAAAAAGGGCAAGGTGTCACCACCCTGCCCTTTTTACTTAAACCGAAAAGATTACTTCGCGTTATGCAGGCTTCCTCGCTCACTGACTCGCTGCGCTCGGTCGTTCGGCTGCGGCGAGCGGTATCAGCTCACTCAAAGGCGGTAATACGGTTATCCACAGAATCAGGGGATAACGCAGGAAAGAACATGTGAGCAAAAGGCCAGCAAAAGGCCAGGAACCGTAAAAAGGCCGCGTTGCTGGCGTTTTTCCACAGGCTCCGCCCCCTGACGAGCATCACAAAATCGACGCTCAAGTCAGAGGTGGCGAAACCCAACAGGACTATAAAGATACCAGGCGTTTCCCCTGGAAGCTCCCTCGTGCGCTCTCCTGTTCCGACCCTGCCGCTTACCGGATACCTGTCCGCCTTTCTTTCTCCCTTCGGGAAGCGTGGCGCTTTCTCATAGCTCACGCTGTAGGTATCTCAGTTCGGTGCTAGTGATTCGCTGAGAGCTGGGGCTGTGTGCACGAACCCCCCGTTCAGCCCGACCGCTGCGCCTTATCCGGGTTACGTCTTCGTCCGACCCGGTAAGACACGACTTATATCGCCACTGGCAGCAGCCACTGGTAACAGGATTAGCAGAGCGAGGTATGTAGGCGGTGCTACAGAGTTCTTGAAGTGGTGGCCTAACTACGGCTACACTAGAAGAACAGTATTTGGTATCTGCGCTCTGCTGAAGCCAGTTACCTTCGGAAAAAGAGTTGGTAGCTCTTGATCCGGCAAACAAACCACCGCTGGTAGCGGTGGTTTTTTCTTGCAAGCAGCAGATTACGCGCAGAAAAAGAAAAAGAATATCAAGAGAATCCTTTGATCTTTTCTACGGGGTCTGACGCTCAGTGGAACGAAAATTCACGTTAAGGGATTGGTCATGAGATTATCAAAAAGGATCTTAGCCTACCAGATCCTTTTTAAATTAAAGTGAAGTTTTAAATCAATCTAAAGTATATATGAGTAAACTTGGTCTGACAGCTCGAGGCTTGGATTCTCACCAATAAAAAACGCCCGGTGGCAACCGAGCGTTCTGAACAAATCCAGATCAAGATGAGGTCATTACTGGATCAACAGGAGTCCAAGCGAGCTCGATATCAAATTACGCCCGCCCTGCCACTCATCGCAGTACTGTTGTAATTCATTAAGCATTCTGCCGACATGGAAGCCATCACAAACGGCATGATGAACCTGAATCACCAACGACATCAGCACCTTGTCGCCTTCGA
+
))'-&$%%&'%&$$$%&..,,+)*)'&''),,//5:CAJJIGFCFHGIBA5BJHJJJIDJIHJGD80(''('((+/21+++,,+*+36;;?CGJAACCGIFJJEJJFJJJHJJJG;JDJHJJJJGJJFJGHJJJFIJHGFJHJJJFJFEJJJFJHDJJJIJJJGJEFIEB@BGHBF87((81112CEBBEBJJJJJJJJFJJ<JJJJHGEIDJJGGJJJJIJCDGGIHFGEJIJJJJJJGGJJJJGI3222BBFAAB...))),)'**))&&&'%''''(+..322228)(((0*)))*++./***.6*&''(('*9<?@EIGDEIJHIJJFEJEFJHJJJJJHAABAHJEJJIGJGHJIJJHJEGJJF::1-BBGCJJJA989JIEEH;::;AD>=;7777>=@?@,,,,,,,HEID8888CFJJD=99B6666F??>=@<AA4201(''''*(''),((&''%%%$'+'',3DCB>D?>=>>FJJHJJHFJJJEJHCEHAJJJGIF@::>?F666A?;97/,.6911;;;:=A>:9,+*,/2122367>=;<<:665447:3333;=<;8423.3/0FHFFFHHJIJHGJFFBDCBBCGJIJFEIJJF0000DDDHE==>?GJC***+66601,)+*'&)+,-BGGFGJJHJFJHJJFJJJIJJGJJJJIGJJJJJJIJIEJJJCF8999?90//,..-2222127DHGJIJGE?=89?;7IFFGJJHJFFJ@?>?G:;;CEJD<87<44448776,+++4448@<<>HEJ=;;;:>JIJJGFAAAJHCC6//0.+&'014;----=?@G@FDCB;:::;ECDFFGJFJGJJHJJFJJJJJJHJHJJFHFJJJJFJGJJJJJJGJJCAA===>>95432('')++8;;<EEAJBDB?@>=AA>DDEIEGCDGCCABEJIHGJFHEGGHHIJ6444JJIFJDJC?>667@8778AADB?BHE>==;;4(((((&&,)--.>BFDHGCCCDDEEFEJIJJH?>==AABJJFFHGIIHHA>JIGJJJJIFJHHJJCB@8/-*(24349<BBGDDABB=86334=8,*++)''&)(()*)+++*)**3)))''''5338967=DJJHJIHJJJJGHJDEDBCCAB@?@?@,(&1122>CBA@CIHJC=:::@>;:9;1///020,*)(('''***.*''(+320032//01-/119@BCJJHHJFCBBA>9;DB>??AJJGGG753101/,.-.30114436<8CGEJJIJIJJJIFEDCDF@@??>CDCD>>211167?=89:CCBDIFIJHJJJGJFIGFECCCBCBAB86?>::;<>('%%%&'&%$%23:;?BC>DE@@><;;>?????@@AB<97344487<;;=<=>>=?>>?@<6'%%$'*.1-'&&%'%&%%$$$$',,5?@CBB=;;<=C@?@<=<<?>>><<<<>@@B@A@@=<<?A?5541239;<<=<7788?;<=::::;;;?BB=<<;<;::777444377;<==<;72223881)')(%2559;==>=<<<;;;>@B?;876788784)**)%%''(,,589=;::;98556753444:<8877899;:<<;9877:99989:::9788:=;:;<;<<:::;<:::::;<;=>8888:9;<2.6534****7667;@B<7666222388:876765679876556777>4<:999:::956.4447610155555900006654557;;:;?;;98:99966568:=>?@?><7664444577;6///67633568(%&,//10++%%&$$$$%%&&&&'1033231-/.,++/358889554466679986552*))-03223567665664666998999;=;//...----//06.:65447898876669:<<6567<;77776742,125767679676777>98877:9<<==?=;:877875754545668;<9655533348987876546('''(1,+-+213686578:;:5558643422355889:88::77774453332468<;;765567985433446JJJJJJJGGEIGGBIJFJJFHCHJJJFJJJHCCCEHIJJDCA@DCBA<1--/4'557=<5..+,**,56544,++,,,++--/1/.//31366/'')))>99...)))*22366784555982))),/51--=?BHFFFIGEJIH<<AD>??4333:9;::9700028=JB@EHJJDC?9....1--.*)));654467;9<;@,,,2-8>AAHFJHIJ3333JJF////453.)'';?BEFJGJJJD442.)%%')*--///400011/.,&&&),+,)'''$$$$%%&'+..00&%&$%%%%%&@@B@@@@B31//1474323@FA@@DJ>==ACF4444B@EICAFCHAAB>>E)))2'332+*+34HHA@=::;<<FJFFHHHJC....6;9@B???@AA@BIDGHHHJGJGJJEIHJJJHHJHJJJGJJJJJJCGC==>?>10007>AGJGHHIJJH222*++++++7>99A?-GGIGCBEEIFJJJFDECAB//=<IJJHJGFJFC???@EJHJJJDF<;;;DFIGJHJJJIDJJIJJEDGJJJHJJGHEEDIJJJBB?>;.-@@B<A<=>>EHG775668401188;=1112=8786:***+00008:=CFJFBA@AHJJDEBIJ?8''''(()>?>BC;ABFDCCC:@CCFJF@7:GDB<>FJJGJFEHJHJIJJJJJJGCEEEJF?D;;:BDJDJJJJHC@AGEFJJJJJJJJDDBD@98EC@@?;CAACDA-,,-:F@@?@HGHIHFE><D11G>>==9:ABCDE9...3=>:84.08:88888*&%'&%%&&%()*'&&'&(,)()89@3344?@EDHGJFEJJGJAAI@A=@BCBCCDFJJGJJJJJJAC@><5-))%%#$%&*$##%&$$%(4-?@A@@C>7734667/8-/778CDGGIFJCDD99996553665:?AJD>;6678AGJHJJJEIJJJFHHEFGJEEFJF10)(*AEE<<<<JJJJJGJA??=>7689@@..0CIB400,,-1?BD?;;:7674477BDFDCDJJGGHHJJJJHJJJJJJJJJJHHBA@68@@?@;::<4<A733336.'((6JJGFEFDD;;;;A>><:77=?A>??HJJD@>;86B<+''+36...201255334C??=>A?9:82.015===?::6670/.)))(,''-,-5.7889444---8BBFJJJIIIHCEB4223;760.,**-,&%%%*+,18;@HAF?<5>?IFGEIEHFJJJB@<<HGAA?CA>:'&&',*)&&()((2127AD@987:743,%%%45578=77<:?ACACJEDDHE::98575556:::;AC<=>>DCDF2211300027CA666681115777AB=:9CHIJEFJIJJGJJFEJED0...AA;6;;<C?4333<A@=::-,**)&&(()910/0-//.000+.46=@FF@@>>@BJJC@AAEC;<<<EDDCCBFCD;:20-12230000CFCFJJHEHHIJ3222JJIJIGJFIJEFFJJJEEIGJJG:888CDBGHJHF>>>>GBACEFFFJJHJJFJDFIJ87760+**'$#$%%''2234....5***((()2'&$
@Glass_T7V_6_D3_12_3_23
ACGCGTGCTAGAGGCATCAAATAAAACGAAAGGCTCAGTCGAAAGACTGGGCCTTTCGTTTTATCTGTTGTTTGTCGGTGAACGCTTGTTCCCTCGTAGGACAAATCCGCCGCCCTAGAATCGAGTGGCGCCTGCAGACGTAAAAAAAGCGGCGTGGTTAGCCGCTTTTTTAGAATTGCCGGACGTACAATGATGCCCGGATGATCCTGACGACGGAGACCGCCGTCGTCGACAAGCCGGCCGTTAATTAAAAAGTTAAACAAAATTATTTGTAGAGGGAAACCGTTGTGGTCTCCCTGAATATATTATACGAGCCTTATGCATGCCCGTAAAGTTATCCAGCAACCACTCATAGACCTTAGGGCAGCGGATCGGGACGACGTGGTGTTAGCTGTGCTCGAGGTGAAGACGAAAGGGCCTCGTGATACGCCTATTTTTATAGGTTAATGTCATGATAATAATGGTTTCTTAGACGTCGAGTCTTACGCCCCGCCCTGCCACTCATCGCAGTATCTAGAAGCGGCCGCGAATTCCAGAAATCATCCTTAGCGAAAGCTAAGGATTTTTTTATCTGAAATTCTGCCTCGTGATACGCCTATTTTTATAGGTTAATGTCATGATAATAATGGTTTCTTAGACGTCAGGTGGCACTCGAGTTGATCGGGCACGTAAGAGGTTCCAACTTTCACCATAATGAAATAAGATCACTACCGGGCGTATTTTTGAGTTATCGAGATTTTCAGGAGCTAAGGAAGCTGAAGATGGAAAAAAATCACTGGATATACCACCGTTGATATATCCCAATGGCATCGTAAAGAACATTTTGAGGCATTTCAGTCAGTTGCTCAATGTACCTATAACCAGACCGTTCAGCTGGATATTACGGCCTTTTTAAAGACCGTAAAGAAAGGAGACCAAGCACAAGTTTTATCCGGCCTTTATTCACATTCTTGCCCGCCTGATGAATGCTCATCCGGAATTTCGTATGGCAATGAAAGACGGTGAGCTGGTGATATGGGATAGTGTTCACCCTTGTTACACCGTTTTCCATGAGCAAACTGAAACGTTTATCATCGCTCTGGAGTGAATACCACGACGATTTCCGGCAATTTCTCGCGTCTATTTCGCAAGATGTGGCGTGTTACGGTGAAAACCTCGCCTGTTCCTAAAGGGTTTGATGAGAATATGTTTTTCGTCAGCCAATCCCTGGGTGAGTTTCACCAGTTTTGATTTAAACGTGGCCAATATGGACAACTTCTTCGCCCCCGTTTTCACCATGGGCAAATATTATACGCAAAGCGAACGGTGCTGATGCCGCTGGCGATTCAGGTTCATCATGCCGTTTGTGATGGCTTCCATGTCGGCAGAATGCTTAATGAATTACAACAGTACTGCGATGAGTGGCAGGGCGGGGCGTAATTTGATATCGAGCTGCCGCTTGGACTCCTGTTGATAGATCCAGTAATGACCTCAGAACTCCATCTGGATTTGTTCAGAACGCTCGGTTGCCACCAGGCATTTTTTATTGCCGAGGAATTCCAAGCCTCGAGCTGTCAGACCAAGTTTACTCATATATACTTTAGATTGATTTAAAACTTCATTTTTAATTTAAAAGGATCTAGGTGAAGATCCTTTTTGATAATCTCATGACCAAAATCCCTTAACGTGAGTTTTCGTTCCACTGAGCGTCAGACCCCGTAGAAAAATCAAAGGATCTTCTTGAGATCCTTTTTTTCTGCGCGTAATCTGCTGCTTGCAAACAAAAAAACCACCGCTACCAGCGGTGGTTTGTTTACCGGAATAAGAGCTACCAACTCTTTTTCCGAAGGTAACTGGCTTCAGCAGAGCGCAGATACCAAATACTGTTCTTCTGGTGCAGCCGTAGTTAGGCCACCACTTCAAGAACTCTGTAGCACCGCCTACATACCTCGCTCTGCTAATCCTGTTACCAGTGGCTGCTGCCAGTGGCGATAAGTCGTGTCTTACCGGGTTGGACTCAAGACGATAGTTACCGGATAAGGCGCAGCAGTAGGGCTGAAACAGGAGTCGTGCACCAGCCCAGCTTGGAGCGAACGACCTACACCGAACTGAGATACCTACAGCGTGAGCTATGAGAAAGCGCCACGCTTCCCGAAGGGAGAAAGGCGGACAGGTATCCGGTAAGCGGCAGGGTCGGAACGGAGAGCGCACGAGGAGGCTCAGGGGGAAACGCCTGGTATCTTTATAGTCCTGTCGGGTTTCGCCACCTCTGACTTGAGCGTCGATTTTTGTGATGCTCGTCAGGGGGGCGGAGCCTGTGGAAAAACGCCAGCAACGCGGCCTTTTTACGGTTCCTGGCCTTTTGCTGGCCTTTTGCTCACATGTTCTTTCCTGCGTTATCCCCTGATTCTGTGGATAACCGTATTACCGCCTTTGAGTGAGCTGATACCGCTCGCCGCAGCCGAACGACCGAGCGCAGCGAGTCAGTGAGCGAGGAAGCCTGCATAACGCGAAGTAATCTTTTCGGTTTTAAAGAAAAGGGCAGGGTGGTGACACCTTGCCCTTTTTTCGACTGCAGCGGCCGCTACTAGTAGACCGGCTAGCGTCAGTTTCACCTGTTTTACGTAAAAACCCGCTTCGGCGGGTTTTTACTTTTGGTCATCGAGTGATTACAAAGCAAGCAAAGAAAAAAGGCGACAGATTACTCTGTCGCCTTTTTCCTGACTCATAACTACCGTGGCGGGCTAGCGTCGTGGTTTGTCTGGTCAACCACCGCGGTCTCAGTGGTGTACGGTACAAACCCCAACATGCACAGCTGTCACCGGATGTGCTTTCCGGTCTGATGAGTCCGTGAGGACGAAACAGCCTCTACAAATAATTTTGTTTAAGAATTCATTAAAGAGGAGAAAGGTACCATGAGTAAAGGAGAAGAACTTTTCACTGGAGTTGTCCCAATTCTTGTTGTAGATAAAGATGGTGATGTTAATGGGCACAAATTTTCTGTCAGTGGAGAGGGTGAAGGTGATGCAACATACGGAAAACTTACCCTTAAATTTATTTGCACTACTGGAAAACTACCTGTTCCATGGCCAACACTTGTCACTACTTTCGGTTATGGTGTTCAATGCTTTGCGAGATACCCAAATCATATGAAACAGCATGACTTCAAGAGTGCCATGCCCCGAAGGTTATGTACAGGAAAGAACTATATTTTTCAAAGATGACGGGAACTACAAGACATGCTGAAGTCAAGTTTGAAGGTGATACCCTTGTTAATAGAATAGAGAACTCAAAAGGTATTGATTTTAAAATGGAAACATTCTTGGACACAAATTGGAATACAACTATAACTCACACAATGTATACATCATGGCAGACAAACAAAAGAATGGAATCAAAGTTAACTTCAAAATTAGACACAACATTGAAGATGGAAGCGTTCAACTAGCAGACCATTATCAACAAAATACTCCAATTGGCGATGGCCCTGTCCTTTTACCAGACAACCATTACCTGTCCACACAATCTGCCCTTTCGAAAGATCCCAACGAAAAGAGAGACCACATGGTCCTTCTTGAGTTTGTAACAGCTGCTGGGATTACACATGGCATGGATAATCTCTACAAATAAAAGCTTGATATCGAATTCCTGCCAGCCCGGGGCA
+
::9;::>0/)'((-2;>=>>DEHJGJGCDEHFJJG8888<:99>DB??446797;=8881+)*;::89=5=?;5((),+,///)()(.+*()//'&&&,--222<>HEJIHJGEJJ---;A;:::=---))&%&&,+(&''*02?FGJJDJIGIGGJJJJJJJGH>ACBAA7423496896788:732-,-*)()(((')/0--..44789DEDHJJJJEIIGJFJJFEJGJJFDGEFCFCIEED=>>>B<GIJJIFBJJFHCEJJJGGFIJJJBBABIGGHJJ@?@AFIFHJJJJJGFJIJHJ>==;DGHDEJJHJJIHHJJJGJJIJJGJJJJDBICDDFJBBCC<;;,+++&&++,2&&*+9*))&''+.+++FJFEFGJJJIIGJFJHJJJIHJBA><<=FHJHGB>=>?JJHJBBB::;JJCB??@A65677A@BAAJFJJGCJJBAB////0DJGJBAABEJGG=??BCJJECDFEJJJJHC;JJFJFGJJGJJGG@872-,**)($%&''57BJJHJF@B<;;>A3.,-.--/+***+-.-8:HJFJFJJIJFJJFFDCHEHBCADIJIFEGDCECB<;??@JJJJJDIGGFJJIGCB@AACJJGJJJJJGGGJJJHIGJJJJJJJJJIJJGJJHEJJJJJFJJJJHIGJFFJHJJFGGCBCCJFIEHJJJ887000FHFFHJFGFJJDJIJJC1/;//A@?@EGHGFJJJJGIJFGA>??EJJJJGJJJHJB7-,+''))'''&'('&(%%'-./0..-/14202/02?=BFJEA.,,-1)'()%%%%)+2**66==8:<BFJFGIJJJJJJIHHJJJJJIJJJHBD??GHJJHIJIIIIJJGJJHJGJJJJHJHEJJGAFGFEGFHHJIJIHJJHHEEJIJJJJIEJJFEDEB<@@94393,,1+)),-.<@AIJIJIJJJJIJDJHFJJJHFGJJJFFJIFE>DHEDEDGBACBGGEGFJB@>1-))2:JBF@GGFFHGFJHJJFJJGGDFJIICDFHBDB=10--/12DFIBBAB4014?>FCADEAAFHJFJIJJJJEIJHJJJHEJFEJHEGA@@1-*''()0----24CIHHGHJIJH??<=E@?7884.))*))'(*&&$$&)(%%&&(('.@@BDHJHJGB=GJDCJ>=>>EIEJEF@32))))%%&&$%&()*.1,+,-)&&%%$$&'''()+*+1&%'&'4568>>>HIJGEJD0111>>ADFCEFEFEJ@??CCFFIJBJ222D8882211CJJFJFIHEE@EJFJEJJJDEJC>?=11''')/)((''''*'%$''''&$%')+123CBDCEJFB@@@CJHJDDHD8543283=BJJGJFGJFEFFJJJGJDFEA>?=>;4*(((,,+*&&&*)(*1889:JBA>>>@CD;9666DDC;:9930/,('')+,-=D?A<:7=>8@A87.++,67.,,,/;A==>>@?>9:30,>JB9899J@@@CHJ@??87549<@BDBA<;<=HJGJJHHIJGJJJHJFJH=:99=@?>89:7766898<<EC+++*+)((''&'()''+,9>A?=989:BDF>=<<A@>CCDJJIJJGJHFHCGFCBBA;;;IHFDDFHIJJFJIEEAEJJIJJDEJJJIGJCEAHBB>=?AJJJ?>><5024?B@CGGIJFGFEHJJJJJGFIGIJIJJCFJDCC@AA?FHGBGJJJIHJ>>>=JJJEHEBBEJ@@:83887554/-031...--((((-.///AA?BBEE@4224>>:=>=B@A?0000?BBECEJG<JGGFJGJHFJJHIJJJIJJJDCCC??>A0//,)*)(''*'++,878:CBABCCJEJFHHGFD@IJFJJIJGIIJFJJDDDJJDEDH>===?===F@@@BGDF3//)33/.,()*0223:BFBCC=<<=CJGFJ87766666566?77B@==?HGHDFECBBDGJGJJB2/AACBBCAAC111B@<44JHJJJJJHHFIJJJEFC>;97//,+)*799<@8794?>?JHD=5559HDGJFA@@AJEGFC>A?8;9CACBBBBBACB*******3?<631)'&&&&$$$''(''+&'0123542/():@>200121123@@9A=,5557700500/223359ADEGFJGJHJHIFFJHGHJJJJEJEGB8888GJJJJJJGFHFJHJGJJCBAAJEJJIJHJIIJJJGCJJJJB:7696,+*--++.1///.02)1*%)&&+13CJEEDFECJJIGJJJIJJJJGBBCBJJJJJGJHEJJJ>>??JGHDDDG?F=''''23655;?ACIFFCEIGJGDEC?::@CJFEDHCCDBAFIJEDEGGGEHCHB>@EFEHJJDFDBADFHB=11///))*6:=DJ@HJJJJA@AAEIJJJFC<<@IJGJHFDD@=HCGJGJIGDJJJJEJIJJJHGJGFJJIGB++*'&&&.>1CDDGJAABA5555IEHEB92**-,++./259;:2225;<?AAA@97859AA@<:23776==>BB@AAE:878=ACEHJJHJJIIIIJJJJEIJJHDGHJHJJJJJ=?JBCGJHCHHHJJJJJHHHHEB=99=6965389'&'&&&5>@CHJJJGEHJJCGEJCCDGCCCCE4....4///56-@DIJHGJJJJE@@@@HIFDEC8888.---65445677,+,.466@DJEIFCDCBIGIHD<11BFG@>>>>?>@@8?FC?>>H@?@AFEFJEFGDJFGIDBB@@JJB998<89=0///2/0((,++++'&''1776:96--4BJFFJC>:::;;CGEGJIID33323333000/889EA@.,**///54668***))))*+)**+()97998DGJJJJJG>==>AEIHEB??4435012766=655)((/456787544589::8558:=656556455476787666677676788975556777783334:;;::9765556=?>9999776598987745354576541*&%%'&&&&)(),6778888888767899965669<<=>;;98:<;;9887898766667555677865432334897688:;5<:37768:998978774445889:776443356655968767897751110667976667;:000055545557776555854.-&%%(-))*)),/-/....556:977754444,(''&%&))'&&&(+,.161//09765454556989;<>=;443364468:766788500002366343461/.+)'''2***+++,./**,4767553432335;=987543/'),(&%$&''&'&&,.;9666578898:;0-)&&'&(()()))'0001888:::;89879954334567664455778788874433558654468:211118988;=8666:66:5444775567987899;;98766779887756657545556752.../699654465566:97544467789:654467:83434633346788:86664;10/0322123349753234795444966543235988::;:322020))12332/0069655655669:644333337//0/122255433355678;;:9684434675223698766611129::::88986669778976221100006569:<,')124*(((%$
@Glass_T7V_6_D3_12_3_24
GTTATCGAGCTCCTCGCTCACTGACTCGCTGCGCTCGGTCGTTCGGCTGCGGCGAGCGGTATCAGCTCACTCAAAGGCGGTAATACGGTTATCCACAGAATCAGGGGATAACGCAGGAAAGAACATGTGAGCAAAAGGCCAGCAAAAGGCCAGGAACCGTAAAAAGGCCGCGTTGCTGGCGTTTTTCCCCCCACAGGCTCCGCCCCTGACGAGCATCACAAAAATCGACGCTCAAGTCAGAGGTGGCGAAACCCAGACAGGACTATAAAGATACGACGTTGCCCCCTGGAAGCTCCCTCGTGCGCTCTCCTGTTCCGACCCTGCCGCTTACCGGATACCTGTCCGCCTTTCTCCCTTCGGGAAGCGTGGCGCTTTCTTCATAGCTCACGCTGTAGGTATCTCAGTTCGGTGCAGGTCGTTCGCTCCAAGCTGGGCTGTGTGCGCCGAACCCCCCGTTCAGCCCGACCGCTGCGCCTTATCCGGTAACTATCGTCTTGAGTCCAACCCGGTAAGACACGACTTATCGCCACTGGCAGCAGCCACTGGTAACAGGATTAGCAGAGCGAGGTATGTAGGCGGTGCTACAGAGTTCTTGAAGTGGTGGCCTAACTACGGCTACACTAGAAGAACAGTATTTGGTATCTGCGCTCTGCTGAAGCCAGTTACCTTCGGAAAAAGAGTTGGTAGCTCTTGATCCGGCAAACAAACCACCGCTGGTAGCGGTGGTTTTTTTGTTTGCAAGCGGCGAGAGTACACGCAGAAAAAGGATCTCAAGAAAATCCTTTGATCTTTTCTACGGGGTCTGACGCTCAGTGGAACGAAAACTCACGTTAAGGGATTTTAGTCCATAGAGTATCAAAAAGGATCTTCACCTGAATCCTTTTAAATTAAAGATGAAGTTTTAAATCAATCGATATATGAGTAAACTTGGTCTGACAGCTCGAGGCTTGGATTCTCACCAATAAAAAACGCCCGGTGGCAACCGAGCATTCTGAACAAATCCAGATGGAGTTTGTGCGTAGTTCTGGATCTATCAACAGGAGTCCAAGCGAGCTCGATATCAATTACGCCGCCCTGCCACTCATCGCAGTACTGTTGTAATTCATAAGCGTTCTGCCGACATGGAAGCCATCACAAACGGCATGATGAACCTGAATCGCCAGCGGCATCAGCACCTTGTCGCCTTGCGTATAATATTTGCCCATGGTGAAAACGGGGGCGAAGAAGTTGTCCATATTGGCCACGTTCCGAATCAAAACTGGTGAAACCGCCAAGAGAATGGCTGCCAGACGAAAAACATATTCTCAATAAACCCTTTAGGGAAATAGGCGAGGTTTTCACCGTAACACGCCACATCTTGCGAATATATGTGTAGAAACTGCGGAAATCGTCGTGGTATTCACTCCAGAGCGATGAAAACGTTTCAGTTTGCTCATGGAAAACGGTGTAACAAGGGTGAACACTATCCCATATCACCAGCTCACCGTCTTTCATTGCCATACGAAATTCCGGATGAGCATTCATCAGGCGGGCAAGAATGTGAATAAAGGCCGGATAAAACTTGTGCTTATTTTTCTTACGGTCTTTAAAAGGCCGTAATTCCAGCTGAACGGTCTGGTTATAGGTACATTGAGCAACTGACTGAAATGCCTCAAAATGTTCTTTACGATGCCATTGGGATATATCAACGGTGGTATATCCAGTGATTTTTTTCTCCATTTTAGCTTCCTTCACTCCTGAAAATCTGGATAACTCAAAAAATACGCCCGGTGGTAATCTATTTCATTATGGTGAAAGTTGGAACCTATTACGTGCCCGATCAACTCGAGTGCCACCTGACGTCTAAGAAACCATTATTATCATGACATTAACCTATAAAAATAGGCGTATCACGAGGCAAGATTACGGATAAAAAAAATCCTTAGCTTTTACGCTACTGGGTAGTTTATGGGGTTGGGGCCGCTAGAGTACTGCGATGAGTGGCAGGGCGGGGCGTAAGACTCGACGTCTCAAGAACCATTATTATCATGACATTAACCTATAAAAATAGGCGTATCACGAGGCCCTTACGTCTTCACCTCGAGCACAGCTAACACCACGTCGTCCCTATCTGCTGCCCTAGGTCTATGAGTGGTTGCTGGATAACTTTACGGGCGGTAAGGCTCATATTAATGTATTCAGGGAGACCACAACGGTTTCCCTCTACAAATAATTTTGTTTAACTTTTTAATTAACGGCCGGCTTGTCGACGACGGCGGTCTCCGTCGTGGATCATCCGGGCATCGATCGTACGTCCGGCAATTAAAAAAGCGGCTAACCACGCCGCTTTTTTTACGTCTGCAGGCGCCACTCGATTCTAGGGCGGCGGATTTGTCCTCTCAGGAGAGCGTTCACCGACAAACAACAGATAAAACGAAAGGCCCAGTCTTTCGACTGAGCCTTTCGTTTTATTTGATGCCTCTAGCACGCGTACCATGGGATCCCCCGGGCTGCAGGAATTCGATATCAAGCTTTTATTTGTAGAGATCATCCATGCCATGTGTAATACCAGCAGCTGTTACAAACTCAAGAAGGACCATGTGGTCTCTCTTTTCGTTGGGATCTTTGGAAGATTGTGTGGACAGGTAATGGTTGTCTGGTAAAAGGGCCATGCACAATTGGAGTATTTTGTTGATAATGGTCTGCTAGTTGAACGCTTCCATCTTCAATGTTGTGTCTAATTTTGAAGTTAACTTTGATTCCATTCTTTTGTTTGTCTGCCATGATGTATACATTGTGTGAGTTATAGTTGTATTCCAATTTGTGTCCAAGAATGTTTCCATCTTCTTTAAAATCAATACCTTTTAACTCGATTCTATTAACAAGGGTATCACCTTTCAAACTTGACTTCAGCACGTGTCTTGTAGTTCCCGTCATCTTTGAAAAATATAGTTCTTTCCTGTACATAACCTTCGGGCATGGCACTCTTGAAAAAGTCATGCTGTTTCATATAATCTGGGTATCTCGCAAAGCATTGAACACCATAACCGAAAGTAGTGACAAGTGTTGGCCATGGAACAGGTAGTTTTCCAGTAGTGCAAATAAATTTAAGGGTAAGTTTTCGTATGTTGCATCACCTTCACCCTCTCCACTGACAGAAAATTTGTGCCCATTAACATCACCATCTAATTCAACAAGAATTGGGACAACTACAGTGAAAAGTTCTTCTCCTTTACTCATGGTACCTTTCTCCTCTTTAATGAATTCTTAAACAAAATTATTTGTAGAGGCTGTTTCGTCCTCACGGACTCATCCAACCAGAAAGCACATCCGGTGACAGCTGTCACGTCGGGGTTTGTACCGTCACCCACTGAGACCGCGGTGGTTGACCAGACAAACCACGACGCTAGCCCGCCACCTAAGTTATGAGTCAGGAAAAAAGGCGACAGAGTAATCTGTCGCCTTTTTTGTTTGTTTGCTTTGTAATCACTCGATGACCAAAAGTAAAAACCCGCCCGAAGCGGGTTTTTGCGTGAAAGCAGGTGAAACTAGGCCTACGGTCTACTCGTCGCGGCCGCTGCAGTCCGGCAAAAAAGGGCAAGGTGTCACCACCTGCCCTTTTTCTTAAAACCGAAACA
+
2274:(%%%&*)))77?A@AJEFIJJIHIJFB8776,('%%%'%%&-<JHEEF@?@@>===E1///A60000;;:;:5,,****.1113422033:&&&')&&(()GGC-,,,//6::@ECCFGFEHEJJIIJJHJJJGFEGIGDIIIDF@=::9=>?==<=AFHA>7B===BAABIA@?@C?ABB0+1/03('''));;944.;<<@AGJEGJ@??;<;:@EED>9888:842137<<<<BEBDCE@B?=<:6('')3@@<CBGB/.-*-0*'%%&'*+'(()477:>BFJIH@BDB:9:BJHDFDECJHHD835,+&'->221****/./1;CE@@@ACG9:9?<8985:78@DG9:::@JFDEHBA@A@56G/,)'(DIDGGCACBGEB<333=HGFGIEDFB44348---->>;;;=1122640003)))9CBC@=22***)*56:::B@=>>?AABEFDDCCBEEDEGD439/?ADGJJGEGJHGEDCA@B@CBAFHDIJJGFGFGJJGHCA:;;A?*JHHHJGJHJJJJIIIIIFJIGGJJJJJHHHFJFEDEIIJJB>=>FJIGIEDCEJJEJJJGE@+)))3989><=>BGAB8=>>=>6567AAA@EEIJEDE@@@CCHJEHGBBBBECGIGEJJJJJJJJJJHJJJJHJHD@A>0//0>;>A>C@B=75/+,'2<88888::/9:>JGFG<<<=....2//.,18;=DCEDCFJJJI?JHCCF<;;:7BDDBA****,()*0*+/.--2))*9:==/...-*((%%'(),++//619:=??@@?@?@BAEJJ@??DD0///6556=?A=97:DGJDFGFFFE=>>>>A;=;9'''$&)**&&'&'(556<?EFFFJ?;8++,?AACHEJGEJJJE63)=65574448@=++,F,'''4+++&$$$%(2:77;<AHJFFHBCDCHIJJ9999669:BBJJBBADB3.,+-+*+,<DFJJJJFEJCJJFHJIGJJB1000('''...6=52224>@?DAA<;<;@0//-)%$$%%&)-.199:954'''(///142221-/**+56:61100/+'&%'')'')*9<CDFFGJJJJJJFFIIJHJJEHJJJJFGJGEA@//04+**)+++1----8968@:=;1?JJJJIJJJFIJJJHJJJJFJHHJFJFDEDFGJGIEFE@>>?A?ACH@JHEFJIGJGFIJJDEDBDC@35764=?JHJJHJJEA@CJJF?=<;;;81)'(('&(++.-.@CCC?>?((&''&)77>CA?===>>=99,,,.,-,,,-,+*+++)%%%%$(*44=CDCCJB@BBGEBAACHHIIDDJG9:8@B;762113---.EFJJHIHJHGIJG==;:3/,--+(((3@BCJJJCBCF@@@@@@?8867338:?>)'''289?@@DHA;::4407@@AECFEJJJJJFHGECAAEFJJFFCAFEDDJJJJJJJJFJJIJJJHJGJJJGCBA97//-)@EC76669>>?;;<JHFGJJJJHHGJJFIJJJ>?JJFJJFDDJFHJHGJDEAEFHJGHJGEHGJJEGGFDA<<<=JJGHA;.+/+''(.H9999JJJJFFGGFJJ885+>>>=?@B;.++///+*&%$%&&&&(+,,/134<>@?>>?FFGD@??AJA???BBGHGEDC877733==@A85557@HJJJJH966@:A?@@CFJE@BJGJJJHJGFGIGEFEDFHJJGIEGC?AF5555?;EBDA@?=4===@=>??7+<<,&'++*---067@?77-,..43/111>EJJDFDB9947/-0,**&''&''',,0<CJJJJJJJHIJIJC>=;6533%%%%,*++,/,'((*==>JJBCECGIJJGJHJIIEEDEJFGIFJJJHJFJJJIIGFIJJGJJHJJJIGJJGJJFHJIFGJFIDGH65444568/,.,/-+(&%%&(')/-)).'''''(('*/-+*%%&&'%%&&''&&%'%%$$&%$$%&'))(&&'&-56:==333JJGD@@@BFGJJJJJ111@AEIGB@A>>>:<<9877,*)**+)+&&&&3556@CJFFGJJFFEIEF@555>DJJHJHJFGED-++++576,*&(&)''%%+,9@@>BCBDE@A**,,,DFHJJJJJJJIFHEJHJIJEGJEBA@;1;;DFJIIHCCBGEEJEHIF.--.-,++,0.-,,,0&%%%%%%%20)()*-')*()()--24;?CFG@@??EEIFFHFJJG=?5555,+,-559;BF68:<6GEEEJJJJJJJIHJJHIDEEEJJJIG@A@@A@=>>;<=<CCF=A=::))()(''(-/014100*+++0015445=6JJGJIC000<:4445556;9::5555>9996445694458;<97779;@CC>999>>>BDE?==>DHJDC:866747887(('-,-02999@A=8=<<7:9-''':;:>>@@BDFJI?=>DJIEJIJEE1//B;++++&%$$$$%.(-./<8,,,,+.02222....//377=>DA@AC==<@D?@@JA666AIJJCEJEACECBDCDJ;943336>;8>>??>,+'')))B>>@BDGJGFFJJGHJJJ=<=<IJFHIHJJJGJJHJGFJJJJJFGIJIJJFJJCBBCG@@966=C300135:<=A?>>++(*++''),01>>A?=::>>>?4332+*%$$$%$%%**)'%%&&%&%$$$*-.0@@@CADEFICJFJDDEC?>>;<=:===CBEJJJ999951.1DF?0000AFJEICDJHEHJJJHJJJJJJJJJJGJJJJGJIDJJFIJJJJIJGDIFJFJJJIJJJJJJJJJJHJJJJEFECFGHEIGJJDCBEF=<550).-,**008:88JGGJJHJJ:=EDC>:98222@D?>?BGE>?BEFJJDDEABBEFGFFHJJJCCABHIEDH<=;;=:(DJHJGGFFFGEGJIJJHJJIJGJFGJEEJGDD:6><=>::;;9<<>>760..&',077<:CEJDDJHJGGJEHE4111DJCCEEFFGFGJJHFFJJJJJHJHJHEDEHFGF?@227:<;;>=@?432287;<<@@@@:::;<<==DFCEDBCCGHE>?>CJDIFFHFDDBEAJFCGFDIJBDAA>>=@AJHE<JDFJEHEDBCF@??>@@@CDCDHFDCFCB=1%%&';AC=>@AFGJIC:05653,;;>EBJIJGIGHJGDJGGJJJDJGJEHEBCDDJJHFCDEJJFJFHJIFG8776992'(()++0+*&&%&&-39?EBBCCEIHHGGEF73BB?=>;=<:50/2=:EDCCC3140<ECCEFHDBCCFEFCCBCCGEBAB@HDEHGEHGJJDCA333>IEEEECBDB@??:&%%%&***+654..,,./4/-.;;633310'''))+*,,6676+,((.,.../=?:@@9:A@@A>A@AHEDAA<<445@AD@BDGFBA545455244583222=86*+,676=(()=@BEB=:BEFC@;:..--1--/000287763344733<=4211*++++@FJGFCEGGE>>?>==<;;;214=HIC@@BD<;9<8766,78=I=8876.-0'&&'**+),%%&*+.130.+%##$$%%&%&+-,++/&&&',*),0:4447:/0++-53-*,,5JCBCD=E=::9:=8443/.-&-/1,+356?+*+&'().4-,,-)%
@Glass_T7V_6_D3_12_3_25
ACAAATATCAGGAGTAGAGCATTCATCAGGCGGGCAAGAATGTGAATAAAGGCCGGATAAAACTTGTGCTTATTTTTCTTTACGGTCTTTAAAAAGGCGGGTGATTATCCAGCTGAACGGTCTGGTTATAGGTACATTGAGCAACTGACTGAAATGCCTCAAAATGTTCTTTACGATGCCATTGGGATATATGAACAGTGGTGTGCCTACAGTGATTTTTTTCTCCATTTTAGCTTCCTTAGCTCCTGAAAATCTCGATAACTCGAAAAAATACGCCCGGTAGTAATCTATTTCATTATGGTGAAAGTTGGAACCTCTTACGTGCCCGAATCAACTCGAGTGCCACCTGACGTCTAAGAAACCATTATTATCATGACATTAACCTATAAAAATAGGCGTATCACGAGGCAGAATTTCAGATAAAAAAATCCTTAGCTTTTTCGCTAAGGATGATTTCTGGAATTCGCGGCCGCTTTCTAGAGTACTGCGATGAGTGGCAGGGCGGGGCGTAAGACTCGACGTCTCCAAGAAACCATTATTATCATGACATTAACCTATAAAAATAGGCGTATCACGAGGCCCTTTCGTCTTCACCTCGAGCACAGCTAACACCACGTCGTCCCTATCTGCTGCCCTAGGTCTATGAGTGGTTGCTCGGATAACTTTCTTACGGGCATGCATAAGGCTCGTATAATATATTCAGGGAGACCACAACGGTTTCCCTCTACAAATAATTTTGTTTAACTTTTTAATTAACGGCCGGCTTGTCGACGACGGCGGTCTCCGTCGTCAGGATCATCCGGGCATCGATCGTACGTCCGGCAATTAAAAAAGCGGCTAACCACGCCGCTTACGTCTGCAGGCGCCACTCGATTCTCGGGCGGCGGATTTGTCCTACTCAGGAGAGCGTTCACCGACAAACAACAGATAAAACGAAAGGCCCAGTCTTTCGACTGAGCTTTTCCGTTTTATTTTGATCCCTCTAGCACGCGTACCATGGGATGCCCCGGGCTGCAGGAATTCGATATCAAGCTTTTATTTGTAGAGGAATCATCCATGCCATGTGTAATCCCAGCAGCTGTTACAAACTCAAGAAGGACCATGTGGTCTCTCTTTTTGCATTGGGATTGTTCGAAAGGGCAGATTGTGTGGACAGGTAATGGTTGTCTGGTAAAAGGACAGGGCCATCGCCAATTGGAGTATTTTGTTGATAATGGTCTGCTAGTTGAACGCTTCCATCTTCAATGTTGTGTCTAATTTTGAAGTTAACTTTGATTCCATTCTTTTGTTTGTCTGCCATGATGTATACATTGTGTGAGTTATAGTTGTATTCCAATTTGTGTCCAAGAATGTTTCCATCTTCTTAAAATCAATACCTTTTAACTCGATTCTATTAACAAGGGTATCACCTTTAGCAAACTTGACTTCAGCACGTGTCTTGTAGTTCCCGTCATCTTTGAAAAATATAGTTCTTTCCTGTACATAACCTTCGGGCATGGCACTCTTGAAAAAGTCATGCTGTTTCATATAATCTGGGTATCTCGCAAAGCATTGAACACCATAACCGAAAGTAGTGACAAGTGTTGGCCATGGAACAGGTAGTTTTCCAGTAGTGCAAATAAATTTAAGGGTAAGTTTTCCGTATGTTGCATCACCTTCACCCTCTCCACTGACAGAAAATTTGTACCATTAACATCACCATCTAATTCAACAAGAATTGGGACAACTCCAGTGAAAAGTTCTTCTTCTCCTTTACTCATGGTACCTTTCTCCTCTTTAATGAATTCTTAAACAAAATTATTTGTAGAGGCTGTTTCGTCCTCACGGACTCATCAGACCGGAAAGCACATCCGGTGACAGCTGTGCACGTCGGGGTTTGTACCGTACCCACTAATTAGCCGCGGTGGTTGACCAGACAAACCACGACGCTAGCCCGCCACCTAAGTTATGAGTACAAGAAAAAAGGCGACAGAGTAATCTGTCGCCTTTTTCTTTGCTTGCTTTGTAATCACTCGATGACCAAAAGTAAAAACCCGCCGAAGCGGGTTTTTACGTAAAACAGGTGAAACTGACGCTAGCCGGTCTACTAGTAGCGGCCGCTGCAGTCCGGCAAAAAAGGGCAAGGTGTCACCACCCTGCCCCTTTCTTTAAAACCGAAAAGATTACTTCACGTTGTGCAGGCTTCCTCGCTCACTGACTCGCTGCGCTCGGTCGTTCGGCTGCGGCGAGCGGTATCAGCTCGCGCTCAAAGGCGGTAATACGGTTATCCACAGAATCAGGGGATAACGCAGGAGAAAGAACATGTGAGCAAAAGGCCAGCAAAAGGCCAGGAACCGTAAAAAGGCGGCGTTTGCTGGCGTTTTTCCACAGGCTCCGCCCCCTGACGAGCATCACAAAAATCGACGCTCAAGTCAGAGGTGGCGAAACGCGAACAGGACTATAAAGTACCAGGCGTTTCCCCCTGGAAGCTCCCTCGTGCGCTCCTCCTGTTCCGACCCTGCCGCTTACCGGATACCTGTCGCCTTTCTCCCTTCGGGAAGCGTGGCGCTTTCTCATAGCTCACGCTGTAGGTATCTCAGTTCGGTGTAGGTCGTTCGCTCGCAGACTGGGCTGTGTGCACGAACCCCCCGTTCAGCCCGACCGCTGCGCCTTATCCGGTAACTATCGTCTTGAGTCCAACCCGGTAAGACACGACTTATCGCCACTGGCAGCAGCCACTGGTAACAGGATTAGCAGAGCGAGGTATGTAGGCGGTGCTACAGAGTTCTTGAAGTGGTGGCCTAACTACGGCTACACTAGAAGAACAGTATTTGGTATCTGCGCTCTGCTGAAGCCAGTTACCTTCGGAAAAAGAGTTGGTAGCTCTTGATCCGGCAAACAAACCACCGCTGGTGACGGTGGTTTTTTTGTTTGCAAGCAGCAGATTACGCGCAGAAAAAGAAATCCATCTCAAGAGGATAGCTTGATCTTTACTACGGGGTCTGACGCTCAGTGGAACAAAGATTACGCTAAGGAATTTGGTCATGAGATTATCAAAAAGGATCTTTCACCTAGATCCTTTTAAATTAAAAATGAAGTTTTAAATCAATCTAAAGTATATATGAGTAAACTTGGTCTGACAGCTCGAGGGCTTGGATTCTCACCAATAAAAAACGCCCGGTGGCAACCGAGCGTTCTGAACAAATCCAGATGGAGTTCTGAGGTCATTACTGGATCTATCAACAGGAGTCCAAGCGAGCTCGATATCAAATTACGCCCCGCCCTGCCACTCATCGCAGTACTGTTGTAATTCATGGACGCATTCTGCGACATGGAAGCCATCACAAACGGCATGATGAACCTGAATCGCCAGCGGCATCAGCACCTTATGCTCGCCCTGCGTATAATATTTGCCCATGGTGAAAACGGGGGCGAGAATTATCATATTGGCCACGTTTAAATCAAAACTGGTGAAACTCACCCAGGGATTGGCTGAGACGAAAAACGTATTTCTCAATAAACCCTTTAGGGAAATAGGCCAGGTTTTCACCGTAACACGCCACATCTTGCGAATATGTGTAGAAACTGCCCGGAAATAGTTGCAGTGGTATTCGCTTCCAGAGCGATGAAAACGTTTCAGTTTGCTCATGGAAAACGGTGTAACAAGGGTGAACACTATCCCCATATCACCAGCTCACCGTCTTG
+
))'&'((&%%&)28++**).488:?JB?>>>33345667952201>;<<=AA@??BBFDCBDADBBB;988?@FJGH>2.:2+(,-0222++*@A@@=21.,..-+)*,*'')555CHHHFHJJJIHFGEJGIJGGEECBDDGJIGIFJEHJIHIEJEF:889EGGJJHJIJJEFFFGJJHGJJJHJIFE3>-,,.000/,,*)(&%%%&**.//69;@BBDDB:65::<A889CCCFJGEJJEEFBBCBIEJEJF6555??-('+,-><;;741112...*,,&%&&)&'10138EGIFFJGJJJFG@DA@@FDDCDFHJFGGGB3,++'*@?AA?===@DJJ///0DDF@@<;<;A@@JEGCFFEEDEHJIIIIGHIGGEJJJFFB@FJBD>?CGIJGJGEECFGFJJHED<;>=ECEEB@DAJJIHJJIJ=>>9/..469:;@===>>/...EGJJJE=CCA<;777733345/689BHJDACCEFGDGFFJGFFBFJFJ?DCJJ;;:2/./1,&''%&%$&&)(*-1==:89==DDFJHIEJHJIDGJGJHGIJJIGFJIA@=BDD@>&#$$$%&&>ECBC<ACBJJFBAABDHJJJJJHJHHGJJJJJJJJGIIGA<78713345>=?@A@BDDJDD==65444444332*(((/.....-+),+9@ABFDCBBFJDDBDGFFFFHJGJJJJ>;:)436@CB@@@@B<<<ACCAFFFF@C?AJIIJHJJJJJJJEJ97DJJJJJJIDHHGIHIJFEEEBCJFJIHEGFGJGJJECBCEGC9;7+++2./0//18:B@DBC;;8)))(//164422015?AAA<<=HGJJJHHHJJCDC5445<56-++345>?BBFHHJEEF:::8444586*)))9JGJGD><;<7<>?E=;:9111166556663770,..///2454AEEIHGIIJABEFHIJ?>=;<98821*)))&&'*((*))*((+18**)*4,()*))(32,)('()()*,+,+,*)&'(()()//88;JJGJHIJJJHGCCBBFJJEFJA>DEADEJB:320*+686:AABABFDCCCDEJJJ@@?))))//;>@ADA@@@EEFCEDB>==A<<DFDDEEH;<<<J@>79977=0.++,*/.3'&&&&%%%%4?EFDA>=;6//-->>GBCFBGDBBECJH@@<<=>GCA@?@:72++25BDDD8677;=::;<FJBIJEJHIHA::FEIFBBA=>>:999?B@BCC9988*)(.7;61034BGJEFCDEEGCDGGGC????@33245@:@ACCICHJFHEEGCEBECEBACFDFFJEECABBAABBDEFHADBBABDCEDBCDBBABCEGEDDGECFCDC@AACEDEBE?AA69A@B?97*000000;;66449???@CC@<<<>BCC@@?A@BAACBA@@A>><:1*')***9=@B@CE@BBCCA@>:::<ABBCHCBBCBJD>BBDIGBD=995233210''()**+2*78<@A@ABCCGB?B8;;<CDDCCDBEE:95,+*+))&&%$&:?B?=?.,6611**+,ABBFDFGEC@>??@JIJJFG<<<=FDFEFFIJDAABCJFCBCEEHGHIGHJGHEABDCDCADA;::;FI???IFC>JJGFJGJFGGHHFIJGFD@<@FICBDDDEHFC8>=>642*+++><<2/.+6ACCECB?C;;8000899;>>753-*%%%%+,')25;;:A??>BDFEEDDCGJDDEDGCE=><A>>A?@>==<<<BA?@@@EECFDFCABJD>8<('''(589?:<;:?CBFCFIGFDJGEECEDEEDGGEGCECBDFHJFDEHA<104-.67789;8///6?<<G?>@?BB@A?@BB@?8=<BEFFEI>>==>@BDHE54455/''((79>>@@JFCCDDDCA?>=>6-())%%$$###$*-178///.('&&&+++-9<>DACABBBGE;::::8CA65568333844'&%$$###$%&&':AABCFFCEDEEFIHHIJHDC22112?<?***1/::;<222HDGEFGHGHJ??DBBBAEA77H@?>>GHFEGIAA6-39:FECHJIJJJFE>>>>EJ?>??GGGGHIJFFEFJJFGJIIHJHICAA::::@CDEFGFEE>:<=++,57<778CB>9876--,.-.521150110/5153-**:0.14-5<B==8BCDGE>>9*((-%.-,02,+++&&++44///0@FEFHJJFFEGE??@BC5443<>?;;<@FEDBDJJJJGHGGE4443;.+))*'$$%%'(%%&9ADIHEIJJIIIGHIGEJJHJ94444,,--CIF96662-++)(''+0-=DFJIFDDDGGA>>?@D@,(&')=DJHFIGDEC=J>A==***=;=0/&&%$%''&)**+39756;B>=;?5566;1.**42156>:7//..2377CA@BC885''''(((///0-**,;?>555578:&$$$$%%(((''(''&%&&%&&-,9::;9985787DE=BCJ@==<?89&&'''('(..037>::97;2EDEB8FJJHEIEDJCA@CBA@=<6-(')69B?6A<;;=B:89<FJHHHGFJ<JJJJIA@99<=HJIFFJJJJIEDDCJIJEEDGHJJJJJGJEIJGIGDDEB....+*&&&$%$&(49++'')),+))*&&'&'*(((.09:@A@BACEFGJJAA>>C8532126CAA@BB=<<<@A:999<>@@?>:=?8<;<=;2<@ACEJHJJJJJJIJJJJHGJGFHJHGFGJIJJEHJFFJFC==GFGFJFGJIGJIJGJFHGHIHIGIIFC@==>E>>>?FJJEGG<(((((''154588CHIJGFE@==@CJJHJJJJJJEBGGGFJIHHIGHHDDEJHJJJGJJJJIHJHJJE@@:>DEGIEFE?9FJJGEIEGE====GDDA@?<<21-.-&'''/17::-,,,.<876189BEJB??@>JGEFH77721/,,++()(*,,'&//01'&*&$##$&)-.3110/./+***,****,,+)&$#%&%,44--12>76547<>8888<**,/,*+((&%&%&))(+%&+(,,)))(//2//****34;>>=<=><:61((()1/0//77;ACBCEACDEJJJIEFEJJIJJIJJJIFJJJJJJGJJHJHJEG=@ABBGHCBAAGIIJJDF6554*))*64(9-***02((&'(.)*3;=?CFFGDEEDEGDGGHA@AC;:::HGD;?>=@:;74'9ACGJJFDBBDJIIHJGJJJJGJ777..--&&&&32779?777760(<=<86669<7755?@BHFJGFEDCDFJDDGHJHIJEFCD<<;9:33412002;5:7778;11&%$$%%%%&&**+''/2>>?CJICDBGJJIIGJIJJFGJIGGC>33343:=?CBFCADD@@CAB9212/../4&&%%'&&->*7**JFJGIJIJJJEJJHJFEFEJJJDJGHGEEJ@<63*()$%$%''+03415DHIJDDJJJJGGJHHFIFGCDBGIEED92---.07:=FGI?<;:-,+,1377=JGH+***9-,5./9:BCEJGBDEEDBDFJJJJJDJIIGHHJIIJJHJJJJJJGFJCDEEIGI;84,*)))(..)))))()/../4/0+'22487(&&&*(%$%%*)'(-&'.,*&&69EFFEFEEJJJGGJJJFGHDHIIJJD==FEA@5555*)-569::;<>>@=;:::)((''&'-+*/,,,****+(('*<<7754($
@Glass_T7V_6_D3_12_3_26
CGGCAGAATGCTTAATGATTTACAACGGTATCCGAATAGTGGGCAGGGCATAATTGATATCGAGCTCGCTTTTTGGACTCCTGTTGATAGAATCCAGTAATGACATCAGAACTTCATCTGGATTTGTTCCGGACACGCTCAGTTTGCCACCAGGCATTTTTTGTGGTAAATCCAGACCTTCAGCTGTCGAACAATTTTATCCATATATACTTTAGATTGATTTAAAAATTTCATTTTTAATTTAAAACGATCTAGGTGAAAATAGTTTTTGATAATATTTTCATAACAAAATCCCTTAACGTGAGTTTTCGTTCCCACTGACGTCCATTACAGTAGAGAAAGAATCAAAGGATCTTCTTGAGATAGCTTTTTTTCTGCGCGTAATCTGCTGCTTGCAAACAAAAAAACCACCGCTACCAGCGGTGGTTTGTTTGCGGATCAAGAGCTACCAACTCTTTCCGAAGGTAACTGGCTTCAGCAGAGCGCAGATACCGAATACTGTTCTTCTAGTGTAGCCGTAGTTAGGCCACCACTTCAAGAACTCTGTAGCACCGCCTACATACCTCGCTCTGCTAATCCTGCTGCATAGCTGCCAGTGGCGATCATGCATGTCTTCCCGGGTTGGACTCGGAACATTACCGGATAAGGCGCGGCGTCGGGCTGAACAGGGAGTTCATCCACCACCAGCCAAGCTAGAGCAAACAACCTACCCAACTGAGATACCTGCAGCGTGGCTGTGAGAAGCCGCTTCCCGAAGGGAGAAAGGCGGACAGGTATCCGGTAGACGGGCAGGTGGAAAGACAGGAGAGCGCACGAGGGAGCCGGGGGAAACGCCTGGTTCTCTTTATCGTCCTGTCGGTTTCGCCACCTCTAGCTTCGACGTCGATTTTGATGCTCGTAGGGGGGCGGAGCCTGTGGAAAAACCCCAGCAACGCGGGCTTTTTTCATTCACTGGCCTTTTGCTGGCCTTTTGCTCCACCTGTTCTTTCCTGCGTTATCCCCTGATTTGTGGTAGCCGTTTCCGCTTTGAGTGAGCTGATACCGCTCGCCGCAAGCGAACGACGCAGCGAGTCAGTGAGCGAGGAAGCCTGCATAACGCGAAGTAATCTTTTCGGTTTTAAAGAAAAAGGGCAGGGTGGTGACACCTGCCCTTTTACGGATGCAGCGGCCGCTACTGGTGGCAAGCCCTGGTTCACCTGTTTTTACGTAAAAACCCGCTTCGGCGGGTTTTTACTTTTGGTCATCGAGTGATTACAAAGCAAGCAAAGAAAAAAGGCGACAGATTACTCTGTCGCCTTTTTTCCTGACTAATCATTCAGGTGGCGGGCTAGCATCGTGGTTTGTCTGGTCAACCACCACAGTATCAGTGGTGTACGGTACAAACCCCGACGTGCACAGCTGTCACCGGATGTGCTTTCCGGTCTGATGAGTCCGTGAGGACGAAACAGCCTCTACAAATAATTTTGTTAAGAATTCATTAAAGAGGAGAAAGGTACCATAGATTGTAAAGGAGAAGAACTTTTCCACTGGAGTTGTCCCAATTCTTGTTGAATTAGATGGTGATGTTAATGGGCACAAATTTTCTGTCAGGTGGAAGGGTGAAGGTATGCAACATACGGAAAACTTACCTTTAAATTTATTTGCCTTACTGGAAAACTACCTGTTCCATGGCCAACACTTGTCACTACTTTCGGTTATGGTGTTCAATGCTTTGCGAGATACCCAGAATCATATGAAACAGCATGACTTGGGAGAGGCCCATGCCCGAAGGTTATGTACAGGAAAGAACTATATTTTTCAAAGATGACGGGAACTACAAGACACGTGCTGAAGTCAAGTTTGAAGGTGATACTCCTTGTTAATAGAATCAAGTAAAAGGTATTGATTTCAAGATGGAAACATTTTTGGACACAAATTGGAATACAACTGTACAGCCAATGTATACATCATGGCAGACAAACAAAAGAATGGAATCAAAGTTAAGCTTCAAAATTAGACACAACATTGAAGATGGAAGCGTTCAGACTAGCAGACCATTATCAACAAAATACTCCAATTGGCGATGGCCCTGTCCTTTTACCAACAACCGTTGCTACGCCACAATCTGCCCTTTGTGGAAAGATCCCAACGAAAAGAGAGACCACATGGTCCTTCTTGGGTTTCACTTCTGGGATTACACATGGCATAGATTACAAATAAAAGCTTGATATCGAATTCCTTGCAGCCCCGGGGGATGCCACTGGTCTGAGGCATCAAATAAAACGAAAGGCTCAGTCGAAAGACTGGGCCTTTCTGAGCTATCTGTTGTTTGTCGGTGAACGCTCCCTAGTAGGACGAATCCGCCGCCCTAGAATCGAGTGGCGCCTGCAGACGTAAAAAAAGCGGCGTGGTTAGCCGCTTTTTTAGTACCGAGACGTACAATGAGTGCCCGGATAATCCTGACAACGAGACCGCCGTCGTCGACAAGCCGATTAATTAAAAAGTTAAACAAAATTATTTGTAGAGGGAAACCGTTGTGGTCTCCCTGAATATATACCTCAGCCTTATGCATGCCGTAAAGTTATCCAGCAACCACTCATAGACCTAGGGCAGCAGATAGGGACGACGTGGTGTTAGCTGTGCTCGAGGTGAAGACGAAAGGGCCTAGTGATACGCCTGTGCTAAGGTTAATGTCATGATAATAATCGTTTGCTTAGACATCAAGTATTCACCCCCACGCCCTGCCACTCATCGCAGTACTCTAGAAGCGGCCGCGAATTCACGAGAAATCATCCTTAGCCAAAAGTTCTCAGGATTTTTTTATCTGAAATTCTGCTTCGTGATACGCCTATTTTTATAGGTTAATGTCATGATAATAACGTTTTCTTCAACGTCAGGTGGCGCTGCAAGCATAATGGGCACGTAAGAGGTTCCAACTTTCACCATAATGAAATAGAATCACTACCGGGCGTATTTTTGAGTTATCGAGATTTTCAGGAGCTAAGGAAGCTAAAATGGAGAAAAAAATCACTGGATATGCCACCATTTCGGATCTGTCCCAATGGCATCGTAAAGAACGTTTTGAGGCATTTCAGTCAGTTGCTCAATGTACCTATAACCAGACCGTTCAGCTGGATATTACGGCCTTTTTAAAGACCGTAAAGAAAAATAAGCACAAGTTTTATCCGGCCTTTATTCACATTCTTGCCCGCCTGATGAATGCTCATCCGGAATTTCGTATGGCAATGAAAGACGGTGAGCTGGTGATATGGGATAGTGTTCACCCTTGTTACACCGTTTTCCATGAGCAAACTGAAACGTTTGCATCGCTCTGGAGTGAATCCACGACGATTCAGCAGTTACACATATATTGAGGAGATTTGTCAGTGTTCCGGTAAAACGTCAGCCTATTTCCCTAAAGGGTTTATTGAGATATGTTTTTCGTCTGGGCGAATACCTGATCGCTCGCCGGTTTTCATCCCAACGTGGCCAATATGAACAACTTCTTCGCCCCGTTTTCACCATGGGCAGTTGTTTTCGCAAGGCGACAAGGTGCTGATGCCGCTGGCGATTGGTACAGTTCTTCATCCATGCCGTTTGTGATGGCTTAGTCGGCAGAATGCTTAATGAATTACAACAGTACTGCGATGAGTGGCAGGGCGGGGGCGTAATTTGATATCGAGCTCGCTTGGACTCCTGTTGATAGATCCAGTAATGACCTCAGAACTCCATCTGGAACTGTTCCGAACATTCAGGTTGCCACCGGGCGTTTTTTATTGGTGAGAATCCAAGCCTCGAGCTGTAGACCAAGTTTACTCATATATACTTTAGATTGATTTAAAACTTCATTTTTAATTTAAAAGGATCTAGGTGAAGATCCTTTTTTGATAATCTCATGACCAAAATCCCTTAACGTGAGTTTTCAAGCGCTTGAGCATCAGACCCCGTCAGAAAAATCGAAAAGATATTCTCAATGCCTTTTTATCACCTAATGTGCTGCTTGCAAACAAAAAAACCACCGCTACCGCCATGCTGTTGCGGATGAAGGCTCCAACTTTTTTCCGAAGGTAACTGGCTTCCAGCAAAGCAGAATACAATACTATTCTAGTGCTAGCCGTAGCTCCACGCCTTCAAGAACTCTGTAGCACCGCCTACATACCTCACTCTGCTAATCCTGTACCAGTCGCTCTGCCAGTGGCGATCAGCTGCATCTTACCGGGTTGGACTCGACGATGATTCACCGGATAAGGCGCAGCGGTCGGGCTGAAGCCGAGGTCGTTGCACGGCCAAGAGCTTGGAGCGAACGACCTACACCGAACTGGATGCCTCCAGCGTAGAGCTGTCGGAAAGCGCCACGCTTCCCGAAGGGAGAAAGGCGGACAGGTATCCGGTAAGCGGCAGGGTCCGAAGCCGGAGAGCGCCGAGTTGGGGAAGCGCCGCGTATCTTTATAGTCCTGTCGGGTTTCGCCACCTCTGACTTGAGCGCTCAATTTTGTTGATGCTCTTAGTAGGGGGGCGGAGCCTGTGGAAAAACGCCAGCAACGCGGCCTTTTTCCAGGTTCCTGGCCTTTTGCTGGCCTTTTGCTCACATGTTCTTTTCCTACCGTTATCCCCTGATTCTGTGGATAACTCATATTACCGCCTTGAGTGAGCTGATACCGCTCGCCGCAGCCGAACGACCGAGCGCAGCGAGTCAGTGAGCGAGGAAGCCTGCATAACCGCGAAGTAAATCTTTTTCCGTTTAAAGAAAAAGGGCAGGGTAGTCGCTTCCTTTACCAATGACGAGCCTTCTCGTAAACCGCTAGCGTTCGTTTCACCTTGTTTTCAAACTCCGCTTTCGGCGGGTTTTTACTTTTGGTCATCGAGTGATTACAAAGCAAGCAAAGAAAAAAGGCAACAGTACTCCTTTTGCCTGACTCATAACTTAGGTGGCGGGCTAGCGTCGTGGTTTGTCAGTTGACCACGAGTGCTCAGTGGTGTACAGGTACAAACCCCAACATGCACAGCTCCACCCCGATATGCTTTCCGGTCTAATAATTGCATGAGGAACAAACAGCCTCTACAAATAATTTTGTTTAAGAATTCATTAAAGAGGAGAAAGGTACCATGAGTAAAGGAGAAGAACTTTTCACTGGAGTTGTCCAATTCTGATTCAATGGTGATGTTAATGGGCCCAAATTTTCTGTCAGTGGAAGAGGTGAAGGTGATGCAACATACGGAAAACTTACCCCTAAATTTATTTGCACTACTGGAAAACTACCTGTTCCATGGCCAACACTTGTCACTACTTTCGGTTATGGTGTTCAATGCTTTGCGAGATACCCAAATCATATGAAACAGCATAGGTTTGGGAACTGTGCCATGCCCAAAAGGCTATGTACAGGAAAGAACTATATTTTTCAAAGATAGCGGGAACTACAAGACACGTGCTGAAGTCAAGTTTGAAGGTGATACCCTTGTTAATAGAATCGAGTTAAAAGGTATTGATTTTAAAGAAGATGGAAACATTCTTGGACACAAATTGGAATACAACTATAACTCACACAATGTATACATTCATGGCAGACAAACAAAAGAATGGAATAAAAACATTTCAAAATTAGACACAACATTGAAGATGGAAGCGTTCAACTAGCAGACCATTATCAACAAAATACTCCAATTGGCAGTGGCCCTGTCCTTTTACCAGACAACCATTTACCCTGTCCACACAATCTGCCCTTTCGAAAGATCCCAACGAAAAGAGAGACCACATGGTCCTTCTTGAGTTTGTAACAGCTGCTGGGATTACACATCGCATGGATAATCTCTACAAATAAAAGCTTAATAGAATCCTTGCAGCCCGGGGGATCCCATGGTACGCGTGCTAGAGGCATCAAATAAAACGAAAGGCTTAGATAAAAGACTCAGCCTCGTTTATCTGTTGTTTGTTCGGTGAACGCTCTCCTGAGTAGGACAAATCCGCCGCCCTAGAATCAAGTGGCGCCTGCGGACGTTGAAGAAAAAAGCAGCATGGTTCACTTCGGGTACCCCAGACGTACGATGATTGCCCGGATGATCCTGACGACAAAGAACCACCATCATCGACAAGCCGGCCGTTAATTAAAAAGTTAAACAAAATTATTTGTAGAGGGAAACCGTTGTCGTCTCCCTGAATATATTATACGAGCCTATCGCATACCCCGTAAAGTTATCCAGCAACCACTCATAGACCTCAGGCAGCGGATCGGGACGACGTGGTGTTAGCTGTGCTCGAGGTGAAACAAAAGGGCCTCGTGATCTCGCCTATTTTTCTGGTTAATGTCATGATAATAATGGTTTCTTAGACGTCGAGTCTTACGCCCCGCCCTGCCACTCATCGCAGTACTCTAGAAGCGGCCGCGAATTCCAGATAACTTCTTAGCGAAAGCGGGACTTTTTTTATCTGAAATTCTGCCTCGTGATACGCCTATTTTTATAGGTTAATGTCATGATAATAATGGTTTCTTCAACGTCAGGTGGCACTCAAGTAATGGGCACGTAAGAGGTTCCAACTTTTCACCATAATGTCGATGGATAGCTACAGGTATGTTTAGGTTGTCAAGAAATTTCAGAAGCGCGAACTAAAATCAGAAAAAAAATCACTGGATATACCACCGTTGATATATCCCAATGGCATCGTAAAGAACATTTTGAGCATTGATCAGTTGCTCAATATTCCTGTTCTAACCAGACCTTCAGCTGGATATTACTGGCCTTTTAAAGACCGTAAAGAAAAATAAGCACAAGTTTTATCCGGCCTTTATTCACATTATTGCCCGCCTGATGAATGCTCAGTCGGAATTTGGTATGGCAATGAAAGACGGTGAGCTGGTGATATGGGATAGTGTTCACCCTTGTTACACCGTTTTCCCATGAGCAAACTGAAACGTTTTCATCGCTCTGGAGTGAATACCACGACGATTTCCGGCAGTTTCTACACATATATTCGCAAGATGTGGCGTGTTACGGTGAAAACCTGGCCTATTTCCTAAAGGGTTTATTGAGAATATGTTTTTCAGCCTCAGCAATTCCTGGGTGAGTTTCACCGTTTTGATTTAAACGTCGCCAACTGGTTCATTTTCTTCGCCCCCGTTTTCACCATCGGCAAATGTTGTTGCGCAAGGCGACAAGGTGCTGATGTCGCTGGCGATTCAGGTTCATCATGCGGCTTGTGATGGCTACGTCGGCAGAATGCTTAATGAATTACAACAGTACTGCGATGAGTGGCAGGGCGGGGCGTAATTTGATATGGAGAACACCGCTTGGACTCCTGTTGATACAATCCAGTAATGACCTCAGAACTCCATCTGCAAATATTTAAACACTCGGTTGCCACCGGGCGTTTTTTTATTGGTGAGAATCCAAGCCTCGAGCTGTCGACCCAAGTTTACTCATATATACTTTAGATTGATTTAAAACTTCATTTTTCACATTTAAAAGAATCTAGGTGAAAACATTTTTGATAATCTCATGACCAAAATCCCTTAACGTGAGTTTTCGTTCCACTGAGCGTGACCCCCGTCAAAAAATCGAAAAAATCTGTTGGAGATAGCTTTTTTTCTGCGCGTAATCTGCTGCTTGCAAACAAAAAAACCACCGCTACCAGCGGTGGTTTGTTTGCCGGATCAAGAGCTACCAACTCTTTCCGAAGGTAACTGGCTTCAGCAGAGCGCAGATACCAAATACTGTATTTATAGTGTAGGCATAGTACGGCCGCCACTTTCAGACTCTGACACCGCCTAGTACGCGCTCTGCTAATCCTGTTACCAGTGGCTGCTGCCAGTGGCGATCATCATCTGTTTCCGGGTTGGACTCAAGACGATAGTTACCGGATAAGGCGCAGCGGTCGGCTGAACGGGGGGTTCGTGCACCAGCCCAGCTTGGAGCGAACGACCTACACGAACTGAATCCTACAGCGTGAGCTATGAGAAAGCGCCACGCTTCCCGAAGGGAGAAAGGCGGACAGGTATCCGGTAAGCGGCAGGGTCGGAACGAGAGCGCACGAGGGAGCTTTCGGGGGAAACGCCTGGTATCTTTATAGTCCTGTCGGGTTTCGCCACCTCTGACTTGAGCGTCGATTTTTGTGATGCTCGTCGGGGGGCGGAGCCTGTGGAAAAACGCCAGCAACGCGGCCTTTTTACGGTTCCTGGCCTTTTGCTGGCCTTTTGCTCACATGTTCTTTCCTGCGTTATCCCCTGATTCTGTGGATAACCGTATTACCGCCTTTGAGTGAGCTGATACCGCTCGCCGCAGCCGAACGACCGAGCGCAGCGAGTCAGTGAGCGAGGAAGCCTGCATAACGCGAAGTAATCTTTTCGGTTTTAAAGAAAAAGGGCAGGGTGGTGACACCTGCCCTTTTTGCCGCAGGGACTGGCAGCAGCTACTCGTAGACCGGCTACACGTCAGTTTCACCTGTTTTACGTAAAAACCCGCTTCGGCGGGTTTTTACTTTGGTCATCGAGTCATTACAAAAGCAGAGCAAAGAAAAAAAGGCGACAGATTACTCTGTCACCTTTTCCTGACTCATAACTTAGGTGACGGCTAGCGTCGTGGTTTGTCTGGTCAACCACCGCGGTCTCAGTGGTGTACGAATTAAAACCCCAACGTGCACAAGCTGTGCCGCCGGATGTGCTTTCCGGTCTGATCAGTCCCGTAGAGACAAGACGGCCTCTACAAATAATTTTGTTTAAGAATAGCTTGAAAAAGGAGAAAAGGTGCCATTCATAAAGGAAAGAACTTTTCACTGGAGTTGTACAATTCTTGTTGAATTAGATGGTGATGTTAATGGGCACAAATTTTCTGTCAGTGGAGAGGGTGAAGGTGATGCAACATACGGAAAACTTACGCTTAAATTTATTTGCACTACTGAAAAATTACCTGTTCCATGGCCAACATCTGCCACTACTTTCGGTTATGGTGTTTTGAAATACTTTGCGAGATACCCAGATCATATGAAACAGCATGACTTTTTAAAAATGCCCGAAGGTTATGCCCCGGAAAGAACTATATTTTTGAAGATAACGGAACTGCCCGACGTGCTGAAGTCAAGTTTGAAGGTGATACCCTTGTTAATAGAATCGAGTTAAAAGGTATTGATTTTAAAATAAAATAGTCTTGGACACAAACTGGAATGCAACTATAGGCTCACCAATGTATACGTTCATGGCAGACAAACAAAAGAAACATGGATCAAGAATTTAAGCTCAAAATTAGACACAACATTGAAGATGGAAGCATACGAACTAGCAGACCATTATCAACAAAATACTCCAATTGGCGATGGCCCTGTAGCTTTACCAGACAACCGTTCACACAATCTGCCCTTTCGAAAGATCCCAACGAAAAGAGAGACCACATGGTCCTTCTTGAGCTTTTGTAACAGCTGCTGGGATTACACATGGCATGGATAATCTCTACAAATAAAAGCTTGATATCGAATTCCTTGACCCCGGGGATCCCATCGTACGCGTGCTGATCAAATAAAACGAAAGGCTCAGTCGAAAGACTGGGCCTTCCGTTTTATCTGTTGTTTGTCGGTGAACCTCCTCGAGTAGGACCGAAAATCCGCACCCCTAAAATCGAGTGGCGCCTGCAGACATAAAAAAGCGGCGTGGTTAGCTTTAATTGCCGGACGTACAATCGATGCCCGGATGATCCTGACGACGGAGACCGCCGTCGTCGACAAGCCGGCCGTTAATTAAAAAGTTAAACAAAATTATTTGTAGAGGGAAACCGTTGTGGTCTCCCTCAATATATTATACCGAGCCTTATGCATGCCCGTAAAACTATGCAACCACTCATAAAGCCTGGGCAGCAGATAGGGACAACGTGGTGTTAGCTGCTAAGAAGGTGAAGACGAAAGGGCCTAAGCGTGATACGCCTATTTTTATAGGTTAATGTCATGATAATAATGGTTTCTTCAAGACGTCAGAGTCTTTCGCCCCGCCCTGCCCACTCATCGCAGTACTCTAGAAGCGGCCGCGAATTCCAGAAATCATCCTTAGCGAAAGCGGGTTTTTTTTTATCTGAAATTTCTGCCTCGTGATACGCCTATTTTTATAGGTTAATGTCATGATAATAATGAGTTTCTACAACGTCAGGTGGCACTCCAGTTGATCGGGCACGTAAGAGGTTCCAACACCATAATGAAATAAGATCACTACCGGGCGTATTTTTTGAGTTATCGAGATTTTCAGGAGCTAAGGAAGCTAAAATGGAGAAAAAAAATCACTATGCACCATTAATATGCCAAATGACATCAGTAAAGAACATTTTAGAACTGCTGAGTAGATTGCTCAATGTACCTATAACCAGACCGCTTCAGCTGGATATTACGGCCTTTTTAAAGACCGTAAAGAAAAATAAGCACAAGTTTTATCCGGCCTTTACTTCACATTCTTGCCGCCTGAATGCTCATCCGGAATTTCGTATGGCAATGAAAGACGGTGAGCTGGTGATATGGGATAGTGTTCACCCTTGTTACACCGTTTTCCATGAGCAAACTGAAACGTTTTCATCGCTCTGGAGTGAATACCACGACGATTTCCGGCAGTTTCTACACATATTCGCAAGATGTGGCATGTTAGGTGAAAACCTGGCCTATTTCCCTAAAGGGTTTATTGAGAATATGTTTTTCGTCTCAGCCAATACCTGGGTGAGTTTCACCAGTTTTGATTTAAACATGGCCAATAAAACCATTGTTCCCGTTTCACCATGGGCAAATATTATACGCAAGGCGACAAGGTGCTGATGCGCCTGGCGATTCAGGTTCATCATGCCGTTTGTGATGGCTTCCATGTCGGCAGAATGCTTAATGAATTACAACAGTCTTGCCGTGGCAGGGCGGGGCGTCAGCATTTGATATCGAGCTGGCTGGACTCCTGTTGATAGATCCAGTAATGACCTAAACTCCATCTGGATTTGTTCAAACATCAGTTGCCACCGGGCGTTTTTTATTGGTCAGTCCAAGCCTCGAGGTATCTAGACCAAGTTTACTCATATATACTTTAGATTGATTTAAAACTTCATTTCATTGAAAAGGATACTAGGTGAAGATCGCTTTAATAATGTCATAACCAGAATCCCTTAACGTGAGTTTTCGTTCCACTGAGCGTCAGACCCCGTAGAAAAGAATCAAAGGATCTTCTTGAGATCCTTTTTTGCGCGTAATCTGCTGCTTGCAAACAAAAAAACCACCGCTACCAGCGGTGGTTTGTTTGCCGGGATCAAGAGCTACCAACTCTTTTTCCGAAGGTAACTGGCTTCAGCAGAGCGCAGATACCAAATACTGTTCTTCTAGTGTAGCCGTAGTTAGGCCACCACTTCAAGAACTCTGTAGCACCGCCTACATACCTCGCTCTGCTAATCCTTTACCAGTGGCTGCTGCCAGTGGCGATAGTCATCTGTTTGCCGGGTTGCGACTCAAGACGATAGTTACCGGATAAGGCGCAGCGGTCGGGCTGAACGGGGGGTTCGTGCACACAGCCCAGCTTGGAGCGAACGACCTACACCGAACTGGAATACCTACAGCGTGAGCTATGGAGAGCACGCTTCCCGAAGGGCGGCCAGGTATCCGGTAAGCGGCAGGGTCGGAACAGGAGAGCGCACGAGGGAGCTTCAGGGGGAAACGCCTGGTATCTTTATAGTCCTGTCGGGTTTCGCCACCTCTGACTTGAGCGTCGATTTTTGTGATGCTCGTCAGGGGGGCGGAGCCTGCTGGAAGACCGACAACACCGGGCCTTTTTTACGGTTCCTGGCCTTTTGCTGGCCTTTTGCTCACATGTTCTTTTGCTGCGTTATCCCCTGATTCTGTGGATAACCGTATTACCGCCTTTGAGTGAGCTGATACCGCTCGCCGCAGCCGAACGACCGAGCGCAGCGAGTCGTGAGCGAGGAAGCCTGCATAACGCGAAGTAATCTTTTCGTTTTAAAGAAAAAGGGCAGGGTGGTGACACCTTGCCCTTTTTGCAGGACTGCAGCGGCCGCTACTAGTAGACCGGCTAGCGTCAGTTTCACCTGTTTTCAAAACCCGCTTCGGCGGGTTTACTTTGGTCATCGAGTGATTACAAAGCAAGCAAAGAAAAAAGGCGACAGATTACTCTGTCGCCTTTTTTCCTGACTAATGGTTGCGGTGCGGGGGGCGGCTTATAGTGGTTTGTTGGTCAACCACCGCGGTCTCAGTGGTGTACAGGTAAAACGCGACGTCTCACAGCTGTCACCGGATGTGCTTTCCGGTCTGATGAGTTCCGTGAGGACGAAACAGCCTCTACAAATAATTTTGTTTAAGAATTCATTGGAGAAAGGTACCATGAGTAAAGGAGAAGAACTTTTTCACTGGAGTTGTCCCAATTCTTGTTGAATTAGATGGTGATGTTAATGGGCACAAATTTTCTGTCAGTGGAGAGGGTGAAGGTGATGCAACATACGGAAAACTTACCCTTTAAATTTATTTGCACTACTAAAAAGTTGCCTGTTCCATAACAAGCTTCACTACTTCCGGTTATGGTGTTCAATGCTTTGCGAGATACCCGAATCATATGAAACAGCATGACTTTTTCAAGAGTGCCATGCCGAAGGTTATGTACAGGAAAGAACTATATTTTTCAAAGATGACGGGAACTACAAGACACGTGCTGAAGTTCAAGTTTGAAGGTGATACCCTTGTTAATAAAAATGAGTTAAAAGGTATTAAGTTTAGAGAAAATAGAAACATCTGGACACGAATTGGAATACAACTATAACTCACACAATGTCTTCCTAGTGGCAGACAAACGAAAGAATGGAATCAAAGTTAACTTCAAAATTAAACACAACATTGAAGATGGAAGCGTTCAACTGACAGACCATTATGACAAAATACTCAAAATGGCGATGGCCCTGTCCTTTTACCAGACCAACCATTACCTGTCCACACAATCTATCCCCCCTTCGAAGAATCCCAACGAAGAAAACCCTCAGTGACCTCTTGAGTTTGTAACACTACTGGGGTTCACCATGGCATGGATGATCTACTACAAATTCAAAAGCTTGATATCGAATTCCTGCAGCCCGGGGGAATGCCACGCTAGCGTGCTAGAGGCATCAAATAAAACAAAAAGCTAGAGTGAAAGACTAATTAGTTTATGTGTGTGACGTGAACGCTTCTCCTCAGTTCAGCAAATCCGCCGCCCTAGAATCGAGTGGCGCCTGCAGACGTAAAAAAAGCGGCGTGGTTAGCCGCTTTTTTAAATTACCCAGACATACAATGGATCCGATAATCCTGACGACGGAGACCGCCGTCGTCGACAAGCCGGCCGTTAATTAAAAAGTTAAACAAAATTATTTCTAGAGGAAAACGTTGTGGTCTCCCTGAATATATTATACGAGCCTTACCTGCCGTAAAGTTATCCAGCAACCACTCATAGACCTAGGGCAGCAGATAGGGACGACGTGGTGTTCGCTGTACTCGAGGTAAAACTAAAAAGGCCTCGTAATACGCCTATTTTTATAGGTGATCTTGCATGATAATAATGGTTTCTTCAACGTAAGTCTTCTCACGCCCCGCCCTGCCACTCATCGCGGTATTTTAGAAGCAGCCACGAATTCCAGAAATCATCCTTAGCGAAAGTTTCAACTTTTTTATCTGAAATTCTGCCTCGTGATACACTATTTTTATAGGTTAATGTCATGATAATAATGGTTTCTTAGACGTCAGGTGGCACTCGAGTTGATCGGGCACGTAAAGATTCCAGACTTCACCATAATGAAATAAGATCACTACCGGGCGTATTTTTTGGTTATTCAGATTTTCAGGAGCTAAGGAAGCTGAAAATGGAGAAAAAAAATCACTGGATATACCACCGTTGATATATCCCAATGGCATCGTAAAGAACATTTTGAGGCATTTCAGTCAGTTGCTCAATGTACCTATAACCAGACCGTTGCGAGCTCGATATACAGCCTTTAAAGACCGTAAAGAAAAATAAGCACAAGTTTTATCCGGCCTTTATTTCATCTTCCCGCCTGATGAATGCTCATCCGGAATTTCGTATGGCAATGAAAGACGGTGAGCTGGTGATATGGGATAGTGTTCACCCTTGTTACACCGTTTTCCCCATCGAGCAAACTGAATCCTTTCATCGCTCTGGAGTGAATACCACGACGATTTCCCGGCAGTTTCTACACATATATTCGCAAGATGTGGCGTGTTACGGTGAAAACCTGGCCTATTTCCCTAAAGGGTTTATTGAGAATATGTTTTTCGTCTCGGCCAATTGCCTGGGTGAGTTTCACGGTTTTTGGTGGCAACGTTGGGCCAATATGGACAACTTCTTCGCCCCCGTTTTCACCATGGGCAAATATTATACGCAAGGCGACAAGGTGCTGATGCCGCTGGCGATTCAGGTTCGTGGTCCGTTTGTGACG
+
-**5996666523349;<117.///7,++))'''&&&'&&&('&''&')*+()/5/668?>;:;>CC7674-,,+++,--1333-()-)((*./...39BE333*((((().0)''(33468@@A=<4+)('&'&&&&''(.--,***(13+**)---/=9.+++)'*+*+(''&'&&-+&&''+*)(&'&%()**.405))))69:<87894..-..,-,,2)..55)))*11448</..07.,,-&%$%$%%&))*(),++('%$%26,+*(''))),++,.*++)*--/*(((1)&&(,/121455)))*671.6735/++*&&&%%%$$((*()*143.-&(.//1.*(&'(%&(%%')*+++,087DDECB@ADGCHBCA<:::ABCFFCFCDJJDJJJJJJFJJJGFJHJIFGHDFIJGE>>?976.++&%&**++,2//3..ECEJHFJ=JGIEEEJJJHFHFJFHEA?ACBBFDFICEBCAA@>2&%%&*(&%()(-5.00033FHCGHCJ<:::5667@CEE?=;98GGJEFFEJEJJJGEFDCA@ABFGECCCCEFDGDJGJJG43/10)(''$$$$##$%$%'&'*-16111'&&&&$%&&-,-+,,*54-,'''())$$$$&((((./-:AC@<<;;22(''&$%&%%%'(''&%$%','&&%$%%(&*(&&&%(),*+)*,'''(7----....311*(&&'*+,/.//478&%%%()(&%%&&&%$%&'&'%$&*,,/;8<<=>A?>>>DCFICBAC?==>BBCC:97,(''&&(&)(&&&&&'((($#$&&(*+*))(),,040.)&%%%)CIFDBB880+***,,,)((.((&%&&()''%%%%&'''%&'/0075(&&&'(+,-//)('(025+)-36;6+)&&'3B><<....5491312<A?A95))))348==..''''%&'&%$####%%%&&.8:<A@DB@@<<=>?DCB@:8/-&&((0/1/0233;;..,,/-0-./05**21'&%%&%&((('(&&%&(+''1)0165777@866688299-,,-*(&%&&$$%%'2)))=<=2211+)))'((68747-=554664...09450059=?CDCFCDJ=4447DF653/,+,?8677A>?ABF>>==>>::62('%%(+.-)($$%$$$$$(46=A555341%%%&&&&%%%%%)%$$&%%%&()'&%'*'&$$&'./42222233::<<?@@@DBGB*''(---5767765779--0012++++81//.*))+/.67@CCFB<;;9:6540..)())'&'+-1..8C:75.,))'(&$$$%$(((.>EE@BECA=**)*.,-''((B7778>>@===<=,++((&&(%%%%((+77632&&&&%%##*568;5545<:;>><<<=A+++46--,,9/-.1284967789877+++-48<@@CEBAA0//15866452234ABDIDAAA?A=61*35ABDFDDEC>BCBDBBADDEDEFC<?;99(&&%%$%%'/:BBADEE<<::;=::2))337694/()00,(26:344322''''2-,---:?CGGEBCBCCGIDDEGFECABFB3332(&%%%)(('((2-/--.44*&&'))4/../*('(,<((((26(88(9ABHE<9:2+*%%%$'4--:>>=96'&%%&&'*-,,)$%$$%&57831111145::<GE===AACBCH@@??DJJFHDEH31+++,.--/.-400.0222355ABE444:<-,*))'))*''$$##)$+/1354::<HDDCCCA42&&''6<DA@@ABBDDFHFHC@?ADGDBCA;;;<ICBAAAA@D?=>>=>>@444BIGCDBAFDHIDCAC><:5/.**,19?DAAC?;::96)(()**.?@<9*))(*,+(%$$$&((((895884)'&%%(8:;;???GFECDBA@*))*(&$$$$$$$&&''%%&&''/07:;@ABBCCEJJCCEHE?@AE;;H;2(((*))&('$$''668BB>.++++94(&'26'8;;>;:;>EA;784&+*(),'''(.0/124447>>@BDEIJFG?>=@EFAECFJDEDCEJFFIJDGCAB;778.*('''''''''%$$$$$%'*((+((''()+,*''%%%&'&'''*+*.9:>>@AA;77CAFBBEAA=<=?C@D9<,*'&&')%##$%&)+6685534----000**&$#$$#&''((024?;5543558;:2//-/..4.*+./012*+0-2-,&%&&$$$####%$$%'.6<<=>@@AACDEAAADJJJHJE@AADDDFG=<=;;EGFHJJ7.***+-++1113:1;=@?:979:>DCB0//)*-&'%%'''),(&''55==GACDDDEHJHEJFFGIEEE::::@>85440/+**-0133443356>BCABAFE@A?;=<>;-''(')$$%&)'(&&%%&%%%&%%&&&*)++**+///07&&&(''**+'/31333333;;99874-(&&'*22--.>B874'//3:ADJDGCDIID<8889CCGJEHJDCDBBB??@DJC>>211145.+(%%$$$$&*.0/01100311-;=BFIFGFA?@BHJJEHJHJIEIGHEBDAA55<?<:99+**+0./0;A?>>@JHGJHECDBEIC@52210005??7864.+(*6:<88630/0155-,)***'&$$$$$$$0A==>:9)())-6.-,+,-+,,-5///+&&''%&$%%%&$$%%%&)))+(('&*,71/'(*+*+.45;;<AAGC<:006=?A8718::4//./,'&$$$$*99/..,.-.)()&%',/+('%%##%&('&*06;@;766;=A@>?770/.//.22DDEEGHHJGHHHJJJJGAABGFHJFI99;=?I76601*(&&2?::8-(''+.((++..1/'&&'+&%%%#$#%)%%&(&%$%&-/<=?AD>?:9;;@2-''+)*--./77441,,--,5665571421((((+*++''''.34*(((0:8443378<?><<=?AIJFJJJJJIGGGJJHEHJJJIGHJJHEFCCD@''())'%%&&&&'&'&%%%%'/-78<BEBGC@AAEJIJFE++++J989DC////GBCACJFEIGEJJJHJJJJFJJHJJJGGGGIHIIJJJJJIIJJGJFJJJHFEGFEJJJJJGJJJJFJGFIG=@JJJIEJJJJHFEIHIHIJJJJ=::BHHJHEHCB877A>8;;9CEFABBEHFG5446?>>&&&%%%$$&&)('()*+67867724296>>=>CBDBEEEHJJGJIHIDJJGCHDGJA<('''??8:>DEIJJJGIGGHG?D+++/..--1.--/;678:+(((/.12016111/%%%&('&&%%&$%%%%&(())))..'&&*''&'&$$%&&&'&&%$&&%%%%,/**''%',,42+*%%%$&('&'''/1),,BGGHJJFDEA4,(&&'&%&%(,511124%%%%%$%%$##%%%$%$%'%%&((*+,,0,((%%%$&'%%#%'/++++,&$%*((*,&&''2245<=<BCBIGACB885562*)((&&&%%%%&))))('((&%$%(///.//-++&&'&&%%%'&$#$#$#$$$$'&%%&&**,//..11374*(('(()*$$$%&(*7::<:::===>B664....89:@DC98658DCGDAAA?@@99:?D::8?FBCA>?>?EFJJJJHCCDJGDA@@@HFJ====BE@;19:*))))<99<899,'&&'2-.,.11,,-/))'''-/10/0)'$$%')'&#$$%&)-.2247466654337888<;789;;7544+*++57@CEAABCJGA**+67AEIIGHJECDCIJICCAACD1--.CC>=>=B=FHJGJHCDCBGIJJJCJGBBB@;52.-,-133422'&%%''(*-38233255,,**-./54112797788A77A@@433225;)&$%%%%''&&,(&'''**))+-&&%$$(-/555+)))0,-*)(((&'%$&&+*))+,+,'%##$##%%'&(%%(%%&%&(*+..*('+.2577344---,3*(&'((&&''''$&%%%&%$$&)()&%$&'('+*.3(&%&/4AA:9892123961+**&%$$$$%&&%&'$$%&&&$$%#%&'(())''()((&%$$$&((%$$$'(/0..1+,)(()&%%'''$'()&%$%$$#%%$$$%,24=0//1;00-%%'%$%%)))'&&+2./02;<555'&&&(&$$#$$(%''%&&%&$$#%'%##$%&(%$$$$%&0/07;::;;A;9667442'&%%%('%(,.,'&'/-)&%&$%''%%''&&$$&&(,*+,9888>?<<;<FA@::/+,0/0,*&'$$%%&'').//)((()+)*'&&&*66446<7;;;=;76/*899A?B?=?>>@ABDABCCBCCBAEDFFDABCBEH@?@>:.(%%%&%$#$&,,***)(&%%$$$%&*+('&%&(%'%%&%&&'&$$$%''*,--1./0C@??=@ECBCBB?..//12332*('$$%%+-3)''&'87331-*&&(''(*=@??<::::;=6587=?BCEB?ACBCFEGGBCCAFCCBA?5.+(()%%%%&)+24BECECBD8787;BBA754210+,,)*('(),('%%%%$%''')*/78979=9883-.00,*)'%$%%&(%&%%&')-%&&&&%%$&'$$$$&%((%#$%%&&---.789::::7779;;;==8651+****322135=<;866842//++)%$&))*,,)&&'%%%'))'&$$%)''''(()055999-**0.&%%$$$$'%&())'('$$###$####&'(&(('&$%$$######$#$$$$&'()&'((/&'++/*&'+-)$$%*(')%*/000.-.,.1/('(+*'))'()+/./278>>?>;:<=F@?@ACDD=@BACGFD87&&%''&$$%##$%&)'''$'%$%$$%&(+,-)**8?@>::98;:9;97,+,,888=.)$#$#&$$%$%&$$$%%%&&-556>>?@==85('(+--2678;.--,,+)'&%%&(%%$&'&0*+++32355612**'$$$%'%%$$%&&&'*00-0,-,/355569@@?AAAACC?>ACFFBCA@B???>BAAA@??@?>????@@BC@>=<<<<=>?=<<>??>;;<;:::;@DG;9877::=<>?>761323+(&&)+(&&'*,410006758:4211..(()&&&:9;881-,,,/..''&'&)))-322113233;<<;7555<=>::9377300''+++-,++,-344:54888;@BDA>>==??@A@B@D?=>>@CCCECFDDBAA?<<<>=,,,,599;:;<?>4555?>>=FAAAA?BA?B?54////../:;<@B>,++,7/(%$%((,+.)(*'')+;<<989:2//00@100079<;88>=A=>443934248=@B=;667><*('''.)6678:>:9:88:;;<=CBABAAA???AB>>>=@@?>=;:::>@DCAA@B@>:9::?<<<=A??????>?>@@@A@CICA@>C>1.1--8BCC=;9+++/1>==?9:6(982290/...;<<<))))/./.-/03-,)))))+($%&()*;===7778;=DHB9874213.&%%'*$$$%&'249JJFCBAB?@?AFE@?=>A@@@ABCJIGEJ<99BEJCHGFJJIHGJFGJFDAB544952/.,+)++//0?-,,,-C>==<?=<:<@A?BA:311156*((((('((*,.++'())2452213574=94:9:=?544?96444?:B;877<@@AAACDC;:::CD83233367:=:@>@BDDCGJEH11?C<=&&%%&(+))*,+++-,++,0..54459;;;=B?884'''(&&'+((1,()/./.0,22G@@>CJGGJJFJEIGJECFJJHGJIJIJJEHDJFHGDFD???FIJBC*'&&'%%%)-,()%#$$&($$&',-34467?99::;@9-,--<AAACBC:9;@@,+''*001400,0.../-,,.1=+***)(&&&&5891001??3222420+**(&&447?@;,,,,,(())'##$%&&&&')+*,,)))*()&%$$%$$%%$$')*,+,)(((99;>D877)&&(()'(&')((**,+*..,,,-80//010//=?AGEHFJIBFABDBEFGHDED...0DDDEDEFEJDGD>;;44-,,,.,,62000.481))(,5<??>@ED;92(&%%&&''0/0+014331524778222*)(((()))))*+(&$%&:@@8777((((AE7777HCEFG@?=<??BC@AAA@>?>=432)'&'(+,*'(+'(&&&'&&%$$'.03389;>.-*)(-+,-.0//889>?BBEJFEEDDJHD?22211JH@@@ABB@7;AAAJJBFCGD?=@;<CEACJJJGFJFJGHA655FHHJEEHCBA?A@B98('')(&&&&%&)(,48>>A<1&%$&%%&+8??A?@88:AJEIEACBBDBADABJFJHEFFGDJJJJCAABABBJGFEFJA@AJIFFJHFJIEACCE,,*'%$%'*(''')'**-..&&&&...1))*=,,,-51135464+++:580+)''())++,+''$$$%#$$$#$$%&(%$%%%%%$%./0010-,+))''&%''3(%%$&'%$$##$&)&&&&+%$%%(),58AFJBBCEEEIFIJFEB?EB@AB<<;;<9<99@=GIBCC>>==@??DGEICAAABI+))))*)%%%%),++**+'&&&(('#%'/+)'&&&04:874***)247BA???BFC<9-)'&(&''('),0/)'%%&-14323653+*+-**())*+/23312--,,+,-,('%&&'*,'%'(-..,./1//9ACGEAA?2-)()/339667---,.,,.)))&&&(;<889AEB@@=:99,,,,.-..CJ>==>B5457ADHJHFCECJGJIHJJG<<,(EJDDJAAABJJJJJGJHJFJJDEDFJHJEIGEIEEHHJJHJ4445B@??<D43+7<GIGFJFC555868BB@FG:77))25434789GFGDIGIGHJICEHGJAB@?DBD::::1)&(->CHEDFDHEE>:766533,+,,5;.'&%%%#$%%*.,.*-,,-//'&&&00'442//0;?==>?DA?=;3/(%%$$$$$$%$$%%%(**+5417997/C974;>+++9,,(''()((+((,()(&&''()114000/345<977333-&%$%/3<>:::9:51.-1...+++)*&%$$%%'%%'&&&&$&%&%&&'(<==<=?@@BEJCFHGGFE>=='&%%%&&'''+,,223;?@ADJF<;;==<;6440/-0322,*)**)('''&))+(+-/0//121,(,--00269=?@IEJIBA@?=(''&)11&'(('(/,((),..001679:;;.-.-;?@@877589>;;9:BBB@00*(((%%&%(&&,101/./-)'&&&%&%%&&11)>ABEJJBJ@<=;;7:449;6001DHEDJJIFJJJ::9.-,--19)'&''*)&((0/%%&$%%&')(&&)4,+**+87.-,/334<::B??CADGHIJGJGJGEFJEEDEICGGEB;<<?C@@>553112('')+24/0/1--8/..,&&&11'%'(/)'(+.)))*++,+-.-<@GFCEEHD@DFEIB@??CEGEC?C>?CC211CBAFDJJJJHJIHFJJFJDDE@:9:=83240/('0*/51113//878:9:<>1.,:7979>EJHJJJHJJFGDCAACA@@?B::9622/..-,,-+(&&&%&((''&&))(&&&&')()+*+(((,***(+**-(&$&$&$$$$%%%(&))*'%%&&%$%%++)*+CBADEIJJJFGJJJJJI@@CFBD991'&&'/4455*))*0:544320--'10)*)(((.--4=@ABAFBAB@CGCCEEJB312@>>545)))))((=@AAC:::DJGC@44431''-'(3;><:6643233522393323;++++**(&('$%%&%%%&()/022,+,,,;//0==JFJJGJJHGJGHIFDAC@?BCFD@EHJJHHJGJDEIGJJIDGHDJHJI;:98?C@?-,,+02)%%6;==?@@@???:=4***.)''(DJJGCA--++--054338::?<<<<A;>>ADCCJJJJCFGDIIJJJJIEDIHJJJFJHJJJJJJJJIIIHGJJ>*))%%%;=@@9777::C@@>=BDJJGA?A64545:;@JHJJJJHJIJ51../322457CDDIJJJJHJJJFFJHJHGJDEJGDBBE<><2683@FGJHGHGGJJJGIJJGEEB?@DFJHII<=;8=1/)))*.=2-<<=>>>>DCB?@:A<<<712:33229:A@BCHFFB;::;;EABF?9/,*(''(234865=7C@<=<B@@BBBD;<11:@E:;:7878E@99:AJJ?BDCB6DH?F?>>79?CCHDDCDBBD?>''<?C8?<A,+))(''&&+**.*)())())*''(%%%&((&'*(((+)'&&&(()*+0-45558657@;822//039:<><=>>@?AADE<<6>?>970/<3=<5440.--/%$$$%&'&)./2/+(()--.;5/./6667,''))),*)*())&'(((&''(*,,'&&*()*)*,,1101/322.%%$&%(*)*,.10115558100288FDGJFIHEH<<::89:%$$%$$%%&&$##$#%&&'20.-.)**).,,**+'''/--*)*''''(((440-..867,412:<=H/,,+.4>:B10/1//)((''&&&&-&%&'**,844=>CEBB;-,21120-'''()((,411((),/223/-&&&%(,%%%$%%%(0//-386789BBBDFCF<>;978/.(&&&$%&')*)677=?@AEFGFHDJGAAA@JEDDF;;::=:;;FFCBCIFGIJJIJHGJJIIIIGJJ5555B>?AAE97669C@@<;80,&&&'+3>@EFA??@FFJIGGJA'&&-7B))))<ACCCAC6FA?@B///-''&)+1..<;<>?<3'''400+()((''''*-/5,++),,-%%(;=?A><7((&&<;;<<<JHJCFHCECB;<954+&%%&(&%*+-)))-77510-(((('(&10.3*%&')&(***,(().0.(('&'&'$%#$('%%&&(,.8,,,3;1..08<<=DCGCCEBDFDC?>E:IJBEE9878?A@@@BA77GJEFEEEFA?@2;60.')*'%%()&$$#$%#%&&&&$%('(''*0+*(((-.//)(('*)&&&$'&*)&&&'&&%#%'%%&&'''(,00115;7../+(&$###$&'&''%+,'))&&&)58DA6///22588>BC?=?@HBC9555-,))&%$$'%..00////01...0122<DGJJJJIFEFCI?B@@?000+,-67769**)).6240()()')('&%%$$&(6<@FEJCA<458:8/--,,-&&11---,216==9;<=;;==@443561121/04/-*'&&*-,./07;<=@:99///0//..::>@?@@9:0///((()0//35;9:ABDDEB;;1,***--.10/.---'#$%&)410276--3312*)))-+,,,10/'$#%%(/744573*)*+798>2...-,**70-,-+*+++'+%&%&,1400/147=:????D7-,,++*(''&')&&&%(&''*+,+)&&&'(('''(**++0-/23,++,?@AB8778;:/212----2361,%%%$$$%%&&&')))2125D@?@<BA@11120/.2222..22261/''''220154458?<<><:100+///668:;9:::76-')*+)()/39>FGIIJFJJHJECGFGIJFJJHJDIEFICDIJJHBBBDJ?>>?JJHBB/...==4543876-''(**)2+.:=BA<<9<11-+,310''$$&'')*))%%'))('''*%%%)(('%&$&$$'(*+)(((.68==>>110*&%%$%'')'),)*+)'&%%&-830/10)('&'(&&())/09<;=BDFJ><1/.--(()<<<<JFGJFJJJJJJFJHJDB9*)(()''(*/.,,-/,,)''',-..677AB653/;@@BIFDDGGJJJHHD:8898D44443338<<CA?>>JGHJIJJJEFJCBI>::@85.)'&''((,;>?8524111733/'+*)**96622000,-.//3ADFJIGGHIJJJGJDD9/..06344///%%%&')()'''*5<><21821;:8995)'*'+5778;:;?8778<78-+5*1.-*+*(((&))*+,669<3.-3..IBDCEFHFFJJJEDGHAH=(''')*888;;@BCJI899:>GDIHEGJHJGGHJJJJHEEFHHBBC>1012))**+,'(%$('%%%&(()((1123*6'''(*&&&,57<CA?9:::?)(')%&%%%$%%&&''%%%%((())8D;;;9>?;8887842,&&&&'&&&)227:>=@@BEFFJJGIJJEFEJGEFABBFJJI>JJIIIJJFHHGJFJJJJJJJJJHJJA@7('&'-04457----1/('',(''(+('%%'1234CFJJE@@?@G>?>==////DJC@:::BGGCF85:?<<52000JEGDBDB>:98:9?C652***+2.+++411.4=ADDFFDJJIJHHD=<<=D?=>9,,,,844493.-+**.66;=>AAFDGJA;35>BCBDIED21-,'()+*)*.168<:8:754++--2,)))'%%*@632238;BBBCDEJB89:AA>4288+*))&&')===??@HJGCBAA@75878;:9*)))/002.-(&&&*/00/CCCEJ<<=<JJIJI,,**.1'''(&&&'(%%&&%%$%'(-.49*))+2--.0**)*/.../)),,9:=@DEECB@@?A?;:99><<..,*+4>====DACCCF9999IJJHJ<<<A;C@???<<=@AFDIGJJCBBDFCC@AECB@AI;GEDJDD333(((&+,**(%$&*+*(((.,,,55''$#$$&(,104713755545***,''+))))./59.?G=+***DEC@;;</....&'*.432((()BC>=>?7))&%%%)%$$#$$%&%%%)*'(,.----29;110//6('%&&%&%))-.1./-+*)*&%$%&,.)AACFECB?<<?DJEJ?7+)>345>A>AAAJ<<<>6/.&$$$((&&'%&&'01-+*(&&%*.6:<8..--)((-5../122-.--2))))0**)())%%&%8BCB@>??DJJF@@JGJCGJDGEJCCFBAAA?BBAC?<==B=>7622445::44;;4./1+*((('***((*./0678DFHF>==;===ACA?>;<=>JEJJEEEJDDDFJJ;;7789222.../>;880---,.20=A@;9::;FHEHFDJIJEIHHGEH?FGHJHHJJFFHHHJE;;<87...4>>C=;::=42226/--1779@BH----I;;;;AD@=>A989:GDEE3334CDJJFGDGJJJJGHFGJIHGHIJJCCDDJF>=ACJCDDD***('&%'(0<AJFDGGJJJGEJJEHD==;5.,**)+1201**)))))(**'/-,--.//0:<=>=?@=====AG1HCJJEGJJJJJHJJJJGDBAAHIGJGHEIJHFC=<<=DJIJJHIJHGJJIDAA<;;<C6444*)))3,+(()((,+,,)(),,/237<@BEDIHDEGJC@*''&%$$#$&*+-))+(&&&&(%(%&(%%))**+356;DEEJHEDBHJA;1//.BJCEJFGFFDJH44,,-33=:8997*)./JIJJJJEJFHJJFJEHIHJGEAAAAJ9JJIJGHHJJJECG>?>?HJGFHGIJGJJHJJJJJJJJJJJFIGJJJGEG@:9;;GBABA;:;45>1+))())*($$#$$$'))()(*3+3345;EIGGGDHJJGJEJIHJIFGEHGDCHA?CIJJJJJDB@@ADF89884,+**0@BDBGGB=<8//.00069DDHJIJGJFGIEGFHGJEGJJJEGIE???DJJJJ@?>:::967<<?@@?:;=?EDDEI;;;;BC99>=<:7/,+(***?FHJFJJJJGHFCCCEFGJEFIGJFJI7777F*))*<8/./255:>>?@BC<>=?CDDCBCD4432;/1,984001''%%.-)&&'-08;=><4448;@-.:89>DDEDDHJ>>=>9754434347=<(')/(&'':9;<2201599998.(&++///3,23456;?>>AJEEHHHDEEFDDBCBEDFGCEFJGEHJC><9-))((+++,-1::6764:77A>55463--)**'%%%%$##%%''&&()))'&%&)%%&&((///0-))'''&$$%,*:8,,,,/..-+--/44200.*)*,+*+-,+*('&''&%#$$)*,.32,++++15:<<;99887:/;:9;0/1++**)'(,-.,-/-+*+-671112A>>774418?<4<;<743/)9@BA?A?;<2*)'*,05=CHDCABB>>>>HJHJHHFIA@A@9475462--111@CCJIEFCAACEFGJJJJIEEEJJ>==>IJJJDJHJGGHJCBBC111180855-++4111146BA=>?ABFEJIFHIFFJHGFHJEJJGFIGJIJFF@7:-570*7??HJFFFGHHJJGEA?*''051*)%$#$$$%$*()%$$%&'%%'%*)))*.,(,&(8CBCJEGJEIIJJGHJHIHEHJGFJJHHGH?>>>GJFGGCABC1('&,1,,,,-**1.*((+*+**88=>62*::<FFI::3.,*'(((36<5448996688:==@EJJJGJHICCBDGHJGFA9532242556?410+)($%&&&&*;>@JJHCADCGGA?;54601112/03411146'?@EBCA55-(%%%''&&%'&+))*&$$%/)((&$$$),77++++=>=@CDIDA@?>>?DFGJGGE??:;<;3)%%&(,*+--.:4+****3+)((,7322454:5/-+*+&&%%((((123:<5(%%%',-13455455*'%%&)8::666.++*.'''''57<7,,)(%$$$%'(,'&&%%%&'*$%*655576---.467::9855400-----1;>>@@@<<<=CB@C=<;:7..)())*)1871()()'*)&)-.+,-++*.1/.-+&&'*(((,///4++-('&%%)&(&&)(()&&&$%,.*)&'&'),..789((()((&'.('(&&%%'$((''(55-++*+59<<====@ACEEE;:<2<00/1/-(%'''&%%%%%$%$('()%&'')(*-767990//21&&'(.-''%##$)$$&18100&&%'$##$((*((&%$$&%%%&&&'('%%&'()+,'%$$%$$%%((/5/.+,-.//0C2+****---02211343<>:9:BAC@?@JEFDGJEFECGDEGF><=<4330=>?=720,6001-+-+.))%$$$&$$&&&$%%&())+==999000.,,.942+--*******<<<><??:==?@=;6>9;:;?JGB=<;?>=978621-15/&&&&++--/574&$&%&'&'())()($$'*343//.2340002770+*%$$%''3//:?=>>BJJ@@@8999>93122434?@A::CFC:99556784485;::;9;<<EB88*(((**'&%$%()9:77763.,,,3310)-**((&()),&&'*7899;>65---,((***)''))46@7777772013;43.&&%%%'&%''&'(&'$$%%&'(//322236=8;;333(((*((((&&())/2<A0//..,,,2395558CAEFHDEGFB;('&$%&/+&$$$&()./,,,<9::DDHFJIJJJJEIA?:::<>;<'''',0/3769<;<JJFJJIJJIJJJJJJJBCC7777EF?955999JJHFGJFJJJJJB@???;3233B;BB::99>711.((''%%%&'-).063467;BBBFC///1><:<?@BEBEIGFGGDJJ?F3*'''64-'''''(())'+54465-++**,*)(%%%&34...778<:@BB9956DJHHJHJGJJGIJFJFHJJIJJEJJJIIJJJJJDBB899DGJJJJJJHJJJJHIJGJJJHDFIAA9:C7((((7;;:7797:::8:833001...%$###%&%%&),0&$$%&'.14.46::52(78CHJJDJJJJHFGEFDEGIEJHJJEJFFEBDBGE=<<0+*''''$%(*446:9:(((()((%(*'''()*)/.(**))''))./.024=84--.AA@@AFIIEDB=77=>JJCBDCH=6.../02+.679>@@AHJFJF9*(+:4****001++'''&%%$%+'''%&&((,.56A<0000AAA?C===?DAA747/*@CDGDIGJJIHJD=JJIHJIJIHJJJJJJJHJGJJIIJJCABC===FJHIGDA?AA@AGHIHHC66:DJHDJJ88846669;:::=?@EH51014-'''*''&'&&&'+,,.(%$$%'%$&%%&&',1)'%$%(&&&%&&&''',)(()*'%%&,--01,000?CJGCJBGJJJJEJJJJ<<<>JIJJIJJEFIHJJJIJGFHJEFGDGJJGHJJFIEFFHGHEEEFDD-,,-5:4**&&&&()((-,,))*'
@Glass_T7V_6_D3_12_3_27
AACTTCATGTAACAGCTGAGGCTTCATCTCGCCCGATAAAAAACGCCCGGTGGCAACCGAGCGTTCTGAACAAATCCAGATGGAGTTCTGAGGTCATTACTGGATCTATCAACAGGAGTCCAAGCGAGCTCGATATCAAATTACGCCCCGCCCTGCCACTCATCGCAGTACTGTTGTAATTCATAAGCATTCTGCCGACATGGAAGCCATCACAAACGGCATGATGAACCTGAATCGCCAGCGGCATCAGCACCTTGTCGCCTTGCGTATAATATTTGCCCATGGTGAAAACGGGGGCGAAGAAGTTGTCCATATTGGCCACGTTTAAATCAAAACTGGTGAAACTCACCCAGGGATTGGCTGAGACGAAAAACATATTCTCAATAAACCCTTTAGGGAAATAGGCCAGGTTTTCACCGTAACACGCCACATCTTGCGAATATATGTGTAGAAACTGCCGGAAATCGTCGTGGTATTCACTCCAGAGCGATGAAAACGTTTCAGTTTGCTCATGGAAAACGGTGTAACGAGGGTGAACGCTGTCCTATCACCACTCACCGTCTTTCATTTGCCAATAGAAATTGCCGGATGAGCATTCATCAGGCGGGCAAGAATGTGAATAAAGGCCGGATAAAACTTGTGCTTATTTTTCTTTACGGTCTTTAAAAAGGCCGTAATATCCAGCTGAACGGTCTGGTTATAGGTACATTGAGCAACTGACTGAAATGCCTCAAAATGTTCTTTACGATGCCATTGGGATATATCAACAGTGGGGCTGTATGCAGTGATTTTTTTCTCCATTTTAGCTTCCTTAGCTCCTGAAAATCTCGATAACTCAAAAAATACGCCCGGTAGTGATCTTATTTCATTATGGTGAAAGTTGGAACCTCTTACGTGCCCGATCAACTCGAGTGCCACCTGACGTCTAAGAAACCATTATTATCATGACATTAACCTATAAAAATAGGCGTATCACGAGGCAGAATTTCAGATAAAAAAAATCCTTAGCTTTCGCTAAGGATGATTTCTGGAATTCGCGGCCGCTTTGTCGTACTGCGATGAGTGGCAGGGCGGGGCGTAAGACTCGACGTCTAAGAAACCATTATTATCATGACGTAACCTATAAAAATAGGCGTATCACGAGGCCCTTTCGTCTTCACCTCGAGCACAGCTAACACCACGTCGTCCCTATCTGCTGCCCTAGGTCTATGAGTGGTTGCTGGATAACTTTACGGGCATGCATAAGGCTTCGTATAATATATTCAGGGAGACCACAACGGTTTCCCTCTACAAATAATTTTGTTTAACTTTTTAATTAACGGCCGGCTTGTCGACGGCGGATCTGCGTCGTCAGGATCATCCGGGCATCGATCGTACGTCCGGCAATTAAAAAAGCGGCTAACCACGCCGCTTTTTTACGTCTGCAGGCGCCACTCAATTCTGGCGGCGGATTTGTCCTACTCAGGAGAGCGTTCACCGACAAACAACAGATAAAACGAAAGGCCCAGTCTTTCGACTGAGCCTTTCGTTTTATTTGATGCCTCTAGCACGCGTACCATGGGATCCCCCGGGCTGCAGGAATTCGATATCAAGCTTTTATTTGTAGAGATCATCCATGCCATGTGTAATCCCAGCAGCTGTTACAAACTCAAGAAGGACCATGTGGTCTCTCTTTTCGTTGGGATCTTTCGAAAGGGCAGATTGTGTGGACAGGTAATGGTTGTCTGGTAAAAGGACAGGGCCATCGCCAATTGGAGTATTTTGTTGATAATGGTCTGCTAGTTGAACGCTTCCATCTTCAATGTTGTGTCTAATTTTGAAGTTAACTTTGATTCCATTCTTTTGTTTGTCTGCCATGATGTATACATTGTGTGAGTTATAGTTGTATTCCAATTTGTGTCCAAGAATGTTTCCATCTTCTTTAAAATCAATACCTTTAACTCGATTCTATTAACAAGGGTATCACCTTCAAACTTGACTTCAGCACGTGTCTTGTAGTTCCCGTCATCTTTGAAAAATATAGTTCTTTCCTGTACATAACCTTCGGGCATGGCACTCTTGAAAAAGTCATGCTGTTTCATATGATCTGGGTATCTCGCAAAGCATTGAACACCATAACCGAAAGTAGTGAGGGAGCAAGTGTTGGCCATGGAACAGGTAGTTTTCCAGTAGTGCAAATAAATTTAAGGGTAAGTTTTCCGTATGTTGCATCACCTTCACCCTCTCCACTGACAGAAAATTTGTGCCCATTAACATCACCATCTAATTCAACAAGAATTGGGACAACTCCAGTGAAAAGTTCTTCTCCTTTACTCATGGTACCTTTCTCCTCTTTAATGAATTCTTAAACAAAATTATTTGTAGAGGCTGTTTCGTCCTCACGGACTCATCAGACCGGAAAGCACATCCGGTGACAGCTGTGCCACGTCGGGGTTTGTACCGTACACCACTGAGACCGCGGTGGTTGACCAGACAAACCACGACGCTAGCCCGCCACCTAAGTTATGAGTCAGGAAAAAAGGCGACAGAGTAATCTGTCGCCTTTTTCTTTGCTTGTTTTGTAATCACTCGATGACCAAAAGTAAAAACCCGCCGAAGCGGGTTTTTTCGTGAAAACCGATAAACTGACGCTAGCCGGTCTACTCGTAGCGGCCGCTAGATCCGGCAAAAAAGGGCAAGGTGTCACCACCCTGCCTTTTTCTTTAAAACCGAAAAGATTACTTCGCGTTATGCAGGCTTCCTCGCTCACTGACTCGCTGCGCTCGGTCGTTCGGCTGCGGCGAGCGGTATCAGCTCACTCAAAGGCGGTAATACGGTTATCCGCCAGAATAAGGGGATAACGCAGGAAAGAACATGTGAGCAAAAGGCCAGCAAAAGGCAAGGAACCATAAAAGGCGGCGTTTGCTGGCGTTTTTCCACAGGCTCGGCCCCCTGACGAGCATCACAAAAATCGACGCTCAAGTCAGAGGTGGCGAAACCCGACAGGACTATAAAGATACCAGGCGTTTCCCCTGAAGCTCCCTCGTGCGCTCTCCTGTTCCGACCCTGCCGCTTACGATTCTGTGCACGTTCTCCCTTCGGGAAGCGTGGCGCTTTCTCATAGCTCACGCTGTAGGTATCTCAAGTTCGGTGTAGGTCGTTCGCTCCAAGCTGGGCTGTGTGCACGAACCCCCGTTCAGCCCGACCGCTGCGCCTTATCCGGTAACTATCGTCTTGAGTCCAACCCGGTAAGACACGACTTATGGCCACTGGCGGCGGCCACTGGTAACAGGATTAGCAGGAGCGAGGTATGTAGGCGGTGCTACAGAGTTCTTGAAGTGGTGGCCTAACTACGGCTAACACTAGAAGAACAGTATTTGGTATCTGCGCTCTGCTGAAGCCAGTTACCTCGGAAAAAGAGTTGGTAGCTCTTGATCCGGCAAACAAACCACCGCTGGTAGCGGTGGTTTTTTTTGTTTGCAAGCAGCAGATTACGCGCAGAAAAAAAGGATCTCAAGAAGATCCTTTAGATCTTTTCTACGGGGTCTGACGCTCAGTGGAACGAAACTTCACGTTAAGGGATTTTGGTCATGAGATTATCAAAAAGGATCTCACCTGATCCTTTTAAATTAAAAATGAAGTTTTAAATCAATCTAAAGTATATATGAGTAAACTTGGTCTGACAGCTCGAGGCTTGGATTCTCACCAATAAAAAACGCCCGGTGGCAACCGAGCGGTTCTGAACAAATCCCAATGGAGTCTGAGGTCATTACTGGATCTATCAACAGGAGTCCAAGCGAGCTCGATATCAAATTACGCCCCGCCCTGCCACTCATCGCAGTACTGTTGTAATTCATTAAGCCCTCTGCCGACATGGAAGCCATCACAAACGGCATGATGAACCTGAATCGCCAGCGGCATCAGCACCTTGTCGCCTTGCGTATAATATTTGCCCATGGTGAAAACGGGGGCGAAGAAGTTGTCCATATTGGCCACGTTTAAATCAAAACTGGTGAAACTCACCCAGGATCAGCTAGACGAAAAACATATTCTCAATAAACCCTTTAGGGAAATGGCCAGGTTTTCACCGTAACACGCCACATCTGAGAATATATGTGTAGAAACTGCCGGAAATCGTCGTGGTATTCACTCCAGAGCGATGAAAACGTTTCAGTTTGCTCATGGAAAACGGTGTAACAAGGGTGAACACTATCCCATATCACCAGCTCACCGTCTTTCATTGCCATACGAAATTCCGGATGAGCATTCATCAGGCGGGCAAGAATGTGAATAAAGGCCGGATAAACTTGTGCTTATTTTTCTTTACGGTCTTTAAAAAAGGCCGTAATATCCAGCTGAACGGTCTGGTTATAGGTACATTGAGCAACTGACTGAAATGCCTCAAAATGTTCTTTACGATGCCATTGGGATATATCAACGGTGGTATATCCAGTGATTATTTTCTCCATTTTAGCTTCCTTAGCTCCTGAAAATCTCGATAACTCAAAAAATACGCCCGGTAGTTGATCTTATTTCATTATGGTGAAAGTTGGAACCTATTACGTGCCCGATCAACTCGAGTGCCACCTGACGTCTAAGAAACCATTATTATCATGACATTAACCTATAAAAATAGGCGTATCACGAGGCAGAATTTCAGATAAAAAAATCCTTAGCTTTCGCTAAGGATGATTTCTGGAATTCGCGGCCGCTTCTAGAGTACTGCGATGAGTGGCAGGGCGGGGCGTAAGACTCGACGTCTAAGAAACCATTATTATCATGACATTAACCTATAAAATAGGCGTATCACGAGGCCCTTTCGTCTTCACCTCGAGCACAGCTAACACCACGTCGTCCCTATCTGCTGCCCTAGGTCTATGAGTGGTTGCTGGATAACTTTACGGGCATGCATAAGGCTCGTATAATATATTCAGGGAGACCGCAACGGTTTCCCTCTACAAATAATTTTGTTTAACTTTTTAATTAACGGCCGGCTTGTCGACGGCGGTCTGCGTCGTCAGGATCATCCGGGCATCGATCGTCAGTCCCGGCAATTAAAAAAGCGGCTAACCACGCCGCTTTTTTTACGTCTGCAGGCGCCACTCGATTCTAGGGCGGCGGATTTGTCCTACTCAGGAGAGCGTTCACCGACAAACAACAGATAAAACGAAAGGCCCAGTCTTTCGACTGAGCCTTTCGTTTATTTGATGCCTCTATTAGCACGCGTACCATGGGATCCCCCGGGCTGCAGGAATTCGATATCAAGCTTTTATTTGTAGAGATCATCCATGCCATGTGTAATCCCAGCAGCTGTTACAAACTCAAGAAGGACCATGTGGTCTCTCTTTTGGTTGGGATTGTTCGAAAGGGCAGATTGTGTGGACAGGTAATGGTTGTCTGGTAAAAGGACAGGGCCATCGCCAATTGGAGTATTTTGTTGATAATGGTCTGCTAGTTGAACGCTTCCATCTTCAATGTTGTGTCTAATTTTGAAGTTAACTTTGATTCCATTCTTTTGTTTGTCTGCCATGATGTATACATTGTGTGAGTTATAGTTGTATTCCAATTTGTGTCCAAGAATGTTTCCATCTTCTTTAAAATCAATACCTTTTAACTCGATTCTATTAACAAGGGTATCACCTTCAAACTTGACTTCAGCACGTGTCTTGTAGTTCCGTCATCTTAAAAATCTGGTCTTTCCTGTACATAACCTTCGGGCATGGCACTCTTGAAAAAGTCATGCTGTTTCATATAATCTGGGTATCTCGCAAAGCATTGAACACCATAACCGAAAGTAGTGACAAGTGTTGGCCATGGAACAGGTAGTTTTCCAGTAGTGCAAATAAATTTAAGGGTAAGTTTTCCGTATGTTGCATCACCTTCACCCTCTCCACTGACAGAAAATTTGTGCCCATTAACATCACCATCTAATTCAACAAGAATTGGGACAACTCCAGTGAAAAGTTCTTCTCCTTTACTCATGGTACCTTTCTCCTCTTTAATGAATTCTTAAACAAAATTATTTGTAGAGGCTGTTTCGTCCTCACGAACTGGCAACGAGACCGGAAAGCACATCCGGTGACAGCTGTGCACGTCGGGGTTTGTACCGTACACCACTGAGACCGCGGTGGTTGACCAGACAAACCACGACGCTAGCCCGCCACCTAAGTTATGAGTCAGGAAAAAAGGCGACAGAGTAATCTGTCGCCTTTTCTTTGCTTGCTTTGTAATCACTCGATGACCAAAAGTAAAAACCCGCCGAAGCGGGTTCCGTAAAACAGGTGAAACTGACGCTAGCCGGTCTACTAGTAGCGGCCGCTGCAGTCCGGCAAAAAAGGGCAAGGTGTCACCACCCTGCCCTTTTTCTTTAAAACCGAAAAGATTACTTCGCGTTATGCAGCTTCCTCGCTCACTGACTCGCTGCGCTCGGTCGTTCGGCTGCGGCGAGCGGTATCAGCTCACTCAAAGGCGGTAATACGGTTATCCACAGAATCAGGGGATAACGCAGGAAAGAACATGTGAGCAAAAGGCCAGCAAAAGGCCAGGAACCGTAAAAAGGCCGCGTTGCTGGCGTTTTTCCACAGGCTCCGCCCCCTGACGAGCATCACAAAAATCGACGCTCAAGTCAGAGGTGGCGAAACCCGACAGGACTATAAAGATACCAGGCGTTTCCCCCTGGAAGCTCCCTCGTGCGCTCTCCTGTTCCGACCCTGCCGCTTACCGGATACCTGTCCGCCTTTCTCCCTTTTTGGGAAGCGTGGCGCTTTCTCATAGCTCACGCTGTAGGTATCTCAGTTCGGTGTAGGTCGTTCGCTCCAAGCTGGGCTGTGTGCACGAACCCCCCGTTCAGCCCGACCGCTGCGCCTTATCCGGTAACTATCGTCTTGAGTCCAACCCGGTAAGACACGACTTATCGCCACTGGCAGTCTGAGCCACTGGTAACAGGATTAGCAGAGCGAGGTATGTAGGCGGTGCTACAAGTTCTTGAAGTGGTGGCCTAACTACGGCTACACTAGAAGAACAGTATTTGGTATCTGCGCTCTGCTGAAGCCAGTTACCTTCGGAAAAAGAGTTGGTAGCTCTTGATCCGGCAAACAAACCACCGCTGGTAGCGGTGGTTTTTTTGTTTGCAAGCAGCAGATTACGCGCAGAAAAAAAGGATCTCAAGAAGATCCTTTGATCTTTTCTACGGGGTCTGACGCTCAGTGGAACGAAAACTCACGTTAAGGGATTTTGGTCATGAGATTATCAAAAAGGATCTTCACCTAGATCCTTTTAAATTAAAAATGAAGTTTTAAATCAATCTAAAGTATATATGAGTAAACTTGGTCTGACAGCTCGACTAAGGATTCTCACCAATAAAAAACGCCCGGTGGCAACCGAGCGTTCTGAACAAATCCAGATGGAGTTCTGAGGTCATTACTGGATCTATCAACAGGAGTCCAAGCGAGCTCGATATCAAATTACGCCCCGCCCTGCCACTCATCGCAGTACTGTTGTAATTCATTAAGCATTCTGCCGACATGGAAGCCATCACAAACGGCATGATGAACCTGAATCGCCAGCGGCATCAGCACCTTGTCGCCTTGCGTATAATATTTGCCCATGGTGAAAACGGGGGCGAAGAAGTTGTCCATATTGGCCACGTTTAAATCAAAACTGGTGAAACTCACGAGATGGCTGAGACGAAAAACATATTCTCAATAAACCCTTTAGGGAAATAGGCCAGGTTTTCACCGTAACACGCCACATCTTGCGAATATATGTGTAGAAACTGCCGGAAATCGTCGTGGTATTCACTACAAGCGATGAAAACGTTTCAGTTTGCTCATGGAAAACGGTGTAACAAGGGTGAACACTATCCCATATCACCAGCTCACCGTCTTTCATTGCCATACGAAATTCCGGATGAGCATTCATCAGGCGGGCAAGAATGTGAATAAAGGCCGGATAAAACTTGTGCTTATTTTTCTTTACGGTCTTTAAAAAGGCCGTAATATCCAGCTGAACGGTCTGGTTATAGGTACATTGAGCAACTGACTGAAATGCCTCAAAATGTTCTTTACGATGCCATTGGGATATATCAACGGTGGTATATCCAGTGATTTTTTTCTCCATTTTAGCTTCCTTAGCTCCTGAAAATCTCGATAACTCAAAAAATACGCCCGGTGGTGATCTTATTTCATTATGGTGAAAGTTGGAACCTCTTACGTGCCCGATCAACTCGAGTGCCACCTGACGTCTAAGAAACCATTATTATCATGACATTAACCTATAAAAATAGGCGTATCACGAGGCAGAATTTTAGATAAAAAAAATCCTTAGCTTTCGCTAAGGATGATTTCTGGAATTCGCGGCCGCTTCTAGAGTACTGCGATGAGTGGCAGGGCGGGGCGTAAGACTGGACATTGTTTAAGAAACCATTATTATCATGACATTAACCTATAAAAATAGGCGTATCACGAGGCCCTTTCGTCTTCACCTCGAGCACAGCTAACACCACGTCGTCCCTATCTGCTGCCCTAGGTCTATGAGTGGTTGCTGGATAACTTTACGGGCATGCATAAGGCTCGTATAATATATAGGGAGACCACAACGGTTTCCCTCTACAAATAATTTTGTTTAACTTTTTAATTAACGGCCGGCTTGTCGACGACGGCGGTCTCCGTCGTCAGGATCGTGCGGGCATCGATCGTACGTCCGGCAATTAAAAAAGCGGCTAACCACGCCGCTTTTTTTACGTCTGCAGGCGCCACTCGATTCTAGGGCGGCGGATTTGTCCTACTCAGGAGAGCGTTCACCGACAAACAACAGATAAAACGAAAGGCCCAGTCTTTCAACTGAGCCTTTCGTTTTATTTGATGCCTCTAGCACGCGTACCATCGGAATCCCCCGGGCTGCAGGAATTCGATATCAAGCTTTTATTTGTAGAGATCATCCATGCCATGTGTAATCCCAGCAGCTGTTACAAACTCAAGAAGGACCATGTCATCTCTTTTCATTAGGAATATTTCGAAAGGGCAGATTGTGTGGACAGGTAATGGTTGTCTGGTAAAAGGACAGGGCCATCGCCAATTGGAGTATTTTGTTGATAATGGTATGCTAGTTGAACGCTTCCATCTTCAATGTTGTGTCTAATTTTGAAGTTAACTTTGATTCCATTCTTTTGTTTGTCTGCCATGATGTATACATTGTGTGAGTTATAGTTGTATTCCAATTTGTGTCCAAGAATGTTTCCATCTTCTTTAAAATCAATACCTTTTAACTCGATTCTATTAACAAGGGTATCACCTTCAAACTTGACTTCAGCACGTGTCTTGTAGTTCCCGTCATCTTTGAAAAATATAGTTCTTTCCTGTACATAACCTTCGGGCATGGCACTCTTGAAAGAGTCATATTGTGTTTCATATAATCTGGGTATCTCGCAAAGCATTGAACACCATAACCGAAAGTAGTGACAAGTGTTGGCCATGGAACAGGTAGTTTTCCAGTAGTGCAAATAAATTAAAGAATAACTTTCCGTATGTTGCATCACCTTCACCCTCTCCACTGACAGAAAATTTGTGCCCATTAACATCACCATCTAATTCGACAATTTCGGGACAACTCCAGTGAAAAGTTCTTCTCCTTTACTCATGGTACCTTTCTCCTCTTTAATGAATTCTTAAACAAAATTATTTGTAGAGGCTGTTTCGTCCCTCACGAACTAAGTCCAACCAGAAAGCACATCCGGTGACAGCTGTGCACGTCGGGGTTTGTACCGTACACCACTGAGACCGCGGTGGTTGACCAGAACGAACCACAACGCTCACCCGCCACCTAAGTTATGAGTCAGAGAAAAAAGGCGACAGAGTAATCTGTCGCCTTTTTTTCTTTGCTTGCTTTGTAATCACTCGATGACCAAAAGTAAAAACCCGCCGAAGCGGGTTTTTACGTAAAACAGGTGAAACTGACGCTAGCCGGTCTACTAGTAGCGGCCGCTGCAGATCCGGCAAAAAAGGGCGAGGTCACCACCCTGCCCTTTTTCTTTAAAACCGAAAAGATTACTTCGCGTTATGCAGGCTTCCTCGCTCACTGACTCGCTGCGCTCGGGTCGTTCGGCTGCGGCGAGCGGTATCAGCTCACTCAAAGGCGGTAATACGGTTATCCACAGAATCAGGGGATAACGCAGGAAAGAACATGTGAGCAAAAGGCCAGCAAAAGGCCAGGAACCGTAAAAAGGCCGCGTTGCTGGCGTTTTTCCACAGGCTGCGCCCTGACGAGCATCACAAAAATCGACGCTCAAGTCAGAGGTGGCGAAACCCGACAGGACTATAAAGATACCAGGCGTTTCCCCCTGGAAGATTTCCCTCGTGCGCTCTCCTGTTCCGACCCTGCCGCTACCGGATACCTGTCCGCCTTTCTCCCTTCGGGAAGCGTGGCGCTTTCTCATAGCTTCACGCTGTAGGTATCTCAGTTCGGTGTAGGTCGTTCGCTCCAAGCCGACTCTGTGCACGAACCCCCCGTTCAGCCCGACCGCTGCGCCTTATCCGGTAACTATCGTCTTGAGTCCAACCCGGTAAGACGACTTATCGCCACTGGCAGCAGCCACTGGTAACAGGATTAGCAGAGCGAGGTATGTCAGGCGGTGCTACAGAGTTCTTGAAGTGGTGGCCTGACTACGGCTACACTAGAAGAACAGTACTTGGTATCTGCGCTCTGCTGAAGCCAGTTACCTCCAAAGAAGTTGGTAGCTCTTGATCCGGCAAACAAACCACCGCTGGTAGCGGTGGTTTTTTGTTTGCGAGCGGCGACCGCGCAGAAAAAAAGGATCTTCAAGAAGATCCTTTGATCTTTTCTACGGGGTCTGACGCTCAGTGGAACGAAAACTCACGTTAAGGGATTTTGGTCATGAGATTATCAAAAAGGATCTTTCGCCTGATCCTTTTAAATTAAAAATGAAGTTTTAAATCAATCTAAAGTATATATGAGTAAACTTCGTCTGACGAGTTCGAGGCTTGGATTCTCACCAATAAAAAACACCATGGCATACAAGCATTCTGAACAAATCCAGATGGAGTTCTGAGGTCATTACTCAATACTCAACAGGAGTCCAAGCGAGCTGAATATAAATTACGCCCCGCCCTGCCACTCATCGCAGTACTGTTGTAATTCATTAAGCATTCTGCCGACATGGAAGCCATCACAAACGGCATGATGAACCTGAATCGCCAGCGGCATCAGCACCTTGTCGCCTTGCGTATAATATTTGCCCATGGTGAAAACGGGGGCGAAGAAGTTGTCCATATTGGCCACGTTTAAATCAAAACTGGTGAAACTCACCAAGATAGCGACGAAAAACATATTCTCAATAAACCCTTTAGGGAAATAGGCAAGGTTTTCACCGTAACACGCCACATCTTGCGAATATATTGTCAGAAACTGCCGGAAATCGTCGTGGTATTCACTCCAGAGCGATGAAAACGTTTCAGTTTGCTCATGGAAAACGGTGTAACAAGGGTGAACACTATCCATATCGCCGCTCACCGTCTTTCATTGCCATACGAAATTCCGGATGAGCATTCATCAGGCGGGCAAGAATGTGAATAAAGGCCGGATAAAACTTGTGCTTATTTTTCTTTACGGTCTTTAAAAAGGCCGTAATATCCAGCTGAACGGTCTGGTTATAGGTACATTGAGCAACTGACTGAAATGCCTCAAAATGTTCTTTACGATGCCATTGGGATATATCAACGGTGGTATATCCAGTGATTTTTTTCTCCCATTTTAGCTTCCTTAGCTCCTGAAAATCTCGATAACTCAAAAAATACGCCCGGTAGTGATCTTATTTCATTATGGTGAAAGTTGGAACCTCTTACGTGCCCGATCAACTCAAGAATGTTGCCACCTGACGTCTAAGAAACCATTATTATCATGACATTAACCTATAAAAATAGGCGTATCACGAGGCAGAATTTCAGATAAAAAAAATCCTTAGCTTTCGCTAAGGATAGTTTCTGGAATTCGCGGCCGCTTCTAGAGTACTGCGATGAGTGGCAGGGCGGGGCGTAAGACTCGACGTCTAAGAAACCATTATTATCATGACATTAACCTATAAAAATAGGCGTATCACGAGGCCCTTTCGTCTTCACCTCGAGCACAGCTAACACCACGTCGTCCCTATCTGCTGCCCTAGGTCTATGAGTGGTTGCTGGATAACTTTACGGGCATGCATAAGGCTCGTATAATATATTCAGGGAGACCACAACGGTTTCCCTCTACAAATAATTTTGTTTTAACTTTTTAATTAACGGCCGGCTTGTCGACGACGGCGGTCTCCGTCGTCAGGATCATCCGGGCATCAATCGTACGTCCGGCAATTAAAAAAGCGGCTAACCGCGCCGCTTTTTTACGTCTGCAGGCGCCACTCGATTCTCAGGCGGCGGATTTGTCCTACTCAGGAGAGCGTTCACCGACAAACAACAGATAAAACGAAAGGCCCAGTCTTTCGACTGAGCCTTTCGTTTTATTTGATGCCTCTAGCACGCGTACCATGGGATGCCCGGGCTGCAGGAATTCGATATCAAGCTTTTATTTGTGATCATTGCCATTTGTAATCCCAGCAGCTGTTACAAACTCAAGAAGGACCATGTGGTCTCTCTTTTTCGTTGGGATCTTTCGAAAGGGCAGATTGTGTGGACAGGTAATGGTTGTCTGGTAAAAGGACAGGGCCATCGCCAATTGGAGTATTTTGTTGATAATGGTCTGCTAGTTGAACGCTTCCAGTCTTTCAATGTTGTGTCTAATTTTGAAGTTAACTTTGATTCCATTCTTTTGTTTGTCTGCCATGATGTATACATTGTGTGAGTTATAGTTGTATTCCAATTTGTGTCCCAAGAATGTTTCCATCTTCTTTAAAATCAATACCTTTAACTCGATTCTATTAACAAGGGTATCACCTTCAAACTTGACTTCAGCACGTGTCTTGTAGTTCCCGTCATCTTTGAAAAATATAGTTCTTTCCTGTACATAACCTTCGGGCATGGCACTCTTGAAAAAGTCATGCTGTTTAGTATGAATCTGGGTATCTCGCAAAGCATTGAACACCATAACCGAAAGTAGTGACAAGTGTTGGCCATGGAACAGGTAGTTTTCCAGTAGTGCAAATAAATTTAAGGGTAAGTTTTCCGTATGTTGCATCACCTTCACCCTCTCCACTGACAGAAAATTTGTGCCCATTAACATCACCATCTAATTCAACAAGAATTGGGACAACTCCAGTGAAAAGTTCTTCTCCTTTACTCATGGTACCTTTCTCCTCTTTAATGAATTCTTAAACAAAATTATTTGTAGAGGCTGTTTCGTCCTCACGGACTCATCAGACCGGAAAGCACATCCGGTGACAGCTGTGCACGTCGGGGTTTGTACCGTACACCACTGAGACCGCGGTGGTTGACCAGACAAACCACGACGCTAGCCCGCCACCTAAGTTATAAGTCAGGAAAAAAGGCGACAGAGTAATCTGTCGCCTTTTTCTTTGTTTGCTTTGTAATCACTCGATGACCAAAAGTAAAAACCCGCGAAGACGGGTTTTTACGTAAAACAGGTGAAACTGACGCTAGCCGGTCTACTAGTAGCGGCCGCTGCAGTCCGGCAAAAAAGACAAGGTAAGGCACCCTGTTATTTTCTTGAACCGAAAAGATTACTTCGCGTTATGCAGGCTTCCTCGCTCACTGACTCGCTGCGCTCGGTCGTTCGGCTGCGGCGAGCGGTATCACTTCACTCAAAGGCGGTAATACGGTTATCCACAGAATCAGGGGATAACGCAGGAAAGAACATGTGAGCAAAAGGCCAGCAAAAGGCCAGGAACCGTAAAAAGGCCGCGTTGCTGGCGTTTTTACCCACAGGCTCCGCCCCCCTGACGAGCATCACAAAAATCGACGCTCAAGTCAGAGGTGGCGAAGTTCCAGACCCAGGACTATAAAGATACCAGGCGTTTCCCCTGGAAGCTCCCTCGTGCGCTCTCCTGTTCCGACCCTGCCGCTTACCGGATACCTGTCCGCCTTTCTCCCTTCGGGAAGCGTGGCGCTTTCTCATAGCTCACGCTGTAGGTATCTCAGTTCGGTGTAGGTCAGTTCGCTCCAAGCTGGGCTGTGTGCACGAACCCCCCGTTCAGCCCGACCGCTGCGCCTTATCCGGTAACTATCGTCTTGAGTCCAACCCGGTAAGACACGACTTATCGCCACTGGCAGCAGCCACTGGTAACAGGATTAGCAGAGCGAGGTATGTAGGCGGTGCTACAGAGTTCTTGAAGTGGTGGCCTAACTACGGCTACACTAGAAGAACAGTATTTGGTATCTGCGCTCTGCTGAAGCCAGTTACCTTCGGAAAAAGAGTTGGTAGCTCTTGATCCGGCAAACAACCCGCTGGTAGCAGTAGTTTGTTTGCAGAGCAGCAGATTACGCGCAGAAAAAAAGGATCTCAGATCCTTTAAATATTTCTACGGGGTCTGACGCTCAGTGGAACGAAAAATTCACGTTAAGGGATTTTGGTCATGAGATTATCAAAAAGGATCTTCACCTAGATCCTTTTAAATTAAAAATGAAGTTTTAAATCAATCTAAAGTG
+
$(,*(%%'%'&&(())*&&'3233'%&&&)&%''*+++4*(0ED>??;7B?BJJGB@9....8AC@D=9:::0001?32246))))*()&&''6:::;.-,,./00./134;<=EI?@::;FJJJHJJJJIJGIJIGGJIAFFFFD<444:;;HIJJHECIJIIJE@@@@;//75.0-.01900++--,++'(((()55BGGIIJJJJIJJHJHJJJJJFJJJHIJIHJJGHIJHJHHHJJJJIJJJ<;;<FGEEDFJJJHJFJJJJIJJFEJJGHJFFFEECBDJJJFJJJICDJJJEECCEJJF@?@CFEJIHHGIE=<<<<CFF;;;;JJJJGJEJHJJJIIFH66674444>>A9>C?996227<=BECBCEHCF785688>??A>:<=:.++,93322224@@@@G=AA@=>?@CFJJDDEGHGJJJIHH?EIJJGJGHJJJHDHDGGJGIHJ1..BJJJJIJIGJDJHFJFJB@B@D6IGHDIJJIDFFDJ+++-7--BJEJJJGEJEEJG>>>7778<921%$##$(&&&&,++'(''%&&0))''''':>EFFFEJB?B?A::=<00./001;>;****0+,,*)),-2,,2?ABBEHIJI<;9<>:==<<=EHJJJJJJJGEHJJJJECDDF><<<899:EJ;99<7FDFGBJFC?JIJIJJJGHHGJJJGC@<IJD=;;@8887777GHEF53330.,,-=AAABBDDHJFIIJHJJJJIFGJJJFHCJJECHHDFEFJIJJHGJGJJJG=;77/''$#$%$)'&&&'''&%$#$%'(((,459?::34-9::@777GDCC7CDIJJGGFABA;<<<E<;<>JJJJ4333JJJHHJEJGBBJDCEA34?@?>6565:99GGJHJEEFGJ=;:77>BJFJHJJJJIJJJJC999:BABA?===BHBA9GIHGJHFFBB?>@AJB<BA@AAGIJFDGG<==EHIIHJJJJHJIJJJJDJGJIJJJHJJGDFEHHJJJJJJJFCABECDDJJJHJIJJJJFEAACAAHJJJGJIEBAA@C>@AFJJJIHJF999:8767,('$$$&8:?BB@B@BBDJJJHFJJJJFHJH???>B<41))778971003HFHJHHJFFCDCGGEB@BC--''-.911144FDD=<=>JHJHG@@??FJJH;=><:?@ACGF;<;<FEEJJJFHGJJIJGCBBCJJJFJHIJEEIDJHJJJHJJJEECIJIJFIEDGJHJJF><<=EEA=<444=?JFJHJHIEH>?=:88==,%%%'0'(,34.//-.-..5<>A@=>>>HJJFJJJC<>756;JDCGGCDHJGDIFG?JGJJJJJJGJHJHG333473+.60:5,+0////2(&&(&%%%,29>>@AGF@@FFGDIIJJHD7777AAA>>>?GJDGFEFICDGHJBCA=<<>JHGJ?@>?BBC87::?C511268311138961.../*((,,,,-8EABEJ=;;:6=22?==@?=?DC<FEB@@@ACBGGJEFGHEGJJGGJHFHGJE2110<;3=@520/.20-+++.-++,+*-2.,+*+++8ACDHGJJJH4444??CBBJFHJ88846484245?DACG@CCA----8//99BAHFJFCFC3-?8--?A?:,,++-00?@CCDJJFJJJJIGJFGH887///0438765543357755889=66EJG?>==0002B2125=B@84447+*)+544577666IJIHJEGJJHJHCJJHGIIJEHJJDEBB@5-,,,@CDCIFJEE<;<<IJIJIHJJEIJJHGJJJJHJJJJJIJJJIJJIGFJIHIJGGJJIJJGFDGFEFCDJHJJGHJJJIIFEBJJJFJJJIGJIJHEEJJHJHHJGGJJEJIJHJJDEJJJHJIIJIJJJJGJHJJEHJFJJJJJFIIDJFEJ2221-.,,237=@GJGJJFFJGCC@?IECFB===7>JEJIHE2'EEJJJJHJ666/+E@GJJJHFDFHHE><<<GEDGFJEFHG>>>>E>ABAEEEFIJEJHBCAA@BBCAA>@?C+***,454FIHIHJJJFJJEEFGJJ>;;<?@BECJB<<<=EHJJJGEI@AFEHJGDHIF@85555=?AC<<@8778<E=9:<6:;9:6311?>?AB><553355;??C?>>=?@@>???C43336569DC54**,***)/,''8;>@8556AADCDEJDCBAC;:---=;;4@E====9999HHJHFJF@>>CDJJJGEH9822/8CFJJJCCDEJ:9::J2BJJEHGDEHJJFEIJJFGHJJIJHJGCD@C=<==FHGJJHD@@@GJJIEJGJGJHF=6HHHJJJIJ@?>>?=AAA?@ACHEECBFJ>JGFGJJFIE>=FHJGDGFGJJFJEBDCEFA:::CFDAC@AEBEJEGIJGDJGGJJIIE@@@@BGCCGC@===>JEGFGHGEJHFDEJJDIDDBABJJJB@@@FJIJHHJJ8888BA64.'-.00345C><99:''''=CDDGFJJHHJJFJJJJFJJJEDG;;;:34466765><=((((>>;<<=<8@AADJJGJJGJJH988<@8>>9DGIDEBGECBCEFGIJIJGIJHB33;<;0A>A9;;?;AJJD,,,GDEEJEIGJJHIJJHHJHHFEIFIBDFF@@>A772,<==H@9:96:760))*+*((()'&%$#$(.333?CDFAAAA<::42('''(..22288875-)(&)*89=@333HHIDDHJ;::<FA?ABECBFGCJBB?6:97:1110034GJE@@@DJG@@>0//31BJJJHJJJJCDEEHJHHGJHJIJJIGHFIJJJJIIJJFIHJJIJJGHJJJJJJJDBCBAA@??@?GEEEHJGHJHJJGJJIHDJJGIJEGGEGJEDDB-.*('')-.,,-.:.&&&&%''(+)<B=ECDBJCGBBDGA@EJJJJH8882114794+)****)*&&&'+88;;--,,220+44111150.051.*,/*0,-+'(*,45AC889EGJECBCCJJGGJHJJFJJHGGC@---FIHJJGJIJFJIFIFA?656.---066:2.-+(''()'))''))(''&&%%$%85522=;>===BCACCB>A?>>94>885<=?;:80/.-&&$$%'$$%(%%$$%%&&*2;>HG6666GJJHEFABFJJFGJJJ@CJFFJJGJEDEC9:/037=:76+*)))*)*+.6;BEHIB?@?-,,/---336<9<==HEBICFG<<550*,<@E@?>;;ABJGJFJEJFF;655:?@43,,--:=?9:::BDJFFJEJJIEJBHJJEJJDGJJJE?@>=?@JDG)))*91111J))))***B@ABJHCCBEJIGD?99954,'(,/113+))**++,/<ABCIFB@;;;;?@///5JHJJJGFJHJGF>>?;8;..2B6,++-33345@GJJFIIDA@A?=@GE@>?@CGFEJHJJHJHFJ?7778;:82-***/65>?<541/67...,,--)068GJGJJJJGJJHIIGJJJJIJJGJIJHJD3,-69=@@AB>?@CGF=877----,'',+.'''(:5457:;;;:0++.+))./2016224332(&&(020121423<<;DC?>??F777-***743,+)((/.&&$)86788>AEIIDDECEICDGEB@=:76256699FJC866)(&&())+***1/1:;:06*?<@DH=;::;<:<=JD?>>@????DBBJJJGJIJJIJGJJHJJJJJEFJJJJHJGJJJGDDCEJHE1112DCDDCJH>>>;3.,342112-'2@CGEECCD5333=:;<<@;667,&&&&7)0''(-,,-/-,-44@><<<ABEA@AB>>,,+,13;CGDDEDFB@ABBAECF1****54699<FAD?>=IEFJJJGJJJFEE;44HFJHJIJIJIHE?C;;:<5110&&%'&'(&(12JFIDIJJJJJHJJFJJJJJJJJJJJHIJJHHFJJJIFGHJJFCGJGJJJHHDJGHJAAACIJJIJFJJHJJIJJJIEFJJJFIDIEFJJGJJIJIGD444GJHDBBC??@>=8:974EGFGJHJEBDABA?32239ABDIFJFCE999EBB.(('(),,-100&&&+++>@AEIJJJGJGEGGJHHFJJHJJIBGGE989FF>54--,./.02AGGF7777CCED///091)(),*&&(()6>><>?@AACFGEJJJDGJGJJGHGFCCBEJJJJIHFJJFJJHJHIGDBAA>@>CD?@@JHBA@JJJJIIJJJIEJJFJGDFFJJHFJBDDDFHCCBD::;<D=<61EDDHJDDEDFIFHJJGJFGJD6&&&&33/19966?DJA+***+,.+++123))):<?@C32123--.1,--66;<IIJJJEBCD<B:58-+-'(=?AA==:BGJ/*)82//0644485@FJFJIJJHIEECGJJ=<3GCFJJIFJGJHJJJJGGFFEDEIJJGGEGHE>==>A>>JEFJJIEICEAAABJJJJFEIJDEIEHIGIHJJJ=>==GIDA@1.../>?AIJJJ<=53+*(()++&%'4<:;;<?>>?F<<;AHFIG=:;DJFGEHHJCDG=>==BBCJJE>CBEJFHDHFDFDDDGJ<;3'''*3442554778<>DFDDDJJJHGHC?<::.,&%%&)567@CA9:::EEBEJIEHJJGHJFJJJJHHIIEJIGJJJJJJJJJGJHJJGJIHJ?<<;<DCB::?AJJGJBABFHFIEIFE>>??D;=55238/***,./-),1:=797=?BC@?JGIFFJGHHBB*)))A7655/*''&&+*,,,677769989<<FEFFFGGJIJHDFJJJJJIIBECJGJJH<7535.+*,()((**?BBBJGJJJIJJFEFJJJJHJIJJHGHHIEHIJIHCIJJHJJJJHFIGJGJJJJHJ<;;41110003.+++DIJ;;HFGJGHGJIGJHJIGJJIIBCHIJJDDEEAA52345656////<AEIGEFEGJJJJJEJHHFJJIJIJJJJGICCGJDC8778<=;20003124554('''&***=8888=;@??(()<;66=A@GBBDDJGIEJJJJJJJDFBHJJHJJJEDIIJJJJ>....44,*)''%&&&004520.-,****<<=@E98+))((**)()((1-(<;=GJFJEJJJJIJDIGCBA@B@A@AJ>E7;357:DBBCDDHEGA@ACEEJ;::.)(()))''',*///,,).,--.77=54778B@ABB@AJJJJFJGGJIIJJJHFFIJJJJIIJIEFDJJGGJJIFCB@A2/*))*22=>;;>6))((52557244222200/.)')157?@EGFEHII?@?>DA@@BD555FJJJCDHFFEB0)))*97<EJIJJJJJFJF=9--,-4=CJA;;=>>>>>?>>>>=;:;;>?=????@??A?>5446=32689=<<=<=<<<<???=><===?;8,%%%&&')%%$$'''((7<?@>>>=;;<>@??>>=;<<;<:;;<?@>=8889<;<<>>>>><;<?BCA@<999;><=<;<<:<;<>BA=>=<;989;::889:==<<<=<;8555766+7;;;=<:988::;<;<<;:;<?71//29;687;;=6559:>>=>>>ADE@>?@?><<=?@?>>;;;:999:;;;;===;:99::::9;<;::89:<<:9;;;>=;;<<965;=;;;;@B;:99989:,',,--,++,5444:?@8746657668894334974236666789;;A;>>=><==;<;=>?>=<86678301/0333445+3348331%$$'('%$##$$$(*,3:96555766777<4222777778(((+12/487897566899<<;:621111))**88997789:73345::::5555998899654531118:7655656677895554998887786677786678>>=;:543356878878899:98888666789;<=60112556765444666968766EJJIJJHHIJJGFEIJJHJHJF@?IJJJIJJJJEJJHIJJGG<<<JJJJJHIHIJJGIJJHJFJJGFFDFJHHGFJJJEJJIJJJJHIJJFJJIJJJGJJJJJJDE<=JGJJJJEGCGH>?>>F=@A@DEIJGIJJHJGJGDJFJJJJJJF:666=@6+**(+'%$&&'**+-,-1819;GJIJFJGHHIHJJJJJJJGJJJ>;::;>DCBBJEIGHHJJIGJFHIHFJJJFGGFIIHJHJD7636668=;=>76;;<HAA0001:=512220105223BACJJIIJEGEE?G?<?CHHFHHEEFJIEEGJHIIJJHCC111/1@?899:>DDDFADCJJJJGJJJJJJJJJJGJGJJJJFFJGJHJGJJIEEBEFGG>72--**(),-/BA4333DBFJFBCCJJJJJHJJHJJIG?>>>ACEDJJJJJAABBJEEJFJIJJ:::JJJJJGGGGGFJJJHJGJ@@@?BJEJ??JGEF95593CCFD=*<<?EF>=<9;;=;JEDCCDD;5''***$%(33@AAFJJJHGHHGGGJJHHJHFHJJEDECBA@HIJJJGABBAFB=<=.---6679ACCJIJJHJJIFIJJJJJJEEJGJIJHDDDJJJEJJJJJGHIFGBCJJHJJJFJIIJJJFJJADBIJJJJJHFDEJJJJEJCB:6<85449;;EGDGJIJHHFJGJCFDJFFCBCF67*+((-+//.-.//-;;223==>@FJFGJGIJJJJG@@ACHFBCBCGJIJFIFEFJD<;;JH:988=:>=<==<>ACDJBD=<@99711<;7/332329=GJFJJGIJHJJJFH@@@?><;=<<>5C6:;CJFJHIIJJIDCHFIJJGDAAEA7758415).1''879423'''BJJJHEEEJG988A?<33D@???>?CCCIFJABBEGJ@?<78?@@@DJJJ;----/-,+,59566ABBJIJHGIIEJFEF??99844538:127)9:?@GHHJEJJIJJIGJIF68('''))(()(-7>?EIF?>=>>FCJIHJJJJJIHJFIGDFEEI=GFABEEJJGCB66'%%&)2487==@DGJGG<:::CA>?AHGJFHJJJFHIJJFDEFJFFJGCB@:7''-2+889AJJIHJICBBAB///15645?B@?*))))))?FDDHEGJECBCGJJHIGEFJIJFJHIJFEJJJC<<;>?CEHIFDCGHJJJI?<80'(('&&&&*.&'11EEGGGFD72201..17:?CIHJJEGGGGJHB7EGDGJ=@ACBHH>==3233336:7>6557D?:;>9ABDE97760+,.1/..57;66693899@@?B=;88444FEHIJJJCGF?>@?JJGED?>>JJJEGCDCFJ;99:FIC@77::?ACABFDABCAB4-,,BIFBDGJEC:(((('$%&&;:<=EA971=,**-*,((:<@?@D3))()-,,,<<<JCB@@EBAE==>AGFHDJI@?@@EJJI1.--,'&&&&%&&'010012CHDJJJJIGJJJEEDCDJEJFJJEEE64457887999<<310)3==>ADIFJGEJHJHEJJJGGEJJCB2214444.,,368??@A?=<=;<99;DEJJDEEHG;@A=?E<GFJC?77==CJJBA976234=>>BEFJJJHJIE222>;999??@>=::;;@FHEBBBBJJFHHJIDFJJHJHJJJIIGJJJIJEBBBFD76668IDFEJJ6666A?@ABJF><D<HJJJIIJHHJGJG@?>HJEJJJFDFDDBDC:85/)'&+--*)))11;C>>>BFEHJJJJJJJJFFCEJJJJJFJJJJJJFJJJGFJJJEC63+++,/+***+&&&4568:IJJIFIGJJJBDGDJHJJJGJHJFGJJJ@?7&&&'&&&&/:FIIJHJIJJJFFEFJFFFJEJGJEJJGJJJJFJHCDA++;GEJGJJJIJEEFE.,+****054561-,,'&%%()5689?HJIJHIJJGHFJGJJFJJJJJJFJIJHGEJHGJJJJJIIHJFGJDCJF>?10:2JJJG?>4226?>?JGJGGJGGE?@AABABCDJHJJJGJJJ?JJGF>?>@CDABFJEJJJJJJJJJIJJG>;0077HJJJIGJFGDGJJHJIJJJJJJFJ@D:;<CB?AD8JJIHHJGJJJJJIIIHJHFJJGJJJFFJJJIIJJJFJJGGJJJFG@@@@A?==@::876689CCCIIGGJIEICDECJHJJHJGHGJJJFJIJJJJGJJJHJJJJECDFHJHHJJJJIJJJJJHHFGEGH?;;:=FGE@?@HJJJJFEJJJIGGEEEJD@;<HG@AA@JCBDCGFGJJEDDJJHJ9878=<80-'&%&*-.00/----35=?B@ABGJJJJHDB@@CJCCAACBJCDEIJ@=;<C<<<<=99>BJJJAABBGJJBEABBBJJJFJIJIIJJIJJJHHJJEHJGFJJJJHE@>?FGJGFGHHJEJJHJEFEJJGJJ@FDF3(()<424@DJFIGJFDJACACDGFHJIIIJJIJJJHJJJJFFCGEHGIJFIGJD@FC=724FJHJGBBBJJIJIJJJJJGDJJHEJEJJCDE@5333''''*''%&&%%&*---@C@AEEJHJGJJFJJJJJJJJJJJJFFEFEBDIDHEBDAA@?A88:<<=?>>=4..-/.()))'*)3479::99768:GGJJJJJJJJHJEJAADDCDEEEFEGBCJJHJJH222?@CDHCEB?AA?986662..''1.+('&&&/0087:32228555.-,,)).3FJDCC8878C???@IEDA8BBBDIGJJHJFJJJFJJ91HBEFJJJJIJHFJJJGJGFHEJJJJ=<<<BFCBCA997688:44'&&%$$$%))))''%&)***-++,,0101001;@@=CBBJJIJJJJJJ@@?@JJJHFJDFFJJE<5078BBBABCCBBCCFJJGJGIIH11?@IJJFJJIJJFJEIEEH@IJIJEJGIJDEDDEEFFCC<JIJJJFJFEFEGHFFHEEEIJJDDEHJJJJ??>=@@B;3(''-+,=@@?DD::::IJ><<=777677522+++*+,,./.-,)+*(''(',&&'.***)53.--/3333338;;<;89IF?=JJEGJA??.--./0----.ADGDICHGGJJJFJJJFJGGBDCD@A?6:---/752222:779888<<?+***+(('(3,'&&$$%%&()-----77?JJFJJIJJJIJJGJGGJJJJJJGJJJJHJJCBADJECCB?877,,-/6???0..08:/FFIGJFHGJJJIGGFJJJFJ/..*,,,FFDHHJJJEEDA97859@??8?AABJJ<<767677FIHJIJHJJGHJHJJJHFJJJIJJGJJIJJHA@<50*'&%&%'*,7?@FGIB>>>=>=<3/./1048:::>>EEHFFEJJJJJJFEIJFJHJIJJIHEEFCJ??>?JJJJJJJIJJJJJFGEGJJHHJJGHJJFHIE=;:;=DCEHFJGIHCD<:>/BHGGGHIF=<;5CDJJDCDGH<9:9J,+,7?JF7<==H7767:>EJGGHEB558<FJJJJJJJJGHJJFEICFJ/---IEHJDDFFDFJFDC?DG((()''&&%$%&&-0,/003**,,566HJJJA@==BAEJHJHJJJGJJECCCFFJFAAA@JJJJJEEJFIJEIJJJJHFGGJGFDEA322254117668---..-))(*16/..03&'&&$$$$$$&'*+2.078=?C?><<A?A@@>8;DIDCJEDJJJJGJEBA@ADE=<<<EA@EEDFJFJGHFJJJJJJJJIHJB0(&'(((**(&&'/0345:;;JGFJGEHJGEJHEIJJE>+'7000))**))+,*)+60@AFFFFF><HFDGCBIEEH??>>766A....:;<JGFDDFEEBEDC9../42****&%%%'%$$$&%&%%*&&&';7B>>@BIGCECCGHFEIIHJGBA@@@CDIJJIEHGFECCDEDFCED00008FGJJEEJJE77773/-+'&()*)++-207-,--77100120BEDJJJJIJJHGJ55563..+().1;=AAEEFIFEJHDC>>>?GGJ7666><404DD;88E?CAA@CJGGIJJGHJFJG544/(((:5BCJJJJHIJJHJIFJA>?CJGGCDDJB?A:855)))20--33>?@JHJGJEHJJHJHIIJJHJJJJ?>?>>?>GJFBAABJ;8-)))682...DJJFDEG55549.;<<=BD@?E?B68754?;A@4298BC@<=>IJJJJJJDGFEJJIJIJJEB@?FHJIIHB3324018?::;;<;@BBG@?>8552*63110699@EE@?@10013<5555;99;:7778JJGGJJJIGJJHJFJJJJJJJD=JJDCE@)'')?IJHFJJAA;;<;A<9>;--1***+8>=?AJFIH8777>AAGJJIIIIIFHJJJJHJJGGIJJ<7768;0+))*00//../.-)*11205/.(&+053215113.--.JDDJI<<<EFDA@??@BFDGJJI@;;A@?ACDEE2111<****:99:AHJJJGGHIFJJJGFF:98555336,;1*$$$&'++78;;??>DCCEJJJDCAC<@?BCHFH7655))E7JJJFGJJJGFJEGGJJJDGEIJJJ=99;JJADDBJID?>??C:9324////.'*278@BB==>??B100058A@@BCEJ;:;;2222@>><562520&&%%&&(*/++--79;==<<FED@@<=?;:=777;BGJIHHHHFGCJJFFGJEIJJJJDJJJIFDBDEEJDJJHJFC>6555/*-.461AC>?@?GDBJJJJJJJIJEJGIGJJGJIJJGJJJHFJGJFFIFJGJEDB;((((?CJJIJHJJA6333?****8JGIJFJCCCBB'&%'+-67?JJHDDA449;?>A>???<'''';JJHHJJIJJGJJHJJGFJGJICCCGA??7('''(72+&%+*5>@CCBA?@467<CAED@AAD999?=<=@BEEJJJIEGHJHJJD8>@@=)'&''8,,,,(''%$$$$$''++11648;>=96765/(+..55341065;:7:<??;991113FGHJIEEBCD<:3--..445=<677>=6533666ABDCFD@:7)()+47?A>?>226396+++;C@<9:<;/%&%%&+)))/;39>A?;:6;DEGICE@BIHJJJJJJJJGFDJDEJJJJGEFJFDG9889E>>;>8+'''***-(&%&'&*2235662245>:9::>0./.4564931((('1126))),.,,-...-.01<>=<<<ADCCFJDFJJJA@@=>@@IDACC210''))))'&&38ACEAF@?@CJIJI;;;=3''())''(*.(*'(*()*1344:@JEDJJJGJGDIHJIJJJJJJJGEEIJIJHJJEDCGGBBBBJGFFHFCDJGHA=;>EJGGHJJJJJJJJJE:;;>DECDFEC@??=CB?B?>=,*)*---15+++(((+9**''''+,-)((()/0/.7=BD???FJD<<<HJA@>@DEJ?;;:A??>B<::99JFDJFJFD@EECFCDEF<656?:88<;?://.,-++0.()''(***4@GD5557;-,,,:;:<<>B?AC9201;I@;:)))*&&&'EHGJJFJJGJGJJDC@@?<:98.-,*-*))***()&&'+)**DFHIJJJIGJJJHAA@8888JJJJJJ@@@@J@JJJJHJFJFJHJJAJJ?989;@DAA@@?ACB@GJJJ<;<G?>>?@@CCIG@A?;,,,-(''&(588588778)+5556(&&',+-.12ADDDF<<HHJJIJJGJJJGGJFJJDHGJJJJGIHFE=7775,,,3;=HJJGFIHEHFBJJJGJJJHEHFGJHJJIJJGJBBB>CDEJIIGJEJIJJJJJJJHIJJJJJJJIFJFIGJJJJJJJJGHJH544442--.,-48BEJIJHJJHJHJJEHFGDEFEJHHDF=44977.,+67ECDGJJFJIFJHFJIGJJJJJJHJJHGJJ?FFIJJGCJJJH@>65/'&&&78>>?>>?E?==?GDC@?GIGHJBADBGJFJFGD?ABGJJJGJCCDDJJIGHFFJJCFFHJJFJ<CGHFJIFJIHJJEJHJFCDBB0,+&'(((*21,.-.1101+*+*)*'&*+)-<999;AHC::::BAFGJHFIFJIGJJJJJJGHHJJJJEJDFH@@>?IFJJJIIJIJJGIFEBCDDGJHJIFJG<:7520245<@JDBEEFJBFGJJJEDAHC=;51*&&(()024@EEJA>==31115351(.%&>??=>??CA@A001:8<EHJJJJDECGGBE7.,+).&&).9:<=A@JFEFJJFGGHFJGJJIDDGJJJEEJIGJIJHJJJJIJJIJIJGJJJG888EGGDGIJGJJIGJIJJJGFGEEDGHDDJJEJFJJJJFJIJEGCF>B<=JJJJH=:3;7.,,.,++-;<=?8779@;4334FGIBCGIFJGIGJJHJEHJJCCFED==>>:55521/--+079>DFHDHJGJJHGEFGD@?2422-,--.DDHJJJIEJDFJJJHHGJJJCBBJEJIGFJEDJJJJJIHGJGGFHGFGGFJEJGC@?:9:92001<BA?ADGGFB?>;,,,-9988898:489980---0@AA@B0000**)+.38:C;:82-..106<>>AICDCFEJH;6665,,++./('&''888:<211/-/./=77::<A;57976222-02@BJJIJHJEJHIGIJIFGJFBAAIJJJJ<3D@>?B?7666D@AEEAA?1****:9'&&)0/..,+*++.///0=>AB>=523))(-)'''07=;6HJJGIJIJJGJJJJIIGJFIJEDEC<<<<96)%$''')%%$'&&%'(*-.1000CHFJIFCCA<BDDGCHBDEGE>66JJJIHJJJHJFJHD@@5-,5.+**%%&-''--*&7<<=FGEJJEGEGDJECBCEJIHHHJJJIJJJJJBA>?BBJJH?7620255?DBCHGEFGJJJJJIHGJJJJJJJIFJJHJJJJJJJGJD999<JJHHEHEHDB8C<:9;73011FFGD<;860,,?::::IJHGIHIHEFJA@?>?AAJJHJJJFGJFFJIGJFFJGIJGJJJJHJFJJIJIGEGHIIFIGFGIEJJECIFFGE9=...--32/)5BAICBJJDE>)))))*=>>,BCHFBBBAFJBCE4088:8777@>G=,,,,FJEGGJJJJJHJ:8<*?DFGFECBDFIJJJGJGJFFJJIFHH:999=EFBJJGJCDCD@JHHFFFEJFCDFEJIJHJF>JFHGJEIFIJH=;<<JJGEJJCFDDJB9?EGJJFJDDJGJEHJH=.--..0/,&'**+FEHJGDA@@@GJJJJJHDEDCEGFHJHGB3223:GJBBBEJIEJGIJJB>C-JJFJD;<GJJHJFFIFEJHE@JIJJJJJJGIIJJJJJJHGJJFBHEJJD@=<;5;@JJCC4AAFFBB@AB:@A??A>>??7ECB;621,,->))))@?>A@BJHADCBFCDJCHDEECBCC522200.**)-,015@BB><;<9777JGJHJGFHFJJJJIGIA?ABHFJJFJJJDBIJEFEGCGJJFHGFEBEEFGJFJGGJDCFHJHFJDEGIFHFEGFGJFDBACBHGHGHJCDFDJFIJIIJJJFE?=>BA9889:@A@@@AGB----6751++456ADEJDGEDJB@GJHGFFEEDGFJGFEFECGBAA::995555????>==>D><000022+&&('&().,,,0...978(''(('''(*.4=??DFHGJA==<CEFEJJIFA<<=<3;8<-,,,)&%%',-,--.<>DIJJFD9888AAA7DGHIFDEHJJEEG//.//00)((16;:;94477BBHJJDGFEFEFJIDEEICCBB=?CACBBDECD<;;;@?>?AA////61,)**,+-))),-++'$$$)''%$$$%&&(((&$$$(*))&&'%$%%-&''+2411161000=?CEIEHEHEJJJHJJJJHJJFIJJJHJJJJGHJJJJJGIFHFFCBDJJJFJGIEEG---0::::=:6---,-587:ACDIJJJIGJHJJBBAB@A@=46,**++(&&(*3444444B9:??DJHFFC77330//0025??GED?988=IJJJJJFB?EJJHJJHJJJJJHJGJGEEEEHFGJJ<:9865+))''+((@?A==9:<;:;<<BBHFIHGIJIHJFEHJFJGJHJFGJJJBCDHFC?<;;(((&'*'''&&$%&&'((100001<CEFIJJJHB@DFIHJJE<?GJJGFJHJJJJFJFIJJGJFGIFEHJJJJDDH?FGGHJGJIGJF1+;@?@DC?66=A@**9@@HFD8978CB80077JJFDFDJJJJEJJJJJEFJIJJJJIJJJJJJFJEHGIA@::?@A=BBEJFGJJJ5/'''879;<FAJJGIGJGHIJJID88::BAFCCEDEEBAC?B@ADGDCCJ?>?8224@@F?IFGJJGJJJGGJHJGJJJJJFJJFHJFJDIJIJJHEFBCDFHJJAJJGIJJJHJJJECC?=>?>?B@FFJJJJJHHIFJIJHJJIJHJDGHFCAA999=9999A?54111255++-.<?@JGFIHFFJJ977:>?66=GJJBCB<=FJJJJJEJJB999111113012CJGFJFJJHJJHJJJIJGFJEFE<++++96ECC??:7:<-,,,,13((((:3/.)*,,/.+.,(0//58000''''''(8679<7>=/**/1112887777////91../448BB<88750-()&%'((-$%%((&&(356;==>GGJEIFJGEE))((887;:*))220))()/.,-238?AC=>.-33::<=754822010,,*('''*(()+)--86.,***@?@CGB>>?A>BDJBA?GEHHGHB)&&&-(('%$$$'(&%
@Glass_T7V_6_D3_12_3_28
GTCGCCAGCCATATGAGGCGGTGCTACAGAGTTCTTGAAGTGGTGGCCTAACTACGGCTACACTAGAAGAACAGTATTTGGTATCTGCGCTCTGCTGAAGCCAGTTACCTTCGGAAAGAGTTGGTAGCTCTTTAATCCGGCAAACAAACCACCGCTGGTAGCGGTGGTTTTTTTGTTTGCAAGCAGCAGATTACGCGCAGAAAAGGATCTCAAGAAGAATGCCTTGATCTTTTCTACGGGGTCTGACGCTGGTGGAACGAAAACTCACGTTAAGGGATTTTGGTAGTGGATTATCAGAAAAGGATCTTCACCTAGATCCTTTTAAATTAAAAATGAAGTTTTAAATCAATCTAAAGTATATATGAGTAAACTTGGTCTGACAGCTCGAGGCTTGGATTCACCAATAAAAAACGCCCGGTGGCAACCGAGCGTTCTGAACAAATCCAGATGGAGTTCTGAGGTCATTACTGGATATTATCAACAGGAGTCCAAGCGAGCTGGATCTGAAACTACGCCCCGCCCTGCCACTCATCGGCAGTACTGTTGTAATTCATTAAGCGTTCTCCCGACATGGAAGCCATCACAAACGGCATGATGAACCTGAATCGCCAGCGGCATCAGCACCTTGTCGCCTTGCGTATAATATTTGCCCATGGTGAAAACGGGGGCGAAGAAGTCTGTCCATGTGGCCACGTTAAAATCAAAACTGGTGAATTCACCAGGATGGCTGAGACGAAAAACATATTCTCAATAAACCCTTTAGGGAAATAGGCCAGGTTTTCACCGTAACACGCCACATCTTGCGAATATATGTGTAGAAACTGCCGGAAATCGTCGTGGTATTCACTCCAGAGCGATGAAAACGTTTCAGTTTGCTCATGGAAAACGGTGTAACAAGGGTGAACACCATCCCATATCACCAGCTCACCGTCTTTCATTGCCATACGAAATTCCGGATGAGCATTGATCAGGCGGGCAAGAATGTGAATAAAGGCCGGATAAAACTTGTGCTTATTTTTCTTTAGGGTCTTTAAAAAGGCCGTAATATCCAGCTGAACGGTCTGGTTATAGGTACATTGAGCAACTGACTGAAATGCCTCAAAATGTTCTTTACGATGCCATTGGGATATATCAACGGTGGTATATCCAGTGATTTTTTTCTCCATTTTAGCTTCCTTAGCTCCTGAAAATCTCGATAACTCAAAAAATACGCCCGGTAGTGATCTTATTTCATTATGGTGAAAGTTGGAACCTCTCGTGCCGATCGACTCGAGTGCCACCTGACGTCTAAGAAAACCATTATTATCATGACATTAACCTATAAAAATAGGCGTATCACGAGGCAGAATTTCAGATAAAAAAAATCCTTAGCTTTCGCTAAGGATGATTTCTGGAATTCGCGGCCGCTTTCTAGAGTACTGCGATGAGTGGCAGGGCAGGGCGTAAGACTCGACGTCTAAGAAACCATTATTATCATGACATTAACCTATAAAAATAGGCGTATCACGAGGCCCTTTCGTCTTCACCTCGAGGCACGGCTCAACACCACGTCGTCCTGCTGCCCTAGGTCTATGAGTGGTTGCTGGATAACTTTACGGGCATGCATAAGGCTCGTATAATATCTTCAGGGAGACCACAACGGTTTCCCTCTACAAATAATTTTGTTTAACTTTTTAATTAACGGCCGGCTTGTCGACGACGGCGGTCTCCGTCGTCAGGATGCATCCGGGCATCAATGGTACGTCCCGGCAATTAAAAAAGCGGCTAACCACGCCGCTTTTTTTACGTATTTGCAGGCGCCACTCGATTCTAGGGCGGCGTCCTCTCAGGAGAGCGTTCACCGACAAACAACAGATAAAACGAAAGGCCCAGTCTTTCGACTGAGCCTTTCGTTTTATTTGATGCCTCTAGCACGCGTACCATGGGATCCCCCGGGCTGCAGGAATTCGATATCAAGCTTTTATTTGTGAGATCATCCATGCCATGTGTAATCCCAGCAGCTGTTACAAACTCAAGAAGGACCATGTGGTCTCTCTTTTTGGTCAGGGAATCTTCGAAAGGGCAGATTGTGTGGACAGGTAATGGTTGCTGGTAAAAGGACAGGGCCATCGCCAATTGGAGTATTTTGTTGATAATGGTCTGCTAGTTGAACGCTTCCATCTTCAATGTTGTGTCTAATTTTGAAGTTAACTTTGATTCCATTCTTTTGTTTGTCTGCCATGATGTATACATTGTGTGAGTTATAGTTGTATTCCAATTTGTGTCCAAGAATGTTTCCATCTTCTTTAAAATCAATACCTTTTAACTCGATTCTATTAACAAGGGTATCACCTTCAAACTTGACTTCAGCACGTGTCTTGTAGTTCCCGTCATCTTTGAAAAATATAGTTCTTTCCTGTACATAACCTTCGGGCATCGCACTCTTGAAAAAGTCATGCTGTTTCATATAATCTGGGTATCTCGCAAAGCATTGAACACCATAACCGAAAGTAGTGACAAGTGTTGGCCATGGAACGGGTCGTTTCCAGTAGTGCAAATAAATTTAAGGGTAAGTTTTCCGTATGTTGCATCACCTTCACCCTCTCCACTGACAGAAAATTTGTGCCCATTAACATCACCATCTAATTCAACAAGAATTGGGACAACTCCAGTGAAAAGTTCTTCTCCTTTACTCATGGTACCTTTCTCCTCTTTAATGAATTCTTAAACAAAATTATTTGTAGAGGCTGTTTCGTCCTCACGGACTCATCAGACCGGGAAGGGCGTCCGGTGACAGCTGTAGCGTCGGGGCTTGTACCGTACACCACTGAGACCGCGGTGGTTGACCAGACAAACCACAACATCCTTACAGCCACCTAAGTTATCAGTCAGAAAAGGCGACGAGTAATCTGTCGCCTTTTTTTCTTTGCTTGCTTTGTAATCACTCGAATAACCAAAACCGGACCCACGAAGCGGGTTTTTTACGTAAAACTAGGTGAAACTGACGCTAGCCGGTCTACTAGTAGCGGCCGCTGCAGTCCGGCAAAAAAGGGCAAGGTGTCACACCACCCTGCCCTCTCTCTTAAAACCGAAAAGATTACTTCGCGTTATGCAGGCTTCCTCGCTCACTCAACTTTGAGAAGCTCACTCGGTCGTTCGGCTGCGGCGAGCGGTATCAGCTCACTCAAAGGCGGTAATACGGTTATCCACAGATCAGGGGATAACGCAGGAAAGAACATGTGAGCAAAAGGCCAGCAAAAGGCCAGGAACCGTAAAAAGGCCGCGTTGCTGGCGTTTTTCCACAGGCTCCGCCCCCCTGACGAGCATCACAAAAATCGACGCTCAAGTCAGAGGTGGCGAAACCCGACAGGACTATAAAGATACAGGCGTTTCCCCTCGAAGTTCCCTCATGCCGCTCTCCTGTTCCGACCCTGCCGCTTACCGGATACCTGTCCGCCTTTCTCCCTTCGGGAAGCGTGGCGCTTTCTCATAGCTGCAGCACTGTAGGTATACTCAGTTCGGTGTAGGTCGTTCGCTCCAAGCTGGGCTGTGTCACGAACCCCCGTTCAGCCCGACCGCTGCGCCTTATAGGTAACTATCGTCTTGGACTTCCAACCCGGTAAGACACGACTTATCGCCACTGGCAGCAGCCACTGGTAACAGGATTAGCAGAGCGAGGTATGTAGGCGGTGCTACAGACTTATTGAAGTGGTGGCCTAACTACGGCTACACTAGAAGAACAGTATTTGGTATCTGCGCTCTGCTGAAGCCAGTTACCTTCGGAAAAAGAGTTGGTAGCTCTTGATCCGGCAAACAAACCACCGCTGGTAGCGGTGGTTTTTTTGTTTGCAAGCAGCAGATTACACGCAGAAAAAAAGGATCTCGAGAATGCCTTGATCTTTCTACGGGGTCTGACGCTCAGTGGAACGAAAACTCACGTTAAGGGATTTTGGTGATGAGATTATAAAAAGGATCTTCACCTAAATCCTTTTAAATTAAAAATGAAGTTTTAAATCAATCTAAAGTATATATGAGTAAACTTGGTCTGACAGCTGAGGCTTGGATTCTCACCAATAAAAAACGCCCGGTGGCGACCGAGCGTTCTGAACAAATCCAGATGGAGTTCTGAGGTAAACTACTGGATCTATCAACAGGAGTCCAGCGAGTGGATTATCAAATTACGCCCCGCCCTGCCACTCATCGCAGTACTGTTGTAATTCATTAAGCATTCTGCCGACATGGAAGCCATCACAAACGGCATGATGAACCTGAATCGCCAGCGGCATCAGCACCTTGTCGCCTTGCGTATAATATTTGCCCATGGTGAAAACGGGGGCGGAGCAGAATTGCCATTGTTGACGTTTAAATCAAAACTGGTGAAACTGGCCAAGAGAATGGCTGAGACAAAAACATATTCTCAATAAACCCTTTAGGGAAATAGGCGAGGGTTTTCGCCCGTAACACGCCACACTGCGAATATATGTGTAGAAACTGCCGGAAATCGTCGTGGTATTCACTCCAGAGCGATGAAAACGTTTCAGTTTGCTCATGGAAAACGGTGTAACAAGGGTGAACACTATCCCATATCACCAGCTCACCGTCTTTCATTGCCATACGAAATTCCGGATGAGCATTCATCAGGCAGGCAAGAATGTGAATAAAGGCCGGATAAAACTTGTGCCTATTTTTCTTTACGGTCTTTAAAAAGGCCGTAATATCCAGCTGAACGGTCTGGTTATAGGTACATTGAGCAACTGACTGAAATGCCTCAAAATGTTCTTTACGATGCCATTGGGATATATCAACGGTGGTATATCCAGTGATTTTTTTCTCCATTTTAGCTTCCTTAGCTCCTGAAAATCTCGATAACTTGAAAAAATACGCCCGGTAGTGATCTTCTTTCATTATGGTGAAAGTTGGAACCTCTTACGTGCCCGATCAACTCGAGTGCCACCTGACGTCTAAGAAACCATTATTATCATGACATTAACCTATAAAAATAGGCGTATCAGCAGAGGCAGAATTTCAGATAAAAAAATCCTTAGCTTTCGCTAAGGATGATTTATCAATAGCGCGGCCGCTTCTAGAGTACTGCGATGAGTGGCAGGGCGGGGCGTAAACTTCGACGTCTAAGAAACCATTATTATCATGACATTAACCTATAAAAATAGGCGTATCACGAGGCCTTTTCGTCTTCACCTCAGCACAGCTAACACCACGTCGTCCTTCTATCTGCTGCCCTAGGTCTATGAGTGGTTGCTGGATAACTTTACGGGCATGCATAAGGCTCGTATAATATATTCAGGGAGACCACAACGAGCTCCCTCTACAAATAATTTTGTTTAACTTTTTAATTAACGGCCGGCTTGTCGACGACGGCGGTCTCCGTCGTCGGATCATCCGGGCATGGAATCGTACGTCCGGCAATTAAAAAAGCGGCTAACCACGCCGCTTTTTACGTCTGCAGGCGCCACTCGATTCTAGGGCGGCGGATTTGCTGCTCAGGAGAGCGTTCACCGACAAACAACAGATAAAACGAAAGGCCCGTCTTTCAACTGAGCCTTCCGCTTGCTTTTGATCCTCTAGCACGCGTACCATCGGAATCCCGGCTGCAGGAATTCGATATCAAGCTTTTATTTGTTGAGATACATCCATGCCATGTGTAATCCCAGCAGCTGTTACAAACTCAAGAAGGACCATGTGGTCTCTCTTTGCATTTGGGATGTTTCGAAAGGGCAGATTGTGTGGACAGGTAATGGTTGTCTGGTAAAAGGACAGGGCCATCGCCAATTGGAGTATTTTGTTGATAATGGTCTGCTAGTTGAACGCTTCCATCTTCAATGTTGTGTCTAATTTTGAAGTTAACTTTGATTCCATTCTTTTGTTTGTCTGCCATGATGTATACATTGTGTGAGTTATAGTTGTATTCCAATTTGTGTCCAGAGAAATTTGTCCCATCTTCTTTTAAAATGAATACCTTTTAACTCGATTACTATTAACAAGGGTATCACCTTCAAACTTGACTTCAGCACGTGTCTTGTAGTTCCCGTCATCTTTGAAAAATATAGTTCTTTCCTGTACATAACCTTCGGGCATGGCACTCTTGAAAAAGTCATGCTGTTTCATATGATCTGGGTATGTTCAAAGCATTGAACACCATAACCGAAAGTAGTGACAAGTGTTGGCCATGGAACAGGTAGTTTTCCAGTAGTGCAAATAAATTTAAGGGTAAGTTTTCCGTATGTTGCATCACCTTCACCCTCTCCACTGACAGAAAATTTGTGCCCATTAACATCACCATCTAATTCAACAAGAATTGGGACAACTCCAGTGAAAAGTTCTTCTCCTTTATTCATGGTACCTTTCTCCTCTTTAATGAATTTCTCAACCAAAATTATTTGTAGAGGCTGTTTCGTCCTCACGGACTCATCAGACCGGAAAGCACATCCGGTGACAGCTGTGCACGTCGGGGTTTGTACCGTACACCACTGAGACCGCGAGGTGGTTGACCAGACAAACCACGACGCTAGCCCGCCACCTAAGTTATGAGTCAGGAAAAAAGGCGACAGAGTAATCTGTCGCCTTTTTACTTTGCTTGCTTTGTAATCACTCGATGACCAAAAGTAAAAACCCGCCGAAGCGGGTTTTTACGTAAAACTAGGTGAAACTGACGCTAGCCGGTCTCTTCGTAGCGGCCGCTGCAGTCCGGCAAAAAGCCGGGCCGGTCTAGCCGCCCTGCCCTTTTTCTTTAAAACCGAAAAGATTACTTTCGCGTTATGCAGGCTTCCTCGCTCACTGACTCGCTGCGCCTTCGGTCGTTCAGGC
+
&''&()')&$###$%$%%&189111,,**++''()41=AEFC@?876((()3677668A>=5553333EJEB@==1)**+?@JGFGIJIJJJFJJJJDGFIJDAFF:::<@9-+**4,/'&'%00('&&&+,*(,-.<<>ICEED@?AB@:;:689:JGJEEFJHJGECJJFEB788>@A977755501100/1-,,-88850+.+++++*()(*/+,-((((01'8<>A<<><?10--.CBFFFHJ=<:0,,)*)(&$$&-01100345?9BDJD:>C60034%%%%&'))%&''(&'39:BCFJIGD???=31126?9>HJJGJEJJGJIJJIGJIFJGJJGJJF7777HJJJJFGJGJGJJEIJJJJIJJGJJJHJGJ>>>=;864449?76666/''''2236439=6...../3486)(((322255:8989;<982,;:;;?<;522//0033?@EJIGE;;;93320///1>?DJFIGFDCECC@>??8888('''('''036666>>>;960-+***--:84499:((19GEJGGDDEHJJJJJAA0./14+**(/&%&&*6;=BDGFJJJJJHFDHHJJJJEJJJJJJJJHIJJJJGJJFJJJFHFJDI@=@B>>>?F?CGFFJIJJIJJJJJGJGHFGFFJFHJJJJJDBBBBAAAGGF86558712/.--./03)))*4010000'&&%*.588;65-'&&'*&&%&))'&&&'))*+(&&&6<>BGJJGGGGEEIIGCBECJGFB;@AC;556?JJH<::;5555D9GGGGJJIJJEJJJHJHEJJGJJIGHEGEFJIJJIJJJ767FJBJ<>64489ACBHHFGGDDD<JJJHEFJJGJHJJEEFEDAGIJ5883-'''6==>EBDF<;2:GGECFDDGCDDD@=;::89865+'''.09-EFDJJJDDCAEFFEDDJ@@@CC@IJIGJJIJGHIJJJJIFCEBF@@??22.((((---.22235544553,)((),./9?@>>>=ECEFJIHHJFJJJIDC?A@>.../)'&(+****/01JJJJFFEJGHIJJEDABABAGGFJIGHIHGHJHJFIJJGGJGGJJJJ??JJIJFJIGJJJGJEFBBDDJJGEDB??=<>:HJBJID::GJJJJEJCFJCEEEEFIJJHJEJJHEJHHIFC3FDCCCFFJFH@D>001;BBEEC@CDJAA21112:97867::JJIEEFJJJJJIGJ@A>65:9333.//.--,/35;>@GJJCDFEIJIB@>1101115,+&%&(.4++))&%%&*)++74444IJHJGJCACB>213;=><><<6555@B95846688F?@HJJHGIJIJJIJGJHHEGGJJG4446DIBDF@BD=<<=@67;;?E>;;=BBGEFJEHJGACC=76744/*))**)()79,+**/.01388205/1008@A:943355553356==>CCFJ)((38((&&'(*1++44454588=?GJJGGIHJJIJJJJGHFJGGEFHJFJIFFJFFJJ????EFBEJIFGBHDDJFD?=544222-+++-1...645:----&%%$&&&%*(()((('%$134<BAB::DFFHEF????BBCBGI@>@EC:420.+((((+9>=>>ECJJHHIJJAA=<00/++'&''023FIJCAHCD999CDCDIJJJ;HCDJDBCJJHIJJJJGEIFHJIJJHJHJEFCCAAEEDBBBFFFJGDEC977---+**)*++.1124,))+*,(''()*138=63,**+&&&%'$%%'1-<=DEGCFHFJJHIJDCEEB6556?>>;(12349<==.,,,'&&&*,((-**++))*(())))*((*+/.--'%$.3,+*+**+AGDEJFJFJJJEDD7779DDDEJFDCCDIJGDFFIJJGEHGBBCBFD;9:>??ABB?EH@BCABF@??@@AC?@@A:7*****3388<<=;<::6;66;>@?4331760-,,--00229:;??>?@@EIGFC?@BAA3+)**&,,34=@@@AAAAABA<;;<>BBBB@@@AC>>==@@A?AAAAAA<54????@@=9776777-,,/48'&&&'%%'*/./0102224BBCBBEABAAJDAC@@?>???A>>?>==61.-'((2/28665117<BD>=97789=;@A?B@?@?@BGGAA@@@??@A@?=>>A@?=>@@@?;4445@C?>==@D><<;=>@@>>=<=;=?ACDA?>876689=B;;;;=B<<>>?ADC@>>>>?:99:B@@?=<;;;9999:;<>A/<?AACFFFJJJHDJEJIIGHHIJHE=<?A@CJHJBAHF9:?5AGJJJJJJJJDHJDDBAA?=;8@E=<<=/+++.0.**+'''(667:ECCHJGHIJGJJJJJJJJHJJJJJHJJJFJFJJEGJ@???FJGDJIJHIIGFEGFJJHGFI?78768<><CB?866BGFIJGEA1+++010+)))/0*(((:=@JJGFIFJIIJJJDB54445...0???;<<=<:423:<AEHDDC===?GGHDEBDJCBCCJJGJJDDIJJFJJGJJHHJFJJJJEHIFHIFCAAAEC=/008999DCCBIJCCEDJFJEFJJHECCCEFEB:<?@FDJGJHFJAA@@?6?AA:@::BH@JGDGCAADJIJJGEJJJJFIHGIIGJIIJGEJBBBCDE@D2'''')('(*;99>>A<;22226>?CFFFGGFFGFJJJJJJJJEJC@AH@??::::DJ@IJHDGG?0(67CHCFI79945GHDFFIGJFFGJJGFHFDGDDC=<<:9:9;A4448@EDH=;;:;::;862+(/%''%''()***.---./266'&&&&,++,-&&$$%&')*+**,66,<>@CBBACAC>?@....<<<;<=>@,,,,>66(('$$##%%%%##$$((((4568;56)&&&()&&&)))*,,,,&&&.*+*----76;;<5.+,@J6456/@?A9FIJFJJGCGJ?@@=1/-*,+**&''+')(%%%(+()''+**++,..//01)''(+,,32-(((4=CBECF<=<54426777<=?B@??<===AADFJHFJEFD;5))*+14///=DCAB><&&&(1(')-2*+)%&&',''')(*)')))3');HJECEFHJJJEIFFFDBJJGFGGJFF@?4149679664.-0;<510001+('&%&%(+*(()+//../)))9<=@JHECEBABA@AACJ@<85572255FCCEGHDED7777BEDDJFEI=6J>;4((++,3JJJ=<<53*+/-0?>A?<<>8700128:CJDHD<99:<BBFJIF33<>8=:<5IDIJJJJJJGJIFJFJJJJFJJJJJHJHJ=B++++C>=06498BGD=<<CCABHEFEJIJJJJJJFGGGGGJGGHIIJFEEGJFEFDAAJB1001<>GGJJIJJEDDEJ?2.../+,0//+,3-,&$$&')&&(79(%%%%*&'((((/;7676<;>>AEF=::;EHJJJJGJJGGEIIJFECEDEGFIDJAA;=F;EGHHJGIJGHIHIDDEJE?103///-+-'(+'((-4'''+--&&&&,++,3377><669:63111('((43..0D>??DJGEE<667<=><DGJIDEA@?EJIIJJCFEIJA?>>A@6,-'&&(+**-**((.113+(('((')+::=<5335862,,8679:JBJJDEECJFJGJJJJFFEGJJHJGJFHJHJECEA:>?JIIHH;:9=9:2223334???AJC6650.**'%%&(5?FJDHJHHEJH99:;=<<=EJHI>>>=0.10:JGEEEJFFJGJJHJIGGJJHJGGJJGJHJJHJJIHE:;5673/000;96:)'&'$%%--,--/50222DDEGJIIHJJIEE>=>>JGJJJJJJJGFB??8?=>@A967:=<==?>>?FJFJJEAD,**+?:8:A?CBEDA?@75-%$$&('%$$'(%'**,,/++'((++GJGEGJJA@@1&&&'',.//0/132200ADDIDIEFBCEA42289&%%%%%%&*)-&&&(22400432.---.('''((((,00384;=@AB>?=@BAAFFJGCEGH7778JGJJJJJJEFEE3333BHJA>>>ACCJJJJFIIE(((CA@@44CFEBBBBFJJHJGCHJFHD33366>=AB;''''-+++/00+454=>6(''(<9<?@DFGGDG::9867755--,((*-78:==55/(''(.+(&&&&%&%&,('$$*).*+79JH::::JIFJEFGJJJIJJJJJJJJJHDFFJGJJJGJJGGJIJJJHDEIIFACC9988326==BDBFJJJJJJJFGGJFJIJEJJFCD=>>>FBCBFDGJHCCDCJFJDFGIJIED=<@;@2111AB?BDDBA,,,044521110:9=>@JEEB@778;,'&$%&&&%%&$$##%$*'%')%&%%&+?=CGEIJIIJIHEDFDJJJ@7)&&&'('&&&&'++--*''.+*((5A?@@BACECGFHGJGIJGEHHD222=E:883000-,,,-(**/.*)))+,&&'))'&''+**+())))+2223323-''*--+1,+++/3:::322.---FIIFEE888000030124<?HJJGJHHHIHJHJJJJDJIGJJ=>?IHD;;;ECFDCJFFJJFJJJFJDE+'''4)BEJJEGJIFJJHIJJFEGFIADCDFFJJEJCB22:786.)(()+,**+**)&%%%(+,*'&%&++*+--,--/67ADGIDB<531(',/7/..,/,'%$%'.157200?7@BCJEJJIGJIJJJJGHHJJGEGJIBDCBJHJJD@??;<;;CCAA6678GHJGGDGGDFDGGEGDJDFJJGJJCAA@EFJJJJJCHJB@ICACBJJCB?2118BDA5942122=BGIFHGDJDB?@DFJJGFHGED>813*--.3.---2,,9.()4;558?A?CGIBB/...0---/,.9@JJJJHFHI@<<>B=<910/..+&(((),,-0999:DJGJ@>=>@EIJJJFEJDFA@ACGA6667CJEJJHGHDIGHFGFFDJJDBA@;;JEGGJJJJGEA@ABJFDGJFFGFEHJDJEF@?EBA:)))),++-,++,++*-/*900800<32223140-79988777AAFJJJGJJJJJD@;8.----&(%$%%))))1244799874=BDDGHHJFFHHHGHJGGEJFDJGJJ>>=@A770/*&()'(,,&&&+''8AAFDEGDIIJJFBDEJJJJJJDFEJJIJHJFJGGEDCECFFDDGDCABFCG?/533//19:;999:;(%''8;67??DEGFFDDJ;:98869,**'(-3234C=>>>C==>DED@E66563334A<;89:=@>;;;<CA44@5DCJBBAA@>?BJHCCBACBCCD??@5557A?;521(($%&'&%$%%%:59AAEEJIJJHJJJJJJDGHJJIIJJJJJDGIHJFFIHGDJIFIJ?<<=66645500005+(''%%&(%%&..//003563-,''''('&&&&&()**7A??A@???JFJJDFCJEJECJGJDJGCB<2435+(()0249=>ABIGHCDDCBBCFJGA=<:9FAB;:55552-,$$&&(()3>JHHHEFEFFJJJJEFJGFJJJJJFHJFJJCIFGFJEJE430.-:/*&$$%&&&&')'(%%&(((((03266,,*--+-../43458777:))))534375526<9676209898;>?F1112144995568<?5%%'(+*))*<?EJCB@??JHHJJJGGEGGJJJJIGHEJDFHEEDG;76543+*<668JFFDCHEI::11018856:5,,,,+*+*+(.//=AIIHJJFGFFJJDIJHJHFJJJJFJGJJJJGIGJFGIIIJJAJ;;;<GFJJ=666576>BAEFFJEJDEHDEEFHJJJIHJIEJDFGJHJEGIHBBBAECCEEDC?DJIGJFJFHDJGJDHJGJFEDJJJEJJFFJEDDEGJJJJJIGJFGGJHDJEFDCJFGFGGFGBA64221.798=<=ADIHJGJHIIHEFB>:::>97743)''%$%%()&)%%(''0'8AC=67;>;<DFGG6668GFDA8JGGDEF522350,,())'*03445BD>>C55551,-15:?@>?JEJHEECB@CCEJGGCFJJJJHHGJGHDJJGJDFACGGJJJHGB@EEEJFJIJJJ85446=BC=>@::::ADD??@@EDDCA=?AEJFCGCCDGDHB>?733323'&&&&&&,,00'''%%'+.2225/.//>>>=BBBC<;;<AHIFJGJJJHJJJHIIGHJJJHI@>D>.--.,---6?95,56544=A?>?CIDIA@BCGCJJIJJEFC:.11-AEJGHFBCCBJB>54;39@=4*44<@AJJ@@A@BBEJGEEFCF52,'')))-CGHIGICEDIJJHJJ?666566447>:<<=J100242*'((@BBFA@@>FD?BA?CB?>2222CFIJEJEGGIFJJIF>>?97;774700*+1'&&&-+-34*)))557DCEGJJJJEGECD??@AJJJJDDCCFC0000001:887@:9734339:;;;?JGEFFEGF=4224;;;;;JJJJDD;;??JFD@@?:::56656<7762/./100011125=;22:;897:000077110186;=>@@AC>99ECD<;;<CFGFCJFIJGFJBCBCDBCHGJEIFCDFB22215;;A:55682@AA><<<DEGCCC>?=B?=?C?>>E?=>JFCDBCIHJIHGIIFJJJGJEFCE>;;6422&&&%$$$$$&+1588888EBCC8888;::;C/.,**,*+++0;FA@@@F<<--/2220026/+)('&&'%$&%'(%%&'(--.2:<?;8976<31:62;<HC@:>>AEGDC@?<<<3(JGFGJGGEJECEDEDCGDH@?@@876*(''&&(*,+*,000-+++)('(+'&%$
@Glass_T7V_6_D3_12_3_29
CCCGGATGATCCTGACGACAACGAGGAGACCGCCGTCGTCGACAAGCCGGCCGTTAATTAAAAAGTTAAACAAAATTATTTGTAGAGGGAAACCGTTGTGGTCTCCCTGAATATATTATACGAGCCTTATGCATGCCCGTAAAGTTATCCAGCAACCACTCATAGACCTAGGGCAGCAGATAGGGACGACGTGGTGTTAGCTGTGCTCGAGGTGAAGACGAAAGGGCCTCGTGATACGCCTATTTTTATAGGTTAATGTCATGATAATAATGGTTTCTTAGACGTCGAGTCTTACGCCCCGCCCTGCCACTCATCGCAGTACTCTGTAGAAGCGGCCGCATTCCAGAAATCATCCTTAGCGAAAGCTAAGGATTTTTTTTATCTGAAATTCTGCCTCGTGATACGCCTATTTTTATAGGTTAATGTCATGATAATAATGGTTTCTTAGACGTCAGGTGGCACTCGAGTTAATCGGGCACGTAAGAGGTTCCAACTTTCACCATAATGAAATAGAATCACTACCGGGCGTATTTTTGAGTTATCGAGATTTTCAGGAGCTAAGGAAGCTAAAATGGAAAAAAATCACTGGATATACCACCGTTGATATATCCCAATGGCATCGTAAAGAACATTTTGAGGCATTTCAGTCAGTTGCTCAATGTACCTATAACCAGACCGTTCAGCTGGATATTACGGCCTTTTTAAAGACCGTAAAGAAAAATAAGCACAAGTTTTATCCGGCCTTTATTCACATTCTTGCCCGCCTGATGAATGCTCATCCGGAATTTCGTATGGCAATGAAAGACGGTGAGCTGGTGATATGGGATAGTGTTCCGCCTTCTGTACACCGTTTTCCATGAGCAAACTGAAACGTTTTCATCGCTCTGGAGTGAATACCACGACGATTTCCGGCAGTTTCTACACATATATTCGCAAGATGTGGCGTGTTACGGTGAAAACCTGGCCTATTTCCCTAAAGGGTTTATTGAGAATATGTTTTTCGTCTCAGCCAATCCCTGGGTGAGTTTCACCAGTTTTGATTTAAACGTCGGCAACTGGACAACTTCTTCGCCCCCGTTTTCACCATGGGCAAATATTATACGCAAGGCGACAAGGTGCTGATGCCGCTGGCGATTCAGGTTCATCATGCCGTTTGTGATGGCTTCCATGTCGGCAGAATGCTTAATGAATTACAACAGTACTGCGATGAGTGGCGGGGCGTAATTTGATATAGAGCTCGCTTGGACTCCTGTTGATAGATCCAGTAATGACCTCAGAACTCCATCTGGATTTGTTCAGAACGCTCGGTTGCCACCGGGCGTTTTTTATCATAAGAATCCAAGCCTCGAGCTGTCAGACCAAGTTTACTCATATATACTTTAGATTGATTTAAAACTTCATTTTTAATTTAAAAGGATCTAGGTGAAGGGCAGAATCCTTTTTGATAATCTCATGACCAAAATCCCTTAACGTGAGTTTTCGTTCCACTGAGCGTCAGACCCCGTAGAAAAAATCAAAGGATCTTTCTTGGGATAGCTTTTTCTGCGCGTGATCTGCTGCTTGCAAACAAAAAAACCACCGCTACCAGCGGTGGTTTGTTTGCGGATCAAGAGCTACCAACTCTTTTTCCGAAGGTAACTGGCTTCAGCAGAGCGCAGATACCAAATACTGTTCTTCTAGTGTAGCCGATAGTAGGCCACCACTTCAAGAACTCTGTAGCACCGCCTACATACCTCGCTCTGCTAATCCTGTTACCAGTGGCTGCTGCCAGTGGCGATAAGTCGTGTCTTACCGGGTTGGACTCAAGACGATAGTTACCGGATAAGGCGCAGCGGTCGGGCTGAACGGGGGGTTCGTGCACACAGCCCAGCTTGGAGCGAACGACCTACACCGAACTGAGATACCTACAGCGTGAGCTATGAGAAAGCGCCACGCTTCCCGAAGGGAGAAAGGCGGACAGGTATCCGGTAAGCGGCAGGGTCGGAACAGGAGAGCGCACGAGGACGCCAGGGGGAAACGCCTGGTATCTTTATAGTCCTGTCGGGTTTCGCCACCTCTGACTTGAGCGTCGATTTTTGTGATGCTCGTCAGGGGGGCGGAGCCTGGAAAAACGCCAGCAACGCGGCCTTTTTACGGTTCCTGGCCTTTTGCTGGCCTTTTGCTCACATGTTCTTTCCTGCGTTATCCCCTGATTCTGTGGATAACCGTATTACCGCCTTTGAGTGAGCTGATACCGCTCGCCGCAGCCGAACGACCGAGCGCAGCGAGTCAGTGAGCGAGGAAGCCTGCATAACGCGAAGTAATCTTTTCGGTTTTAAAGAAAAGGGCAGGGTGGTGACACCTTGCCCTTTTTGCGACTGCAGCGGCCGCTACTAGTAGACCGGCTAGCGTCAGTTTCACCTGTTTTACGTAAAAACCCGCTTCGGCGGGTTTTTACTTTTGGTCATCGAGTGATTACAAAGCGAGCGAAAGAAAAAAGGCGACAGATTACTCTGTCGCCTTTTTTCCTGACTCATAACTTAGGTGGCGGGCTAGCGTCGTGGTTTGTCTGGTCAACCACCAGTATCAGTGGTGTACGGTACAAACCCCGACGTGCACAGCTGTACACCGGATGTGCTTTCCGGTCTGATGAGTCCGTGAGGGAGCAAACAGCCTCTACAAATAATTTTGTAAGAATTCATTAAAGAGGAAGAAAGGTACCATGAGTAAAGGAGAAGAACTTTTCACTGGAGTTGTCCCAATTCTTGTTGAATTAGATGGTGATGTTAATGGGCACAAATTTTCTGTCAGTGGAGAGGGTGAAGGTGATGCAACATACGGAAAACTTACCCTTAAATTTATTTGCACTACTGGAAAACTTGCCTGTTCCATGGCCAACACTTGCACTACTTTGAGGTTATGGTGTTCAATGCTTTGCGAGATACCCAAATCATATGAAACAGCATGACTTTTTCAAGAGTGCCATGCCCGAAGGTTATGTACAGGAAAGAACTATATTTTTCAAAGATGACCAGATACGACACGTGCTGAAGTCAAGTTTGAAGGTGATACCCTTGTTAATAGAATCGAGTTAAAAGGTATTGATTTTAAAGAAGATGGAAACATTACTGGACACAAATTGGAATACAACTATAACTCACACAATGTATACATCATGGCAGACAAACAAAAGAATGGAATCAAAGTTAACTTCAAAATTAGACACAACATTGAAGATGGAAGCGTTCAACTAGCAGACCATTATCAACAAAATACTCCAATTGGCGATGGCCCTGTCCTTTTACCCCGACAACCATTACCTGTCCACACAATCTGCCCTTTCGAAGAATCCCAACGAAAAGAGAGACCACATGGTCCTTCTTGAGTTTGTAACAGCTGCTGGGATTACACATGGCATGGATAATCTCTACAAATAAAAGCTTGATATCGAATTCCTGCAGCCCGGGGGATCCCATGGTACGCGTGCTAGAGGCATCAAATAAAACGAAAGGCTCAGTCGAAAGACTGGGCCTTTCGTTTATCTGTTGTTTGTCGGTGAACGCTCTCCTGAGTAGGACAAATCCGCCGCCCTAGAATCGAGTGGCGCCTGCAGACGTAAAAAAAGCGGCGTGGTTAGCCGCTTTTTAATTGCCGGACGTACAATCGATGCCCGGATGATCCTGACGACGGAGACCGCCGTCGTCGACAAGCCGGCCGTTAATTAAAAAGTTAAACAAAATTATTTGTAGAGGGAAACCGTTGTGGTCTCCCTGAATATATTATACGAGCCTTATGCATGCCCGTAAAGTTATCCAGCAACCACTCATAGACCTAGGGCAGCGGATCGGGACGACGTGGTGTTAGCTGTGCTCGAGGTGAAGACGAAAGGGCCTCGTGATACGCCTATTTTTATAGGTTAATGTCATGATAATAATGGTTTCTTAGACGTCGAGTCTTACGCCCCGCCCTGCCACTCATCGCAGTACTCTGAAGCGGCCGCGAATTCCAGAAATCATCCTTAGCGAAAGCTAAGGATTTTTTTATCTGAAATTCTGCCTCGTGATACGCCTATTTTTATAGGTTAATGTCATGATAATAATGGTTTCTTAGACGTCAGGTGGCACTCGAGTTGATCGGGCACGTAAGAGGTTCCAACTTTCACCATAATGAAATAAGATCACTACTGGGCGTATTTTTTGAGTTATCGAGATTTTCAGGAGCTAAGGAAGCTAGAAATATGGAGAAAAAGAATTCACTGGATATACCACCGTTGATATATCCCAATGGCATCGTAAAGAACATTTTGAGGCATTTCAGTCAGTTGCTCAATGTACCTATAACCAGACCGTTCAGCTGGATATTACGGCCTTTTTAAAGACCGTAAAGAAAGATCAACACAAGTTTTATCCGGCCTTTATTCACATTCTTGCCCGCCTGATGAATGCTCATCCGGAATTTCGTATGGCAATGAAAGACGGTGAGCTGGTGATATGGGATAGTGTTCACCCTTGTTACACCGTTTTCCATGAGCAAACTGAAACGTTTTCATCGCTCTGGAGTGAATACCACGACGATTTCCGGCAGTTTCTACACATATATTCGCAAGATGTGGCGTGTTACGGTAAAAACCTGGCCTATTTCCCTAAAGGGTTTATTGAGAATATGTTTTTCGTCTCAGCCAATCCCTGGGTGAGTTTCACCAGTTTTGATTTAAACGTGGCCAATATGGACAACTTCTTCGCCCCCGTTTTCACCATGGGCAAATATTATCGCAAGGCGACAAGGTGCTGATGCCGCTGGCGATTCAGGTTCATCATGCCGTTTGTGATGGCTTCCATGTCGGCAGAATGCTTAATGAATTACAACAGTACTGCGATGAGTGGCAGGGCGGGGCGTAATTTGATATCGAGCTCGCTTGGACTCCTGTTGATAGATCCAGTAATGACCTCAGAACTCCATCTGGATTTGTTCAGAACGCTCGGTTGCCACCGGGCGTTTTTTTATAGTAAGATGCAGACCTCGAGCTGTCAGACCAAGTTTACTCATATATACTTTAGATTGATCGAAAATTTCATTTTAAACTAAAAGGATCTAGGTGAAGATCCTTTTTGATAATCTCATGACCAAAATCCCTTAACGTGACGTTCCACTGAGCGTCAGACCCCGTCAGAAAGAATCAAAAAGAATCTATTGAGATCCTTTTTTTCTGCGCATTAATCTGCTGCTTGCAAACAAAAAAAACCACCGCTACCAGCGGTGGTTTGTTCGGATCAAGAGCTACCAACTCTTTTTCCGAAGGTAACTGGCTTCAGCAGAGCGCAGATACCAAATACTGTTCTTCTAGTGTAGCCGTAGTTAGGCCACCACTTCAAGAACTCTGTAGCACCGCCTACATACCTCGCTCTGCTAATCCTGTTACCAGTGGCTGCTGCCAGTGGCGATAAGTCGTGTCTTACCGGGTTGGACTCAAGACGATAGTTACCGGATAAGGCGCAGCGGTCGGGCTGAACGGGGGGTTCGTGCACAGCCACTGGAGCGAACGACCTACACCGAACTGAGATACCTACAGCGTGAGCTATGAGAAAGCGCCACGCTTCCCGAAGGGAGAAAGGCGGACAGGTATCCGGTAAGCGGCAGGGTCGGAACAGGAGAGCGCACGAGGGAGCTTCCAGGGGGAAACGCCTGGTATCTTTATAGTCCTGTCGGGTTTCGCCGCCTCTGATTTGAGCGTCGATTTTTGTGATGCTCGTGGGGGCGGAGCCTGTGGAAAAACGCCAGCAACGCGGCCTTTTTACGGTTCCTGGCCTTTTGCTGGCCTTTTGCTCACATGTTCTTTCCTGCGTTATCCCCTGATATCTGGGCATCACTTCATTCCACTTGAGTGAACTGATACCGCTCGCCGCAGCCGAACGACCGAGCGCAGCGAGTACGTGAGCGAGGAAGCCTGCATAACGCGAAGTAATCTTTTCGGTTTTAAAGAAAAAGGGCAGGGTGGTGACACCTTGCCCTTTTTTGCGACTGCAGCGGCCGCTACTAGTAGACCGGCTAGCGTCAGGTTCACCTGTTTTACGTAAAAACCCGCTTCGGCGGGTTTTTCTTTTTGGTCATCGAGTGATTACAAAGCAAGCAAAGAAAAAAGGCGACAGATTACTCTGTCGCCTTTTTTTCCTGACTCATAACTTAGGTGGCGGGCTAGCGTCGTGGTTTGTCTGGTCAACCACCGCGGTCTCGTGGTGTACGGTACAAACCCCGACGTGCACAGCTGTCACCGGATGTGCTTTCCGGTCTGATCAGTCCGTGAGGACGAGAAAGCGCCTCTACAAATAATTTTGTTTAAGAATTCATTAAAGAGGAGAAAGGTACCATGAGTAAAGGAGAAGAACTTTTCACTGGAGTTGTCCCAATTCTTGTTGAATTAGATGGTGATGTTAATGGGCACAAATTTTCTGTCAGTGGAGAGGGTGAAGGTGATGCAACATACGGAAAACTTACCCTTAAATTTATTTGCACTACTGGAAAACTACCTGTTCCATGGCCAACACTTGTCACTACTTTCGGTTATGGTGTTCAATGCTTTGCGAGATACCCGGGATACATATGAAACAGCATGACTTTTTCAAGAGTGCCATGCCCGAAGGTTATGTCCCAGGAAAGAACTATATTTTTCAAAGATGACGGGAACTACAAGACACGTGCTGAAGTCAAGTTTGAAGGTGATACCCTTGTTAATAGAATCGAGTTAAAAGGTATTGATTTTAAAGAAGATGGAAACATTCTTGGACACAAATTGGAATACAACTATAACTCACACAATGTATACATCATGGCAGACAAACAAAAGAATGGAATCAAAGTTAACTTCAAAATTAGACACAACATTGAAGATGGAAGCGTTCAACTAGCAGACCATTATCAACAAAATACTCCAATTGGCGATGGCCCTGTCCTTTACCAGACAACCATTACCTGTCCACACAATCTGCCCTTTCGAAAGATCCCAACGAAAAGAGAGACCACATGGTCCTTCTTGAGTTGTAACAGCTGCTGGGATTACACATGGCATGGATGATCTCTACAAATAAAAGCTTGATATCGAATTCCTGCAGCCCGGGGGATCCCATGGTAGGCGTGCTAGAGGCATCAAATAAAACGAAAGGCTCAGTCGAAAAACTGGGCCTTTGGTTTATCTGTTGTTTGTCGGTGAACGCTCTCCTCGAGTAGGACAAATCCGCCGCCCTAGAATCGAGTGGCGCCTGCAGACGTAAAAAAAGCGGCGTGGTTAGCCACTTTTTAATTGCCGGTG
+
5>>?C?@-,,%(')-)&&''&&&+(**6CDB=<<<DEAA>>>?JJGIIFJBJDDDBA@-(()=:953/1@HFGIJJHJFJEJJJGHJJIJJJJJIEGFJBFFDJJJFJJJJJJGFJJFFFGGEJJGJJJJJJJJFCD?5J>>?4444EGFIJGFGIJGEEIJJHFIJFE5;;:;C@B54464444GJCCC@EDGJIDHHFGJJJJHF<:::?H@?=:321209><,.311-.)*(((((=ACBHJJJJJIFJJJGDGFEBACEFJGJHJJJJJJJJJJGEFDGACA@==?B?>=?@BFJFEFDEJFJJJJJI;;7&&&&-'&&&%')**,-49('''((((410/1>?HGEJJJGDGHJEEGJF>JD@>=>=>??9?JJG>>FJGJJJJIIGBA833=>?GJIHFIIGFHJJJJJJJJFJJJJJJHIJFIIGHFIEJJ>===J87.'')))?8777BFEF999555587***+:::CCCCCEGJEEEDFCA<?ADIGHJJHJJJJJIJJJI:/0:01A=<<=JJJJJEEBADHE=///0?BGGEEEJHJJ?=11JJHGE<998;;:88*&&'()**')+?><<99GH<<<<@>****-,,6<<=?JBBDDHFCFAAAA@?>>@@?@JJJFHEJJJJFIJJBBGEJJIJFHJIJJJG@?@?GEHJGEID76662.)))38:5555JHJJJJHJJJEGJJDJGIJGGJJDC@.+//@D:;<<781002,,*''')5<<HIIDGHFIJA=:60(''-3'/+&'?@;;;;G@?;=>>??G8889J=JGJEFDCJGJFJJJJIJFJJIJJEJFFJJHJGIJJJJJB@>>?CJ0--,)(&'%%&&5(&&'&&4>CBJJJIJJFJJGGJJJJJJIGJJJEJFC=(''((,98789JGJDEJFJJHJJDJFJFJGGIJHJJIJIJIFFDBIFAJJIEIJEEIDBDJCBE9999HIDB@HBBCFIJGIFCB888///2>>=C>8>>DJJJGJHJGJHJFJIGJJJGCFED700--++6578?=88446:9:4222443...-...GA>>?BJJJJJ22*&&&(*+***:GJFJGJJHJJIIGJBJFJHJJJJJJGGJGJJGGJJJJJJIGEHGEHJJC4-))+(-/89<=?EIIJFGJJJJJJHJIFFFGHJIHIJJJFIFJHJGJGHJJJJJIJJJGIJJJIFHJJIIFHFDAD>DFJHIJJJHJIHJJFIIJGJJCBBD@A>68<JF>>:9;::6=?@?'&&'*)%&;<@==>BCEEJGB@8?=+**,6;33>EJEDACAB?>FFEFEEFFJJJJJJJJJGGJGJJJHJFFIJJIJIJJJJJJJJFFBB;AEDF79+*+'JJIHGJJHJEJJJJJJJJJIJC@A@A<8JIIJJJJJJHJJJJJIHJJJDHGJIJIFJJFJJJHEFG@E@HGJD?:==;FGJFGEDDBA888730.-0,*((+*/3779<FDHJGIJGIJJJJJJGHJGIFEI?EB5@E<<3000.0114<@DFCHF4445;<==<<<>??4436:<C@2235**))-**)*++'+(%$$%$%%%%'87?88673344...-:97867@EBDIFHJJDEGJJHJHJJJBB@:887<BGJJJGEGJA03.'&$%)-39?AEFFJJJGDJJJJJJJHJJJIHJGJIJJJIJGJIJEDDDJ@?HC>=>@JJJHGDGJJHJJJEFEEH>?::;;D6650/.-059457;D?=<))(*,/167@79BABEECHEGCCFHHJJGJIJJHJ==JJJJJJJGGJGFFD826GDFJGHEJJJJJFJJJJHJIGGJGDCCEGJJJJHIJJJJFIGHJGHJHHJGJJFIJHFJJHJEF@CFIFGDHEJFDHFFJJFCCBBJJDFFIEFJJJJJDBCCFJF>>==?BJDB:2118BJJDGEEHJJDJGJJJJBDDJJJJJJJJJJJIJJHJJGHGHEJJJ@??BJGB>8892;==>?757+++AIJJFGFFEFJFJIJJJJJJJHGFJ:998DAB>;JC@?.*))*(*4540/,,..*)()-(&$#*/3333GJJJDB@@@??:999779;9>DCBEHHJGHHJIFJFJAAB;==<;:55;;;:;A@CC<4349=BFJJGFJHJEHBE:87:;GFED>=;;:83/.19==>=>@CADCJJEGHHJJGEJHJJJHDFEIJFBBEJIDJGJJAA0000DHJIEEJC?ACGJGD<;;/*87/.-.//178<BA??JEBCBC>>EGJJJJEEEEHJHJJJGJJIGIFJJJJIGHHJJJJHJGHFEGHJDEEBBBB>?=@CGFJFGHFIIJJJGJFJD<<<=BD=D+JC??@@ADCEDJHEHIEEFCJIGHJJIEHHJIJJ5431043169<@@@ACJJJIHGJFDHFF?CC>B==<=5+&&&**:@CCGFJEIFEJHJEGCCBEDC@D@@<;;;BBDHCEGFFJJHJJGJJIJIGGJJJHJIJFFCB?FGJGGHJBHJJ8432688AEIHJ<:::?DEDB?A?CFHHBBBCBBAF>DEBGJEJJHJIFGJIJJIFIJJJGJB@>86D@DJGE>@DFEHGHJHHJGGEIHJJGJHFJGGGHGGJFHJJJJJFEIGEEHDFIJEHG0,,,,,,,99:@@?CAD---,1015689@0004BGJGJCABCG@===>A?BDJGGJDC><;?4301;?A<100973.3++,5401,('(,44446+)))@?AA<99<FE:1''*,10/&%$%&.-03444DCDHGFEDE????ACAB=>>BHEDDFDDFFDIIJHDHDIFFJE@=?EF73FIJGDDFHFEDDEEDBACFEDGEIHEECCGDDBEBECFGEIHGIHHDFIJJIJIECCBHFE@>?AECABA@ACECAB<889>FGDIB;9;<B;66DCEFA?>>@BJDC??=555999<=*)))):=>89:<A?@@9:9688/+***,***,.((&''878==>=;4.-./<;::<77)'''.,,-,+&&(9:;;A=?CGJ>>>ACC@?8=;;;;<=@BDBDEDEDCFCA>==?HFEDEEECCCDFCGDIBBCEEBDCDFJJ<:888CA1//&%&%&$%$&(/0-./0=643254321168:?@BACAA@?@?BCHEBDCCFFIEFJ@;::<DCBDDCCAD@ABADFEG=<>>=8761006?FD877*))))>?@G<=A@FFCEEA;::;CCBAA@?@ABBCACCCDA?<<>=ABBAB@AB?@@?DFFECBDB=>>B@>A=<<<BDABADCBC6555E@@21111:9:????>@A?===<=B>@==>;:;;=:99756777877>?=>?===?<<==@D;:76778;:9:<=6676<>>>B><<778?---.::<;;:99:>?=<<<<::9:99:;??=@@A<<;948856<9310/337?<9777521/775566889@>=:6//./83<9899999=>A@@<>9988;;:988:;877786555789;<;::9778;98930/14445342555;=<;::;;111C=:6574286669;7778<;;:8898::544495566>9EEJGGIGJ5***(***1>BBB=>JJHHGE/,))>9;<BGDGCJJJII8777BJIJDB?0003:'&&+*+*8@AAGEHHIJJFJJJGH+***=;;;AEGJJFHJJJJFJJA@0//IHHFIIJJJJJJFJJHHHIJJGBHJJGFJJJGJDCEBCD;;++++6662245:<<B<;<<CJGFJGFGJEIGJJE===<B0///1011778B@A@DFFFJHJJJGHJJJJHJJJIGJEJJJGJJJIIJBAHJBCJCE@0//''&&'''''?BDCDJIJ>>>=EIE5333:@B9=====@BACAEGIJJJJHJFIGJJJHJGIIFHFJC@CB>A3(((&86633445334JD>==>GJJIHJJJJJJJJJJJJJHFJJGJJHEA-**0498:88766./''---=FFBHJJJJJDDDEJJJIJHJJJHGJJJGGJJEJGGGH:97;>DDEJEJHJFJIAFCFGJC@<:EDEJJIHJJFHFDGHGEFBC42'''->DGEHGFABCEHDC=?=?FJF=>65/0-.:;DIGHHFFIHGEGC=;?HHBE=;;<DJJJFJEDECEEGEJIJJJHJEJJJJJJIJIHIFJJEFFHJEGFIJJJHJJGJJGJJHGD666EDJCCECFJJJIFJH<655)&'&&+++?('''3127//65353?@@A86777+**,662--,'%%''(222-*((((D@@@JFJGJJ?@?@HIJIFDGJIIJJHFEJHJJJHJIEEGD@A4)''88'%&'/(&(888;,,,/,-CEFFJGHIFFFFJJJJJJHJHJIJJGJJGIHJJFG>==++CGJIJJJFFJHJIHJJJGJJJJFGGJJJJEJA<<<AFECJJDFHJJJJJJGJGJIJJIJJJHJJJJJJHJGGJJJIJIEFJIJJIDJHDD>92,/*)((('*+-5667C@;<@+**+@IHJDCCBCEHJHJJJHGD>877=EHIDFHHHFID...+**.@AAA=FDEDFHFFJJIJJJJJJJJJIFIFIHEI777.)*33EB<3344C999<<JJJJJJIJHJDACCI64,B7658664/>>==?G??@::878800000+**+/((()666..-.<?A?AJFG=<;<:.,,,:>A:96:=10@EBFIJEGGJJJCCD<<;<@31*)(+**1:=**(())+/**)*16811:IGJHJIIJGJHJGHJJJFIEFJJE444C=<==?))))<FI5AJG;;::==>IJJJJJJJJEJIEJJIJJJHJJHHJEHHGJJGGBBABJHGB@@CEJAJJJIJJCDCGGE:::<.+++-.'&'.-.21227454(''')=<<<<;;D@>>A>?>5444679:@EIEJJFJJFFFHHJJJGGGJIGGJHIJHJJIIGJHIFJJFFGJEJJJJJJJJJJJJJIEGIJIGFEFA;9:9<887><2---FGECCAA@BCEJJJGDEGEJGEFFJFIJEHDHJGEB;9;7).((><@BAGJJEJDDCBDDJEJEJEFFFGJFFJFJGFCJFIJJJGJJFFFFIIFIJGBAA@F3237>AC24$$$$%&&&$&&&')()&&&'*ACJJJJHHJFJJFHJJJJJIHHGGFHGIJJC?==>0-/.(''*/--))%&+.0(('%&&&650003:81.01599-)('&''*)..23@AA@BACJJJJJJGJJGHGJGH<<=&&%%$%''')'.0041+++6575578;1/%%%%**-))(....69?&&%&)&%&&-001)(((14<@:///9<:'''&).-../999899;3334<:;=C@>?@A==<=BAGGEBDJCIDBB;;<0,-'('()0+++...320+***A@@ACAGCF<<;9GHJGGJCEEFJ964433/...//03...967FJJJJHIHIHJGHJHEGJJJHJHFHHJHFFHJIGGJBEBDJFJJJJJGJJJJHHFJE6555EDCAABIA?FAAJJJJJJHFJJHJJJJFHHFJGJJJJJGJJIGGIDCBBGFE@BABDIJGJJIFHJJ===9@40--...23:DGGJJJIGFIG=JJJEJJJIHJJJJJJHJDEFDJA;9.:;;JB?>94''(+)&()/.-+++/346'''(&%%'*779>B<>B@JJDFDCGIHEEDJJJJJIEEIFAA.--.1FF@@AIFEDDJH40C<<;<HGFDJFFDB@ACD?<=>?GJFJJGJJJJJJJIGIJIG>778?EEJDEIFHICBAA...?=>@ABA:83244HIIJJHGJHJGJJJE>=<EDG7777GDDE20//7:D74-/'''(+)')'&')12@FEGIJJIJJJJJIFJJ1112A112JJFJDDAB??::'''+78:64531614;<=BBDCEHHGIJIEFEJJGFGJJIIEJGHJJJJJDHJ?JJFGF::JHGJJIIIGGGJJIJJJJIJEFHHG;97/.**(('&%%%%&&&$$$$%&%&%%$$%$%$$#$%')&'''/88778<DCHHFCBBEEGHFCGDGGHDFDA=88-)''+/01165:=HHBABABDEHHEJHFEHGIJGJFJEDDA;;@GJGGJJAFAJJJFIJHHEEIJFBCBCB.-,,-)/02741049-'%%(//;78CEJJJIFGIJJFDDDFJJJIJJFJFGBC?21+(1)@EGJHFIJJJJJGJJJJJJJJEIIGEDFH;;?9:535)''(*,,451223@@AJGJGECIDHHGG''''0348FEIHJIJJJEJFFJIHJDJFDJJFA<<;:<2*2?B/.-2;DEHIJJJGJJJIIJJJJJJHFJJJJHJFFEGJJJJJJJJHEJIFEFG,,,*---6333,**996667,,,,64469@CJDDCDGHHECABDDGD=,+++CBC?>500042.(1.,,,.1))))9?>HHJH?>=.))')/-&%&&'/.//CBDJJIHHIGJ>JJBFFIGJGGGFGJIJJJHICFFHGFHD8<<;@:65543368AABA?=93457A?>>FFEJJJJFIIHJJJGGFEJFEEBAAJHDA@C99:=JGJFIGJJJDGDDJFFJFJJJJJJJGCCCFBAAFIJJJIEGJGF,,,,EDEEJGJJJIIFJIEJGHDC=A@:;@?HEE6666EJ>;0/00@EJJHIEECDFFJJIFACFEFHIFJJFJJEJJJIHJJJJJJCEEEDFFGJIHJHGJGFFDEJEJBDDFD?;;9*(()(%%%&()+,9;JDCBDJB??6544522335;>;:31111B@777@FFD?>>?)(((/>>JJHB?52*+00009DBDFGGJHEID@@@BFECDD>4333241122=..,)+<@CEJEFHJJIFFJJJEJFGJJJJJFIHEBDB@?4444C;<=HJIGHFJFJFGJJHBGHIEJJFIDEJIJIEF=;;66EBECFJJFIJJJJHJJFFDHJHJHEFHDDCCBBDD@42++(%%&'02?FGIJDDHJDFFEDDEGJFGFJGJDFJHHIIJJJIFJJJHJJJJJFEEDJJJGGIHJJJGEGJJFJJFJ???@JIGEHJJJJJJGHHJHJJJJJJJJJJJIJGECGHIIJHIJA?@?AJB;B=9CGCHFDCGJIJJJHHIJJJJJIJGCFFJGJHFJEJJJC77:<@@==D?9:98AAGGGCBCAABBBJJJGJJJJJJDC=0++++,B?>>>>>@@>?@JEICCCBDHDIFEJCFABBB5545?88;<FEHEFEEJEFFFDDGEJFFBABB>D?))));<<A@BFFEABEE?BABEC(''(5554,&&&()4432255-,,3866?BDGGF9722/,++,-,))&&&'*++.%%%+;586556<<<?>:9@?ABCCIB>>>;=13:.*'&()334FGCFJFFCDBBCBFJCCBCHBBACHIJE>=>>IJDEEDDB@?@IFIFGCBBBADDDIEECFE.../98=32(974/'*$#
@Glass_T7V_6_D3_12_3_30
TACGGGCATGCATCGCTGCCGTATAATATATAGGGAGACCACAACGGTTTCCCTCTACAAATAATTTTGTTTAACTTTTTAATTAACGGCGGCTGCGACGACGGCGGTCTCCGTCGTCAGGATCATCCGGGCATCAATCGTACGTCCGGCAATTAAAAAAGCGGCTAACCACGCCACTTTTTTACGTCTGCAGGCGCCACTCGATTCTAGGGCGGCGGATTTGTCCTACTCAGGAGAGCGTTCACCGACAAACAACAGATAAAACGAAAGGCCCAGTCTTTCGACTGAGCCTTTGGTTTATTTGATGCCTCTAGCACGCGTACCATGGGATCCCCGGGCTGCAGGAATTCGATATCAAGCTTTTATTTGTCGATCATCCATGCCATGTGTAATCCCAGCAGCTGTTACAAACTCAAGAAGGACCATGTGGTCTCTCTTTTCGTTGGGATCTTTAGAAAGGGCAGATTGTGTGGACAGGTAATGGTTGTCTGGTAAAAGGACAGGGCCATCGCCAATTGGAGTATTTTGTTGATAATGGTCTGCTAGTTGAACGCTTCCATCTTCAATGTTGTGTCTAATTTTGAAGTTAACTTTGATTTCATTCTTTTGTTTGTCTGCCATGATGTATACATTGTGTGAGTTATAGTTGTATTCCAATTTGTGTCCAAGAATGTTTCCATCTTCTTTAAAATCAATACCTTTTAACTCGATTCTATTAACAAGGGTATCACCTTCAAACTTGACTTCAGCACGTGTCTTGTAGTTCCCGTCATCTTTGAAAAATATAGTTCTTTCCTGTACATAACCTTCGGGCATGGCACTCTTGAAAAAGTCATGCTGTTTCATATAATCTGGGTATCTCGCAAAGCATTGAACACCATAACCGAAAGTAGTGACAAGTGTTGGCCATGGAACAGGTAGTTTTCCAGTAGTGCAAATAAATTTAAGGGTAAGTTTTCCGTATGTTGCATCACCTTCACCCTCTCCACTGACAGAAAATTTGTGCCCATTAACATCACCATCTAATTCAACAAGAATCGGGACAACTCCAGTGAAAAGTTCTTCTCCTTTACTCAATGGTACCTTTCTCCTCTTTAATGAATTCTTAAACAAAATTATTTGTAGAGGCTGTTTCGTCCTCACGGACTCATCAGACCGGAAAGCACATCCGGTGACAGCTGTAGCGTGGGTTTGTACCGTACACCACTGAGACCGCGGTGGTTGACCGGACCGAACCACGACGCTAGCCCGCCACCTAAGTTATGAGTCAGGAAAAAAGGCGACAGAGTAATCTGTCGCCTTTTTTCTTTGCTTGCTTTGTAATCACTCGATGACCAAAAGTAAAAACCCGCCGAAGCGGGTTTTTACGTAAAACAGGTGAAACTGACGCTAGCCGGTCTACTAGTAGCGGCCGCTGCAGTCCGGCAAAAAAGGGCAAGGTGTCACCGCCCTCCCTTTTTTCTTTAAAACCGAAAAGATTACTTCGCGTTATGCAGGCTTCCTCGCTCACTGACTCGCTGCGCTCGGTCGTTCGGCTGCGGCGAGCGGTATCAGCTCACTCAAAGGCGGTAATACGGTTATCCACAGAATCAGGGGTAGCGCGGAAAGAACATGTGAGCAAAAGGCCAGCAAAAGGCCAGGAACCGTAAAAAGGCCGCGTTGCTGGCGTTTTTCCCACAGGCTCCGCCCCCCTGACGAGCATCACAAAAATCGACGCTCAAGTCAGAGGTGGCGAAACCCGACAGGACTATAAAGTACGGCGTTTCCCCTGGAAGCTCCCTCGTGCGCTCTCCTGTTCCGACCCTGCCGCTTACGGATACCTGTCCACCTTCTCCCTTCGGGAAGCGTGGCGCTTTCTCATAGCTCACGCTGTAGGTATCTCAGTTCGGTGTAGGTCGTTCGCTCCAAGCTGGGCTGTGTGCACGAACCCCCGTCAGCCCGACCGCTGCGCCTTATCCGGTAACTATAAGTATTGAGTCCAACCCGGTAAGACACGACTTATCGCCACTGGCAGCAGCCACTGGTAACAGGATTAGCAGAGCGAGGTATGTAGGCGGTGCTACAGAGTTCTTGAAGTGGTGGCCTAACTACGGCTACACTAGAAGAACAGTATTTGGTATCTGCGCTCTGCTGAAGCCAGTTACCTTCGGAAAAAGAGTTGGTAGCTCTTGATCCGGCAAACAAACCACGGTAGCGGTGGTTTTTTTGTTTGCAAGCAGCAGATTACGCGCAGAAAAAAAGGATCTTCAGAGAAATTGCTTGATCTTTTCTACGGGGTCTGACGCTCAGTGGAACGAAAACTCACGTTAAGGGATTTTGGTCATGAGATTATCAAAAAGGATCTAGCCTCAATCCTTTTAAATTAGAAATTGAAGTTTTAAATCAATCTAAAGTATATATGAGTAAACTTGGTCTGACAGCTCGAGGCTTGGATTCTCACCAATAAAAAACGCCCGGTGGCAACCGAGCGTTCTGAACAAATCCGGGATGAATATCAGGTCATTACTGGATCTATCAACAGGAGTCCAAGCGAGCTCGATATCAAATTACGCCCCGCCCTGCCACTCATCGCAGTACTGTTGTAATTCATTAAGCATTCTGCCGACATGGAAGCCATCACAAACGGCATGATGAACCTGAATCGCCAGCGGCATCAGCACCTTGTCGCCTTGCGTATAATATTTGCCCATGGTGAAAACGGGGGCGAAGAAGTTGTCCATATTGGCCACGTTTAAATCAAAACTGGTGAAACTCACCAGATGGCTGGACGAAAAACATATTCTCAATAAACCCTTTAGGGAAATAGGCCAGGTTTTCACCGTAACACGCCACATCTCGAAGTATCTGTAAAGTCCGGAAATCGTCGTGGTATTCACTCCAGAGCGATGAAAACGTTTCAGTTTGCTCATGGAAAACGGTGTAACAAGGGTGAACACTATCCCATATCACCAGCTCACCGTCTTTCATTGCCATACGAAATTCCGGATGAGCATTCATCAGGCGGGCAAGAATGTGAATAAAGGCCGGATAAAACTTGTGCTTATTTTTCTTTACGGTCTTTAAAAAGGCCGTAATATCCCGAACGGTCTGGTTATAGGTACATTGAGCAACTGACTGAAATGCCTCAAAATGTTCTTTACGATGCCATTGGGATATATCAACGGTGGTATATCCAGTGATTTTTTTCTCCATTTTAGCTTCCTTAGCTCTCCCTGAAAATCTCGATAACTCAAAAAATACGCCCGGTAGTGATCTTACTTCATTATGGTGAAAGTTGGAACCTCTTACGTGCCCGATCAACTCGAGTGCCACCTGACGTCTAAGAAACCATTATTATCATGACATTAACCTATAAAAATAGGCGTATCACGAGGCAGAATTTCAGATAAAAAAATCCTTAGCTTTCGCTAAGGATGATTTCTGGAATTCGCGGCCGCTTCTAGAGTACTGCGATGAGTGGCAGGGCGGGGCGTAAGACTCGACGTCTTAGAAACCATTATTATCATGACATTAACCTATAAAAATAGGCGTATCACGAGGCCCTTTCGTCTTCACCTCGAGCACAGCTAACACCACGTCGTCCCCTATCTGCTGCCCTAGGTCTATAAGTGGTTATGG
+
0*'$%)),,))(($##%%$%&'()*+())'&$$$&07422.///BJJJGJGJDC....--0-77898984554JGJJJJIGB;8000.-+%$$&(''',799...+++))()()&&&%&%%&0/23;EDIFDJEC000((((3,,++,-.?ECD<<=DEIEHFJDCB@44****/)))+557=;==?DEI?=>>BEE>:888:84447889:>222)))).+'.--:;:;;@FGFGJJJJJFFIJIJJJJJIJJJFJFJIHJEDD;33?=92)))-115;0/+++/*))***,1'''0<.)))(*+*))&&('&'%'')01.././----''))-,..06660**++,,++788;43000/.666===@A.)&&2=>:;=>IJJJIJJJHJGJJJJJJJIJIJJGJGGJDE@C:656:B>>JJJIFJFHIJCGGEGEEJE0.-/467AC=<;:++++CJJHHJJHJGABA@EGFJHJIHJGJHJJJGE<;;<JBBBJJFJD???@FJJJJIEFHJHIEHGJJGJHJJJHJJJJIJJJHJFHFCG@BABJJJJFIGGJJGIJJJJJJJJJJIJJFJGJJIJJJJJJJJJIIJIGHDD@A:835>2?>ABCEFJDJGDFDFGJDCA@EFCB??JFFJGEE676:98887898:99;<?<:==<>?>>=<<::9999::=>::999<?@DC@??>=;:9889:=??=;9884445;<;:957546799766689;;@<=@G9888<=<<<=;;:75668>===;:8899<=7778>?=>C??<;<=<<987799<@ABB>=:9879::;::@8777898878:961111999;;98999::=<999:<<76+*',10187778:85567==<<::8777668754343110577656766666887887998885676554466799?>?8;4333679:9:6000194:::;:877889<<4232687999:887777<766559:<;>>>;:8888996766:9:55699:988775666:8998888:1****2)''(''((8:9::<=<;;98976644568<;<;:9@:3:9;9<FJJGIHHHJGEJA??@HJJJHJCEDBGBJHEGFHJJEGJJGJHJJJJJGGJJJHEJJGBACDJJEJJHFGC5..+**+0306=ADEBCG@A@?5=:;EG111386'(()-./14666@BACJGJDDFEGHHJHJIFJGJJJIFHJJ@?>7----5---.97;77;:<?CDJFJJHGEIDHE@@@BIJHHDHDHJ@>>EDHJCD@543/2358<>A9899B>??>:?3@?755A?>CAB878JHJFDJHGFHIIGJHJJFGJHJHGJJJJJJJJ<<1.240(('))+/155888322?>8762/**,,)(),.0423777HIJHJJGDDDCJGJJEJCCCDHEJ;;>HJJ?@@DF>=;?<22236;?8777('''@320-/+*-1+''*'''CDC<;;<JJAA>>;;<<JGHJJFJIGHFGJJJJJFHIJHJJIGEFJHJDJJGJEDGFBAA@;<<=DEIFJJJIGGGJJEGCJJHJJGIJGJJJJJJJJJIJJDDFFJJJJJJJEJ6G:8876)''()0'''''(('';AADC@@CABDDIEFJHJHIJ95555>HHDFDJHFEDHEHCJEFHJJFGIEHCBHEJEEEDJHIJJD<??.(><<==IIJEC;967@BDEFJJFJ:::;B<:;@=>((((;<?@GGFJJJIFHJGGIFJEHID43-*+**'&''(,,+,+++*)*+/222023:::>IIIJHIFJJA>>?EE@=754BFGHGEH8AAB@@CCC9=<<77**67544465%%'&*,.+399DCEBBCFJJJGGHEDEEBDEGFD==BDFJJEAAAAIHI433301130/69?>AGFHAA@ADJJIFEJFIJID=<?JEJGJJFJJFJJJJ::869;><66..446<><=CEJFFJHJIEJ@AJFDFIJHJJ>8)%%%&''&('')-<BJGGIHIIJGJJEGDDJEF=J,+++FFEJJJHGFBABCC=<<JJGGHJFJJHEBEEHJFEBCDFFIGJHJFFJJJJFGJJJJHHHJFHJJJHJJJJIEJJJJJG@@@BEEIGIHFECBC<335ABGEJJD=?>6666JJHJJJIJJHGJIJJJJHIJJCFIHHJJIFGHF@JJJJGJEFACF7666530+-+,@@BI;:::0..18+8++0155;CDFFJ<EIJGEAABEDGJFFJBAA???ED?A4444=5115:;::8*'''''##%&&&.-,,'**-*,--///71124>>?GIGFGJJGJJDJIEJFJDA222?J@?;9:;;JJFEGGEJIJHJEHGJJ=5555>>@B?<<??8.,+,,$%''(4444:GGGJHJJGID6-,-'''&'+.+-.>555@AABADEJHJJJJJJHIJD8777JJFGIBBBBHJJJJJJJHHJEGJD?>==?A61/.566>>/7@BDE?>>@@:::>JDEDDB.,,.:==;@>?DB544584/---.3+*)&&((-.8311158;555554,,A=>>999;B@<<;?GEJDGFIJHHIJJJJHJDJHJFHFJHGFEIHJJJJHJHHGAB@AGFJJJIGFHFGEFJJJIGJIJJ===>JJHFCGGJIGGJHJHJJJJIJJJJJJJJJIJHJ6=?EDEJIJJC8889JE9998?>>JH<;;<GBJJJJJJJIJJJFJFHFHBE<;?=>>@BDHJJHIIJDHFHJJIJJIFDD@>===><?:999:FJFFJEJJF<<<=EEIJJJJIJHJJJJD:221+..1-.565''(--.0@<<=FDH<:=<=IJGJHIIFIJD9??EFB;@766:<<<<GJJJJ@???GJJJJJIEHGJBC10'&&'(&%&$$$%'&''&&&'19/..)))))))=FDJFF666690888CDGDDJEFHFICF@5556JJIICGIJJEJJJJJIGHJIJGJFFIJJIJJJI@??;97692DDDEHJJGJGGIIIJJHGJGED@9;19544:?<<GJJJJJGFJFCA=>=??66668DEEGJEIHIJJJJJDBFGDJJJJJJIHFJJJJIJ@?@@JJJJIJJJJJJB?AD7JIGFJJJJJJJJJJIJJJHGJFEC:/+)&&'=>?CGEDJHHGIJJIIJJJJ<<<<HGIB?@@FD<<?>;:....CGJJJGJHGJFJJJJJJJJJIJJJJJJJHAI'&&&+2>DJHHJGJDFA=<9<;8-+,3??9680BFEJ@?@BA<884+4--,**.4*<=EJIJHJHJHFHGGFHIJEJA<:8852()')-566467786/.333CCFEFGJJIGHIJJJHJEFJHJCB@7766744/+-++1002=2224CGGFJJHGJJEIIIJFFJJJIJHIJJJJGJJJJIGJIJJJHJJJJJJJJJJJJIHJGFGAACAEFJJJJJJHHDC54445<9GHGJIFFIJJJJJHFJJJJEJFD;:?++++>DHJCJJJJJJJBBBCBC@@3522=CJGEFFGHHJGGHHGJIHJFJJEECHGFE9654//.-112332-''-;<DHDHJGEHJJJJJJFJJIGIFJHJHJEHJJJIJHJJEEEJ@99::;;GHDGJJFDEGFJJ<CC>769:;BACEJHHJJIHHFJJJJJFGE?IE>=DDGJIGJIJJIHJJJJFG2223>=;+''&%
@Glass_T7V_6_D3_12_3_31
ACGGACTCATTGAACCGGAAAGCACATCCGGTGACAGCTGTGCACGTCGGGTTTTCTGCGTGCACCCACTGAGACCGCGGTGGTTGACCAGACAAACCACGACGCTAGCCCGCCACCTAAGTTATGAGTCAGGAAAAAAGGCGACAGAGTAATCTGTCGCCTTTTTCTTTGCTTGCTTTGTAATCACTCGATGACCAAAAGTAAAAACCCGCCGAAGCGGGTTTTTACGTAAAACAGGTGAAACTGACGCTAGCCGGTCTACTAGTAGCGGCCGCTGATCCGGCGAAAAAGGGCAAGGTGTCACCCACCCTGCCTTTTTTCTTTAAAACCGAAAAGATTACTTCGCGTTATGCAGGCTTCCTCGCTCACTGACTCGCTGCGCTCGGTCGTTCGGCTGCGGCGAGCGGTATCAGCTCACTCAAAGGCGGTAATACGGTTATCCCACAGAATCAGGGGATAACGCAGGAAAGAACATGTGAGCAAAAGGCCAGCAAAAGGCCAAGGAACCGTAAAAAGGCCGCGTTGCTGGCGTTTTCCACAGGCTCCGCCCCCTGAGACGAGCATCACAAAAATCGACGCTCAAGTCAGAGGTGGCGAAACACGACAGGACTATAAGATTGCCAGCATTCCCCTGGAAGCTCCTCGTGGCTGCTCCTGTTCCGACCCTGCCGCTTACCGATTCTGCACCTTCTTCCCTTCGGGAAGCGTGGCGCTTTCTCATAAGCTACGCTGTAGGTTGCTCTCAGTTCGGTGTAGGTCGCTTCCAAGCTCGGCTGTGCACGAACCCCCCGTTCAGCCCGACCACTGCGCCTTATCCGGTAACTATCGTCTTGAGTCCAACCCGGTAAGACACGACTTATCGCCACTGGCAGCAGCCACTGGTAACAGGATTAGCAGAGCGAGGTATGTAGGCGGTGCTACAGAGTTCTTGAAGTGGTGGCCTAACTACGGCTACACTAGAAGAACAGTATTTGGTATCTGCGCTCTGCTGAAGCCAGTTACCTTCGGAAAAAGAGTTTGGTAGCTCTTAATCCGGCAAACAAAACCACCGCTGGTAGCGGTGGTTTTTTTGTTTGCAAGCAGCAGATTACGCGCAGAAAAAAAGGATCTACAATCCTTTGATCTTTTCTACGGGGTCTGACGCTCAGTGGAACGAAAACTCACGTTAAGGGATTTTGGTCATGAGATTATCAAAAAGGATCTTCACCTGAATCCTTTTAAATTAAAAATGAAGTTTTAAATCAATCTAAAGTATATATGAGTAAACTTGGTCTGACAGCTCGAGGCTTGGATTCTCACCAATAAAAGCGCCCAGTCGCGTCAGGACGTTCTGAACAAATCCAGATGGAGTTCTGAGGTCATTACTGGATCTATCAACGGGAATTGCCAAGCGAGCTCGATATGGCGACGCCGCCCTGCCACTCATCGCAGTACTGTTGTAATTCATTAAGCATTCTGCGACATGGAAGCCATCACAAACGGCATGATGAACCTGAATCGCCAGCGGCATCAGCACCTTGTCGCCTTGCGTATAATACTTGCCCATGGTGAAAACGGGGGCGAAGAAGTTGTCCATCTGGCCACGTTTAAATCAAAACTGGTAAAACTAGCCGGGATTGGCTGAGACGAAAAACATATTCTCAGATCAACCCCTTTAGGGAAATAGGCGAGGTTTTCACCGTAACACGCCACATCTTGCGAATATATGTGTCAGAACTGCCGGAAATCGTCGTGGTATTCACTCCAGAGCGATGAAAACGTTTCAGTTTGCTCATGGAAAACGGTGTAACAAGGGTGAAGCGCTTCCATATCACCAGCTCACCGTCTTTCATTGCCATACGAAATTCCGGATGAGCATTCATCAGGCGGGCAAGAATGTGAATAAAGGCGATAAAACTTGTGCTTATTACTTTTACGGTCTTTAAAAAGGCCGTAATATCCAGCTGAACGGTCTGGTTATAGGTACATTGAGCAACTGACTGAAATGCCTCAAAATGTTCTTTACGATGCCATTGGGATATATCAACGGTGGTATATCGGTGGATTTTTTTCCCATTTTAGCTTCCTTAGCTCCTGAAAATCTCGATAACTCAAAAAATACGCCCGGTAGTGATCTTATTTAGTTATGGTGAAAGTTGGAACCTCTACATCCCAATAGACTCGAGTGCCACCTGACGTCTAAGAAACCATTATTATCATGACATTAACCTATAAAAATAGGCGTATCACGAGGCAGAATTTCAGATAAAAAAAAATCCTTAGCTTTCGCTAAGGATGATTCTGAATACGCAGGCCGCTTCTAGAGTACTGCGATGAGTGGCAGGCAGGGGCGTAAACTCGACGTGTCGACCCATTATTATCATGACATTAACCTATAAAAATAGGCGTATCACGAGGCCCTTTCGTCTTCACCTCGAGCACAGCTAACACCACGTCGTCCCTATCTGCTGCCCTAGGTCTATGGATCTGATAACCGGGCATGTCACGGCTCATATAATGTGTGGGAGACACAACGGTTTCCCTCTACAAATAATTTTGTTTAACTTTTTAATTAACGCAGGCTTGTCGACGACGGCGGTCTCCGTCGTCAGGATAGATCCGGGCATCAATCGTACGTCCGGCAATTAAAAAAGCGGCTAACCACGCCGCTTTTTTACGTCTGCAGGCGCCACTCGATTCTAGGGCAGCGGGACTTGTCCTACTCAGAAGCGTTTGCACCGACAAACAACAGATAAACGAAAGGCCCAGTCTTTTTCGACTAGAGCTTTATTCCGTTTTATTTGGATCCCTCTAGCACGTACCGTGATGCCCGGGCTGCAGGAATTCGATATCAAGCTTTTATTTGAGGAATCATCCATGCCATGTGTAATCCCAGCAGCTGTTACAAACTCAAGAAGGACCATGTGGTCTCTCTTTTGCGTGATCTTTCGAAAGGGCAGATTGTGTGGACAGGTAATGGTTGTCTGGTAAAAGGACAGGGCCATCGCCAATTGGAGTATTTTGTTGATAATGGTCTCTAGTTGAACGCTTCCATCTTCAATGTTGTGTCTAATTTTGAAGTTAACTTTGATTCCATTCTTTTGTTTGTCTGCCATGATGTATACATTGTGTGAGTTATAGTTGTATTCCAATTTGTGTCCAAGAATGTTTCCATCTTCTTTAAAATCAATACCTTTTTAACTCGATTCTATTAACAAGGGTATCACCTTCAAACTTGACTTGGGCGCCATTGTATTGTAGTTCCCGTCATCTTTTGAAAAATATAGTTTTTTTCCTGTACATAACCTTCGGGCATGGCACTTCTGGAAGCCATATATGTTGAGTATTAATCTGGGTATCTCGCAAAGCACTGAACACCATAACCGAAAGTAGTGACAAGTGTAATGGGACAGTTCCAGTAGTGAATAAATTTAAGGGTAAGTTTTCCCGTATGTTGCATCACCTTCACCTCTCCACTGACAGAAAATTTGTGCCCATTAACATCACCATCTAATTCAACAAGAATTGGGACAACTCCGAGTGAAAAGTTCTTCTCCTTTACTCATGGTACCTTTCTCCTCTTAATGAATTGCTAAACAAAATTATTTGTAGAGGCTGCGTCCTCACGGACTCATCAGACCGGAAAGCACGTGCCGGTAACATTGTGCACGTCGGGGTTTGTACCGTACACCACTGAGACCGCGGTGGTTGACCAAACCACGACGCTAGCCCGCCACCTAAGTTATGAGTCAGGAAAAAAGGCGACAGAGTAATCTGCACCTTTTTCTTGCTGTGTTTTGTAATCACTCGATGACCAAGAGTAAAAACCCGCCGAAGCGGGTTTTTTACGTAAAACTAGGTAAACTCAGCGCTAGCCGATTTCTTGGTGCCGCGGCCGCTGCAGTCCGGCAAAAAAGGGCAAGGTGTCACCACCCTGCCCTTTTTCTTGAAAACCGAAAAGATTACTTCGCGTTATGCAGGCTTCCTCGCTCACTGACTCGCTGCGCTCGGTCGTTGGCTGGGCGAGCGGTATTAGCTCACTCAAAGGCGGTAATACGGTTATCCACAGAATAGGGGATAACGCAGGAAAGAACATGTGAGCAAAAGGCCAGCAAAAGGCCAGGAACCGTAAAGGGCCAGTAGTTGCTGGCGTTTCCGCCGGCTGGCCCCCTGACGAGCATCACAAAAATCGACGCTCAAGTCAGAGGTGGCGAAACCCGACAGGACTATAAATTGAGGCGTTTCCCTGGAAGCTCCCTCGTGCACTCTCCTGTTCCGACCCTGCCGCTTACCAATTGTCCGCTCCCTTCGGGAAGCGTGGCGCTTTCTCATAGCTCACGCTGTAGGTATCTCGATTGGGGTGGCGTGCGTCTGGCTGCCAAGCTGGGCTGTGTGCACGAACCCCCCGTTCAGCCCGACCGCTGCGCCTTATCCGGTAACTATCGTCTTGAGTCCAACCCGGTAAGACACGACTTTATCGCCACTGGCAGCAGCCACTGGTAACAGGATTAGCAGAGCGAGGTATGTAGGCGGTGCTACAGAGTTCTTGAAGTGGTGGCCTAACTACGGCTACACTAGAAGAACAGTATTTGGTATCTGCGCTCTGCTGAAGCCAGTTACCTTCAGAAAAGAGTTGGTAGCTCTTGATCCGGCAAACAAACCACCGCTGGTAGCGGTGGTTTTTTGTTTGCAAGCGGCGACTGCACCAGAATATCAAGTGTTCCAATCTTTCTACGGGGTCTGACGCTCAGTGGAACGAAAACTCACGTTAAGGGATTTTGGTCATGAGATTATCAAAAAGGATCTTCACCTCCAAATCCTTTTAGGTGGAAAATAGAAGTTTTAAATCAATCTAAAGTATATATGAGTAAACTTGGTGCCTGACAGCTCGAGGCTTGGATTCTCACCAATAAAAAACGCCCGGTGGCAACCGAGCGTTCTGGAACAGATCCAGATGGAGTTCTGAGGTCATTACTGGATCTATCAACAGGAATACAAGCGAGCTCGATATCAAATTACGCCCCGCCCTGCCACTCATCGCAGTACTGTTGTAATTCATTAAGCATTCTGCCGACATGGAAGCCATCACAAACGGCATGATGAACCTGAATCGCCAGCGGCATCAGCACCTTGTCGCCTTGCGTATAATATTTGCCCATGGTGAAAACGGGGGCGAAGAAGTTGTCCATATTGGCCACGTTTAAATCAAAACTGGTGAAACTCACCCAGGGATTGGCTGAGACGAAAAACATATTCTCAATAAACCCTTTAGGGAAATAGGCCAGGTTTTCACCGTAACACGCCACATCTTGCGAATATATGTAGAGAAACTGCCGGAAATCGTCGTGGTATTCGCTCCAGAGCGATGAAAACGTTTGCATTTTGCTCATGGAAAACGGTGTAACAAGGGTGAACACTATCCATATCACCAGCTCACCGTCTTTCATTGCCATAAATCCGGATGAGCATTCATCAGGCGGGCAAGAATGTGAATAAAGGCCGGATAAAACTTGTGCTTATTTTTCTTTACGGTCTTTAAAAAGGCCGTAATATCCCAGCTGAACGGTCTGGTTATAGGTACATTGAGCAACTGACTGAAATGCCTCAAAATGTTCTTTACGATGCCATTGGGATATATCAACGGTGGTATATCCAGTGATTTTTTTCTCCATTTTAGCTTCCTTAGCTCCTGAAAATCTCGATAACTCGGAAAAAATACGCCCGGTCGTGATCTTCTTTCGTTGTGGGTCAACTCAGTACTACGTGCCCGATCGACTAAATGCCTCCTCGACATCTAAGAACCATTATCATGACATTAACCTATAAAATAGGCGTATCACGAGGCAGAATTTGGATCAAAAAAAATCCTTAGCTTTCGCTAAGGATCATTCTGGAATTCGCAGCCGCTTCAAGTACTGCGATCAGTAGCAGGGCGGGGGCGTAAGACTGAGACGTCAGAAACCATTGTTGTCGTGACGACATAAAATCAGCGTACTGCACGAGGGCCCTTTCGTCTTCACCTGAGCACAGCTAACACCACGTCGTCCCTATCTGCTGCCCTAGGTCTATGAGTGGTCTGGATAACTTTACGGGCATGCATAAGGCTCATATCATATTAGGGAGACCAGAACGGTTTCCCTCTACAAATAATTTTGTTTAACTTTTTAATTAACGGCCGGCTTGTCGACGACGGCGGTCTCCGTCGTCGATCATCCGGACGTGGGAAGCGTACGTCCGGCAATTAAAAAAGCGGCTAACCACGCGCCTTTTCAGTCTGCAGGCGCCACTCGATTCTAGGGCGGCGGATTTGTCCTACTCAGAGAGCGTTCACCGACAAACAACAGATAAAACGAAAGGCCCAGTCTTTCGACTGAGCCTTTCGTTTTATTAAATATATAGCACGCGTACCATGGGATCCCCCGGGCTGCAGGAATTCGATATCAAGCTTTTTATTTGTAGAGATACATTCCATGCCATGTGTAATCCCGGCGGCTGCCTACAAACTACAGAGGACCATGTGGTCTCTCTTTTCGTTGGGATCTTTTCGAAAGGGCAGATTGTGTGGACAGGTAATGGTTGTCTGGTTAAAAGGACAGGGCCATCGCCGAATTGCAATATTGTTGATAATGGTCTGCTAGTTGAACGCTTCCATCTTCAATGTTGTGTCTAATTTTGAAGTTAACTTTGATTCCATTCTTTTGTTTTGTTGTACCATGATGTATACATTGTGTGAGTTATAGTTGTATTCCAATTTGTGTCCAAGAATGTTTCCATCTTCTTTAAAATCAATACCTTTTAACTCGATTCTATTAACGCAGGGTATCACCTTCAAACTTGACTTCAGCACGTGTCTTGTAGTTCCGTCATCTTTGAAAAATATAGTTCTTTCCTGTACATAACCTTCGGGCATGGCACTCTTGAAAAAGTCATGCTGTTTCATATAATATCTGGGTATCTCGCAAAGCATTGAACACCATAACCGAAAGTAGTGACAAGTGTTGGCCATGGAACGGGTTGATTTACAGTAGTGCAAATAAATTTAAGGGTAAGTTTTCCGTATGTTGCATCGCCTTCACCCTCTCCACTGACAGAAAATTTGTGCCCATTAACATCACCATCTAATTCGACAGAATTGGGACAACTCCAGTGAAAAGTTCTTCTCCTTTACTCATGGTACCTTTCTCCTCTTTAATGAATTCTTAAACAAAATTATTTGTAAGGCTTTCA
+
'(()(**)&&%##%&''(-69;52235>@@BJEJHA@@@@=:422..+**+.011))&'&&%%%%2+$((&(+-+,+-7<@=>=>8764,**-//45AAB:999???==@99775445=;:<:58-((((,-./5<DB??<;44311'&&&)*)+((%$$&&(359*))*,10578@BDB?>>BH777798;=>>@/..GABCADJJJDF?>>>BIJJGDDEGHJD@>>><<=ECCEDHGJIGIDCA??@E@??@ABA@B0//-..++++-.=3220,-24;;;)((7EDEEJH6657966.'&&(%&%(,&&'%000143430'47<AB@?@AHIFCD988:8@==8788EJDCEBDFFEA('''CACFGEHJJBDEEF?>?9987:=;<=ACAHJGFFJGFFECHEEG?>??FB>?>:889DFJJIIAA@@:999@C@.+'%(''8:::=@CEJJF=<<;?88?=CGDIEB?AAB????322BA@>;7773229:70+(%%%,...698:;JA?>>A?>9:985568H?==<B:8)A:9::EEE<99:::7++*)**'&'*+***''+>CD>>=>ACBACGHFIIHGEFE988455;/&&&'4,)))4412)(%'''$$%%'*,--.3433018C?;7'&&%%&&%&(,***-5((('<3@>>>>AB@9998-+)&%%%$%&'''.05010)*<;;299?EFA?98447--,-7571121/(,/+,.344;876*+&%%%',))((+)))381.*)'(''-'(+))*.'''(/))(('(**21389;A=<900013;==>A76640,.)'(&*11??@9555)((()+,,+12258<EJEABJEEJIHIHFDDGDHJJCCBBB??@HEFJG>>>?B=<66BFJJJJJJJJFFFF@>?@110=<;;;;**+=DHIDHGDF;0/10.--2.59@JGJHJJHHJHJHEHJHFIJJJFJGB???BGGGEEC<;;;878794335IJFJJJGF>>>?IJIFHIGFEFE1--+,/1586---9.<<BABB@CA;<=>JFJJJGIFADDGCA??=9;<;@HFGJGGFEE?6CDJD;10004FHFJHJIFCD7767@9:9:B85264<@D?1..(('&$##/6896)((''')1**'(((())'&&&(''''%$%-467=,('764423<A@GHDGE=D211;;EE<==@BBABCCCHFHFJFB:88765*+,.-&&&).548640./1;7AFJDJ?>CCCCED4310:999@C@=9<:999:@A6667=::;??6663446733332/01==A5+***+-**(+(&'(*(3;5/++,,*-*(''%+*))(''(%&%&),15:0000=;:;<810010,,)*+401000=@?235997//.)((&(()'&'&)+'(''''**+&$$%%%%%&&(&&&'.8<AABFA3CCCJHEACBGJJIGGFIDC8889''''&'=C:::9<71''11311120-++,.2338BIJJIIJGJFGFHJJJGGJFJHFDFJJHIGEJIJJJCDDCJ?HJJGDEJ@@:;;:**))'''&'**)-,+,)*)*++''*4320//,+,&%$$%%&)7''''=JDEEJG>621.3@?EJEIBCB***:93'&&&***./.--024...13668IA@666;0((((&$%'(()5577<9+++3HJJI6669;:::?JIJJGGJJJHJGGGDAA55770..-;DDBDEJBC=;60'%%&*%../54::9999<;;@BCJJGGGEDHE2234@BCCBBBGEGJEEDD6555AFJ@<;9:>9:5?BFDAAGGJGDB:9241-.)'''%&'''+,<BDGIEJDJEIB?CCFGAAB?983*':=677;44FJGG:99:FF>==@=?=;<=HEJJJJJGEJFDEJJEJ<:8511342.(&&''(../2142---+,'$$$&1008;;CFJJDDJJJFI?=<:;>@;:::@<CCC6667ABCABBDJJJGJEEGJEJGI==<<@AFB8888GDJGH=@:::233IHJFGIGCA?=//../+(())*-8@><24.-..9::963-,&'%#$$%%##'(*,0/.*'%'(*/,--267881+,1;6.*<=@EG<****9;FJJFCCDDGJGIFGDD>;:>A;:::A@>=<56880000/84446A??=>>=<>A;?@/-,*%%%%+*,,///062*))*/((()1223@8865,++,11+71;@@EFIDJHJJGJJEEEFJJEEFGDGJJJ@A@@HJFJJJEAAABGIJJIBEG=;;;??IBCJHHFEJBD>:77@A@@=::;<><;<>8774''&%(-&&%'&&&'+()*,,.0113@@9889GFG<555411(''&'&%'../1((''*'%''&&$$%%%&'*&+..4559?@GCFHEFC=333B@545BFDG@@BDHJFJD8767775<;;:4.7753339:;:DACBGCE2123100...-3+,0020/677;44469663>A76541/)('&%##$##$%%%$$%'%$###$&&&%&-*&&&%%%%$&$$$$&'(&$#%&*19>@EFEDCF?=11//3ACEJIJJI@@74B>==AEF0/.-'%%$&'())0;::667>AEDABAA=<;<<;27556733323+''&')+,11651///*))(*(()**,.;;;<9<<DGFHDA@AA0002..--0+,,,4345234459F@@@AFGEJCCCA=<<<>A==>BD)))*/,**()*-226...*(((-01*(('&''(+%%(%%+'-.1.&&%(*,+,,/1:;:;9,***5+++/+''%&$%%&''')((+.3/034447/2/.(+.--.''%%&&&(+'&$####$)**++5:=C:889><>;=54558:;89CC@=EE5430*)+*****;;;?A@B???ABAB@AAA>>??DDBCBB?;;982222?:9::;<66>>>:9::;<=<>>?@=:F>/*$&%&++(())../49::>?>>??@A?>>:9::;;<@<<<<@AA@9889=;;<@@>=<65569?=854454:8;><<:;=<@ADBBB@==8772**)*&&),123<><4333<:8566>87889<<;986::<:<@BEB>:::;=====;...0-)(%%%/0566<??>=999:=;;;9999777789:<<<;::989877778:9::9;=>;;=?<;97/...78<<88975<9::9::/-D?><<<:/..''''(-0<999973335;;;:;9;9....18899:;<;B:<<<:9::;<::3212010-****&&&'42100&''&-134331-,,-8:?::55123,(,12>?B<:76657778538.,,-320/.0+))(%&&&%&&%%%&%%%&&')'***.3776669;;:88678867----44,**+77999976555211698867655555555)')*+)'&&&&*),+/2123''165775886?=ADEA?<=<.-22*(4349996633333.,*'235,((883CA;<?=;455A?>?>@??@:898;CB@A=;7667AABBEFGHJJC>631)=<>DED>===75++++7?AFGA?977778)((,.*/0--/-++))'&)/+.--)2.-&0<>@?::)(('**,/09CBA>?@AAEEBBCA>>5*(())-((*00//5-++)(((+-*449>?<31&'&&*',,)))(%%%*++--.///117//00677400/..650>?>?@CDEEDGEEEB?A---)&$'/-+3((((..(''()*16/;=5>=ACDEJ<200/02339?FJDCA@76652//1((((.,%$%'(,0/5-,,+25001//-,+-''07677;665000/'&%'&($$&/2000////45663368:AB?:2*((+06:61(('''((+)(&'''(,)&&&%('''%&'$%'$%%%%&::@<<=AA<<::=IJJDGGHJEDFHJFECJDHAA@@C;;<<@D9<352//3,+.&*))9:96889JJECABCGEEGEGGEJJEHCBB@CFGGFJHGIFHJJJJFHE??@@E?>><;::-+*+&&'&('&&****,--**&%%&*)))****+:BCGHIDJJJJJEFJGEIIBC5200.&%%+CA@>AA;<:;EDGIFJJIEEDBAAAA88CJDFFHJGF@CCGGIEFB=<'.(+(&%&.0,+('&$$%%%&..0047/0/0.0'(&%%%)*(((,-41)):656;/.,,.-./@AA533376776445<<DCCDH;<<;==?A>><;:9<>?AB@B5.)()'&&&)*))*)35423;GEA@@AB>855+*'''(-(()./*()+8<@HJCJF?@@@870%$$$'(%%$%$%*23;5788@@211112?=<;<>-***;@00@:7767995,,,++%%$&%%%(+,-44((&&&%&$$$$$%&&)&&&.//CBBDEIIIHIIJGF::<>==>ED??>;;;::7555:ABJEGEECDF?@<8772*'''',++-19:1102-+((-BBCJ>FBBB<::544683-41226@CCBIJJJEACBIJEJFJJJEFIJJHDGCEEFFDEJCBCFGDGJD@@?EGJJJJIJHDCCBBEDDFHJFJJJHFC98886445FE??FIJF999'&&)-''&10.-,1/,9:::9888ABFEGFJJEAHHDJA@?@:556:3((*,1@A;;;6))9IJGDBC?****<<<@;;;47=?DE=>>777684....=>>@@:BCCA70/329600.*)'&$#$###$%$%%'&&%%('%%&&(%&&&'+()+,35:;<=JFHDGHHEED>=<<BDHFE@CBFFAA>;;74356AA>@=;60355100.///,,))**//100+*)''&%$%%%%&$%&&*)()--%%%&)+,-2:3/../8:;?A??@@>==>FJEGJIDJJDHDH999999982*&%%&((&%(**///./::DAEF5555EEJIFJJGJJCADJJJJGDFHHJIJGFCDDGEBCGBA@?B?8((@0''''??@DFE@AABFGJFGJJJFGED:::5666440/0((((643*)())')))*228(((((+*,016533---544@CIIJJJJJIIIGJEFJFGJJGJJJHJIJGJI8821223/..+,--4/1004ABEGHJJIJJJFFIIJJJJIJJGHFJFDBDCCGHGFJGEJEIJJHEGJJJJJEHJCJJJJJIJJJJJJJBA@ABA<7DBDDDGEJJHHJJJ<;=IHF5555D?5,,,5@A@D>>>=>HHIHEEJ>7667:?A@AA@BEFDIE>>=(&&&%%%%)--.,,--2,,-66556CDB6666:11+%%&/18CFAGJG@8BCDC@@(('(2122??@A@HFHGFEFHDEJFIEJIJFCGAGCDBDFHDJ.+0(,')0/).&&&&8<CFHF@@=<>?JGFGD>+***77>@GC;::866::7.--)$$%'--71..01@CDEJIJJ===<?A@DA@=>CJ>==>?>;0/-.)A<<@AE>;<=A<<FGJGJEJF?864,/.''&'--'%%%''('')-5845=875650002CCEFJJJJGHIEJHJJGFGJHGJ433E7553795444@ACJGEGCA:HHGGEJJDBFDEJFF=<;<<AACG==,*3228<=BJJJIIJJFIFGGFJHJJIHJIJJJJJFJGIJJGHJHJGJ@><:<CEFHDGA?@BAB999:HCC>?DHGGDCB@A@@BCADCDJEEGDDGCB@??CC@BEDDJFCA@ACEIJGCCFDCFFC@A>@<<5<;69998<758=<;:8/,(%%+.0/00/,--.,/2&&&')+***('(3035658+++,'&%%+(%%%##$%'''((-/&&%$'&&(%%(-'(('((('%%&&'('%%&&'%'''&((36B89:??A@CHEEB<66GIE?>??BAABGHD;:::I?.,1+,4,)()+(((18<>?>(''(1229:=;9:=<98767(&&(%,,,0202(''%%%%%%&)&$$%%&&+''&&('((('''(*+1-0.,++*+.+))*./(''-(&&%$$%(+,+((*)//-.+*+*+)'%&&&&')-3+)))+43)'')++**+))'))**+(-0/140***,''03236699:888<=7:88213765777>>CEIHGF@;<::==@66...//./++*+-/)'''+0,49<>999:<:842333=5''%%&%&%))$%&')''&&'%&&&+***5,+***++,??FJFGHGJHIBHECFJIJJJJHHJIIEDFFC8788JGJJDCCBJFI<;;;BA@D@;4;(''&$$$%&&&)**))&&%&&'&$$$%%''()+68;@BAA==@@AA@>?>>?*))*,+++*()'(''%$&&'58:DEFJJJHFEFECDGHHFA>@@HDBBDJFJEA=JDIE6665+('',./3344677677'''(<<<0////<@CB?=@EJJIIA>8798:412223./4>>=BB7775@;+++&''''&%%%&:>?>>BDB@@<<'''.&&)*-==CFBGF=541,,10++23220-,,,/*++4.../01('&&')'&())'(4>;>@9A@DEJCDJEFB0//////)'''(*())*/)('%*'(>?A<;95,++,1**))./7-++,,,,-+((()-.7=>BJHHJGJFBCAJJJHIGGGJGIIIEFGJJJGB?***(((6:9=662113DJJJJBA@;99454*('()))(43112CFJHFDCDB????IGHFIC6445=;300064357;>>?@HIGJJGGJJJJJJJECBB@DCB888JJGEIGCFJIH??64,'&&$)&&&'30000?@BHIGJGJJJJJGDJJIFHJIIHJHGFEJ7546;:==<=>==;=CCABBEGGBJHEFHJGJJJFFGIBABCD@?DCEDEDJC@?@BBB97*$$%$%%&'3?88;88887*+<?;<<45554.-4455==ADDCCCA7521/2.0/033552/111436.-)*78=@BJGIFGDDCCFFECDD@0//0@;:>>CBAB;;<:<;?DBCA33330///6614423)(('&&***6:<<64+*+/67AJHDA7777CABBJHHGA@@@JHJ??>?HCBDCIEED@@ACGEC?:B911002//--,)))).046:=;<>HEFDFIJFJGJGJDCCEB<:)(&&)2??D?AFJJ8777E@BFEBEDC@CDFFEIFA?>@=;8892+%&''',.2395556@?=>>>::=>(''()&&)*)&(*0..4....4356@BAHBDICB>898876.*24*(-<<=;;83;><<<;=@?@.'9632121.21)*7>=>BCCG@==::9.'&')(()%$
@Glass_T7V_6_D3_12_3_32
GATGATTTGTTAAGAATTCATTAAAGAGGAGAAAGGTACCATGGTAAAAGAAGAACTTTTCACTGGAGTTGTCCCAATTCTTGTTGAATTAGATGGTGATGTTAATGGGCACAAATTTTTTGTCAGTGGAGAGGGTGAAGGTGATGCAACATACGGAAAACTTACCTTTGTAGATTTTCTTGTCATCTATTGGAAAACTACCTGTTCATGGCCAACACTTGTCACTACTTTCGGTTATGGTGTTCAATGCTTTGTCAAGTGCCAATCATATGAAACAGCATGACTTCAAGAGTGCCATGCCCGAAGGTTATGTACAGGAAAGAACTATATTTTCAAAGATGACGGGAACTACAAGACACGTGCTAAAGTCAAGTTTGAAGGTGATACCCTTGTTAATAGAATCGAGTTAAAAGGTATTGATAGAGATGAAATATTGCTTGGACACAAATTGGAATACAACTATAACTCACACAATGTATACATCATGGCAGACAAACAAAAGAATGGAATCAAAGTTAACTTCAAAATTCAACGCAACCTTGGAGATTGGAAGCGTTCAACTAGCAGACCATTATCAACAAAATACTCCAATTGGCGATGGCCCTGTCCTTTTACCAGACAACCATTACCTGTCCACACAATCTGCCCTTTCGAAAGATCCCAACGAAAAGAGACCACATGGTCCTTCTTTAGTTGTTGACGGCTGCTGGGATTACACATGGCATGGATGATCTCTTCAAAATAAAAGCTTGATATCGAATTCCTGCAGCCCGGGGGATCCCATCGCATAGCGTGCTAGAGGCATCAAATAAAACGAAAGGCTCAGTCGAAAGACTTGGGCCTTTCGTTATTGTGTTCTTGTCGGTGAACGCTCTCCTGAGTAGGACAAAATCCGCCGCCCTAGAATCGAGTGGCGCCTGCAGACGTAAAAAAAGCGGCGTGGTTAGCCGCTTTTTAATACAGACATGACGATATCAATACCCCGATTGGCGAATACTGTGACGACGAAGAGAGTCACCATCATCGACAAGCCGGCCGTTAATTAAGGAAAAAGTTAAACAAAATTATTTGTAGAGGGAAACCGTTGTGGTCTCCCTGAATATATTATACGAGCCTTATGCATGCCCGTAAAGTTATCCAGCAACCACTCATAGACCTAGGGCAGCAGATAGGGACGACGTGGTGTTGCTAGCTGTGCTCGAGGTGAAGACGAAAGGGCCTCGTGATACGCCTATTTTTATAGGTTAATGTCATGATAATAATGGTTTCTTAGACGTCGAGTCTTACGCCCCGCCCTGCCACTCATCGCAGTACTCTAGAAGCGGCCGCGAATTCCAAAATCATCCTTAGCGAAAGCTAGACTTTTATCTGAAATTCTGCCTCGTGATACGCCTATTTTTATAGGTTAATGTCATGATAATAATGGTTTCTTAGACGTCAGGTGGCACTCGATTTGTGAATCGGCACGTAAGAGGTTCCAACTTTCACCATAATGAAATAAGATCACTACCGGGCGTATTTTTTGAGTTATCGAGATTTTCCTTCGAGGGCTAAGGAAGCTAAAATGGAGAAAAAAATCACTGGATATACCACTTTGATATATCCCAATGGCATCGTAAAGAACATTTTGAGGCATTTCAGTCAGTTGCTCAATGTACCTATAACCAGACCGTTCAGCTGGATATTACGGCCTTTTTGACCATAAAGAAAGTGACCAAGTTTTATCCGGCCTTTATTCACATTCTTGCCCGCCTGATGAATGCTCATCCGGAATTTCGTATGGCAATGAAAGACGGTGAGCTGGTGATATGGGATAGTGTTCACCCTTGTTACACCGTTTTCCATGAGCAAACTGAAACGTTTTCATCGCTCTGGAGTGAATACCACGACGATTTCCGGCAGTTTCTACACATATATTCGCAAGATGTGGCGTGTTACGGTGAAAACCTGGCCTATTTATAGTAAAGGGTTTATTGAGAATATGTTTTTCGTCTCAGCCAATCCCTGGGTGAGTTTCACCAGTTTTGATTTAAACGTGGCCAATATGGACAACTTCTTCGCCCCCGTTTTAGCCATGGGCAAATATCTTGCAAGGCGACAAGGTGCTGATGCCGCTGGCGATTCAGGTTCATCATGCCGTTTGTGATGGCTTCCATGTCGAGCAAGTGTTAATGAATTACAAGCGGTACTGCGATGAGTGGCGGGGCGTAATTTGATTATCGAGCTCGCTTGGACTCCTGTTGATGATCGAGTAATAACCCTCAGAACTCCATCTGGATTTGTTCAGAACGCTTCAGTCTGCAGCCGGACCATTTTATCGTAAGTCAAGCCTGGGGCTCTAGACCAAGTTTACTCATATATACTTTAGATTGATTTAAAACTTCATTTTTAATTTAAAAGGATCTAGGTAGATCCTTTTTGATAATCTCATGACCAAATCCCTTAACGTGAGTTTTCGTTCCACTGAGCGTCAGACCCCGTAGAAGAATCGAAAAGGATCTTCTTCAATCCTTTTTTTCTGCGCGTAATCTGCTGCTTGCAAACGAAAAAAACCACCGCTACCAGCGGTGAGTTGTTTGCCGGATGAAGAGCTACCAACTCTTTTTCCGAAGGTAACTGGCTTCAGCAGAGCGCAGTACCAAATACTGTTCTTATTCGCATGTCTAGCCGTAGTTAGGCCACCACTTCAAGAACTGTAGCACCGCCTACATACCTCGCTCTGCTGATCCTCTTCAGGTCGCTCTGCCAGTGGCGATGACGTCGTGTCTTTACCGGGTTGGACTCAAGACGATAGTTACCGGATAAGGCGCAGCGGTCGGGCTGAAACGGGGGCTCATACAGCCCAGCTTGGAGCAACGACTGCACGCGAACTGAAGTCCTTACAGCGTGAGCTATGAGAAAGCGCCACGCTTCCCGAAGGGAGAAAGGCGGACAGGTATCCGGTAAGCGGCAGGGTCGGAACGGAGGCGCAGAGAGGAAGCTCAGGGGGAAACGCCTGGTATCTTTATAGTCCTGTCGGGTTTCGCCACCTCTGACTTGACGTCGATTTTTGTGATGCTCGTCAGGGGGGCGGAGCCTGTGGAGGCGAGCAACGCGGCCTTTTTACGGTTCCTGGCCTTTTGCTGGCCTTTTGCTTAGCATGTTTGCTGCGTTATCCCCTGATTCTGTGGATAACCGTATTAGCCTTCAGTGAGCTGATACCGCTCGCCGCAGCCGAACGACCGAGCGCAGCGAGTGAGTGAGCGAGGAAGCCTGCATAACGCGAAGTAATCTTTTGGGTTTAAAGAAAAAGGGCAGGGTGGTGACACCTTGCCCTTTTTGTCAACTGCAGCGGCTGCGTAGACCGGCTAGCGTCAAGTTCACCTGTTTTAGTTGAAGCTCGGCGGGTTTCTTTGGTCATCGAGTGATTACAAAGCAAGCAAAGAAAAAAGGCGACAGATTACTCTGTCGCCTTTTTTCCTGACTCATAACTTAGGTGGCGGGCTAGCGTCGTGGTTTGTCTGGTCACCACGGTCTCAGTGGTGTACGGTACGAAGAACCCAGACATGCACAGCTGTCACCGCGATGCTTTCCGGTCTGATGGTTGGTGAGGACCGAGACCAGCCTCTTACAAATAATTTTGTTTAAGAATTCATTAAAGAGGAGAAAGGTACCATGAGTAAAGGGCAGAACTTTTCACTGGAGTTGTCCCAATTCTTGTTGAATTAGATGGTGATGTTAATGGGCACAAATTTTCTGTCAGTGGAGAGGGTGAAGGTGATGCAACATACGGAAAACTTACCCTTAAATTTATTTGCACTACTGAAACTACCTGTTCCATGGCCAACACTTGTCACTACTTTCGGTTATGGTGTTCAATGCTTTGCGAGAAATTGCAGGAATCATATGAAACAGCATGACTTTTTCAAGAGTGCCATGCCCGAAGGTTATGTACAGAAAAGAGCTGTTTTAGAAGATAACGGGAACTACAAGACACGTGCTGAAGTCAAGTTTGAAGGTGATACCCTTGTTAATAAGAATCGAGTTAAAAGGTATTGATTTTAAAGAAGATGGAAACATTCTTGGACACAAATTGGAATACAACTATAACTCACACAATGTATACATCATGGCAGACAAACAAAAGAATGGAATAAGAAACCATTTCAAAATTAGACACAACATTGAAGATGGAAGCGTTCAACTAGCAGACCATTATCAACAAAATACTCCAATTGGCGATGGCCCTGTCCTTTTACCAGACAACCATTACCTGTCCACACAATCTGCCCTTTCGAAAAATACAACGAAAGAAGACCACATGGTCCTTCTTCGGCTTTTATTCATCAGCTGCTGGGATTACACATGGCATGGATGATCTCTACAAATAAAAGCTTGATATCGAATTCCTGCAGCCCGGGGAATCCATGGTACACGTGCTAGAGGCATCAAATAAAACGAAAGGCTCGGTCGAAGGGGCCACTTCGGGCCTTTGATCTTTTTATCTGTTGTTTGTCGGTGAACGCTCTCCTCAGTAGGACAAAATCCGCCGCCCTCAAGTCGGTGGCGCCTGCAGACGTAAAAAAAGCGGCGTGGTTAGCCGCTTTTTTGATCCCAGACGTACAATCGGTCCGGATGATCCTGACGACGGAGACCGCCGTCGTCGACAAGCCCGGCCGTTAATTAAAAAGTTAAACAAAATTATTTGTAGAGGGAAACCGTTGTGGTCTCCCTGAATATATTATACGAGCCTTATGCATGCCCGTAAAGTTATCCAGCAACCACTCATAGACCTGCGGGCAGCAGATAGGGACGACGTGGTGTTAGCTGTGCTCGAGGTGAAGACGAAAGGGCCTCGTGATACGCCTATTTTTATAGGTTAATGTCATGATAATAATGGTTTCTTAGACGTCAGTCTTACGCCCCGCCCTGCCACTCATCGCAGTACTCTAGAAGCGGCCGCCAATTCCAGAAATCATCCTTAGCGAAAGCTAAGGATTTTTTTTATCTGAAATTCTGCCTCGTGATACGCCTATTTTTATAGGTTAATGTAGTGATAATAATGGTTTCTTCAACGTCAGGTGGCACTCGAGTTGATCGGGCACGTAAGAGGTTCCAACTTTCACCATAATGAAAATAATCACTACCGGGCGTATTTTTCGTTATCGAGATTTTCAGGAGCTAAGGAAGCTGGAATTGGAGAAAAAATCACTGGATATACCACCGTTGATCTCCCAATGGCATCGTAAAGAACATTTTGAGGCATTTCAGTCAGTTGCTCAATGTACCTATAACCAGACCGTTCAGCTGGATATTACGGCCTTTTTAAAGACCGTAAAGAAGAATAAGCACAAGTTTTATCCGGCCTTTATTCACATTACTTGCCCGCCTGATGAATGCTTCATCCGGAATTTCGTATGGCAATGAAAGACGGTGAGCTGGTGATATGGGATAGTGTTCACCCTTGTTACACCGTTTTCCATGAGCAAACTGAAACGTTTTCATCGCTCTGGAGTGAATACCACGACGATTTCCGGCAGTTTCTACACATATTCGCAAGATGTGGCGTGTTACGGTGAAAACCTGGCCTATTTCCTAAAGGGTTTATTGAGAATATGTTTTTCGTCTCAGCCATCCCTGGGTGAGTTTCACGTTGATTTAAACGTGGCCAATATGGACAACTTCTTCGCCCCGTTTTTCGCCAGTAAAGACGGGCAAATATTATACGCAAGGCGACAGAGTTGTAATTACCGCTGGCGATTCAGGCTCATCATGCCGTTTGTGATGGCTTCCATGTCGGCAGAATGCTTAATGAATTACAACAGTACTGCGATGAGTGGCAGGGCGGGGCGTAATTTGATATCGAGCTCGCTTGGACTCCTGTTGATAGATCCAGTAATGACCTCAGAACTCCATCTGGATTTGTTCAGACGCTCGGTTGCCACCGCGACCATTTTATTGGTCAAGTCCAGACCTCGAGCTGTCGACCAAGTTTACTCATATATACTTTAGATTGATTAAAACTTCATTTTTAATTTAAAAGGATCTAGGTGAAGATCCTTTTTGATAATCTCATGACCAAAATCCCTTAACGTGAGTTTTCGTTCCACTGAGCGTCAGACCCAGTAGAAAAGATCAAAGGATCTTCTTCAATCCTTTTTTTCTGCGCGTTAATGTTGTTGTTTGCAAACAAAAAAACCACCGCTACCAGCGGTGAGCTGCTTGTACAATAAGAGCTACCAACTCTTTTTCCGAAGGTAACTGGCTTCAGCAGAGCGCAGATACCAAATACTGTTCTTCTAGTGTAGCCGTAGTTAGGCCACCGCTTCAAGAACTCTGTAGCACCGCCTACATACCTCGCTCTGCTAATCCTGTTACCAGTCACTGCCAGTGGCGATAAGTCGTGTCTTACCGGGTTGGACTCAAGACGATAGTTACCGGATAAGGCAGCAGTCCGGCTGAACGGGGAGCGTAGCAGCCACTTGGAGCGAACGACCTACACCGAACTGGAGTACCTACAGCGTGAGCTATGAGAAAGCGCCACGCTTCCCGAAGGGAGAAAGGCGGACAGGTATCCGGTAAGCGGCAGGGTGAGCAGAACAGGAGAGCGCACGAGGGAGCTTCGGGGGAAACGCCGCCGTATCTTTATAGTCCTGTCGGGTTTCGCCACCTCTGACTTGAGCGTCGATTTTTGTGATGCTCGTCAGGGGGGGCGGGGAGGCCTCAAAAGAAACTCCCACAACACAGCCTACGGTTCCTGGCCTTTTGCTGGCCTTTTGCTCACATGTTCTTTCCTGGTTTTCCCCTGATTCTGGGATAACCGTCTACACTCGAGGAGTGAGCTCATACCGCTCGCCGCAGCCCGAACGACCGAGCGCAGCGAGCGTCGGTGAGCGAGGAAGCCTGCATAACGCGAAGTAATATTTTGGGTTTAAAGAAAAGGGCAGGGTGGTGACACCTTGCCCTTTTACAAGGAGCTGCAGCGGCCGCTACTAGTAGACCGGCTAGCGTCAGTTTCACCTGTTTTACATTGAAGAACCCACTTCGGCGGGTTTTTACTTTGGTCATAGAGTGATTACAAAGCAAGCAAAGAAAAAAGGCGACAAATTATCTGTCGCCTTTTTGCCTGACTCATAACTTAGGTGGCGGGCTAGCATGGTGACTGTATCGTGAGAACCACCACGGTCTCAGTGGTGTACAGTACAAACCCCGACGTGCACAGCTGTCACCGGATGTGTTCCAGTTGATGATGAGTCCGTGAGGACGAA
+
%%%%%$&*&(()56<;893....6:===?>BDEJIEC998332**).,,-&'&()(),//-+-..11366147692506443,)('(+)75335//27;<;=<99;@?==9943.))).69890,**+1/0,,,A=CGHJJJIJJHGJJJJJGJIGIIFHHJH;90)+)%%$%'&'1<---,.&%#$$%$$$++.4;12--12556-1279=:9998877799:ABAFAD?<DECEEJEJHFIF8889JGDA;,*()**)(('&&$&'(0--.;<=444:;B@=<;42))+/3-.)((((EC?BDCJJFB?<<11..5,-8@9889<=7777:///9<IJCEDCDDHHAA?AG@?>>)('%*)&$$$$$##$%%%--2=CFEE<<GJEBBI@BDBIEF@??<93223B<=IJJJGJFD970&%'*+,---//,((&&''-/3=<<;?FDJJJJHFHGJIJJJGJGHJJIJJJEJJGJIHEEBF>?>??JEJGGHCEIJGJJJHJJJJJJJIJJGJJGJHFDEFJFJJJJ....()()/%%%&((*++*&&1;DE;<;92228A??>>>>>88889@A999FHJFFEIFHEFDC@AAFDJCA@9888@FC@BA@ADB;?<<<AAC><<97//..017DGCBDDHJHC;44492.--1/,))<==A@?=4441,+(&&'189339782:0/5'&&(*),*&&&(((*,+++4<@778:@B@BAABBJ==<<'''')(('%%$)2466=JJCA@?AAFJJCCB>??@E>822;:=110:?@44?=32'&&'*)(('*./20023=;@?=>?@@;::@A999<JFBA30221)((+1*&&()),-.-20)''''&&%&%%)&%,.4779:CJJFFHE99677///5..--0'&&+-./2343555810002998<=889?BA@BB?<;;=B555IGFJJJ>?>>>>>@JFEFD8884+++'('&%$$'*&&$$$$$'('%%%&'(((1,,,-434('&(&&'&'&&)*))'&&'(('&#%%%,-5511006678895789:7552455-,)))+.222-($$%'+..@@>755565,119ACBJIJD44434((($%$&/0***+3116618995444=>@;=:932225:=>=BBECB>3///;DIJJJABA@AB444224+))*1A@A7656....EF;:;89000075-+++,8<:;;<F7667>>;9:9853457FECDA?@9966689::>@BBCHFJHDDDJJJIJJJJJJGJIJEJJJJJJJJJJHGJ:999;J=0004200-<;<<BEDBA>>FB@45512A@@BDEJJEFIGJJFJJJDBBC?>>===>-,'&&+.(&&)/1227::>@ED=6'%%%$$,=<A@ACEJJGJ??>??;:;;:=>5412334779<0*+;<==JJJJIJDGJJJJJGEJJFCHFEJJ@-+*+-()(*./9?;4779*(&$$$&(%%%%&&(')((+,45;00=83431.2;-*9:>>BCEJ@GDGJ:/-4*+6787;:*)))))()./:?>888:=?A7555FC?HE<55,'%&&++*,**/234=<<<CGHJDCB><=IDFJGC??FIJIHJJGAB@5*&%'&*00/,/*))):9?@@@8767@AHHJFH@???F?<:8760*'&'''&&&(50/.''))-1***)799:DCGDBBDEFGJJHJJJIJEJJE=;;;<<7=;<<))),.2...-))+))&%$%%'')+9:9<?<5557<B@<?=;=B??>9:5+;>>@CCDJJJJJHFDID85638895;777443**5;=:::8720/6.**+41114;:=?6556556CJGAB=>=;?@EBFECACAADB<;:9FD>A;ECEDE7545?;::@<++++9/-)''(***++001441/11,+,*)(/000ABC>?BCEIB=>=;<@@>FJJCDB>BGB@@AFIJEDHJHFDHE>>==7779FDBA>==<=;;:4'%$$$$'*>BDGJFFGJC??@?>?AA??@EA=667A==<=:::92358//>DFEA@ADDB@/-.12>60006JJJIFIJHJJJBACBJJCDEDJBGE@B?43:;42A<??@A&&&&*<655:87,1*)'&'')''((+(())*))*8:999@@<;:<H>>?<<<=?:8:9<=@CHCIGJIBA@A6ECBDDCBB;998=8840*(((,,.201((($%%'+)(%%&'%&'''##%'341---+,-,11BC76-,(11.22,'(1134>@0///3++8AB>>><<2/14)))%$$%(*-.0//3+7((3;@GEEGCJCBBBHIJJHJD?<:872---+&&''&&&'(())()'''&().710('''&%&&%'()*-'&%&&%&$$$&+2;=;;;E<988:=:;BC<;==C<>=GHJHJJJDEHJJJIFHJGJGG5417>4??J=77721...)(((,,89:<JJCIGHIJDDCBJEGDA43+''')(,,0?>?>8999BF877=FE:<CBFDDFD?=3//02?))(--.(**)*&%%,58+(()((&%&%))*456;@DGEC51//0035*))&'&&'(***,:9999'&&,642,**2-0++++76232---++**0,....333401)())9:;B>>A@CHFFEECCFFJJEGJJHIJJF>?>>@85.))*+*,./01'&&0.0=BABC:40*..''''(****'%%$%57880//089:>EGGE9332110.--))+.11111<3555?@ECBDIFEBFHGEJDA6666=>3/,&(++,*((*)()5:6??>B@=00&&&&&(&&$%())*'/0/3478445596111332,,0/////2179CGDBCDEC>??7766>=>@A?::@7555;5)(&%$$%%%*-2./.,*)*,.,&&'%$###%$$+***35;5/)'&##''%%$'(*--((()+*++,./;?BADGEFEFJD??>6000577776779<7764/./01222@BB<<?A@@F?=A=;2-+),,)&%&'&'-*(('&(-(($')%%(,-<??864,+'%%'(/224575??@BCE=JG:999?JB=....779:9---,+'*,--)))(./3<998;=CHHA<<8759:AAAAB?=>=;;1(''''''&%%&'(),.0126:<<=6--./7;555100/..---3@===BEJJJJ;8)%%$$$$%('&'((*(()'**+345.-.////...7BG?>?55448,)))6=.)((+::;A>@@@FIEJJ=;;958+++.+-,+200/**127:78=;<;;/---1@ACFBAE=HJJA?;:;<CBECEEHDJDEDGFFDED0019ED?ACGJACEFDH>=977:?;:;9991100/+,67<;8;:1.$$##%)*&&'')('$###%)).18>@C@::88,(&%)+&()*27,,,/'$$$$&%&&&&(22310..3,++,'6====1...7DHJJHIGDGFFEEDD?>:;666GJGFJE=<<<;:981/..1244****1/-5:.-,./9:7778>?@F;;;;DE9999C>0..-.43@<<<<C>=1/&&&%$%(()'(++/.-001579;9911023.**)'(&'+'%%%%&*++++./144)((&%&%$%&$%%((1'0--1129.(''&&&%&&%%$$##%&$$$$$&,'''&)//19==?@DJC8861EICDBEDBE=99:;;<?:@EEHFFFEHICJ0008;;;95(''')*''(*40'(244@EDIDJ::98AFEACC@BB@=>GJCBCFHDHHJEJ??>>CHEDFEE?>::88963239:<=?AFEB@AAJHJGJ<<333011247788>=9DJJHJCAIC;A>//:7FHA@??AJJIJHFD/&&(&'%'-.66<7989))):?>??CG<::911JDAADEJ<<HFEJJHJJHJEEJGFEBDE;;/'%$$$$%'(**,+++.000114:<ADBBAAA><::CCDCDDFIJIHGGIJIJFEFDEEJJJFGAB?<32''1./.*)*'&&*4&%%(*;6'''(//6<::<?88:>CFGAA@AGJFHD?;-,07@DBACHEG4443797580/52342*(+10.233>@77JGJJFGJJEHFJJJDHIGJFBCA@AEJDFIHJ@???FGEIFGIJJJFIHJJFEGJIJJJJGJG@6666JJHHJEFFE>>66655=94332374)(58966677<?=+'''(,('%&('()*4;<;&%%&&'.13110++..)(()>JHE@@A>988:=89>66<=;::99...6>DJHIA<444?=<>@@BBDEDDD'''';I@BJBABD4,+--/=GEFICCFDGB:7736@@>>B@BA=:4789)&&&,+&'%%%%+*,+04+*&)'''346****102*,+'%%%&'%&%'&%&(*+*+.---,,++,.,,335:0001>3330++++323568899ICCJI<;;9;??A4///11029..--255631051(&&$'(())+***+447+**+,9?BCCCDC<<<JE<:;=CDJF4,++*-*)'&'&&&$$$&%%&&4;<>9*%$#$&'+.-1679;?<>CCBD9555FJGE>=<22,-,1--.(((()**,14,*((((,+.6,*)))*('%$%&&'')*278;::=679BJCEDBCDDGJEDJJCCBC::67;:<;((('''&&'+1.+*)))(($$$$$--1///1>D@@?@?EECGHDGF@CC@DBDDFFEFBBAA>A@>:A???<?>=<==CJJF=;=GGBCDIJICCD@AC110.2?=JGFGAAA==....111>?==??JJBCC@CID;:312:;;DEJJFGIDJFJFJJJFJIIGJECEBCJEBA@546*(('''%%%&))*)(&%%&$%''4=<<<9:9GAJCDDFJJ@=<>E?==>ED?BF=40'&'*=C>BDDHGEJIGJEFEFIDFJIIJJJJDCHJCHHFGDCECEFHJJEGI4333JJJC'&&&''-''(8<;0;;;6ADCHFIJFJFJJGHGEC@@?@JFJF9889>@IB999;66----@7555>DHFDGC>=<<<ADCCEJG?<0.--.---/34;D??@EJJHJJJHHHID;CAEFJFJH...011112643000/?<?EDH11111@::8<;B8888B@<3&'''*;)))*BGGFCED<<=>E?0///6569A@??@@CCCDDJCA::>AGB533212459998532)'')11100++,3/----@?=9,+++2333<<ABBFA4116>@BCHFH;=@A@@(''''*'(,.-/C?:///79<ABDEEE8666>8587320**&&**>?C?>::1/0***/55--//2A@BBJJHHHIJJHJJIJHJJJJJHIFGJGJFIJIJJJJJJJJFJJJJHGJFFFJJHJJIEAAA9;667>-,-01..,++/021-(%'(2566::>=>777??GHEBBBCJJJAJD@;;:;B+(((879989999887752---*%%''87;@B<==9;722?@J@?@?ABCEJJFJEHHFFJGJGJ;:::///5982233=445<=FF@BCGJFF@@?@JJ60(*11126779EGHJJJ;;;<B;33;556457779:6520-'%%(01;????JJEDDIJGJJFEC'&%&&'%,.+/47<;=?=;433.../0))*+3ACACDCD@6<>BC??DDB0,67@CGGGIJGEJJ::9:<?AD:::CH@766;52/./+1++/4ADFI864232)'%##%%%%&((6>?<;:;;?(((*5''''(+*210354667:8776407(&'&%'(''&'&%%&/82224>=95666;=BBBDEC;95/.01300((((++,)*-...-,++)(,.****34FJJFH7>ACCE@AABC??6666=CDCCHCFABC@ABCBBCGHJJGG9999CFCCDJCGDIFD>==B@?3FFEHF?>?HECF?@ADJA;;54)(()78)'''<88?@BCCCDABAAE>2279JFEHGJJ=<===5247<ADEHHEGFIFJEIJG:7*('*&&>911:;HEIE@?@96/(%$$%&(*'(4,,,,,+%%%%&%'('-,+../=@A5'''6>E@>=??A?=?CDFDD:954/)(*-,**)+&(()(()(123<BEEJCGGGJJJC432/2..9974/++&&,--7;?777:@?884467??@@A@AA6665B<9:8<<<A=7=C65595500?222399;97875<)&&&''')35%%&(()2335554)))$$$$%$$$'('(2130,,,-0-*+5)))&)201111546:8)''BADIJEIEG=99::99::433*&&%&''....*'$%%&''**+-/??BCDJFEGHJJFFCHJFEJJJEJJJHGDCBCFH@>B>99880///0-.9??>A@DC==@=@@@BDHCAGFIJCCBAFJHFGJJJ>>>>?<<BDE?@657@A@BA@FDFHFJEGJGGJHGJJIJFIGHBCBDJJGE;000,+*&&%%')+*.11A@<<;<FCEGFJGJDCCEJFEFECJ@?@?;53,++++,3211138=;><=97662%&%%%%$%$%(-001-+***+*&&'%#$#%&&'&&%$%&;788==999;;555691333>>''8'''9;<>DDIGEFDCBBB@)))22JED=<;8@@ACGAA85===JHGGE?A?ABB><:44454423568::996551100/&%%%&'(*+((((<@AC<<;:5442)+.''('(,-JHJHFF9888<///2766>?:?666-,),.,,,)/998222,,,/++++110,+++++,++-434349>>AEFF*))'(%%&/1-+'&&&%$#%%%''&&')+++*''$%'(****))%$$%%$$((0834224?==A@A?5/())7CEGID?>//..3566134/)'&%&''&&%&/78+++*%$%%$%%%(&%%&%&$$$%%$%%&**-)''',--++,1218860///2''*++)4446556,,++,,&&&%$%((''%&&&2232113.1-++-(,..>>==BA@BCC?=9+***0(''()***+,./47680/.-.0?@BBBDE6665.+-223+150/))+++2..-///:<BII6667BC>;;;CFDEFEFJ855++++74642ABBAGHCHJ=5+**(*****)/0***++***<===>=<=-++,.)34+**'&&&/6;????2///80///1102**66:;::8+**+,++.++++//0+***765:)(((.../-.45EJEI9777JHBBDAAJ<65**%&')'''&'*)%#$%%$%&'(''+''&%((*((()/004+*+,)%%)))28=@D888=@?EFDHGJJDE(''%$&%%%&%&%$%$%%)(('&&'6678<?>D:;;:63'%$
@Glass_T7V_6_D3_12_3_33
GATGCCTGCCGCGTAGTGGGATCCCCCGGGCTGCAAAATAGATATCAAGCTTTTATTTGTAGAGATCATCCATGCCATGTGTAATCCCAGCAGCTGCAACTAAGAAAAAGACCATGTGGTCTACTCTTTTCGTTGGGAATCTTCGAAAGGGCAGATTGTGTGGACAGGTAATGGTTGTCTGGTAAAAGGACAGGACCATCACAATTGGAGTATTTTGTTGATAATGGTCTGCTAGTTGAACGCTTCCATCTTCAATGTTGTGTCTAATTTTGAAGTTAACTTTGATTCCATTCTTTTGTTTGTCTGCCATGATGTATACATTGTGTGAGTTATAGTTGTATTCCAATTATATAATGTTTCCATCTTCTTTAAAATCAATACCTTTTAACTCGATTCTATTAACAAGGGTATCACCTTTAAACTTGACTTCAGCACGTGTCTTGTCATTTCCCGTCATCTTTGAAAAATATAGTTCTTTCCTGTACATAACCTTCGGGCATGGCACTACTGAAAAAGTCATGCTGTTTCATATAAATCGGTATGTCACAAAGCATTGAACACCATAACCGAAAGTAGTGACAAGTGTTGGCCATGGAACAGGTAGTTTTTCCAGTAGTGCAAATAAATTTAAGGGTTAGTTTCGTATGTTGCATCACCTTCACCCTCTCCACTGACAGAAAATTTGTGCCCATTAACATCACCATCTAATTCAACAAGAATTGGGACAACTCCAGTGAAAAGTTCTTCTCCTTTACTCATGGTACCTTTCTCCTCTTTAATGAATTCTTAAACAAAATTATTTGTAGAGGCTGTTTCGTCCTCACCAGACTCATCCGACCGGAAAGCACATCCGGTGACAGCTGTGCCACGTCGGGGTTTGTACCGTACACCACTGAGACCGCGGTGGTTGACCAGACAAACCACGACGCTAGCCCCGCCACCTAAGTTATGAGTCAGAAAAAGGCGACAGAGTAATCTGTCGCCTTTTTCTTGCTTGCTTTGTAATCACTCAATAACCAAAAGTAAAAACCCGCCGAAGCGGGTTTTTACGTAAAACAGGTGAAACTGACGCTAGCCGGTCTACTAGTAGCGGCCGCTGCAGTCCGGCAAAAAAGGGCGAGGTCACCACCCTGCCCTTTTTCTTGAAACCAAAAGATTACTTCGCGTTATGCAGGCTTCCTCGCTCACTGACTCGCTGCGCTCGGTCGTTCGGCTGCGGCGAGCGGTATCAGCTCACTCAAAGGCGGTAATACGGTATGCAGCAGAATCAGGGGATAACGCGGAAAGAACATGTCGACGAAGAGCCGGAAGAGGAACCGTGAAGAGGCTCGTTGCTGGCGTTTCCACGGCTCCGCCCCCCTGACGAGCATCACAAAAATCGACGCTCAAGTCAGAGGTGGCGAAACCCGACAGGACTATAAAGAATTACCAGGCGTTTCCCCCTGGAAGCTCCCTCGTGCGCTCTCCTGTTCCGACCCTGCCGCTTACCGGATACCTGTTCACCTTCTCTCCCTTCGGGAAGCGTGGCGCTGCCGTGGCTCACGCTGTAGGTATCTCAGTTCGGTGTAGGTGTCGTTCGCTCCAAGCTGGGCTGTGTGCACGAACCCCCCGTTCAGCCCGACCGCTGCGCCTTTATCCGGTAACTATCGTCTTGAGTCCAACCCGGTAAGACACGACTTTATCGCCAGCTGGCGTAGCTGGTAACAGGATTAGCAGAGCGAGGTATGTAGGCGGTGCTTGCCCAGGTTTCTTGAAGTGGTGGCTGACTGCCGCTGGCTAAAGACGTGTTGGTGTCACTATGCTGAAGCCAGTTACCTTCGGAAAAAGAGTTTGGTAGCTCTTGATCCGGCAAACAAAAAACCCGCCACTTGGCTGGCGGTGGTTTTTTGTTTGCAAGCAGCAGATTACACGCGCAGAAAAAAAAGGATGAGAAGATCCTTTGATCTTTTCTACGGGGTCTGACGCTCAGTGGAACGAAAACTAGCGTTAAGGGATTGGTCATCGAGTATCAAAAAGGATCTTCACCTCAATCCTTTTAAATTGAAAAATGAAGTTTTAAATCAATCTAAAGTATATATGAGTAAACTTGGTCTGACAGCTCGAGGCTTGGATTCTCACCAATAAAAAACGCCCGGTGGCAACCGAGCGTTATTGAAGACAAATCCAGATGGAGTTCTGAGGTCATTACTGAATATATCAACAGGAGTCCAAGCGAGCTGATATCAAGAAATTACGCCCCGCCCTGCCACTCATCGCAGTACTGTTGTAATTCATTAAGCATTCTGCCGACATGAAAGTCATCTAGCAAACGGCATGATGAACCTGAATCGCCAGCGGCATCGGCGCCTTGTGGCCTTTGGTATAATATTTGCCCATGGTGAAAACGGGGGCGAAGAAGTTGTCCATATTGGCCACGTTTAAATCAAAACTGGTGAAACTAGCAGAATAGCTAAACTTAAAAACATCTGTCAATAAACCCTTTAGGGAAATAGGCCAGGTTTTCACCGTAACAGCAGCATCTGAATATATGTAGAAACTGCAAATCAACGTGGTATTCACTCCAGAGCGATGAAAACGTTTCAGTTTGCTCATGGAAAACGGTGTAACAAGGTGAAGCACTCCATATCACCAGCTCACCGTCTTTCATTGCCATACGAAATTCCGGATGAGCGTTGATTAGGCGGGCAAGAATGTGAATAAAGGCCGGATAAAACTTGTGCTTATTTTTCTTTACGGTCTTTTAAAAAGGCCGTAATATCAGGCTCGAACGGTCTGGTTATAGGTACATTGAGCAACTGACTGAAATGCCTCAAAATGTTCTTTACGATGCCATTCGGATATATCAACGGTGGTATATCCAGTGATTTTTTTTCTCATTTTAGCTTCCTTAGCTCCTTGCAAAATCTCGATAACTCAAAAAATACACCCAGTAGTGATACTTGTTTTTCATTATGGTGAAAGTTGGAACCTCTTACGTGCCAAATAAACTGAGTGCCACCTGACGTCTAAGAAACCATTATTATCATGACATTAACCTATAAAAATAGGCGTATCACGAGGCAGAATTTCAGATAAAAAAAATCCTTCTTTTCGCTAAGGATGATTTCTGGAGTCAGGCCGCTTTTTAGAGTACTGCGATGAGTGGCAGGGCGGGGCGTAACTCATTCAACGTCTAAGAAACCATTATTATCATGACATTAACCTATAAAGAACGAATCGGCGTATCACGAGGCCCTTTCGTCTTCACCTCGAGCACAGCTAACACCACGTCGTCCCTATCTGCTGCCCTAGGTCTATCGTGGTTGGATGAACTTTTTACGGGCATGCATGAGCGTATAATCTGTTGGGAGACCACAACCGTTTCCCTCTACAAATAATTTTAACTTTTTTAATTAACGGCCGGCTTGTCGACGACGGCGGTCTCCGTCGTCAGGATCATCCGGGCATCGATCGTACGTCCGGCAATTAAAAAAGCGGCTGACCCGCGCCGCTTCGTAGGCGCCACTCGATTCTAGGGCGGCGGATTTGTCCTACTCAGGAGAGCGTTCACCGACAAACAACAGATAAAACGGAAAGGCCCAGTCTTTCGACTGAGCCTCC
+
$%(&&&&$%%$$%(&%%%&-.5998:8*)**---+''-.((((133477890---88>?D*)))>?C?>>?DJIBADBGGJJABBAAA?@BB@??;9312('%%%'***,'$$$%''&(**+))**++-2'$$$&'&'((&&'&589>IFDD6544432++(*)%%))+---,//-,,+,127333=;310+)'&%%%,,*+'(*,..01<?CFEFIFDFEFCCI...((('&%+/0068>9989?@<<875'*015BJ>???DFBCBDEJBAEFJFDCDFEFJGDJFJCDFEHIJH==999--.2254<4556=998::;<9>:3+**)40/+**)(*+.1.079:8%%%&&'(///0,/.:HDGFBAF>GIJIEB@ABBA?@10))(10))))-*)*/.0??>??BD><0//,./+*++.--,/,--*10/.-./887678=&%%%%%)*+67<AA@?@<@?DE9876///0128@=E>DAAAAAACEG?6+*,-;>>44459)'%&'*,.CA?@<<=<6333:501100,,*)%&&)&'%&&%&&&++,**,*++*''''-,.1/...89<000011,,,,.-,),/144;@CFJECDE=<<;JCEDF@E9;@@??BBDHJDFED<964(,)-+''-)(''+2599876<D::749+&&&*3((;<?BFEFHGFGIFFFIIEDDDCHFFFAABCDHGGGFJFGIIDE5%%%&*'',--0//>B,++,A?>>@>EFHHHFCCHJDIDC>J41AB9899;JEBBAFJFJJFGIJHJJJFFDGJIGHIFGJGFEIHJJGEEJI;3112638:1/-**+-.02./-,,**,,++*)(()*)018BDDDCFIFGGJJJIJECDD<:;51*+6:@CEEJHIJFIHEDDIFEDCFEJGAAA?@>>@>@?322266679<6:3224>10))))./,++,1<///04406588?<='&%&(*(()8DAA@A000..))+'&''..03000/4754)%(%6::1BABF;7BEFE7770....//0545;:::8:;?@<;:<>=>@ECDBABDGJIDA<<;<>DA<==?F??@97669;<E??>>9778;7776999;<DJDBBDCGJFGFCA>?>;<<AD?<;=;8767<499;8988:9:D:;>;;A541)/0300)**56.,*(')+-?DGDIFJDEEHFDEDJE6CAABAJJJIHJFIHJFJJJEC>9885--125;;AJGDHFEGFHCCA@=/---201456:>CDFH??=8775641-+*&&%%%$$%''&&&&&FEA444++))+=DEB>8)((('%$%%$%%&$$%')',*&%(&'&&&(%%%%'./--++,.187/--.11+'''4(((.--*,;;<AA?+++21114367?@?JJJGJEGF?AA653322)()*77<==;<<ADB<,,,,.-.<>;:)''&%'&'&&)(*.18983345877./=FIDHEB@?AABJIFEJIJGJGDFC5B888:=>/.*((-./32,,78410020('').25/5)(66=7E=@ECHFFE<;''&''%$%('('''((''(,+()((+,,,,,+)*)*'&&(.,+++,%%%$$%%&&.,,,599@@DHJEJHIJFDDC4444ABBED?==3;:<>E1112/../,+*-212'2>AACFB@;;991011<:)))0*))-7:CCEGJEIC@55))*)/,&%''((%'$%'&&%$###%%49DCDA@A?G;999ADGEDAAACJ@9520.+())('()''&(&&)))++&&&$&%(+.-)(''()''(%%%#$%$$$$&%$%%$$%**,%%%%))&&&&&''==ADEJFHEGHFFJID>989;DGEC;/--.*51-,++*-.%&'':556,++,,***))(**())(''(())(''%$$%*,+*+.01)&%-00.(('((*)))(***'&(/89542389;=???832'$$%/-.0.-,,*(*+.847770''@AFJJA@A@EDHA21;<><<?=10//,('$#$$%.26:;9?77111)**)*+(((),,:<FJA;58;;4--..+&&''*98;=@.,+++)(((.--079?ACFJEEHGCA@ABHAABFJGEHEDC----EJJJJF411/0059A@AB@@AAJJFHHGJJHJJJCDBBEFFJJJJJHJDJIJIJHFJJHIJEBB@>><010---(('(,++,<;:;91--,,,++,,6@AD@@A@DB70//.-()+*-.094431//1.--*(().)%&&('')*+,01210(((,,,333@?DCCJGJJJJIFJIJIJJJIEGJGJJGIHJIEHJJ999:??<6000./)%&(&%$$$%%$$))+?FDBGFJFJJJIJJFJJIJJHDEEEJF3222;6*))))))1/0,,,-:5,'*''((),,,,,*,,-,58;=;840.+*+.-&%&*))))*('&)))*/,+-,-5****7=@9899FCFIJBA211152.*(%$%$#$'$$$$&''(&%$%(*--.'%$%$&$$%%>BBDFCFHC?DFJJJJJ>>>>GDBCIJJJF??=99555'%%$$$$%$#$%&&,0,-+),))+,-/--'%%)'&%%$$%(087765786;<?CDDEHGIJIJJJJGJJJFJJJJJJHHHGIJFJJJJEFFJJJJG2114'3/.-,**($&*/69;+***/(('++,**3456@?>EEJFBCJJ..FGGF;=/@CJ><:9,,,,10,)))154440,,.2,,10017@?DDFHJFGGJJFFGEJJJJJGEHED=AEB?<;,1@;;;;?@@<555DB@===>@>>?>??,+1(()$%&/8878:99;=;;-,,,-23350222CCG@ABACA@BHJGJCD:97846////9:>==544584,,,&%%%::=68/../4668?>>B=>?>;<<BDCCDBGDDE32/-/67?>???ADDAC3:;?=:48''%$%6:00)(,,,2110/12>433'&%&('%%$$%%&(*+*'''*))+20'&&&'78;111888/++,48<=22/+,4443.)()'%$$%&#$&(*+7400009CACCB>?IFDJJIEJIFJIFFDDDEIJIBCAADEJ;:88@B:<77<EFGFDAAB>==>JJHJEDFJ<9898886599>@@8744'''/;2++FIFEDJJ>:88:.++)'''%%()(*'%&(''+)*66:44679;;;1---.898<=@H444BC=<+)))+('$#%&%%''&'(48<=>@?@ABDCEEHCJGJJ::733349/-''+*&''((()--568;:965767;;=;8::<:=@CEJJEEEEE:99:BB44@CGJE::98:885554422.3;<=@E@BA=7878943--*''%%%&&(()'%%$()++,,135;A=<;8''%%%$&)--,,-*,++,(),-42/,)*%%%$$$$%%&'(656866345435:4''((((1498<+>=>@BCBEEJFHJFDA9:<>DGBEC<=<:<;879/..8=??=<43323559=:98.--,../93247<<99>>?EHJJHDDA898:,,,,3*+*+.()'%$%%$%&)+-+%&'%%456:;.,,-4===61-+++*-0242233.-/.0//1:<<:==>++++889++++12321114,+''12101.(%%''-1(*))..--+,-'&
@Glass_T7V_6_D3_12_3_34
GCGCAGGAAAAAGGATCTCAAGAAGATCCTTTGATCTTTTCTACGGGGTCTGACGCTCAGTGGAACGAAACTCACGTTAAGGGATTTTGGTCATGAGATTATCAAAAAGGATCTTCACCTAAATCCTTTTAAATTAAAAATGAAGTTTTAAATCAATCTAAAGTATATATGAGTAAACTTGGTCTGACAGCTCGAGGCTTGGATTCTCACCAATAAAAAACGCCGGTGGCAACCGAGCGTTCTGAACAAATCCAGATGCAACCTAAGGTCATTACTGGATCTATCAACAGGAGTCCAAGCGAGCTCGATATCGATTACCGCCCCGCCCTGCCACTCATCGCAGTACTGTTGTAATTCATTAAGCGTTCTGCGAGCATGGAAGCCATCACAAACGGCATGATGAACCTGAATCGCCAGCGGCATCAGCACCTTGTCGCCTTGCGTATAATATTTGCCCATGGTGAAAACGGGGGCAAAGAAGTTGTCCATATTGGCCACGTTTAAATCAAAACTGGTGAAACTCACCAATGGCTGAGACGAAAAACATATTCTCAATAAACCCTTTAGGGAAATAGGCCAGGTTTTCACCGTAACACGCCACATCTAGAAGATATTGTAGAAACTGCCGGAAATCGTCGTGGTATTCACTCCAGAGCGATGAAAACGTTTCAGTTTGCTCATGGAAAACGGTGTAACAAGGGTGAACACTATCCATATCACCAGCTCACAGTCTTTCATTGCCATACGAAATTCCGGATGAGCATTCATCAGGCGGGCAAGAATGTGAATAAAGGCCGGATAAAACTTGTGCTTATTTTTCTTTACGGTCTTTAAAAAGGCCGTAATATCCAGCTGAACGGTCTGGTTATAGGTACATTGAGCAACTGACTGAAATGCCTCAAAATGTTCTTTACGATGCCATTGGGATATATCAACGGTGGTATATCCAGTGATTTTTTTCTCCATTTTAGCTTCCTTAGCTCCTGAAAATCTCGATGCAGACTCAAAAAATACGCCCGGTAGTAAATATATTTCATTATGGTGAAAGTTGGAACCTCTTACGTGCCCGATCAACTCGAGTGCCACCTGACGTCTAAGAAACCATTATTATCATGACATTAACCTATAAAAATAGGCGTATCACGAGGCAGAATTTCAGATAAAAAAAATCCTTAGCTTTCGCTAAGGATGATTTCTGGAATTCGCGGCCGCTTTATCTAGAGTACTGCGATGAGTGGCAGGGCGGGGCGTAAGACTCGACGTCTAAGAAAACCATTATTATCATGACATTAACCTATAAAAATAGGCGTATAGCATCACGAGGCCCTTTCGTCTTCACCTCGAGCACAGCTAACACCACGTCGTCCCTATCTGCTGCCCTAGGTCTATGAGTGGTTGCTGGATAACTTTACGGGCATGCATAAGGCTCGTATAATATATTCAGGGAGGACGCAACGGTTTCCCTCTACAAATAATTTTGTTTAACTTTTTAATTAACGGCCGGCTTGTCGACGACGGCGGTCTCCCGTCGTCAGGATCATCCGGGCATCAATCGTACGTCCCGGCAATTAAAAAAGCGGCTAACCACGCCGCTTTTTTTACATCTGCCAGGCGCCACTCAATTATAGGGCGGCGGATTTGTCCTACTCAGGAGAGCGTTCACCGACAAACAACAGATAAAACGAAAGGCCCAGTCTTTCGACTGAGCCTTTCGTTTTATTTGATGCCTCTAGCACGCGTACCATGGGATCCCCCGGGCTGCAGGAATTCGATATCAAGCTTTTATTTGTAGAGCAATCATCCATGCCATATGTAACGCAGCAGCTGTTACAAACTCAAGAAGGACCATGTGGTCTCTCTTTCGTTGGGATCTTTCGAAAGGGCAGATTGTGTGGACAGGTAATGGTTGTCTGGTAAAAGGACAGGGCCATCGCCAATTGGAGTATTTTGTTGATAATGGTCTGCTAGTTGAACGCTTCCATCTTCAATGTTGTGTCTAATTTTGAAGTTAACTTTGATTCCATTCTTTTGTTTGTCTGCCATGATGTATACATTGTGTGAGTTATAGTTGTATTCCAATTTGTGTCCAAGAATGTTTCCATCTTCTTTAAAATCAATACCTTTTAACTCAATTCTATTAACAAGGGTATCACCTTCAAACTTGACTTCAGCACGTGTCTTGTAGTTCCCGTCATCTTTGAAAAATATAGTTCTTTCCTGTACATAACCTTCGGGCATGGCACTCTTGAAAAAGTCATGCTGTTTCATATGATCTGGGTATCTCGCAAAGCATTGAACACCATAACCGAAAGTAGTGACAAGTGTTGGCCATGGAACAGGTAGTTTTCCAGTAGTGCAAATAAATTTAAGGGTAAGTTTTCCGTATGTTGCATCACCTTCACCTCTCCACTGACAGAAAATTTGTCCCATTAACATCACCATCTAATTCGACAAATTGGGACAACTCCAGTGAAAAGTTCTTCTCCTTTACTCATGGTACCTTTCTCCTCTTTAATGAATTCTTAAACAAAATTATTTGTAGAGGCTGTTTCGTCCTCACGGACTAATCAGACCGGAAAGCACATCCGGTGACAGCTGTGCACGTCGGGGTTTGTACCGTACACCACTGAGACCGCGGTGGTTGACCAGACAAACCACGACGCTAGCCCCCGCCACCTAAGTTATGAGTCAGGAAAAAAGGCGACAGAGTAATCTGTCGCCTTTTTCTTTGCTTGCTTTGTAATCGCTCGATGACCAAAAGTAAAAACCCGCCGAAGCGGGTTTTTACGTAAAACAGGTGAAACTGACGCTAGCCGTTGCTGGTCGCGGCCGCTGCAGTCCGGGCAAAAAGGGCAAGGTGTCACCACCCTGCCCTTTTCTTAAAACCGAAAAGATTACTTCGCGTTATGCAGGCTTCCTCGCTCACTGACTCGCTGCGCTCGGTCGTTCGGCTGCGGCGAGCGGTATCAGCTCACTCAAAGGCGGTAATACGGTTATCCACAGAATCAGGGGATAACGCAGGAAAGAACATGTGAGCAAAAGGCCAGCAAAAGGCCAGGAACCGTAAAAAGGCCGCGTTGCTGGCGTTTTTCCACAGGCTCCGCCCCCTGACGAGCATCACAAAAATCGACGCTCAGAGTCAGAGGTGGCGAAACCCGACAGGACTATAAAGATACCAGGCGTTTCCCCCTGGAAGCTCCCTCGTGCGCTCTCCTGTTCCGACCCTGCCGCTTACCGGATCCTGTCCGCCTTTCTCCCTTCGGGAAGCGTGGCGCTTTCTCATAGCTCACGCACGCTGTCGGTCTGTCAGTTCGGTGTAGGTCGTTCGCTCCAAGCTGGGCTGTGTGCACGACCCCGTTCAGCCCGACCGCTGCGCCTTATAGATTAGTATCGTCTTGAGTCCAACCCGGTAAGACACGACTTATCGCCACTGGCAGCAGCCACTGGTAACAGGATTAGCAGAGCGAGGTATGTAGGCGGTGCTACAGAGTTCTTGAAGTGGTGGCCTAACTACGGCTACACTGAAGAACAGTATTTGGTATCTGCGCTCTGCTGAAGCCAGTTACCTTCGGAAAAAGAGTTGGTAGCTCTTGATCCGGCAAACAAACCCGCCGCTGGTAGCGGTGGTTTTTTTGTTTGCAATGA
+
6668,,,''./01)((''&&*)*/*''(1,.)%(&(766<9;;<<<<GE>??@J<;;;998833630.(=421/008<0?CCCDCBDEBBCFJJ>==;8878FCFDIGFFBDEED;***+.-.02:7==@;;<CEDEJJHGAJGEJJJJJGFGD4443877AJIHFHEJI999<=JJEDEABCEIIJJ43358788?<::88<=JHFDACB9983/-7855***)=?BJJDCE>4444>>>86525:7233*)((,-+'$$$$%$%%&/6777677789:<;55>???BJEEGHDEAA@A>>??GB99::B:*(((-)*'(+-++;<CD@FD@AA=>>999A@@BEHEJFJIEGGFI9986520)((%'&'%%-%%'99:;A<;10,+,..1J???FJJIIJFIDJJEEFCDCBCCGFIIGEJGHHJGEFJJCFGBA@EF><<<:8442:98:77776=?IJHEJJJF=??JFC9888EJEBCAHGHAD:::::GGEJFJHIE>>>>544FIDA@DJBDHCC<221+++,.569655735654453224;1;//@AFJIHHDGIC4336>@561-->@GFFHJGJJJJHJIJJJJGGFJIJ@>/+&#$&((((''%&%%&&&&*--..015>A6666ADGHJGCCCBIHFIGJFFGEEGJHIJJFJJJJJIHJJJICBBBJJJGJHJJDEHFD><8@966IJFFGGJJDD?88)CFGEAA<::;;9::6788?CA?ACJHJJJHDCABDHIHAA<BBD=;99<ED;99433530/035668=87/---7@AJJFGEECCFFCBH1113FCADDDDEFFIIA@-'CCCJFJJA??@JEHDG8889JJFHA;78;<7<6.=?@>A@@JGFHA@ADJJJEGGEB?544;66FEDDGJJHJJHDGIHJJJJJGFFEEFHHFEDHJJJGJJJHHJGHCBCCGJJJFHHJ>AB>))),97-/4;=<98774666@;;ADCFHJJEFJFCB?;;=??@>B'&&&*)&&&(*,/01IFFGDB11/**,()((''&'''''./:;<BHH>?@HJFJJJJJJHJJHFCEDDCCDFJFA*))())).*'''26=D:999FEF@@@A??JIJJGIFGJJFJIFJJJJJGJJFFIIJFEF><==8A54>=.,,+..0**59@DB@JEDEC@?>=3699@HGFJEIFJCA?98IDDHEGA????6556>*)%&+++++-/../422240))-,)(+478@@@BDJEGJGJJJIIJJJJFGJJJFJHB?A?A5.//////4+*,66:=?;>;7568:DDJIJJJFFJFJJIDCA@JIHJDDEEDB?=+*)%$%$%&%%%&=BCA73@A@@F><;;?44@@IJJFGEFJCJBABAGBBICFCJFGEEEJJJJJIHE@GEJGHJIG0//BAAABFJF::;=CC>?@@@JFHJJFGIFGIA>=>EJ=;;<AAA@>=111/223.+0-'&%&%%()*,9?=@?;10.0//2:JDGJJJHEFGBFJJJJJJJJJJJJGIFGFDDA@JJJC?BCJGJBBB@@=<<:;819779;)(('***)*56782>>>999877890/014-669999/..:433333;BCCJJHFHJIDH>A9:AC?2/,+&&*+*'(/0=@2//.*&&&(&&&&/07<;:/+)())&+337///),./59=;>>>=6>>EAEC>=@<555BBBDIFJGJFEDGJJJJ<8=<>HHFBBBA@>>JGGEGIBBDCHHEJJEJJJ?@<<..++,+++,.0+**&(699>:8::?CCJJ@JDE55>@CCCAACBDE>:99:63<;787(.2'%%')()*+,,--,*((114*)))*,-'&&&./11129>6<8889?747@CJEJJEGJJHE,,,,01/+.383-..3101-(((()/@AFHJJJJJJJJIJJEJJHJJJHIFEIJJJGJJ;::;D:>4444B<7567FBBCD??@9:::AA@@CBBAAHE>=<<CHJHGFCB@:876888DBFECCAB@;68DCJCJGHJJIGFFFJHC@AAJJJEDHGJ:889>52224++*@JFJJJJJIJJJJJGJJJHJJHJIJJIJGJHGHJJJJJJJHJJGJJJJJIGGIJGJDHJJGEE@><877;=777<<>1;BBBEJI,(BEFH>>>>?EDCFDCCFEH,(((,13))*),9;=>@EB@AB?@??J;FJJJHHGJDHJFJFJJJJFGGCABAE55566A=5JDDFEFEC>==?@>?;;4445:@@D=JEJEEJHEHJJFDB6677AJFJGFIFEBBC;@BJJJJHJJIJJHBGJ?>==;;7788A==JHGJ87335.//0=4443568799:>6774357AHE777<DJJFJIJHB?@AJJJJJJJJCCCDJEHGJID;45AECBDJJJJIJJJJJJJIDHGJJIJHJGJBA5<<=CDEFEHFIDEJF4(:87)4313:JJJJJGD?EDCCAAAC4348BHDFJA@?>CDBC:8788G<)))).+'55778B111176;<FCCACC@<<;;656226860>BABD===;ABAEDCJ??I><==6EIJJIJJGGJFGED7DGGFJIJHJJJJC@ECEHJJIFH@?@CJIHIBCDC@('''%%&(+%''DJJJIGGJFGDJJIJH>>=?B=1/.--.///.1../.1,,77CFEFDEA@A444DDGEJGJJ@@@A@>999???<<<>G@@999;@?,+++,)--89;CDCB><;<<;0,++++-//9AEDEFHFHGJFAA>?@A?AGJF>9:991JEH?@@?=>>??CEBJGF<<BA***)/35***B=GGHJJEJIJHGJIFFA77FJFFF@989?@2)((()+<53368??>GII<;:777+**++)'&%&&))(())99@999<CAB@@CBE>4...DDC>B?===?@CGEFFJJJJDFFF@;<;<>///.8<<;9.68>GJFGHAFDECJJHFHGJHJFDF><<<FDDDJJJJJJJJJDJGGJJJEGG<6632225:=CDJJHGGJDDFDEJGE@<<967677ADJIHJJJJGJJJFBB@AAA@ADJGI;7653.5457HIHGEDDIABEFJJIGJJIEFDEDHJ??CJHJJJJJJHJJIJJJJJI=787543)))=<<;>9888@JEDDEGJHJCDBHE@7<+))(.(((++++<<=>G@@@A;;;<E@BDJ:;9::;<;:..,&''7555?DCC@=:CBJC6666<:9::BBCFIJJJJJHJIGJJJIJFF;5A?HDADBEIHIDGJEFGFJJJJJFEFDJ;@@9CBHFIEC?DD>F><9DCBFAA''(65../;88::7>320.0-,,,JJJHJJGGJIJJJGJF9:D777751-((++123/+(''',----.7:@HGJHIJDDFG42229211)))501;:;:;EA@>=@??@.)''496775ADDJJJJJEIJJHJFJJEJAB*)))/4)**)(()-,,(**257:==>DEHIIIGGJ@?=<=AA:@=33DCCIEJJGHIEDBFIJGHJJGGIIGGIJEBBBEJJJJJJJGGJJHG---DJHIJJJGE<8667@888<EJJJGJFJJJEJ-,,-,,++*9<<*))&'(/2,'')*(&&&'6<=?999:GJGIFEJJJJJFJHHJEJEJJFJHBBBEJE?B=;;2122A;:600/*+9:B@B7842325611,'//.0126?9888CF;::7@?<<>2100-''++(&
@Glass_T7V_6_D3_12_3_35
ATCTCAAATAAAAGCTTGATATCGAATTCCTGCAGCCCGGGGATCCCATGGTACGCGTGCTAGAGGCATCAAATAAAACGAAAGGCTCAGTCGAAAGACTGGGCCTTTCGTTTATCTGTTGTTTGTCGGTGAACGCTTGTCCTGGTCGGACAAATCCGCCGCCCTGAGTCGGGTGGCGCCTGCAGACGTAAAAAAAGCGGCGTGGTTAGCCGCTTTTTTAATTGCCGGACGTACGATCGATGCCCGGATGATCCTGACGACGGAGACCGCCGTCGTCGACAAGCCGGCCGTTAATTAAAAAGTTAAACAAAATTATTTGTAGAGGGAAACCGTTGTGGTCTCCCTGAATATATTATACGAGCCTTATGCATGCCCGTAAAGTTATCCAGCAACCACTCATAGACCTAGGGCAGCAGATAGGGACGACGTGGTGTTAGCTGTGCTCGAGGTGAAGACGAAAGGGCCTCGTGATACGCCTATTTTTATAGGTTAATGTCATGATAATAATGGTTTCTTAGACGTCGAGTCTTACGCCCCGCCCTGCCACTCATCGCAGTACTCTAGAAGCGGCCGCGAATTCCAGAAATCATCCTTAGCGAAAGCTAAGGATTTATCTGAAATTCTGCCTCGTGATACGCCTATTTTTATAGGTTAATGTCATGATAATAATGGTTTCTTAGACGTCAGGTGGCACTCGAGTTGATCGGGCACGTAAGAGGTTCCAACTTTCACCATAATGAAATAAGATCACTACCGGGCGTATTTTTTGAGTTATCGAGATTTTCAGGAGCTAAGGAAGCTAAAATGGAGAAAAAAATCACTGGATATACCACCGTTGATATATCCCAATGGCATCGTAAAGAACATTTTGAGGCATTTCAGTCAGTTGCTCAATGTACCTATAACCAGACCGTTCAGCTGGATATTACGGCCTTTTTAAAGACCGTAAAGAAAAATAAGCACAAGTTTTATCCGGCCTTTATTCACATTCTTGCCCGCCTGATGAATGCTCATCCGGAATTTCGTATGGCAATGAAAGACGGTGAGCTGGTGATATGGGATAGTGTTCACCCTTGTTACACCGTTTTCCATGAGCAAACTGAAACGTTTTCATCGCTCTGGAGTTGATACCACGACGATTTCCGGCAGTTTCTACACATATATTCGCAAGATGTGGCGTGTTACGGTGAAAACCTGGCCTATTTCCCTAAAGGGTTTATTGAGAATATGTTTTTCGTCTCAGCCAATCCCTGGGTGAGTTTCACCAGTTTTGATTTAAACGTGGCCAATATGGACAACTTCTTCGCCCCCGTTTTCACCATGGGCAAATATTATACGCAAGGCGACAAGGTGCTGATGCCGCTGGCGATTCAGGTTCATCATGCCGTTTGTGATGGCTTCCATGTCGGCAGAATCCTTAATGAATTACAACAGTACTGCGATGAGTGGCAGGGCGGGGCGTAATTTGATATCGAGCTCGCTTGGACTCCTGTTGATGAATCCAGTAATGACCTCAGAACTCCATCTGGATTTGTTCAGAACGCTCGGTTGCCACCGGGCGTTTTTTATTGGTGAGAATCCAAGCCTCGAGCTGTCAGACCAAGTTTACTCATATATATTCTAGATTGATTTAAAACTTCATTTTTAATTTAAAAGGATCTAGGTGAAGATGCGTTTGATAATCTCATGACCAAAATCCCTTAACGTGAGTTTTCGTTCCACTGAGCGTCAGACCCCGTAGAAAAATCAAAGAATCTCTTGAGATCCTTTTTTTCTGCGCGTAATCTGCTGCTTGCAAACAAAAAAACCACCGCTACCAGCGGTGGTTTGTTTGCCGGGATCAAGAGCTACCAACTCTTTTTCCGAAGGTAACTGGCTTCAGCAAGCGCCAGATACCAAATACTGTTCTTCTAGTGTAGCCGTAGTTAGGCCACCACTTCAAGACTCTGTAGCACCGCCTACATACCTCGCTCTGCTAATCCTGTTACCAGTGGCTGCTGCCAGTGGCGATAAGTCGTGTCTTACCGGGTTGGACTCAAGACGATAGTTACCGGATAAGGCGCAGCGGTCGGGCTGAACGGGGGGTTCGTGCACACAGCCCAGCTTGGAGCAAACGACCTCACCGAACTGAGATACCTACAGCGTGAGCTATGAGAAAGCGCCACGCTTCCCGAAGGGAGAAAGGCGGACAGGTATCCGGTAAGCGGCAGGGTCGGAACAGGAGAGCGCACGAGGGAGCTTCAGGGGGAAACGCATCATCTTTATAGTCCTGTCGGGTTTCGCCACCTCTGACTTGAGCGTCGATTTTTGTGATGCTCGTCAGGGGGGCGGAGCCTGTGGAAAAACGCCAGCAACGCGGCCTTTTTACGGTTCCTGGCCTTTTGCTGGCCTTTTGCTCACATGTTCTTTCCTGCGTTATCCCCTGATTCTGTGGATAACCGTATTACCAGCCTTCCGTGAGCTGATACCGCTCGCCGAGCAGCCGAACGACCGAGCGCAGCGAGTCAGTGAGCGAGGAAGCCTGCATAACGCGAAGTAATTGTTTCGGTTTTAAAGAAAAAGGGCAGGGTGGTGACACCTTGCCCTTTTTTGCCGGACTGCAGCGGCCGCTACCGTTAGACCGGCTAGCGTCAGTTCACCTGTTTTACGTAAAAACCCGCTTCGGCGGGTTTTTATTTTGGTCATCGAGTGATTACAAAGCAAGCAAAGAAAAAAGGCGACAGATTACTCTGTCGCCTTTTTTGTAGCTCGTAGCAGTGGAGCGGGCTAGCGTCGTGGTTTGTCTGGTCAACCACCGCGGTCTCAGTGGTGTACGGTACAAACCCCGACGTGCACAGCTGTCACCGGATGTGCTTTCCGGTCTGATGAGTCCGTGAGGACGAAACAGCCTCTACAAATAATTTTGTTTAAGAATTCATTAAAGAGGAGAAAGGTACCATGAGTAAAGGAGAAGAACTTTTCACTGGAGTTGTCCCAATTCTTGTTGAATTAGATGGTGATGTTAATGGGCACAAATTTTCTGTCAGTGGAGAGGGTGAAGGTGATGCAACATACGGAAAACTTACCTTTAAATTTATTTGCACTACTGGAAAACTACCTGTTCCATGGCCAACACTTGTCACTACTTTCGGTTATGGTGTTCAATGCTTTGCGAGATACCCGAATCATATGAAACAGCATGACTTTTTCAAGAGTGCCATGCCCGAAGGTTATGTACAGGAAAGAACTATATTTTTCAAAGATGACGGGAACTACAAGACACGTGCTGAAGTCAAGTTTGAAGGTGATACCCTTGTTAATAGAATCGAGTTAAAAGGTATTGATTTTAAAGAAGATGGAAACATTCTTGGACACAAATTGGAATACAACTATAACTCACACAATGTATACATCATGGCAGACAAAAAACAAAGAATGGAATCAAAGTTAACTTCAAAATTAGACACAACATTGAAGATGGAAGCGTTCAACTAGCAGACCATTATCAACAAAATACTCCAATTGGCGATGGCCCTGTCCTTTTACCAGACAACCATTACCTGTCCACACAATCTGCCCTTTTGAAGAATCCCAACGAAAAGAGAGACCACATGGTCCTTCTTGAGTTTGTAACAGCTGCTGGGATTACACATGGCATGGATGATCTCTACAAATAAAAGCTTGATATCGAATTCCTGCAGCCCGGGGGATCCCATGGTACGCGTGCTAGAGGCATCAAATAAAACGAAAGGCTCAGTCGAAAGACTGGGCCTTTCGTTTTTATCTGTTGTTTGTCGGTGAACGCTCTCCTGAGTCAGGACAAATCCGCCGCCCTAGAATCGAGTGGCGCCTGCAGACGTAAAAAAGCGGCGTGGTTAGCCGCTTAATCCCGGACGTTCAATCGATGCCCGGATGATCCTAACGACGGAGACCGCCGTCGTCGACAAGCCGGCCGTTAATTAAAAAGTTAAACAAAATTATTTGTAGAGGGAAACCGTTGTGGTCTCCCTGAATATATTATACGAGCCTTATGCATGCCCGTAAAGTTATCCAGCAACCACTCATAGACCTAGGGCAGCAGATAGGGACGACGTGGTGTTAGCTGTGCTCGAGGTGAAGACGAAAGGGCCTCGTGATACGCCTATTTTTATAGGTTAATGTCATGATAATAATGGTTTCTTAGACGTCGAGTCCTTACGCCCCGCCCTGCCACTCATCGCAGTACTCTAGAAGCGGCCGCGAATTCCAGAAATCATCCTTAGCGAAAGCTAAGGATTTTTTATCTGAAATTCTGCCTCGTGATACGCCTATTTTTATAGGTTAATGTCATGATAATAATGGTTTCTTAGACGTCAGGTGGCACTCGAGTTGATCGGGCACGTAAGAGGTTCCAACTTTCACAGTAATGAAAATAAATCACTACCGGGCGTATTTTTGAGTTATCGAGATTTTCAGGAGCTAAGGAAGCTAAAATGGAGAAAAAAATCACTGGATATACCACCGTTGATATATCCCAATGGCATCGTAAAGAACATTTTGAGGCATTTCAGTCAGTTGCTCAATGTACCTATAACCAGACCGTTCAGCTGGATATTACGGCCTTTTTAAAGACCGTAAAGAAAAATAAGCACAAGTTTTATCGGGCTTTTATTCACATTCTTGCCCGCCTGATGAATGCTCATCCGGAATTTCGTATGGCAATGAAAGACGGTGAGCTGGTGATATGGGATAGTGTTCACCCTTGTTACACCGTTTTCCATGAGCAAACTGAAACGTTTTCATCGCTCTGGAGTGAATACCACGACGATTTCCGGCAGTTTCTACACATATATTCGCAAGATGTGGCGTGTTACGGTGAAAACCTGGCCTATTTCCCTAAAGGGTTTATTGAGAATATGTTTTTCGTCTCAGCCAATCCCTGGGTGAGTTTCACCAGTTTTGATTTAAACGTGGCCAATATGGACAACTTCTTCGCCCCCGTTTTCACCATGGGCAAATATTATACGCAAGGCGACAAGGTGCTGATGCCGCTGGCGATTCAGGTTCATCATGCCGTTTGTGATGGCTTCCATGTCGGCAGAATGCTTGATGAATTACAACAGTACTGCGATGAGTGGCAGGGCGGGGCGTAATTTGATATCGAGCTCGCTTGGACTCCTGTTGATAGATCCAGTAATGACCTCAGAACTCCATCTGGATTTGTTCAGAACGCTCGGTTGCCACCGGGCGTTTTTTATTGGTGAGAATCCAGACCTCGAGCTGTCAGACCAAGTTTACTCATATACTTTAGATTGATTTAAAACCTGCATTTTTAATTTAAAAGGATCTAGGTGAAGATCCTTTTGATAATCTCATGACCAAAATCCCTTAACGTGAGTTTTCGTTCCACTGAGCGTCAGACCCCGTAGAAAAGATGAAAGGATCTTCTTGAGATCCTTTTTTTTCTGCGCGTAATCTGCTGCTTGCAAACAAAAAAACCACGGCTACCAGCGGTGGTTTGCCGGATCAAGAGCTACCAACTCTTTTTCCGAAGGTAACTGGCTTCAGCAGAGCGCAGATACCAAATACTGTTCTTCTAGTGTAGCCGTAGTTAGGCCACCACTTCAAGAACTCTGTAGCACCGCCTACGACCTCGCTCTGCTAATCCTGTTACCAGTGGCTGCTGCCAGTGGCGATAAGTCGTGTCTTACCGGGTTGGACTCAAGACGATAGTTACCGGATAAGGCGCAGCGGTCGGGCTGAACGGGGGGTTCGTGCACACAGCCCAGCTTGGAGCGAACGACCTACACCGAACTGAGATACCTACAGCGTGAGCTATGAGAAAGCGCCACGCTTCCCGAAGGGAGAAAGGCGGACAGGTATCCGGTAAGCGGCAGGGTCGGAACAGGAGAGCGCACGAGGGAGCTTCCAGGGGGAAACGCCTGGTCTGTTTAGTCCTGTCGGGTTTCGCCACCTCTGACTTCAGCGTCGATTTTTGTGATGCTCGTCAGGGGGGCGGAGCCTGCCTGGAAAAACGCCAGCAACGCGGCCTTTTTACGGTTCCTGGCCTTTTGCTGGCCTTTTGCTCACATGTTCTTTCCTGCGTTATCCCCTGATTCTGTGGATAACCGTATTACCGCCTTTGAGTGAGCTGATACCGCTAGCCGCAGCCGAACGACCGAGCGCAGCGAGTCAGTGAGCGAGGAAGCCTGCATAACGCGAAGTAATCTTTTCGGTTTTAAAGAAAAAGGGCAGGGTGGTGACACCTTGCCCTTTTTGGACTGCAGCGGCCGCTACTAGTAGACCGGCTAGCGTCAGTTTCACCTGTTTTACGTAAAAACCCGCTTCGGCGGGTTTACTTTTGGTCATCGAGTGATTACAAAGCAAGCAAAGAAAAAAGGCGACGATTCTGTCGCCTTTCTCTGCTGAGTTACTCATAACTTAGGTGGCGGGCTAGCGTCGTGGTTTGTCTGGTCAACCACCGCGGTCTCAGTGGTGTACGGTACAAACCCCGACGTGCACAGCTGTCACCGGATGTGCTTTCCGGTCTGATGAGTCCGTGAGGACAGAAACAGCCTCTACAAATAATTTTGTTTAAGAATTCATTAAAGAGGAGAAAGGTACCATGAGTAAAGGAGAAGAACTTTTCACTGGAGTTGTCCCAATTCTTGTTGAATTAGATGGTGATGTTAATGGGCAAGGATTCTCAGTGGAGAGGGTGAAGGTGATGCAACATACGGAAAACTTACCCTTAAATTTATTTGCACTACTGGAAAACTACCTGTTCCATGGCCAACACTTGTCACTACTTTCGGTTATGGTGTTCAATGCTTTGCGAGATACCCAGATCATATGAAACAGCATGACTTTTCAAGAGTGCCATGCCCGAAGGTTATGTACAGGAAAGAACTATATTTTTCAAAGATGACGGGAACTACAAGACACGTGCTGAAGTCAAGTTTGAAGGTGATACCCTTGTTAATAGAATCGAGTTAAAAGGTATTGATTTTAAAGAAGATGGAAACATTATTTGGACACAAATTGGAATACAACTATAACTCACACAATGTATACATCATGGCAGACAAACAAAAAGATGGAATCAAAGTTAACTTCAAAATTAGACACAACATTGAAGATGGAAGCGTTCAACTAGCAGACCATTATCAACAAAATACTCCAATTGGCGATGGCCCTGTCCTTTTACCAGACAACCATTACCTGTCCACACAATCTGCCCTTTCGAAAGATCCCAACGAAAAGAGAGACCACATGGTCCTTCTTGAGTTTGTAACAGCTGCTGGGATTACACGTG
+
[truncated: 27,183,521 more chars]
