# Supplementary material for: Preventing Multimer Formation in Commonly Used Synthetic Biology Plasmids
Source: ACS Synth Biol. 2025 Mar 18;14(4):1309–15. doi: 10.1021/acssynbio.4c00508 (PMC12012879; doi:10.1021/acssynbio.4c00508)
Supplement: Supplementary file 2 — sb4c00508_si_002.zip [file sb4c00508_si_002.zip › DataS1/data/fastqs/Glass_T7V_7_D3_12_4.fastq]

@Glass_T7V_7_D3_12_4_0
CTTGGTGTACTACCAGATGGCAACATGTGCTGGCAGAGCTTCACGCAGCGTATCGATATACAGCTGTTCTTCGTACCATGCAGTTGCACTGCCGCCAGCGATAACACCTTAGCTTTGTCCACCACATCGGCAATATCGTGATTGCGGAACACGCCAACATACTGCAACGGTGCCGCAGCCATCACTTCCTGCGCCTGTTCAACGTTGACGCAACGCGGTGATGTCGCAACAAAAATCAACCCACCGTAAATCGCGCCCGCGTCATAAGCTGCTTTAGCATCTTGCCCGCGTCAGGCCACATACTTTATTCTCACCCAGCAACACCCGGCGCACGGCGGCGTGCAAATCGTCATGGGCCATCAACGCCGAACCAATCAGAAAACCGTTAGCGAAGTGGCTTAACTCGCGCACCTGAGCGTAAGTATTGATGCCGGATTCGCTGATTACCGTCACGTTGTGCCCCAGTTTCAGCACAAGCTCGCGGGTACGGTTGAGATCAATCGACAAATCACGCAGATCGCGGTTGTTGATGCCAACGACCTTTGCTCCCAATGCAATGGCGCGCTCCTGTTCCTCTTCATTACTGACTTCGGTCAGCACCCCCATCTCCAGACTGTGAGCGACGGCGGCAAGCTGGCGATACTGGTCGTCATCCAGTACTGAAAGCATTAATAAGCAGGCATCGGCCTGGTAATAGCGCGCCAGATAAATCTGGTTAAGATTTCGATGATGAAACCTTGACTAAAATCGGCTGCGGGGCGATTTGGCTGACGATGGGGAGGAAATTAAAGCTCCCTGAAAATATTTCTCATCAGTCAGCACCGAAATTGCCGAAGCGTAATGTTTATAAATGGCGGCAATGCGTGCTGGATCGAAATCATCACGGATCACGCCTTTTGACGGCGACGCTTTCTTGCACTCCAGAATAAACGCCGTGCGCGCACCCTGTAGCGCATCATAAAAATGTCGCGTGCTCGGCTGAACCTCATTCTGAAAACTGGCCAGCGGTTGCTGCTGTTTGCGGGCTTCTACCCAAATCGCCTTGTCTGCGACGATTTTCGCTAAAACGGTTTGCATCATCTAGTATTTCTCCTCTTTCTCTAGTAGCTAGCCCAAAAAAACGGGTATGGAGAAACAGTAGAGAGTTGCGATAAAAAGCGTCAGGTAGGATCCGCTAATCTTATGGATAAAAATGCTATGGCATAGCAAAGTGTGACGCCGTGCAAATAATCAATGTGGACTTTTCTGCCGTGATTATAGACACTTTTGTCTGCGTTTTTGTCATGGCTTTAGTACCGCTTTGTTACAGAATGCTTTTAATAAGCGGGGTTACCGGTTTGGTTAGCGAGAAGAGCCAGTAAAAGACGCAGTGACGGCAATGTCTGATGCAATATGGACAATTGGTTTCTTCTCTGAATGGCGGGAGTATGAAAAGTATGGCTGAAGCGCAAAATGATCCCCTGCTGCCGGGATACTCGTTTAATGCCCATCTGGTGGCGGGTTTAACGCCGATTGAGGCCAACGGTTATCTCGATTTTTTTATCGACCGACCGCTGGGAATGAAAGGTTATATTCTCAATCTCACCATTCGCGGTCAGGGGGTGGTGAAAAATCAGGGACGAGAGAATTTGTTTGCCGACCGGGTGATATTTTGCTGTTCCCGCCAGGAGAGATTCATCACTACGGTCGTCATCCGGAGGCTCGCGAATGGTATCACCAGTGGGTTTACTTTCGTCCGCGCGCCTACTGGCATGAATGGCTTAACTGGCCGTCAATATTTGCCAATACGGGGTTCTTCGCCCGGATGAAGCGCACCAGCCGCATTTCAGCGACCTGTTTGGGCAAATCATTAACGCCGGGCAAGGGGAAGGGCGCTATTCGGAGCTGCTGGCGATAAATCTGCTTGAGCAATTGTTACTGCGGCGCATGGAAGCGATTAACGAGTCGCTCCATCCACCGATGGATAATCGGGTACGCGAGGCTTGTCAGTACATCAGCGATCACCTGGCAGACAGCAATTTTGATATCGCCAGCGTCGCGCAGCATGTTTGCTTGTCGCCGTCGCGTCTGTCACATCTTTTCCGCCAGCAGTTAGGGATTAGCGTCTTAAGCTGGCGCGAGGACTGAACGTATGAGCCAGGCGAAGCTGCTTTTGAGCACCACCCGGATGCCTATCGCCACCGTCAGAGTGTCGCAATGTTGGTTTTGACGATCAACTCTATTTCTCGCGGGTATTTAAAAAATGCACCGGGGCCAGCCCGAGCGAGTTCCGTGCCGGTTGTGAAGAAAAAGTGAATGATGTAGCCGTCAAGTTGTCATAACTCTAGAAGCGGCCGCGAATTCGAAGAAACAGCGGCCGCGAATTCCAGAAATCATCCTTAGCGAAAGCTAAGGATTTTTTTATCTGAAATTCTGCCTCGTGATACGCCTATTTTTATAGGTTAATGTCATGATAATAATGGTTTCTTAGACGTCAGGTGGCACCATGGGAAATGTGCGCGGAACCCCTATTTGTTTATTTTTCTAAATACATTCAAATATGTATCCGCTCATGAGACAATAACCCTGATAAATGCTTCAATAATATTGAAAAAGGAAGAGTATGAGTATTCAACATTTCCGTGTCGCCCTTATTCCCTTTTTTGCGGCATTTTGCCTTCCTGTTTTTGCTCACCCAGAAACGCTGGTGAAAGTAAAAGATGCTGAAGATCAGTTGGGTGCACGAGTGGGTTACATCGAACTGGATCTCAACAGCGGTAAGATCCTTGAGAGTTTTCGCCCAGAAGAACGTTTTCCAATGATGAGCACTTTTAAAGTTCTGCTATGTGGCGCGGTATTATCCGTATTGACGCCGGGCAAGAGCAACTCGGTCGCCGCATACACTATTCTCAAATGACTTGGTTGAGTACTCACCAGTCACAGAAAAGCATCTTACGGATGGCATGACAGTAAGAGAATTATGCAGTGCTGCCATAACCATGAGTGATAACATCCAGGCCAACTTACTTCTGACAACGATCGGAGGACCAGAAGACTAACCGCTTTTTTGCACAACATGGGGGATCATGTAACTCGCCTTGATCGTTGGGAACCGGAGCTGAATGAAGCCATACCAAACGACGAGCGTGACACCACGATGCCTGTAGCAATGGCAACAACGTTGCGCAAACTATTAACTGGCGAACTACTTACTCTAGCTTCCGGCGACAAATAATAGACTGGATGGAGGCGGATAAAGTTGCAGGACCACTTCTGCGCTCGGCCCTTCCGGCTGGCTGGTTTATTGCTGATAAATCTGGAGCCGGTGAGCGTGGGTCTCGCGGTATCATTGCAGCACTGGGGCCAGATGGTAAGCCCTCCCGTATCGTAGTTATCTACACGACGGGGAGTCAGGCAACTATGGATCAAATCGACAGATCGCTGAGATAGGTGCCTCACTGATTAAGCATTGGTAACTGTCAGACCAAGTTTACGAGCTCGCTTGGACTCCTGTTTGATAGATCCAGTAATGACCTCAGAACTCCATCTGGATTTGTTCAGAACGCTCGGTTGCCGCCGGGCGTTTTTTATTGGTGAGAATCCAAGCACTAGGGACAGTAAGACGGGTAAGCCTGTTGATGATACCGCTGCCTTACTGGGTGCGTGGCCAGTCCGTTTGAATGACCTGTCACGGGATAATCCGAAGTGGTCAGACTTGGAAAATGAGAGGGCAGGAACTGCTGAACAGCAAAAAGTCAGATAGCACCACATAGCAGACCCGCCATAAAACGCCCTGAGAAGCCCGTGACGGGCTTTTCTTGTATTATGGGTAGTTTCCTTGCATGAATCCGTGGAAAGGGAAGCATGCCATTCCCCATTCGCCAGAGCCATGAGCGCAGCGAACTAAATATGCAGCAAAAAGACAGCGACTCAGGTGCCTGATAGTAGGAGACAAAAGGAATATTCAGCGATTTGCCCGAGCTTGCAGAGGGTGCTTTAAGCCTTTAGGGTTTTAAGGTCTGTTTTGTAGAGGAGCAAACAGCGTTTGCGACATCCTTTTGTAATACTGCGGAACTGACTAAAGTAGTGAGTTATACACAGGGCTGCCAATATATTTCTTTTATCTTTTTTTATTCTTTCTTTATTCTATAAATTATAACCACTTGAATATAAACAAAAAAAACACACAAAGGTACACGGAATTTACAGAGGGTCTAGCAGAATTTACAAGTTTTCCAGCAAAGGTCTAGCAGAATTTACAGATACCCACAACTCAAAGGAAAAGGACATGTAATTATCATTGACTAGCCCATCTCAATTGGTATAGTGATTAAAATCACCTAGACCAATTGAGATGTATGTCTGAATTAGTTGTTTTCAAAGCAAATGAACTAGCGATTAGTCGCTATGACTTAACGGAGCATGAAACCAAGCTAATTTTATGCTGTGTGGCACTACTCAACCCCACGATTGAAAACCCTACAAGGAAGAAGCAGGACGTATCGTTCACTTATAACCAATACGCTCAGATGATGAACATCAGTAGGGAAAATGCTTATGGTGTATTAGCTAAAGCAACCAGAGAGCTGATGACGAGAACTGTGGAAATCAGGAATCCTTTGGTTAAAGGCTTTGAGATTTTCCAGTGGACAAACTATGCCAAGTTCTCCCGAACAAAGGTTCAAATTAGTTTTTAGTGAAGAGATATTGCCTTATCTTTTCCAGTTAAAAAAATTCATAAAATATAATCTGGAACATGTTAAGTCTTTTGAAAACAAATACTCTATGAGGATTTATGAGTGGTTATTAAAAGAACTAACACAAAAGAAAACTCACAAGGCAAACTATAGAGATTAGCCTTGATGAATTTAAGTTCATGTTAATGCTTGAAAATAACTACCATGAGTTTAAAAGGCTTAACCAATGGGTTTTGAAACCAATAAGTAAAGATTTAAACACTTACAGCAATATGAAATTGGTGGTTGATAAGCGAGGCCGCCCGACTGATACGTTGATTTTCCAAGTTGAACTAGATGACAAATGGATCTCGTAACCGAACTTGAGAACAACCAGATAAAAATGAATGGTGACAAAATACCAACAACCATTACATCAGATTCCTACCTACATAACGGACTAAGAAAAACACTACACGATGCTTTAACTGCAAAAATTCAGCTCACCAGTTTTGAGGCAAAATTTTTGAGTGACATGCAAAGTAAGTATGATCTCAATGGTTCGTTCTCATGGCTCACGCAAAAACAACGAACCACACTAGAACATACTGGCTAAATACGGAAGGATCTGAGGTTCTTATGGCTCTTGTATCTATCAGTGAAGCATCAAGACTAACAAACAAAAGTAGAAGCAACTGTTTCACCGTTACATATCAAAGGGAAAACTGTCCATATGCACAGATGAAAACGGTGTAAAAAAGATAGATACATCAGAGCTTTTACGAGTTTTTGGTGCATTCAAAGCTGTTCACCATGAACAGATCGACAATGTAACCTCGAGATTACCGCCTTTGAGTGAGCTGATACCGCTCGCCGCAGCCGAACGACCGAGCGCAGCGAGTCAGTGAGCGAGAGGGAACCTGCATAACGCGAAGTAATCTTTTCGGTTTTAAAGAAAAAGGGCAGGGTGGTGACACCTTGCCCTTTTGCCGGACTGCAGCGGCCGCTACTAGTATTAATATGCGCGCAGCGTCTGGAAAACCGAGGCCAAAAGACGTCGTCTTTGATGCCCGGTTGCGACTCTACAGCAGAATTAAAATCAAGTCCGGCGCAGCCGGTTTGTGCCGCTTCCACGCAGTTATCTGCGCCTAAGCCCCCCGCCAGCAGAACGTTGCCAAGCGATTGACCATTTAATAGTGACCAGTCAAAACGTTGCCCGCTTCCACCCTGGCCGTTGTCTAAAACATATTTATCAACGTGCTGAAACTCGCGGGCGGGCGT
+
./,&&)*(%$$##$#08=59CDBEDJHGJIJJJJIJJJJB@<<<DCJGJJJIGGJJIJF>=33=HGEA,,,++.-.019BDGCHJFGGDFBJJ>==9999DEBCCFHECE68DFIJJJHECFJJFJJGJHHIJJJJHJJJJFJJEJHGJG???@JJJJHHJFJJEIHJJJJJJGEDFDFJIJJJGIJHJJIJGJIJGEHJIFJJJJJHJJJJHJDFEEECIDDGD?>,,,+++-))*8@AHFJIIFHIJGJFHJGFCFEEEJFIJJJHJJJF>D<877><.+++34.++,6@@@CJIJJFJJHAB0(=<=B::JJJJJEIHHJJJIJIHJJFJHFJJGGEHEA0001202255.//BJEGJGFJJJE;:::JIJJGJJHJJJJJFHHEEJJEGJFJHIHJHJFJGFHEFGDGJFJJJJJIJJJGGJFJGEIGFHJJJJJEJFCCEFJJJGJHIIJGIJJIJFIJJJFHJ@@A<:.(((((-?BFEJFCBBDC>9434630/0111111129:=>>>>BB@@?@DCFBJHJJJJHGFJJJJGCEA=@B?><---/B???:;:9::9@==:<@A>JJJFGHHJJGFHEFJJC@@DHGJGJ;<;9:;;C@ACCJJJJJJJIJIJJJFJIFJIDHDEBB545@AB9'''(>888C>;CFDED@;;;<EJJCCCDHJIEJEDGEHEFHGBDCEJGJJ8661//059:<;ECE@/...8778)&''$#$$$#%'$%&%&(+((((((())*;DGCAABCIH@??HJ6555IDFFEEJH988,''<=B?=DE@D=<;<77.-46?A;HGJHJI??EEEJJIJJJ:::....?ACJIGJGIGHIGJJHIEIJHHEFGHFFFIJIHJIJJJJBC;::/../@BAADH?3322666IFJGFCADDDHJFEJJJGFJEJJJJJJGJFG?>>>:2FHGAAFJJEJCABBG765598888FJ44446:::;E@HJJJHJDJJEJJJGJJHGJGHIGJJJHJHEJJJJJJIFIIJJIJJJJJIJJJJJEJA@/ECDEHC?FCAB=<=<5FFJJJJHGJJJJHEJHHJJIGJHJJEIJJJHJJJFHJGIJFJGJGJFJJJJJJJJJJJJEJCGJJHJIEGJJJJBDCBJ@@AJJJJJ@@AAHJEDEGJJJJJIJHGAA>GGGIJBAA8+)GHJHJFGHJJJEEDJGJFDCFGJJGGEJJJJHFJIJJGDBDJJJJJIJJJFIJJJJFJJFHJJHIJDHHJJIJJJIEJGFJJJIJGIJJJIDFHJCCDEJHIHIGGGDDFEJJ93''$%%'17899CCGGFE@A@B,(((&&&&9>CBEDCJJJJJEGGIJJGJIHJJJJJGEGGJIGJ;;:5;+1BJIJIJHCFICFHFB989?CCEJD;;::;;110,-*,,-00..//AJIJIJJJJJFJDCCC:::<GHGB;=BAEFDBHA@100.,++*..>BJFHGHHJIIJJJJGJJJGJGE3333:<CGJHJJJJHJFIGJEDD99:=5;3CAA?;HEJGFJJEJGHIJJJIJJJIJECDJCFEGHIJJHIJHIJJIIJHCCCDJHJJJJHEJFECIJJJJJIEJJJJHJGGJJJJJJJJJJHB....DEEJGEEE>667>>998;=JJFA==<:84020)''')+220./.BBDJJJJJJJGHJHJHFJFEJJJIJH<<<<CEGI6JJFFJJHGIJC?;<><<>CBBCBJIIJIDHJFJAA8EEGGFCIDEDDEHJJJJJIJJJJJHJJJGJJHFJFJIJHDDCID?GJJJIFJIJJJJJJIJHJJHIJJJJGFIEJJHGJJJJJIJIIDDDDJ>=>HEB??=02413*FDHJJJJHGJDDJJGJJJJGHEGJIIJGIEJGJJJDAJII><<=BFDBBDIFEJCHHIJDAIJJJJJHJEIFJIFEB=>FJFJHFIFGJJJGIJJFJJJJIGEEHGEDCE@E@20001,,-398<DEHJIJJIJJB@?0//3)&%(((%6<=<=>>CC?DEHEDHA???AFEFJEEFEJIJJHIJJJIJFIGBBBABDDBBABJJJJJIHCCBCEHEEE???IGJ?>??IJ1111<+,,,HEGJHJGDBCCA?=3233DGBAAABADCJHJGGH@AE>?4.GIHJJGJHJIJIJJJJJHHJJJIHJJJJJJHGJJ;77=<;(&&&+<A?@,,,,DEEFJICFGDHA?=<>5....--435557JJJJJHGIJJBAC<<<55,)('%&%&'))*55?AD?EGIJJ<;;++++DJHJCCBCJHIJ@@GFJGJJJGIJJJJJGGFJGJHDDGJJFHFA;53..446/++*.'88:>;@<BAA>;<59610663,+,-,-.5<7777EEDBGEFJGJJJJJJEGFJIIFJJJFJGGCFDDCDFJIHGJJIJI:::9===21.+,,2,.++.434357;;<E9<<FJIHJJJC?EFDBBAFBCHFJEHGJIJHJJFDJGHIGFJJJIJJIHJHJJJJJJJGJHJJJJJJJJJJGHJJJFJJJJFJJJJHJEFGJFFJJJJFJJJFDFFHFJJJJJJJJHIBCCEJJJJGJJJEJJJFJJJJJJJJJJJFJJIJJFJDJFIJJJJJJJGHEEHJEI9::=DDCEFJJHGE::;JJJJIFHJJCEGJJJJJEBCGJJJJJJJGA???:5578ABHHIGFJHEHJJ?GJGE@<=<B922333DDGJGJJJEIFJHJJJIJIGJJFIJJ>>>HCA>=--1139BBDHJIJEC=>A99;9;99:JJDD@@@;;?=@==<;<=@BJJ;8778=@@AFGFGFJDD;/....>GFJJJIFJHJJJEJGJIGGJDFBIBCEJEC@AA('''2*++,;>BBFFFFJB@>@@DJHJJGJGGJFGJJJJJJJJJHJJJJJHHJJJJJJFJFJJJDH2FIEHFJJJJJJJHJJJGJJJ@@?AG@A@B@AACIGJJHJJJECJ@>6544675550++./'''()))*+,./0/.2228:@JJJJHJJFGJJHHJJJJHGFEDJJGDAFJHBFIJJJIHJJJJGJIJGGJJJJFJGJE@AAACA22-'&%&'),-<666?F<EEGGJGJJFCC>>?BGIGE?>=<)((**''+-19=<<>@BBIB<:3333<<?...JHJJJJJJJJJJGJDFGHG@AFGGJB@@@JIGJHIJHHJJJHJDFJJGJHJHHHHIJJJIIGJHJJJJJJEDCEHJFIHJJJHJIIJIFJIJJJIJJJJGJJGJHGHIHJGFCACBJHFJJJIHEGIHHIAA@@=8659:66130**))5-/++975569@EGJ@A?DIGJIJJJJHHEGBG>>JHEJ98:7*))***775445:;5.0;JIEJDCGFEJJJJHJHJJJJJHGEGFJFJIGJGJFJ>>>>000/......CCJEFJJJDJ@>==DACCAAEJHEJFIJHJJJJHJJII;;40?AJJHHIEIFHJGHJHJJGGJFJJJIIIEECDA...200***,*'&&'())*5:::<CBCAA>@?GEFDAD?=<;==@BEJJHJHJJGEJIIJHGGJ:5336<44455<?EDECDG8333/'',--'.4<B?;2CC:0067HDEJJJHIEJFJHJJJJJJEJDCEI798657766545687...,)))+132010.//76555;:966611125556455597776778889779542133...554467:<755222221114459;99846678677732,,+21,,+)'''))-566556677766768864436644459:<;1111190))97221'''(88<:;;;::8888;;99832200097567994100388:787////9865674444644597334592223455654223300027766553////0///033233447:85,,+,)(('+-'''&%*.-+(+(&%###$&$(($&++++'$##$&''&)*))%%()''()3....4-,,-,**+&&&&&'963223420002778776788931//-,,,//33347;9545211133531101558:7.---.($%%$%&)+(%%&(1,01002:<8:99776974332346766:85433434566444461/..041++++334977764210223541/.0''''86543411/0124333333344434444+&%%%&&#$&&'''8864456;??;94//0249789=844355321133110/03354543422112465789889987766657776.--,))*.23324104333322333455424446555667;;;66554663212454544435445566///07686444455778JIJJJJJJJJJJHJFGDJHIJJJJHJJGGJJIJIIGIIJHJJJJGJJHJIJIJJJJJIJJJ?>?GJIJIDJFDDIFCCCEGDCBA?A@A8779AA@@F@@<DHFA888,,+*++,.44552589;ABGFBA@BFCECCEDJJJJHIDJJFFFJJIJHFJGHJJHDCCGHIHJFFIJIIGFJGJIJJGJGDHEHGFGFGJJJCB>==20+)'*'&&&(),)&(389;<DDJFGFJHEJDFIJFEGFE;;<=JFFJJJJJFFA?<<566>;JJGJDJCCCFFJJJFJDGCEAA??FGDDCAC?FJFCFDDJEJIIG;;;;A>?ECHBBFHB>==>EGJJFFJGD>C@5542339::2/0157>BBC6EJJIIJACABIDFACD;A=?>,+(()(+,)*.11,'(,*))*/+--->DC;89DEFFEBADCBCDEHBD?AA?@EI@@AJEFHFIJJJJIFCCCBHJIEDC??@DGECEJFFIHFH7CCGFGJGHIFJJJGFJHGHGJFHBC0/00/03458556;BGJJHEJEJHEFFIEGFGJFCEEEJFADGJJDFFEFEJFF=>;/))('(()=@DDGIHEEIFJEJDDIEDGCEIFJHJIFHGGJGCCABCJJGJJJH>???JHJJHJGJJHJJFFJGCJFFDEJJJEEFIJIJIGJJCDGFC?B?@JFEHIGJGJJJJGFEJGFFDHJFFGFEEGBEIJFJHJHGEGGA?::<@BC@??C?@@AHJJ=>=>E<<;;GJJFBCCDGC;;;<-,,-''(56::8110''''56AJG???@JA;;:@AACJJJIJJIIIJJJJGGIJJHJJJJ;9:;C0=4)EDFHIJJJIIJJJJGJJJJGGE?@CE??JJJJJJHIJIJHJJIJJJJIGHGJJJHJHJJJIJJJJJEJJJJJJJJJJJJJJJJJGJJJJJJJHJJJGJGIHJIH:::;CHGFJ>:9:;>?=001;;99::CBBIH=>=>F?JIIGDDGJIJJFJJJFJGJJJH?<<:==?G66-..,*(77:=>BEBCFF@@@A;:323373//5935ADIGAA@>AA@=<<<JHHJHDFEHJJJJIGJJJJJHJJFJJJGJJ====8890010,+*%&%%%$%%&((,/....88=@?@BB=CHHHIJHJJD1,**,.;JGJJFJJHJJFGJJJ:99:C>;?JG;97778==>D7777988876899GA@?@9CFGCCEFJFGE??;?CDIC@A>>EDDB....;<<?F???@EJJGJJIDJGEGJIJJJJHDHEGJJBC??:888::<=<CE=CD???A@>99931148;=>=;==@@A89A@@??4/+,'&&&+'')04//0&''(,//46FFFHFGHHJIGHEJJJJBAJJJGJJJJJHJJJHJJIFCCEJJIJJJJJJFGGDHIE@.JE@A?>@@BJDCBDIHIJEJJEJJEFCBBGF<;;;;;<FGBDEIJECCDFIFHJJJJ=<=;<3-*)(''*+,0/12@BC@AA@IA;454751116=<<==GIIJFCIEB>=CEEJFJFEHJIDBDJ>>?@('')6)7+)))*///>9;;<,,,,8<8642++,+)())7-+7A443/010/010356*;==AFJ@???BEFFJJJJJJJIIJJJJJJJGJGCFJJEHJ=<<;?A733A9GHFEGJJJGFFFD4000EJJ?A>=>A?BCJJGJJJJJFJJJII<10))*+&&%%%#
@Glass_T7V_7_D3_12_4_1
ACGGCAAAAGCACCGCCGGACATCAGCGCTATCTCTGCTCTCACTGCCGTAAAACATGGCAACTGCAGATTCACTTACACCGCTTCTCAACCCGGTACGCACCAGAAAATCATTGATATGGCCATGAATGGCGTTGGATGCCGGGCAACAGCCCGCATTATGGGCGTTGGCCTCAACACGATTTTACGTCACTTAAAAAACTCAGGCCGCAGTCGGTAACCTCGCGCATACAGCCGGGCAGTGACGTCATCGTCTGCGCGGAAATGGACAGGACGAACAGTGGGGCTATGTCGGGGCTAAATCGCGCCAGCGCTGGCTGTTTTACGCGTATGACAGTCTCCGGAAGACGGTTGTTGCGCACGTATTCGGTGAACGCACTATGGCGACGCTGGGGCGTCTTATGAGCCTGCTGTCACCCTTTGACGTGGTGATATGGATGACGGATGGCTGGCCGCTGTATGAATCCCGCCTGGGAAAGCTGCACGTAATCAGCAAGCGATATACGCAGCGAATTGAGCGGCATAACCTGAATCTGAGGCAGCACCTGGCACGGCTGGGACGGAAGTCGCTGTCGTTCTCAAAATCGGTGGAGCTGCGTAAAGTCATCGGGCATTATCTGAACATAAAACACTATCAATAAGTTGGAGTCATTACCAGCAATTACTACTCTTTCAGCATCCCCATGAAGGAAGTAATCAGATTCCTCTATTTATTCGCCCGCGTACATATGGAAACAATGTCTCAAGCGGGCAAATAATGAGCAATTTTCAAAATCGTGGTAATGTACGACTGATCTATCTCCCCCACCTTAACTTTGGGGGAGCTGCGATTAACGCACCGCTGGACTAAAAAGCGCAGAATAATCCGTATTGCAGATTCGCTGTACCGCCGGGTGCTGAATCATCCGCTCAGCAAAAATAGCATGGTACTCTTCCATCACATTCTCGACGCGACCAATTTCTACGACAGTTTTATCGGCATAAAAGTCATATGCATAAAGCGTTGGGGCAACGAAGATTGCATTGTGCATCGCACCAAAAGCTTTCATCAAAGCGGCATCATCAAACTCGCCGAGGATTTCTACGTTTAATCCCTGGGAGTTAAACCAGTTAAGCAATTTGCGCCCTAACATTGAACGTCGCCCAGGAATCAAAAGTCGCCGTTCTTCCAGACAAGCCGGGAACGGTTTTTCTGGTGGTGGATTTGTACACCAGAAACTCGCGCCACATTCGCCAATTCTCACGGAGAACAGGCCTTCCTGCTGCGTAGAAGTCTATCGGACAGTCAGAAAATGATCATATCCAGTTTATGCTGACTTAATTGCTCCAGCAGCATTTCGTGGGTGGATTCGAAGCAGCGAAGATGAATGGGCTCGCCTTCTACCACTGCGGCGTTAAGTACGCTACTGACCAGGCGTTTGGAAAGTGCATCAGCCACGCCAACGTCAAACAATAAATTGGATTCTTTGCGATAGTTCACAATATCCAGCATTTCCTGGCTTAAGGTGAACATTTTATGGGCCGTAGCGATAGACCAGTTCTCCCAGCTCGCTGGGTTCGAGACCACGTCCCTTGCGTTTAAATAATTTGCCTTGCAGGCGCTCTTCCAGCGCTCGAATCTGTCCGGTAATGGTTTGTGGAGTTAAATAAAGCGCCTCCGCTGCGCCAACCACGGAACCTTCTTTATAGACATGCCAGAAGTAATACAAGTGGTTGTAATTGATATGAGACATGCTCATTTCTCTCCCTGATAACAATGAAAAGGGAGCCGTTTATGGCTCCCCGGTAAACCGTCCTGTCAAACTGATACGTTGGACGCAAACGAACGCGTAACCAGCTGTATCCAATTACCGCCGAAGAGATAGAACCGACCAGGATAGAGTTCGCCCAGTTAATCAGTTCTGGATCTACGCTACCAAAGGCCAGGCTGGCAATAAAGATAGACATAGTAAAACCGATACCGCACAGGATCCCCACCACCATAATTTGCTGATAAGTAAGCCTCCCTCAGGCAGATGCGCCAGTTTCAAACGCAGCGCCAACCGGCCCCAGAACAGACTGATCCCCAGCGGTTTGCCAATCAGCAAGCCAGCGATACTGCCAATGGCAGAATGGAGGTCAAGCCATCCAGCGTGACGCCTTGCAGTGAAACGCCAGCATTAGCAAATGCAAACAGCGGCAAAATCAGATACGCCACCCACGGGTGCAACACATGCTCCAGTCGCTTCGCTGGAGAACGCCCATGCTTCTCTTTCAAAGGAATAAAGAAGCCGACAATTACCCCCGCCGAGTTGCGTGAACCCCGATTTCAACACCGCAGTCCACAACACCACGCCAACAAGAATATAGACGCCCGTGCGGCGTGCACCACACAGATTCAATACCGCGAGTACCGCAATTGCTACAGCCGCGACGCCAAGAGAGGCCATCGATAAGCGTCGTTAGTCTAACAATGCGATGATAATGATGGCCCCAAGATCGTTGATAATAGCCAGAGCCATCAAAAAGATCTTCAGCGCTAACGGAACACGACTTCCCAACAGCGCCAGTACACCAAGTGCAAAAGCAATGTCAGTAGCCGCCGGGATCGCCCACCCTTCGCGGGTAATCGGATCGGCATAGTTAAAAGCCAGATAGAGTAATGCCGGCACAATCATCCCACCAATAGCGGCAATAACTGGAAATGCGGCCTGGCGTAAGCTGGCTAGCGATCCTTGCATCAGTTCACGTTTAACTTCCAGACCGACTAACAGGAAAAATACCGCCATCAGCCCGTCATTTATCCATAACAGCATGTTTTTGTTGATTTCGAGTGAACCAACCCGGAGCTGAACCGGCGTCTCCAGAAAGTCGTGATACCATCCACTGGTTGCGCCGCTGTTGGCCATAATCATCGCCAGGATAGCGGCAATGATAAGAATAATGCCTGCCGAGGCATCACTGCTGAT
+
DFEJGAFFH@7767:;>4HFJHJBAABJJJFJGJHHJGJJJGGFJJJJJJJJJJJIFHIJ88896**'%%&,'&%%&&&'(%(&&&115@?C=BDBBIEJA@9//@2///3@7778FJJJEEFJEECBCJJJ==;-,,,///../23225?@@B@>7778<<<?@EED<;;;@A@ABAC?@EJJIJDHIGAAB/-.=JJJGFA@BBJJJJFIHJJJGJIJIIJIJHJJJJHJHJJHJGJJJJIJJGEFFIJEEGIGFDFADEJGB>972.-+,,,-589<@CJJJIHJJJJ<:;<JEIJJIJEDDEIHHHEBABBJJFJJJJJJJJJJJIGJEJJJJJJJIHIJFJJEJJJJJJJIGJJJHFEEJJIJJFIJJJJJ5555CBBJJJJHJJDJJIJJJEIICCFCJJJJJJIHJJJJIDEIGDJJHJJJJJCCACA=:9544457:<;<>JJJIHEDFJGGEDDJEDD886-((&'*12223666ABFFF=<<<HFJIEGGJJ:888FFHJDEFGHFGFFFEJJJECGJCA@==ABADCGHJG?>AAJHHJIJJIGJJJFJIHHGJJJHGJJE:9:<676666BAACCFJHEJIE>4(&&&&9@BEHEBBCEJGJEGGF///?JHJJJJJGJIFJFJJJJJJJJDIHFIJFGJJGEJJGJJJGJJHJIH@??A5016.-+*,,-7;;GJJFJJIJJJD>>==<:=CHJFGIJFJHBBCFGBJGHCEEIEJ?>EJIIGJJJJFJGJEJHJHJJ:9:;31/(%%%$&%''&&$%%>?>?AAHHGHHJJ>>('''-,,,7.---423/00;;>GAGJHJJBJHJFFA?@@A++03GJGIJHIGJIJIHHJI@CAJJJJJGHJJIJGFHEDDEGDEDEIJIJJJHIFJJJJJDEEFJJGJJHJFJFFEHIJJJJJGJJJHJJJFJIJJJJJJJGIJJJJJGIJEJIEC>BBBHJHHFGIJJJJJJJJJJIJJJJIJJIJJI>>?A@@CFJCHACHJJJJJJFHJJJJGHHJIJJJGIHJIEHFIEJJJJFJJJJJJHGFJGDDDI?A?7657CJJIJHFGIEFJIJIJJJJJJGGJHIBDIIFJE:700;<<JHHCDJJG=810-,-**.0?899><AAF;:;:AAB::@>@?AFJJEACEF??94442.665;84444@EEJGGDGEEFJGFD;CCA5...;/?AEIE88BAA?>89:@D.--3<664444889999>?DDE:1-.,-0--.53.38<877:9988CCH<?>?JDJCC<<<;C;CJEFF75+++-&',++,;<CEE000.,+((''(&&$$%&%&'(-...0++++:7822378>DEFHGJJJJJJJIJJJIGFJJHIBDBGJ9999IJBEFCFJJ=<::ABDHGIIJHGIGFJJJJJJJJJJJJJJHJJFHJJJIJEGJ=<<<JJJJJGDBC@8370)'''88EIJJJJJIJJJGJJGJFJGC444-.../../7:567:<ABFD;54447='''*23477EDCBB>CC@BADIGHJGJHFHHJFIIJFE-,+,)')&'++,=:::==>GGJFJHGB>EED855789999,*(()*,/2..-,)'/*199A;6=>?CEDCEEJJEJFFJEJIGJIJIC<868CHJJDCEE@BGGB<<>BEJHJJGHHJJGJHJJJJGHJJJJJJIHJDDJICJEHJJJGGGDJHJIGJJIJIJFJGJJJJFIJEGEJE;;GHJJJDJJJFGFIGIIJJJEJHJJGFJGF9999FCF:<..77JEG>>@ED=FJJFJJFDB@=;>@@B>DA<<:==:::>=@ABDEEJ@<GJJJJBEBAEDJJ<<<=J.--'('&&&',5;;33339777<;;;JHHIEGEGJJHJJFHIGJJJHJFJDIJGJGFF=;;<=B;::9752(+'%()*:59FFE@IIJJJJ7667DD=)))///,,-.77::7=CGEJJFGGEJJJJIJJFIEECD66611A8778CIJJ@@@@<==;88A=>DCDADCFFHIAEDCJDHDFJIGJD767645%$$$$$$(11:;=@@JJJJJJHFGDBJEJJJHFEGFDDFEJJHFE<)((((((*598*))+/'''%''68@CEJJJJHJJ???@JHJJJJFJBBA.-,&%$$%()=@DJFJGHJJIJGHGJ<:747CEFEDEHIJJJFJFJHFECDJGJJJJJJBAC1200000=>=BEJIJIJJGJFCA>2222==@CCDEDIFJFGJJEIG22IJJJJFD1101:8989@@BB<;<;600124125648>>5,<=?JJEG@=<4.<EJIGJJJIGJJHIIGJIGI@A@ABA=95868.)))26////(((,2122?AEECAAJFFIEFCEIEFEJJJJHIEDGGEGCA@ABBAJBDH;77779A+)))-4+)))),)),+.1344EJGGJJJGJJJJEDEDFJHEJJFJJHJHHIGJJJJJIJJJGF?669=<DHJHFH86661'&%$$%%()+((&$###*))*?@AEBAA===?GD?110040(&*&&()(''':@EIIIGGJJJJJJJJJGFFC@1112207@BBBCB@HEGEHJJGIIJGD)AJAJIJHIGJHIJJIJJJI?EEHGGJJJGJJGHJJJJJJIHJJIDD;2123AJCCA;4BGCJJBBEDFJJACB<86563335=?@?@A>>?JEDEHJGJIHCJDJJJGCGFJJJIJJJGJJJJJJJJ<<;;CDAHI((((113;<=JJJGFAAA@@FJJJHJJJEJJHGH887----EEIA@AAIIHJJJJJJJJJJJJIJB<+JGJJIJHFCAC6653>332222116500'%%%'&%&',1:CEEFJFGJJJJIIJJIHJJIHCEJJJFJJJJCGHGJJIJJJHJEGHJJFFJFEC;44436))***/IJJIJIIIGEIHJJGJHJIHJJJJIJJHGEEGJJ;:8:AJJIFFGHCE99>A?FIIJJEJIJJBCC?@@>9555211100,'&%&$+,..*+(')))//'&%
@Glass_T7V_7_D3_12_4_2
TAGGTGGAGCGCGACTTAACAAACAAAAGTAGAACAACTGTTCACCGTTACATATCAAAGGGAAAACTTCCATTGCACAGATGAAAACGGTGTAGAAAAGATGATACATCGAGAGCTTTTACGAGTTTTTCGTGCATTCGAAGCTGTCTTTTCACCCATGAACAAATCGACAATGTAACCTCGAGATTACCGCCTTTGAGTGAGCTGATACCGCTTGGCCGCTGAACGACAGGCGGCGCGGCAGCGTCTCGTGAGCGAGGAAGCCTGCATAACGCGAAGTAATCTTTTCGGTTTTAAAGAAAAAGGGCAGGGTGGTGACACCTTGCCCTTTTTTTGCCGGACTGCAGGCGGCCAGCTACTAGTATTAATATGCGCGCAGCGTCTGGAAAACCGAGGCCAAAAGACGTGCGTCTTTGATATCTACAGTTCAGTTGTACAGCAGAATTAAAATCAAGTCCGGCGCAGCCAGTTGTGCCGCTTCCACGCAGATTCTGCGCCTAAGCCCCCCGCCAGCAGAACAGTTGCCAAGCGATTGACCATTTAATAGTGACCAGTGAAAACGTTGCCCGCTTCCACCCTGGCCGTTGTCTAAAACATATTTTATGACGTCCTGAAACTCGCGGGCGGGCAGGGTTTCACCGACGCTTAATGCTTTCCAGATGGCAACATGTGCTGGCAGAGCTTCACGCAGCGTATCTGGATTTACGCGGCTGTTCTTCATTACCATCGTGCGCTGCCGCCAGCGATAACACCTTAGCTTTGTCCACCACATCGGCAATATCGTGATTGCGGAACACGCCAACATACTGCAACGGTACCGCAGCCATCACTCCTTGCACCTGTTCAACGTTGACGCGAACGCGGTGATGTCGCCAGGAACAAAAATCAACCCACCGTAAATCGCGCCGCGTCATAAGCTGCTTTAGCATCTTGCCCACGCGTCAGGCCACATACTTTATTCTCACCCAGCAACACCCGGCGCACGGCGGCGTGCAAATCGTCATGGGCCATCAACGCCGAACCAATCAGAAAACCGTTAGCGAAGTGGCTTAACTCGCGCACCTGAGTAAGTATTGATGCCGGATTCACTGATTGCCGTCACGTTGTGCCCAGTTTCAGCACAAGCTCGCGGGTACGGTTAAATCGATCGACAAAATAGCGCAGATCACGATTCTGATACAACGACCTTTGCTTCCCAATGCAATGGCGCGCTCCTGTTCCTCTTCATTACTGACTTCGGTCAGCACCCCCATCTCCAGACTGTGAGCGACGGCGGCAAGCTGGCGATATCGTTGCATTCCAGTACTGAAAGCATTAATAAGCAGGCATCGGCCTGGTGATGGCGCGCAGGATAGATCTGGTAAGGGTCGATAATGAAGTCTTTACATAAAATCGGCTGCGGGGCGATTTGGCTGACGATGGGAAGAAATCAAACTTGCTGAAAATATTTCTCATCAGTCACACCGAAATTGCCGAAGCGTAATGTTTATAAATGGCGGCAATGCGTGCTGGATCAAATCATCACGGATCACGCCTTTTGACGGCGACGCTTTATTGCACTCCAGATAAAACGCCGTGCGCGCACCCTGTAGCGCATCATAAAAATGTCGCGTGCTAAAGACTAACATCTCATTCTGAAAACCGCAGCACAGATTGTGCTCTATTTTGGCTTCTACCCAAATCGCTTTGTCTGCGACGATTTTCGCTAAAACGGTTTGCATCATCTAGTATTTCTCCTCTTTCTCTCATAGCTAGCCCAAAAAAACGGGTATGGAGAAACAGTAGAGAGTTGCGATAAAAAGCGTCAGGTCAGATCCGCTAATCTTATGGATAAAAATGCTATGGCATAGCAAAGTGTGACGCCGTGCAAATAATCAATGTGGACTTTTGTCCGTGATTATAGACACTTTTTGTTACGCGTTTTTGTCATGGCTTTGGTCCCGCTTTGTTACAGAATGCTTTTAATAAGCGGGGTTACCGGTTTGGTTAGCGAGAAGAGCCAGTAAAAGACGCAGTGACGGCAATGTCTGATGCAGATGGACGATTGGCTTCTCTCTGAATGGCGGGAGTATGAAAAGTATGGCTGAAGCGCAAAATGATCCCTGCTGCCGGGATACTGGTTTAATGCCCATCTGGTGGCGGGTTTAACGCCGATTGAGGCCAACGGTTATCTCGATTTTTTTATCGACCGACCGCTGGGAATGAAAGGTTATATTCTCAATCTCACCATTCGCGGTCGGGGGTGGTGAAAAATAAGGAGACGAATTTGTTTGCCGACCGGGTGATATTTTGCTGTTCCCGCCAGGAGAGATTCATCACTACGGTCGTCATCCGGAGGCTGGCGGATGCCTTCGCCCAGAGTGGGTTTTACTTTCGTCCGCGCGCCTACTGGCATAAAGAATGGCTTAACTGGCCGTCAATATTTGCCAATACGGGGTTCTTTCGCCGGATGAAGCGCACCAGCCGCATTTCAGCGACCTGTTTGGGCAAATCATTAACGCCGGGCAAGGGGAAGGGCGCTATTCGGAGCTGCTGGCGATAAATCTGCTTGAGCAATTGTTACTGCGGCGCATGGAAGCGATTAACGAGTCGCTCCATCCACCGATGGATAATCGGGTACGCGAGGCTTGTCAGTACATCAGCGATCGCCTGGCAGACAGCAATTTTGATATCGCCAGCGTCGCACAGCATGTTTGCTTGTCGCCGTCGCGTCTGCGACATCTTTCCGCCAGCAGTTAGGGATTAGCGTCTTAAGCTGGCGCGGACCAACGTATCAGCCAGAGGCGAAGCTGCTTTTGAGCACCACCCGGATGCCTATCGCCACCGTCGGTCGCAATGTTGGTTTTGACGATCAACTCTATTTCTCGCGGGTATTTAAAAAATGCACCGGGGCCAGCCCGAGCGAGTTCCGTGCCGGTTGTGAAGAAAAAGTGAATGATGTAGCCGTCAAGTTGTCATAACTCTAGAAGCGGCCGCGAATTCGAAGAAACAGCGGCCGCGAATTCCAGAAATCATCCTTAGCGAAAGCTAAGGATTTTTTTATCTGAAATTCTGCCTCGTGATACGCCTATTTTTATAGGTTAATGTCATGATAATAATGGTTTCTTAGACGTCAGGTGGCACCATGGGAAATGTGCCAAACATTTTGTTTTATTTTCTGAATACATTGAATATTATCCGCTAATAAAATCACAGCCCTTGATAAATGCTTCGAATAATATTGAAAAAGGAAGAGTATCAGTATTCAACATTTAAGTATCACCCTTATTCCCTTTCCGGCATTTTGCGCTTCCTGTTTTTTGCTCACCCAGAAACGCTGGTGAAAGTCAGAGCCTGAAGATCAGTTACTGAGTGTAAGCAGGTTTACATCGAACTGGATCTCAACAGCGGTAAAATCCTTGAGAGTTTTCGCCCCGAAGAACGTTTTCCAATGATGAGCACTTTTAAAGTTCTGCTATGTCGCGGTATTATCCGTATTGACGCCGGGCAAGAGCAACTCGGTCGCCGCATACACTATTCTCAGAATGACTTGGTTGAGTACTCACCAGTCACAAAAGCATCTTACGGATGGCATGACAGTAAGAAGTTGTGCAGTGCTGCCATAACCATGAGTGATAACACTGCGGCCAACTTACTTCTCAACAATGGAGGACGGAGCTAACCGCTTTTTTGCACAACATCTGGGGATCACTAACTCAGCTGGATGGCTGGAGGCTGCAGATAAATCGAGCAGCTGTCCAAACGACCAGCGTGACGCCCGCGATGCCTGTAGCAATGGCAACAACATTGCGCAAAACTATTAACTGGCGAACTGCTTACTCTAGCTTCCGCAACAATTAATAGACTGGATGGAGGCAGCGTTCCAGGACCACTTCTGCGCTCGGCCCTCCGGCTGGCTGGTTTATTGCTGATAAATCTGGAGCCGGTGAGCGTGGGTCTCGCGGTATCATTGCAGCACTGGGGCCAGATGGTAAGCCCTCCGTATCGTAGTTATCTACACGACGGGGAGTAGGCAACTATGGATGAACGAAATCGACGGAATACGCTGAGATGGGTGCCTCACTCATTCAAGCATTGGTAACTGTCAGACCAAGTTTACGAGCTCGCTTGGACTCCTGTTGATAGATCCAGTAATGACCTCGAACTCCATGGGATTTGTAGGGAACATCCAGTTACCGCCCGGGCGTTTTTTTATTGGTAGAATCAAGCACTATAGGGACAGTAGCAACGGGTAGACTTCTGTGATGATACCGCTGCCTTACTGGGTGCGTTGGCCCGTCTGAATGACCTGTCACGGGATAATCAGAAGTGGTCAGACTGGAAAATGGGCAGGAACTGCTGAACAGCAAAAAGTCAGATAGCACCACATAGCAAACCAGCCATAAAACGCCCTGAGAAGCCCGTGACGGGCTTTTCTTGTATTATGGGTAGTTTCCTTTGCATGAATCCATAAAAGGCGCCTGTAGTGCCATTTACCCCATTCACTGCCAGAGCCGTGAGCGCAGCGAACTGAATGTCACGAAAAAGACAGCGACTCAGGTCCTGATGGTCGGAGACAAAAAGGAATATTCAGCGATTTGTCCGAGCTTGCGAGGAGGTTCTATTAAGCCTTTAGGGTTTTAAGGTCTGTTTTGTAGAGGAGCAAACAGCGTTTGCGACATCCTTTTGTAATACTGCGGAACTGACTAAAGTAGTGAGTTATACACAGGGCTACGGAATATATTCTTTTTATCTTTTTTATTCTTTCTTTATTTGTATAAATTATAACCACTTGAATATCAACAAAAAAAACACACAAAGGTCTAGCGGAATTTACAGAGGGTCTGGCCAAAGATACAACTTACAGCAAAGGTCTCGCCAATTACAAGTACCAAGACTCAAAGGAAAAGGACATGTAATTATCATTGACTAGCGCGTCTCAATTGGTATAGTGATTAAAATCACCCTAGACCATTGGATGTTATGTCTGAATTAGTTGTTTTATCAAAAGCAAATGAACTAGCGATTAGTCGCTATGACTTAACGGAGCATGAAACCAAGCTAATTTTATGTATGATGACGCTCAAGCCACCAATGGAAACCTTAGAGGAAAGAACGGACGGTATCGTTCACTTTATAACCAATACGCTCAGATGATGAACATCAGTAGGGAAAATGCTTATGGTGTATTAGCTAAAGCAACAAGAAGAGCTGATGAGCCAATTGTGAATGGAATTGTTTGACTAAAGGCTTTGAGATTTTCCATGACAAGAACTCCCATTTCTTTTGAGCAAAAGTACAAATAACTTTCATGAAGAGGATGTTGCCTTATTTTGAAACAAAAACCAAACAATAATCTCAACATGTTAAGATCTATGAAAACAAAATCTATAGAAGTTTGTTGAGAGTCATATAAAAAAAACTAACCAAAAGAAAACTCACAAGGCAAATATGTGAAGATTAGCCTAATAAACTCAAAGTTAGTGTAATCCTTGAAATAACTAATAAGTTCAAAAGACTTAACACAAATTGATATGAAAACAAATAATTAAAAACTTAAACATTACAGCAATATGAAATTGGACATTAAGTGGCAAGACCATACAAACTAAATTAACTAAGTATCCCAAGAGTGAACTAGAATAAACAAATGAATATAACAAGTCAAACTCAAACAACAAATAAAAATAAATAATAATCAAACCCAGCAAGGGTTAGTTACATTCAAACATACTACATAAACAAGGGCTACAAAAACACTACCACAATCATCTAATGACAAAGTCTCAAGTCACCCAGTTGAGGCAAAATTTCTAAGTGACATGCAAAAGTGAGTGCTTGGCAACATTCAAATGGTACATTGTCATGGCTAACAAAACAACAAACCACATCAAACATGAGTAATACAAAAGATGTAAAATTATATAGT
+
'&&++-((('&$##$&(&)3---.335>>>8889;::=>=:;6676233,+*+++((+,25..740++&%'+****'''(11001276/,,--)&&&+*+(&%&%&&))(&&&*71/.@@==;==?==;B4334=8985,++***()&&&&('*+00(<@ABA;:::BAAA@ECGD6557C20001.-*&'&&((+)&*78688@DEDDFHD<99)%%&&('&&%%,+*)%%'%&'(((&(()+(&&')''''***)**9>A@;:9766667>11))**50/2///6A?:::EGJGIJIB====780.(((45999...-/..-&%''(01038>9988;=>@<;0/0,,562/++,5;<66659:98::<44349?>?A;;.---56;<@7678@BC?==>=?72210111156///,.+*)($#$$#$$$$$'()89A@@BGHGFFGJJJJJGJIJCEFDHJIJI11151D544+**+66/00121-'(')(''(+*'(11764AB884*)),+*++)'*/52324;>?>>?EFJEC@@:765*))),567;83334JJ;998999///..-,-002..264333611'&'./))''''++0+)&(((+339:??D8677?EEJDGF<DBDII<977524::6666IDJJHHF@C7AA@@CJFFJHEEEEJJJGJJHJJHDE?AECD78>99.-%%%'&'*)((&&&')*.,*%(''(**''().'''-81000?@8999DC==>>EF>=<<>/98=CG<8-+-7;---.B@@@BBD@=64449<=<:81-,1..00333321...,.'&'(44++(&((,/1365344,,0,(*((((6.+)((,(&&&)002'&35AECDJJHJA?921-'(((+,486>@@:;;<@J9988GA4444888:2*7==JDJJJJGJJFIJGIGJ@@<;;;BF=9BBGE?3356DHJHEGIGJHI:>>=>;;=@<1FIJJGJJJJJGJGJGJ====HE7666C0000GJEJF::9;@=>////-..*99:?.---<<<DGCHJEIC>?BCHJIJIJDJHHJJDC@A;;=>A=-)%$$'')+())+75655558;1++,''&&%&'(1222378351184,'&++&)%$$&''(''&&,)+/022.../***,*%%&'--..---1)&%%',('*,((%%''&&%%&&%%&-578654>6;:/''B=>>CEJFC?????>>CA@A@DDBGGDC:111EABA?>=>;5577733323<=@FBF5555:>ABBAB<;<C?=<A@B@@A.../0,,1)))'(&&&&&%))*'(,++,+**+24A<7798BCCDED<<?<++*,668JJEH'''''''**)''+&('&&).4330<<3<70////6?DFDFI@??@===@?=7778;:;=DECBCAIFDDAAHAA@;::;...-,++'''&&%%%%&$$$&'''68CGG8884.95%%%%%%%%&(+.*12>??;<?>ABFD>=7711/,+%%%%(('((000---.311*(('('&(&&+60..+++++/1>;;66659:700/*((''''+*)'$%%&+)**())('&(*14479;>@@@<CDCBAAAGJJABFCGA?(((((8=>;9=>=??@G@>&&&&'%%$$#%$$$$%(+(((,632(&&&%$$$%#$$%&&(&&*&&&&&',*+,69+++-63-887,''''.(11145EEG<;;9=84..5459JJABAEDBJGFGJJJG???@GFJJHDDE>1.42921'''''*+***+8111E@>@@ABBCIJHDJJJJJJECA=<<?CIJHFHJFGJGHGIJJJJJFJHJD==<;<ECHD///0BCA@0/00DGIFBB?@@BA9556@@@C?>>AHFB@??@?:9:;JJGEJ??@55557B?;;;9@@>0)(((**+<;;<33334;:=HJGJA@>@JJIJJDFHA@=BDDEEFIJJHJFJIJJJ>>=>IFIC9;DCCBDCFJ===>??@;:9<;<8>9.--.1,,-+'&&%&'*+,..-64...6?GEC@@ABJEJJJJGJIJJGJB@888453'%%%*,+'&%%&&'(*'-&('&--/*.006??IAEBBEFIGHJGEACCDGIBGEEFDGGFHJ****9=;999;FE;;93941/'''*-.--244:4@889@JHED=>:750*))),*''&(''205;899BHIJDEA><9999::=GJHJ2225EEBFEIJGDFJJJIGJIJJJJJHGFJJEE@1111FIJFGGCEFEG;::7+++IHHDAB;8742-.'''',(((*)**477:FJGIG@@A><=?BIIFDJGEJFJGJJJEJ?;F>:=H<JHBACA;7777:99<<=DA?@;;;55++*(++-***''%%'&&&%$&,,,&('(+)*+0000,,++*()58<6765::0///;;BB98''''((5>CADFFHHJDGHB77''''751-(/?<<=<<<<FJHJIJJE=996);<@6666EFFEJHFJGFFGJJJJJJJJJJIJJJJD;+++C?****==:;<?CDCAJJJ999:88873+4*<::9:;89<=B??@DJJFJHEF?@?@?>=<=-''(-/9<BDFJEGGIJJFJFCCGA@>>>;0000<;<544766<<;;:<ADGGGFFFJJJGJJIF??@@JI??4338--?==/)))+-33545=:::;''''<??JFJGFJJCDDCII==>IJE@A@?=411)*00101EFIFDJGACABAJEIFJJGA6666544*)%&'+))*-2<33:;AC3300&%%(&*)((*+,//6/.(*1-..*)'%%'*(+,/1++*)))()(&&*36=>@IEBCC;7,***@A@BAABDEHJJJIJEIHJFGH@GE@B-,,.=CA77778312-..99<@++++1//2;:23>;<=;:?>AA>@>>>AEBJJJJHDHJEDJDGJ63>3332++378EJG==4@BECCAADGE@?>>6:10754***-.-,,5.---..+**,+-*+../58:=:::<EJJJDGCEFIEEGGJ4222;89@@=<>EFFB3333<<<654321/02B@DGJFCHGBAAIEC<21422111;;::7989;=HIJJDD>=<:>?BBJEEAA@AA@;;;EJJFB@AAJIJJIIHGJJJJJJJEJGJJHJGJFJ6666:GHDEFEIJJJJJJJIJIIGJIJIDE1****'$$$&&)))))+*+,+'&%&&+(''&$#$%%&'%)**)*+&$$#$$&&&&&&%&&&2+&&+;<<=>@?970++*087993--ADFIGBBH;;87('%%&&/333:>=544-'&&&&''&&&+/.**2034216.,,,-0246>71+'&&),.+-,-,-..14..223-<<<GH@A?0..)'&))&$$$$$%'(*0:;9:8+++,-**&&%$%&%$$$%%('--'156AAA@BJHGDDFH<<?@BIE=>===<<=;9BB=?DHGA;>:*'),+'',,2/.'*---645'&''89CCHJDCBCJJIAA?==+++*,)*+,&$%+122441111+63//*),*&&&+05<<>@A>9889=3331333889;;<899767++**457867778446411114450///0214:;.))JD@?@BBJGJCGCDB@@@C333111.----)''&('&%%)//99<JEDFB@ABF<;;;>:::::64446884>9889>0+'&(0,*+,++,''&'%%$##%&(//169:;>?BBD/*)%%$%('),+,-3542,-+,))./.))(%$%%&&&%$$$$$&$%%%#$%&$$%$$%$%'&%%%&%##%'+00/00/11776672232--,,0,/--/0/03378566999***&&&&,+,-,+,****)'(,-333/*)()%%&&'''')&%&''*,+&'1,&&&'%$%%%%+-+,-02/--.-%$$$$%%%%&/..1/0028C:81//.2228<;((@FECJGFJJJJJ@:9879<9898::=;><=@AHB5542334<??=5;3399BBEBJIG>@A=@@BBEFJGJEGJHFHIGJIJEFBC?>=(((57<:66,+++,-+,.066546>>?EB41&&&&%&&,,-..:=:::7-))/,(&&')('''(&&&'&%$$&'())&&&&'%'(%%&&'*./344@?CFCDIDHH:877:;?====?BF==<<:.,,,--ABBFJBCB<:8<=-))+-0,,--..'''(52.//7;874.((*&..++)((*+23*'%$$%&'(&%&%-.-&()6853237<>-+('*+)&&&$%$$%(((,,,'',-8=+**))&$%%'''''%$$%&&&(244>EEHFJGBED??=;=89=99997/++++,-.-(()9@CFEIEIDJJI7667;ECJHJDA0000GE=::1000052/.01,,&&(+577799A@@GFCEJCAB>@AJJJJEJGEEFDC;;:9>33.-..//..(&&&-1/05JC====HBAAEHCABCBE??D@@AAIGJJHIH@??ABBE<===722123652/)/553559;B<DA@ACBGJEDDFDC989:A:9888767655:2000:9;@>ADDDJGIDB@=7768<<@@AJDFJFHE7776699JIJD=<@@6443+&&&&%$$&'(**)+++,:::0./BIA@@JFGEFCDEC5444<93-,*79;=B@@3...**,+(&&%&('*???ABHEDFJHJFJC=<=>66322/00477<=DEIJIGJHJJDBBAEJJIDDCCFD>=899:=>D==<=DEJCA@@;9+++.AEFEAA??>?ABDCBDC>?<<91,%$$$&%-*'';8<<@IE776657>B@=?@=??>75/2...+**++556;=:=BDBGDJJF886598,'&&&(-6<BDFC6767@?@BC<0000>@ACACFC87*().,,,,,++,-.0..&%$$$$$$&&('(*+017(('',****)),&&&%%(&&%%)+++.*+46?B@CDED:;:::7<334756.....---.))%%%&&&%%((*,.,,,-145:>87559<1,++++-*((('&&(/-14960099<<?AFJIA?@@?@??;*('(*+<:669@H;>><>:9;667865669DDCI3223>89CE97993333;:=;933334?DEEJ6/+$&&&&&&&&%''$%'&%%%*(%&&$#$&,&$#####%)7;>@@BACA@@....3'&%&&&)/13(--.:=@CHEGBCC==DHJJJF>===?@64434697@HJJFA@?@?GFDHJEJDF(((('&&(*&&&((((.+,.,.))*&'&%'''&'&'()(%'%%&%)%%%%$$$$%'+-.-.))''(()+-,/'%%&')(('%&%)%%&((()*)*))&''(,+++*(%$$%('&%&&&-)$$$$%%'%''&%%%%,.,/((''(%#$'(%%&(,*%$%'&&%%$')&'$$##$&&%&$$$%##$##$$(*.-,,10-'&%$$#$&%$$'&&&$&%&$$##$')$$%*)''()+)('%%(.,-((..+)$$%()')((***('''&$$$&$%$%%&'*))'&&$%##$$&%&$$$$$$%%&$$#$'(,*&%$%$$$%&%''$$%'('%$$%%&*''&'-(%$$$$&%%)*00+*+)'&$%$$&+*&&%$'),(%$$(('),..)('%)*()('(''('$$$%$$$%&%'$$%&$$%%'')&%%$$#$%&$$%$$$##&%''&%&$$$$'%$$&%%%%&),00)&&&&'%###$$$$#$'()&%&('(&%$&)((((--*&&&('%%$%$#$%'()))%$$%'()&*)'''&('&&$$%&$%%##$#&&''&%%&&%&'&(&$$$'++)&&(&'&%%$&'$$$&$#$$#$%%'+,%$$$$%%%$$#$%%%$%$$$$$$'**&&%#$##$%'$$$'%%$%(21,&%$$$$##$$$%%$%&'%&''*)%#$$$%&$$#$'('&&%%&&*,----,,++)&%%'%$$$%&&(%$$$$%%'&%%+,-+*((&$%'&&%%&&%%%
@Glass_T7V_7_D3_12_4_3
GATAATGAAATTATTTTTACATAAAATCAGCTGCGGCGATTCGGCTGACGATGGGGAGGAAATTAGAACTTTCCCCTGAAAATATTTCTCATCAGTCAGCACCGAAATTGCCGAAGCGTAATGTTTATAAATGGCGGCAATGCGTGCTCAATAGAAATCATCACGGATCACGCCTTTTGACGGCGACGCTTTCTTGCACTCCAGAATAAACGCCGTGCGCGCACCCTGTAGCGCATCATAAAAATGTCGCCGTGCTCGGCTGAACCTCATTCTGAAAACTGGCGGGCGCGGTTGCTGCTGTTTGCGGGCTTCTACCCAAATCGCCTTGTCTGCGACGATTTTCGCTAAAACGGTTTGCATCATCTAGTATTTCTCCTCTTTCTCTAGTAGCTAGCCCAAAAAAACGGGTATGGAGAAACAGTAGAGAGTTGCGATAAGAAAAAAGCGTCAGGTAGGATCCGCTAATCTTATGGATAAAAATGCTATGGCATAGCAAAGTGTGACGCCGTGCAAATAATCAATGTGGACTTTTCTGCCGTGATTATAGACACTTTTGTTACGCGTTTTTGTCATGGCTTTGGTCCCGCTTTGTTACAGAATGCTTTTAATAAGCGGGGTTACCGGTTTGGTTAGCGAGAAGAGCCAGTAAAAGACGCAGTGACGGCAATGTCTGATGCAATATGGACGAATACGTTTTCTTCTCTGAATGGCGGGAGTATGAAAAGTATGGCTGAAGCGCAAAATGATCCCTGCTGCCGGGATACTCGTTTAATGCCCCATCTGGTGGCGGGTTTAACGCCGATTGAGGCCAACGGTTATCTCGATTTTTTTATCGACCGACCGCTGGGAATGAAAGGTTATATTCTCAATCTCACCATTCGCGGTCAGGGGGTGGTGAAAAATCAGGGACGAGAATTTGTTTGCCGACCGGGTGATATTTTGCTGTTCCCGCCAGGAGAGATTCATCACTACGGTCGTCATCCGGAGGCGCGAATGGTATCACCAGTGGGTTTACTTTCGTCCGCGCGCCTACTGGCATGAATGGCTTAACTGGCCGTCAATATTTGCCAATACGGGGTTCTTTCGCCCGGATGAAGCGCACCAGCCGCATTTCAGCGACCTGTTTGGGCAAATCATTAACGCCGGGCAAGGGGAAGGGCGCTATTAGGAGCTGCTGGCGATAAATCTGCTTGAGCAATTGTTACTGCGGCGCATGGAAGCGATTAACGAGTCGCTCCATCCACCGATGGATAATCGGGTACGCGAGGCTTGTCAGTACATCAGCGATCACCTGGCGGACCAGCAATTTTGATATCGCCAGCGTCGCACAGCATGTTTGCTTGTCGCCGTCGCGTCTGTCACATCTTTTCCGCCAGCAGTTAGGGATTAGCGTCTTAAGCTGGCGCGAGGACCAACGTATCAGCCAGGCGAAGCTGCTTTTTGACGCCACCCGGATGCCTATCGCCACCGTCGGTCGCAATGTTGGTTTTGACGATCAACTCTATTCTTGGCGGGTATTTAAAAAATGCACCGGGGCCAGCCCGAGCGAGTTCCGTGCCGGTTGTGAAGAAAAAGTGAATGATGTAGCCGTCAAGTTGTCATAACTCTAGAAGCGGCCGCGAATTCGAAGAAACAGCGGCCGCGAATTCCAGAAATCATCCCTAGCGAAAGCTTGGGTTTTTTTTTATCTGAAATTCTGCCTGGTGATACGCCTATTTTTATAGGTTAATGTCATGATAATAATGGTTTCTTCAACGTCAGGTGGCACCATGGGAAATGTGCGCGGAACCCCTATTTGTTTATTTTTCTAAATACATTCAAATATGTATCCGCTCATGAGACAATAACCTGATGAAATTCTTCAATAATATTGAAAAAGGAAGAGTATGAGTATTCAACATTTCCGTGTCGCCCTTATTCCCTTTTTTGGCATTTTGCCTTCCTGTTTTTGCTCACCCAGAAACGCTGGTGAAAGTAAAAGATGCTGAAGATCAGTTGGGTACAGAGTGGGTTACATCGAACTCAATATCAACAGCGGTAAGATCCTTGAGAGTTTTCGCCCCGAAGAACGTTTTCCAATGATGAGCACTTTTAAAGTTCTGCTATGTGGCGCGGTATTATCCCGTATTGACGCCGGGCAAGAGCAACTCGGTCGCCGCATACACTATTCTCAGAATGACTTGGTTGAGTACTCACCAGTCACAGAAAAGCATCTTACGGATGGCATGACAGCAGGATAAGAGAATTATGCAGTGCTGCCATAACCATGAGTGATAACACTGCGGCCAACTTACTTCTGACAACAATAGGAGGACCGAAGGAGCTAACCGCTTTTTTGCACAACATGGGGATCATGTAACTCGCCTTGATCGTTGGGAACCGGAGCTGAATGAAGCCATACCAAACGACGAGCGTGACACCACGATGCCTGTAGCAATGGCAACGACGTCGCCAGAACTATTAACTGGCGAACTACTTACTCTAGCTTCCCGGCAACAATTAATAGACTACCGATGGAGGCGGATAAACTACCAGGACCACTTCTGCGCTCGGCCCTTCCGGCTGGCTGGTTTATTGCTGATAAATCTGGAGCCGGTGAGCGTGGGTCTCGCGGTATCATTGCAGCACTGGGGCCAGATGGTAAGCCCTCCCGTATCGTAGTTATCTACACGACGGGGAGTCAGGCAACTATGGATGAACGAAATAGACAGATCGCTCAGGGATCAGGTGCCTCACTCATTAACATTGGTAACTGTCAGACCAAGTTTACGAGCTCGCTTGGACTCCTGTTGATAGATCCAGTAATGACCTCAGAACTCCATCTGGATTTGTTCAGAACGCTCGGTTGCCGCCGGGCGTTTTTTATAGGTGAGAATCCAAGCGCTGGGACAGTAAGACGGGTAAGCCTGTTGATGATACCGCTGCCTTACTGGGTGCATTAGCCAGTCTGAATGACCTGTCACGGGATAATCCGAAGTGGTCAGACTGGAAAATCAGAGGGCAGGAACTGCTGAACAGCAAAAAGTCAGATAACGCGCATAGCAGACCCGCCATAGAAAAACGCCCTGAGAAGCCCGTGACGGGCTTTTCTTGTATTATCGGGTAGGTCCTTTGCATGAATCCATAAAAGGCACCTGTGGTGCCGTTTACCGTACCGCTGCCGAGCCGTGAGCGCAGCGAACTGAATGTCACGAAAAAGACAGCGACTCAGGTGCCTGATGGTCGGAGACAAAAGGAATATTCAGCGATTTGCCGAGCTTGCGAGATTATCTAAGCCTTTAGGGTTTTAAGGTCTGTTTTGTAGAGGAGCAAACAGCATTTCAGACATCCTTTTGTAATACTGCGGAACTGACTAAAGTAGTGAGTTATACACAGGGCTAGGAATATCTATTTTTTTTATCTTTTTTTATTCTTTCTTTATTCTATAAATTATAACCACTTGAATATGAACAAAAAAACACACAAAGGTCTAGCGGAATTTACAGAGGGTCTAGCAGAATTTACAAGTTTTCCAGCAAAGGTCTAGCAGAATTTACAGATACCCACAACTCAAAGGAAAAGGACATGTAATTATCATTGACTAGCCCATCTCAATTGGTATAGTGATTAAAATCACCTAGACCAATTGAGATGTATGTCTGAATTAGTTGTTTTCAAAGCAAATGAACTAGCGATTAGTCGCTATGACTTAACGGAGCATGAAACCAAGCTAATTTTATGCTGTGTGGCACTACTCAACCCCACGATTGAAAACCCTACAAGGAAAGAACGGACGGTATCGTTCACTTATAACCAATACGCTCAGATGATGAACATCAGTAGGGAAAATGCTTATGGTGTATTAGCTGAGAAAGCAACCAGAGGACGCTGATGACGAGAACTGTGGAAATCAGGAATCCTTTGGTTAAAGGCTTTGAGATTTTCCAGTGGACAAACTATGCCAAGTTCTCAAGCGAAAAATTAGAATTAGTTTTTAGTGAAGAGATATTGCCTTATCTTTTCCAGTTAAAAAAATTCATAAAATATAATCTGGAACATGTTAAGTCTTTTGTGAAAACAAATACTTTATGAGGATTTATGAGTGGTTATTAAAAGAACTAACACAAAAGAAAACTCACAAGGCAAATATAGAGATTAGCCTTGATGAATTTAAGTTCATGTTAATGCTTGAAAATAACTACCATGAGTTTAAAAGGCTTAACCAATGGGTTTTGAAACCAATAAGTAAAGATTTAAACACTTACAGCAATATGAAATTGGTCGTTAATGGCGGAGCCACACGACTGATACGTTGATTTTCCAAGTTCAACTAGATAGACAAATGGATCTCGTAACCGAACTTGAGAACAACCAGATAAAAATCAATGGTGACAAATACCAACAACCATTACATCAGATTCCTACCTACATAACGGACTAGAAAAACACTACACGATGCTTTAACTGCAAAAATTCAGCTCACCAGTTTTGAGGCAAAATTTTTGAGTGACATGCAAAGTAAGTATGATCTCAATGGTTCGTTCTCATGGCTCACGCAAAAACAACGAACCACACTAGAGAACATACTGGCTAAATACGGAAGGATCTGGTTCTTATGGCTCTTGCTGTTGTCAGTGAAGCATCAAGACTAACAAACAAAAGTAGAACAACTGTTCACCGTTACATATCAAAGGGAAAACTGTCCATATGCACAGATGAAAACGGTGTAAAAAAGATAGATACATCAGAGCTTTTACGAGTTTTTGGTGCATTCAAAGCTGTTCACCATGAACAGATCGACAATGTAACCTCGAGATTACCGCCTTTGAGTGAGCTGATACCGCTCGCCGCCGCAGCCGAACGACCGAGCGCAGCGTTCGGTGAGCGAGGAAGCCTGCATAACGCGAAGTAATCTTTTCGGTTTTAAAGAAAAAGGGCAGGGTGGTGACACCTTGCCCTTTTTTGCCGGACTGCAGCGGCCGCTACTAGTATTAATATGCGCGCAGCGTCTGGAAAACCGAGGCCAAAAGACGTGCGTCTTTGATGCCCGGTTGCAACTCTACAGCAGAATAAAATCAAGTCCGGCGCAGCCGGTTGTGCCACTTCCACGCAGTTATCTGCGCCTAAGCCCCCCGCCAGCAGAACGTTGCCAAGCGATTGACCATTTGATGAGTGACCAGTCAAAACGTTGCCCGCTTCCACCCTGGCCGTTGTCTAAAACATATTTATCAACGTGCTGAAACTCGCGGGCGGGCAGGGTTTTAGCCCGACGCTTAATGCTTTCCAGATGGCAACATGTGCTGGCAGAGCTTCACGCAGCGTATCGATATACAGCTGTTCTTTCATTACCATGCAGTTGCACTGCCGCCAGCGATAACACCTTAGCTTTGTCCACCACATCGGCAATATCGTGATTGCGGAACACGCCGACATTGCTGCAACGGTGCCGCAGCCATCACTTCCTGCGCCTGTTCAACGTTGACGCAACGCGGTGATGTCGCAACAAAAATCAACCCACCGTAAATCGCACACGCATCATAAGCTGCTTCAGCATCTTGCCCACGCGTCAGGCCACATATCTTATTCTCACCCAGCAACACCCGGCGCACGGCGGCGTGCAAATCGTCATGGGCCATCAACGCCGAACCAATCAGAAAACCGTTAGCGAAGTGGCTTAACTCGCGCACCTGAGCGTAAGTATTGATGCCGGATTCGCTGATTACCGTCACGTTGTGCCCCAGTTTCGGCGCAGCTTCGCGGGTACAGTTCAGATCGATCGACAAATCACGCAGATCGCGTGCTGATGCAACGACACCTTGCTCCCAATGCAATGGCGCGCTCCTGTTCCTCTTCATTACTGACTTCGGTCAGCACCCCCATCTCCAGACTGTGAGCGACGGCGGCAAGCTGGCGATATTGGTCGTGATCCAGTACTGAAAGCATTAATAAGCAGGCATCGGCCTGGTAATAGCGCGCCGGATGAAATAT
+
856433--.)((((((*22>9999??@=))))3,(''610-%&&%,6662122A>>=4454-,+'&%%%++($%%)),29::;998,&--688GJHDDDD?A>;<FIFGDEDAEDJJJJJJJJHHJHJJGIJJGJJIDAAAFGEFFDB++++('&'*:31102<89?CJ>=9943<>>>HJHJGDFEEHDDI:9/----74529:;9:CFBJJFIJJJJJBEACDEFGJFIJFJJJHJJ@BEFJJGD;;:-++JEGDEIEJJJIJIFJFJJJHJFDJI@<.--&&'&(*(127;1223E>329;EB@<4@B8733668;<BCDCHGJIHJFFIIIJA@=<GEE@@FIFJJJFHGJJJJHDB??::65821101322784:5*@;;>?B@BEJIHDIH222GEEHJABBCJJIIECBEJF------.3<@A@@554/-.0114CJHCACCCDEB62/..0/'2;?@A>BA@BAADFGJJJHGJGHFHIJJJJJFGEFCFJJJGHIGFJGGHJJHHJHFJE<<<<A9,,,,8DJDB<<959>AJIHJGIE@@D@AJJJJJEJIG876/.0099:CJIJJJGJGJFGJJHJGJJIJGJIDGHIJGEFJJJJJEFFE;;;JGJFHJBEDIJJACEFCJIHIHJAJEDCCCCGGIJJFFHGEFCFIIHGHIFFJHGJJGEJHEFJDJ6667('',%%%%*+>6551257JGJJJJJBFFIC=::644:<::9999DJIJIEJA@><A63&%&&(7984444<595,980/..33A;;6:C<62)()778JIJGGHIJIHJJJIJH;::;?,,,.DEJHJJJGJJCF@99:7CFDJIHG3../26445159@IJJJHFJHFJJJHIJJGJGC5&&&):600/0:<<=?11.(((),9;8300/00*)('&&''(+((()()=?CDDJFHIJJHJGFIGDIGHIFEDI=:4447,541IEDEGEJJ<<<=FBJG?@?=<761455)((())*-/0*'',--.5<==A?...-/12FDJJJBA>?50?>EJGJJCJJJFFHEHHGIJIJJJJJJHJEIJJGGJJHJJEJFJEGHCB?5559A88=?>>;:99++++2*8:<CAABFFGDD@7889<;;;HEEHHJGJJGJJJJCCJHJC;;;<BABBFJJJDCJGJ4444/--,'.0&1/0***&&&&>CDDJGHHEHJJIIHJJGIJJGEDGFHJDEGJHGBCBCHHJEDEFHGDFIGEGEIJJJJHECDEDHDE>JIGJJGJIJGJJGEEFGEDJJGJJJGFBACEJAA/.-,--.//.--.::?7779IHI<;;;><>A8889CB3333<;10/(*)(%%&55666;;<;6766989;DHHGFJJJGEEGHGIC><=000./211<9ACCIF@@@BC=FJIB:778@@9885?>ABEJJII=:;EHJGGJFGIHJ0000JJJJJJJHJJH>><97650/***1****.,)+(&&&1//.45688:>-,,,?@A=??AJJCHEJJJJDI'''')))7444/7(;,((<AEJJI>>=777JJDICFIJE=CEFJFBBA?91.-?;:;<B89)BCC>;<=ACCBAA>83@BJJJBDCCGCCID---.+(('&&(-*,'''&'%'&&)+0138675?998:??F>>??CDHJHCIGEHHI<<.-..:)(&%&'))((('*((-.556;B>:9,'&&(((-28DHJ>==@FEGFHE:;1100'&&&((''%%&,01234@;8*'''728ADFDJFHGJHJHJGF9999JF<:84447=0//134:9665/1<@DHJJHGGHEFCBEJIJJJIJGFHJJ;;;;EJFJJJGDEFFFJJFGJJJJJIJJJJJJJFIFJGJBCAAJ))))))*1)((,,-.5,(((**/46>>@@?=?DDGJGIGFJ@>=>J6667GEHACJIJJJJJI@BF>:989884,..()('+(()*&$%/23352-,+,-/'6...0<;664399;57,,CAFCCABGJJJJJJD@FJGB><=<8::5366210,,,+*)''%$$+-/12<?<9865456:)&&'1111@EGFF@A<830/003;<:?GEFF=FJ<434322EEFGHFJJIJIDC@HJJJDEEEBB>??IJFFD4444;;;ICBCBJHJGJIJFHJJHJABF@FJJJEGFEEBA@@>8889@@<<;<76;::;;:<?CFGGJEGG77//00BDJDJJJJJFFJJJIJIJIJJGJHHJIIHHG?AFIII?663110299:?B...<33213.,.-,,*+&-01979:;BCGJHFJJJJJJJJJJJJEGEHEGGFJIIIGFJH?>><::9;;;@BDAFFDD988,,,)(()B@=878FEEJJJJJGGJHFFFJGGF:77789:=78558C?669976346C:33340-.A9999:;<EHECDGBDBA6444?@CEJJGJIJJHGJJHHG@@@A>?777%%%$%%%.:=C@DDDFJFFJEHE?>8((((6))*-*(&&&997657??ACJBBA?ABBIJJCCB?556@BCE=9FJJFJEJFJ:::9&&,2766667IHDFFCJJIJA9700,,*)+DBBD@===999:@@JBAFJJJJJJHIJIJJJHJJJJJJJHHIGHEA@'&&&&---5JJFJJGJIHJIE;603////DIDJIHCBBBEJIFJJJG333AA?:<;0***+0>=?>D<;>6JDGJJH9999BJGEGBIGBCB?AAHJJJJJJJGJGIHJIIDJJJHHGI??HB;999;:=<=433*('&%&&)&%%((*))).78((((4300474:CJFFGJIH;;BC>GCBCEE983212978=>:9<JCEDDJIDF>DJ100,,EEJFJHJGCCBDDFIFHJHJGJJJGGJHJIJJJIJJHJJIIIJGFJFJJJJJEEJJGJEJGEHGB0/$$$$&('$$%&())+'''.+(()=/..(((.333AJJGJJJJHIFBCGFHDBB:55677545++<789:DB==<6674444?CCDHEHGJJJIJJJIJJJJIJEEA><789;===333577@@GJFHEDDFD?>IJAJIJJGGGEJJJIJJGI656GA<:32/.-'&&%&&'&',013=BBCB>BA@@5((-.100134339:::;??@@BC999344:>;:;;@EAB?>?=B-+++991../0110-21/''((9)((24<>>==442145((((.0('''%&''.---+')*,,))*8?AEECHDGIEJDJEJJIIJFFGD55555@BJJFGAAACHDA@@???@BCICJIG7777666@=<555DCABFHGGG2113///..*21.00158.-)'('&&%&'())86312/'058BDCF<9866567877710.--,*'(*(()')))&&&,(''')6789@AEFBA=<@999:B@BDIAA@AJJHHJFJIJFJJJHJJJFDFD?DBA@A62239955101-.-334;EBCACDEDECA<<HJJJJJJGJHJI8888GHIJGJHHHBBAAEDDBBADC+*(&')-00---68/078DJFJ>=<882-,--16/870059CCBAB@AF730-/.*023ADDJHGI1GGIJJJJHIJJJJC8777>>7864:521146?6557?<<=AD=IGGJJGHFHJJJJJGJGJIJJJEJIJJHJFFJHJFHJJJEJFGJGJJFCDDGJJHFJGJIGJJJJJCA8=35448875356:96665:5555;777EDDDFEJJEGJHFGGJFFDIICJIGJJIEGJIJJGHFDFGGJGFJEHJJJJJJIGFJJJGJIJJJGIJJHJJIJGJJGJGJIJFGEHJJHHHFJHIHJJIHJJJJJJJJJDGGGGJIGGHDDEFEIHFJJHJJJJJJGJJIFIHJGHFJJHJHFJHIIHGJJEIGDJJGJFIJJFDJJFGFJHFJIBBC@----0,,,,-792222''&&&'&%%%'*751<8888;;:;4+++?@?>66<>@?@FBJJAGJGGFGEHFGGG>>?EABEID@3((.+**).-,0000044HHGJIGHJJJJBBBIFJJIA?>?>?11111787:;ADA>JEEJJFEFGJGGJJHJIJJJIBHJJDGJJJJJJGJJJJJJJJJJGHEJJIIGJEGFIFJECBIDC@=<4-(,36:98;:6+*))+*,11233FFJJEDBCCCDA?@@@@EJJJGJGJJJJ;;779:>3@GJJIIIJJJHHGJJJGJJA:7=9@DFJJEFF>@<210/12197++,>>?ADDFJJJIJFHGJJFJJHIHFCB?**)0/.).3IJJEHJHHCEEGJBBA@CDJFEDFBABCCDEDFBBFF>??BDJGJJJFEBBCIGEGGHFG;;=@@<885///*,,'%%%&&'$%&&%(%%++.--+0..4-.--;BB@9:876+**)8779;<<=<((((>///())245HFG>>>?FDEGDCDDJFFGHEDFJIJJGB((((6788897667221.5@CFFGFIGIJHJHIJFJHJJJHJJJJJJEJJFBCABG<1.5=BDC7767<?B>?CGEEIJJIIJJJ;;<JHFE><;::77BJJJGHJJCADGFHJGJJEGEJ10015CJEHIH5557A.-.7:92232@>>CJJJJAA=<DEJFDHEEE?>>=>>;78GEFFCJFJJEIJJJGJJFGJHHHJJJJJIIJJIJJJJB55EJBG@?<:-**('(*',4211224002./-++'$%%%(((((,.,+12888;F---.766EGJ>>=>JJJFEHGIIDHD??ADGDFDDEGGDJJEIJJI?>*('(,5ABDJEC:;>?CCEEJHJFED:8/.1788,,,12635BAEHJJJF@AFIJJEEDA93066>?FGCBBABBBFIDBAB=?B@<;-(*020023..8;CAGIGFJFIGJFJIJJHJJJJHJJJJFJHJJHJJJGJJJJJJJFCFHCF;9==FG@:99;>??@9999++()+*()&%&&'..+,-+;:IJFJGFE?>++++FAAJGFJJHHJJJHJHDHBFJ;9/./2119:;;>)))29888:98778:801?<=;215:(&&'22444578=:;;8---0884477;;;;IJJJJIFCHFFJBBBBIJIJFJJDCCDJJJJGJJJF>>>>>EC>BDEEIJJJC855011+&&&'**(()*))''((&'..0487311115698:>?>=>::(,013+))*+-./CDGCJFEGJJHEDBED>=>9554;BCDB@AA;5=<7;;;892-04@=>>>FFJJEDD;-++'&%%'.486787DCEJEGJECF9?433-()()++-9=?HDEEAC?==>JJJBBA?DGGIIIJJJIGGJFJJJJGFJJGIJGGJFG866657:8''''(1247::866:JDJJHC>,EEJHJI777=C:989DDJGH@?53374=GGJFJJJJJHJEGDIEJJHEJJJJD577/-77711118;A;:::<CGFDDJJIDHDJEJJJJJJCCCCJ/22HJJJJGJEJGIJHJGEDHJJIJEA>>>BJIBAA@ABA99999)'''4,&&&'8>?BJJJIJJJJHGJJEJJIHDEDJGJJIIHGJCC66677GEDJJBCBBHJGHGGJEHJJ767))*,787000333?B;<<<G@>=><65'&%%&*))***(()25.--0)(()CDGJJDIHIJJFJJJJJJHJ<5335*'&'.)7778>AGJHJGD==<=IIJJJGFHHFBDBADDCGHFJDBAA@@55544;GIJDF77768868:;D>>=?HFJJJJJJJGJJJJJGHJJJJJGJEJA<888:DFFIF@@5222>>;?444'&&&'''+++;4+++****&+119:CDFFJFJA>=:5////IE?>>CI<8788448127?88,**+*)&')+++,,222+&&&(/..02**4543+)))//142-%%*,1/,)*-/&)755419:@JIFJHJJABAAJFJJIJC>AHJFGDDCCCDFEAJJ@><?AEJFH98769=98330012CCCJJA@ABJJHEJJJJE@;99<@B@/..(((((<:99((((IABBAB?66545722('''1115;<A@FJJJHJJJJGJ333111/2-/0,,--(''..'%
@Glass_T7V_7_D3_12_4_4
AGCGGTAAGATCCTTGAGAGTTTTCGCCCCGAAGAACGTTTTCCAATGATGAGCACTTTTAAAGTTCTGCTATGTGGCGCGGTATTATCCCGTATTGACGCCGGGCAAGAGCAACTCGGTCGCCGCATACACTATTCTCAGAATGACTTGGTTGAGTACTCACCAGTCACAGAAAAGCATCTTACGGATGGCATGACAGTAAGAGAATTATGCAGTGCTGCCATAACCATCAGTGATAACACTGCGGCCAACTTACTTCTGACAACGATCGGAGGACCGAAGGAGCTAACCGCTTTTTTGCACAACATGGGGGATCATGTAACTCGCCTTAATAGTTGAGGGAACCGGAGCTGAATGAAGCCATACCAAACGACGAGCGTGACACCACGATGCCTGTAGCAATGGCAACAACGTTGCGCAAACTATTAACTGGCGAACTACTTACTCTAGCTTCCCGGCAACAATTAATAGACTGGATGGAGGCGGATAAAGTTGCAGGACCACTTCTGCGCTCGGCCCTTCCGGCTGGCTGGTTTATTGCTGATAAATCTGGAGCCGGTCGAGCGTGGGTCTCGCGGTATCATTGCAAGCACTGGGGCCAGATGGTAAGCCCTCCCGTATCGTAGTTATCTACACGACGGGGAGTCGAGCCGAATTATGGATGAACGAAATAGACAGATCGCTGAGATAGGTGCCTCACTGATTAAGCATTGGTAACTGTCAGACCAGTTGCCGAGCTCGCTTGGACTCCTGTTGATAGATCCAGTAATGACCTCAGAACTCCATCTGGATTTGTTCAGAACGCTCGGTTGCCGCCGGGCGTTTTTTTATTGGTGAGAATCCAAGCACTAGGGACAGTAAGACGGGTAAGCCTGTTGATGATACCGCTGCCTTCTGGGTGCATTAGCCAGTCTGAATGACCTGTCACGGGATAATCCGGAGTGGTCCAAGCTGGAAAATCAGAGGGCAGGAACTGCTGAACAGCAAAAAGTCAGATAGCACCACATAGCAGACCCGCCATAAAACGCCCTGAGAAGCCCGTGACGGGCTTTTCTTGTATTATGGGTAGTTTCCTTGCATGAATCCATAAAAGGCGCCTGTAGTGCCATTTACCCCCCATTCACTGCCAGAGCCGTGAGCGCAGCGAACTGAATGTCACGAAAAAGACAGCGACTCAGGTGCCTGATGGTCGGAGACAAAAGGAATATTCAGCGATTTGCCCGAGCTTGCGAGGGTGCTCTTAAGCCTTTAGGGTTTTAAGGTCTGTTTTGTAGAGGAGCAAACAGCGTTTGCGACATCCTTTTGTAATACTGCGGAACTGACTAAAGTAGTGAGTTATACACAGGGCTGGGATCTATTCTTTTTATCTTTTTTTATTCTTTCTTTATTCTATAAATTATAACCACTTGAATATAAACAAAAAAAACACACAAAGGTCTAGCGGAATTTACAGAGGGTCTAGCAGAATTTACAAGTTTTCCAGCAAAGGTCTAGCAGAATTTACAGATACCCACAACTCAAAGGAAAAGGACATGTAATTATCATTGACTAGCCCATCTCAATTGGTATAGTGATTAAAATCACCTAGACCAATTGAGATGTATGTCTGAATTAGTTGTTTTCAAAGCAAATGAACTAGCGATTAGTCGCTATGACTTAACGGAGCATGAAACCAAGCTAATTTTATGCTGTGTGGCACTACTCAACCCCACGATTGGAACCCTTAAGGAAAGAACGGACGGTATCGTTCACTTATAACCAATACGCTCAGATGATGAACATCAGTAGGGAAAATGCTTATGGTGTATTAGCTAAAGCAACCAGAGAGCTGATGACGAGAACTGTGGAAATCAGGAATCCTTTGGTTAAAGGCTTTGAGATTTTCCAGTGGACAAACTATGCCAAGTTCTCAAGCGAAAAATTCAAATTAGTTTTTAGTGAAGAGATATTGCCTTATCTTTTCCAGTTAAAAAAATTCATAAAATATAATCTGGAACATGTTAAGTCTTTTGAAAACAAATACTCTATGAGGATTTATGAGTGGTTATTAAAAGAACTAACACAAAAGAAAACTCACAAGGCAAATATAGAGATTAGCCTTGATGAATTTAAGTTCATGTTAATGCTTGAAAATAACTACCATGAGTTTAAAAGGCTTAACCAATGGGTTTTGAAACCAATACGTAAAGATTTAAACACTTACAGCAATATGAAATTGGTGGTTGATAAGCGAGGCCGCCCGACTGATACGTTGATTTTCCAAGTTGAACTAGATAGACAAATGAATCTCGTAACCGAACTTGAGAACAACCAGATAAAAATGAATGGTGACAAAATACCAACAACCATTACATCAGATTCCTACCTACATAACGGACTAGAAAAACACTACACGATGCTTTAACTGCAAAAATTCAGCTCACCAGTTTTGAGGCAAAATTTTTGAGTGACATGCAAAGTAAGTATGATCTCAATGGTTCGTTCTCATGGCTCACGCAAAAACGAACGAACCACACTAGAGAACATACTGGCTAAATACGGAAGGATCTGAGGTTCTTATGGCTCTTGTATCTATCAGTGAAGCATCAAGACTAACAAACAAAAGTAGAACAACTGTTCACCGTTACATATCAAAGGGAAAACTGTCCATATGCACAGATGAAAACGGTGTAAAAAAGATAGATACATCAGAGCTTTTACGAGTTGCGTCAGTCGAAAGCTGTCACCATGAACAGATCGACGATCTGACCCTCGAGATTACCGCCTTTGAGTGAGCTGATACCGCTCGCCGCAGCCGAACGACCGAGCGCAGCGAGTCGTGAGCGAGGAAGCCTGCATAACGCGAAGTAATCTTTTTCGGTTTTAAAGAAAAAGGGCAGGGTGGTGACGCCTGCCCTTTTTTGCCGGACTGCAGCGGCCGCTACTAGTATTAATATGCGCGCAGCGTCTGGAAAACCGAGGCCAAAAGACGTGCGTCTTTGATGCCCGGTTGCGACTCTACAGCAGAATTAAAATCAAGTCCGGCGCAGCCGGTTTGTGCCGCTTCCACGCAGTTATCTGCGCCTAAGCCCCCCGCCGCAGAACGTTTGCCAAGCGATTGACCATTTAATAGTGACCAGTCAAAACGTTGCCCGCTTCCACCCTGGCCGTTGTCTAAAACATATTTATCAACGTGCTGAAACTCGCGGGCGGGCAGGGTTTCACCGACGCTTAATGCTTTCCAGATGGCAACATGTGCTGGCAGAGCTTCACGCAGCGTATCGATATACAGCTGTTCTTCATTACCATGCAGTTGCACTGCCGCCAGCGATAACACCTTAGCTTTGTCCACCACATCGGCAATATCGTGATTGCGGAACACGCCAACATTATGCAACGGTGCCGCAGCCATCACTTCCTGCGCCTGTTCAACGTTGACGCAACGCGGTGATGTCGCAACAAAAATCAACCCACCGTAAATCGCGCCCGCGTCATAAGCTGCTTTAGCATCTTGCCCGCGTCAGGCCACATACTTATTCTCACCCAGCAACACCCGGCGCACGGCGGCGTGCAAATCGTCATGGGCCATCAACGCCGAACCAATCAGAAAACCGTTAGCGAAGTGGCTTAACTCGCGCACCTGAGCGTAAGTATTGATGCCGGATTCGCTGATTACCGTCACGTTGTGCCCCAGTTTCGGCGCAAGCTCGCGGGTACGGTTAAATCGATCGACAAATCACGCAGATCGCGGTTGTTGATGCCAACGACCTTTGCTCCCAATGCAATGGCGCGCTCCTGTTCCTCTTCATTACTGACTTCGGTCAGCACCCCCATCTGCAGACTGTGAGCGACGGCGGCAAGCTGGCGATATTGGTCGTCATCCAGTACTGAAAGCATTAATAAGCAGGCATCGGCCTGGTAATAGCGCGCCCAGATAGATCTGGTAAGGGTCGATAATGAAGTCTTTACATAAAATCGGCTGCGGGGCGATTTGGCTGACGATGGGGAGGAAATTAAAGCTTCCCTGAAAATATTTCTCATCAGTCAGCACCGAAATTGCCGAAGCGTAATGTTTATAAATGGCGGCAATGCGTGCTGGATCGAAATCATCACGGATCACGCCTTTTGACGGCGACGCTTTCTTGCACTCCAGAATAAACGCCGTGCGCGCACCCTGTAGCGCATAGTAAAAATGTCGCGTGCTCGGCTGAACCTCATTCTGAAAACTGGCCAGCGGTTGCTGCTGTTTGCGGGCTTCTACCCGAAATCGCCTTGTCTGCGACGATTTTCGCTAAAACGGTTTGCATCATCTAGTATTTCTCCTCTTCTCTAGTAGCTAGCCCAAAAAAACGGGTATGGAGAAACAGTAGAGAGTTGCGATAAAAAGCGTCAGGTAGGATCCGCTAATCTTATGGATAAAAATGCTATGGCATAGCAAAGTGTGACGCCGTGCAAATAATCAATGTGGACTTTTCTGCCGTGATTATAGACACTTTTGTTACGCGTTTTTGTCATGGCTTTGGTCCCGCTTTGTTACAGAATGCTTTTAATAGCAGGGGGTTACCCGGTTTGGTTAGCGAGAAGAGCCAGTAAAAGACGCAGTGACGGCAATGTCTGATGCAATATGGACAATTGGTTTCTTCTCTGAATGGCGGGAGTATGAAAAGTATGGCTGAAGCGCAAAATGATCCCCTGCTGCCGGGATACTCGTTTAATGCCCATCTGGTGGCGGGTTAAACGCCGATTGAGGCCAACGGTTATCTCGATTTTTTTATCGACCGACCGCTGGGAATGAAAGGTTATATTCTCAATCTCACCATTCGCGGTCAGGGGGTGGTGAAAGATCAGGGGACGAGAATTTGTTTGCCGACCGGGTGATATTTTGCTGTTCCCGCCAGGAGAGATTCATCACTACGGTCGTCATCCGGAGGCTCGCGAATGGTGCTGTAGCCAGTGGGTTTACTTTCGTCCGCGCGCCTACTGGCATGAATGGCTTAACTGGCCGTCAATATTTGCCGATACGGGGTTCTTTCGCCCGGATGAAGCGCACCAGCCGCATTTCAGCGACCTGTTTGGGCAAATCATTAACGCCGGGCAAGGGGAAGGGCGCTATTCGGAGCTGCTGGCGATAAATCTGCTTGAGCAATTGTTACTGCGGCGCATGGAAGCGATTAACGAGTCGCTCCATCCACCGATGGATAATCGGGTACGCGAGGCTTGTCAGTACATCAGCGATCACCTGGCAGACAGCAATTTTGATATCGCCAGCGTCGCACAGCATGTTTGCTTGTCGCCGTCGCGTCTGTCACATCTTTTCCGCCAGCAGTTAGGGATTAGCGTCTTAAGCTGGCGCGAGGACCAACGTATCAGCCAGGCGAAGCTGCTTTTGAGCACCACCCGGATGCCTATCGCCACCGTCGGTCGCAATGTTGGTTTTGACGATCAACTCTATTTTCTCGCGGGTATTTAAAAAATGCACCGGGGCCAGCCCGAGCGAGTTCCGTGCCGGTTGTGAAGAAAAAGTGAATGATGTAGCCGTCAAGTTGCATAACTCTAGAAGCGGCCGCGAATTCGAAGAAACAGCGGCCGCGAATTCCAGAAATCATCCTTAGCGAAAGCTAAGGATTTTTTTATCTGAAATTCTGCCTCGTGATACGCCTATTTTTATAGGTTAATGTCATGATAATAATGGTTTCTTAGACGTCAGGTGGCACCATGGGAAATGTGCGCGGAACCCCTATTTGTTTATTTTTCTAAATACATTCAAATATGTATCCGCTCATGAGACAATAACCCTGATAAATGCTTCAATAATATTGAAAAAGGAAGAGTATGAGTATTCAACATTTCCGTGTCGCCCTTATTCCCTTTTTTGCGGCATTTTGCCTTCCTGTTTTTGCTCACCCAGAAACGCTGGTGAAAGTAAAAGATGCTGAAGATCGAGTTTTTAAATCTGCTACGAGTGGGTTACATCAAATG
+
339**''*+,1100-'&&&+,16979997./>>BGIIGJJJJJHGJFHHHGJJGJFJIJJJIJJJJJJJJJHIJIJIJGGFJJJJJIFJJIBDFJJFJG>>4//126620--/:;>-,,,3100.46BIEHDEDBD;;;;IJJJHJJDEHJJHFGJJJFGJEJBBCCFFDC<9:;JJG=><<>:=FHIJJJJJJGJF@?>90+,--:78;;<=@AFJJJHJGJGGHHFFD,,,-HJJJJJJJJJJGJDEFFAEE952,+0++=??@;;;<CBCC?=:::EFJJJFGGGJEEBB@BFEHA99((()77>111JIFCJGJJB::BIJCCDDE.......1-)),?CBEHFFHJJJJJJGJJJGJJIJGHJJJJJJJIFGJGJEHG;;;:?BEJFJIEFJHJD1112HD>=>?JIJFJJJGJJJJJJH7667HJJIJFDJFHEHJJHGGF@=::;>96D>JFIJFJHDFGJIIJJGJIIJJHJFDEDGEGF;:;200/2/0>=>>++++871...1))8:CAGF@GFJFHFJFJJIFIJGCFBECACACA@ACGD@@@AF111)'&',5=;7667899A@?BBJDEEHDICIGGGHFFEFHIE;:::8AH>===A=6--2,5?AJFJHDFFIJGEDDJJHIIGJJJE44*%$%'(-,-'(((BDEGFJEFHBBJF52222155599:AACGJFJFJFGHFJJJJJGJGEJJJ==><C@AAA;22*)))+5*'''%&'&+55>?=>>FHCCECEJIIA<8;C2/.,,A@AJGJH55523--9<ECEGFGJJJHJJJJJJFFIGHGJEFDHA000EJJGBBEIJJHJGAICHFGFBBACFJFFFDJDDCCFJHDEEGGFJFHJJJIJJJJJIJIIJJHGJHIDJJJIJJJFGFJJJEJD343<=FA4232//0+***,,/0;>????JJC9999;HDGGHG:95&&&()(((&%$$%&&'720012324<<A:/..-40700<9;???99@@BGJJJJIIJFHIHJJJGJEC@>?9723697@ABFEIJJF???>DA;;DD@AAABBGJGAABAHIJJDDBAB?@??A677EDGHEDJABEGJJJJGFJJJJJJHFJFGJHFHHJIEFEGJJ@@A<:5788;>>ECCDJHGIJJFJJJJGJIJIFIGGGJEDHIGBFFHGJ33333<>JIFIJGJEJEJEJGFGJHEFJFFJAAA;:::ACB>>@DADAIEIIFJGGDEGEEHFEIJ;;;:>9,+(('-1//,'&&'&/7211250;CFFFGHFCCCFIEFEDBDCJ<<=@DDDEEDGFEHHIDHJJJHFD@@A??3-,-.33@<552244JIDECDJEFIGHJFJGFJJJJJJIGJJDFCC@;2))+)))))=<BEIJIJJG=?DAJFH:96(&&.6::G:FIFGEHFHJJHHIJFJDCFEJIFIHJJEJJIJCIJJJJJJGEGHGFJJJHFJFEJDDCEIJHFG>=A?>FDBJ44=988843/+456AFGFJJF=JJJIJJJJGHFGDC32:22778<<BJIICEEGEIJFHIGJJFFHJHHJFFDDDJGJHEDJJFJJIIJIJHJJEGHGJJHJIJIGHJGJFGJFIFEFFJJJEECAECGFIEFBEJGHEDBIEEED@@;;=>JBBEEHFJJHHEFJJJIHHJEGHGHJJGCBBCCBDDA@AAJEFFDHFF::::EEJJJFHFJIDDFDEGJFJJJJHFJJJIGDFCEEHEFCEB@CBCGJGD6555:'%($&%&)%&('')+.((&..*,,,./0::=<=>=DD@@@ACDCEBDB?@?@=<<<<ED323BFJBAAA@AA@FIJHCFDDFCFCCCCCCAABCDECDDFJHGCB@?BA??@?GJIGGBA@BBEDEIJJJHIJD?=>>EDCABCEFJAEDCB@AA<;;B999=?AF@D8./8<<F@A@@?@@@BCBEDDFCCBDBIGB<;;AF:99*)))+60001>>A>??@>>??>??A2111A?D>@AADDGDC?EA@=>BGCCFBBCBJJJJJJHJJEFHJBBADGFEIEA?AEFFJHJHEEGJJJIJJJJCDBCIJJJIJJJJJIJBCDCIGJJGHE<>>JJGJCABCJJJJJJJJJGJJJEDBGEJGJI1001DG:8899,,,-ECDB@IJJJEGGADBDHJJJJJJJIJJJJGHJHHJHGJJIFEJGFFJJDJ@<555JJJEHJIJJJEJJJHHGJEJGEHJJG>>>.&%%%9DE>=</&&&1730/.--./3446>;=FIJGFGIIEIJIJHF65455EGJJDDEF<<<=JJIJDCABB>HJGHJHDDEJJJJJFJJHGIEDIJ2222+(((*,++/09=<<<>BEIJIGJFDIJJJJJJJIFHJJJIFGJJJJJHJEJIJHGJJEGIJJGIGHHJHJJJJJJHHJIIJJIJJJIHJJJIFDDC?1289IJJCGBDFJGJHHHIJJJJJGJBC@@GJFJJGGGJJJJJJDDCFJHJFDJGJJDFIFFD1//44BEJGJJJJDBB@50-,,,'&&&80001=331/(',--++,++13(''$$&&13:;0))*>@ABHIJHHJEJDGJFFIFGD=9;ABEECG?988CHF?>>?BACHHJJIJJIFEFJJIJJIJJJEGEF@??@JJJJF>>76566FDBDFGEJJIGHJJFEDDCDFEHJJFGIFJJJGJIJ??>???AHJFHJJJJIG@B??BDCCCJJJJJHHJJJJJGCHGJI=79>?;;//3---.668CBCIJGDFJIEF<:1.-('%%'(%%%%%&,/////()<=;A<<==))(,.....///.+*+)(''&''+/./6::B@AGGA@BAGFJGGJJGJJJJJFJJJJJHJGJHCBA<0///<<<??B4332(''''(1//5669::DC@??BDCGHJJJJJJJGH434366549978<EJJJFJCFCHIIJIGI>BCCJG@E555(((),,3242103>899:@?=>=<@?EJJIFJJHJGF=;;;HHJHJJJIJGFCHGJJJJ=:::JJJJFJFJJJJJJJGJGJFJFIIFDDIFJDJJJJJJEFJDHH;77???DEJJIGJJFJD=<?DA;:;=GJJJEDFJJJJJCAAHD??66999<><?AEEJFGGJJJJHJGDCFHGHDEFE?99799)))5<>78@J>8:::AGEEGDDHHIHJJJJIJJJDCCDDD@5555IIJJHHJFJJIA@@AFF@ABC=JJFJGJJJF:888JJJ8889>C>>>>JJJIJJEGJIIHDCCGCHJJJEJJIJJGHIEFABEBIJDCGDDFJJJGJIIJGJJJHJJJJJJFHJGEEECDB<:91/.,1BEJJFJJJHJHJJGJJHHJGJJHGJJJJIHIJFFJHJJIJJGJJIJGJFEJJIFIJJJIJIEFGIEJA0EHHJJIJJJJFJFFJJJGJJJJGFE2222EDJIJGGJJF77743022362))++128@EFJJEJIGIIIJJF@A@20023=JJJJGIJGGGHJJJJIJJJIIIIJHJJJIJJDA>=///0@AA556GFHJJHIJJIFJJJEEDDIIEGEAA;;<<<HGJHFGEJJFJFFGJJFJEB..5;GGJIJJDDCJFBB=,:=<=;;JHJIHIGJJGJJDBCBJJJGIDJJJJJJJJJGEEDBAACJAAABFCGB44413238:<JHGJJJJJJJJJJJIHHIJJEFHJJFHJJFHGIJIIGEHHJJEJGJGJJJGDGJJJJJJJFHHJJJGJJEFFCBIGJ>BADDDCJJGJGJJGJCAAG?:::EJJ?>====>=>1B//ACA@4////0012:9;<2111++++;::<=////7433348@=@?999:?@BEGJJJHB>JHHDHJJGJIJJGFIDFBCAIEJ:JGJGJAHJJG@@??BD>644689=>1/--044:33++,-477==777557:888=FD9666>?A<@BBBIBABDJGDFGEGJBIJFDIFJIJJJJJJJJJGIHHJEJJGJJJJJIJIJJ333)(('())))&**+++++-@@AJJEJGJJJAAA@JJIIJJJHJJJJJIJJGJJJCDBBCB/---GFJJJJGBCCFHED???::;JJCB=8653,'&''&(&+22AEGJJJBB?.5=**CFEJJJGFEJHJJJJJJJDDEBEEJJHJJJJJGIJHIJJJJJGJGEIFHJIJJJDCA@>?BC;99<AA<<87744;@A<A@?2166==BJCEE7777>>=B??A@GGDEFIEJIJJGJJF>===JHJGJFJGDGDEGD@??9977++++.:C==///.//2=8888=>GFGDBB?7778IJJIIFIJJCAA>1001:;GGFHGJJEHGJEGEEGJJJDF;:9-'(()7>CGDEGFJIJHFHFEDAA<@JA>??GFIJJJHIEIFIFJJGJHG8888****HIHGEB?*GFFGGFGHJJIABDD334JJJIJEFDDGJFFFIJJHI3333333@?@=7H9999@BFID?;;7...-('''0281?BBDJJIJFGEEFJJFIJJJHIJHJJIJJJHJJJJJJJJJJJJJJJJJJJIJIJJJJJJIGJJJDB>ADHJGHDFJJGJGJJJIJJJJDAACJJJBBA@BBBFC1,@AEJJJJJJJJJJJIBDHDJHFIGJJJHJJJJFGDF?JB666/)),+)+1981++3-(239JEHEJHFFHJIIIEJJJHEFCHJGGIJGJFFIHGJJHJGJJJHJ@@=;=BD==>?BBBFIDDDHHIJJIJJDBD@?<<=<A@@431-*&'(''./CEB>=>>JJGJJHDCB>;:<9645348=>@>>>?A<ABGJJHJEHJJIIJFHHGJGJJJJGHHGGCBBCB*.9,774+++;?AFIJDFFJJJJJJHJJECEIDJJJJJJG@>=>?BBCDIIJHJJJJJBJHEEIIEJJJFJFFF,,,,EBFEGJJIHJJJGJ@=;:;JGF:::000-<42,,,,9AB@CD>><>@GJJJIIJJJJJHJGJJJGHCHJEFGIDCFC35>9:*(),+10+,,,677BCEGEFFGGJJJABB?ABBECBAB5..-+-+,12'&&%&$%')*456DHJJIJJIFHGEJHJJJJGEJJHJJJJJJJIHFIIJJHJJJJIJJJFGEEDHJJGFIGJJ=,+()4011JJGCCAB>?@A>2JJFHJHJJGJJJJIHJEDDECHJJIJJJGHIGJHFD:;;JGDFEF@@@@IJJJIDJJFFJABHJIBGJCA@AA;;:)&%'0,,.6>>BDJJJI????JCAA@CDJJJIJHJJJJJJGJIJJGIJJ8889JJGJFJJJIJJIJJJJJHGFFEHDDEJJJJHJJBAA@AAAEIEBD@<;:8<<8;:8:BCJCBCAJG;;;;7777JJJFEHIABA@@@EE>666JJIJJGFJJJFFAAEFJHJJFGHJJJIGHHJHGJJGJGJJJJJJJJFJJJJHHFJDBC<EHHFG<<<=AAA@JE<988BBHJFFJHIHEIJBB97580---=@BDC?><99;DGJJIJJDCE4+**797;<@88556<<AIHJJIJJHFGBCBDJJIHEJGHJJJHFFJJJJFJJJJJJE<<<</.-.02(*119:?;:==JGJJBC@,,,DC@A;;650-/...-**)*,*158:;BCHJHABJHJFHDD?>))))+4;>@>;;<@BAABA@:::866/,***+0('(,,>??>=<BBCJIJEHJJEJFEC.--.76=6344:=@?C====CA<0..-/8?HBBABBJHEGJIHJIJFJJEJJJJJJJJFGDGGJHJJJJJJJJDJIFEJHJHIJGFJJFC=IJGCDBDFDDBCJIJBBABAJ;::<<<8523425*&&,++</...56?>;=::;>HFIGJJJGJH=><=JJJHIJJJHJFGJIJJJJJJJJE77EJBB@@G@CHHJHJJFJGJHDCDDHJGGJFHDEEGIEIHHJJJJJJIIHJJEHFJJJJDB-****;@DFHIG;::<FJIHIIFHDFJE?@?:;:68===;;;=7901BEJDE@JJJJHHJIJJJHJJJEJGFGHIEDDDGIB@@12>?@CCDFFHDJHDDEHIHJJCGCJIJGDCJG@@@+&&&'%%&)((*'&''&&%&)*++/055789A@=*)'&&&&(
@Glass_T7V_7_D3_12_4_5
CCGCTGTTGATCCGGTTCGATGTAACCCACTCGTGCACCCAACTGATCTTCAGCATCTTTTACTTTCACCAGCGTTTCTGGGTGAGCAAAAACAGGAAGGCAAAATGCCGCAAAAAAGGGAATAAGGGCGACACGGAAATGTTGAATACTCATACTCTTCCTTTTTCAATATTATTGAAGCATTTATCAGGGTTATTGTTTAGTCAGCGGATACGTATTTTAATGTATTCAATGGTGCCACCTGACGTCTAAGAAACCATTATTATCATGACATTAACCTATAAAAATAGGCGTATCACGAGGCAGAATTTCAGATAAAAAAAATCCTTAGCTTTCGCTAAGGATGATTTCTGGAATTCGCGGCCGCTGTTTCTTCGAATTCGCGGCCGCTTAGAGTTATGACAACTTGACGGCTACATCATTCACTTTTTCTTCACAACCGGCACGGAACTCGCTCGGGCTGGCCCCGGTGCATTTTTTGATCCCCGCGAGATCAGTTGATCGTCAAAACCAACATTGCGACCGACGGTGGCGATAGGCATCCGGGTGGTGCTCAAAAGCAGCTTCGCCTGGCTGATACGTTGGTCCTCGCGCCAGCTTAAGACGCTAATCCCTAACTGCTGGCGGAAAAGATGTGACAGACGCGACGGCGACAAGCAAACATGCTGTGCGACGCTGGCGATATCAAAATTGCTGTCTGCCAGGTGATCGCTGATGTACTGACAAGCCTCGCGTACCCGATTATCCATCGGTGGATGAAGCATTCGTTAATCGCTTCCATGCGCCGCAGTAACAATTGCTCAAGCAGATTTATCGCCAGCAGCTCCGAATAGCGCCCTTCCCCTTGCCCGGCGTTAATGATTTGCCCAAACAGGTCGCTGAAATGCGGCTGGTGCGCTTCATCCGGGCGAAAGAACCCCGTATTGGCAAATATTGACGGCCAGTTAAGCCATTCATGCCAGTAGGCGCGCGGACGAAAGTAAACCCACTGGTGATACCATTCGCGAGCCTCCGGATGACGACCGTAGTGATGAATCTCTCCTGGCGGGAACAGCAAAATATCACCCGGTCGGCAAAACAAATTCTCGTCCCTGATTTTTCACCACCCCCTGACCGCGAATGGTGAGATTGAGAATATAACCTTTCATTCCCAGCGGTCGGTCGATAAAAAAATAGAGATAACCGTTGGCCTCAATCGGCGTTAAACCCGCCACCAGATGGGCATTAAACGAGTATCCCGGCAGCAGGGGATCATTTTTGCGCTTCAGCCATACTTTTCATACTCCCGCCATTAGAGAGAAGAAACCAATTGTCCATATTGCATCAGACATTGCCGTCACTGCGTCTTTTACTGGCTCTTCTCGCTAACCAAACCGGTAACCCCGCTTATTAAAAGCATTCTGTAACGAAGCGGGACCAAAGCCATGACAAAAACGCGTAACAAAAGTGTCTATAATCACGGCAGAAAATTCCACATTGATTATTTGCACGGCGTCACACTTTGCTATGCCATAGCATTTTTATCCATAAGATTAGCGGATCCTACCTGACGCTTTTTATCGCAACTCTCTACTGTTTCTCCATACCCGTTTTTTGGGCTAGCTACTAGAGAAAGAGGAGAAATACTAGATGATGCAAACCGTTTTAGCGAAAATCGTCGCAGACGAGGCGATTTGTGGGTAGAAGCCCGCAAACAGCAGCAACCGCTGGCCAGTTTTCAGAATGAGGTTCAGCCCAGCACGCGACATTTTTATGATGCGCTACAGGGTGCGCGCACGGCGTAGCTTCTGGAGTGCAAGAAAGCGTCGCCGTCAAAAGGCGTGATCCGTGATGATTTCGATCCAGCACGCATTGCCGCCATTTATAAACATTACGCTTCGGCAATTTCGGTGCTGACTGATGAGAAATATTTTCAGGGGAGCTTTAATTTCCTCCCCATCGTCAGCCAAATCGCCCCGCAGCCGATTTTATGTAAAGACTCCGTTCTCGACCCTTACCAGATCTATCTGGCGCGCTATTACCAGGCCGATGCCTGCTTATTAATGCTTTCAGTACTGGATGACGACCAATATCGCCAGCTTGCCGCCGTCGCTCACAGTCTGGAGATGGGGGTGTTGACCGAAGTCAGTAATGAAGAGGAACAGGAGCGCGCCATTGCATTGGGAGCAAAGGTCGTTGGCATCAACAACCGCGATCTGCGTGATTTGTCGATTTACCGATCTCAACCGTACCCGCGAGCTTGCGCCGAAACTGGGGCACAACGTGACGGTAATCAGCGAATCCGGCATCAATACTTACGCTCAGGTGCGCGGAGTTTTAAGCCACTTCGCTAACGGTTTTCTGATTGGTTCGGCGTTGATGGCCCATGACGATTTGCACGCCGCCGTGCGCCGGGTGTTGCTGGGTGAGAATAAAGTATGTGGCCTGACGCGTGGGCAAGATGCTAAAGCAGCTTATGACGCGGGCGCGATTTACGGTGGGTTGATTTTTGTTGCGACATCACCGCGTTGCGTCAACGTTGAACAGGCGCAGGAAGTGATGGCTGCGGCACCGTTGCAGTATGTTGGCGTGTTCCGCGATCACGATATTGCCGATGGTCAACAAGAGCGGGTATCGCTGGCGGCAGTGCAACTGCATGGTAATGAAGAACAGCTGTATATCGATACGCTGCGTGAAGCTCTGCCAGCACATGTTGCCATCTGGAAAGCATTAAGCGTCGGTGAAACCCTGCCGCCCGCGAGTTTCAGCACGTTGATAAATATGTTTTAGACAACGGCCAGGGTGGAAGCGGGCAACGTTTTGACTGGTCACTATTAAATGGTCAATCGCTTGGCAACGTTCTGCTGGCGGGGGGCTTAGGCGCAGATAACTGCGTGGAAGCGGCACAAACCGGCTGCGCCGGACTTGATTTTAAATTCTGCTGTAGAGTCGCAACGGGCATCAAAGACGCACGTCTTTTGGCCTCGGTTTTTTTTGCAGACGCTGCGCGCATATTAATACTAGTAGCGGCCGCTGCAGTCCGGCAAAAAAGGGCGCAGGTGTCACCACCCTGCCCTTTTTCTTTAAAACCGAAAAGATTACTTCGCGTTATGCAGGCTTCCTCGCTCACTGACTCGCTGCGCTCGGTCGTTCGGCTGCGGCGGGGAAGGATCAGCTCACTCAAAGGCGGTAATCTCGAGGTTACATTGTTGATCTGTTCATGGTGAACAGCTTTGAATGCACCAAAAACTCGTAAAAGCTCTGATGTATCTATCTTTTTTTTACACCGTTTTCATCTGTGCATATGGACAGTTTTCCCTTTGATATGTAACGGTGAACAGTTGTTCTACTTTTGTTTGTTAGTCTTGATGCTTCACTGATAGATACAAGAGCCATAAGAACCTCGCATATTAGCCAGTATGTTCTCTAGTGTGGTTCGTTGTTTTTGCGTGAGCCATGAGAACGAACCGTAATCATACTTACTTTGCATGTCACTCAAAAATTTTGCCTCAAAACTGGTGAGCTGAATTTTTGCAGTTAAAGCATCGTGTAGTGTTTTTCTTAGTCCGTTATGTAGGTAGGAATCTGATGTAATGGTTGTTGGTATTTTGTCACCATTCATTTTTATCTGGTTGTTCTCAAGTTGGGTACAATCCATTTGTCTATCTAGTTCAACTTGGAAAATCAACGTATCAGTCGGGCGGCCTCGCTTATCAACCACCAATTTCATATTGCTGTAAGTGTTTAAATCTTTACTTATTGGTTTCAAAACCCATTGGTTAAGCCTTTTAAACTCATGGTAGTTATTTTCAAGCATTAACATGAACTTAAATTCATCAAGGCTAATCTCTATATTTGCCTTGTGAGTTTCTCTTGTGTTAGTTCTTTTAATAACCACTCATAAATCCTCATAGAGTATTTGTTTTCAAAAGACTTAACATGTTCCAGATTATATTTTATGAATTTTTTTAACTGGAAAAGATAAGGCAATATCTCTTCACTAAAAACTAATTCTAATTTTTGGCTTGAGAACTTGGCATAGTTTGTCCACTGGAAAATCTCAAAGCCTTTAACCAAAGGATTCCTGATTTCCACAGTTCTCGTCATCAGCTCTCTGGTTGCTTTAGCTAATACACCATAAGCATTTTCCCTACTGATGTTCATCATCTGAGCGTATTGGTTATAAGTGAAACAATGCGTCCGTTCTTTCCTTGTAGGGTTTTCAATCGTGGGGTTGAGTAGTGCCACACAGCATAAAATTAGCTTGGTTTCATGCTCCGTTAAGTCATAGCGACTAATCGCTAGTTCATTTGCTTTGAAAACAACTAATTCAGACATACATCTCAATTGGTCTAGGTGATTTTAATCACTATACCAATTGAGATCGGCTGTCAATGATAATTACATGTCCTTTTCCTTTGAGTTGTGGGTATCTGTAAATTCTTCTAGACCTTTGCTGGAAAACTTGTAAATTCTGCTAGACCCTCTGTAAATTGCATGAACCTTGTGTCTTTTTTGTTTATATTCAAGTGGTTATAATTTATAGAATAAAGAAAGAATAAAAAAAGATAAAAAGAATAAATCCCAGCCCTGTGTATAACTCACTACTTTAGTCAGTTCCGCAGTATTACAAAAGGATGTCAGGCAAACGCTGTTTGCTCCTCTACAAAACAGACCTTAAAACCCTAAAGGCTTAAGTAGCACCCTCGCAAGCTCGGGCAAATCGCTGAATATTCCTTTTGTCTCCGACCATCAGGCACCTGAGTCGCTGTCTTTTTCGTGACATTCAGTTCGCTGCGCTCACGGCTCTGGCAGTGAATGGGGGTAAATGGCACTACAGGCGCCTTTTATGGATTCATGCAAGGAAACTTGCATTGATCCAAGAAAGCCCGTCACGGGCTTCTCAGGGCGTTTTATGGCGGGTCTGCTATGTGGTGCTATCTGACTTTTTGCTGTTCAGCAGTTCCTGCCCTCTGATTTTCCAGTCTGACCACTTCGGATTATCCCGTGACAGGTCATTCAGACTGGCTAATGCCTAAGGCAGCGGTATCATCAACAGGCTTACCCGTCTTACTGTCCCCTAGTGCTTGGATTCTCACCAATAAAAAACGCCCGGCGGCAACCGAGCGTTATTGAACAAATCCAGATGGAGTTCTGAGGTCATTACTGGATCTATCAACAGGAGTCCCAAGCGAGCTCGTAAACTTGGTCTGACAGTTACCAATGCTTAATCAGTGAGGCACCTATCTCAGCGATCTGTCTATTTCGTTCATCCATAGTTGCCTGACTCCCCGTCGTGTAGATGACTACCGGATTGCGGGAAAGCTACCATCTGGCCCCAGTGCTGCAATGATACCGCGAGACCCACGCTCACCGGCTCCAGATTTATCAGCAATAAACCAGCCAGCAAAGGCCAGAGCGCAGAAGTGGTCCTGCAACTTTATCCGCCTCCATCCAGTCTATTAATTGTTCAGGGAAGCAGAGTAAGTAGTTCGCCAGTTAATAGTTTGCGCAACGTTGTTGCCATTGCTACAGGCATCGTGGTGTCACGCTCGTCGTTTGGTATGGCTTCATTCAGCTCCGGTTCCCAACAATCAAGGCGAGTTCACTGATCCCCATGTTGTGCAAAAAAGCGGTTAGCTCCTTTCGGTCCTCCGATCGTTGTCAGAAGTAAGTTGGCCGCAGTGTTATCACTCATGGTTATGGCAGCACTGCATAATTCTCTTACTGTCATGCCATCCGTAAGATGCTTTTCTGTGACTGGTGAGTACTCAACCAAGTCATTCTGAGAATAGTGTATGCGGCGACCGAGTTGCTCTTGCCGCGTGGATCCCGGGATAATACCGCGCCACATAGCAGAACTTTAAAAGTGCTCATCATTGGAAAACGTTCTTCGGGGCGAGAAAACTGGTTATG
+
+++122;5.-/47(('&&%$$$%'/1587?A@CECFIDJJJJJHJJ@===+ABGHFECDB?<899@7==<<==77763555AD999:999EJJJDGEHDFEFIIGJFCE;;556EIHBCDJJJJFFIJJJHFHIFEIJJJJJJJJHD=9878<>=<;<>7:79=:FEGGJJJGFJHIJHJJJHGJCD@<985-+''(((&''(+*++,0/.,+%$$&')+-++,+++,1'''(&)*))((((*00106)(((<A@AFG>>?@CHJEJEHJJGJGGJHIGFHGBCHJJI====AJHEEAA??CBJFCIEAEC7556=;=@JJJJIIGJJJIHFJJHJIJJGGFCAG4444G?>>CCAB?,+,)++,***1325322,,,,/1,,,.>>?55;<43101<?JGDJ3333EDEHJGJJFJJJJJJJJGEEBJHJGBDAJJHGJJFIJGH?@@@@>3--,.,,-8DDDJJJJBCA>:2221335(''&&&/04((*((&&%%'$%'0667IEEGIG;::1113>=>@?:>>BEGHJIGGJ>>>=?JEFJJJ@JJJJJCDFHIJJJJGJJJ@EDBDJHJH655/0/0=7IJFIFGGHJHJB@<31..,-35<D55BCHJJJJHJJJJJJJJJIJJJJJHEGJJJJHHFFJHJJHJJIJJJFJJJJJIJGGFJJJJJGJJJFIHJJJHFFFD?>>A@@?++++;<=@@?CDDJJIHJHFJHJFJIJHIHGJJJJJIGJJHJJHJJGJJIFJ211<B@BA55550&&&)(((()ADAJJEFBDDFEBEJJJJGCD?@?870///@ADJ<<;;AA@ACABBEHIJHJHJJIJGFHEBBCCABCJHGJGCHJJJG8FJFJJFJGJJJJJJJJJGEJIDECCDBAAJJFHHJFJJIHJJJJJJJGJJJIHJFFFIIFJG;::CD6/+,..+-..C@EHJJJEJJJJGJIJGDB<:75489@@DGGIGHGJEJB;;:<((((==HA@@@DIFGIJGJFI?,,@?JEHGFHJJIJFDA??CBGCDJJJJJGJJJHIJGJJIHJIF=<<=JGEA=<@BGFECGJFJJJC?=7522,-1A=?DFECBC<<;<;88;<)(:((CJGJJJJFJHJJGDJI=:91/:;99HJJJGJJIJGJFDACC<:9:==JIGHFJCDJA>?@B>CDACCFGE>>=@D6555;@:;/,,&&&&589@B95550000930..(**,>?><>AGDGBACFGHHJJJBDCJA??@JHJ==;<CE@AA>B:432/..-/-((*))**++/56>@?@EE>??@FFFJJ@@@@FJFGC@GJD?@32200@DFFEHJJJGIFGFFJHFEIIJGJGHJJJJIJJJIJHHHIJJJHJJJJJJJJJHGJJJJIJJJJJFJJJGFJIIHJIHJGHJGJFJDD110878>JJJHJJJJJJJJFH1111JDGEIIGDDEFCC@ABA@EEJJHJ@AAACBA@EGJGDDGECDDEEJIFIHDG<<99CE.---8FJJJGJJIJFJIJGIJGJJJHJJJJFJJJJJJGJJJJJJJEHDCEJJJJJJJCEBFF@A>@@B@631,,,04>>GIJJG@?BBGEEB@>22266677<<GEJHJEF;:6DDDI?=A7?>CG>@AEJDGFHGEC@+*12=;8?:;AEEGJGJHG444AAIDJJJJHJJJJFFIHGJJIJJJJJJJJEGEFJJ))))<0+++*%&%&.1444632258=?CJJIJIJIGHJJJEHJ55ADJJFCJJJBBDFJ;;::97)/-.16346;;:;BBC@ACBBFEEFJJGJJJFJJ7776@::AC@D><22213.)'''&)**ABJHJJFGJJJJJGEFJEDBCHGJFJFJJIJ::::>99::ICBB=<4---.=,,,+**+.-..@DEJIGJJJJFJJIJJJGJJJJJJJGFJ@@@@JJJHJGFEIEHHJJGEGFJJJJJHIJIB>=AFJJHJIJIJJJJJJIDAFGJDJEDH@88ABDJJGGGGAA@@FJGHHJJJJJJJFEGFGFHB>>&&&&'')&&.2=:DG8?>==>A?@::;;=?FEB@@B81''((2:ADJEDEEJHH@:>?0C@8FEFJEEJGHJHIFJFJHGJHJJJFEEHJJJJEJJGHHJGJJHJHGEJGIJJICC7667JJFIHFI==<GJC?****??BCHIJJFJIHGGHFDABBDJJJJJJJJJJJBJJJHFHGIJIJGJIGD;;@JIJJFGJJFJDHJGHG=>;888FJDEDAACFCDB@B<?+**,-.**'&&),,,,79=;;99;:0:''11<62377745?GIFHJJJJEJFJIJJJJJJJJHIHHJIIHFHDJEHJJBECCJDJJJEJJJJEE<<<:<987-*((1((''7DGHJGIHJFJJJJJJHJJJJJJEDJGIFJHHDCHHIGHGEHFEHJJHJJJEJFJJGIJFHJJFJ7556:534/01JHBCGEJ3333:99997-,*'''',/=??BDHFD;;++(+,99205//359:HIJJHEDEFIGJIJJJFJJJJGJJHHJJJJFJJJJGFJJJJJJIIIJIIDHBCCAFJEJEEGJJ@?:::<FED=<=@>=>>EDBBJGJIHEGHIJJJJEEDEEJ>=AAEFJFECBCAJDHJJJEHD=@7?6667))()(('''*+*('(&)'&%$&'(()))-++*+../25;?JJGGJJJJFHJJHJEEGEJ;;;52-++,)+*')-,,-66;99:<<8772.+,08;822///1-()BEEJJHJJIJJJJJFJFIJJJJJIHCCEFGI/--.4@AADEDD>:.**,;1CABBA@A?IEJFGFJJGIJHJIJJJ977*''))+,01777769<:::;9@EHAAJIJIGFJJJJA@@@IIGJGGJHGIFDIDB@?,&&&&-.0212CFJJIIFJJIHJIIJJJJDJJJJGB?>>>>))*22AADEIJJHFJJIECDGIJJFJJJJIGFFGDED<BA<>8,--,*))))(***''()+('&'*+*/++-''2CGHGJGJJJJIJHDGD><<=D766450../26668<>4334988///+,,/;6444@ADJJJHFCBDIJJIHJEJJJJJJJDD@D<88::863*(')&%&'')(&&'**0==>JJF:>A@AE>=>72=DJHFGJFJJJFI<=;<=>@A??BADAE==EFHGEHFJJHJGJJJJJJJHJJJJIFGJC;;;5556<3223=/-,.(&&&'%%&'''())223>@@EJFJIJJJJ<;;<JJJHFJFGD@.-----%%%'52233?FJIEEJIGJGGJFJ?CC:ICHFB@@CFJDC@@@@ABF6//--?@DCG<:@@>@@?>D<<IHJJEHGIFFJJJGBFABACBCCEIIIDJGFEIGJJEEFGJJCJJEJJHJFGFDDFJJJJJJIJJJJHJIEEDG=AADFEJ:CC@>><HJFFFJHFFDGJJGJHJIJHJEFFJJHJJ?;:>9??-&##&'(*'(+++EECEEGJ==;:3445FECGEFFDJJGJFGIIIIFJHJJJGJHFHDDC----3,-'&&+--,,,,+)),8799:DDJJDJGFJJJJJJJJCA@>AAGJJGJGHEIJIJHGJJIJJJJIJJGGD=@EEEGDGIFJHGJGGHDHGJIIH>>??>CFEGGJHGJFHGHHHJJJJJHIJJJHFJJFJJB@<=@=444DBA)):JEFJHCJGGJIHJHFFJJJJEH@A>3../3((&&%%&&)2AEJIEGEGHDGEC======<<<FEHIJIFEFEHGGHDGEDBB?ABBC////<)'''.++++AEDEJGGFEG><;;:::9;EGHIFJIJJJJJJGJIJJJJJEGFJJCAABJIJA@A?A?92213EJIJHFEEIJGGFHEFHJGHJFJIGGJJIHJIFJJJEHFJGHJFFIJFJJBCBBJEHHIHGCGEIHJGJJIGGGFHGJJIIJJEI7,)''955/-.-=>;<8=@C:9:<CACEFGJGHEEFEJJFDBDJJIJJJBCFI===9753354445:664457;:999:=;@=;:998788:?B<:8777;?BB><:9777679:=;9542254:866669:<=:;<7767;<;:988:9:;:9;<@A+**+12138778;::;:66446788777::93265443576889889=:9555588989999=:<=99;;=;:8776895//..1//23;:;<=>97779<:;:787765578942112355678;;;<<8888555466677688:;>>:00//4324455,+*+,+..,)(($$$$%&&''''()-05;976555556;;5320/0137879:9:9;;:988998766543223644223467555552223753101276554554200024341/./0434567798876:877677544444466754332221222****535766665544557;975445520//13*)*//000.***.-,&&'-/222114242222435;>>>=99:86544457665332332---+411)'''--0135/)77667667657756557734457422-.55&&&&''))*%$$###$$%&(%''&'&&()+86778865345465553343332378642*))*/*),0345,,,238=<:9921001::8/...-/0,+-)**++466100001244676555697431-,+*)**++..***)+//276656221.'&&',./,,,+CB=1@D@=>43331016:80/000;-.IJGJJJJJJHJCFA:76743300124336ABFFID?@@DJCBCDDCDCBDJFEA97778;82.++,6::=@JIA@@@IJJJJJHJI?@?@=0/03388@DJJJIJJHIJJGHGHJGJJJHGJJDHHJHFJJJ?AA>=;:+++7;;-,,1..AA6666?@CBCB41<>A@@,,,-6)&(125599;:72-*&'(('$'(''&&+.48754,)**DDABE<<<<@>02@@JJJJHJFB===CFJFDDEEHHEJHGJJJJGDEHJGJGHJJHJIJJIJJ???@GJJJJIIF?GC=CAAGJGHFJJEJJJIGHJIFJJIJJHHJJHJIGJJJJJJJJJGJFJGJJIJJJGJJE,++*-((((1:;BFC@@BAJ<9:99ECGFGEJHEGJGDFHJJ,***?88>FD87766776<=@@<<<=GHB??@JGJJJJFDJ=9>>@JHCEBC1112322'&&%'148....JJJHJIJJGJJJJJJJGJJGJJGIG::8997--.0001810)'%%&$&*,//211*)*,,,,75446DJJJIJIJFJJJJJFHFJIGGJFJJJJHJJJGGFFEGDDBBJG8888JCCABEGIJFEEHBIJJIJJJHJJJIGJJJJJFEDC763,,,4**+,1101652//--.*('',**)*&'&+567@BCDJIJJJJJJJGJJEHJJJJJJJIGJHJGFJJFJJJGJHJFFDAB><<>HGDC@G?@??...0?@A9////101&&(./2/*'&')(*('--8>9;9;>??@JGJJJJJGJG=GJJJJIDGHJFJ:::9=89:::96(((()5;81&&'*2010;7667:BGEBHHJJGIJFJJJJIJJIGJHJJJHIJJE:::988,+*'((*,('''))''&$))*-)+49?ABJ@??>D??@CJCBADDFJIHJJBJJHEJIGGJ***+@BACJ4443:&&%&&)--01?>DECFEC@>:;?EIHE=<;885430..037-;<<=;;66877:899;@00008=@910144:;JEJGJHJJFIGHJJJIGJJJGJGHJJJJJJJCGEFJJJJJJHJD?CBDJJJ;:::;IJJIFJHIJHIEDJE>753112>=>BA@A3323==<7899GGJJJHEJEEGEDBGDHFEHDJJJJGGGGHFDJGCFDFDEEB@=//.*&$(''(((('&(8DJJJJGIIIJFHJIJJIGJFHJJGBGJFIJJJJHHEJHIHJHFJJB8EEIHECDGI@+'''87/+(&&)(((&&$$#$%
@Glass_T7V_7_D3_12_4_6
GCAATCGAACAGGCCGTTGATTAAGTGCAGGTTGCCGGGGCCGCACGATCCGGCGCAGACCGCCAGTTCTCCGCTAAGTTGTGCTTCAGCGCCAGCGGCAAAGGCCGCCACTTCTTCGTGGCGGGTGGACATCCACTCGATGGTGCCCATGCGATTAAGACTGTCACTAAGACCGTTCAGAGAGTCGCCTGTGACTCCCCAGATGCGTTTCACCCCTGCCGATTCGAGTGTTTTGGCGATATAAGCTGCAACCGTTTGTTTCATGGTTCTCCATCTCCTGAATGTGATAACGGTAACAAGTTTAGTTCATCTGACGGAGGGGGAAGGGATGGGAGAGAAAGGAGGCACTAACGGTTAAATAGCCCGATGAAAAGGAATATCATCGGGCATAAGGCGATTATGCGAGAACCAAATCCCCCTGCGGATGGCAGGAGCAGGCCAGTACGTAACCTTCAGCGATTTCGGCGTCGGTCAGCGTCATTGTGCTGCTCACCGTATATTCACCGGAAACCACTTTTGTCTTACAGCAGCCGCAAACACCCGCACGGCAGGCAGCGACAACCGGAACGTTATTGCTTTCCAGCGCCTCCAGTAGCGTGGTGCCAACCGGGGCGTAAAATTCTCGTGCCGGTTGCAGTTTGGTGAATTTCAGACCGCTGGTCGCCGCTTCTGCTACTGGGGTGAAGAATTTCTCTTTAAAGAAACGCGTCACGCCGAGCGCTTTCACTTCCTGCTCTACCCAATCCATATACGGAGCCGGGCCGCAGGTCATCACGGTACGTGAAGCTAAGTCAGGTACACCTGCCAGCAGTTCGCGAGTGAGACGACCAGCGATAAAGCCTTCGGTAACGTTATTTTCTGCCACCAGCGTTACCGGATAGTTACGCCACTCATCAGCAAAAATAACATCCTGCGGCGTACGCACGTTGTCAATCGCACATCGGCCTGTGGACGGTTCTTCGCAAGCCAGCGACGCATCGACATAATCGGCGTGACGCCGCAGCCTGCCGCCAGCAACAGGAATTTATCTTCTGCTTTATCGTCGCAGGTAAATTCCCCCATCGCGTCCGAAAGCCAGAGATAATCACCGCGTTTTACATCGCGCGTCAGCCACTGGGAGCCGACACCGTCATCAATCCGCCGCACGGTCAGGGTGATATATTCACTCACGCCTGGCGTGGAGGAAATGGTGTAAGCACGCAGCGTTTCCGCTCAGTTTCGCACGCTGACCAAGTACATATACCGGCGCAATACGGTAGTGATCATGGCAAATCCAGGGAAATCGTCCACACATCCGGCGTTTCTTGCGTAATGTGATGAACCTGCATCCGCCACGGGCATTGATTCGTTGGCATCGTCATCGACAAACTCCTTACGCGCTCAACAGTTGCTTCATGTCTTCTTCAACAGTGGTGATAGAACGCAGGCCGAATTTCTCGTTCAGCACCGCCAGCAGGTCTCGTATTCGCAGGAAACCAGGTGCAGTCGGGCGGGTGACGATGTTTCACGCCCAGAGAAAGCAGCGTCAGCAGAATGACGATCGCTTTCTGTTCAAACCAGGAGAGCACCAGCGACAGCGGCAGATCGTTGACACCGCAGCCCCAGTTTCTCTGCCAGAGTGACAGCCAGAATAATCGCTGAGTAAGCATCGTTACATTGACCTGCATCTACCAGACGCGGCAGACCTTCGATATCGCCAAACTCAAGTTTGTTAAAGCGATATTTACCACAGGCGAGGGTCAGGATCAGGCGGTAACCGGCAGGCTGGGTGGCGAGGATGGGCTGGATGATCACCCAGCAGGTTGACGTCAGCGCCACCGAGCAGGAAGATATGACGCAGTTTTTCACGGCTCACCAGATCAATCAGCGTATCAGCAGCGCCAAGCAGCGTCTGGCGACCAAAACCCACGGTGATAAGGTGCGAAACTGGTGTACGGGAAGCCTGCCATCTGTGCCTGGGTGATAACCGCAGAGAAATCATCACCGTCCAGATGACGCACGCCAGGCCAGCCAACAATGCTGCGGGTCCAGATACGATCGTCATAAGCGCCTACGGTTGGGTCGATGATGCAGTTCGAGGTCATCACGATGGGGCCAGGGAAACGAGCGAACTCCACTTGCTGATTCTGCCAGCCGCTGCCGTAGTTACCGACCAGATGCTTGAATTTACGCAGCTCCGGGTAGCCATGCGCAGGCAGCATTTCGCCGTGGGTGTAGACATTAACGCCCGTGCCTTCGGTCTGTTCCAGCAGGTTGTAGAATGTTGAGATCGTGACCGGAAATCAGAATGCATTTACCCGCCGTCGCTTTGACGTTGACCTGGGTTGGCGTCGGGTGACCGTATTTACCGGTTTCGCCTGCATCCAGAATGCTCATCACTTTGAAGTTCATCTGGCCGATTTCCATTGAACACTCAAGAAGCGCGTTCATATCGGCAGGCCAGGTCCCCAGCCACGCCATGATTTTATGGTACTGGGCATAAATATCGTTGTCGTATTGACCGAGAACATGCGCGTGTTCCATATAGGCCGCCGCACCTTTCAGGCCATACAGGCACAGCAGACGCAGGCCGAGAATGTTTTCGCCAATCGCCGCTTTATCTTTGTTAGGGGTAAATTCTGCTGCCTGACGTTGCAGCTCGCCGAGATCGTCGCTCACCAGTTGCAGGTCAGCCATCGGGTTATCGACGCGCGCGTTGGCATCTACAGCCAGGCATTGCGCTTTCAGCGCCTCGCGCAGGGCAATCGCTTCACGAGCGTAGCCGACAATACGCGGAGAATCGAAGTTAACGTTGGTCAGGGTTGAGAAAAAGGCACGTGGCGCGAAGCTGTCAACATCGTGGTTGATGATGCCGTATTCACGCGCTTTTACCGCCCAGGCAGAAAGCCCTTGCAGCGCCGCGATGAGTAAATCCTGAAGGTCAGAAGTTTCCGCCGTTTTACCACACATCCCCTGCGCGTATGAGCAGCCGTTTCCTGCCGGAGTACGGATAGTTTGTTCACATTGCACACAAAACATGATCACACCTTTTAAAGTTATATTTAATATACATGTTTAAGGTTAAGACGCTTAACGCGGGGATAAAAGGGATTTTTCATGCAACTTTAAGGGAGATTGATTTAGCGCAATTTTGGCGGCAGGGATCTACCGCCAGAGGTATTCGCAGAGAAAAAGGCGATGAGGATCGGCACTAACAGGCTAAGAATAAAACCGTGAACAATTGCCGCCGGGACCATATCCAGCCCGCCAGTACGTTGAAGAACGGGCAGGGTGAAATCCATTGATGTGGCACCGCATAAGCCCAGTGCAGTAGAGCGGCTGCGGCGAATCAGCCCAGGGATCAACATGATCGCAATCAGTTCACGGGCCAGATCATTAAAAACGCCACGCTCCGTACCCGGACCAAAAGATTCGGTCAATAAAATACCGGAAAGAGAATACCAGCCGAAACCGGAGGCCATTGCCAGCGCGGTATTGATGGGGAGATCAAGAATAAAGGCGTTAATTAAACCACCAATTAATGAACTGACAACCACCACCACGGCGACAATCATTCCCCGGCGATTAAGGACAATCTGCTTTAAGGTCATGCCATTATTGCGCAACTGAATACCAACGAGGAAAAGTAGCAAAATTAACGTGTATTCACTGGCTTCGGTCGCGTGTTGTAAGAAAGCCAGTCCACTTAGACCAATGGCAAAACCAATCACTACTACGCCGCACAGTTTTAGCGACTCCAGGCGCCATCGCAATACGCGACGGGAGTTTTTCTTGCTGATGGTGGTTGCGCCACGGCAGGCCTCGCTCCCAGCCACATCAGGGCGGCAATATTACACAGTAAAATAACGGTAATACTGACGGCAGAATAATGCAGAATCGCCAACAGGTTACTGGCGAGGTTATCGAGAAACGCCAGACTGATACCCATAAAAAAGAGAATAAGGTAAACCATCCAGCTTAATAGCTGATTAATAACTTTTAACGCAGCTTGTTGGCGAAGCGGAATGAGGTAACCCACGATCAGGGGAACCAGAATGATTAACAGCCCAGAAAACATGAAAACCCAGTCCTTGCAAAGATGAAGTCGAAATGCGCGATGACACACTACTGAAAGCGGAAGGACGAGTAAAGTTGCAATTAAAAGGAAATCATAAGGAGCAGTAGAGTATTGGTTTCATTTAAAGATATTCTTGCGCTTTAATTACAAACTGCACCGATGTTGGTGGCGTCAAAATCGCCGAGGCGTTCCCTGAAGGCCGGGGCAGCCCACATGGATGTGGGCTGAGGGCGCGTTTTACAGGGATGTTACCTCGCGCCCGACCCGGTAGCCGTAAGGGATAAGTCAAGGGCGCCGCGCAGCGGCGATTTTGTTCGCCAGAGCCCGGGGGTGCAGGGGGCGGCGGCAATTGGCCGCCCCCCTGCGCGCTCCTTGCGCCAGTGGCAATATGTTGCTTACCACTCATGAAAGGAGCGCAACAAGATGATGAATCAACATATAACAACATCTTAAAAAAAGGCCTGACATTACGCCAGGCCTTCTGCGTTAATTAATCACGCTTTTCCAGCAGGGTCCGGTAAATCAGACCACCGATAATGCCGCCGACAATTGGCACCACCCAGAAGAACCACAGTTGTTCTAATGCCCAGCCGCCCTGGAAGATAGCAACCGCGGTGCTGCGCGCCGGGTTAACAGAAGTGTTAGTCACCGGAATACTAATTAAGTGAATCAGGGTACGGCCAGACCAATAGCGATCGGCACGAAACCTTACAGCACCGAGTCAGTTGCGCCGTGGATCACCAACAGGAAACCTGCACTCAATACCAGTTCAACTACCAGCGCGGAAAGCATGGAATAACCGCCTGGTGAATGCTCGCCATAACCGTTAGAAGCAAAACCGCTGGCTGCCGCGTCAAAACCCGTTTTACCACTGGCAATTAAATACAGCAGCGCCGCTGCAACAATACCGCCGACAACCTGGGCAATTACGTAGCCAACGACTTCTTTTGCCGGAAAACGTCCGCCAGCCCATAAACCAATAGTGACCGCCGGGTTAAAATGACCACCAGAAATATGACCAACAGCAAAGGCCATCGTCAGAACGGTCAGACCGAACGCCAACGCCACGCCGGCAAAACCAATGCCTAATTCCGGGAAGCCTGCGGCCAGTACAGCACTACCACAGCCACCAAAAACAAGCCAGAAAGTACCAAAACATTCAGCTGCTAATTTTCTGAACATATCGCACACAATTAAAAATTGACCCTGTGAAAAATATGGTCGTTTTATAGGGTCGTCGTAAAAAAGTGACAACGGAAATAATGCGCGGCTATTTTAAAAACGAAGGCGAGTCATTCACCAGATAAATAAATCCAGTAAATTTGATTTAGGGCAACAGCGGGTTGCCCCATATAGTCATTTGTCTGATTGACAGTGTAGTGCACGCAAAAGATTTAATCCTTTAGGCGTAATAAAAAATAATTTATCATGCTAATTATTTGATTTTGTTGTTTTTGCAGACTTATCAGCAAGAGGGAGTATAACGCGATTATTCGCTCGTTTCAGACATTTGCCATGCTTAAATGTGATGTCATCACGTATTAGCAAGGCCTTTCCCGTTATACTGCCAGCGTAAAGGATAAGTCACATATTTCTGGAGGGGATATGATTCTTGAGCGCGTTGAAATTGTGGGTTTTCGCGGTATCAACCGTTTGTCGTTGATGCTGGAACAAAACAACGTCCTGATTGGGGAGAACGCGTGGGGTAGATCCAGCTCCTGGACGCCTTAACTCTGCTGCTATCGCCAGAATCAGATCTCTACCATTTTGAGCGCGACGATTTCTGGTTCCCGCCGGGAGATATCAACGGGCGAGAACATCATCTGCATATTATTTTGACCTTCCGCGAATGGCTGCCAGGCCGACATCGGGTTCGCCGTTATCGGCCGCTGGAAGCGTGCTGGACGCCATGCACCGATGGCTATCACCGTATTTTTTATCGTCTGGAAGGGGAGAGTGCGGAAGACGGCAGCGTGATGACACTGCGCAGTTTTCTCGATAAAGACGGACATCCGATTGATGTCGAGGATATTAACGATCAGGCACGCCATCTGGTGCGTTTAATGCCGGTGCTGCGCTTGCGTGATGCCCGTTTTATGCGCCGTATTCGTAACGGCACGGTGCCAAATGTCCCTAATGTGGAAGTCACCGCGCGCCAGCTCGATTTCCTCGCCCGTGAGTTATCCTCACATCCGCAAAATCTCTCTGATGGGCAGATTCGCTCAGGGACTTTCCGCAATGGTACAGCTGCTTGAGCATTATTTCTCTATTGAGCAGGGGGCGCCAGGCGCGATATCGTTTAATGCGGCGGCGAGCCAGCAATGAGCAACGAAGCTGGCGCTATCTGGATATCATCAACCGGATGATTGACCGACCTGGTGGGCGCTCGTATCGGGTTATTTTGCTTGGCCTATTTGCTACTTTGTTGCAGGCAAAAGGCACATTGCGACTGGATAAAGACGCCCGTCCATTGTTGTTGATCGAAGATCCAGAAACCCGTTTACACCCCATTATGCTTTCAGTTGCCTGGCATCTGTTGAATCTTCTGCCATTGCAGCGCATTGCCACCACCAACTCGGGTGAGTTGCTTTCGTTAACGCCGGTAGAGCATGTTTGCCGACTGGTACGTGAGTCCTCGCGCGTTGCCGCCTGGCGTCTGGGGCCGAGTGGCTTGAGTACCGAAGATAGCCGACGCATATCCTTTCACATTCGTTTTAACCGTCCGTCATCGCTGTTTGCACGCTGCTGGTTGCTGGTGGAAGGGGAAACGGAAACCTGGGTTATCAATGAACTGGCGCGTCAGTGCGGACATCATTTTGATGCCGAAGGGATCAAGGTCATTGAGTTTGCCCAGTCCGGGCTAAAGCCACTGGTTAAATTTGCCCGCCGAATGGGGATTGAATGGCATGTACTGGTCGATGGCGATGAAGCAGGGAAGAAATATGCCGCTACGGTACGCAGCCTGTTGAATAACGATCGGGAAGCCGAACGAGAACATTTAACGGCGTTACCGGCGCTGGATATGGAACATTTTATGTATCGCCAGGATTCCGATGTGTTCCACCGCATGGCGCAAATCCCGGAAAATGTACCGATGAATCTACGCAAAATTATCTCGAAAGCGATCCATCGCTCTTCCAAACCCGATCTTGCCATTGAAGTGGCAATGGAGGCAGGACGTCGTGGTGTGGACTCCGTACCGACGCTGCTGAAAAAAATGTTCTCACGCGTGCTGTGGCTGGCGCGCGGTCGCGCGGATTAACCGCGAAACATCGTGGCCATTTGTGGCTGAATAGCGTCGAGCATCTCATAGCGCCGACGGTATTCAGCCCATTTTACTGGCGATTTCGGCAATCTCTTTTCGTGCTATCTGTGCTGGAAGGCGGTAATGGCGTTCAGCATCACATACGCCGCCAACCGATTCCCAGAAAGCGTTGTAATCAGCGTGGATCTTGCCTTCTTTATCGCGATAACGCAGGCTGCGGTAAATATGCGTTTCATTGCTGACGGCAATAATCTGCTCTACCTGCAAACGTTGGGCAAACAGACAGGCCGCTTCCATCACGAGGCGTTTGGGAAATAGCCCGTGGCAGGCTTTCGTCGCATTCTGGATTTCCTGATGTGGAATTTCCCATTTTGCGCCTTGCAGTCCGCCAATAAACATCGTTCTTTTCCCCTGATATTCACACAGGGTAAACGTGATCTCTGCCAGAGGAATACCTTCGTCTGCGGAACAGGATTGTGCTGTCACCTTCTTTATCCATTGAGATCATCATGGTCAGCTCAAGCGTGAACTGCTCGCCGTTTTTGCCTTCCAGCTTCGCCAGTTGCAGCCCGGGGGTATTCAAATATAAGCTGAATTCTTCCGCCGACATACATTCGCGGAGTAACGCATAATGGTAACGTAACGCCTCCAGCAATTGCTTACGGCTAAGATTCGCCGCAAGGTAAGGGCGATGCAGACGCACAGGCAGTCGCGGCTGGCGCGTTAACAATACGTAGATACCAGGCCAGTGGGAAAGTTCGTTCATCCACTCAACGCTTAAACGCGGCATAATCAACGAGCGCAGCAAAAATTTCTGGCGAAAACTACGGCGATGCCAGAATTTACCCGGCCGACACTGTCCACGTGCCAGACTAAGAAAAAGTGACAGGCTGCTGAGAGATTCAGATGGCGTAAAGGTCCGTTCAGTTAGCTGCGACATATTCATGAAATCAATGGTTATACATGGCGTCGATTTCACCATTGCGTATCTTAACCAAACATCAATAGTGTGATTACTAACGTAAAATTTTAGGGTTTTGTTGATATTTCGTTGAAGTTAATGACCCGGATTGGCATATGGAGTATTCAGAAAATTTATGAAAAAGCGGAAAACCGTGAAGAAGCGTTACGTTATTGCGCTGGTGATAGTCATCGCCGGACTGATTACGTTATGGAGAATTCTTAACGCACCCGTGCCGACTTATCAGACGCTGATTGTGCGCCCCGGTGATTTACAGCAAAGCGTGCTGGCGACCGGAAAGCTGGACGCGCTGCGTAAGGTTGATGTGGGCGCGCAGGTCAGCGGTCAGTTGAAAACTCTGTCGGTGGCGATTGGCGATAAAGTAAAAAAAGACCAGCTTAGGGGTTATTGATCCTGAACAGGCTGAAAACCAGATTAAGGAGGTCGAAGCAACGCTGATGGAGCTACGTGCGCAGCGGCAGCAGGCGGAAGCGGAGCTGAAACTGGCGCGGGTGACGTATTCCCGTCAGCAACGTCTGGCACAAACGAAGGCTGTTTCACAGCAGGATCTCGACACCGCCGCGACGGAGATGGCTGTGAAACAGGCGCAAATTGGCACCATTGACGCGCAAATCAAGCGCAATCAGGCTTCTCTCGATACGGCTGAACCAAATTCGATTACACTCGCATCGTTGCCCCGATGGCCGGGGAAGTCACGCAAATCACCACTCTGCAAGGCCAGACGGTGATTGCCGCACAACAAGCACCGAACATTCTGACGCTGGCAGATATGAGCGCCATGCTGGTAAAAGCGCAGGTTTCTGAAGCGGATGTAATCCACCTGAAGCCGGGGCAAAAAGCCTGGTTTACGGTGCTTGGCGATCCACTTGACGCGCTACGAGGGGCAAATCAAGGATGTACTACCGACGCCGGAAAAGGTTAACGACGCTATTTTCTATTACGCCCGTTTTGAAGTCCCCAACCCCAATGGTTTGCTGCGGCTGGATATGACTGCGCAAGTGCGTATTCAGCTCACCGATGTGAAAAATGTGCTGACGATCCCTCTGTCGGCGTTAGGCGATCCGGTTGGCGATAATCGTTATAAAGTCAAATTGTTGCGTAATAGGTCGAGACACAGCGTGAAGTGACGATTGGCGCACGTAACGATACCGATGTTGAGATTGTCAAAGGGCTTGAAGCGGGCGATGAAGTGGTGATTGGTGAGGCCAAACCAGGAGCTGCACAATGACGCCTTTGCTCGAATTAAAGGATATTCGTCGCAGCTATCCTGCCGGTGATGAGCAGGTTGAGGTGCTGAAGGGCATCAGCCTCGATATTTATGCGGGTGAGATGGTCGCGATTGTTGGCGCTTCGGGTTCCGGTAAATCGACCCTGATGAATATTCTCGGCTGTCTGGATAAGGCCACCAGCGGCACCTATCGCGTCGCCGGTCAGGATGTTGCCACGCTGGACGCCGATGCGCTGGCGCAACTGCGCCGCGAGCATTTCGGCTTTATTTTTTCCAGCGTTACCATTTGCTTTCGCATTTAACCGCCGAGCAGAACGTTGAAGTACCCGCCGTCTATGCTGGTCTTGAGCGGAAACAGCGACTGCTTCGTGCCCAGGAGTTGCTGCAACGGCTGGGGCTGGAAGACCGTACAGAGTATTATCCGGCACAGCTTTCGGGTGGTCAGCAACAGCGCGTCAGCATCGCGCGGGCATTGATGAACGGTGGTCAGGTAATTCTTGCCGATGAACCAACCGGCGCACTGGACAGCCATTCTGGCGAAGAGGTGATGGCGATCCTGCATCAGCTGCGCGATCGTGGGCATACGGTGATTATCGTCACCCACGATCCGCAGGTCGCTGCTCAGGCCGAGCGGGTGATCGAAATTCGCGACGGCGAAATTGTGCGCAATCCTCCCGCCATTGAAAAAGTGAATGTTACTGGCGGGACGGAACCTGTTGTCAACACGGTGTCTGGCTGGCGGCAGTTTTCAGCGGTTTTAACGAGGCGCTGACGATGGCATGGCGGGCGCTGGCAGCGAATAAAATGCGTACTTTACTGACCATGCTGGGGATTATTATCGGTATTGCGTCGGTGGTTTCCATTGTCGTGGTGGGTGACGCCGCCAAACAAATGGTGCTGGCGGATATTCGTTCTATTGGTACGAATACTATTGATGTCTATCCCGGGAAAGATTTTGGCGATGACGATCCGCAATATCAGCAGGCGCTGAAGTACGACGACTTAATCGCCATCCAAAAACAACCGTGGGTCGCCTCAGCCACACCTGCCGTCTCGCAAAACCTGCGCCTGCGTTATAACAATGTTGATGTTGCTGCCAGTGCCAATGGCGTGAGCGGCGATTATTTTAATGTCTATGGCATGACCTTCAGTGAAGGAAACACCTTTAATCAGGAGCAGCTGAACGGTCGTGCGCAGGTCGTGGTTCTCGACAGTAATACTCGCCGCCAGCTTTTCCCCCATAAAGCAGATGTGGTTGGCGAGGTGATTACGGTCGGCAATATGCCCGCCAGAGTCATTGGTGTGGCGGAAGAAAAACAGTCGATGTTTGGTAGCAGTAAAGTGCTGCGTGTCTGGCTACCTTACAGCACGATGTCCGGGCGAGTTATGGGCCAGTCGTGGCTTAACTCCATTACTGTCAGGGTGGA
+
77::::HHHEIJJJJGHJHICFJIHHJJECDEJIJEDJ>>>?JE=72239GEDDHDH@AEBFEEJGJJJJJIIJHJJGHJJJJJGIIHJJJJIJJJJJJJJJJJEIACAA8888FJFFFJJJJGHI====FDCCGEF8779HGJJEGJIJJJJEIJJJJGEB45GDEIDDFJHIFJJIJIHJCJJJFJIFGEFGJIJJIDCIIJIJGHHJFJEJJJJJHJJECHG=<<=JDJDHGGJJIFJJHJFJJJJHHGHJJJJHGJB?HJIHJJJGHGFD>>===<<=FJGJHJJIFJHFJGEJGHIJIIGEHGDIDCCDE<;<<?IIJJJ?D8<61115:C>AFJFFHFJABHEEJJHEHJB@>@<:97;+)'(:9>>:9'(%&'&&/4334;;<;>BBADG?>;;BCCCDCEEGF888688?BCBCIJJGIJJEDHJJIJFIIGFFHJB?>77D=<F7899IJHJIJFJGJJIHJJHJIJJJJJJJJIIJJJJJJJJJJEJFGFIJJJIIHGJJJJHFJHFJJEFEDBDJGIJJJJJJJJHHEHGJJGFJHJJJJJGGGHIGHFJJJGJJJJJHJH;;;;BHB?D1DJJJJJJIJJJJJJJJJJJJJJJIJHJJJJEJEBJJJEG>CAACDJJJGJHFIIJJJJHIJHHJGJJJJJJFJJJHJJJJIGIFJJFEHGJJJIIJJJJJJGJJJJEJHGJFFH>9JJJJJIFJJJJJJJHGHA?@@@@65:2DGJJIIJJIIGGIHJJFDCFJJJJJEFJIIJJJGJJJJGGJGJJJJJJJJJJHGJJHHJCCED5323?>?@FJJFEIFHJF;GGFFJJ666489CFGIJJJJGJJJJJJIHIJJJJJJHJJJJJHJFJECA@A?;--HCEHGJJJIJJHJFHHIFIJDEJFJJEDD@0//))(('&-/.****+-.356;BFFJGFEEA@??B?71,+++*)'&&*((4CHHGGFJEJGFIEDJ@=>JIDIJFJJJIJGIJJGJ>===GGGFJJJJJJJJJ>==<C3333>97649BBFBBC?EJIFGGJJJJJJJJJJIJJHJFDIGABA?ABBJJHJJIJIJJHJFDDBEBABBIIJJGHJJJHJJJGJJGGEEJIJJJJIEFJJJEJJJJHJDH<<;788@A>><>>22225557.,,,1@<<86444/0/..-.1FGJFHFGJEFDJJJJJJIJJJJJJFJJJIJFHJJJJGJJJJJJIHFHBBHJFJJIF@HD----9JJJJCC@@AABC>6/*+**%%&)''-%&&(+&&'%$$%''&%$%%%$#$$,''''+*()88;???>?A4445CAJJJIJJJJJJJJJJHJGJJJJHJJJJIJJJJJJJJJJHIIHJGFIFDDJ/,,,)(((BDDJJJFHJDFDD<;;4556=55HJFEJJJJJJHHJABBCDCBACEJGHJJGJJJJJJJJJJJJJJJGJJIJJEEHJJJGJEFFJJIJDDFJJFDC555486111(((())&&(%%%%+--0.,,6,98;::<?=>?;::<@77;8<87,-,(**0*7:5565-CFGJJIGJHHJJJJHJJGIED<---***+>@GG>::;=>>EBEJHDGGIGJIJIJIDEFGHJJJIJHGH;;;;:::=FJIJJJJJJFJGJFB<:?DC//0AJDHGJIJJJJJJJJJJJJJHIGGJFB<<<=GEFJHIJFIG@BJJJIJJJIJJJFEJJJJHJJJJJIHHJGJJHJIJEJJJJIJJJGJJIJFGFGJJJJIFJJJFJJJFJHFEEJJGDEBECDFGIJ?>?>950//1/+**(,,,''&&%$%&'((&)''&%$%%$%&&%#$%%$$#%(''&('(&%%&$&&$$$$$%&&%$&&&%%&*,0111@FC?=98==CBGHFJJJHFHEGJFJJJGJJHJGFJDEFFJJJJIJJCBCCGJ????>;<JEECFBBJFHDGDDJJJJFJJIJHJIHJJJJJH;7/('%&'*)(&%&&&*+968777799947000.+&&&(,/921113;656667==DHGHJGJJJJIGJJIJJJJJJCFBDHJ==?JJJJJGJFIJHGIJJJHJCCJJJIJJJEJJ2222@ACJGJGJJJJJJJJGJHHIIIGA???;::9;))))/07;?IGDEBCFBAA:::DB@ABB;EJAECFFH>??>EFFFJJJEJGH44EFDEFJFJHGHJFHIJGF??>?FHJGJIJJJJJFJJJJJJGJJJJJIFJGJIF>IHFJJJJJIJJIJHGGJJFG9@CCAFEHGJHJJGJEJGJHDEJGJJBCCAABBEHCD8433,,,,,,/6=JDJDJ>5?.('4+(***,))*/223BFFGJJIGJIDAEFGIJJIIJJJHJJFHHGJJIJJJJJGJJGIIJHJDJJJJJJJJH?22235556653,+),7-**/HFFHDDJEJJGGHJGIJDDJJJJIIJJHJJHJJJFGJJJJJJHJ=:988==@522>@EH<;;,,,,1AFJGFJHJHDACCFJIJJJJJJIJF?8>JJIJJJGJJJJJJJIJJJIJHFJIJEJHIJJJJFCDEGEA==??JJJJIJH?=<433566@?@>AFCAEDJJDE?AAABCGJGJEGGGEEF=FE>JFJJJJJJH@?BBJJJJJIGHJJIHJJGE72358@@888IJDDD+**+BBBHHJJHJJIHJJHJJJEEFJJHJ@;<;;B@ADGIEJIJHJJJJJEGFH7766;;=EFIECBBBEADC4445HGEIFFE93356=<A>BEJEJHHGJJJJFGJFHJEJJJJGJJGHHJJHJJJJHJFHJI00:178IJJJJJIJJJHJJJJGHFIJFJG<:::FIFIHJJJJIJI3333JJHHGIIJGIJJJJHJJIJJHFGHJJHJJJJJJHCCGIJJJJJJJJGGJJJIJIGJJJJJJJEJJIJHJJJJJJIGFJJJHHJDGFFDA998<>>BBJJJJG==;<3,,,EIFFGJJJJJB=>FJJHGJGHHGJHJJJI<<<=@8GHEJIIIJJJJJJH?JJ?FHJIHJJHJJDJGCJGHJJJIJJIJIJJJJFIJJHJJGHEJ<7/89<9::9<67<<FJIGJGJIJJDGJJJGJIJHDICAJJJJGJIJJJJEFB=<GJJGJJJIJGJJJJJJJJJIIJJHJJJJI@=<:---0,++018>>89))/EGGEIIGJFDJCDA@DAAEGHBBD?ADDFJJJJ>>>>DGHEEFFIHJGHDIJJAI?C@B4444AJEHB@A...&&&&(('()%&&:;>?@@JHJJJEIJE@A=>@HC'''7667GJ;:::A>;;8500/-9=><A8888EEFDGEH<<8765368:<112?9DEHGGGFHIGJJGF=;9:ECIJEGFGJJJJJFIFJHJJJJJJFJHJJJGJGJGJJJHJJEJJJJHHJJJJFFJHJJHGFJGJJFJJII<<<<GF0//.2B?211**(*)*(((,@AJIJIJJF:9;;:92122974+.,,,*((('((+-*&&'&&/-&6/56,+.=>CFFFJJJJHHHCFDJJFFD?BIJJJJ@@JFJJJIJHJJJIHJHHJFGIIJJGJJJJIGIHB<CGGA@AAHGGFJ@2//0<5555335=EJFJJJJJJHIJJJJJJGJFEFHJJJJJIJJJIDFGJJJJFEDCJHJIJHJGJHJHJIEFIG888GHJIFHGGIJDFDDDGCFJJGIJJHJGJJJJJJHI@??@IJJGHE5555IJJJHJGEJFGJJJJJJIFJDDIDGJIJJJJJJJJIHJJJJJJJJJJJJJGHHJJF?HDABGFHGJJCAB<=9BCA>?FEFJJJJJJIIGJJJ7666EJIJJGJJJFIGJIHGJJGJJJJJA@@C?<22-))**/?BFJFJJIIJGJJJIJJJIJJGJJDDF9JJJGHFHJJHJJGH==>//--03666FGB=>=22+'A@@A:988668786666BJIEDDJJJGJJJHJJJJJJAB?FHIJEG=====FCA@7*>?B?@@32<12FBGHJHIJGJIIJHJGIHIJHGJGJJEFDEGHJJJJJGIJJIEFJJJJHCAAHCJDEDBCCDIGDFFABB;333557=BCHJIGJHJJJGHJJIJJJJHGJHIFHJFJJJJJJJJCFGJJJJJIFIJJGIJHJIIEHJ60-./3:8>>JJHEIIHJGFIJDJJIJEJJEJDJEJGIJHGHEGJJJIJCB>9688254125<:677:BEJJJJIHJJHDGIJJJJHGGJJEIJIJJJFGFGJJJIJBCBFHGJJJD?J0000G@F@=7*-*)&')8:AEIIJHIJDBBAE>>>-,,.43389=<<BIHJJJJIJJJHJJJJJJJJHEGJJJJEHJJJIJJHJJIGHJEJDDEGGEAA@AHGFEIDIIJEIEIHBJIGEGEG<==JIGJH>E:99:GIJIIJCBDCHFABADE?@;86>?)''(--7FA@=:=D??<=JGJJHJJJJHJGHJHJIFDDCHED=97320++++650/.**17...-223886?>6210-.DFJJGGDD;;;HJHGC2245JHDCAB510&&%)++,---.0-9::ABIDCCDCDEC7JDD7433/0/6777888C:98('((+**)1:>BIJGJFJJGJJJGDHGEB852,,,-=BBCDJIFHJJJJJJGJJFAFJJJJJHJJHJJIJFJJJEHJJJIJJJFHJJJJJDJEJJJHJFJJGIGJJJJJGDJJHJGJJEGFIGGAAAAJFHFIJJJJJGJJHJJHIJC@BCFJFIIHJJJJECCDDJJGGIJGHFGDFGEIJJ:999HFJJG><;<<<<<JFGJJJJJJHHHJJJGJJJJJFJJEFF5654456HFJHJJGIFIJJJJJJJJJIHGHJFHJFHJGHIJJEIECA:2((''%%%%&-016458>?DJGCDFD:9957(((5710-&&$$&&'&%$%%$%+06;@BE@;;--./:666465>HDFIJHJJJGGJJJJIJEGHJHFJJJGHHGIIHGGGFDJHHHJJJJGIHIJJJJJGEEEJJF>=<<;<<89?CDJJJJJJJJ444D@C>=BJHFDCHDIJJGJJEJIIIHFHJJHHJIIGJHJHJJJJHJJEJJJJJJJIJJJJJJJHJJGJGH???***/;::=ECFJIJJJJJJJJJJJJJJJJJJJJJIJJJJJJ>==JF?FB?@BHFJJHJIFADBAHFIJEEC@GD9***+,,8@IFFDGHJJJJGJGIJJGGDEFFJJJJGJJJJGGJJIFJJJFFJJJJJJJD>===CCCB987444555;ABJCCFFHHIJGJJIIJIHJIJJJJGGHJDJBDDDIJGJFJIEJFGD?89EEHJJJJHHA@BD??>?JHJHIJJJIJJHJJJEIEJGJJFJJJJJIJGHIJJJJGJIJJJFIJGJJJJJJJFHFJJ@@;6*(((((',,78@@EJHGJJJJJJJIJJIJJJJJJIHJJJJJIJEFF-,,-A=99744(((7=221:;<0001=<@CA;::0///-=?AHGIJIHFJJJEDFFJIHIIFFEGJ@;<JJFJEJGGIJIIJIJIEJJ?==---+EDJIEHHJEGFA3338:EGHGHICEDCDICEJ????JJHJJJJIJJJJJJJJJJJHIJIFHFJEJJGJJIGHHJJJJJJJJIJHHJJJGEFBJBGJGHJJJJHJJJJJJJJJIJJJJGJJJJ>A@>>>40532;;=>DDEJ0//0;;9;ACFGIDJJJJJJGFFJEFJJBBBA6322700014<=HAACJJJJIIIJIJJGDEGGJJJEJBABABB@H<=<>FJGGHGJ87A>4CEBFH<;;;JJJJJJJJJGIGDIECDDGJHJICG=:DCAJHIJHJJJJHGIGHHECEDFJJEGCEJJJJJJJIJFJIGJ0//0AJJJJFJFJGJJGGHJJGJIJJJGFCGFFF...>?;;CCEDEJJHFJBCFIJJJJJ0001<::<<.((().)()**)))..85668:5=GIGHHJJJJIHJH::99=?BA@=;:;;I77669;EHJH?@@CJJFJFFDJJJJJJIJJDFICA<4FEGB=<<<=>BDJHFJJFJJFJFFEIC@?@??>=<=11117112DEF@CDD><=<,,,,7<72@FHFGFCEJJGIIHJIIJHDJJFJJGJJJIJGIHJHGGIJJJJJJJIFCCDGH??@JIJJIJJJIHFFJJGGEB??CJJJJ9999FFDCB>8764((((&(01?AGE@AEJJJJIJJIJIII>=>>BGHHGJHJI=96689;IJIJDCCHFJJJHGJJHJJJJJJJJIIJJHHJCCB:::;GEGC=>==C>>3333IHJEFA=>?JJJJFJJJJJJJJHJHGJJJIHHIJJGGEGJJJIGEJIA?==EG((((7741//,++,3552333>955@>JJJJJJJJJJFHHGIIJJJJEJDHCJ=::;>F?EBH43335JJGJJIHHJJJIGJGHJGJJIJJJJIJJJHGJIHHJGIGHBAB-,))*+017CEEFHCGAFGIJJJEHHHIJHJJIJJHJFJFJJDDJGD//)((''+,'&&&****%%%%(.7I?>>>C4333J:ED?A?@HGGJJHFHIJJJ@@@8858:;>CCDCCJCDJFJJFJJJHGJJJHJJFJBBABHIHJAAAAJCEJ<;==EJJJJIJJ<<<-,,,3/...;C<>?@@2/--.057BEEHFIIEJJJJJJFHJJHDDGFIJJJJJGJJJIJJJJJEJJJJJJEJJE00003;;70222A@@''''EDA?;7889B>BBDC:A@?BFEHFEGGJIJHJJJHJHJJIA@@DE@@JCEEJJJJJGJJJGJHJJJGIHJJJJIJEHJIJGJJJJJABBBJJ<;;<=;<;IEJEGHHJJJJGDJGIJJDFFEJDIGIJJJHJJJJJJGFEEFJJJJJIH::::JJJIJGJJIFHHJHJEJJFFHIGBC<9:=<;:99;:<?BIFGHGHJDBBFJJFJIJGJIGIFJHJHJJHJJGHJJJJIJJJJJJJGJAA>=>EIHJJGIJJHJIJEGJHJJJGJJHJJJJJJGHJJAJHJJIJJFC0///321278;FHFHJJFJGEHHJJJJJJFHJDECEJJIJGJJ-,,,JGHJJJJHGGEEJDFE@:99=G:110188:>JDJDH==<<B6DDAGJGFIEJIGJJJJJJJIHHJJJIJIHIJIHFJJIJJJJFGEHIJJJGGDDJJJJJJFJJJIJIJJIJJHJEJHIHGD=84311((('.<JGIIIJHHGHJJJJIGJJJJJJGJCBC<<<=GIJJEEGHJA???D?766578;<GEJJJJJGHIFFJGIGIJJJJJJJHJJGJJ9843-,+*11253).//61BEJJJJJJJGJHJIJFJJJJJJJGIIGGJJEJJJHIGIFJBJJFGHEJJJFJJJJJJJJID=;99ACGHH=<<<J<FJFGJA==?@?AEF?=<;=?DDAIJHHHJJJJJJJJ((('**-+))*+,*,,;=>>FCEJF>=<=?>==ACEFIHJJGJJJJG;HJJJIGJJJJJJJIJIJJJJJJJJGJJJJJHGFHGICA@2222JHFF32227:DJIJJJJIGJHJJEJJDDJC<;7GB6667777JHJJFF<<85311?BABA63399JIF>>910003)))/44669?DJJFIJJBCD0//0JIGIJGGJJIIEFGIEGJGJIJFJJJIGHJJJJGJJGJIJHHIJJJJFIHFIJJFJJJIJHJJJJDGBCC?JJJIJJJJJHJIHIJJHIGJJBAFJJJ>?JJJIGHJJJFHGGGIFJFJGJJJJJJJCBA<==F?@99CJ?.*@?EJHJJFHIJGGJGJGJJJJJJJJJFJHJJGJIJJFJHJED:999*))))-004222603'>@AJCDJJHCBBGJJHJJJJJIJIHJIJJJA@@@FHGDACBGJJEJIJJIJJJHJJEEJIJJHDA@JJJFJJAJDEGGHJJJIJIJHGJIJEGJDEJEDEEEJEJIJJJJHEF?HJJJGJFIJJJJFGJJJJJDEBB::7798B338876799=BFC33274)'$%*,.55?CB::99?>=>EFIIJJHJJGJGJJGJJJJJFJJJDFFE10024;<JHJJJIJJJJJJFJJJFHEEJJHJHFEJJHJIGJGFAA9;;<@:<BB?@AEGHHJJHE>?@JJH>>=>BJIFIJFGFFA??@GJJJJIJEJGIJJJFJJFJECEGDEABFFIH@@@BJFJJJHJHHGFHIJA@@@IJIJJJIJJGIGGGJJJJJJJFDCC<890-/23468;;9;?7//.-0))))*??@EFJFEJJHJJHHJHJJJJJHJGGJJ666:A..(''('*+'(224/111CJJ@@@@@/.--.DHJJHHJIHJJIEJIJFJGJJJFIEJ>>>=FFFFGEEIJJJJ...HAA@A<:9::?BBEJJH;::;BEGHFJE;?>>=<<5//.-,*,-/343446=>?JDFIIIEGCEE?>9>:CBJJJHGJJJHJJJ>?;;>D?DCDJIHJFJJJJJJJJJJJJJHJJJIGGIIJFJIJHJIJJJHGJJJFJJJJ@@@@IJIJJGJIJJIIHJJJIDHJJHJIJGJJJGJJIJGHJ?JJHJJJJJJHIDJJIJJJJJJJGG?>?DEF=F=990***+89JGIFH???DFJHJG>>>>GHJJIJIJFHGHHEGJ?@JJJJJJJHJHJJJJEIIGHIGFGJIJHEJJJJJJJJJJJIJJGJHIJGHJJJJHJJJJHJJFJGJJJFHJFJJJIFHFJEEB:556BHJGD>>??B<CGC@A=988778<(('&,:5555JDFGEIF@???JDIJJJJJJJJJJJJJJJIHFIEGFHGJJGJJJFHJJJJHJFHEJJJIJJ;9999JFHJHJJJJJHIFAAABJJJIGFIFJBBABIIJHJJHJFFJIJFA@@?FDHGGJIEIEGHFFDGEB7777AJHGEEGIJFFEEEJGGFEDIJGEBC:7-,)'&'%,,@FDGF==4444BACEFGHIJGJJJJIJJD?66666JJIJIIJHJJHJFCCEDJDIJJGFJJJJJJJIHJJGECG@AB?@ACIJGJJHIJHGGIIEF>ECIFDADJJHJFJGJJJJHGJJHJGBJIIIJGJJJJJJJJIJJ??@@JJHGJJJI@A@>>>;::;DFCJ=B1112<HIJJJJIHJJGGFJEHJJJJJJJJHHJHHJJJJICCFEDEJHG>=>>JIFJJIIJHHJJJJJJJIFJGIJCJEEGDGCAIJHJHIJFHG,+*'1-,-,-,07<>>AGEEIHJJIJHJJJJGJJJIJIJJJ===JJJJJHCEDDHEFJIGJIHJGHEDA;:=>FI@=>>FIJIGEH?<))((866>443333<2@@C>>>>JJJJHJEJIJJJJFJJGFIJJJIJIJJJIFECFJJC@==8788@GFG::GHFIJJJIJJJJJHJJIJIIGJJJHJHJH<<?GJBABEJJJIJGJHGJJJFFA@@<===G999/++55GHJHFG?>>AJJF<.--+*(**-????6545@=?ABJJDHGJHJJIFJIHJFCCGJFEHFGJJCBBHEEIJJ:89:B=555>DBAAH=<=?JIJHJJJJJJJGJJJIJGJHHJJJHJDFJJIJF>===AA0000A;DHFJIEGECEHIJIJJJJJHCAB@BBBGEDDEIHJ;:=?B@AGJJJJJFCADEIJJJIJJJIJGJ<;<<FJJJJJJJJJH@@@BJHFJJD?>((()''($##%&'%%%&(+.))*-////..-/..1,,))++554.)(''5-?CHJIJJJHJGFJJFGFJJJEGFEJJJJJJJJJGJHHJJJJJJJJIJJJJJIIJJIG@>;?>?IGHHEEFDDJJJJJGJGJJJJHEH?>=;9<700.+++--,**>DDCBEEFIE;;::::8@DJJIFDFGJGJJJJHHJJIGJBBBGJJJGJGDDA><;;ABD@ABFGJIJJJIIHGJJJJJJGJIFHHHJIJEGJJIIEHDDDFHFHEFHA@@>>>?B?A@@DBCCACAC@EBCDGJJJJHJJJJJJGJJJIGJEJJJJJGIFECEG>?>?B<;;=JJJJDDCDBCJGGJHJJJHJHJJHGIIJJFJGFBAFEGJFGGJEHJH93444<=@GDFEEJJDJF>=>=>C@CE<HJJJJIGIIGJJJJFJ@;GJJIJJJIGIEJGJJJGHHHJD??>621021334+;?CFJJHFEHJJJHIJJIIIFJIGIJIJJJIIJHIHFCBABBEJF7444ECCBHJIIJGJHJJJJJJJJJJJGIFDBBDHFFGCBEGDCABJIJIJJHGJGFFFJEBBGJJJJEDEC<===JJGFJFIEJJJHIDFFBHJJFJGGGIJJIJHIJFJJJJJHJJIIIJGJJJJJGJJIGJGFEAB4333>>??JCEJJHJIJJIJJHJJGJJJJJJJJJEIDGE@A@@BAAA;;<>>>>DDCD?JHBCDDJJJIJJHHEJJJJHJEEGDBFCCBECCBFJJDJHJJJHCEEB???>JHJJJHJHHFJJ)))))))CFJIJIJJJJJFJJJJJIJGGJJJA@AAJJDEGDIJJIJIEJGJJIJJJJJJJJFJHJJJAHJJJ@@?HFIJGEJGJCAAAGJJHJJJJJJGJJIJIJHFAA?>>5./<>DFFIIJIJGHEG==BGGFBD:EECAA5555BEJFGC>==>DFDJGFIGDA@@AGFJJJFJJJIEIJIJJJJIJHGJJJHHJHJJJGEEHGIDECEJFBFJJJJGJJJJHJJJJHIJGDBAADAGGIEJHGJIFJJIGHHJFJJIJHJJJGHJJJIJJIJHEFDCHFGFJHJJEJJJJJIGJJJHJJJGJ///4FIGJJJJJJEJ664JEIGFB7778JIHJJJJJHJHJJJHJCD@-++AEJJJGJHJJJJJJIJJJJ>E)))(2;;656<888433:A55455348GBD<;9911*(()-45?ADJJJJJJGJJJGJJJJJHJJJGJJJJJJHJJJJJJIJJJJJIJJJJJJJJJGHJJJJJJGJHIGJJHJJJJJGJJJJJJJFIJJJIJJGIGD@?@JJJJIJJICCA;B86GIJHIJJJIJHHIEDEEDEFAAABGGEFGJJHJHHJHJGGJFJJJIJHJJG>=4455=>A=JG@@CA@;41=>GHHJJJIJHJJFJJJJJJJJHEHE@>;8%'''(5541.001222677AFDJJJIIJHJHFFJB;GFJJJJHJEGEHIJHJHGJJIJHJJIIJHIDCDEIIJJJIJJJJFIHHIFEJJIJJFJEJJIIIJEDCEJIJFGHCJFJJJECDEGJJJHJ@?@@HJGJJJFHFEHJEFFGHG0-.0.)*'%
@Glass_T7V_7_D3_12_4_7
GCGGGCTGCGCCAACGTAATTTCATCGTCTGGTGATGGTCTGGCTGAAGCGCAAAATGATCCCCTGCTGCAATATCGTTTAATGCCCATCTGGTGGCGGGTTTAACACCGCAATTGAGGCCAACGGTTATCTTCGATTTTTTTATCGACCGACCGCTGGGAATGAAAGGTTATATTCTCAATCTCACCATTGCGCAGTCGGGGTGGTCAAAGTAGGGACGAGAATTTGTTTGCCGACCGGGTGATCTGCTGTTCCCAGGAAAGATGCGTACGCTTACGGTCGTCATCCGGAGGCCTTCGCGAATGGTATCGCCAGTCGGTTTTACTTTTCGTCCGCGCGCCTACTGGCATGAATGGCTTAACTGGCCGTCAATATTTGCCAATACGGGGTTCTTTTCGCCCGGATGAAGCGCACCAGCCGCATTTCAGCGACCTGTTTGGGCAAATCATTAACGCCGGGCAAGGGGAAGGGCGCTGTTGGAGCTGCTGGCGATAAATCTGCTTGAGCAATTGTTACTGCGGCGCATGGAAGCGATAAACAGTCGCTCCATCCACCAGATGGATAATCGGGCTACGCGAGGCTTGTCAGTACATCAGCGATCACCTGGCAGACAGCAATTTTGATATCGCCAGCGTCGCACAGCATGTTTGCTTGTCGCCGTCGCGTCTGTCACATCTTTCCGCCAGCAGTTAGGGATTAGCGTCTTAAGCTGGCGCGAAGAACCAACATTGACGAGCAAGCTCTTTTGAGCACCACCCGGATGCCTATCGCCACCGTCGGTCGCAATGTTGAGCATTGACGATCAACTCTCTTCTTGGCGATTGAAAATCACCGGGGCCAGCCCGAGCGAGTTCCGTCCGGTTGTGAAGAAAAAGTGAATGATGTAGCCGTAGGTCATAACTCTAGAAGCGGCCGCGAATTCGAAGAAACAGCGGCCGCGAATTGCAGAAATCATCCTTAGCGAAAGCTACGCATTTATTCTGAAATTCTGCCTCGTGATACGCCTATTTTATAGGTTAATGTCATGATAATAATGGTTTCTTCAACGTCAGGTGGCACCATGGAAATGTGGCCGGAACCCCTATTTGTTTATTTTTTCTAAATACATTCAAATATGCTGGCTCATGACAATAACCCTGATAAATGCTTCAATAATATTGAAAAAGGAAGAGTATGAGTATTCAACATTTCCGTGTCGCCCTTATTCCCTTTTTTTGCGGCGTTTTCCCTCCTGTTTTTGCTCACCCAGAAACGCTGGTGAAAGTAAAAGATGCTGAAGATCAGTTGGGTGACAAGTAGGTTAATTGAACTCAATATCAACAGCAGTTGGGGGCTCGCCTGAGAGTTTTCGCCCCCGAAGAACGTTTTCCAATGATGAGCACTTTTAAAGTTCTGCTATGTGGCGCGGTATTATCCCGTATTGACGCCGGGCAGGGCGACTCGGTCGCCGCATACACTATTCTCAGAATGACTTCGTTGAGTACTCACGTAGCAGAAAAGCATCTTACGGATGGCATGACAGTAAGAGAATTATGCAGTGCTGCCATAACCATGAGTTTGATGTCCTTATTAACCAGAAGCTACCTCTGACAACGATCGGAGGACCGAAGGAGCTAACCGCTTTTTTGCACAACATGGGGGATCATGTAACTCGCCTTGATCGTTTGGAACCGGAGCTGAATGGAGCCATTACCCAAAACAAGCAGCGTGACGCCCGCGATACTGCTTGTGAGCCAGGAATGGCAACAACGTTGCGCAAACTATTAACTGGCGAACTACTCCTCTAGCTTTTAAAGGCGACCAATTGATCAACTGGATGGAGGCGGATAAAGTTGCAGGACCACTTCTGCGCTCGGCCCTTCCGGCTGGCTGGTTTATTGCTGATAGATCTGGAGCCGGTGAGCGTGCGGGTCTCGCGGTATCATTGCAGCACTGGGGCCAGAATGGTAAGCCCTCCCGTATCGTAGTTATCTACACGACGGGGAGTCAGGCAACTATGGATGAACCAGATCGACAGATCGCTGAGATAGGTGCCTCACTGATTAAGCATTGGTAACTGTCAGACCAAGTTTACGAGCTCGCTTGGACTCCTGTTGATAGATCCAGTAATGACCTCAGAACTCCATCTGGATTTGTTCAGAACGCTCAGTTAGCCGGGTTTTTTTTTGGTTGAGGATCCAAGCGCTGGGACAGTAAACAGGTAAGCCTTTTGATGATACCGCTGCCTTACTGGGTGCATTAGCCAGACTCTGAATGACCTGTCACGGGATAATGCGAGGTGACGACTGGAAAATCAAGGGCAGGAGACTGCTGAACAGCAAAAAGTACGATGACCGCACTAGCAGACCCGCCATAAAACGCCCTGAGAAGCCCGTGACGGGCTTTTCTTGTATTATGGGACATTTCCTTTGCATGAATCCATAAAAGGCGCCTGTAGTGCCATTTACCCCCATTCACTGCCAGAGCCGTGAGCGCAGCGAACTGAATGTCACGAAAAAGACAGCGACTCAGGTGCCTGATGGTCGGAGACAAAAGGAATATTCAGCGATTTGCCCGAGCTTGCGAGGGTGCTGTTGAAGCCTTTAGGGTTTTAAGGTTGTTTTCTGGAGCAAACAGCGTTTGCGACATCCTTTTGTAATACTGCGGAACTGACTAAAGTAGTGAGTTATACACAGGGCTGCAAATATATTTTTCTGTTTTTTATTCTTTCTTTATTCTATAAATTATAACCACTTGAATATAAACAAAAAAAACACACAAAGGTCTAGGAATTTACAGAGGGTCTGGCCAATTTCCGACTTACAGCAAAGGTCTAGCAGAATTTACAGATACCCACAACTCAAAGGAAAAGGACTATAATTATCATTGACTAGCCCATCTCAATTGGTATAGTAATTTGAATTCACCTAGACCAATTGAGATGTATGTCTGAATTAGTTGTTTTCAAAGCAAATGAACTAGCGATTAGTCGCTATAGACTTAACGGAGCATGAAACCAAGCTAATTTTATGCTGTGTGGCACTACTCAACCCCACGATTGAAAACCCTACAAGGAAAGAACGGACGGTATCGTTCACTTATAACCAATACGCTCAGATGATGAACATCAGTAGGGAAAATGCTTATGGTGTATTAGCTAAAGCAACCAGAGAGCTGATGACGAGAACTGTGGAAATCAGGAATCCTTTGGTTAAAGGCTTTGAGATTTTCCAGTGGACAAACTATGCCAAGTTCTCAAAGATTGGACTGGTTCGTTGAAGAGATATTGCCTTATCTTTCCATTTAAAAAAATTCATAAAATATAATCTGGAACATGTAAAGTATTTGAAAACAAATACTCTATGAGGATTTATAAGTGGTTATTAAAAGAACTAACACAAAAGAAAACTCACAAGGCAAATATAGAGATTAGCCTTGATGAATTTAAGTTCATGTTAATGCTTGAAAATAACTACCATGAGTTTAAAAGGCTTAACCAATGGGTTTTGAAACCAATAAGTAAAGATTTAAACACTTACAGCAATATGAAATTGGTGGTTGATAAGCGAGGCCGCCCGACTGATACGTTGATTTTCCAAGTTGAACTAGATAGACAAATGGATCTGGTAACCGAACTTGAGAACAACCAGATATAAAAATGAATGGTAACAAAATACCAACAACCATTACATCAGATTCCTACCTACATAACGGATTAAGAAAAACACTACACGATGCTTTAACTGCAAAAATTCAGCTCACCAGTTTTGAGGCAAAATTTTTGAGTGACATGCAAAGTAAGTATAATCTCAATGGTTCGTTCTCATGGCTCACGCAAAAACAACGAACCACACTAGAGAACATACTGGCTAAATACGGAAGGATCTGAGGTTCTTATAGCTATTGTATCTATCAGTGAAGCATCAAGACTAACAAACAAAAGTCAGAACAACTGTTCACCGTTACATATGAAAAGGGAAAACTGTCATATGCACAGATGAAAACGGTGTAAAAAGATGGATTGCGTCGAGAGCTTTACGAGTTTTTCGTGCATTCAAAGCTGTTCACCATGAACAGATCGACAATGTAACCTCGAGATTACCACCTTGAGTGAGCTGATACCGCTCGCCGCAGCCGAACGACCGAGCGCCAGCGAGACAGTGGCAGGCGGAACCCTGCATAACGCGAAGTAATCTTTTCGGTTTTAAAGAAAAGGGTGGTGACACCTTGCCCTTTTTTGCCGGACTGTCAGCGGCCGCTACTAGTATTAATATGCGCGCAGCGTCTGGAAAACCGAGGCCAAAAGACGTGCGTCTTTGATGCCCATGACTCTACAGCAAGAATAAAATCAAGTCCGGCGCAGCCGGTTTGTGCCGCTTCCACGCAGTTATCTGCGCCTAAGCCCCCCGCCAGCAGAACGTTGCAAGCAATTGACCATTTAATCGTGACCAGTCAAAACGTTGCCCGCTTCCACCACTAGCAATTATGAAAAACATATTTATCAACGTGCTCTGAAAACTGGCGGGCGGGCAGGGTTTCACCGACGCTTAATGCTTTCCAGATGGCGGCATCCTGCTGGCAGAGCTTCACGCAGCGTATCGATATACAGCTGTTCTTCATTACCATGCAGTTGCACTGCCGCCAGCGATAACACCTTAGCTTTGTCCACCACATCGGCAATATCGTGATTGCGGAACACGCCAACATACTGTGACGGTTAAGCAGCCGTCGCTTCCTGCGCCTGTTCAACGTTGACGCAACGCGGTGATGTCGCAACAAAAATCAACCCACCGTAAAATCGCGCCCGCGTCATAAGCTGCTTTAGCATCTTGCCCGCGCGTCGCCACATCTTATTCTCACCCAGCAACACCCGGCGCACGGCGGCGTGCAAATCGTCATGGGCCATCAACGCCAAACCAATCAGAAAACCGTTAGCGAAGTGGCTTAACTCGCGCACCTGAGCGTAAGTATTGATGCCGGATTCGCTGATTACCGTCACGTTGTGCCCCAGTTTCGGCGCAAGCTCGCGGTTTAAGCTGAGAAATCAATCGACAAATCACGCAGATCGCGGTTGTTGATGCCAACGACCCTTTGCTCCCAATGCAATGGCGCGCTCCTGTTCCTCTTCATTACTGGCTCCGTAGCACCCCCATCTCCAGACTGTGAGCGACGGCGGCGAGCTGGCGATATTGGTCGTCATCCAGTACTGAAAGCATTAATAAGCAGGCATCGGCCTGGTAATAGCGCGCCAGATAGATGATCCGCAGCGATGATTGAAGTCTTTACATAAAATCGGCTGCGGGGCGATTTGGCTGACGATGGGGAGGAAATTAAAGTTTCCCTGAAAATATTTCTCATCAGTCAGCACCGAAATTGCCGAAGCGTAAATGTTATCAATGGCGGCAATGCGTCTTCTGGATCGAAATCATCACGGATCACACCTTTTTGACGGCGACGCTTTCTTGCACTCCAGAATAAACGCCGTGCGCGCACCCTGTAGCGCATCATAAAAATGTCACGTGCTCGGCTGAACCTCATTCTGAAAACTGGCCAGCAGTTG
+
('$%$$&&$#%%$%%#$####$%####$$$$$$$###%((,014743327453100001100177436-*$$$%%$$''3/248;;;1HCGEGHJJJ@C@;<;;D>(&&&*&%%&/123;<99:ADJF;:6764388=>AEGJJI322330015,+,,--FCB?B@HGIJDBDEGCBB<4555HD;;;-))&&&)(('())+?@9882../62-,+-,232.-.113211117A7766222-+++'&%(**,-*+)&''&)-+,,)(''('''())...4<99211&%$$$$''())')13445>>?985))))..))**577*)*)*))..02.5564444.-++,+**()**44++++34<::;744((()767:9<;,,,,0(()?=;8675544669-@@JJJJJJJJFHHJJJJCJAABC86227<<@EEJE6466C+**+17888DHDDG=EJGDC@A==>=394-+++*-+*++>445EJJHJBBA<5555988884477GJJJJJHJGEJHJJHCHFGJJCHB;323(&'(&&'89:;41-.566A+*))*-98:...-,*(%$$$$%%(+325?998343698987773444;::;DFJJIJH?@@@EECJJEEFGJD@@>)''.-,+,+1/189;:<>3/3...7;;BCDJE;;;;9867767****,5-745ABJJ<<;/((()9@=:99:;=<>75.04,)))*%%%&''&'&%$$%%$$%$$%&&&&''%%'4=;;:888AAA=CEJGJHJJFEFD<;;<DB776554354000./.(''&%%%$$$#$%%'''*,,&''%((&(*'$$%%&&))+&'(&&(0;;AB@?;=967665445,,))'''(((&&&'3<<=GJJIDA@ABGJJHB.--,//*))*('(,,0211119;;FFBDFA?.--.754.).18@6----./0--))++,**((((+(,,+))+)$%&%&'00++%$%%&%()(((()./EIIFEJEJGHJEJIIJEJ@A@A:981+(('''(344>?A::;;CE6556CE>==>JB@=)(''';32237811010,,11,;:::>('''((5;>DDJJEBBDEDAB<<3048?86++3452120+))),./'%$#$%%**,***8:;ABCCGGFDDJJJCGDF==<<@>;:96646=?DEFCJHDBBAEH<;::;;>5567=<;?><9:@C;6788DE<?@@HB@;1/2785/**+----9*)()')37&&&,557767ABA5556HECE<:>BBDBGB<002FDFFC???>@<;<4.,,.+**+'%%%''($$$$'&$'())*,3)'''&&&%'(&''$%$$$$&&&%$$#%%(&''(;>>HFHEGFJGJFHHFFIGJGHEJJFEGIFIJ<<<=<::;AA??=<::9=B?AB@DC=;9886697888<;;A;>?EJ98/./2+++**'%&$%$$$&%%&57778888?>>@EEEC;;;<EEJF>=<;=/'&'&'%$$$%%&'''127898;DBBABCCBECCEGJJDBDAECDD544598999::??@A@@ACBABAJ?;;?@ICC7,,,,1+'*+//,'''(**&)'&%&&'())%%&%'((,;3332899965543344::9:;;888>JGFJHIJJJCBCCGDDJ8766=HFGC@@@AB@AAB?<<==856?:+++*+,,,/..1040002/-(&$$%--)(&&-+)+,33*&&'&&'&'''-,..-((&'*(&%%'((&&&$$$&&'('''+8<<<<<>=;:::<JFDEGGJH===>FEJJG>>989/)&$$(&&&&((*))(('**+)))&%''+/...///19845AB99::IJJJJCFA77+)((34=??C@=9JB?6663.-.8???9CDECI=<<<DJD=996679JFIG:----;997??>@@@:75457/.**)2++47B====GIEDF8878CDDF<:576.)*()(*-.1;@AECB<<;8GEG322////?@:98966*))&&&?=++;<>@A---/11+++,...,.+))**023-'''(,,,4*'''&%%')+,()/99****77<=:9868@CB>>>?<:99>CCJCJC>>A>?@?B-+++A;?CBDCDJA?9444,**-1;1??;;:44435))79>ABDF>><<=@?@DB>??699=?;8773---.*%%&&%&$'**-59:1'&&&%%&&%%%%&&'''')(*,3?7663&&('&&&&&'&%%%')'()+'&'''(;@BBBAEADI9888DH---,--.''&)*+*+/68?@AAFIGFEHDDFEID=<''%$%'&''&%$%(*+62210+(&%(-****,--.6:;EBDEB>==<>>HB;841)(('&%$$('&$$%+(''''C<>:666=JJFECFEJJHJJEDDHEDFDJHFEHHGJIG@?>1.,+++024211121447?B8*=<>??AB>>==FIFJJJJ?@;8DE4334HC=<;:1.//256>>=:;;<DDCB?==EBDCCJFEJCCJCDCDE>DB>33))))*-/644///..*)''&%&&''&&%%+.,,,*+**,,,*,,01*(0(,+,$$&''')*03244255466771,,)''&&&'*)''))999A3*99:<==<'&%%%%&&'%'%%$$%-/----000-///77433()))98@>>A@?B@???ACCCG??>>GJEFJGJGDE>==>@CDC@<<<===<>75'&&()*&(((*/&&&&&&)-.%'.-022046<;::;=>>@@DFJGHHCCBCFDGFGEEECAABCBBEFJEGHDBCBA+++;EE@?2)''37;<576019978//---,**&++&&%&((,%%&&38==A>;;=///..+--9<:A==CA??@CDDECCEECHGFD=?@<90((%%$$%'+())*/4348999@BEFEA@BBD3JJJE@>(&%%%)-($%%&('(9;<AABDCBE:FD66543521226678<<I?>>>99:DA?<;<EIJJJJJIFEJGHJDCED;;;;====F((()<3-.EGEIJJJCJCDBGJDFJFJIIJIJJ;:99??C;9...,7866723344<<<A:;?A@FBEDFHJJ322287;>AF887:=EGEDEEGJDEEGJGJGGJJJJJJJGJJEHE=>JJJHJGGHJIFHE,,-FGJHJJJJJJJJJFJIJJJJHIF@A@@GDJIJ8888A?B;;==B655241338;BFDJJJJEHJJHBBCFJIJJJJFAC?>;<<AFF?<70.+;;:?>@@=?B001;=75453221/+)'(,,4/&%&1(''-/100--./)&&&,561-+,(''('(()4-...)*&,+())+67JJJJGIFJJG@A@B3224BCDBBEHGCBBF<;<03///1ADDJJJGIJFJIFEC<=??CB@DEG<:*&%'('*)),-')*JEADBCBAGBAAAHIJJFJJFJD???=9@CFEGJGE>=>FCFGJIJGGJIJFDC:5541;=AC==><<:445641+()12CDBEAAA@GIJEFHDJJ==<JJJJHJBBA11114445B@A@952278<=???B==JJJJFFJJGJ6555=:19;77445469=><)))'''(('(&'(((().?DCDEE><<<FHDEJ>>>7887@:=645777,+,*-,,==<==>999;'&&'&&%%'&*'&%&&&4549::;;>@A?<=>@=86<>CEC4333555/../1-..0840899GJE8887.+-6BCEEEJJJHFGJJJAAA@B.,+&$%&(,--=BA:7679@ACCJJECDJGJEC?>BCJJJJJHJJHIJJHJDGHFJJJFJGHIJJJJHJJJ?::;<JHJJIIHFJJGA310))((*+42377CGEEJDDDAD88888HJJDCFGFEFJJJJHJIJJJJGDGDGIFJJFJHJJGIGJJJIJJJJ;:88A?A=;789==@ABC??=<?3111/*(&'((/--.2222=>?;335779;;:967@59<:ABBJDH.)))A@JDJJJJJJJJHJJIHG7710++,/9=E>DA@@>=3*(%%(*//**)),/.068CF:99:?958966'&%$$%&%%&&''((*22/.92<;;756:68*)()2//0/223:><9;B:DIFGJGEIFA2111=:=>JIJJDAAAJ:+*)*((((42258=7AEJDCDDIJIJJDBAFDCAAABFEFDD////ACB?==>>AC>:762-)(%%$$%&&%&&%'''578993.(('')*..//AC3224===HCBB@HHJA@@=920'%%'(88:=>>@D>;0((B?:=D@CE886221187.,,-4.--.566333*))))**556<8888=@BCD****=>>IJFH?766689963443/**''&(***($%&%'''(&%%%'((*+22530+***((,/422239<92122?::;;00//3,4335000.+,,30/,,++*-++/0////77?@BBCEJAD@:65**224000'%$$'(,,,,((()./.3111''''8=<;(''')*13/..*+***10/,.)1.&'''''&&&&%$###&257;<;8996>4---,-(''&%%%+,53/+++,65>EGGFAB?:741/(()),4,,,,<>?ADCBDACBGED@==-++**&%%%&226=1/.-/3768=BIGHGGGEDD@@AEB<<::;<GJE:==9DFJGJJIJJJEJGJJJFJFIJJGJJHJJJJJJGHJJJG@49AEJJIJDJJJJIFJJJFFHJJJJJ<;:;?GGJJJJJJJBADAJ??@;;:<>:+((().''))))+,63211210/1E>FEGJJFFFI,,,-?A;89:HF888:B@AD6666665,,=>AAFJJI@@?@EJGJJJJ?=777433258.,--5-,---9;<==?A<8@@,+++63677((((32*')+/015'''&6634113697CC5445JDECGC?@?;)))0==:==>>=??ACBACH7665CDB1///+++'+,-6)'''BBIJJJJIJIJJJJ832DEHIJGGICDD@?ABAJJJHCBAAADJJGFJFGFEHHJHJHIJIJJHC@??CJJJJJJJJIJHIJIJIHJJJJGDGFIEHHHJJEC3/.-.,.'%%%$&&)*+*,,)''''000/(''*9965,''**..<BFGFEFCCEGIIIGDJJE@*/<>9<9123,++/0---0?C@@??JEEFHJJDJC??BACJG432+*))&''&&''&&&')0/21133894676:BGHJDGJ)))+@?-,,,<;?B666430/.4)((()*,0./023B;;;<DHFJFEGHJEIJJJHJFEA:::;?@GECDCBDDCE@B?0000*))*$$$#$$$&*+)**&&&&&&6742457<>EG9CJJI5333CE:666HJEEDBJCCDDHGD;:;;JEHJDA8A;<@64-/'%%$&((5CEFGDBD@81D:;JJJJJJHHGJFJFJJJJJIGF>==?JFGA@=<9<<;@...-=>A?@?5556;0/%$$$&'()),)''(674444=2103;:8+*))+05;:>?BAA88711/-83333D>>?=BABJJJGJJJHDGFJJJBFDJ;77=7FFGDJDJBA@CG===>/2'&&%**+:::9:<<BBDGIBDDCFFJJJJJJJGHCCCA;87**)'&
@Glass_T7V_7_D3_12_4_8
ATGAGTATTCAACATTTCCCGTGTCACCCTACTCCCTTTTTTGCGGCATTTTGCCTTCCTGTTTTTGCTCACCCAGAAACGCTGGTGAAAGTAAAAGATGCTGAAGATCAGTTGGGTGCACGAGTGGTTACATATCGAACTGGATCTCAACAGCGGTGCGCCGCGAGAGTTTTCGCCCCGAAGAACGTTTTCCAATGATGAGCACTTTTAAAGTTCTGCTATGTGGCGCGGTATTATCCCGTATTGACGCCGGGCAAGAGCAACTCGGTCGCCGCATACACTATTCTCAGAATGACTTGGTTGAGTACTCACCAGTCACAGAAAAGCATCTTACGGATGGCATGACAGTAAGAGAATTATGCAGTGCTGCCATAACCATCAGTGATCCTGCTGCGGCCAACTTGCTTCTTGACAACAATCAGAAAACCGAGCTAACCGCTTTTTTGCACAACATGGGGGATCATGTAACTCGCCTTGATCGTTGGGAACCGGAGCTGATAAAGAAGCCATACCAAACGACGAGCGTGACACCACGATGCCTGTAGCAATGGCAACAACGTTGCGCAAACTATTAACTGGCGAACTACTTACTCTAGCTTCCCGGCAACAATTAATAGACTGGATGGAGGCGGATAAAGTTAAGGACCACTTCTGCGCTCGGCCCTTCCGGCTGGCTGGTTTATTGCTGATGATCTGGAGCCGGTGAGCGTCGGTATCGCGGTATCATTGCAGCACTGGGGCCAGATGGTAAGCCCTCCCGTATCGTAGTTATCTACACGACGGGGAGTCAGGCAACTATGGATGAACGAGATCGACAGATCGCTGAGATAGGTGCCTCACTGATTTAAGCATTGGTAACTGTCAGACCAAGTTTACCAGCTCGCTTGGACTCCTGTTGATAGATCCAGTAATGACCTCAAACTCCATCTGGATTTGTTCAGAACGCTCGGTTGCCGCCGGGCGTTTTTTATTGGTGAGAATCCAAGCACTAGGGACAGTAAGACGGGTAAGCCTGTTGATGATACCGCTGCCTTACTGGGTGCATTAGCCAGTCTGAATGACCTGTCACGGGATAATCCGAAGTGGTCAGACTGGAAAATCAGAGGGCAGGAACTGCTGAACAGCAAAAAGTCAGATAGCACCACATAGCAGACCCGCCATAAAACGCCCTGAGAAGCCCGTGACGGGCTTTTCTTATTATACGGTAGATTTCCTTGCATGAATCCATAAAAGGCGCCTGTAGTGCCATTTACCCCCATTCACTGCCAGAGCCGTGAGCGCAGCGAACTGAATGTCACGAAAAAGACAGCGACTCAGGTGCCTGATGGTCGGAGACAAAAGGAATATTCAGCGATTTGCCCGAGCTTGCGAGGGTGCTCTTAAGCCTTTAGGGTTTTCTAAGGTCTGTTTTGTAGAGGAGCAAACAGCGTTTGCGACATCCTTTTGTAATACTGCGGAACTGACTAAAGTAGTGAGTTTATGCACGGGGCTGGGATCTATTCTTTTTATCTTTTTTTATTCTTTCTTTATTCTATAAATTATAACCACTTGAATATAAACAAAAAAAACACACAAAGGTCTAGCGGAATTTACAGAGGGTCTAGCAGAATTTACAAGTTTTCCAGCAAAGGTATAGCAGAATTTACAGATACCCACAACTCAAAGGAAAAGGACATGTAGTCTTACCATTGACTAGCCCATCTCAATTGGTATAGTGATTAAAATCACCTAGACCAATTGAGATGTATGTCTGAATTAGTTGTTTTCAAAGCAAATGAACTAGCGATTAGTCGCTATGACTTAACGGAGCATGAAACCAAGCTAATTTTATGCTGTGTGGCACTACTCAACCCCACGATTGAAAACCCTACAAGGAAAGAACGGACGGTATGGTTCACTAACCAATACGCTCAGATGATGAACATCAGTAGGGAAAATGCTTATGGTGTATTAGCTAAAGCAACCCAGAGCTGATGACGAGAACTGTGGAAATCAGGAATCCTTTGGTTAAAGGCTTTGAGATTTTCCAGTGGACAAACTATGCCAAGTTCTCAAGCAAAAAGTAGAATTAGTTTTTAGTGAAGAGATATTGCCTTATCTTTTCCAGTTAAAAAAATTCATAAAATATAATCTGGAACATGTTAAGTCTTTTGAAAACAAATACTCTATGAGATTTATGAGTGGTTATTAAAAGAACTAACACAAAAGAAAACTCACAAGGCAAATATAGAGATTAGCCTTGATGAATTTAAGTTCATGTTAATGCTTGAAAATAACTACCATGAGTTTAAAAGGCTTAACCAATGGGTTTTGAAACCAATAAGTAAAGATTTAAACACTTACAGCAATATGAAATTGGTGGTTGATAAGCGAGGCCGCCCGACTGATACGTTGATTTTCCAAGTTGAACTAGATAGACAAATGGATCTCGTAACCGAACTTGAGAACAACCAGATAAAAATGAATGGTGACAAAATACCAACAACCATTACATCAGATTCCTACCTACATAACGGACTAAGAAAAACACTACACGATGCTTTAACTGCAAAAATTCAGCTCACCAGTTTTGAGGCAAAATTTTTGAGTGACATGCAAAGTAAGTATGATCTCAATGGTTCGTTCTCATGGCTCACGCAAAAACAACGAACCACACTAGAACATACTGGCTAAATACGGAAGGATCTGAGGTTCTTATGGCTCTTGTATCTATCAGTGAAGCATCAAGACTAACAAACAAAAGTAGAACAACTGTTCACCGTTACATATCAAAGGGAAAACTGTCCATATGCACAGATGAAAACGGTGTAAAAAAGATAGATACATCAGAGCTTTTACGAGTTTGGTGCATTCAAAGCTGTTCACCATGAACAGATCGACAATGTAACCTCGAGATTACCGCCTTTGAGTGAGCTGATACCGCTCGCCGCAGCCGAACGACCGAGCGCAGCGAGTCAGTGAGCGAGGAAGCCTGCATAACGCGAAGTAATCTTTTCGGTTTTAAAGAAAAAGGGCAGGGTGGTGACACCTTGCCCTTTCGACTGCAGCGGCCGCTACTAGTATTAATATGCGCGCAGCGTCTGGAAAACCGAGGCCAAAAGACGTGCGTCTTTGATGCCCGGTTGCGACTCTACAGCAGAATTAAAATCAAGTCCGGCGCAGCCGGTTTGTGCCGCTTCCACGCAGTTCTGCACCTAAGCCCCCCGCCAGCAGAACGTTGCCAAGCGATTGACCATTTGATCAGTGACCAGTCAAAACGTTGCCCGCTTCCACCCTGGCCGTTGTCTAAAACATATTTATCAACGTGCTGAAACTCGCGGGCGGGCAGGGTTTCACCGACGCTTAATGCTTTCCAGATGGCAACATGTGCTGGCAGAGCTTCACGCAGCGTATCGATATACAGCTGTTCTTCATTACCATGCAGTTGCACTGCCGCCAGCGATAACACCTTAGCTTTGTCCACCACATCGGCAATATCGTGATTGCGGAACACGCCAACATACTGCAACGGTGCCGCAGCCATCACTTCCTGCGCCTGTTCAACGTTGACGCAACGCGGTGATGTCGCAACAAAAATCAACCCACCGTAAATCGCGCCCGCGTCATAAGCTGCTTTAGCATCTTGCCCACGCGTCAGGCCACATACTTTATTCTCACCCAGCAACACCCGGCGCACGGCGGCGTGCAAATCGTCATGGGCCATCAACGCCGAACCAATCAGAAAACCGTTAGCGAAGTGGCTTAACTCGCGCACCTGAGCGTAAGTATTGATGCCGGATTCGCTGATTACCGTCACGTTGTGCCCCAGTTTCGGCGCAAGCTCGCCGGGGTTACAGGTGCGGAATCAATCGACAAATCACGCAGATCGCGGTTGTTGATGCCAACGACCTTTGCTCCCAATGCAATGGCGCGCTCCTGTTCCTCTTCATTACTGACTTCGGGTCAGCACCCCCATCTCCAGACTGTGAGCGACGGCGGCAAGCTGGCGATACTGGTCGTCATCCAGTACTGAAAGCATTAATAAGCAGGCATCGGCCTGGTAATGGCGCGCCAGATAGATCTGGTAAGGGTCGATAATGAAGAATATCTTTACATAAAATCGGCTGCGGGGCGATTTGGCTGACGATGGGGAGGAAATTAAAGCTCCCCTGAAAATATTTCTCATCAGTCAGCACCGAAATTGCCGAAGCGTAATGTTTATAAATGGTGGCGATGGTGCTGAATGAAATCATCACGGATCACGCCTTTTGACGGCGACGCTTTCTTGCACTCCAGAATAAACGCCGTGCGCGCACCCTGTAGCGCATCATAAAAATGTCGCGTGCTCGGCTGAACCTCATTCTGAAAACTGGCCAGCGGTTGCTGCTGTTTGCGGGCTTCTACCCAAATCGCCTTGTCTGCGACGATTTTCGCTAAAACGGTTTGCATCATCTAGTATTTCTCCTCTTTTTTCTCTAGTAGCTAGCCCGAAAAAAACGGGTATGGAGAAACAGTAGAGAGTTGCGATAAAAAGCGTCAGGTAGGATCCGCTAATCTTATGGATAAAAATGCTATGGCATAGCAAAGTGTGACGCCGTGCAAATAATCAATGTGGACTTTTCTGCCGTGATTATAGACACTTTTGTTACGCGTTTTTGTCATGGCTTTGGTCCCGCTTTGTTACAGAATGCTTTTGATTGAGCGGGGTTACCGGTTTGGTTAGCGAGAAGAGCCAGTAAAAGACGCAGTGACGGCAATGTCTGATGCAATATGGACAATTGGTTTCTTCTCTGAATGGCGGGAGTATGAAAAGTATGGCTGAAGCGCAGAAAATGATTCCCTGCTGCCGGGATACTCGTTTAATGCCCATCTGGTGGCGGGTTTAACGCCGATTGAGGCCAACGGTTATCTCGATTTTTTTATCGACCGACCGCTGGGAATGAAAGGTTATATTCTGGATACCACTTCGCGGTCAGGGGGTGGTGAAAAATCAGGGAGCGAATTTGTTTGCCGACCGGGTGATATTTTGCTGTTCCCGCCAGGAGAGATTCATCACTACGGTCGTCATCCGGAGGCTCGCGAATGGTGCTCACCAGTGGGTTTACTTTCGTCCGCGCGCCTACTGGCATGAATGGCTTAACTGGCCGTCAATATTTGCCAATACGGGGTTCTTTCGCCCGGATGAAGCGCACCAGCCGCATTTCAGCGACCTGTTTGGGCAAATCACTAACGCCCGGGCAAGGGGAAGGGCGCTATTCGGAGCTGCTGGCGATAAAATCTGCTTGAGCAATTGTTACTGCGGCGCATGGAAGCGATTAACGAGTCGCTCCATCCACCGATGGATAATCGGGTACGCGAGGCTTGTCAGTACATCAGCGATCACCTGGCAGACAGCGATTTTGATATCGCCAGCGTCGCACAGCATGTTTGCTTGTCGCCGTCGCGTCTGTCACATCTTTTCCGCCAGCAGTTAGGGATTAGCGTCTTAAGCTGGCGCGAGGACCAACGTATCGCCAGGCGAAGCTGCTTTTCGACACCACCCGGATGCCTATCGCCACCGTCGGTCGCAATGTTGGTTTTGACAATCAACTCTATTTCTCGCGGGTATTTAAAAAATGCACCGGGGCCAGCCCGAGCGAGTTCCGTGCCGGTTGTGAAGAAAAAGTGAATGATGTAGCCGTCAAGTTGTCATAACTCTAGAAGCGGCCGCGAATTCGAAGAAACAGCGGCCGCGAATTCCAGAAATCATCCTTAGCGAAAGCTAAGGATTTTTTATCTGAAATTCTGCCTCGTGATACGCCTATTTTTATAGGTTAATGTCATGATAATAATGGTTTCTTCAACGTCAGGTGGCACCATGGGAAATGTGCGCGGAACCCCTATTTGTTTATTTTTCTAAATACATTCAAATATGTATCCGCTCATGAGACAATAACCCTGATAAATGCTTCAATAATATTGAAA
+
::----9675233((('+**(56650229A3*(((=82.,/==?77;76542/.-*,133<C@A@HDBDCBJFGJJIHJIGFIIGGFJHJGGJJJJGJHJHJE<<<;>?:984//01.,++((),*+)201341++BAAADF@IJJC;6664770.(#$#$'%&'/4::;:CHB@AACCDEHIJHEJJIJJJJCIHGJJECFD.../JGHJJJHIJJIJJHJJJECBJJEGFGHJJJHFIBJJBC@?A?=:346AJDAB?>7778;44444338<?@44::<0+++,=;=JJEDJED634A10000EDEFEJGFFIHHEGCHEHIJJ??>?JEFGHIJJJJJEBDD4442211338:;<=????FEGJEHEC@@BJJ>=830135+%%%%%'**'&&,-.,46..//46-()4*''&'''/.)*/../+*+((((@BAFDIJJFDFDFEJGJ??=>JJGH><=?@B???HHCEF8;77JJHGIHJHJGGCB::<96((&&(*&&&'00((')+''8G>==AJGJJJJJHGHFFFGJJJJJJIJIHGBBADJDECE<<<=BCFDIJIIGGHFEA<<DBEDJFEEGJEJIJ>>>=>322453>:.?>AADFGCEHHJIJGEIGJJJ?BCBC<4.+*&&'&$%&&&&11149:;<>>?=<;4...0241()4DDHJCDGFEBAA@BC>@>/,(%)()//0;>?@?GH@@==65/-.//...;;CDDE9765*'''7AEIFGEIIIJJHGJJIJGJJJJHDEDBHJJJHH11119BB@BC32--..ACJJHHHJHIJCD@@DB?>??BAC@62&%&&++-11445BAB:889@FDHD@A<:;99946111,0239::::<BBAA==5234443---6;:92--.0')49>=>DDDFFGB??,+=4334570//09<,,,*+++'''455?AEJDEJJJJJJHGEEGCA@BBB>>>GHJHICHGJHE?A=@<FF<80.021-.@BCCCCCHGCBCD@ACIJIJGGEAA@0///;9,+*.**:8:<7677>>:;>6655><@CABCDJJJHJ@@AACBD@AA:6323,(()/,+,4<?>IFCEC8889HJHDF<::9=DBGJECCB0&&(((459?@AGGJFJFHJJJJHJ:99IIFF<;;=CFGD@BB@A@@...**(&(-5@CDJJJGJEGFIDEDJJGGJJGGFJCEEBFEHFJJJ752%'''+&&&'),+)'''-.--)*++643.+'%&#$(>>BEHFJGJF7667JJJEHG<<2/677BC@BIEEJE@BFDDJHDEJIJEC?ACABBCJD:9843)))****JACCEBDDECFDBAABJJJEIJJIDEFEFEEIII;:<JJJJJFJGJEDFG?>>?BJJJFCEHEJJGJ>;::58334/00000---.<6:;;<DA@.-,-6?EJJJFGIFJHDEJGJFJJJEFFJJJHFFGIIGHFDGHJJGFEDJHFIGHHHHFG@EFJC@@=988:JGFFB@9?>11202))))1444*'&*(''''99;>JJHFJC45<;>>>8334:;BB=<@<::898665567755444568:9:;8885.../77<;9:<;9877889977679:51113:<=7764455261033899986:99:8779:;>=><;;;:;875)))*5<;;;9:::<<<95556987666:97657757:<9767440.)&&&&()*,,,0//3676569::9999867777755558787799<;9656541021++**----2669999:;::76867688:<<A@=;::999::7656667433235565223356789:8:52224776657::;;=;;::99<<?:777;===;<77558887767::>?3211567777:9;=>0//056;;=<::6111010015,,,,777.,-89875432336;>=;:99889:9899::::9;<=@A=:99988878888888777778;:5455/*)'+++++13663334;;<<<==<<;94/.0***+5469898:99:;;99;@552/.''((5<<?>;;::;<<;;:::;>=;:;99**)&%&'*+-'&&&)10288;99:?<77:66;;8854440154934;;;>8890=;;::=BAA?:::8999;<<;==<<9999;:866677/019::;?C><;;>=<<<;;::::87/..--/,,-..../6679<=;<<><:;;:;::<;88?B?<<BA95,,,489;:;=@?>97779899<;;::@<>>655533246:;;<=<:;:;<<<;<<=<<?>=<;<;<<<<<;;;<=@>===>;;===<<<=;;;EJJJJJGJJJJIJJJHHGIIJJJJHJJJJJJHIJIJHJJJJJGDA?FEJEJJJ6666EDD4445++++DFECDGJHFFJJJJJFJJIJEFJJHJDJGFJJIIJGFHJJHHJJJJJJ>+++++++ADJIIFFEJJJGGJHGHCDF@=<9:667HJIDJHJJJJJJIJJGJJIFJHJGJJJJJDC?=7740-,-1/...6DDCGEJJFJEDCADBCIDEJJJJGJGFFFJFFIIFIJJJJGJJB=<;=<@A>CB@BAAA===<?@=899FGDGIJEJGF;210256433....4EJJEEJGJ////7--01;;<:7'''')&&())'''(.4478;DED99911115,,&'&%%%+)-1/./.022-**)****@EIEEBAA??HFBE?AB;<@@EI@@??FJIIGJHJJJJJGJJHGGJIJJIFGHIJGDFDJJGJJGEJFJJFDJJIJJJJIJEHJJJJJHJBDGGJHEJJJGJGAA?>CIJFJJFGJJGJJGJJFEAAAAD5339>;:.--''41134AA@CFF@?JJHC0/,*+1'''%''&'&&(()()''856DD@?<<<;-('((54457779:;<<=74333666<B<@@@GH?@@A@AAAF@AJJJJJJGJHIIIJJJJDACEIFGJJFIHJHI===<<<<:3'''?AAJDEFGGJJJJHHJJHHJHFJGEJJ;;;<FEFIF?@>CIJEHFFJFEIJHHHHABJFEFDGCDDBD?;:6541*(.+++15B@?>@FIDECCBDJJCBCCIIJJIJJJJFJDHGJJJJJIHIJJHIJDA@ABEEJHJJFJGEJJIJJGJGIFJJCB@@HJCFDC:66JDB=<==E333AC?@ADIJEECGDJJEHFFIGJJHCDBF=53))**>E><<<=??EC@@;<=<....,,--3-+;=:;<:A@@BCEFJFGJHJJJJJFEIFFJJJHHDF,++''&(/6799A@=<=@JI<<8*++,122289<CEGIJJHJGEJJJEB:<BJJIGHGFJJJJGJJJJJGJJJIJJJJIJJJJI??>>.--'(((*,,--BCEIJJHJHJGIJJIJGJJJJJJJJJJIFJFDJGEDGE@=<876<DJHHHJJJJGJJJHJJJHFFFJJJIJGGJJIJJJJBECB<<@@FE?A<;AB@BCCJJJJJJJGJEGF;557<>IEJJJJIJIJJIJJFJJJJJJFCDFJJFHJJJJJJ;;:;A<=?JEJIJJGIGJIJJHJJIJJJJGJJIEDCJJJJJIJJJIJJJEIHIGJJJJIHJIJJHFGEJJJJIE=:9++++434+++7EJHFIIJIHJJJIJHFGGFEBBABDCJDGGEJJ<:8@3HHJJJFJIE=FFFCJGJIJJJJFJFDEB?87,&--,0,,<EFBJJJJHFJJGGJHJJEHEDFEJJECEA=;;>87779?EECDJFJJEFGDIJ>>>?E////JJFJJJJJJJIJJJJGJJJJIGJHJJJJJJJJIHGJGJGJJ=GJHFGFEJJFJBAA;EBGD@BDGA???JGEJFJEFFFJFJGJHGHIB>?9888?CHDDEEG;/.(%%(,-+&,****,)&&&()*0002:::=))))2224:::;FEDIJABAAFDBFFHFGHJ>=>ADJHIDHDCC=IFJGJJGGJJA@C@JJEJJD>.A966>786548B?<6:80,+('''&&)-018<>HJJGJJJJJJJIHJHJJJIJJJIFHJEG@C5558886***,GJJGHJJJBCBDJJJJJIJJJ?>?---,,,.8999@DFA@@AEDC>(((%)))8//.,./19788:GFIJJIHJHFDCBB<<<;C70/7/--,,/41>AEHJJJJJHJJHJHJFGGJJJHIJJJHHJJE@??;<<CCGJDDFCD@@>=99.-178:CCEJFBFE;=C<=JJJHJHDBBAFECEEEJFEEEDCGJGJJJFJJJD@55.+++)(&%%%$$##%&&''&&&$%')5>;6666:99?DE@@>><;CBC@@CJFJ4333EFGHJD?;<DFFCIHJJFDFJGJJIHHJJJGGFIGEGHGJF::DDB@?444344533///////;@E>;;;>@?<:8988BEEGFIJJFJJABA>???-,,,+))(*,,230*5116688--,-89667=CDBBBJIJHJJJJJJJJJHJIJEIJJJJJJJJIJJHJJJJJJJIGJIIJFJJJFJJ:9<204::JFJDEE<;;;:8874(&&'/67@@>==@IHEFDEFFJJJJFHEHJIJJJJJGEIE:=JJJE@A<:886(((*,6<<EJIJHJEJJJBA@AHJJJJJJFFJJEJDJJD@@CBJJJHEJGJBDCBC?=223<?>>;7678FDFJJJJJJIGJJJEIJIJJGFJJJIHHFJJJGGD?BED=<;<AJDG99;;;EA4444FGHJJFJHJJJJJHJ?@JJJJFGB<*('&&&&'125863015248CFBACB<:8.()/49<ACFB:JJJGHIGHHEJJJJGJEECCCCDHJFIJJJJHJJJI6667BBAB<<;<JJJE??@@GHJJHIIJIJJJJJJEBBCIJEHJJGJJJJJJFCA2/)),--'&'&%',-8850.6*23;JFGD9989:8??BJE7/GGJJJIGJJHJJHGJJJJGHA?<;@>>AAGJFJJJIJJFJHJJIJFHJJJJJJJ<==>IGJJJFBEGGJJJF@EBBGJFJGJJCD10-,,+)'&%&,*&(CCFJFFCADJJJDBC?@?>>660*()(&(&&((*++++/223@899>EIEJJFJJJHJHIFGFDJBGE?JG77658A<;;;76***889>=>EJGGIFJJJHIFGCBB655222358:&&&&'-,)571128@?....>=BFCC@E@@DJJJIJJJJJJJJGJHJIJIJHGJA@?@@986233577:6;96668A@@DHJG>>>@B>>=91DBB3224=88/./....3333FGEHFHHIFIJGFJE;==J?1112*)))-//5;6*++6<<<@IIJJHJJHJJIHJJHJJJJJJJJJHC<6551.000--,+***-::==?@JJFEIJFJJEIEEEJFJIIJJEEFIGJJGCDHABEJIIGHHFBEB?ACDIDE9899>>JCJJECC@?GBDJFE>===DH88744421242223EIJJA>=433,,*,4@:;;BJJGIGJJJGIDIJEJFJHJEGJJ42?==>JJIGHGHJFDFHJJJJJJJJEC@>=??JDCHJIJIJJJB=?JEDDCDJJDFFFFJGHH:999D><<DIG?+'''2%%$$+,2=CEJJJJJHJED>94,))%%(*%&&&&<<JGEJEGJGCDHDJH99400/555*+++9-***34559C***)**)-01))/-./5.+))*1//2/)-/CH??==HJGHJIJJFAC?<C?:::DEIJJA=4=:;;;BC?55(((*+./5CBCEHJIJJJHGEDEIJJIIJIJJGGFFJFIFJCCCAFDFHFDCBCA9'&&)*599GHGHIFJGJJJH??99;;A--,-9<;;544;>@D:>@=>>?DGGIJJGEEFDDFIEFCDBGEI@?>>BJFACDHHFJJIEEECCJGGJJJJJJIJIFIJIJJJJIGEJEEFJB877<G=<2))))).'&')(),++.-+067:=JJEJGEBBABDJJJJJJIJFHHIFIGHEJJJJGE@AFJIHJGJJJIHHJJJEIIFGC?;))4***78556AFDIFJJGJJJIJJFIIJ>>>AEE<;/,,..
@Glass_T7V_7_D3_12_4_9
CGGTGGGAAGCGGGCAACGTTTTGACTGGTCACTATTTAAATGGTCAATCACTTGGCAACGTTCTGCTGGCGGGGGGCTTAGGCGCAGATAACTGCGTGGAAGCGGCACAAACCGGCTGCGCCGGACTGATTAATTGTTGTGCTGGTCAACCGGCATGAAAGACGCACGTCTTTTGGCCTCGGTTTTCCAGACGCTGCGCGCATGACTGCTCCGTAGCGGCCGCTGCAGTCCGGCAAAAAAGGGCAAGGTGTCACCACCCTGCCCTTTTTCTTTTAAAACCGAAAAGATTACTTCGCGTTATGCAGGCTTCCTCGCTCACTGACTCGCTGCGCTCGGTCGTTCGGCTGCGGCGAGCAGTAAAGCACTGGAAAGGTGGTAATCTCGAGGTTACATTGTCAATCTGTTCATGGTGAACAGCTTTGAAGTCACCAAAAACTCGTAAAAGCTCTGATGTATCTATCTTTTTTACACCGTTTTCATCTGTGCATATGGACAGTTTTCCCTTTGATATGTAACGGTGAACAGTTGTTCTACTTTTGTTTGTTAGTCTTGATGCTTCACTGATAGATACAAGAGCCATACAAGCCTCAAATCCTTCCGTATTTAGCCAGTATGTTCTCTAGTGTGGTTCGTTGTTTTTGCGTGAGCCATGAGAACGAACCATTGACAATGATACTTACTTTGCATGTCACTCAAAAATTTTGCCTCAAAACTGGTGAGCTGAATTTTTGCAGTTAAAGCATCGTGTAGTGTTTTTCTTAGTCCGTTATGTAGGTAGGAATCTGATGTAATGGTTGTTGGTATTTTGTCACCATTCATTTTTATCTGGTTGTTCTCAAGTTCGGTTACGAGATCCATTTGTCTATCTAGTTCAACTTGGAAAATCAACGTATCAGTCGGGCGGCCTCGCTTATCAACCACCAATTTCATATTGCTGTAAGTGTTTAAATCTTTACTTATTGGTTTCAAAACCCATTGGTTAAGCTTTAAACTCATGGTAGTTATTTTGGAGCTTCATTAACATGAACTTAAATTCATCAAGGCTAATCTCTATATTTGCCTTGTGAGTTTTCTTTTGTGTTAGTTCTTTTAATAACCACTCATAAATCCTCATAGAGTATTTGTTTTCAAAAGACTTAACATGTTCCAGATTATATTTTATGAATTTTTTTAACTGGAAAAGATAAGGCAATATCTCTTCACTAAAAACTAATTCTAATTTTTCGCTTGAGAACTTGGCATAGTTTGTCCACTGGAAAATCTCAAAGCCTTTAACCCAAAGGATTCCTGATTTCCACAGTTCTCGTCATCAGCTCTCTGGTTGCTTTAGCTAATACACCATAAGCATTTTCCCTACTGATGTTCATCATCTGAGCGTATTGGTTATAAGTGAACAATAATACAAGTTCTTTCCTTGTAGGGTTTTCAATCGTGGGGTTGAGTAGTGCCACACAGCATAAAATTAGCTTGGTTTCATGCTCCGTTAAGTCATAGCGACTAATCGCTAGTTCATTTGCTTTGAAAACAACTAATTCAGACATACATCTCAATTGGTCTAGTAAGTTAATCACTATACCAATTGAGATGGGCTAGTCAATGATAATTACATGTCCTTTTCCTTTGAGTTGTGGGTATCTGTAAATTCTGCTAGACCTTTGCTGGAAAACTTGTGAATTCTTGCTAGACCTGTGTAAATTCCGCTAGACCTTTGTGTGTTTTTTTTTGTTTATATTCAAGTGGTTATAATTTATAGAATAAAGAAAGAATAAAAAAAGATAAAAAGAATAAATCCCAGCCCTGTGTATAACTCACTACTTAGTCAGTTCCGCAGTATTACAAAAGGATGTCGCAAACGCTGTTTGCTCCTCTACGAAACAGACCTTAAAACCCTAAAGGCTTAAGTAGCACCCTCGCAAGCTCGGGCAAATCGCTGAATATTCCTTTTGTCTCCGACCATCAGGCACCTGAGTCGCTGTCTTTTTCGTGACATTCAGTTCGCTGCGCTCACGGCTCTGGCAGTGAATGGGGGTAAATGGCACTACAGGCGCCTTTTATCGATTCATGCAAGGAAACTACCCATAATACAAGAAAAGCCCGTCACGAGTTGTTCAGCATTTTATGGCGGGTCTGCTATGTGGTGCTATCTGACTTTTTGCTGTTCAGCAGTTCCTGCCCTCTGATTTTCCAGTCTGACCAGCTGGGATTATACCGTGACAGGTCATTCAGACTGGCTAATGCACCCAGTAAGGCAGCGGTATCATCAACAGGCTTACCCGTCTTACTGTCCCTAGTGCTTGGATTCTCACCAATAAAAAACGCCCGGCGGCAACCGAGCGTTCTGAACAAATCCAGATGGAGTTCTGAGGTCATTACTGGATCTATCAACAGGAGTCCAAGCGAGCTCGTAAACTTGGTCTGACAGTTACCAATGCTTAATCAGTGAGGCACCTCAGCAATCTGTACTCTCCGTTTAATGATAGTTGCCTGACTACCCATCGTGTAGATAACTTGATACGGGAGGGCTTACCATCTGGCCCCAGTGCTGCAATGATACCGCAACGCCCTCACCGGCTCCAGATTTATCAGCAATAAACCAGCCAGCCGGAAGGGCCGAGCGCAGAAGTGGTCCTGCAACTTTATCCGCCTCCATCAGGTCTTTAATTGTTCGGGAAGCTGGTTGACGTCGTTCGCCAGTTAATAGTTTGCGCAACGTTGTTGCCATTGCTACAGGCATCGTGGTGTCACGCTCGTAGCTTGGTATGGCTTCATTCAGCTCCGGTTCCCAACGATCAAGGCGACCCGCTTAGATCCCCATGTTGTGCAAAAAAGCGGTTAGCTCCTTTCGGTCCTCCGATCGTTGTCAGAAGTAAGTTGGCCGCAGTGTTATCACTCATGGTTATGGCAGCACTGCATAATTCTCTTACTGTCATGCCATCCGTAAGATGCTTTTCTGTGACTGGTTGGTACTCAGACCAAGTCATTCTGAGAATAGTGTATGCGGCAACGCAGTTGGCTACCTACGGCGTCAATACGGGATAATACCGCGCCACATAGCAGAACTTTAAAAGTGCTCATCATTGGAAAACGTTCTTCGGGGCGAAAACTCTCAAGGATCTTACCGCTGTTGAGATCCAGTTCGATGTAACCCACTCGTGCACCAACTAGATCTTCAGCATCTTTTACTTTCACCAGCGTTTCTGGGTCAGCAAAAACAGGAAGGCAAAATGCCGCAAAAAAGGGAATAAGGGCGACACGGAAATGTTGAATACTCATACTCTTCCTTTTCAATATTATTGAAGCATTTATCAGGGTTATTGTCTCATGAGCGGATACATATTTGAATGTATTTAGAAAAATAAACAAATAGGGGTTCCGCGCACATTTCCCATGGTGCCACCTGACGTCTAAGAAACCATTTTTTATTATCATGACATTAACCTATAAAAATAGGCGTATCACGAGGCAGAATTTCAGATAAAAAAAATGCTTAGCTTTCGCTAAGGATGATTTCTGGAATTAGCGGCCGGCTTTGTTCTTCGAATTCGCGGCCGCTTCTAGAGTTATGACAACTTGACGGCTACATCATTCACTTTTTCTTCACAACCGGCACGGAACTCGCTCGGGCTGGCCCCAGTAACTTAAATACCACGAGAAATCCAGGTTTGATCGTCAAAACCAACATTGCGACCGACGGTGGCGATAGGCATCCGGGTGGTGCTCAAAAGCAGCTTCGCCTGGCTGATACGTTGGTCCTCGCGCCAGCTAAAGCGCTAATCCCTAACTGCTGGCGGAAAAGATGTGACAGACGCGACGGCGACAAGCAAACATGCTGTGCGACGCTGGCGATATCAAAATTGCTGTCTGCCAGGTGATCAGCTATAGTACTGACAAGCCTCACGTACCCGATTATCCATCGGTGGATGGAGCGACTCGTTAATCGCTTCCATGCGCCGCAGTAACAATTGCTCAAGCAGATTTATCGCCAGCAGCTCCGAATAGCGCCCTTCCCTTGCCCGGCGTTAATGATTTGCCCAAACAGGTCGCTGAAATGCGGCTGGTGCGCTTCATCCGGGCGAAAGAACCCCGTATTGGCAAATATTGACGGCCAGTCAGCCGATTCATGCCAGTAGGCGCGCGGACGAAAGTAAACCCACTGGTGATACCGTTCGCGAGCCTCCGGATGACGACCGTAGTGATGAATCTCTCCTGGCGGGAACAGCAAAATATCACCCGGTCGGCAAACAAATTCTCGTCCCTGATTTTTCACCACCCCCTGACCGCGAATGGTGAGATTGAGAATATAACCTTTCATTCCCAGCGGTCGGTCGATAAAAAGATCGAGATAACCGTTGGCCTCAATCGGCGTTAAACCCGCCAGCCGGATTGGGCATTAAACGAGTATCCCGGCAGCAGGGGATCATTCTGCGCTTCAGCCATACTTTTCATACTCCCGCCATTCAGAGAAGAAACCAATTGTCCATATTGCATCAGACATTGCCGTCACTGCGTCTTTTACTGGCTCTTCTCGCTAACCAAACCGGTAACCCCGCTTATTAAAAGCATTCTGTAACAAAGCGGGACCAAAGCCATGACAAAAACGCGTAACAAAAGTGTCTATAATCACGGCAGAAAAGTCCACATTGATTATTCACGGCGTCACACTTTGCTATGCCATAGCATTTTTATCGTAAGGATTAAGCGGATCCTACCTGACGCTTTTTATCGCAACTCTCTACTGTTTCTCCATACCCGTTTTTTTGGGCTAGCTACTGAAAGAGGAGAAATACTAGATGATGCAAACCGTTTTAGCGAAAATCGTCGCAGACAAGGCGATTTGGTACAAGCCCGCAAACAGCAGCAACCGCTGGCCAGTTTTCAGATGAGGTTCAGCCGAGCACGCGACATTTTTATGATGCGCTACAGGGTGCGCGCACGGCGTTTATTCTGGAGTGCAAACCGCAACCAAAAAGGCGTGATCCGTGATGATTTCGATCCAGCGCGCATTGCCGCCATTTATAAACATTACGCTTCGGCAATTTCGGTGCTGACTGATGAGAAATATTTTCAGGGGAGCTTTAATTTCCTCCCCATCGTCGCCAAATCGCCCCGCAGCCGATTTTATGTAAAGACTTCATTATCGACCCTTACGATCTATCTGGCGCGCTATTACCAGGCCGATGCCTGCTTATTAATGCTTTCAGTACTGGATGACGACCAATATCGCCAGCTTGCCGCCGTCGCTCACAGTCTGGAGATGGGGGTGCTGACCGAAGTCAGTAATGAAGAGGAACAGGAGCGCGCCATTGCATTGGGAGCAAAGGTCGTTGGCCAGTCACAACCACAATATGCCGCGATTTATCAATGATCTCAACCTCTACCGCAGAGCTCCGCAAACTGGGGCACAACAGCCGGGCTGTCGCAAATCCGGCATAATCTTTACGCTCAGGTGCGCGAGTTAAGCCACTTCGCTAACGGTTTTCTGATTGGTTCGGCGTAACGTCTGGCTGACGATTTGCACGCCGCCGTGCGCCGGGTGTTGCTGGGTGAGAATAAAGTATGTGGCCTGACGCGTGGGCAAGATGCTAAAGCAGCTTATGACGCGGGCGCGATTTACGGTGGGTTGATTTTTGTTGCGACATCACCGCGTTGCGTCAACGTTGAACAGGCGCAGGAAGTGATGGCTGCGGCACCGTTGCAGTATGTTGGCGTGTTCCGCAATCACGATATTGCCGATGTGGTGGACAAAGCTAAGGTGTTATCGCTGGCGGCAGTGCAACTGCATGGTAATGAAGAACAGCTGTATATCGATACGCTGCGTGAAGCTTGTGCCAGCACATGTTGCCATCTGGAAAGCATTAAGCGTCGGTGAAACCCTGCCCGCCCGCGAGTTTCAGCACGTTGATAAATATG
+
($$$'%%5775546059:@CFEGGGJIJJJJGGJCAA''((7?@CCECD?////35?AAA>>?:;::<<BA:=333313+))**7>11120000,**+/34642*(('+*)*(((&%%%%%%)%'%(*+***%&&&&$%%'&%$##$###%&%&%%&&%$%((*-589;;<<?>=---.5-,,(/+)'&&'(8?HGFJEFA>0.(%%%%'1-.-.5JJJJJIGJJGJJG::;FIIBGDHJJIJJJHFJJJJJJJJJJGJGFJIE>BJJHJ878A>=@ADC<99:<JJHJCIDFGHHIJHFGJHJJJGHJJJJIGJJJJJHJJJJHD?>JJJFDDCDGJI>>>?JGJJIJJJJ=<<=%%%&%'&%$$(&%$%&&%%&%'&(()0/0>@EEFGGJEJJJ>+++,BAABADF<<<AFJJ<<<=JJ=21'&&&(0/66CCCBCBDCDHJJGJBBJJJJFHGHJEJHJJDCDF@ACIJGJJJJ8))=>:40168AE;:::7779<==AFJDEDJJJJJEFFDDGDGJJFJHIEJJJJIJHFJJJ@BJIBFJ556DEGFJHJJC@80066<?>5445=+('%().,.('''('')*(&'+,,,.<>:;EEJHCHFEHGJHFJJJFJFDCCDDIEGDJHAAA@<:ABIBEBAA??@BD@8721227667;410*)&&')2222>===DDFJIJJHHJJFIJGJFJJIHJFF8888FCCGJFBFFJHFFDHJIGBGHHJDDDDEJEJHIJGJDCBCJ>>==<=;B@463);:;;BGJEJFJHJJFCGCEJJJJGJJJJJHJJJJEJJGJJHJJJJJJFHJGBBA@11111G@==??FJHJJFJHJA31,1A:>=9;88875423EEJJJFJJJFCGCDCDBB1111GGFHJGIJ3222GJFFDCDB@@>=;;;;?AC@CCDBFFEDGFIGGIGGIFIIHJDJFDCBDHGGFFJE<9CHAJJHJIFIICFGFDEGIJJGGGDGGFFH@AA640.)'%)%$%(.''B777/////73**(&&(&%%$$)22<HDEAABBJI989;@665,,,,35677@>?>@EJDEEJJJJEIGDFA@B@FI521.*''?ADADDDEEIJJHJJEIFJJIJIIJCDFDDDEJJEGDFJDHDFFFEJIJJCGHJEIHFFDIDCCFD7366DFEEDCJFFGJJEIJDIGFJJJEHHDJJJHJJJFGCG?=B=B:0/.&&%%'&((((2?C556?>?DBGJGEFEHJB::;=CIGJGCEDDJEHDDEFJHJIBCEEFHCCECDD?BB@EJJDHJJIA@@99CFHJHHJJJIHIHGJJJFBD/++2,++,014=5320-))*)))02765583899:CGJJJFJHFGGJJJJJJJJIJJFJFJFFJA400335E<<;<BCBBCAECFIEIED=;>6556))))&&&)%%%)*)0124543'ABCCFDHJJC>=A@???JIJJH:5579=>>>>>>CACDJGEEDJHHGJJIJGDJHFJIHJJHJDJ<A?1301=?JJGJFJFGHHDFEHFGJIJIGHIJJGJEJJJJJJJGFFJIFJJCCBAA?BDCFFJJJGFEDCBCBF94%%%%%%%/3EAB@AFGFJ=<::;98;<:;;<AE@???@@EDBFECJJIEFIFFEBIIIF<=:B9;;;=>?CEFJJFIJFJEDEIFJJJJI@>?CA?=:+<@>BDIGJJFE;9----3.--*+.-,,011**+*55??@;B8:<=EEHDCGHBDB@@979:@CJJJA@@FDJA@?.55@CGJGFFFIJJFIJHIJFHIFJFFCB@B:::;>>GGFGJCC=<ADGH;:9:557=??>C@:4634DBGEGFJFA:::8/+*'6=?BDCCBECDGFDEDGEFEEJJJJJJEJ?:;::;<,**+//78DJEJIJEDC*))IC;:8989=)8CJJIJJGIEHHIIC'&&)&&'*365.8:=>AJFFJFCBBGJFGHJJGHGGGEEE@B>G<:865567CCCDCGD@??@JHCDB@CCDABAADGB@CAB?0//874320110//,--6668<=@B==DEEDFFG655*%&*((,776/..1489:6555>>BCFJIFJJJF@,''')'')*(((+;=DJBBAAGJDGFJJJHJEEEECA@B9,+.,+,+)'%%$$%$$%%$$$$+*+33EHFJIIIJ<;;;DJHJJJJFEJJG@99225=IEEJJJJJJJJJJJGHGD====:A==BEBFCA<3338><;<<5/''(-/2/..0&&&&,15DJJJJJJJJHJFFECBIHJGDEEJJEFCAHJJIJJJHJJJJJJJJIJJGHJJHJJGJIJF<8HJFJIJEHIFEJFCABA?20//5DH@>>?GEBJHJJIJJJFJGF?9JJJHJJJJA>==?JJHIHIJIHA<:;<IGJIJHJIJJJJIJJJJJJIJFDDCAJED@=55555576545///9978---->0././39??9999FJJJEC?@>BBACECGGA:>??CBCIHJJB7767&&()///0::9-)&%%&%&&')&&&%$%&')*,,,-5445,+*-,+'&'*533450///*&'*++(().0+,(,62233?8999;<@D977;CDBB555585122')%$$$%')'')*7;><>776889CCAFGFGJ999;JHHA@CGDDDDGEJJJGHJHFDHEECH@ABCGGJEIFBH73..,..115..-22379571((-,/1.//<<1+**(&&(:A766%%$$$$&$%%-..1892100C?BA;:;;>FEBADIFJFGJBBABGJDEBHHJC=99:JJ>==7777C?<;*))&&&%&&%&%*,,1////@@??JCCCDEJJFJJIGJJJHG++++>=>>E)(()*'&&&$%%'(0>CCIIJHJFIIHJFJJGEFJICJJJEDGEBC50110EGE@?::9867:<DCCCBDJF;668::>>;:9-,,-6422=<?=55446@?<<::;//.,,,,--.56@EJJFEFJJGJJJHJJJJJHGH<JFHJJFE8:>CBA@AFJEJJIDA*&&&244454(((877776::9;5235567::8:9997'&&%&&&($%$$$%&'&%$$%%$%(()('**,778><HDGGJGJJIIFJGJIGJIGIJJJJIJJJIJJJGJJJHHIGJHJJGGJJIFFDFDFI-,,,BC;88AJ:7'&&'>?GJGIJHBCC;>>>8413244@HBCBC?>>>;5434>J?B?:89:?883((((&&&'*/.*8??BHIEJJGGEBFFDDEECGGDEJB?>5555/...981/DCFEGHAJHFCCBGF@>7779;>JJJGFIJJHJHEJGJJIFJJIDJGIJJJGHFJJJJJJEED????/,-:9JFDCCEFJHDIJGJJJFIJEJIJA@@@JJJJJGEJ=<;;>??JJGDCEGFFHGDDHJJJJIJIJJFIJJJIJJJJJJH5556----EBF-1,,B@<;::E====5DJIIICC>=??EJE@A:9865;??<>=:62/0/./../55@>@@ACC;;<=EB?4454;<:9:;GFDFGEFFEFJFC??A@BHE83358:=?ABB>=''''9>@?>;8=@DB?=<;;'''',/34:55=3%%%')(+,,((++('(&*4/9@AB;877<JJID>??7DCCEDCJFGCEHJJFGJGJJJJGJJJFJDECEJJIJIJGJJJEDFJJHJJJJJJGFFFJFJCCCDE>?@>JCCEBD@&&&%####%()/---(2+,0.+))(&%%&(+/)01../08;;JJFIJFIGJIJJJJJHJJJHJGJGJJJDBBCCBDGCJJJGFJIB?+**+IGH@?>?C==@EJJJJJJJIJJGJEFIGJJJJFCEEFB5440/+)++,<99;;HJGCDDDJHJGJJJGGHHHJIJHJIJJIGJJJEHHD;;:222----<=BCJGIJJJHJJJJGJIGFIJHCABE@99:EDDAA?;:78:<??BJD::::4,,.32))%%%%(,5>=BDDCA++++::B=3@>?ACBA::8566;>>>A:9:;<:::56ACEGJJIJGFJIADGJFFD?DCCCDIJGJCEFEGJJJJJJJJIJHJJJJJJJJJHJJJGFHJJHJJIJJIDJH<@BD?3@J8488FJHFJJJGIJJFFJIJJIIJHJJJJJIJJIJJHJJJJJJJJHIGHDD1000<01.*+++32)'%%&&&19BFEEDA777675..-(&&&&('%&&%&&++,678CEGJGJIHFJDFBFDB@B(''1=:68;@<<:;77HJGIJ>=<'''':?<<9:1;=>BE?AGGDEDFIJIFJGBCB*)(()=9;77<@HDJJJJJGGED<877822*(((*-87,,,,5754./.0.-/44=CIBE@@;;GFFGDJDJJE4)@J>>@JGJ>>=>>>>;;87797655679;;;;2222/+,/,,**,,+......20003;<736*'(=;=??@C@C;;8456BHG@@?AJJJHJFJGJJHG@?;8,%%&(((4((7HJGJIJJJFFEIJGGJHJII988551/01/210/''((;=BJHFJHJJJHJFEJJHJJJIJJJHBJFJHJJHDBJJJJJJJJIJIGJHJIJGJGJJIJJJHCCDCD<<<<JJGIFGHJIJJ??>EJD<8//./10.(*,->FEJJJJJJJJGJIIHJIJHJJJHEJJJJJJJJHFJJJJJJGIJFJGJHJJJH;88877112=>>AJJJJJGJDHDEA??@JJDEGGABD651&&&&'*?=:<EJ=<<=FGHJI1-.+'/.+++036<DA@BBBEFJIJJIEJIFJID66>=<;:A2-)%&%$&&'&'&%%%((*;=>96555HFHJJDBICJJJJFJDFFGIJJJHJJIIJJIJFCDJJHJIEHAC?JFFBCCJJIECG?>1&&&,0:<BFJFJJJGBA6579:CJDEFGIJJJFJJJJJFJJJGJJ98721115945545<0/.-(%$$%&%%&*((&+0;GJIFH=99GGJF>>><E?66332EJ7557))347?B9JEJJEDFE6666D<<9878:BA@BBFGGIGHDC44;8:700/.?GHACEABAB@?;32/('&%$$###$##%'*./,137663268>@@A@.@ACDD@?/1-)()+32226768BDJCCB?AACIJJJHIJJJJJJJJIJJJDDFEBA@AJJJJHJJJJJJGJJHHFGHIJIJHIGJ:87BEIJGHHJJEJIHJJID77@=42)$$$$$$/34==GFJJJJFFHJJGA=6-++7;:555FB9999<<@?@IHFFE<A@892111?>?DCDDIJJIGF>GG@DFEHJJJHGJJJJJEJFHBJIEGJJJHHC@ECFIFGHJJJJGJJJHJJGJJJJHGIJGJJJJIJEIJJJFHJEJJJ=<<<JJJJHGGJFEJJHHA@?=A<333>?<.,,,00053322211/*)))8:?BDICCABDC<>;;;?JGD>=;<880*'(())*')'$%%$%%&$%$$&&&$$(%%$''()'''%%&%&''+**..+&&%$%&%(*'''&(&&&)&(+./)'%(*''%%&$%&&%'&&'%%$$%%(((%$$%%%&#$&%&(+(058?CCIJGJIJFBC;<<75556///'%%%'((>DFFJGJJJHCAC3333<*))(+''%&&%$####&'()*-.0@BEGFJJJJ6444GDCIFIJJHJGIJECFEF4334<>:::6555A??@BFJ=<878530138B@AD>>EFJJJJHJJDFJEJHJDJJJJJJHIIHJIJJHJJJJJGJJHJHJJJJJJJGJJEFGIJJJJJJIJFJJJJJJIJJJJJGIFJJJIJJ>?BDIHG;::67598889AIJJJJJJJFJJJIJJJBDDBEE?<(('((--.JJHJJJJIJFJFDBDGDCEEHHFEJHGJJJGJJJJIJJJIJJHGJJJJIIHJJJJHDJHJGJDEEDEEBHGHA@<66666769:IJEEDJJGIDFB?>(''(34.&'12::<=<@36:=>+CIIJJHHJJHJJGGGHGIHJJJ><<<GJFIFEHG<@@>>>95.B@AEDH@E<=EIF433265,))))'%
@Glass_T7V_7_D3_12_4_10
AACGTTCTTCGGGGCGAAAACTCTCAAGGATCTTACCGCTGTTGAGATCCAGTTCGATGTAACCCACTCGTGCACCCAACTGATCTTCAGCATCTTTTACTTTCACCAGCGTTTCTGGGTGAGCAAAAACAGGAAGGCAAAATGCCGCAAAAAAGGGAATAAGGGCGACACGGAAATGTTGAATACTCATACTCTTCCTTTTCAATATTATTGAAGCATTTATCAGGGTTATTGTCTCATGAGCGGATACATATTTGAATGTATTTAGAAAAATAAAACAATGCGGGTTTCGCGCACATTTCCCATGGTGCCACCTGACGTCTAAGAAACCATTATTATCATGACATTAACCTATAAAAATAGGCGTATCACGAGGCAGAATTTCAGATAAAAAAAATCCTTAGCTTTCGCTAAGGATGATTTCTGGAATTCGCAGGCACTGTTTCTTCGAATTCGCGGCCGCTTCTAGAGTTATGACAACTTGACGGCTACATCATTCACTTTTTCTTCACAACCGGCACGGAACTCGCTCGGGCTGGCCCCGGTGCATTTTTTAAATACCCGCGAGAAATAGAGTTTGATCGTCAAAACCAACATTGCGACCGACGGTGGCGATAGGCATCCGGGTGGTGCTCAAAAGCAGCTTCGCCTGGCTGATACGTTGGTCCTCGCGCCAGCTTAAGACGCTAATCCCTAACTGCTGGGCGGAAAAGATGTGACAGACGCGACGGCGACAAGCAAACATGCTGTGCGACGCTGGCGATATCAAAATTGCTGTCTGCCAGGTGATCGCTGATGTACTGACAAGCCTCGCGTACCCGATTATCCATCGGTGGATGGAGCGACTCGTTAATCGCTTCCATGCGCCGCAGTAACAATTGCTCAAGCAGATCGCCAGCAGCTCCGGATCGCGCTTCCCTTCAGCGTTGATCGTTCCCCAAACAGGTCGCTGAAATGCGGCTGGTGCGCTTCATCCGGGCGAAAGAACCCCGTATTGGCAAATATTGACGGCCAGTTAAGCCATTCATGCCAGTAGGCGCGCGGACGAAAGTAAACCCACTGGTGATACCCATTCGCGAGCCTCCGGATGACGACCGTAATAATCTCTCCTGCAGAACAGCGAAATATCACCCGGTCGGCAAACAAATTCTCGTCCCTGATTTTTCACCACCCCTGACCGCGAATGGTGAGATTGAGAATATAACCTTTCATTCCCAGCGGTCGGTCGATAAAAAAATCGAGATAACCGTTGGCCTGAATCGGCGTTAAACCCGCCACCAGATGGGCATAAACGAGTATCCCGGCAGCAGGGGATCATTTTGCGCTTCAGCCATACTTTTCATACTCCCGCCATTCAGAGAAGAAACCGAATTGTCCATATTGCATCAGACATTGCCGTCACTGCGTCTTTTACTGGCTCTTCTCGCTAACCAAACCGGTAACCCCGCTTATTAAAAGCATTCTGTAACAAAGCGGGACCAAAGCCATGACAAAAACGCGTAACAAAAGTGTCTATAATCACGGCAGAAAAGTCCACATTGATTATTTGCACGGCGTCACACTTTGCTATGCCATAGCATTTTTATCCATACAGTTAGCGGATCCTACCTGACGCTTTTATCGCAACTCTCTACTGTTTCTCCCATACCCGTTTTTTTGGGCTAGCTACTAGAAAGAGAAATACTAGATGATGCAAACCGTTTTGCAGAAAATGTCGCGCAGACAAGGCGATTTGGGTAGAAGCCCGCAAACAGCAGCAACCGCTGGCCAGTTTTCAGAATGAGGTTCAGCCGAGCACGCGACATTTTTATGATGCGCTACAGGGTGCGCGCACGGCGTTTATTCTGGAGTGCAAGAAAGCGTCGCCGTCAAAAGGCGTGATCCGTGATGATTTCGATCCAGCACGCATTGCCGCCATTTATAAACATTACGCTTGGCAATTTCGGTGCTGACTGATGAGAAATATTTTCAGGGGAGCTTTAATTTCCTCCCCATCGTCAGCCAAATCGCCCCGCAGCCGATTTTATGTAAAGACTTCATTATCGACCCTTACCAGATCTATCTGGCGCGCTATTACCAGGCCGATGCCTGCTTATTAATGCTTTCAGTACTGGATGACGACCAATATCGCCAGCTTGCCGCCGTCGCTCACGGTCTGGAGATGGGGGTGCTGACCGAAGTCAGTAATGAAGAGGAACAGGAGCGCGCCATTGCATTGGGAGCAAAGGTCGTTGGCATCAACAACCGCGATCTGCGTGATTTGTCGATTGATCTCAACCGTACCCGCGAGCTTGCGCCGAAACTGGGGCACAACGTGACGGTAATCAGCGAATCCGGCATCAATACTTACGCTCAGGTGCGCGAGTTAAGCCACTTCGCTAACGGTTTTCTGATTGGTTCGGCGTTGATGGCCCATGACGATTTGCACGCCGCCGTGCGCCGGGTGTTGCTGGGTGAGAATAAAGTATGTGGCCTGACGCGTGGGCAAGATGCTAAAGCAGCTTATGACGCGGGCGTGATTTACGGTGGGTTGATTTTTGTTGCGACATCACCGCGTTGCGTCAACGTTGAACAGGCGCAGGAAGTGATGGCTGCGGCACCGTTCACTGTGTGGCGTGTTCCGCAATCACGATATTGCCGATGTGGTGGACAAAGCTAAGGTGTTATCGCTGGCGGCAGTGCAACTGCATGGTAATGAAGAACAGCTGTATATCGATACGCTGCGTGAAGCTCTGCCGGCGCATGTTGCATCTGGAAAGCATTAAGCATCGTGAAACCCTGCCCGCCCGCGAGTTTCAGCACGTTGATAAATATGTTTTAGACAACGGCCAGGGTGGAAGCGGGCAACGTTTTAACTGGTCACTATTAAAATGGTCAATCGCTTGGCAACGTTCTGCTGGCGGCTACGGCGCAGATAACTGCGTGGAAGCGGCACAAACCGGCTGCGCCGGACTTGATTTTAATTCTGCTGTAGAGTCGCAACCGGGCATCAAAGACGCACGTCTTTTGGCCTCGGTTTTCCAGACGCTGCGCGCATATTAATACTCGTCGCGGCCGCGTGCGGTTACCCGGCAAAAAAGGGCAAGGTGTCACCACCCTGCCCTTTTTCTTTAAAACCGAAAAGATTACTTCGCGTTATGCAGGCTTCCTCGCTCACTGACTCGCTGCGCTCGGTCGTTCGGCTGCGGCGAGCGGTATCAGCTCACTCAAAGGCGGTAATCTCGAGGTTACGTGATCTGTCATGGTGAACAGCTTTGAAATGCACCGCAAAACTGGTTAAAGCTCTGATGTATCTATCTTTTTTACACCGTTTTCCATCTGTGCATATGGACAGTTTTCCCTTTGATATGTAACGGTGAACAGTTGTTCTACTTTGTTTGTTAGTCTTGATGCTTCACTGATAGATACAAGAGCCATAAGAACCTCAGATCCTTCCGTATTTAGCCGGTGCATATTCTCTCTAGTGTGGTTCGTTGTTTTTGCGTGAGCCATGAGAACGAACCGTAATCATACTTACTTTGCATGTCACTCAAAAATTTTGCCTCAAAACTGGTGAGCTGAATTTTTGCAGTTAAAGCATCGTGTAGTGTTTTTCTTAGTCCGTTATGTAGGTAGGAATCTGATGTAATGGTTGTTGGTATTTTGTCACCATTCATTTTTATCTGGTTGTTCTCAAGTTCGGTTACGAAATCCATTTGTCTATCTAGTTCAACTTGGAAAATCAACGTATCAGTCGGGCGGCCTCGCTTATCAACCACCAATTTCATATTGCTGTAAGTGTTTAAATCTTTACTTATTGGTTTCAAAACCCATTGGTTAAGCCTTTTAAACACATGGTAGTTATTTTCAAGCATTAACATGAACTTAAATTCATCAAGGCTAATCTCTATATTTGCCTTGTGAGTTTTTCTTTTGTGTTAGTTCTTTTAATAACCACTCATAAATCCTCATAGAGTATTTGTTTTCAAAAGACTTAACATGTTCCAGATTATATTTTATGAATTTTTTTAACTGGAAAAGATAAGGCAATATCTCTTCACTAAAAACTAATTCTAATTTTTCGCTTGAGAACTTGGCATAGTTTGTCCACTGGAAAGTCTGAAAGCCTTTAACCAAAGGATTCCTGATTTCCACAGTTCTCGTCATCAGCTCTCTGGTTGCTTTAGCTAATACACCATAAGCATTTTCCCTACTGATGTTCATCATGACATATGGTTATAAGTGAACGATACCCGTCCGTTCTTTCCTTGTAGGGTTTTCAATCGTGGGGTTGAGTAGTGCCACACAGCATAAAATTAGCTTGGTTTCATGCTCCGTTAAGTCATAGCGACTAATCGCTAGTTCATTTGCTTTGAAAACAACTAATTCAGACATACATCTCAATTGGTCTAGGTGATTTTAATCACTATACCAATTGAGATGGGCTATTCAATCAATAATGCATGTTCCTTCCCTTTGAGTTGTGGGTATCTGTAAATTCTGCTAGACCTTTGTTGGAAAACTTGTAAATTCTGCTAGACCCTCTGTAAATTCCGCTAGACCTTTGTGTGTTTTTTTGTTTATATTCAAGTGGTTATAATTTATAGAATAAAGAAAGAATAAAAAAAGATAAAAAGAATAGATCCCAGCCCTGTGTATAACTCACTACTTTAGTCAGTTCCGCAGTATTACAAAAGGATGTCGCAAACGCTGTTTGCTCCTCTAAAACAGACCTTAAAACCCTAAAGGCTTAAGTAGCACCCTCGCAAGCTCGGGCAAATCGCTGAATATTCCTTTTGTCTCTCCGACCATCAGGCACCTGAGTCGCTGTCTTTTTCGTGACATTCAGTTCGCTGCGCTCACGGCTCTGGCAGTGAATGGGGGTAAATGGCGCTACAGGCGCCTTTTATGGATTCATGCAAGGAAACTACCATAATACAAGAAAAGCCCGTCACGGGCTTCTCAGGGCGTTTTATGGCGGGTCTGCTATGTGGTGCTATCTGACTTTTTGCTGTTCAGCAGTTCCTGCCCTCTGATTTTCCAGTCTGACCACTTCGGATTATCCCGTGACAGGTCATTCAGACTGGCTAATGCACCCAGTAAGGCAGCGGTATCATCAACAGGCTTACCGTCTTACTGTCCCTAGTGCTTGGATTCTCACCAATAAAAAACACCCAGCAGCAACCGAGCGTTCTGAACAAATCCAGATGGAGTTCTGAGGTCATTACTGGATCTATCAACAGGAGTCCAAGCGAGCTCGTAAACTTGGTCTGACAGTTACCAATGCTTAATCAGTGAGGCACCTATCTCAGCGATCTGTCTATTTCGTTCATCCATAGTTGCCTGACTCCCCGTCGTGTAGATAACTACGATACGGGAGGGCTTACCATCTGGCCCCAGTGCTGCAATGATACCGCGAGACCCACGCTCACCGGCTCCAGATTTATCAGCGATGAACCGAGCCACCGCGAGGCCAGCGCAGAAGTGGTCCTGCAACTTTATCCGCCTCCATCCATCTAATTGTACGGGAAGCTAGAGTAAGTAGTTCGCCAGTTAATAGTTTGCGCAACGTTGTTGCCATTGCTACAGGCATCGTGGTGTCACGCTCGTCGTTTGGTATCGCTTCGTTCGCTCCGGTTCCCAACGATCAAGGCGAGTTACATGATCCCCATGTTGTGCAAAAAAGCGGTTAGCTGTTCGGTCCTCCGATCGTTGTCGAAGTAAGTTGGCCGCAGTGTTATCACTCATGGTTATGGCAGCACTGCATAATTCTCTTACTGTCATGCCATCCGTAAGATGCTTTTCTGTGACTGGTGAGTACTCAACCAAGTCATTCTGAGAATAGTGTATGCGGCGACCAAGTTGTTCTTGCCGCATCAATCAGGATAATACCGCGCCACATAGCAGAACTTAAAAGTGCTG
+
ADHJFIGEF/---JJ<99CDA?&%%%((*;<>AE>>A@JDJED>-(((85236==:999B@@;:;99<777:A:9;:8889CB?DJE1?AJJJGJJJJGHBFJJBA@?ACHGJHJJDEEJGEJFGGHHHJ?===HJGJ?=>JJ@DCCGG>?JJJJJJJGIEEJJHJEFFDE==FHJJFJJ9987855133233255)5*8:A@889CGIIDJIIJJJIJJJJJJJJJGHGJJHJJDBB?@FFIEJHIJHJJJJIFJHJJFJEG2223@>?AA>>.-,1*(,*1,,,5;;:::;<<BC7777=B6/HEGFEJJ???>DA=85(((15>?@>BCFEGGJJFJJJIJJJGHJJJJJJJIHJJHGHJJGHJJJJIECCJJJJIJGJHG@<<881573GGJJJGDCFBCFGFE@76778:;:8.....)+,467FD9-,'(%''&'(279510'-**-;==>?ABB?=;'''(,127AAA9887677?>?EJHEJGJJJJHJIJFJGJJJJJIFJJIJJHJIJGJJJGJHHJHEJIJEEEDJIHFHJJJGGGECACEJJDCCDDIJFD1100-,+++'''(+,)'*+2;<<@ABJDFEGIIJGIJHJEECCBBFDGJIGJJJEHFDDFDGHIJJJFJJJFHJJJHGJHEEIAHJFHJHJJJJJJHDDEFJHJGFA::;;6003367776--.900/0788887880-))*(,)')*38967><=IJJFJFG6665666982100/../67//+*29<BFGFIJDJJJJCFDD@322::230//-.///0HEA;:;:777444122.../;A<::AB>6555GHIGJHEJJJJJF===JFJJJH;999:<<<===BECEEJB???<<78A:6579;<<;<AJIDEEGJH<8756&%%$$'05579...//.),*+-***+'*(,992&%%&&-+&&&&,--*++..33788;:;99:8DEJJJJGJFJEJJJEC???;88DI>GIDHJJHJC>75776<>?+&&&+--00/016GIGGHJJGHJJFJIJGJJJEIFF?<=55454666<=ABECIHJJEJHHFF??1142(''',5,-...785556A?=>?EJIFHC:76,+(%%%%&&&(((%%&%%%&((('&&')+-310128>99FDEDFGABABJF;9<--,,456<=JEFGFGG42290116@BDJJJJJBA@AIHDE>=@@A3)(+)'''')33442...>>CGFDFEIF////21115)+@BFCCEGFEEJFJJJ=<<:,,,,)(().;<<HHJEJIJJG<=>>CC9955567C>?<=DB<999<?66B==8121----896((((55577777:---CBJJ>;<EC?>?C>===A?FFGFEEDIDGJJCBAE@6,+++777JGJFJIGIJB@9999>555+-<==>AEJJGJJBABGHJEJJGIJJJJFFHFJIGHJIFGJJJCCDEJJJJJJJGGDEFCEJJGH:::<CA>99EBB=?=>=EB?>=?GB>>>@<<=HJJJJJGFFGJHIHJJJGHJFJJJJIJJJ;;;;FJFHFJIBCABFDGJJEBJGJGJFJJJJGFGHGGJGJD>=HJJJHFJJGGJFJHFDHEEIID?=)*'&$%%%%$$&('(,0137@@GIJJFB>3@AJGIIFIJFJJIJJFEH<>D>?774*B323377579AJD:::=GJJHHJJ?3,+99982,/B=A?>;<>EFDEFDDBFJJJEFJG:5--')0.-(&%%%$$()+012.:@=<EEGGIHIJFDBCJJD>ECEJJEJJCFJJGJJ:::++++=<98FFDFGEJC@BBJHJJFDEH:667GBFCJIJJGJJJJJJJJJJJJHJJDJJIIJGIGGDJEF888ABAB>=900-))))'&%&+9:<G???FFIE@?;=<0...57;99:;A7768><;<9=9++++EDDG@?==9899BIGJGEDIJHE@BDG@@A@EF@=8')0333230/025/--.599:=0///7JJJJHJJC?>DFGHC@ABA8@<<:78744566=755455559;@ACDIDCCDJJHJHHDEDJIJIJJIJJJJJJHJHJJJJ:778B:AB7:<;0//0977<<==<;:99?51//34221062**,,,,.<:87:9<?JGEFFJJEFJJJJJJJHJJJJJJJDCDEIJECFCC@?7444)<<9:98897@I0000FEJHJGF9;899:>3223<<:9:;ABCIJGHFFJ?FJDFGJDFGGGEFC@>@D?>>HJGGA>?IJJDCCCGJJJHGJJJJJJHJJJ>>>?55111))((,,5FJE?7-***,212>=><>FJJGJJJJH@IGDJJGJJJJJC:9:FJ5222HJ9999BBEJJIDEJDBA=7696666@CDIEGD((((*5788;ACJGJGJGIJIHCBB@FJIJGJHJHHIEJJGJHJHJJJJJDCFJEJHJJ@@@BGJJDCBB@??@:::>BFEJFJGGJICCA772&&'0FFJDJIJJJFJHHEHJFEAABCJGFEJEJIJJIEGHJ<A8....**2=FHGJJFFJJIJJJJIHJJDGBCCBC322/)&$$%%&%(&&'=CA>D<45:>>=55:14*('4@@>@CAI>>>>C@A?=>>=?>>AFJJJFFJJ>ABEIEEGGJHHCBC@=;:6<-()+)+(&%&+-&&BEEFIDDGB@2222IJJJGJJJJJJFJJHJJHFJJHGGFDDCA@EJJJJJEGIJBBBBJJJJGBBBBDFJDJGJ>?>?CFJJ?IGIJFJJJFHC932/0=CCJJHJJJJJHHJJJHIEGJJJ<'''''')++,*+'())****=;;)))*0/1&&%'%'/0533890/07888;7:981,,/9CCICFCBIF@?G====<=<DDEEJHGIJGHJGHJJJJJJIDJJFJGJJGGFIEFGH@??>AFIIJCBBBA;>6?B7660*)*,FGDFDIIJGJJHGEFJJGA?;,(*,*)))-39(((+74346:EJJHJJJIHFJJJGIJJJEHFGIJIIHJHHAB;,//4;@ADIJJJJHJJGED5556AB==?@BABA2213::>D:9;<<DEECFA?;556DJEEEGGJ;;/=:;;JGJIJGCJJJ@?>77760-&%&%'&&%$%%&%%#$&%''&$$')-+(((/4456;>DAABGIIDBBBAGHFJJ:=8@B@BF332.+12:91/045DEB<;::=>@HJIHGGGJJ88=<BA<=GJJFJHJJJFFDBB7789@3***,1@@>@ADJFHJJJIJGIEGFJGEJG>>>>JF?>>?JJJFJJJJI5556IFFGJFJJJGBA>=>@?=8++9DFJIJHJBDCCJF)(()'.***/)('&'()(#$%%()/-%%%%)*=EEJEECCBDDDCCJJJJIJJJJJIJJ;46?@@@IGJJIJAABGBBDAGA>=;3JIAJJGJJJJIHDEGJJJJJJJIJIJHJ?>?HJGJDGEJJGHGJJJHJJJHJJJJJJJJJHDGEEJD@A>>;1*))(')**/1*)('('((+**).5000-...)**)'$$#%%'%%%1124644545874459;=?;@8778<>>>BEECACEDB=<<<<77555/...///--22////2>?@<>>?EGFFJHFFHBB@?DJEJJJHJHEGEIFHGJGJJJJJCJ111178>=EECJFBGJGIJJCB@BG9<>1>?CH>FECCHE3324/.-,---.-.6CEHGDJJJIJJFIJJJFJJJ=<23BFJDJF=BIJJJJGJJJJJJJIJGHA@@:;J7665=862-',(-313458<<<@DAABCFEEFBCDIJJJJFJJFEEDJFF=2.-.7556A<;:;B31453-//0?CHFJDDDAEBDGHJIJJJJJGDEJJIJBBAAIIJJEDDDHJ@JHGEJJJJIGJHHHFGGJEJJJFFIJEIJJH?<:3)''(>>HJGIJJJJFJDB@JGHJGJFFJJJIFJG?:&&&)===00000>???EGJJEJGFIHJGJFJJHJ>2011>AC<>?GEDDD@B2886,,,2BCJEHGHIJJJCACCC968778CJH@BDEDEJIJFJGIJAAAGHJJJE@@CEDFGE?F@JHJJEFGCJJJFE5568EFJJJJJJGJJJJJJJJCA=>@@JJJJIGGECCE=<<<+)),11200091113BFJIG;9970)*558BGHDGFJFHJDJHEJ?><?><3//1(%%&$$%%=878=D>CCBACGHJJIHEGBCD>?;?A<EEJGGFIGGJJJHJIGHIJGCGCEGEGIIJJBADIIHGHJHIJDEDDIFIJJJJHJHE20015:----<=989('''**6**=?@A;54557?=))))<<5,88CBFHCHJGHJGJGJEJIFEFJJJJDD545499==9-+*+-.045<<<@>76799::AJHEFEGFJ;;;;@''''(6..-0258::JEJJGFBACCHEGGBDCDEEDCJHJEGJIJJJFJFFEDEIGJJJIJHEGJEJ>9893311??JDFHDEEEEIJEGFHJBC@B888895.-)))*3////.**'&%%&#$))&%%%%%%$$$$&%%$%'.)+/.03((()CDGGCD>?>99:=??CHJJIJHE54478:;?6((((:JJIJJJJG?>;BE3331002<DCBCBDDGGEJFJJJFDGDFFGCDEI<J@>C+.;7=E@766ACJDCA??BIJHJJJJJEJEGJJJ6+***5577807,9944@DHJFIJCD8;AA?>1..-('''085@BEFJJJGFJGFJGHFDFHJJJHC100000055<@BGFJIGIFDBGJJGJJJJFJAA@BI:6667@?<93224600)''881/..+,-*-?FE<;:;CJJEJC8*)),)))-28:=;;;;?>>?===?FJJHJJJJJIJHHGJEAC>4C<51,,+*..543347FJJJJJFJJJJHIJGJJEJHDGJEHIJEFHHJJJJIJJJJGHJJEGFJHJFGJIJGGJHHHJJ6666666FJJJEHIJJF((((75599@BA>CJGJJ<<<<JIHFIFDCJJIFIEF@28'0--,.64/.177A@EGFEHIJFFFGEGJEF=:;CCDHJIFHBCBCHJGJJJJJEHDJGGJJJHHGHGJJJJJHJJGJJJJJGJIGJHJGJJJJDJJJJIEAABAIC=EI=A>@/.//E?>>>8GHIJJJJJJGEJJJIJJJJFDABJI><<==JJJD@@@?BB?;4335BABICABBEFCEH@?7555999582--.(;:=>;>DBHCBCC9899EJJGHGGGHJEBCC988---<?76////(+*'''&(((***+111./,,.*/(((*53323855420,-//?AJJBABCEF>:9900./23446HEBGBBEBADF:999CA@A?@HJGHGHGFJJJIJJGJJJJGJEJGJJJJIJGJJCA>>?A>=;636566:<7777@>=44=?BBEHEE?ABAJAJA@AA;;:70045,,20/229:;JFJGJIJJIJGJJJJJEJJJGDEBCIDFHDJCBFEJFHDEDGGIJGGJGFIDFGJJCD>97568GDJJHEFEJGIC::ED9JIEHGE?8789)))''''.'&%%)))(&'$%&()*00337:::;<GJCCDEJHEFJIJJJJ;;;?J?=42-///.(((347714****2=FJFIEFFFJDFDEBABBJGDIEIJJJJJHJJIFJJC@9887999DEFIJJJIJJFJHJJIFJGJJJIIJJIJJJHHGJJIGDFEJBBBAF6'''(1))))(*+9;3DCJDFEACA;<<<BA@BGCBBAEEDDC0001::;9878977**))*32113/-++'&&'%$&$%&&*++*+++-/++,231***@F=<==EGJJHHEFJJJJJEJJ@@@>@JHJJJHFGJJCB?:/..000>CJJJJJFIJJFJJJJJJJJJJDI=??DJHJD511@@AEDJFGGHJFJD??@AHHFJJJJHHFJHHIJIE;::==BHFJGIJJI;:::ACA?+'$&'(('%')'/,(''+(())***,-3359000/4447894444989830:;*;DFA?930%
@Glass_T7V_7_D3_12_4_11
CAAAAGCCCGTCACGGGCTTCTCAGGGCGTTTTATGGCGGGTCTGCTATGTGGTGCTATCTGACCGTTTGCTGTTCAGCAGTTCCTGCCTGGATTTTCCGAGTCTGACCACTTCGGATTATCCCGTGACAGGTCATTCAGACTGGCTAATGCACCCAGTAAGGCAGCGGTATCATCAACAGGCTTACCCGTCTTACTGTCCCTAGTGCTTGGATTCTCGCCGATAAAAAACGCCCGGCGGCAACCGAGCGTTCTGAACAAATCCAGATGGAGTTCTGAGGTCATTACTGGATCTATCAACAGGAGTCCAGACGAGCTCGTAAACTTGGTCTGACAGTTACCAATGCTTAATCAGTGAGGCACCTATCTCAGCAATCTGTCTATTTCGTTCATCCATAGTTGCCTGACTCCCCGTCGTGTAGATAACTACGGTACGGGAGGGCTTACCATCTGGCCCCAGTGCTGCAATGATACCGCGAGACCCACGCTCACCGGCTCCAGATTTATCAGCAATAAACCAGCCAGCCGGAAGGGCCGGCGCAGAGTGGTCCTGCAACTTTACTTCGCCTCCATCCAGTCTATTAATTGTTGCCGGGAAGCTAGAGTAAGTAGTTCGCCAGTTAATAGTTTGCGCAACGTTGTTGCCATTGCTCAGGCATCGTGGTGTCACGCTCGTCGTTTGGTATGGCTTCAACAGACTCCGGTTCCCAACGATCAAGGCGAGTTACATAAATCCCCATGTTGTGGAAAAAAGCGGTTAGCTCCTCGGTCCTCCGATCGTTGTCAGAAGTAAGTTGGCCGCAGTGTTATCACTCATGGTTATGGCAGCACTGCATAATTCTCTTACTGTCATGCCATCCGTAAGATGCTTTACTGTGACTGGTGAGTACTCAACCAAGTCATTCTGAGAATAGTGTATGCGCGGGTACGCAGGTCTTCTGCCACGTCAATACGGGATAATACCGCGCCACATAGCAGAACTTTAAAAGTGCTCATCATTGGAAAACGTTCTTCGGGGCGAAAACTCTCAAGGATCTTACCGCTGTTGATCCAGTTCGATGTAACCCACTCGTGCACCAACTGATGCTTCAGCATCTTTTACTTTCACCAGCGTTTCTGGGTGAGCAAAAACCAGGAAGGCAAAATGCCGCAAAAAAGGGAATAAGGGCGACACGGAAATGTTGAATACTCATACTCTTCCTTTAAAATATATGAAGCATTTATCAGGGTTATTGTCTCATGAGCGGATACATATTCAGATATTTGTTTTTCGAAAAATAAACAAATAGGGGTTTTTGCGCACGTTTCCATGGTAAGCTGACGTCTAAGAAACCATTATTATCATGACATTAACCTATAAAAATAGGCGTATCACGAGGCAGAATTTCAGATAAAAAATCCTTAGCTTTCGCTAAGGATGATTTCTGGAATTCGCGGCCGCTGTTTCTTTGTCAATTCGCGGCCGCTTCTTAGAGTTATGACAACTTGACGGCTACATCATTCACTTTTTCTTCACAACCGGCACGGAACTCGCTGGCTGGGCCCGGTGCATTTTTTAAATACCCGCGAGAAATAGTAATCGTCAAAACCAACATTGCGACCAACGGTGATGAGCATGCGGTAGTGCTCAAAAGCAGCTTCGCCTGGCTGATACGTTGGTCCTCGCGCCAGCTTAAGACGCTAATCCCTAACTGCTGGCGGAAAAGATGTGACAGACGCGACGGCGACAAGCAAACATGCTGTGCGACGCTGGCGATATCAAAATTGCTGTCTGCCAGGTGATCGCTGATGTACTGACAAGCCTCGCGTACCCGATTATCCATCGGTGGATGGAGCGACTCGTTAATCGCTTCCATGCGCCGCAGTAACAATTGCTGGATTTATCGCCAGCAGCTTCCGGATCACGCCCTTCCCCTTGCCCGGCGTTAATGATTTGCCCAAACAGGTCGCTGAAATGCTGGTCGCGTGCGCTTCATCCCGGGCGAAAGAACCCCGTATTGGCAAATACTGACGGCCAGTTAAGCCATTCATGCCAGTAGGCGCGCGGACGAAAGTAAACCCACTGGTGATACCATTCGCGAGCCTCCGGATGACGACCGTAGTGATGAATCTCTCCTGGCGGGAACAGCAAAATATCTTCGCCCCCGGTCGGCAAACGGATGATCCTGATTTTTCACCACCCCCTGACCGCGAATGGTGAGATTGAGAATATAACCTTTCATTCCCAGCGGTCGGTGGATAAAAGATCGAGATAACCGTTGGCCTCAATCGGCGTTAAACCCGCCACCAGATGGGCATTAAACGAGTATCCCGGCAGCAGGGGATCATTTTGCGCTTCAGCCATACTTTTCATACTCCCGCCATTCAGAGAAGAAACCAATTGTCCATATTGCATCAGACATTGCCGTCACTGCGTCTTTTACTGGCTCTTCTCGCTAACCAAACCGGTAACCCCGCTTTATTAAAAGCATTCTGTAACGAAGCAACCGGACCATGCAGCAAAAACGCGTAACAAAAGTGTCTATAATCAAGAACGTCCACATTGATTATTTGCACGGCGTCACACTTTGCTATGCCATAGCATTTTTATCCATAAGATTAGCGGATCCTACCTGACGCTTTTTATCGCAACTCTCTACTGTTTCTCCATACCCGTTTTTTGGGCTAGCCAAAGAGGAGAAATATAGATGATGCAAACCGTTTTGCGCAATTCGTCGCAGACAAGGCGATTTGGGTAGAAGCCCGCAAACAGCAGCAACCGCTGGCCAGTTTTCAATGAGGTTCAGCCGAGCACGCGACATTTTTATGATGCGCTACAGGGTGCGCGCACGGCGTTTATTCTGGAGTCAAGACGTCAGCCGTCAAAAGGCGTGATCCGTGATGATTTCGATCCAGCACGCATTGCCGCCATTTATAAACATTACGCTTCGGCAATTTCGGTGCTGACTGATGAGAAATATTTTCAGGGGAGCTTTAATTTCCTCCCCATCGTCAGCCAAATCGCCCCGCAGCCGATTATATAAAGCTCATTATGAACCCTGCGGATCTTTGCTCTGGCGCGCTATTACCAGGCCGATGCCTGCTTATTAATGCTTTCAGTACTGGATGACAACAATATCCAGCTCTGCCGCCGTCGCTCACGGTCTGGAGATGGGGGTGCTGACCGAAGTCAGTAATGAAGAGGAACAGGAGCGCGCCATTGCATTCGAAGCGAAAGATTGATGAGCCGTCGACAGCCCGCGATGCTGGTGATTTGTCGATTGATCTCAACCGTACCCGCGAGCTTGCGCCGAAACTATGAGTGCCGCCTGACCTGACGGTGATCAGCGAATCCGGCATCAATACTTACGCTCAGGTGCGCGACTAAGCCACTTCGCTAACGGTTTCTGATTGGTTCGGCGTTGATGGCCCATGACGATTTGCACGCCGCCAGTGCGCCGGGTGTTGCTGGGTGAGAATAAAGTATGTGGCCTGACGCGTGGGCAAGATGGCTAAAGCAGCTTATGACGCGGGCGCGATTTACGGTGGGTTGATTTTGCGAGCATCACCGCGTTGCGTCAACGTTGAACAGGCGCAGGAAGTGATGGCTGCGGCACCGTTGCAGTATGTTGGGCGTGTTCCGCAATCACGATATTGCCGATGTGGTGGACAAAGCTAAGGTGTTATCGCTGGCGGCAGTGCAACTGCATGGTAATGAAGAACGGCTGTTGTATATCGATACGCTGCGTGAAGCTCTGCCAGCACATGTTGCCATCTGAAAGCATTAGCGTTCTGGTGAAACCCTGCCCGCCCGCGAGTTTCAGCACGTTGATAAATATGTTTGACAACGGCCAGGGTGGAAGCGGGCAACGTTTTGACTGGTCGCTCTAAATGGTCAATCGCTTGGCAACGTTCTGCTGGCGGGGGGCTTTTGGCGCAGATAACTGCGTGGAAGCGGCACAAACCGGCTGCGCCGGACTTGATTTTAATTCTGCTGTAGAGCGCAACCGGGCATCAAAGCACCACGTCTTTTGGCCTCGGTTTTCCAGACGCTGCGCGCATATTAATACTAGTAGCGGCCGCTGCAGTAAAAAAGACCAGCATGTAGCACCGCCCTGCCTTTAAAACCGAAAAGATTATTCGCGTTATGCAGGCTTCCTCACTCACTGACTCGCTGCGCTCGGTCGTTCGGCTGCGGCGAGCGGTATCAGCTCACTCAAAGGCGGTAATCTCGAGGTTACATTGTCGATATTGTTCATGGTGAACAGCTTTGAAATACACAAAAACTCGTAAAAGCTCTGATGTATCTATCTTTTTTACACCGTTTTAGTCTGTGCATATGGACAGTTTTCCCTTTGATATGTAACAGTGAACAAGTTTTCTACTTTTTGTTTGTTCGTCTTGATGCTTCACTGATAGATACAAGAGCCATAAGAACCTCAAATCCTTCCATCTCCCGCCAGTATGTTCTCTAGTGTGGTTCGTTGTTTTTGCGTGAGCCATGAGAACAAACCGTGATTAATACTTACTTTGCATGTCACTCAAAAATTTTGCCTCAAAACTGGTGAGCTGAATTTTTGCAGTTAAAGCATGGTAGTGTTTTCTAGTCCGTTATGTAGGTAGGAATCTGATGTAATGGTTGTTGGTATTTTGTCACCATTCATTTTTATCTGGTTGTTCTCAAGTTCGGTTACAATCCATTTGTCTATCTAGTTCAACTTGGAAAATGAACGTATCAGTCGGGCGGCCTCGCTTATCAACCACCAATTTCATATTGCTGTAAGTGTTTAAATCTTTACTTATTGGTTTCAAAACCCATTGGTTAAGCCTTTTAAACTCATGGTAGTTATTTTCAAGCATTAACATGAACTTAAATTCATCAAGGCTAATCTCTATATTTGCCTTGTGAGTTTTCTTGTGTTAGTTTCTTTAATTAACCACTCATAAATCCTCATAGAGTATTTGTTTTCAAAAGACTTAACATGTTCCAGATTATATTTTATGAATTTTTTTAACTGGAAAAGATAGGCAATATCTCTTGGATTAAAAACTAATTCTAATTTTTCGCTTGAGAACTTGGCATAGTTTGTCCCACTGGAAAATCTCAAAGCCTTTAACCAAAGGATTCCTGATTTCCACAGTTCTCGTCATCAGCTCTCTGGTTGCTTTAGCTAATACACCATAAGCATTTTCCCTACTGATGTTCATCATCTGAGCGTATTGGTTATAAGTGAACGATACCGTCCGTTCTTTCCTTGTAGGGTTTTCAATCGTGGGGTTGAGTAGTGCCACACAGCATAAAATTAGCTTGGTTTAGTGCTCCATTCATAGCGACTAATCGCTAGTTCATTTGCTTTGAAAACAACTAATTCAGACATACATCTCAATTGGTCTAGGTGATTTTAATCACTATACCAATTGAGATGGGCTAGTCAATGATAATTACATGTCCTTTTCCTTTGAGTTGTGATATATGTAGATTATGCTTACTAAGCCTTTGCTTGGAAAATTTGTAAATTCTGCTAGACCCTCTGTAAATTCCGCTAGACCTTTGTGTGTTTTTTTTGTTTATATTCAAGTGGTTATAATTTATCAAAAAATGAAGAAAAAAAATTATGAAAAAAAGATAAAAAGAATAAATCCCAGCCCTGTGTATAACTCACTACTTTAGTCAGTTCCGCAGTATTACAAAAGGATGTCGCAAACGCTTGTTTTGCTCTACTACAAAACAGACCTTAAAACCCTAAAGGCTTAAGTAGCACCCTCGCAGGAGAACTGGGCAAATCGCTGAATATTCCTTTTGTCTCCGACCATCAGGCACCTGAGTCGCTGTCTTTTTCGTGACATTCAGTTCGCTGCGCTCACGGCTCTGGCAGTGAATGGGGGTAAATGGCACTACAGGCGCCTTTTATCGATTCATGCAAGGAAACC
+
*&$'420//07CIJJJJFJJJ><9:ACJJEJJJEBAAGEFGHGCA++++;:98:8762///1380.01>>??:98,+*,1000+)(&&'')*))3998+)'&(()()395557>989899=:;6,C==BB>981//08======IJE98710..33(AHHJJFGHJJEEDEJFGC=<<<IJJHDJ?DH=<>?IJEGJFGIGA?''''''&%%%%&(&&&(+)+-.4119:::<B?9;9=??6666-+++68<::9:AFB<<<=GADCGJJFGJJEBCBIJGJJJJGIG433366--7****57679---++))+./;;;<=CHIFDBCJFHJFJJJIJGGJJJJHJJGDFEJGJJGJIJJJJGJJJDB000122228543346>?BA@CJDCEDJJ;:;;CDEEJDJJ@;;:787?AFFA@EDHIJJ=;)())+**,+4572:;7777IABA?CCJJGIJJGJJGFJJGJHJJJJGHEFGFJIJJJJJGIIJIA>>EJFJGJJJJJFJFI5554556B@AACDAA@1=6=96643)&&%%%%&&)*))'''&'''((***)(&&&&,/796>BECDHDBGCDEFEFEDEFD@==>BJIF@644684441.&'.-0006A@ABDJ@>>>GJHJEACA?BB>;<=>EF?5./.((+13BEJJJJGJJHGJJJJHGBA<<<<JHJGGJBBBE9***)'&%%'&&(*+31117<<.///<767CDDFCE>FDC)(((*@AD;99:@<9%%%%&(''''((//2122/..(*55FJC@?=<<<1111;8:;DJJHHCCCEJHFHBB@ADEGB=CD>???FIJJJEDFA>?;<;5444:;<:;7<,)((.2345ADADHGJFJJFEG<:99898;:0,)))-89>BBBB.--.45546<=CFDEFFDGE20-)')((&&&&('&&'))%%$$%$$$%'('&&'')))*((()*'('(+++-=HHHD8778JIJHJG::99>>ABA2//0+22@6547@(''(CJFFGJJJJJ@@A=77*+++JJ100AJ2/--+*,0276542*)))00.)''&*:4343664767;33111-..(&&&)))*%&&''')&&%&+179JJDJFCBBCCCJGEJIJJJJJJJJJJJJJ@??@A=9976.,/3+)))-;;<IIIEGGIFACJJJJJJJJJJD==JHFJFIHHEJJJJJJJJFJJIJIEEEHHJHJJH334?.'''))*)+&&<=JJJJJJHJJJJJJIJJHDD....9GFJJFFFDJ@;:877&%$$&$(+,(''(1910/069786678+)+)'&&+,+-,,.&$$)-;//./484<)))&&%&'(,2--***+/1236869><@B@GAA@BJJJJJJJJIJJJHJJJJJIJJGJJJFJJIJGJGGIEJGBAHJFBAB1/AC?2226665<=?>42?BDEHJJHJ7661J==<=>>?>667222186577?E==;-)0,)(&+3457@@J?>=?;90,-37:BJGHJJJJJICBDBIDGFJHJJJDDJJDJFEJJJ467)???JIFJJFJHDFAFCE9765545440,,,,,21*)))++-7AAHJIJJHIFJDBAH;;;2,,599/../8=>BC22112999C<884(''%'-,+,(%%%,-,,,1-(&&''()'((:D@@?ACC@::;<FJJJJGEA<86699FJGJC:::;@>==@523<5112F?@@@JFIFDJHHJJJHJJHJIJJJHJHJHFJJFJJJDFCCBBCE@?DDGDJFGFJGJJGJJJJJIJJFHHJJHFHDD@,,,>??;;;:94338<;?BA===>BABEHJJJGGHJJJEFGJJIFJJJHCJGAC66@@EE?=<<<ADJFJGHGHIFDHEDJJGHIIJHJEIJJH@BE>:;8136741//(((),++&%%()(%'''(()(()762+)'$$%&---,,/095/0::>513:::@BJJJJJIJJJHJJJJJHJJJJJJJJCAB<JHGB;9*&&%%&&(--4889;86666-,6/+0//:<50+++,,>BF>...--+)('&')0016<FDDEHGJJHJGJFJHJJHHJJHGJFEBACCA?@100566137:8.*)))@HJJEJFJA@?=ACCJEJGFJJGJJJJHJJJGGJJIGJHJJJJJFHJIE;;;FBCBB::>;;::32124-+)(&$%'))/8420))**3444)&%%$###(%,;?<<<BBDFD===<8DD@@HJJJIJJJJHJ=<9:<<7777?EJJDGICBB=5B=2,011>@DJJD@@@))))0<<:=0.//--.34457777;;DDEJ6666JJEHHJJJJJJJCDCBEDDGJJ?=>>B@@=??>+*)).0//5/:<000/..-8;A=;;:;<==EDDGJHJEJJIJIGJIFJCDJJJJJJHJFHFE677656A?CCJB:899=??@?EBCCDCEJJJJHJJHFJJFJGJJHJJJJGJ???CFCB>9:=>953(.;<?BJHJJ8888FFDABEGFJJ98))*,5446DGJC:::4322.-1((((+&%$&%%$$%%)(&%%%*+8:443744<<>>@DJ;889?=55---)&###&%%&'%%(*+:6AGC@>>@<;77---./--/)('(4,'%%&,2954*))'''''))3..(.,+**,+(,,)(),8=:.,,.<>FDB@;;:?>E?==111:641166?=AADGEBC<FBCJ01831013((()/(&%%%%&+..///--+*'&%%+,../79101@>++++;*)''&'&*()03346?JJDBCCJGEBEH8779<9;<;88;?E===@FBB6667DCD*))'**+-,+*27'%%%1113985467=EDDBEGDIJJJJJGJJGJJGJJJJJJGJJA?A@GFJFHDIJEEDDJJJJ=?>5>3)'''(('')&&)/-,,.8<=>DEHFJGDB??A@JJJJJHJJJGC31017F=??@HDJFFJJJJJJJFHJIHJIGHJHEEECFGJGA>>:,+++<0)&&$$$$%'')22---3ADFJFIHJBC<EGJJDGHJJFJIHJJB>;=F@?JGDGBDJHJ;2224<=?IDFJFGGI<88,(/+,&%&&'&%%'''($$$$%&&&(')+,))*/*(&&'*25--))))-(((.1=>?CA@@AJGDE7663@?=AED???E;9677:9****-,,&$$$$$&/)&%'()&%&(01663335::211*)))5557;::5007:;;::;=F=1111610014AIJFFHFJGHJHJJJGGDBB>CCCEGGF222*(&&''(((+.,+,(('%$#$$$'##$#$$$%'&'''())('%&(01445788=@?5CFFJ8888FEGGGGIDJFHJIHJGGFGFA@@FA?*'&#####%$$%%$$$#%$%''(,&$$&''*.016<?@@JGIJHJFJJGFCCCHHBAADDIGCD3/%%$%'(+,-..+*+,:=C5547<767;@@555@2222@BB999655566;;>BA@@CGFHBA877(((''&&),,20025<:;<;9,++,(''(-()9;;B?@?@ADCGJIFD'''())))0//020.,-,++-6)(())(*,167968<>6766;797;=>DIJJJJB=/030-)*('').22223699:51..+,,2DGGJJJHGJJJJJ89GGFJJHHJJIIJIIHGJGJJIJJJHJJJHCA>=*+(++-+,,*,.77;=CJEEJDJHJAEJEDCB5334CDGDDA<<<D@?JJIJJECEE6664-+799DDCACACDFJJHD7776<<<@?:886++++1,*))++/03356559993///=EJJJJGI@?=1;8894444>71-++---**020&&&&)),,3.,,-2=@A@ECB?>:9/.;=HJI??ABCGBFDEJJIDC?@?410/)*))4601189;BCFIJJJJJJE=>HJJJIJ@?@?BCBJ110156:<211-,''9>@?@@))))BABAAADFJGJJJHHGJJ;::688:<850-,)%%'*..01//3@BFGIJGIHHJJIJJFIJIEJHDGCGJJJFIDDB>?:+....--0/3221/-++'%$%&%'.78;BFGGBA:878:-&&''0--.0534(((-65333@IJ(((5=JIJHJEEE=FABDFFEGIJFGBBCFJJIJJGA@A<>53(%#$)**.(&&$%%%&&'$##$&('))''&%%%$,)12;A@>>?CDC873/')%4;@A@<=?=9<@@DEDAAA----:BG@ABB@>>>CIFJE<4330//1<>>>JIJHHFFCF@;;;770//-..**++???EJJFJJGJGGIGEJJHJIFJIJJEA5((('&&%%66;?>>><===;;::----<942113))-*2.*&&&07;H@=70'(9?FJDEBBB@CBEBDA=77CEJA?@?A(''&&('+7<<IJJJIJHGHDJGEF>;J=7IFJFA=632///()((-,)&&'*()%%((33=2..4134(''(6B:=GFDFEJJJIJFJE0//0G7-+7557=>))))),-==7788>9;731++'&&%(&-./335ABCJFFJE::::CF@@B???=<;333CA@==>=A@C77+++.41(((+3,,(()'%&'()*''))142222>CC;;:9=>?JIGIHGGA>7FFIJJFJDDDA@@@DEJJEHJJJJJJHHE;;::9**)*.)++*-++-*)))///444014422459BBA<:1000JJJJJGJJJJJJJJJJCEGB@410277:B6323449B>?>?BBIJJGI=EA?5135,+('(''&',/DHJJHIJJJJGJHJHJJJBAAAJJHFJHHJ''''EFDC,,,,FGEFJJFFEJJJJIFJJJJFGJGEFFJHHA>??77777JEEJIJJJJJGJJJEHJIJJIEJFJFJFEJHIJJJJIJGGHJIJGIHIJJJFJFGDDDCD9889<FIIIFGJIJJJJJJJHJJJJFDEBB?=?E@@@?EBDE====HHEDDDGGEIJJHIIJJIJJJGJ7514463+*,+8/-20013*+++879;>JGIJJJFJJJFIGEGJECDII//A@DJJGJFJJJJ@ACIFEFEJCJJJJJJJBHEJGFHHIGGGHJJEHDJEJJJJJJJJJJIFJJJFD861).113322*))(//320111CFIJB@@AJJJJGJGJJF0/..6<:9::6455>BEFABAAEA<;<0'JJHFEIFEGFFA??@JJHEGJEEDBCFDGCDDBBD2BBCBFFJJEFB<<::822100,,+,20057::;<@;:76278?AEJIJFGJCCFFJJJIJJJJJGDIEEEFJFFJIJJJGJJJGFFD>>>?HJHJFGEGFGFJHJE5445C?;<>B==<9=@GEHCJCFJHEJIHIJGEBE===<>==<61,,,((,35558BABBICBACEECFCGEJ?///0D*)**,832')(%&&2BCADCIHDGEABBABCEFHJJIIHEIGJFHGFHDEHEBCBBJJJDFDBJEJJFCCCGDIJGJIJJCFIFHJHFH@>>8..-((''''-(190001/...6A?@?ABHJJJGIGIGIJEJJJIHJJJJ<=;4,866999/'&&&&()+''...//,(&&%'&%%''&&'/'%%%&()*-B41129==@BC99433)((*,7:))/2222BEBDCC==DFIHJHJDJIDGJ<JJJJJJJGEC7EEBJCCDFFGGFHHJGJFHE:9-,*043/0%%&)/-+,-.--))(++++.?CEJEFE?@GJGE754,++'0///<>>EHEA@?DBBGJIF><:.,-.>9;<9878=8=5@?AB==:89;;<GEEGJJJHCHCCEIA?<40/0./)((%$$$'%%##&67-----780<GHJJJJGFGGJBE:,++.+++,+,265,+*,0,)'&%&$%+);;;<CEB@@@ADEHJ?C-CJFBFHDFECECBJGEB@@AJHJJHHGJDCBDBCC<@415922=BJDIFCDJFJJ@??ADBC???B>@AF????GFHBC@BCCDEJIGICCDDDD8)(((@?CB756'0@DA@,,,.63((()10542393&
@Glass_T7V_7_D3_12_4_12
GACGTTGTGCCACCATTCAGGCGCAAGCTCGCGGGTACGGTTGAGATGAATCGACAGATCACGCAGATCGCGGTTGTTGATGCCAACGACCTTTGCTCCCAATGCAATGGCGCGCTCCTGTTCCTCTTCATTACTGACTTCTGGGTCAGCGCCCCATCTCCAGACTGTGAGCGACGGCGGCAAGCTGGCGATCTGGTCGTCATCCAGTACTGAAAGCATTAATAAGCAGGCATCGGTGATCGCGCGCCAGATGATCTGGTAAGGGTGGATGATCGAAGTATTGCCTTGAATTGGCTGGGGCGATTTGGCTGACGATGGGGAAGGAATTAGAAGCTTCCCTGAAAATATTTCTCATCAGTCAGCACCGAAATTGCCGAAGCGTAATGTTTATCGTTGCTCAATGAAAATCATCACCAATAGCGCCTTTTGACGGCGACGCTTTCTTGCACTCCAGAATAAACGCCGTGCGCGCACCCTGTAGCGCATCATAAAAATGTCGCGTGCTCGGCTGAACCTCATTTGAAAACTGGCCAGCGGTTGCTCTGTTTTGCATCTGCCAATCGCCTTGTCTGCGACGATTTTCGCTAAAACAGGTTTGCATCATCTAGTATTTCTCCTCTTTCTCTAGTAGCTAGCCCAAAAAAACGGGTATGGAGAAACAGTAGAGAGTTGCGATAAAAAGCGTCAGGTAGGATCCGCTAATCTTGATAAAAATGCTATGGCATAGCAAAGTGTGACGCCGTGCAAATAATCAATGTAGAACTTCTGCCGTGATTATAGACACTTTTGTTACGCGTTTTTGTCATGGCTTTGGTCCCGCTTTGTTACAGAATGTCTTTTAATAAGCGGGGTTACCGGTTTGGTTAGCGAGAAGAGCCAGTAAAAGACGCAGTGACGGCAATGTCTGATGCAATATGGACAATTGGTTTCTTCTCTGAATGGCGGGAGTATGAAAAGTATGGCTGAAGCGCAAAATGATCCCCTGCTGCCGGGATACTCGTTTAATGCCCATCTGGTGGCGGGTTTAACGCCGATTGAGGCCAACGGTTATCTCGATTTTTTATAACGACGCTGGGAATGAAAGGTTATATTCTCGATCTCACCATTCGCGGTCAGGGGGTGGTGAAAAATGCGGGACGAATTTGTTTGCCGACCGGGTGATCTGTGCTGTTCCGCCAGGAGAAATTCATCACTACGGTCGTCATCCGGAGGCTCGCGAATGGTATCACCAGTGGGTTTACTTCAGTCCGCGCCTACTGGCATGAATGGCTGACTGGCCGTCAATATTTGCCAATACGGGGTTCTTTCGCCCGGATGAAGCGCACCAGCCGCATTTCAGCGACCTGTTTGGGCAAATCATTAACGCCGGGCAAGGGGAAGGGCGCTATTCGGAGCTGCTGGCGATAAATCTGCTTGAGCAATTGTTACTGCGGCGCATGGAAGCAATTAACGAGTCGCTCCATCCACCGATGGATAATCGGGTACGCGAGAGCTGGGTCAGAGTCGCGATCGCCTGGCAGACAGCGATTTTTGATATCGCCAGCGTCGCGCCACATGTTTTCTTGTCGCCGTCGCGTCTGTCACATCTTTTCCGCCAGCGGTTGGGATTAGCGTCTTAAGCTGGCGCGAGGACCAACGTATCAGCCAGGCGAAGCTGCTTGAGCACCACCCGGATGCCTATCGCCACCGTCGGTAGGCAATGTTGGTTTTGACGATCAACTCTATTTCTCGCGGGTATTTAAAAAATGCACGGCACCCGAGCGAGTTCCGTGCCGGTTGTGAAGAAAAAGTGAATGATGTAGCCGTCAAGTTGTCATAACTCTAGAAGCGGCCGCGAATTCGAAGAAACAGCGGCCGCGAATTCCAGAAATCATCCTTAGCGAAAGCTAAGGATTTATCTGAAATTCTGCTGGTCATCGCCTATTTTTATCGTTAATGTCATGATAATAATGGTTTCTTTCGACGTCAGGTGGCACCATGGGAAATGTGCACAATTTTGCCTTTGTTTATTTTTCTAAATACATAGAAATATGTATCCGCTCATGAGACAATAACCCTGATAAATGCTTCAATAATATTGAAAAAGGAAGAGTATCATATTCAACGTTCCGTGTCGCCCCTTATTCCCTTTTTTGCGGCATTTTGCTTCCTGTTTTGCTCACCCAGAAACGCTGGTGAAAGTAAAAGATGCTGAAGATCAGTTGGGTGCACAGTTGGTTACATCGAACTGGATCTCAACAGCGGTAAGATGCTTCTGAAGCTTTACGCCCCGAAAAACATTTTCCAATAATAGCACTTTTAAAGTTCTATGTGGCGCGGTATTATCCGTATTAGAGCCGGGCAAGAGCAACTCGGTCGCCGCATACACTATTCAGAATGACTTGGTTGACACTCACCAGTCACAGAAAAGCGTACCGGATGAGCATGACGGATGAGTTGTCCGTGCTGCCATAACCATGAGTGATAACGTCACGTACTTTCTGACAACGATGGGAGCCGAGCTAACCGCTTTTTTGCACAACATGGGGGATCATGTAACTCGCCTTTGATCGTTGGGAACCGGAGCTGAATGAAGCCATACCAAACGACGAGCGTATACACGATGCCTGTAGCAATGGCAACAACGTCGGAACTTATTAACTGCGAACTACTTACTCTAGCTTCCGGCAACAATTAATAGACTGGATGGAGGCGGATAAAGTTGCCAGGACCACTTCTGCGCTCGGCCCTTCCGGCTGGCTGGTTTATTGCTGATAAATCTGGAGCCGGTGAGCGTGAGTATCGCGGTATCATTGCAGCACTGGGGCCAGATGGTAAGCCCTCCCGTATCGTAGTTATCTACACGACGGGGAGTCAGGCGACTTATGGATGAACGAAATGACGGTGGCTGGGGTGGGTAACCTGGCTGTTCCACGTCTGGTGAATTGTCAGACCAGTACCAGCTGGCTTCGTTATTTGATAGATCCAGTAATGACCTCAGAACTCCATCTGGATTTGTTCAGAACACTCAGTTGCGCCGGGCGTTTTTTATTGGTGAGAATCCAAGCACTAGGGACAGTAAGACGGGTAAGCCTGTTGATGATACCGCTGCCTTACTGGGTGCATTAGCCAGTCTGAATGACCTGTCACGGGATAATCCGAAGTGGTCAGACTGGAAAATCAGAGGGCAGGAACTGCTGAACAGCAAAAAGTCAGATAGCGCCCGCGTCCAACCCGCCATCGCCCTGAGAGCGTGACGGGCTTTTCTTGTGCTCTGGGTAGTTTCCTGCATGAATCCATAAAAGGCACCTGTCGTGCCATTTACCCCATTCACTGCCAGAGCCGTGAGCGCAGCGAACTGAATGTCACGAAAAAGACAGCGACTCAGGTGCTGATTGGTCGAGACAAAGGAATATCGAGCAATTTGCCCGAGCTTGAGGTACTCTAAGCCTAGGCTTTCACTCTGTTGTTTGTAAGGAGCAAACAGCGTTTGCGACATCCTAATACTGCGGAACTGACTAAAGTAGTGAGTTATACACAGGGCTACGGAATCTATTCTTTTTCTGTTTTATTCTTTCTTTATTCTATAAATTATAACCACTTGAATATAAACAAAAAAAACACACAAAAGGTGCCGCGGAATTTACGGAGACTAATTTACAAGTTTTCCAGCAAAGGTCTAGCAGAATTTACAGATACCCACAACTCAAAGGAAAAGGACATGTAATTATCATTGACTAGCCCATCTCAATTGGTATAGTGATTAAAATACACTAGACCAATTGAGATCTATGTCTGAATTAGTTGTTTTCAAAGCAAATGAACTAGCGATTAGTCGCTATGACTTAACGGAGCATGAAACCAAGCTAATTTTATGCTGTGTGGCACTACTAGAACCCCACGATTGAAAACCCTACAAGGAAAGAACGGACGGTATGGTTCACTTATAACCAATACGCTCAGATGATGAACATCAGTAGGAAATGCTTATGGTGTATTAGCTAAAGCAACCAGAGAGCTGATGACTAGAGAACTGTGGAAATCAGGAATCCTTTGGTTAAAGGCTTTGAGATTTTCCAGTGGACAAACTATGCCAAGTTCTCAAGCGAAAAATTAGAATTAGTTTTAAGTGAAGAAATATGCCTTATCTTTTCCAGTTAAAAAAATTCATAAAATATAATCTGGAACATGTTAAGTCTTTTGAAAACAAATACTCTATGAGGATTTATGAGTGGTTATTAAAAGAACTAACACAAAAGAAAACTCACAAGGCAAATATAGAGATTAGCCTTAATAAAGTAAGTTCATGTTAATGCTTGAGAATAATTACCATGAGTTAAAAGGCTTAATTAATTTTTTGAACCCAATAAGTAAAGGTAGAACGCTTAGCAATATGAAATTGGTGGTTGATAAGCGAGGCCGCCCGACTGATACGTTGATTTTCCAAGTTGAACTAGATAGACGGATTCAATACGTAACCGAACTTGAGAACAACCAGATAAAAATGAATGGTGACAAAATACCAACAACCATTACATCAGATTCCTACCTACATAACGGACTAAGAAAAACACTACACGATGCTTTAACTGCAAAAATTAGCTCCACCAGTTTTGAGGCAAAATTTTTGAGTGACATGCAAAGTAAGTATTAATATTCAATGCGTGGTTACATGTATAGCGCAAGACAACGAACCACACTAGAAAAAGATTCACTAATGCGGAAGGAGTCTGGTTCTTATGGCTCTTGTATCATCGGTAGCAAGACTAACAAACAAAAGTAGAACTGTCACCGTTACATATCAAAGGGAAAACTGTGGTCTGCAGATGAAAACGGTGTAAAAAAGATAGATACATCAGAGAGCTTACGAGTTTTTGGTGCATTCAAAGCTGTTCACCATCAACAGATCGACAATGTAACCTCGAGATTACCGCCTTTGAGTCAGCTGATACCGCTCGCCGCAGCCGAACGACCGAGCGCAGCGAGTAGAGTCAGCGAGGAAGCCTGCATAACGCGAAGTGATATTTTCAGTTTTAAAGAAAAAGGGCAGGGTGGTGACACCTTGCCCTTTTTTGCCGGACTGCAGCGGCCGCTACTAGTATTGATGCGCGCAGCATCTGGAAACTAAAGCGCCAAAAAGACATCATTTAAATTACATTGGTTACAGCAAATTAAAATCAAGTCCAGCGGGCCGCCGGGTTTGTGCCGCTTGCAGGCAGGATTATATGCACCTAAGCCCCCCGCCAGCGAAACATTAAGCGATTGACCATTAATAGTGACCAGTCAAAACGTTGCCCGCTTCCACCCTGGCCCGTATGAACCTTATCAACGTGCTGAAACTCGCGGGCGGGCAGGGTTGCTTACACCGACGCTTAATGCTTTCCAGATGGCGACGTGCTGGCAGAGCTTCACGCAGCGTATCAATGCACGGCACTTCTCTTCGTTCCATGCAGTTGCACTGCCGCCAGCGATAACACCTTAGCTTTGTCCACCACATCGGCAATATCGTAATTGCAAAACGCCAACATACTGCAACGGTGCCGCAGCCATCACTTCCTGCGCCTGTTCAACGTTGACGCAACGCGGTGATGCGCAACAAAAATCAACCCACCGTAAATCGCGCCCGCGTCATAAGCTGCTTTAGCATCTGCCACGCGTCAGGCCACATACTTTATTCTCACCCAGCAACACCCGGCGCACGGCGGCGTGCAAATCGTCATGGGCCATCAACGCCGAACCAATCAGAAAACCGTTAGCCAAGTGGCTTAACTGGCGCACTGGTGACGGTATGATACCGGATTCGCTG
+
&#$'))')'()%&%%%&&,'''AEDEEBD/..,..121130*('&&&&,,,/4445****999:EDDDE?>>@BDBAAAEFFJJJDHCFIGHJJDBA==@=EJIEHFJJFJEEDDFIJDJJJJJEJJJ@AA@EIEC=1*(&(%%%''''&&%'111611,+**?CEGJ?>?@FIDDJIJJJBA@@E;;<;:90000?DJGIHGHJJJJJJJFFIJJJGHH::;::661000..'%#$&'''''':332.//1--.12,,--65874---.///'&&(.*('('***.))25+&&&((%'55>8754346681-('(*+**)(''(*''%%%%''')'*++@@BDIJ=9822-));??>>))))79::DCFCEDCB?HEFJJHDDEGCFC;9'%&)((('()*++)-6;9554450../00001+(*2128@HJJFHJFFJGJJFIEHJGJIHEJHJJIIHJFJGJJJJGIHJJJJIJIF::HED98('''':;EEEJGFEFIIFIGDHCG@A@@?<,))(('*0/0/06782112)))*6-)'&%$''0--''%&'(('**;999:IBEB@>>ABIGDGEEJA<;8.))),%%&$'+''&&'&&'&$$$$''((1DEDDDEJIFIJECEIHHJGBCDEDBBDFEJGBDCEJJHJFDGGJJHJJIJJJJJDDFJHJHGHIJIJIJGIJJFE<=<<>CC:;;442,,)&&'027BAJ=>DDI,,,,DIJJHJJIJHJ@?@775577@8658)(('&&&&,&%%%%&('0113398999:A?>>@CBCJJJJJFDJEHIFJJJJHF==>DCDF<;*))''''((*?;@>87/++-1-++**2::HEGJJJJGGGC@@@HBAACJHIJFGDCB218<9:889655101FFB@@C;;;:<DEGJIJJJIFGIEJJJDCCDEGJJGCFCEJGJIJJHDABHHIJIFEDCA>9520/./046JIDDEBBFFIIJFJIIDFFJIBBABJFGDEEDFEC@JHJJJGF@>=?BDIHIJJJJJJIJJJHHFJJJJIGIJJJGD=778DGFJFIDBBEJJJIHJJHACAA@:>>+-&%%&&'&'))45>HH?@@@EGJJJJJFJ22---/3544???EJEEJHJFD:888FDB333&&&)632-,(('&()((47667<>AE=>@A@5552-,,+,-0''77;9/2*;::<>:98((((:;<9899:CCCDJHCDCBCDJFHJIHGJ==>?>>:::9<<1111FC@@A:EI@<<2('((2:3AABED>>=?FJJJFFGD=;:9*)))/78?=<9889A?>>=BJFIJJJFGGG?:.--24..52,;?@GJIIJA@==DBHJJJJJIIJJJGFEJEDJHJJ1.55EJEDDFCBECIGJJJJJJFGCAHJJIGFJIEHJFJJJIFFHGGJJJJJJJJIJJJJFHEIJGJJJGJJJIJJHHGJHHJHGGEDDJDDCDD9)%%&'//,*))+,+,22..../.20456?=>7665669<1///+(())((%&','''((((&%%+,,,,+,;;:///)*665777AB<+++=GGHEEDGJ////5++)''')'&'(0/6658AAJFGJJHJFJJGGDBACIJBBBBBBA;AB?B<--%'%&')70.....==>;=<=JGJJJGB>>CEJFDGDJHJJJIGJIJJIJIJJ?>><51,),0)))/-0?=AIHJGFJJGDHFJGEIE@F-*)+)''&(/0,,,-44347-,,*&&'---4+,,,657A77@IHJHJJIEFCGJD><8832&&()''&&().236788;-IHJD???@HJDDFGEFJJJJHGJHJJJJHFEDEB:9+****(%%&&:BDHGCC?>>ABE422.-+**+)*)(*+,424,5564556''''988-,,.30///22239<7<FDDFHJEHGFIEHD(1,)'%%&.*)*(('&$%'*&%%%'(,---/08=9/.''49@DFEDEHIJJHJJJJJEHCGGB?:,):::;IIIJJJJJJABAAH=?<?;8875''%&$$$%&%$$$&)*-2788@EJJJCA??IIE>--*))))799:?GFJHIGGB861000/,**,6--,,0125ADDECCEF@AAHGGIED6666JHJFFFE><<2/&%&$$*&%&&'()'(&&&&&&&&<AC>67?FJJEGDFJJBA11/((()63210-..,,2355@B944351.&&4-/***+;=?ACEGFFFJJIFHJJD@<85554334/../*)(()*+,/04?<A;;:-***-;><=GC@>??<=<::311---&''())))%&&''0.%&&024-,,//))))))/-/077)))&%%'''+799?@<8;,--06<BCFFJHEDFJHEEC;2<<>B5-,--1,,-4?DDCBA4224===>?>>>DHGJDBGGF@B?0.=BJFBCABC0000.-(&$%(,578BDDGJECBDGFGA21%#+'(0140++)**+0(%&&($$%%%+))(()@ABBACEHFJJFDEBBB8++)))'&$$$$$#%%-50:=>C988++++/.0''(&'*0115?CCDFCA@EJGJIIHED99...:?A22::;1--0AC>??>394598555584087:=?>>>=8///%%%(+((((*0/011))*****66.*%$%&7:@IHGHGD<<=ADCDDDDDD111,,'&&&''4)&&001444//8:=DABJC999897234878-94255/,(,('%%%&)-//01225<@>@GFJJJJJEHEJ=89FICF<333((()**.0//-.7-0,.4?@JIIJJFJJEIE>>>?FBACB@?A:98753000@A555502(&&&+0006699:@>?@AEF@A@@HFDFDJJJ?>>=;?>CDBDIEE333.===;8:.....=2111::ACJGIDJIJDJHJHC>>>>=9:+++,7888100;:)&%&#$####$%&''%$$$$####$$#$$&&%%$%%%#$&'(*('&'&''$$$$*+((&&&$$&(&&&'-'&%&&%&((/3/--./=9:=<<<0///144568>CDEEICDFDF@AA>?@5@AAB>&&&'***,)(%%+++,/////4BG<7667C>=<;=<;==>GIFIIDDCFJJHIEEHHIJEIFJJJJGGCDD945CEDCIEC??@AJJGHHJJJIJJGJ?>>;>>20114432447889>DE6--()*+**+.0,++-8C=<=5544=?89AEDEC@>>>B@B>>BACD@G=331256CEEBDDD@<;+(''0'&&%&))(((('$$%&'+'((%&##$%'($$$%%$$%/00-------,,--)*)(('&&(,152225876)*<=?<?AB>8544<<95,(((,18***+9;77430.+...8301:@?D>89CBDFC@6411246?@??A@ECDEECB<<<7799JGIFHAA?>>??930/-*+)('''%$$$(&(0-.3752,0,++&$$$'%%%&('&&'(,1122247;354423221,(&$$%%*+1'&%%%%()*(()+))&$$$%&**+-.-++.,---1459;<:97..7<=<:;>@AEFJ;655.****)))(''(+0731128:;867)((()-)'((&'&',1782)**59@10034<A;;;8111,,''&%'$&&&)-5989;=CEHGFCBCCCBHBFEEFGFAB??889CB;977633-++,*,)%'%$$%%$##$&22.9==<=?JJIE@BABEFFFDFF4441+,-+00)389=<<<<CDECBBB@CDFJIDEGJJHDJJIJGA?>>=>==??DCGJFGHDCDDEEIJJEEDHFFEEJD?>=>0//11(&%&&%&'*+,3-63++,+*--/58CCBCJJHJJJEJFIHJJJJJIGJJHJFHJIJIJIHJJHBBFDGJHFJDDGEA;?BBFFGIFFJDFJGHFGJIFIIDJJJIJDCCBBBC@>>000-,,(&&)'(***5446.---<DCFJJIFCAABCJIIBC;:@8766556(((),**2327::;:<;;:888;:99:?>>>>>;9,,,++*)()'.222....=CEJGIJEIJHGIJJJJJCEEDHEJDGIGJHDGCCB;32239?@?@CBCDFJJJFDDEJEHHJJICJIHFFFIJJJJJIJIJGJJJJGECJDGEJ9999HEDHEJFJJJHIIJ>>=><;;@C=7767:><>>>?@@A71()/0101'%%&&&&44;88?==>A@?9:GDB@?@==:0.((()+222/.,/4//00;;BACIJJ@GGGJEJJH::::HJJJGJIIFBAA?@BEJFAHJIJCIEHJJJJIJJHJJJJBA@JCBA?@DCIJJHJJJJGEJEJJFGJJJJJGJAACCHJDBD==B/'(+-,,+++,4556;;;:5447621.)((()*++)*++//922125)@EIJEA=5()()'(()*+-*))--31,/.,***)+56((%%%&&&%%&$)0267DJEHHJJJJGJJHJJDHJJJJJFIJJJHEGGHDEEF?>?@JGEIJJJIJJJA;;GGJIIHHJC<<;:554)%%$%$$&&53225<DDAA@@EGC77689DJFHFHEGFGHHJI?AAB??>+***0,+,)(((()29BC===?AFEBABBJJIJJIHHJIGJJJJJJJHIJJGFE><>JJFJEGIIJHGFJJIFJJIBCA@<==?2-,'%&)))(+67:95DH<<=CDCGJIJD@?@?DDHGFJADBDDCJEF40.040,'*,,,,'(//-+))%%%&&%##%$%$$$&((%&$$$$017::;CBC7872+)+-,**'%#%%+++-.''&&--4-('&'&&&&'')+%'****0-+()('&$$####$###$'(''((75689;::?<80)&&'+,.))4@EJJIHJJGFG@@?@E<?>9876--''*&%%&%%.--.16B?1---977:DJ?=76788977554.(&'')&'''.55665::9222?A222)(((*((',+%%3/-,+&&&-)('(2228;<9::1114/---0098;D////70*('('&&'/2255:=7>@72233=533321/*))*+++.+++--/.000)%%%&&-++.21559=:::>>AACDB@?211150--''+-0+)(%$&*)+.;79>DGJAJFEGHGJHJGHHHIFCDJ?DJAABDEFJ<;;:=88@<777BHGJJHJFIJH=<<<?=,,,,0**)+%&%$%$$$$$%&$$#%()'%$%%(),--,,'&%%%%''()**''&')&()*&&'(*/,,-623446,+++,++))*()''*&&'*,,)4--1,+-('(*())).,%&'%'++.()))0012322110124.../43(''*&%$$##$0669:77530/2'++)())+332+***37HD;??'&&&-==>JJ;<=<?76541,.,,(%$'$$%%-,,22....001087<;;=;=><4324))(**-)%$$%((+//2:AFJFFGJFEGFD...5575660++**.29:DJJJJHBDCDEJJGHDE:941&%%%%&$$$$&'&&$$'%&'&''&$$'5>B>>8878>@@@EJHJJFIJFJIJHJJEJJJ;;<JFJAA<;6??9::<00003210-)'&%&''&&%&++)%%&&%&&89889?CDC?@?AFB?>;;;:665222219ABDJGHJHJJCCDCGHGJHJGFJEJFJDE@1001***/06=EGJ>>>CABAB2224=5000-++*,.-,-,,)(--1-0:=8997444.--+'*.(--.>@CCCFIFEEHEGJEJJDCCCEDDEJHJHFHJHDCEA:::=?=<000011,,,-4)(()662333368:8://///32,,--9--..<<<>=<<<.-+)*++-,+/476:9////(''')''$$*++++***'''(/)''&...34+++'
@Glass_T7V_7_D3_12_4_13
GCCTGTTGATGATACCGCTGCCTTACTGGGTGCATTAGCCAGTCTGAATGACCTGTCACGGGATAATCCGAAGTGGTCAGACTGGAAAATCAGAGGGCAGGAACTGCTGAACAGCAAAAAGTCAGATAGCACCACATAGCAGACCCGCCATAAAACGCCCTGAGAAGCCCGTGACGGGCTTTTCTTGTATTATGGGTAGTTTCCTTGCATGAATCCGTAAAAGGCACTTATTAGTGCCATTTACCCCCATTCACTGCCAGAGCCGTGAGCGCAGCGAACTGAATGTCACGAAAAAGACAGCGACTCAGGTGCCTGATGGTCGGAGACAAAAGGAATATTCAGCGATTTGCCCGAGCTTGCGAGGGTGCTACTGTAAGCCTTTAGGGTTTTAAGGTCTGTTTTGTAGAGGAGCAAACAGCGTTTGCGACATCCTTTTGTAATACTGCGGAACTGACTAAAGTAGTGAGTTATACACAGGGCTGGGATCTATTCTTTTTATCTTTTTTTATTCTTTCTTTATTCTATAAATTATAACCACTTGAATATAAACAAAAAAAACACACAAAGGTCTAGCGGAATTTACAGAGGGTCTAGCAGAATTTACAAGTTTTCCAGCAAAGGTCTAGCAGAATTACAGATACCCACAACTCAAAGGAAAAGGACATGTAATTATCATTGACTAGCCCATCTCAATTGGTATAGTGATTAAAATCACCTAGACCAATTGAGATGTATGTCTGAATTAGTTGTTTTCAAAGCAAATGAACTAGCGATTAGTCGCTATGACTTAACGGAGCATGAAACCAAGCTAATTTTATGCTGTGTGGCACTACTCAACCCCACGATTGAAAACCCTACAAGGAAAGAACGGACGGTATCGTTCACTTATAACCAATACGCTCAGATGATGAACATCAGTAGGGAAAATGCTTATGGTGTATTAGCTAAAGCAACCAGAGAGCTGATGACGAGAACTGTGGAAATCAGGAATCCTTTTGGTTAAAGGCTTTGAGATTTTCCAGTGGACAAACTATGCCAAGTTCTCAAGCGAAAAATTAGAATTAGTTTTTAGTAAAGAGATATTGCCTTATCTTTTCCAGTTAAAAAAATTCATAAAATATAATCTGGAACATGTTAAGTCTTTTGAAAACAAATACTCTATGAGGATTTATGAGTGGTTATTAAAAGAACTAACACAAAAGAAAACTCACAAGGCAAATATAGAGATTAGCCTTGATGAATTTAAGTTCATGTTAATGCTTGAAAATAACTACCATGAGTTAAAAGGCTTAACCAATGGGTTTTGAAACCAATAAGTAAAGATTTAAACACTTACAGCAATATGAAATTGGTGGTTGATAGCGAGGCCGCCCGACTGATACGTTGATTTTCCAAGTTGAACTAGATAGACAAATCAATATCGTAACCGAACTTGAGAACAACCAGATAAAAATGAATGGTGACAAAATACCAACAACCATTACATCAACTCCTACCTACATAACGGACTAAGAAAAACACTACACGATGCTTTAACTGCAAAAATTCAGCTCACCAGTTTTGAGGCAAAATTTTTGAGTGACATGCAAAGTAAGTATAATCTCAATGGTTCGTTCTCATGGCTCACGCAAAAACAACGAACCACACTAGAGAACATACTGGCTGATACAAAGGCAGTCCGGTTCTTATGGCTCTTGTCTCTATCAGTGAAGCATCAAGACTAACAAACAAAAGTAGAACAACTGTTCACCGTTACATATCAAAGGGAAAACTGTCCATATGCACAGATGAAAACGGTGTAGAAAAAGATAGATACATCAGAGCTTTTACGAGTTTTTGGTGCGTGGAAAGCTGTTCACCATGAACAAATCGACAATGTAACCTCGAGATTACCGCCTTTGAGTGAGCTGATACCGCTCGCCGCAGCCGAACGACCGAGCGCAGCGAGTCAGTGAGCGAGGAAGCCTGCATAACGCGAAGTAATCTTTTCGGTTTTAAAGAAAAAGGGCAGGGTGGTGACACCTTCCCCTTTTACCGAGCTGCAGCGGCCGCTACTAGTATTAATATGCGCGCAGCGTCTGGAAAACCGAGGCCAAAAGACGTGCGTCTTTGATGCCCGGTTGCGACTCTACAGCAGAATTAAAATCAAGTCCGGCGCAGCCGGTTTGTGCCGCTTCCACGCAGTTATCTGCGCCTAAGCCCCCCGCCAGCAGAACGTTGCCAAGCGATTGACCATTTAATAGTGACCAGTCAAAACGCTACCGCTTCCACCCTGGCCGTTGTCTAAAACATATTTATCAACGTGCTGAAACTCACAGGCAGGGTTTCACCGACGCTTAATGCTTTCCAGATGGCAACATGTGCTGGCAGAGCTTCACGCAGCGTATCGATATACAGCTGTTCTTCATTACCATGCAGTTGCACTGCCGCCAGCGATAACACCTTAGCTTTGTCCACCACATCGGCAATATCGTGATTGCGGAACACGCCAACATACTGCAACGGTGCCGCAGCCATCACTTCCTGCGCCTGTTCAACGTTGACGCAACGCGGTGATGTCGCAACAAAAATCAACCCACCGTAAATCGCGCCCGCGTCATAAGCTGCTTTAGCATCTTGCCCACGCGTCAGGCCACATACTTTATTCTCACCCAGCAACACCCGGCGCACGGCGGCGTGCAAATCGTCATGGGCCATAAACACCGAACCAATCAGAAAACCGTTAGCGAAGTGGCTTAACTCGCGCACCTGAGCGTAAGTATTGATGCCGGATTCGCTGATTACCGTCACGTTGTGCCCCAGTTTCGGCGCAAGCTCGCGGGTACGGTTGAGATCAATCGACAGATCGCGCAAGATGCGCAAATTGATTCAACGACCTTTGCTCCCAATGCAATGGCGCGCTCCTGTTCCTCTTCATTACTGACTTCAGTCGCACCCCCATCTCCAGACTGTGAGCGACGGCGGCAAGCTGGCGATATTGGTCGTCATCCAGTACTGAAAGCATTAATAAGCAGGCATCGGCCTGGTAATAGCGCGCCAGGATCAGATCTGGTAAGGGTCGATAATGAAGTCTTTACATAAAATCGGCTGCGGGGCGATTTGGCTGACGATGGGGAGGAAATTAAAGCTCCCCTGAAAATATTTCTACATCAGTCAGCACCGAAATTGCCGAAGCGTAATGTTTATAAATGGCGGGCCATGCGTCTGGATCGAAATCATCACGGATAGCGCTTTTGACGGCGACGCTTTCTTGCACTCCAGAATAAACGCCGTGCGCGCACCCTGTAGCGCATCATAAAAATGTCGCGTGCTCGGCTGAACCTCATTCTGAAAACTGGCCAGCGGTTGCTGCTGTTTGCGGGCTTCTACCCAAATCGCCTTGTCTGCGACGATTTTCGCTAAAACGGTTTGCATCATCTAGTATTTCTCCTCTTTCTCTAGTAGCTAGCCCAAAAAAACGGGTATGGAGAAACAGTAGAGAGTTGCGATAAAAAGCGTCAGGTAGGATCCGCTAATCTTATGGATAAAAATGCTATGGCATAGCAAAGTGTGACGCCGTGCAAATAATCAATGTGGACTTTTCTGCCGTGATTATAGACACTTTTGTTACGCGTTTTTGTCATGGCTTTGGTCCCGCTTTGTTACAGAATGCTTTTAATAAGCGGGGTTACCGGTTTGGTTAGCGAGAAGAGCCAGTAAAAGACGCAGTGACGGCAATGTCTGATGCAATATGGACAATTGGTTTCTTCTCTGAATGGCGGGAGTATGAAAAGTATGGCTGAAGCGCAAAATGATCCCCTGCTGCCGGGATACTCGTTTAATGCCCATCTGGTGGCGGGTTTAACGCCGATTGAGGCCAACGGTTATCTGATTTTTATTGACCGACCGCTGGGAATGAAAGGTTATATTCTCAATCTCACCATTCGCGGTCAGGGGGTGGTGAAAAATAGGGACGAGAATTTGTTTGCCGACCGGGTGATATTTTGCTGTTCCCGCCAGGAGAGATTCATCACTACGGTCGTCATCCGGAGGCTCGCGAATGGTATCACCAGTGGGTTTACTTTCGTCCGCGCGCCTACTGGCATGAATGGCTTAACTGGCCGTCAATATTTGCCAATACGGGGTTCTTTCGCCCGGATGAAGCGCACCAGCCGCATTTCAGCGACCTGTTTGGGCAAATCATTAACGCCGGGCAAGGGGAAGGGCGCTATTCGGAGCTGCTGGCGATAAATCTGCTTGAGCAATTGTTACTGCGGCGCATGGAAGCGATTAACGAGTCGCTCCATCCACCGATGGATAATCGGGTACGCGAGGCTTGTCAGTACATCAGCGATCACCTGGCAGACAGCAATTTTGATATCGCCAGCGTCACAGCATGTTTGCTTGTCGCCGTCGCGTCTGTCACATCTTTTCCGCCAGCAGTTAGGGATTAGCGTCTTAAGCTGGCGCGAGGACCAACGTATCAGCCAGGCGAAGCTGCTTTTGAGCACCACCCGGATGCCTATCGCCACCGTCAGGTCGCAATGTTGGTTTTGACGATCAACTCTATTTCTCGCGGGTATTTAAAAAATGCACCGGGGCCAGCCCGAGCGAGCTTGCCGTGCCGGTTGTGAAGAAAAAGTGAATGATGTAGCCGTCAAGTTGTCATAACTCTAGAAGCGGCCGCGAATTCGAAGAAACAGCGGCCGCGAATTCCAGAAATCATCCTTAGCGAAAGCTAAGGATTTTTTTTATCTGAAATTCTGCCTCGTGATACGCCTATTTTTATAGGTTAATGTCATGATAATAATGGTTTCTTAGACGTCAGGTGGCACCATGGGAAATGTGCGCGGAACCCCTATTTGTTTATTTTTCTAAATACATTCAAATATGTATCCGCTCATGAGACAATAACCCTGATAAATGCTTCAATAATATTGAAAAAGGAAGAGTATAGAGTATTCAACATTTCCGTGCTCGCCCTTATTCCCTTTTTTGCGGCATTTTGCCTTCCTGTTTTTGCTCACCCAGAAACGCTGGTGAAAGTAAAAGATGCTGAAATCAGTTAGATCCATGGGTTACATCGAACTGGATCTCAACAGCGGTAAGATCCTTGAGAGTTTTCGCCCCGAAGAACGTTTTCCAATGATGAGCACTTTTAAAGTTCTGCTATGTGGCGCGGTATTATCCCGTATTGACGCCGGGCAAGAGCAACTCGGTGGCCGCAGACACACTTCTCTCAGAATGACTTGGTTGAGTACTCACCAGTCACAGAAAAGCATCTTACGGATGGCATGACAGTAAGAGAATTATGCAGTGCTGCCATAACCATCAGTGATAACACTGCGGCCAACTTACTTCTGACAACGATCGGAGGACCGAAGGAGCTAACCGCTTTTTTGCACAACATGGGGGATCATGTAACTCGCCTTGATCGTTGGGAACCGGAGCTGAATGAAGCCATACCAAACGACGAGCGTGACACCACGATGCCTGTAGCAATGGCAACAACGTTGCGCAAACTATTAACTGGCGAACTACTTACTCTAGCTTCCGGCAACAATTAATAGACTGGATGGAGGCGGATAAAGTTGCAGGACCACTTCTGCGCTCGGCCCTTCCGGCTGGCTGGTTTATTGCTGATAAATCTGGAGCCGGTGAGCGTGGGTCTCGCGGTATCATTGCAGCACTGGGGCCAGATGGTAAGCCCTCCCGTATCGTAGTTATCTACACGACGGGGAGTCAGGCAACTATGGATGAACGAAATCGACAGATCGCTGAGATAGGTGCCTCACTGATTTAAGCATTGGTAACTGTCAGACCAAGTTTACCAGCTTCACTGGACTCCTGTTGATAGATCCAGTAATGACCTCAGAACTCCATCTGGATTTGTTCAGAACGCTCGGTTGCCGCCGGGCGTTTTTTATTGGTGAGAATCCAAGCACTAGGGACAA
+
../DB;;::JFIJHEJDDD<999?:<=....DG:::999;::99??>@>JJIJJJGFJFDJHHJJHFHJIEFIJJJJEIEEJJABJ>==>70/.-.7=:77665689@@?@DFGEJDGFJHJJJIHJHJJFJFDEECB@CA=<:9=9:;<EEJJGG2222E64449:6567D@AC>@AFDFCDBDJEEJJJFJJJGJGFHGDEJ<?8;775443.,(%##$)/-((''(''&%'**1666>?;<=9;=<A<:;>HHJJJGHJJGHJJFJJIECCGBDFDJJJJGGCBBE44::JJJHJCAA2212**008IJGEHHHFHFFEHDJGFAAAGJFJHGJJJJGIJIJGFIHDIEBCCHFJJGFEAB@CE?>311+'%&'&&()618EEJGJJHCB@BA@IEBIEJG;;;FEFJBCBGJJGGAA@AJGFJGDDCC;????HHHGIJJJHJIJJGIJIJHGJHJJJJI;;;;GEJJFFI<<<;AJ;:9=:++++?>?FHFDHJH?>JIJJJFDIGIIJ>CGJGJJEFEDJGJJJJFIEHJEEFJHJJFJJGJJE>@@HEFFFG@@?>?@EFJIIDFEH?>>?@?B:<.-9<>EGBBCCEGGIIJHHIJHEGEJJJJJBFJIGFJJFJJECBB;:97827,+-35:<@CGDDGC;99:=HFJJJJJFGGJIFGEFFGFGHJGJFFJJEJHHFJHJGJJHJGJJJJJFGJJIGJJHJFEJEFCFGEHGHGJJG@????IIJGJJJGHFJGJFGGHJJJJEC>A@DDFEF<CE@@@@GJIJHIJJIIHJGJJJJJJFJEGEJFIIFFEJFEGJJFDIHJJJJJGGCGHJJJJJJHJGJJHJFJIJJGJGJ?>?AEFIJJJJJJJEJJEHHJFHIJHJJJJIIFGGEEEFGHJJJDDDBEF>>>?JJHJ<;?AIHEFHGHGBB98678;<=DJJGHFGHDDEJFJJJHJIJCEDIJIJECBAC?=::;:76,+**.237;?EBGFFEGGJJFGFCABA@AHIED;=>=>;?DHJHEHJCGDJJJJBCB9BGGEJJ>>>>JFHIHJFJJJJJJJJJHJJDFHJJJFFJJHJJEGEIEJJ:98,(((2)'('''$%,,957=>>AA=C1==<2BEJJJIGJFEJJJIHGDDCCFEHJJGJJECDDB=CFGGEEEJJJHJJEJEHJGIJFF??;9=GCHEJHF?>>?@DCFFDG:9:@@ACAFBCGFG?ABI?HHJGFDBEJGFFJJJIJJJIFBBEJHJIJJEDHBJGJFJDJEEDCEDEIJJGIJJIIGJGGJJJGJJJHFDCFFHHIJ@5)@CIEHGGHHJEJJFJEEEEJFJHJJFEC7668;:;@BFJHEDGFJJIGJFHJFHJJJJIEJJJIJJJIFJJGJJDED8--8:;AIFCBBCA@AA:;;;:88:1@<<E?GC:;CEJGHGJF@?>?:4:43657,''(*+)(-.0@64447@;89>A?=====97783;=JJHBEFEJJGHGJHJGJJBCA@CEDJEE>>>;9++(%%&'''35;=;BDFEGGFAA@AA@?>?>FFJA==?;:98:;<@BA@>=?@BCBCBFGHGDEDEBFCDDFDECEFIDEDBCCHEHDA@@JC@@@BAABCBCEDCE@?>>@>>---->=>ABBABCC????HEDBCBBCJBE@@@@DFCFAAB<===JJF/0//GCDC?==AA84)))))'&()&%'(*'&%$$%$$$+126**<<>BC>=71,*('%'?AABGIHJHJJJJIJIJJHJGHIJJJGJJJJJJIIIFFJJJJJJJJJJJJJJJJJI?>=>EJGJJFFFEEDACBCJJJJJJGJJJHHJEJF<<<<J?)((7EAD???@?@ADCDIJJJJJIJJJJGFE@=8;64*))(-''$$''-:??==A<?GFCI??@AE3334FGFGJJJJGDBADE>>JJJJFJIJHEEJD1111CJEEJJJHGJJJJJJJEIHJJJJJ=<<;9888FJJJGECEGDHEG94431348::;HCJGFIGFFCECEJJJHJJJF<=<=D@ED>==@AHCFGD@C@JHECDEG8879:B?A=>>8988/))*67488566563113=99:BIFJEBCDGCFABAECBBIJJJEJC=FEJJIJJJGJJJJJJE:::;<<333FJC==AF@>>>@CCCFEEGB,)1../(&%'23347DGFCA@GC@::;FBGDDIGJJFHJIJDIFI999:;42.//0065./(6DEFHBCBIFJJJJJGIJHGJB714C99656;<>@@>=>>@FJJHJGE><@;EGDHEJJEJF@<<DJF=999995566-)(%&,()))9967==EFFGGJJJIJGHHDEJJGDHGFJJJECBDJIIJJJJJJGG5''&&'();<<@HJECCGJGJJJJJGJIJFJGIJJIJHJJJJFED<<;7//111C@>=633367AFJGJDEGIIDDDDFDEGHJIJJJJIIJFGJJDIEHJJJ@@?@GIFEEDIGDJGFGJJJIJJJJEJJJ@HJJJJJGJJJIDHEJJBAAAJJGIE,,,,DGHDBBCGJEDABBIJHJJJJHJJJFIJJHJHFGGHJJJFJHJJJJHJJJJIJGJGIJHGJJJJGIGGFJJJFJIJJJJJJIGJGJFFEJBDEGDECJHJGJJJJJJ@5556---.?<:;<=CA@@@CHEHCBDA=@CFEEHJHIJGGEEFJJIIGJJIHIJHJGIGJHEJFCABJJJHHJIJJJJJJJJFIJGJJJJJJJJGJJHFFDEDGDJJIGIGJAF&&&()))(-.6?EEEHGJIJJHJJJJGJIGJIJJJJJJJJJJJH=:;:CCCJF===DAA>999)))),0,,75JHHIFHJJEEJHHIJJIJHIFHHJC::8854555@8333FDF65555??=EDCBA>><8.*(')+----99:866780/..*)'&)(++,((+(-('%$#$%&BCCDFIJGJF;=HIGGFHGJE;;<<GDHDJJJEJJ@GBGC@8789:@>98892*'%%&&%'**()+,;=>BE?IJJJJDIFFJJJFA@BBGJGFGCB223<<<<@@>?JJHIFCGHJJJGHJJJJIJJJJJJJJIJJGJJJJJJJHGGGJJJIJBAA8998A>?9441*+-,,,6>HJDEEEHJJJGFGDFJJJGJJJJJJFJHJFFJJIIJEFEFJFCEEJH><<<HGIJDCBCABB>AEGJHFFGIFGB><:87,,:<B@@DGJJ@>>5(%%%''26;<>CFGFHJJJIJJJJGJGIIJJIEJCFA===:;8100-..**(*%%%&798(('-*()644577440,+'&%%''&&'%%*//69DDJ9999CCFHJFFJJCBBAJ:IJGIJJJGEJJHDGJBE??JJJJJEJEGHJJDFHEJIIJJJIJJJJE;;FDFJCFEH@???JJ:999EJHGEBAABFHF:8877457>?ACCE;<=ABJGJGGJH8:89:5366BACDCEHEHJIIJJJJHJJJJJHJJJJJJJJGJIJGJJJJJHJHHJIGGGJJGJJJHHFCEFJ?>42222EA;;:;?<@@EGGJFIJJJHHGEFIFEJGDGEHIJGJJIJJGDBB8?BCIHDEE32255.../4:6+554:96666;=<=?JGJJFJJJJJJ0000FFEGJJJJJHGJIJHE@?>@JJEJFAC@??@AADGBFCHJJJGJJJJFDIJJGJIJFIGHHFJJHHHGJJHJJJJHJJJIJJFJJJHEIJFGFJJJ=<??9784=??JHFJGJHJJJJJGGDI666JJJHFJJHHJIHFJJCBABACBEACGFD@>>769;?=---:;A<<;;;ABJJHEJJGHIJJCECDFJJJJA@?@IFJJJJGGGJJJGJJFGJJJJEGJFEC;:;7877662245@?DBJJGJFGJGAAA?@<>?<<<<AEDJHGJHIFDCCHCABCCFJGHDBCCEJJJJGEJGJIJJGFDCABCBCBCFJGGJJEEC@.,('$%'))(**(*'+-:?IFIHJIJHJJJHIIJIJIJJJJ@??=>3,,,.DDDJHJJJJHIJII;989;JHB:8872/++-'%%%0761/.//67;:;?B@JGCFGFJJFJJGFHJJJJJJJJHHEJJDJEDDJFHE>:995=EGFJGJIGJJJJJFGJGJJHJJJDGGHJFEJJHEDDCHAACCJI;;==JEJDFJJEJJJJHJJHFJJFJJIEFEHDEBDF???@IJGDJFJJJJJFFGJ?@@AJGJJJFJJ??JGFJGJHGA4334:DBF7678?=>>?GCECJGJGDGJJGFJJJJFJGIJ>478DB5557EIGEJHBCC>ACAGDBHDHD@>CB@><<<>HCJJFIJHJJIJIGJJJGIJJIEJJDFABJJJJIJJFGGEJFJGJJGEDFJJJJJJJJJGJJJJHJJJHFIFC@FEEIJJGJJJIHJJJEFB@AA;:879:;@@HHGFJA@CGJJJGHDJFGJI@?@AHGJJJJJEFICDCCHE888JJIECDEHE>>5+,?@CEFIJJJJHHFCHJHIGED;:779CFC@;:99<:91***A4EJJJJCCCGDDDCJJJHGJJHIJJEGHHHHJJIFFFCFIHJJEJIJJJJJJJFJJJJEJGGIJDA59@??@JJHJFFCDEFJJIJJHJJIHGIE??=<=;4---AAA@EJJJJ?>=ACD@?85559---.::;<IGGJEFIJJFJJJJEACCJJJIJHJJDDEHJJJJJFJC975310.&&''+*(+++,---<BC7614;ACCJGIDEFJBBBBJ>>JA54+'$$$')&'(-139<012378CDCC2J==;<??BHJJHGFJJJIJJJJJHDBBDJGJJIDGGFIGJJJIIJJGGHFJIJJHJJJJJJ?G>446@IDACBFJJJEDCCJCC4JHFFJJJHFJJHHJJHJJIJJIJJIIJJJJHHHGHGIJGJJJIJJJJJJG:::::HJJJJJHJJJFGGIGJHJIJIGHA>3355JIHJJJJFCJJJJIIJGJJJJJDCD@?>:::ABHJJGJIGEJHJJJFGEJJJHFJHECEJJED><??DHJGJJJHJJHFDJJIJFGEDJJJJJDDJ?<8865+**+?EJJFFHJ444377***()))**59=1<>EIFEHJCJIIJGHJHJGJJJJJGGEGDJ433998<?=7888EFFJHJHGJJIJJJJJJFBABJJEEDHI?A6''&''')%(%',-,/..07=---/=:888<32222211::<JJJIFGA@ACG@@?>AJJHJHIJGJJGI==HFJI>9DBCGH<<6ADCIH999:HDECIE538,*)),//559>BHFHHBBAAEE?<=BD?0ECBD:9:5555FHJJJJJJE@?>@6333'''(782112662233224787;ADFEB@C911/,++,,@CBCADIHJEJEFH>?FJJHJCDA@A>BBBIJJJJIFJJHDA666<=?>A=<;<B>12229D@AB5??BBFGF-,,,DJJHFDABCCJHIJ<;;;CDFGJJGJIJFAAE/...JIFJ><888FDJJJHDGDHDJJGJJJJJJHGCDABAAD@?CJHJJJIJJJDDGJHDFBA956>>6667ABI777>>>FFFIDFHJJJIJJJHJGGJJJH???>@AAGJFFH9999<;<??IHIC73223334;;;;;<IJHJJJFJJIJJGJC3333EHJFIJJGFJJJDJ@@@42/('+*&'&*,,016889+***&&&(--340,+.2-,++++86454/556JEJJHJHIJFJJJJIEEEFHJJJHJGJJIJGJJGHJJJJFGIJJFHJIEGGEFJDDEDFHJJFFHIJJD@@?@@@AGCEJHJJFJEBICBJGHGFJJHJJJIJHJJE>>FJFJICC@<JJJJJJJFJEJJJIJJFJHJJEFEJJJHJJJJHFDJIJJJJJJJJJJFCBCC(''(-./+,BDGJJJJJJGFJBBBAFEFA<:870*.,)**+**-/978773,,59<:ECCFCEI,**+0-''*)+-35555DC>=79;=:::;A>=>?JIJJFEHFBCHJFIJHEHBBDGJJFJGJB4444D??A@>>@@CEGHJJGBBAEA??==>:,+(&',222543/.0077---+++),'$#
@Glass_T7V_7_D3_12_4_14
GCGGCAATAATTGTTCTGGATCGAAATCATCACGGATCACGCCTTTTGACGGCGACGCTTTCTTGCACTCCAGAATAAACGCCGTGCGCGCACCCTGTAGCGCATCATAAAAATGTCGCGTGCTCGGCTGAACCTCATTCAAAGTTAAGGGCCAGCGGTTGCTGCTGTTTGCGGGCTTCTACCCAAATCGCCTTGTCTGCGACGATTTTCGCTAAAACGGTTTGCATCATCTAGTATTTCTCCTCTTTCTCTAGTAGCTAGCCCAAAAAAACGGGTATGGAGAAACAGTAGAGAGTTGCGATAAAAAGCGTCAGGTAGGATCCGCTAATCTTATGGATAAAAATGCTATGGCATAGCAAAGTGACGCCGTGCAAATAATCAATGTGGACTTTTCTGCCGTGATTATAGACACTTTTGTTACGCGTTTTTGTCATGGCTTTGGTCCCGCTTTGTTACAGAATGCTTTTAATAAGCGGGGTTACCGGTTTGGTTAGCGAGAAGAGCCAGTAAAAGACGCAGTGACGGCAATGTCTGATGCAATATGGACAATTGGTTTCTTCTCTGAATGGCGGGAGTATGAAAAGTATGGCTGAAGCGCAAAATGATCCCCTGCTGCCGGGATACTCGTTTAATGCCCATCTGGTGGCGGGTTTAACGCCGATTGAGGCCAACGGTTATCTCGATTTTTTTATCGACCGACCGCTGGGAATGAAAGGTTATATTCTCAATCTCACCATTCGCGGTCAGGGGGTGGTGAAAAATCAGGGACGAGAATTTGTTTGCCGACCGGGTGATATTTTGCTGTTCCCGCCAGGAGAGATTCATCACTACGGTCGTCATCCGGAGGCTCGCGAATGGTATCACCAGTGGGTTTACTTTCGTCCGCGCGCCTACTGGCATGAATGGCTTAACTGGCCGTCAATATTTGCCAATACGGGGTTCTTTCGCCCGGATGAAGCGCACCAGCCGCATTTCAGCGACCTGTTTGGGCAAATCATTAACGCCGGGCAAGGGGAAGGGCGCTATTCGGAGCTGCTGGCGATAAATCTGCTTGAGCAATTGTTACTGCGGCGCATGGAAGCGATTAACGAGTCGCTCCATCCACCGATGGATAATCGGGTACGCGAGGCTTGTCAGTACATCAGCGATCACCTGGCAGACAGCAATTTTGATATCGCCAGCGTCGCACAGCATGTTTGCTTGTCGCCGTCGCGTCTGTCACATACTTTTCCGCCAGCAGTTAGGGATTAGCGTCTTAAGCTGGCGCGAGGACCAACAGCCAGGCGAAGCTGCTTTTGAGCACCACCCGGATGCCTATCGCCACCGTCGGTCGCAATGTTGGTTTTGACGATCAACTCTATTTCTCGCGGGTATTTAAAAAATGCACCGGGGCCAGCCCGAGCGAGTTCCGTGCCGGTTGTGAAGAAAAAGTGAATGATGTAGCCGTCAAGTTGTCATAACTCTAGAAGCGGCCGCGAATTCGAAGAAACAGCGGCCGCGAATTCCGAAATCATCCTTAGCGAAAGCTAAGGATTTTTTTTATCTGAAATTCTGCCTCGTGATACGCCTATTTTTATAGGTTAATGTCATGATAATAATGGTTTCTTAGACGTCAGGTGGCACCATGGGAAATGTGCGCGGAACCCCTATTTGTTTATTTTTCTAAATACATTCAAATATGTATCCGCTCATAGAGACAATAACCCTGATAAATGCTTCAATAATATTGAAAAAGGAAGAGTATGAGTATTCAACATTTCCGTGTCGCCCTTATTCCCTTTTTTGCGGCATTTTGCCTTCCTGTTTTTGCTCACCCAGAAACGCTGGTGAAAGTAAAAGATGCTGAAGATCAGTTGGGTAGGCGGCGGGTTACATCGAACTCAATATCAACGGCGGATCATAGCGAGAGTTTTCGCCGAAGAACGTTTTCCAATGATGAGCACTTTTAAAGTTCTGCTATGTGGCGCAACAGTATTATGCCGTATTGACGCCGGGCAAGAGCAACTCGGTCGCCGCATACACTATTCTCAGAATAACTGGTTGAGTACTCACCAGTCACAGAAAAGCATCTTACGGATGGCATGACAGTAAGAGAATTATGCAGTGCTGCCATAACCATGAGTGATAACACTGCGGCCAACTTATTCTGACAACGATCGGAGGACGAAGGAGCTAACCGCTTTTTTGCACAACATGGGGGATCATGTAACTCGCCTTGATCGTTGGGAACCGGAGCTGAATGAAGCCATACCAAACGACGAGCGTGACACCACGATGCCTGTAGCAATGGCAACAACGTTGCGCAAACTATTAACTGGCGAACTACTTACTCTAGCTTCCCGGCAACAATTAATAGACTGGATGGAGGCGGATAAAGTTGCAGGACCAGCTATGCGCTCGGCCCTTCCGGCTGGCTGGTTTATTGCTGATAAATCTGGAGCCGGTAGGCGTGGGTCTCGCGGTATCATTGCAGCACTCGGGGCAGATGGTAAGCCCTCCCGTATCGTAGTTATCTACACGACGGGGAGTCAGGCAACTATGGATGAACGAAATAGACGAATCGCTGAGATAGGTGCCTCACTGATTAAGCATTGGTAACTGTCAGACCAAGTTTACGAGCTCGCTTGGACTCCTGTTGATAGATCCAGTAATGACCTCAGAACTCCATCTGGATTTGTTCAGAACGCTCGGTTGCCGCCGGGCGTTTTTTATTGGTGAGAATCCAAGCACTAGGGACAGTAAGACGGGTAAGCCTGTTGATGATACCGCTGCCTTACTGGGTGCATTAGCCAGTCTGAATGACCTGTCACGGGATAATCCGAAGTGGTCAGACTGGAAAATCAGAGGGCAGGAACTGCTGAACAGCAAAAAGTCAGATAGCACCACATAGCAGACCCGCCATAAAACGCCCTGAGAAGCCCGTGACGGGCTTTTCTTGTATTATGGGTAGTTTCCTGCATGAATCCATAAAAGGCGCCTGTAGTGCCATTTACCCCCATTCACTGCCAGAGCCGTGAGCGCAGCGAACTGAATGTCACGAAAAAGACAGCGACTCAGGTGCCTGATGGTCGGAGACAAAAGGAATATTCAGCGATTTGCCCGAGCTTGCGAGGGTGCTCTTAAGCCTTTAGGGTTTTAAGGTCTGTTTTGTAGAGGAGCAAACAGCGTTTGCGACATCCTTTTGTAATACTGCGGAACTGACTAAAGTAGTGAGTTATACACAGGGCTGGGATATTATTCTTTTTATCTTTTTTTATTCTTTCTTTATTCTATAAATTATAACCACTTGAATATAAACAAAAAAAACACACAAAGGTCTAGCGGAATTTACAGAGGGTCTAGCAGAATTTACAAGTTTTCCAGCAAAGGTCTAGCAGAATTTACAGATACCCACAACTCAAAGGAAAAGGACATGTAATTATCATTGACTAGCCCATCTCAATTGGTATAGTGATTAAAATCACCTAGACCAATTGAGATGTATGTCTGAATTAGTTGTTTTCAAAGCAAATGAACTAGCGATTAGTCGCTATGACTTAACGGAGCATGAAACCAAGCTAATTTTATGCTGTGTGGCACTACTCAACCCCACGATTGAAAACCCTACAAGGAAAGAACGGACGGTATCGTTCACTTATAACCAATACGCTCAGATGATGAACATCAGTAGGGAAAATGCTTATGGTGTATTAGCTAAAGCAACCAGAGAGCTGATGACGAACTGTGGAAATCAGGAATCCTTTGGTTAAAGGCTTTGAGATTTTCCAGTGGACAAACTATGCCAAGTTCTCAAGCGAAAAATTAGAATTAGTTTTTAGTGAAGAGATATTGCCTTATCTTTTCCAGTTAAAAAAATTCATAAAATATAATCTGGAACATGTTAAGTCTTTTGAAAACAAATACTCTATGAGGATTTATGAGTGGTTATTAAAGAACTAACACAAAAGAAACTTCACAAGGCAAATATAGAGATTAGCCTTGATGAATTTAAGTTCATGTTAATGCTTGAAAATAACTACCATGAGTTTAAAAGGCTTAACCAATGGGTTTTGAAACCAATAAGTAAAGATTTAAACACTTACAGCAATATGAAATTGGTGGTTGATAAGCGAGGCCGCCCGACTGATACGTTGATTTTCCAAGTTGAACTAGATAGACAAATGGATATTCGTAACCGAACTTGAGAACAACCAGATAAAAATGAATGGTGACAAAATACCAACAACCATTACATCAGATTCCTACCTACATAACGGACTAAGAAAAACACTACACGATGCTTTTAACTGCGAAAATTCGTTTGCCGCCGGTTTTAAGGCGAAGTTTTTGAGTGACATGCAAAGTAAGTATAATATTCAATGGTTCGTTCTCATGGCTCACGCAAAAACAACGAACCACACTAGAGAACATACTGGCTAAATACGGAAGGATCCAGGTTCTTATGGCTCTTGTATCTATCAGTGAAGCATCAAGACTAACAAACAAAAGTAGAACAACTGTTCACCGTTACATATCAAAGGGAAAACTGTCCATATGCACAGATGAAAACGGTGTAAAAAAGATAGATACATCAGAGCTTTTACGAGTTTTTGGTGCATTCAAAGCTGTTCACCATGAACAGATCGACAATGTAACCTCGAGATTACCGCCTTTGAGTGAGCTGATACCGCTCGCCGCAGCCGAACGACCGAGCGCAGCGAGTCAGTGAGCGAGGAAGCCTGCATAACGCGAAGTAATCTTTTCGGTTTTAAAGAAGGGCAGGGTGGTGACACCTTGCCCTTTTTTGCCGGACTGCAGCGGCCGCTACTAGTATTAATATGCGCGCAGCGTCTGGAAAACCGAGGCCAAAAGACGTGCGTCTTTGATGCCCGGTTCAACTCTGCACAATTAAAATCAAGTCCGGCGCAGCCGGTTGTACTTTAGGCCAGGTATCTGCGCTGAAGCCCCCCGCCAGCAGAACGTTCCAAGCGATTGACCATTTAATAGTGACCAGTCAAAACGTTGCCCGCTTCCACCCTGGCCGTTGTCTAAAACATATTTATCAACGTGCTGAAACTCGCGGGCGGGCAGGGTTTCACCGACGCTTAATGCTTTCCAGATGGCAACATGTGCTGGCAGAGCTTCACGCAGCGTATCGATATACAGCTGTTCTTCGTTCCATGCAGTTGCACTGCCGCCAGCGATAACACCTTAGCTTTGTCCACCACATCGGCAATATCGTGATTGCGGAACACGCCAACATACTGCAACGGTGCCGCAGCCATCACTTCCTGCGCCTGTTCAACGTTGACGCAACGCGGTGATGTCGCAACAAAAATCAACCCACCGTAAATCGCGCCCGCGTCATAAGCTGCTTTAGCATCTTGCCCACGCGTCAGGCCACATACTTTCTCACCCAGCAACACCCGGCGCACGGCGGCGTGCAAATCGTCATGGGCCATCAACGCCGGAACCAATCAGAAAACCGTTAGCGAAGTGGCTTAACTCGCGCACCTGAGGCGTAAGTATTGATGCCGGATTCGCTGATTACCGTCACGTTGTGCCCCAGTTTCGGCGCAAGCTCGCGGGTACGGTTGAGATCAATCGACAGATCACGCAGATCGCGGTTGTTGATGCCAACGACCTTCTCCCAATGCAATGGCGCGCTCCTGTTCCTCTTCATTACTGACTTCGGTCAGCACCCCCATCTCCAGACTGTGAGCGACGGCGAGGAAAGCTGGCGATACTGGTCGTCATCCAGTACTGAAAGCATTAATAAGCAGGCATCGGCCTGGTAATAGCGCGCCGATAGATCTGGTAAGGGTCGATAATGAAGATCTTTACATAAAATCGGCTGCGGGGCGATTTGGCTGACGATGGGGAGGAAATTAAAGCTCCCCTGAAAATATTTCTCATCAGTCAGCACCGAAATTGCCGAAGCGTAATT
+
77899//.'$%$$####%(''.54122499@AI7777F98660,,///68?ACBCAADDEGCAA@F::;;JGJJJGJJFJFJFJJHJJHAB@@?BHED::JGDCC,''')2BDFIAB@@>>CDGA;;:;?=<;661.--*&&&)((%%%%%(0/006?@ABDFDCJC?BHFC=?AIJECBCEIHDJHDJGIGJJJIJEJGJJFJJIJJJ=<;<IFIJJC@?AF@<<<?:97533554555CCCHC7/D@GBA87878@A@??@G==>JJJIJCBCCJIJJIB?FJC99765.-*:@EDFGJGD99JJJJJJJJJJJHHJHJHFDJGHIJJJJHJEGHFHJJJHJIJDGG((((>96656662,%%'(('+6>>=>BIJJFCCDEGJFJEGJJHJJIJJEJJIFJIJHIJFHEGJJIJHJ@HJEJJJJJJJFJFFFJJJJJIEGJHJIGEEJI7777JJEJIFC?FJJJJJIGFGA@@IGJHIJB>ADIJEDJHEJFDJFFCEFJDDEEHJJGJGIFIDEFJJGDCFGHEHJDEFIJFJBCBCIEDFI>>=?CEJIJJJIHJJDIJIJJIJJGHJEJEDF@?FJJJFB;;;<EEFJJJJGFJJDCCA>>BBBF=;:;<:<=AHJCG?>==@:==CJJIBA@@JJJJFJGGIJJGED?454202:==?CEFGEDJJJHAB@=<=CEDJEIJJFJ><<>@GDCJGJFIJFJJIEIGJJJIJJH37333>---.9///.(()69<9::4-++->>>>=>==:43*)*---,)50++//FB@?@EHIHI?>>>JFJAEBE?<<788877AG=IFAD-+,21/.-**)%%''(,85666:EAA==??FDIHEHDD>>@::::BAA:;:;CCEJHJJJJJIJJGJJHFCBD=JIIFJEDFEJFGE@AA@HFIHJJJJJIJIJJJJJGIJJJJJJJJJEDCBF66<E<4&)'&')23:2CDIJJJJJGJJJJEJFHJJJIJJJJJJIHEJJH<9B999FDDDGHEDJJFJGJJ9EFHAA@CGJJHDJJJIJHFJFJGFFJJHJJFGHHHJJHJIGGIIJJ;97;:DEDDJJFDAABDGJJIEJHJJJGJJJJJIJJJJJJHHFJIJGJJJJHJJGCJIJJJ888.-..JJDDGEJJJJIJJJJJGFEJJJGJHI::::///1GJHJJJHFHGJGJGHJJEEJJJJJECEDJJJGG>==>JIEECH95;753341123?@EIGFHJJFGJFJJ.---?>>D:GGFJJDFEFAABFJJ9999GJHGJFGEJJEEEHD8758=>951)''46@DJFJJGHJIJFJG@;663...7////8CCJJHJIIFJJFGJJJJJIFJJJJJFFIJIJFIJJJIEEB3333<<<<>==>JHFGBCFDIJJJJJJABBJJJJJJFEC?BGHIHA>=7.),,,))115595<7778ADJJJJJJJJIJJJJJJJJIJJJIJJJJJJGJJJJJJJJIGJIIJIJHJJJJJJJJFJJEFEJJJHJIJJFHJJJJJJJJJ;;:6663'&$$%'./42-..7-/?DEEJJJ=45;EJ>AG@CA@A:8(((2<>GFJFJJA=@EJJJJJIHJIHIJJJJHIJGJGJJFJJJFIJJJHJIJJJJJJJHJJJHJCCDHFIHJJHJHIEGJIJJ<@==FFCEGFFDHEFGEJIJJJGJJJJJIIGHGJJJHJJGJJJJJGJIHIJJJJJJJHJJEFE:44,('(+,=AFJHIJIJJJJHJJJJFEDBCIDJJJJFH=?@JJJFHIGCDDDCJ224=??@>AJGIJJFGHBDJJJHDEHJB;=BDJCEGHJJJJJIJFJJIJGIJ>=E<I9FJCCCDF8887<<<=JIGJFGJJJJJJJHJJI;::;:-,**))+,*(()++++/.--+'%#####%(45677;93334>+(((((&&'(&((&'&%$%((+/,-/6689;>432*(::>?;78889B@DBJGJJJJJJGJJEJJHFCFE>>9996333:;00003+)(&&'&((%''(*)((+-**..//+,001/..,+))((((124333:??BDDDEECDC<;0,,,/-))).*+6<///0=>@>=@@AEG:8777999BCDDC8788A?>CCF???EEGGDBEDCHJGJHJFJJHGIFJJGJHGJGJEIJJJJ////=EJFACBCB:94444*((,-&**(32370..,...333-,)(&(*,58>ACFEJJHJGJHJFGJJJJFEHDD<@CJ@8))887989>JE;:;;C3211233:;FJJGJJJJJIJHGJJJJHJJJJJJHJJJJJ:99<>=>??:;;2222<GHJJJHJJIJJFJJHJIHJFJJHGJHJJJJJGJJJJJJGEEIHHJI???>CCCJJ@A@BEECFEF==70@AFDHJFFFEFJJIFJJHJJJIIJJJGJJJGHIGJEC4322?;<<751/&&,,78<<>@@HGJG;??BJGJGDIJJJJIIJE;;:::<433411118;;;35/*)))*63348::>;<78544,&&&&3@@B>@=;88688*((((78?AADFD?B?91EJJJHFCCFCJJJJECBA-==666JJBABCEGH=>=A??;:<=HIE?8/.61,))*+++,0>?@;;;@GIJJJJJGGJEJJDFHJC@@A@?=<@?JEBC?>;:99>A@BBBDCAJDCCBH<66<@DEFGIJJJ:-**;<,**&&:::>BJJIJDBE?>BJIHIJJJJJJJHGJJHJIC>?DHDCEDJFDABA=>:1>==?@JJICCHFJ@><:9<++*+/.1056??6666:::GJJJE@?>EDEEEFHIJJJJHFFHHJGJJJJJIJJGJIFJA??7777<1((),.33<@BJGJFHJJJFDJGB4445;?GHIJFH888:EJB@A:10157CEGJJIGHJHHFGGFECJBJHIJGJIJJJHJFJJJJJHDBAIEJJIDHJFFFJEGEJDDCCBHCCCGFIJHICBBDDD?<<EHDBEJJJJJJFHEDDCJJCDCADBBBBGBJEGD=<=;1++&%*7CEIEGGHHJIIJJJIJHJEJIJHFIJJJFIJIC<FCIGHHJEJFJGJJJIHJJFFJJIJGHHJJGFDFJEBCDCB??A>>?DJFF>:6663212..,-1>><;;=D8776666==?445JJGDJJJJJJJIGJIECBBBFA>HGJFJJH7777/1-+)&&&&4:?>>C<8JFJJJGG54DBC@@@@FEHJFBA@JJJJJIJHIJJHHDBJBB<;25&&&=1BBBJGEJGJJGJJJJJJJJHJJDDHJJIJFEHEJIGIJEJHJJJICD;...2)**)*98>?HFFCF>::>:HIGDDJCDDI>ACJA....A@GGDCJCJGIFJJIFJJIHGJHGDJGBEBJJJJJF@???CGGHJHGHICCA@EECGHCED@C;;IJFF?@@AHJIJGIJGJJIJJJIJJ<HFGJJJJFJHJCCGFJJFHGHJGIJJJJJIHJJJIJJHJHJDAHIJJIHJGFJFIJEJGFJJJIGFJDFJGFHDIHGBB8/EJHHIJJJHJJFJJJJJJIHHJJJIJFFJGJGJEECCJJFDBABBEDD?BGJHFGGHJEDGJJJJFJJJHIJFJFGJFFCGGIHIFFFEFHFJFJDHJ??>?J??<:;;DCAEHFGFJEJJJJHGHJFJECFEHGJJGFIJJJJJFFFJ>=FEDDDIJJJGJCBCABDDFED765988>9886666:>BEJECDEFEHEFEDCEEGD11==IJJIGHJE>=3)'(++04:AFJH8888?ADDCGDJHF5320.007C4445DCEDCCEEHJJBB@*&&////3:CEDCDBCABEFHJHIGDJDCCBGIC@@E6000FHDHBJ8**CGHJHJIGJJGJJHJHJJJGFGGJJFB?@?FJIJD<9887:BBD@GJCA::CEFJJFEBABBBHGCHCACDDJIJ@44>DDIIJJJJJJFCGECCBJ;;;<HFJGEHJIJJJJIEFJJJGHFHGHJJIJGJJJJDFDHJDFAGE;?A@75+))*3<<<?>;400/+///+++,,,,688655//)&(/0159B<;:===989:;:;:;>>@HAE>0001121<>@?@CEDCCAAJEACB@CAHGJIFJJJGEGHIJJEJFFJJJJJJIJFJIFEGFFDJEJJJHHIGJJGFECDGEDJGEIJJHJJJIHJEJJJJGJIJJJJDJHJFE@AA+***878AA@A;:;;C@??AEBCDDJJJJECCDJHGIJJJHDJJJJJJJJJGGFJGFJJDDEE+***.,,,.45DHF@?@@EHFFGHEEJEEFE@?@AFJJHJBBCCJHJGIJHJJJIGHGFFGHJGFHJGGJHI=<<<@=8=<....2111@AJDGEFJEB=>JHJFF@@??HFGCEDA66*65343445,++211.(&'''&&&'((()))41&%%%&&'(&''-02'%%%*,--256:;?BB5.,.00(''&&&%(>?FFHJHBBEA@@AF=<:;98;8;;<CCFCCFH<;<<G<<<<A??BCBCBAAACJEDAB:98965)())/-**,'%&),0*.,)+<<DFFDEEJJIJJHJHJJEJJJJJJA?=>?A:9::JFHGGIJJJJFJJJJJHHJJIJJIJJJJJIGFJJJFHJGJHHFGJJJJJHD>>AJHCD>??;:;;ADBFGHGDEGF<9<AD361111111;=>DAAHEC?=JJGJ@A@DAB@B>>?AI996.---AHGGJJDFJJJHHGGFB*(((CAAADGJJ:::<E3/&%$$%&288?@AFJ8888AA@BJHGGJFIEFDJBCBAF>>?=::;;))))(''''5--./1//,)))'''(776=DJCAA@;999HEJDC22BDI9778<<<:.(((+//+)-.**(&(&&%&,2CCFAABBEGB,'(A?@?:9>@541-/0/11400;AGGJIEJFIB))))776:<==7777@CJEF;<::<<JJIHGIJJGJJJA?BBBBAADJHJIDFEDBCB?BAA9773-***+-)$$%%()023:<BBIIHHDCA>==?GCCFC:98602*)*+*%%%')(''(&&&%%%&&%$%%%**/09<98621//27:3433''';=JEBCCFFDFFHJJJJFJJJJJJJJHDACHGJFJJIHJGJ8777DGCJCBC@GFJJIHEJA?:9JJG????BJFE?>>>JJJGIJJJHGHJJFJJJGJIGJGGFGJ9999CE@BBCDHFFJJJFJJIIGBGJJIJGGJJJJJGJJJDCCAJEDBB@<=CJIJJJJJHJIIJJGJEFGJEJFGA22234447847AD67;;ACH@@=?FFIICEFGJJJJJJGIJI888GJJEJGFJJJHHHJHGJJJJEGJ6666@A968=4--?9999IFJJJIGJIGACJF?===<821&&-4=JGGEJIJJJJJJHJJIJHGECDCJHJJJJJIGFJJGIJJJJHH?==3444DHICEEJEEJJJJIJJA@@CDJGFJJJJJFEIIJJJJJHJHGIIIFHIFJJJHJJGEFCCEJCBABA:4300113)('''',:<9FHJJIJDHJHJJJJGJDFJJJGGJJJAHJE=<?BDIIHHGJHJ9888---),''7;<=<;<;@EIIJFJJFJIFFFGHJGGGJIHJGJ<9868AAFGA>71(*B22CDBCJDJFFECCJICJHJGGHGEFIHJCJHJJBBDCC==A>;((((>7;;<FHDCBAC?@BAAJHHHEE?A.,++1276676567+***DBBC77;<DJGHJEFEEJJJJJJI<<<4444;8/0))>;<<JJGHJJFJDBBAHDDBFJJDJCEHHGJHFHJJJHJIJHDECDFFH:999@HD:99DBAFIJGJJJHHJHEJ9880,,,'+./00/02---..--.45554<><CCJJJJJGEIJJJJJEJJJJGIIJJJJCJHJJEGJJGJJHJHIEEJ??<5453+,16GECJFG?A=>.--/-.-)*))*,..->>BCJGIIJF5'''(52))*AB@A?@JGJHEJHIGGEDGJIJCAAA?==:9:900--/<=AFJJJFGJF:6?9:HJGIJ<<<<JEIFIFJGJ>?=:99:=55&&$#
@Glass_T7V_7_D3_12_4_15
CCCTGCCAGATATCGTTTAATGCCCATCTGGTGGCGGGTTTAACGCGATTTGAGGCCAACGGTTATCTCGATTTTTTTATCGACCGACCGCTGGGAATGAAAGGTTATATTCTCAATCTCACCAGTTCGCAGTAGGGGGTGGTGAAAAATCAGGAGCGGGATTTCTTTGCCGGACCGGATAATGTTGCTGTTCCCGCCAGGAGAGATTCATCACTACGGTCGTCATCCGGAGGCTCGCGAATGGTATCACCAGTGGGTTTACTTTCGTCCGCGCGCCTACTGGCATGAATGGCTTAACTGGCCGTCAATATTTGCCAATACGGGGTTCTTTTCGCGGATGAAGCGCACCAGCCGCATTTCAGCGACCTGTTTGGGCAAATCATTAACGCCGGGCAAGGGGAAGGGCGCTATTCAGGAAAGTATGGCGATAAATCTGCTTGAGCAATTGTTACTGCGGCACATGGAAGCGATTAACGACGGCTGCCGTCACCAATGGATAATCGGTCACAGAGTTTGTCAGTACGTCAGCGATCACCTGGCAGACAGCAATTTTGATATCGCCAGCGTCGCACAGCATATTCTCTTTGTAACAATGGCGTCACATCTTCAGCCAGCAGTTAGATAGCGTCTTGAGCTCAAGCAGCAGGACAAGGTCTGAGCCAGGCGAAGCTGCTTTTGAGCACCACCCGGATGCCTATCGCCACCGTCGGTCGCAATGTTGGTTTTGACGATCAACTCTATTTCTCGCGGGTATTTAAAAAATGCACCGGGGCCAGCCCGAGCGAGTTCCAAGTTGCAGGTTGTGAAGAAAAAGTGAATGATGTAGCCGTCAAGTTGTCATAACTCTAGAAGCGGCCGCGAATTCGAAGAAACAGCGGCCGCGAATTGCAGAAATGATTCCTAGCGAAAGCTAAGGATTTTATCTGAAATTATTGCCCTTTACGTGATACGCCTATTTTTATAGGTTAATGTCATGATAATAATGGTTTCTTAGACGTCAGGTGGCACCATGGGAAATGTGCGCGGAACCCCTATTTGTTTATTTTTCTAAATACATTCAAATATGTATCCGCTCATGAGACAATAACCCTGATAAATGCTTCAATAATATTGAAAAAGGAAGAGTATGAGTATTCAACATTTCCGTGTCGCCCTTATTTATTTTGCGGCATTTTGCCTTCCTGTTTTTGCTCACCCAGAAACGCTGGTGAAAGTAAAAGATGCTGAAGATCAGTTGGGTGAACGAGTGGGTTACATCGAACTGGATAAGGAACAGCGGTCAGTAGCGGAGAGTTTTCGCCCCGAAGAACGTTTTCCAATGATGAGCACTTTTAAAGTTCTGCTATGTGGCGCGGTATTATCCGTATTGACGCCGGGCAAGAGCGAACTAGGTCGCCGCATACACTATTCTCAGAATGACTTGGTTGAGTACTCACCAGTCACAGAAAAGCATCTTACGGATGGCATGACAGTAAGAGAATTATGCAGTGCTGCCATAACCATACGTGATAACACTGCGGCCAACTTACTTCTGACAACGATCGGAGGACCGAAGGAGCTAACCGCTTTTTTGCACAACATGAGGGGATCATGTAACTCGCCTTGATCGTTGGGAACCGGAGCTGAATGAAGCCATACCAAACGACGAGCGTGACACCACGATGCCTGTAGCAATGGCAACAACGTTGCGCAAACTATTAACTGGCGAACTACTTACTCTAGCTTCCCGGCAACAATTAATAGACTGGATGGAGGCGGATAAACTCCAGCCGCTTCTGCGCTCGGCCCTTCCGGCTGGCTGGTTTATTGCTGATAAATCTGGAGCCGGTGAGCGTGGGTCTCGCGGTATCATTGCAGCACTGGGGCCAGATGGTAAGCCCTCCCGTATCGTAGTTATCTACACGACGGGGAGTCAGGCAACTATGGATGAACGAAATAGACAGATCGCTGCGAGATAGGTGCCTCACTGATTAAGCATTGGTGGTTTTGTAGAACCAAGTTTACGAGCTCGCTTGGACTCCTGTTGATAGATCCAGTAATGACCTCAGAACTCCATCTGGATTTGTTCAGAACGCTCGGTTGCCGCCGGGCGTTTTTTATTGGTGAGAGTGCGAGACACTCGGGACAGTAAGACGGGTAAGCCTGTTGATGATACCGCTGCCTTACTGGGTGCATTAGCCAGTCTGAATGACCTGTCACGGGATAATCCGAAGTGGTCAGACTGGAAAATCAGAGGGCAGGAACTGCTGAACAGCGGAACCAGATAGCACCACATAGCAGACCCGCAGTACAAAACGCCCTGGAGAAGACCCGTGGACAGGGCTTTTCTTGTATTATGGGTAGATTTATTACAAGTGAATCCGTGGAGAAAAGGCACCTGTAGTGCCATTTACCCCCATTCACTGCCAGAGCCGTGAGCGCAGCGAACTGAATGTAGCAAAAAGACAGCGACTCAGGGTCCTTGATGGTCGAGACAAAAAGGAATATTCAGCGATTTGCCCGAGCTTGCGAGGGTGCTACTTAAGCCTTTAGGGTTTTAAGGTCTGTTTTGTAGAGGAGCAAACAGCGTTTGCGACATCCTTTTGTAATACTGCGGAACTGACTAAAGTAGTGAGTTATACACAGGGCTGGGATCTATTCTTTTTATCTTTTTTTATTCTTTCTTTATTCTATAAATTATAACCACTTGAATATAAACAAAAAAAACACACAAAGGTCTAGCGGAATTTACAGAGGGTCTAGCAGAATTTACAAGTTTTCCAGCAAAGGTCTGGCCAAGAATCTAATTACCAACTTGAAAGGAAAAGGACATGTAATTATCATTGACTAGCCCATCTCAATTGGTATAGTGATTAAAATCACCTAGACCAATTGAGATGTATGTCTGAATTAGTTGTTTTCAAAGCAAATGAACTAGCGATTAGTCGCTATGACTTAACGGAGCATGAACCAAGCTAATTTTATGCTGTGTGGCACTACTCAACCCCACGATTGAAAACCCTACAAGGAAAGAACGGACGGTCTGGTTCCACTTATAACCAATCCTCAGATGATGAACATCAGTAGGGAAAATGCTTATGGTGTATTAGCTAAAGCAACCAGAGAGCTGATGACGAGAACTGTGGAAATCAGGAATCCTTTGGTTAAAGGCTTTGAGATTTTCCAGTGGACAAACTATGCCAAGTTCTCAAGCGAAAAATTAGAATTAGTTTTTAGTGAAGAGATATTGCCTTATCTTTTTGAGTTAAAAAAATTCATAAAATATAATCTGGAACATGTTAAGTCTTTTGAAAACAAATACTCTATGAGGATTTATGAGTGGTTATTAAAAGAACTAACACAAAAGAAAACTCACAAGGCAAATATAGAGATTAGCCTTGATGAATTTAAGTTCATGTTAATGCTTGAAAATAACTACCATGAGTTTAAAAGGCTTAACCAATGGGTTTTGAAACCAATAAGTAAAGATTTAAACACTTACAGCAATATGAAATTGGTCGTTGATAAGCAAGGCCCATTACCAACTGATAGCTGATTTTCCAAGTTGAACTAGATAGACAAATGGATCTCGTAACCGAACTTGAGAACAACCAGATAAAAATGAATGGTGACAAAATACCAACAACCATTACATCAGATTCCTACCTACATAACGGACTAAGAAAAACACTACACGATGCTTTAACTGCAAAAATTCAGCTCACCAGTTTTGAGGCAAAATTTCTGAAAATGGACGTAAAGTAAGTATAATCTCAATGGTTCGTTCTCATGGCTCACGCAAAAACAACGAACCACACTAGAGAACATACTCGCTCATGCAGAAGTAAAGATTTATATAGCTATTGTATCTATCAGTGAAGCATCAAGATTTTAACAAACAAAAGTAGAACAACTGTTCACCGTTACATATCAAAGGGAAAACTGTCCATATGCACAGATGAAAACGGTGTAAAAAGATAGATACATCAGAGCTTTTACGAGTTTTTCGTGCATTCAAAGCTGTTCACCATGAACAGATCGACAATGTTGACCTCGAGATTACCACCTTGAGTGAGCTGATACCGCTAGCGCAGCCGAACGACCGAGCGCAGCGAGTCAGTGAGCGAGGAAGCCTGCATAACGCGAAGTAATCTTTTCGGGTTTAAAGAAAAAGGGCAGGGTGGTGACACCTTGCCCTTTTGCCGGACTGCAGCGGCCGCTACTAGTATTAATATGCGCGCAGCGTCTGGAAAGCCGGCGAAGACCGGAGAACGCGTCTGATACCCCGGTTGCGACTCTACAGCAGAATTAAAATCAAGTCCGGCGCAGCCGGTTTGTGCCGCTTCCACGCAGTTATCTACGCCCCCTGAGCCCCGCCAGCAGAACGTTGCCAAGCGATTGACCATTTAATAGTGACCAGTCAAAACGTTGCCCGCTTCCACCCTGGCCGTTGTCTGAAAAACATCTTTATTCAACGTGCTGAAACTGGCAAGGCAGGGTTTCACCGAGACAGCTTAATGTCTCTCCAGAATGGCAACATGTGCTGGCAGAGCTTCGCGCCACGTATCGATATTCAGCTGTTGCTTCATTACCATGCCAACTGCCGCCAGCGATAACACCTTAGCTTTGTCCACCACATCGGCAATATCGTGATTGCGGAACACGCCAACATACTGCAACGGTGCCGCAGCCATCACTTCCTGCGCCTGTTCAACGTTGACGCAACGCGGTGATGTCGCAACAAAAATCAACCCACCGTAAATCGCGCCCGCGTCATAAGCTGCTTTAGCATCTTGCCCACGCGTCAGGCCACATACTTTATTCTCACCCAGCAACACCCGGCGCACGGCGGCGTGCAAATCGTCATGGGCCATCAACGCCGAACCAATCAGAAAACCGTTAGCGAAGTGGCTTAACTCGCGCACCTGAGCGTAAGTATTAATACCGATACGCTTCATTACCGTCCTGGTTGTTGCCCCAGTTTCGGCGCAAGCTCGCGGGTACGGTTAAATCAATCGACAAATCACGCAGATCGCGGTTGTTGATGCCAACGACCTTTGCTCCCAATGCAATGGCGCGCTCCTGTTCCTCTTCATTACTGACTTCGGTCAGCACCCCCATCTCCAGACTGTGAGCGACGGCGGCAAGCTGGCGATCTGGTCGTCATCCAGTACTGAAAGCATTAATAAGCAGGCATGGGCCGCTTGGTGATCGCGCGCCAGATAGATCTGGTAAAAAGTAGATAATGAAGTCTTTACATAAAATCGGCTGCGGGCGATTTGGCTAACGATGGGGAGGAAATTCTGGAGCCCCTGAAAATATTTCTGATCAGTCAGCACCGAAATTGCCGAAGCGTAATGTTTATAAATGGCGGCAATGCGTGCTCGATCGAAATCATCACGGATCACGCCTTTTGACGGCGACGCTTTCTTGCACTCCAGAATAAACGCCGTGCGCGCACCCTGTAGCGCATCATAAAAATGTCGCGTGCTCGGCTGAACCTCATTCTGAAAACTGGCCAGCGGTTGCTGCTGTTTGCGGGCTTCTACCGAAATCGCCTTGTCTGCGACGATTTTCGCTAAAACGGTTTGCATCATCTAGTATTTCTCCTCTTTCTCTAGTAGCTAGCCCAAAAAAACGGGTATGGAGAAACAGTAGAGAGTTGCGATAAAAAGCGTCAGGTCGGATCCGCTAATCGGATAAAAATGCTATGGCATAGCAAAGTGTGACGCCGTGCAAATAATCAATGTGGACTTTTCTGCCGTGATTATAGACACTTTTGTTACGCGTTTTTGTCATGGCTTTGGTCTTCGCTTTGTTACAGAATGCTTTTAATAAGCGGGGTTACCGGTTTGGTTAGCGAGAAGAGCCAGTAAAAGACGCAGTGACGGCAATGTCTGATGCAATATGGACAATTCGTTTCTTCTCTGAATGGCGGGATTGTGAAGAGTGGCTGAC
+
-,,*'')&'')+)('(('%'.7<AECGAAAAJJJJIJJJHHJDFB<..11@@ACJJJJJH<=<<))))-,4579>?@F==///1<@BHGGEGFFGJFC:::;JJJJIGJEIJH+)))'(&&'('*(('*/&&&)+++<A?222'''(7/,,''('')'&&%'''&%%'%'(&'$%''(&%%&('()(488::4=B=J@>@IIJGA?@@A@@DFJJ@A??JJJJ>=>HHJJIFJJJGDGIGIJJGIJJJJIHJJIIJJJIGEC>@941100***)@A@@AED55535438:?>==?>@@C99:D@@<;;;<;9-)%%%'(0:33>GFFEFEED545--878@@AJ>=;;8789CBCEFJJJFJGIJGJJJJC1///<+**,:@4444J<=<;>?<>>=>FIEC077/:1//.50..0/,/('&&%%);;::<>>==>>>:5578>>DFIJHCAA@C@?9))')569<<93333,+(&%%%%%(*&$#%%$%(&&&'++27664)).-+*+.146676C?>>???...(((',--6669<?3FJJHABDBDBEDGEFGIJFDB/../::97855-,-,-'&'$'&&))('%$$$$$%&&%'$$(&&''(&(&&)*22-,,-)&%*)*++,)(*&&&&'%$##$%$%$$%&'&&&((&&$$%&)***+?>;9876566;:3335,,,+1225GJGHFECCC989B=AA=JCBBBGEDFIGHEFJIIJFJIIH.......50000443<?>C>?H@HIHGJJHIJHJGHCE>;=@JJJJGIJ?:889:8656-,)&$%&',''''000ABEJDHJJJJFHJJFHJGJJGJIJJJJGHGJJHJCBCB@><52//0>@@CB<E==<>GJGIJJHGIJJJHIHEB?:''''()(&'()&))(%%$$$&($$&&'*++++''(((')-722--.6>:;9'&&%'.'+//.-++,334767869BEEFIDDEDHEHIHJJHB@@ABIJGGIHE;:::GF@5-*/**/.013;DJJGJFJJFJHJB@@@FGE?><BCFEJJJGIGGJIIEFEJEIJJGFABEHJ=9985==<;C>?CGIJCCDC955--,-+,,.8HFGGIIIJJGJJJJJG?:;:A@@;;;679:;;;<?H?7333=8212211/067>==777/1=EEABA@E<0/.*$##)<887754334001116348;;73344;==AJJIFFJJJGHIHGIIJJIJJIJFJHFFIDDEBB>711..--3,+*)'%$%(**+,/>>B?AEEC3333C7322(%&&&''.32,,+&&&&%%%%&08953/9?2000501452-.()))**()&&+++@AIJJGJGJIJJJJIJJ?=86634455567<=??BCB?BA@1BCAB@@AAB>7887:8710/+++,7*))*,+++2246<;;<CGJGGDGFEIHFIJIE300BAA99::AAC@CDDJDEIJ::ACJHFC7777D38**=FJHJFJEDFGDEHIJIFHGBAA@BFEJJGEEDHJA?;;<>32,&%%%&'*.00---/655687457./.1/7;=H///.12////;7621*++?CHFDECDJJEFFAJEJFEEFH222./-(''/99;G??@?=>?BC>>>8845>A<<<=@EGJJHHIGGJJJGFFEBCCGJEBAC<9:<D===6666IJJIFHEDBBJJGGJGJJIEFEDFGIJJJJJEIIJJGJJJJJHIJJJCDECJJJJJHGGJDDDD<7:=9877<?C=;C=GJFGFJFBCACFA::<><;9;JJJJFJ==<</.../,-)*)'&''/6;;;@=>><=<;0.3.1CBJJJDDJJFJJJJJJJJJJGJ<;;7611@BJEJHGJEJGJJGADDFEGJFJHGJIHJHJJGJJJJJFI<;;<;/,..0/1:4457:;;/.5.=AFBCBBCBDJJJJEJGJEFEDFEJJEH>..A@EFDCDEJJJJHJHJ?>=@?86665667;222+*&&'+(((.0674322::/000>?CC444110('(''((*)))+((15433?@B<=@@I+)))GFCG@??@HJCFBFJ@77@AHCCAACH<<<=@;;GFJIJFGHJJJHJJJJGJGIIJHHJEJJJJHJIIJJGHJHJFFHGIGFIHG:82../))(($%'(&%%('&)+(***@H33321100/05FDHEEFDJA@>?AHIFJJJJJHHGGJJJJJIJJJJJBB@;;<9;;;;;;;DGFGHGEDFGIFFFGII9886777<ABGJFIDB@8512?BBAB=0/0099845,),2444620.))('$#$%&&((2:669544479;;9:6448;=77++**(&&-<;''''741,+,*,)&'*38.-,-2111@@AHE<9634))(''00078++))-)))*,++*+''((('&&&&$%&()2369,,++.,)())1116532110022=745:D<<<8:A@CIDE7779A@ACJHEFHJB@AB95*&&%&(433.-,,-&&%%&%&&,'+('))),'%%%(&&-.---=IDFFJEHGFCCDDDDDEEDFD2->>BFJBCHJJFHJJFJ984101>;:<@JEECJJHGGJJDDFHIFHJDJHJJ=;;;DGJEDFEGGJBCBCJE???;<<=@91112;<B<;;<FJDGFBJDCC@@??AHDDCB>>>?CCCBACBCFADB*))1)&&&&98;@JIGEJGH@JEJJF?==88844++C5?@>>ABAA?8<<<DEBDCEHJJJJHHB5+,.69>DJFFFECBEDJJJIJJHH659ABADFDDAB@?CDEJJJJJGJIJJJFFEJFFHIIIJJJGEDDCDDIIG:7+)''&&'&(&%&%%%)%$$$*+,+%$$')(&))((('((,.0///41899::898DDCDDDEFEGD:97EBCJDJGGJ??>?ICJIGJ;<;=B=<<;@@@DECBBCDH=;:9774569<88889BCFGEDCJGECCBEAAA@ECDGBCDEEFJJIFFJJ1'&&&'+.2701.-.****1------:A>;;;;??DGJD><;::;?:784366:JGB@=>EGHGGHJJJJJ1112=@DHFFBBAA=55(''''$$$%)(%%41..3579733+***7:<@==?BGCDBC65556335EIHJJFABAACHEHJJFBAAADJHGJJGHEJG@@?>>@ACCCJEEC444>>8888F@@DFDHJEFIJDF@=3'('(0(333:96273:@ABDEJJJEIJIFHJ;;;<EA@@BFGGIJHGJGGFJGBCADJJJG5324321121011-,--7CGEAABABC>;6571/.../0:+++,1/19GHE?==><<<@CIGCC<<=<AAAJFFDFJGDBDJGHJJFIEJIJGGJIFJGHFFFDE878CADDJJJ2223JJGHJFEEHJJHEEEJJIJHFFDJIHEJJJEHFEJDDGHIJJJJJJGJIGFJJEJIFJJJJG?A?=<210/--'-+)('&)84445DFGHJIEEEFJJHGF72112:5::IFGCIGDEDGCBBAJJC>>@?FFGEGBBCFGED>=JJECDHHJJJ;;;;EDGCC>>>>EBDCB>80,+%$$%''0*)),(((()'(%&&&)+((()023*$%&')22;?@A6BDEEGBDCE655722222752767765//048=E<;;=BD@<;=::::@A::9:2--544,+,,5=>ACA??AAB>@A>GJGHIGFDBCCDJE7777?;?H@BA@?BCCFJIDEC?AAACFFIJJDA@?@????BDJEBBGBCABBAJJJJGJEFCEAD:99.*/123@;8888<>941..,)%%%%%'%$$$%%%''5:0-,/..+,,+)('+,/++,.+,21211@CDDCGDHCB==9JCG@A@1111;,,,-20/<=BCCDCGFJ)%%%%%%%&%%&&&$$%%%'&'&%&&'((()****5:955791111CJJFJ;;-,++,)''*((*,-532.),1/((((*//2698>>??3333<96656/.:@CJCJJHIEJBB<=CHJJHIIJJJJGJJJJJJGJIEE:1489:.,****1001EEJHF<:9@?@DGHCBB=8:('')44444;;<EFFCCE<CDIEF@?@H<7222766+++(('%%%%**,2467;::9(('(($*--5>>@DHJGJJJ><;(''&'+345:BCJCEFDIJHDEJ??DAA>>7)'''))*-,,>?EA>>?CC?@GEHJGHJJJIDJGJJHGI533).52<?@<><@A><BGIFJHJJJFHJJGJHEB:66;121?81///44455?@AFFJIFHIEJHG>;:7772344444<<?DAB?>??=@??>2-%%%%$$&'&%$%&%&***&&&&()+)*2---/>;;8CFE??@@CBJFHJFJGJJJJFHJIGA3224CBAACBEJEID6668;;@55558DA<<5EHJJEFDBE??==&&&*.77.--.)65..+(,(()::822.&%%%*0244::8889=;;9655***'(11.*(((34?<7770++)'.+,129>A@EJJFD????;21119:?F@++''(&)+*''777>??>???B=B*))%$##%&&)&%&-((()(((&((('(+&(,0)&&$$$%%$%*&'2:888:;;:43334;652+''&(%%,--****44'(,*)+'$$&'))33*))*-433.//.0//*('''&$'(*+0344ACFJJJFFJJDJJHGHJJJJGJIJJ0..,/03?@CCCEECHDJIJJGJJHBA=<=<>@@@@@JA>333355,,20111489=<88666;4AFGHFHJGC51100.,&&&')1582111EEDCGD8666:?<JHHEFFDEF@A<=>@JJCBD?==0000.???HHJIJGIJHECFEIHJEJEEEHFFJEBCDBEDBCIJJCFFHJIJHJ@@>998:CEDDGF7777IJJIEIHIJJAACCJJ@?@@GCJFCFDFJHJJIIJJJJJIJA@A@BECIDEFEHJHJJJGJIJJIJJGJGJJJJJIJHGG?219;<B@>;>941013223///''(&'('(+*)))//))))016,,&%%&''()&*&)5578=@?;=9:@IHCEBGCA;<77?CCB5533,++,*(((0;;<BBBBDBBBCHFJJDEEJFEECCGFFFBCB8874557>AA>75'''(,0;???B6556CDDGEHEFF@3FEFDHGHJGJJJJJFFJA>?>BD??55248;9<=B<5--DDEJJEHFGCA@....11(''(+%%%%)(&'&)*)()+,//8677)(((,12EFCGEIHJBA@A,,,-('&%*+''%%(')7///'&&&,../-1123))%&.-,*&%#%%&%$##%''2459C>?@JIIHEJ>8878)&%$'('''*-20000(((&***)++,66=<97/4-00)&%$##%%%+,7CGJAA876*(((+68>983000064/19DJD<<<:?@JIJJJJJJHGGGJJFGFIIHGJJGJJJEJFJJD1..+*(((575((()75558B=<:986?=9000@@B6666:1+)()1/1@BE@?<?FA=CEIJ><<:>9:64335558;4-12DFGJJICEDCGJJDB<;;<EEIHEJIGJJJJHJJH700+*+4467<@?@@JJJJCCIFFJJFGFJC99;;?4842DE@?652+)(*+-;=<=@=>761012>;<=>@HF7777JFJGCEBABAEDGHGJJI<::111113GB@;7975=7855556:;BCBDJHJEJJJJJFCHJIJGJIIJJJJJGJCBBFCHJJJJFGECAIGIEABE@;;A@4,***/2../**+&&&%*.4//30,,//0::=<>211001=:;<BFD@=<;?CDA@@ACII=<<<JJJJJGJJJHBA<=A?>?@?=89,***)),/CDBIE=JDEEC@B?@?AFEFIJGHJD221-*%%&(36>>AA3CJFEJFJJFGJIIJFGGHH888H?<:;@?A@BJHIJJGJGHJFGFJHJFGCCB??DEJEBCDDDE?CF;;;<GGGFFFA@A>>;:::;;;@@5445''''>998(((1==<;765//-+'&$%''/.0/0/012('$
@Glass_T7V_7_D3_12_4_16
GTAGCACCCTCGCAAGCTCGGGCAAATCGCTGATGCCTTTGTCTCCGACCATCAGGCACCTGAGTCGCTGTCTTCGTGACATTCAGTTCGCTGCGCTCACGGCTCTGGCAGTGAATGGGGGTAAATGGCACTACAGGCGCCTTTTATGGATTCATGCAAGGAAACTACCGTAATTGCAGAAGCCATCACCACTTGTCAGCCTGTGGCGGGTCTGCTATGTGGTGCTATCTGACTTTTTGCTGTTCAGCAGTTCCTGCCCTCTGATTTTCCAGTCTGACCACTTCGGTATTCCCGTGACAGCATCATCAGACTGGCTAATGCACCCAGTAAGGCAGCGGTATCATCAACAGGCTTACCCGTCTTACTGTCCCTAGTGCTTGGATTCTCACCAATAAAAAACGCCCGGCGGCAACCAGAGCATTAAACAGATTAATAAACTCTTCGGCGGCATTTGCTGGATCCTCAACAGGAGTCCAAGCGAGCTCGTAAACTTGGTCTGGACGGTTTACCAATGCTTAATCAGTGAGGCACCTATCTCAGCGATATTGTTCTATTTCGTTCATCCATAGTTGCCTGACTCCCCGTCGTGTAGATAACTACGATACGGGAGGGCTTACCATCTGGCCCCAGTGCTGCAATGATACCGCGAGACCCACGCTCACCGGCTCCAGATTTATCGCAATGAACCGGCCCGCCGGAAGGGCCGACACGAAGTGGTCCTGCAACTTTATCCGCCTCCATCCGTCTATTAATTGTTGCCGGGAAGCTACGGTCGGTCACTTGGCAAACCGATCGTTTGCGCGACGTTGCCAGAATTGCTACAGGCATCGTGGTGTCACGCTCGTCGTTTGGTATGGCTTCATTCAGCTCCGGTTCCCAACGATCAAGGCGAGTTTACATGATCCCCCATGTTGTGCAGAAAAAGCGGTTAGCTCCTTTCGGTCCTCCGATCGTTGTCAGAAGTAAGTTGGCCGCAGTGTTATCACTGATGGTTATGGCAGCGCTGCATAATTCTCTTACTGTCATGCCATCCGTAAGATGCTTTTCTGTGACTGGTGAGTACTGGACCAGATGATTGTAGAAATCGTGACTGCGGCGACCAGTGCTTCTTGCCCGGCGTCAATACGGGATAATACCGCGCCACATAGCAGAACTTTAAAAGTGACTAACTCAAAACGTTCTTCGGGGCGAAAACTGTTCAAGGATCTTATTACGCTGTTGATCCAGTTCGATGTAACCCACTCGTGCACCCAACTGATCTTCAGCATCTTTTACTTACGCCAGCGTTTCTCGGTAGGCAAAAACAGGAAGCGGAATTCACAAAAAGGAAATAAGGGCGACACGGAAATATTGAAAATATCATACTCTTCCTTTTCAATATTATTGAAGCATTTTACTGAGGTTATTGTCTCATGAGCGGATACATATTTGAATGTATTTAGAAAAACAAGCAAATGGGGTCCGCGCACATTTCCCATGGTGCCAGCCTGACATCTTTAGATTCATTATTATCATGACATTAACCTATAAAAATAGGCGTATCACGGAGCAAATTTCAGATAAAAAAAATCCTTAGCTTTCGCTAAGGATGGTTTCTGGAATTACGCAGGCACTGCTCTTGGAAACTAGCAGCCACTTTCTAGAGTTATGACAACTTGACGGCTACATCATTCACTTTTTCTTCACAACCGGCACGGAACTCGCTCGGGCTGGCCCCGGTGCATTTTTTTAAATACCCGCGAGAAATAGAGTTGATAAGTAAAAACCAACATTGCGACCGACGGTGGCGATAGGCATCCGGGTGGTGCTCGAAAGCCGTTAAGCGCTGATACGTTGGTCCTCGCGCCAGCTTAAGACGCTAATCCCTAACTGCTGCGGCCGGAGGTTGACAGACGCGACGGCGACAAGCAAACATGCTGTGCGACGCTGGCGATATCAAAATTGCTGTCTGCCAGGTGATCGCTGATGTACTGACAAGCCTCGCGTACCCGATTATCCATCGGTGGATGGAGCGACTCGTTAATCGCTTCCATGCGCCGCAGTAACAATTGCTCAAGCAGATTTATCGCCAGCAGCTCCGAATAGCGCCCTTCCCCTTGCCGGCGTTAATGATTTGCCGAACAGGTCGCTGAAATGCGGCTGGTGCGCTTCATCCGGGCGAAAGAACCCCGTATTGGCAAATATTGACGGCCAGTTAAGCCATTCATGCCAGTAGGCGCGGACGAAAGTAAACCCACTGGTGATACCATTCGCGAGCCTCCGGATGACGACCGTCGTGATGAATCTCTCCTGGCGGGGACACGCAAGATCTCACCCGGTCGGCAAACAAATTCTCGTCCCTGATTTTTCACCACCCCTGACCGCGAATGGTGAGATTGGAGTATTAACCTTTCATTCCCAGCGGTGGGTCAATAAAATCGAGATAACCGTTGGCCTCGATCGGCGTTAAACCCGCCACCAGATGGGCATTAAACAGTATCCCGGCAGCAGGGATCATTTTGCGCTTCAGCCATACTTTTCATACTACCGCCATTCAGAGAAGAAACCAATTGTCCATATTGCATAGACATTGCCGTCACTGCGTCTTTTACTGGCTCTTCTCGCTAACCAAACCGGTAACCCCGCTTATTAAAAGCGTTCTAACAAAGCGGGACCAAAGCCATGACAAAAACGCGTAACAAAAGTGTCTATAATGACCGGCAGAAAAGTCCGCATTGATTCTGCACAGCATAGCACTTTCCTATTCCCATAGCATTTTTATCCATCAGGTTCACGGAATCCTCCCTGACGCTTTTTATCGCAACTCTTACTGTTTCTCCATACCCGTTTTTTGGGCTAGCTACTGAGAAAGAGGAGAAATACTAGATGATGCAAACCGTTTTAGCGAAAATCGTCGCAGACAAGGCGATTTGGGTAGAAGCCCGCAAACAGCAGCAACCGCTGGCCAGTTTTCAGAATGAGGTTCAGCCGAGCACGCGACATTTTTATGATGCGCTACAGGGTGCGCGCACGGCGTTTATTCTGGAGTGCAAGAAAGCGTCGCCGTCAAAAGGCGTGATCCGTGATGATTTCGATCCAGCACGCATTGCCGCCATTTATAAACATTACGCTTCGGCAATTTCGGTGCTGACTGATGAGAATGTTTTCAGGGGAGCTTTAATTTCCTCCCCATCGTCAGCCAAATCGCCCCGCAGCCGATTTTATGTAAAGACTTCATTATCGACCCTTACCAGATCTATCTGGCGCGCTATTACCAGGCCGATGCCTGCTTATTAATGCTTTAGGATCTGGATGACGACCAATATCGCCAGCTTGCCGCCGTCGCTCACAGTCTGGAGATGGGGGTGCTGACCGAAGTCAGTAATGAAGAGGAACAGGAGCGCGCCATTGCATTGGGAGCAAAGGTCGTTGGCATCAACGACCGCGATCTGCGTGATTTGTCGATTGATCTCAACCGTACCCGCGGCTCACCGCCAAACTGGGGCACAACGTGACGGTCATCGAGCGAATCCGGCATCAATACTTACGCTCAGGTGCGCGAGTTAAGCCACTTCGCTAACGGTTTTTATGATTGGTTCAGGTTGATCGCCCTGGCAACTGCACGCCGCCGTGCGCCGGGTGTTGCTGGGTGAAAATCATGTGGCCTGACGCGTGGGCAAGATGCTAAAGCAGCTTATGACGCGGGCGCGATTTACGGTGGGTTTGATTTTTGTTGCGACATCACCGCGTTGCGTCAACGTTGAACAGGCGGATGATGGCTGCGGCACCGTTAATATGTCGCGTGTTCCCGCAAATGCGCGGTATTTGCGATGTGGTGGACAAAGCTAAGGTGTTATCGCTGGCGGCAGTGCAACTGCATGGTAATGAAGAACAGCTGTATATCGATACGCTGCGTGAAGCTCTGCTGTGGCATCTTGCATATGGAAAGCATAAGCGTTCGTGAAACCCTGCCCCGCCCGCGAGTTTCAGCACGTTGATAAATATGTTTTAGACAACGGCCAGGGTCAAAAACGGGCAACGTTTTGACTGGTCACTATTAAAATGGTCAATCGCTTGGCAACGTTCTGCTGGCGGGCGCTGACGCAGATAACTGCGTGGAAGCAGCACAAACCGCTGCACAGGACTTGATTTTAATTCTGCTGTAGAGTCGCAACCGGGCATCAAAGACGCACGTCTTTTCGCCTCGGTTTTCCAGACGCTGCGCGCATATTAATACTAGTAGCGGCCGCTGCAGTCCGGCAAAAAAGGGCAAGGTGTCACCACCCTGCCCTTTTTCTAAAACCGAAAAGATTACTTCGCGTTATGCAGGCTTACCTCACTTCAGCTGACTCGCTGCGCTCAGTCGTTACGGCTGCGGCACGGCAGTAAGCTCACTCAGAAGGCGGTAATATTCGAGGTTACATTGTCAATATGTTCATGGTGAACAGCTTTGAATGCACCAAAAACTAGTAAAAGCTCTGATGTATCTATTTTTTTTACACCGTCTCGACCTGTGCATATGGACAGTTTTCCCTTTGATATGTAACGGTGAACAGTTGTTCTACTTTTGTTTGTTAGTCTTGATGTCTCACTGATAGATACAAGAGCCATAAGAACCTCAAATCCTTCCGTATTTTGGCAGGGTACTGTCTCTAGTGTGGTTCGTTGTTTTTGCGTGAGCCATGGAACAAACCGTACAATCATACTTACTTTGCATGTCACTCAAAAATTTTGCCTCAAAACTGGTGAGCTAAATTTTGCATAAAGCGTCGTGTAGTGTTTTTCTAATTCCGTTATGTAGGTAGGAATCTGATGTAATGGTTGTTGGTATTTTGTCACCATTCATTTTTATCTGGTTGTTCTCAAGTTCGGTTCCAATGCAGCTTGTGCTGCGTTCAACTTGGAAAATCAACGTATCAGTCGGGCGGCCTCGCTTATCAACCACCAATTTCATATTGCTGTAAGTGTTTAAATCTTTACTTATTGGTTTCAAAACCCATTGGTTAAGCCTTTTAAACTCATGGTAGTTATTTTCAAGCATTAACATGAACTTAAATTCATCAAGGCTAATCTCTATATTTGCCTTGTGAGTTTTCTTTGTGTAACTTTTTTTAATAACCACTCATAAATCCTCATAGAGTATTTGTTTTCCAAAAAGTTGGCCTTGTTCAAATTTATTATTTAATTTTTTTAACTAAAAACCATGGGCAATATTTCTTCACTAAAAAACTCATTACCTAAATTTTCACTTGGAAAGTTTCACAATGGTTTCTCCACTGAAAATGTCAAAGCCTTTAACCAAAGGATTCCTGATTTCCACAGTTCTGGTCATTGGTCTGGTTGCTTTAGCTAATACACCATAAGCATTTTCCCTACTGATGTTCATCATCTGAGCGTATTGGTTATAAGTGAACGATACCGTCCGTTCTTTCCTTGTAGGGTTTTCAATGGTGGGGTTGAGTAGTGCCACACAGCATAAAATTAGCTTGGTTTCATGCTCCGTTAAGTCATAGCGACTAATCGCTAGTTCATTTGCTTTGAAAACAACTAATTCAGACATACATCTCAATTGGTCTACAGTGATTTTAATCACTATACCAATTGAGATGGGCTAGTCAATGATAATTACATGTCCTTTTCCTTTGAGTTGTGGGTATCTGTAAATTCTGCTAGACCTTTGCTGGAAAACTTGTAAATTCTGCTAGACCCTCTGTAAATTCCGCTAGACCTTTGTGTGTTTTTTTTGTTTATATTCAAGTGGTTATAATTTATAGAATAAAGAAAGAATAAAAATAAAAAAAGAATAAATCCCAGCCCTGTGTATAACTCACTACTTTAGTCAGTTCCGCAGTATTACAAAAGGATGTCGCAAACATGTCTACAAAACAAACCTAAACCTGT
+
113AB@BA<@<:<5556<8576722229/..)'%%'*,3?;@FIECEDEHJGE;<EDGECCHJHJJIJJHE1(&'==9:>=DGA6667FDGJJEDGIB@@==DFIJJGGHHEHF@@222?DD9889C?A2223477::IE=;EEJDB7677GBDD@?89DCCCIED@;4,0+*))'&$$%&'&&%&%$&)%%%'&'%$%$$%%%$%)(((+,.99?<=?AA@CDGFBCCC=<;:;==CCJGGIJJJJJIJFIGGJJFFECJJJGJJGIDD<>?JJJJGH@??>987355835=:<211)'&&'&&)%%,,,-8;==...08//05,?ACCJGHJJGEECED///,---:<<88>;?>=<ABHC;<JJJIHEGFIGFJJE)(((?:8/./-'&&'4003@@<;<=>BBGJGFEA2&&&'*'''$%&&%%&%&$$%&'(''%%'%%%%%%%%%%%#%&&&%$$$'''--5BBEECB>8JJH????IDEDCJJHEA443//*'%&$'&'*++(()).9?@ABB@==<3222/,-,((-+)((.,,//('&%('$&--..-..00)))*9A////,,,-<;<<33=;;GIJJJJ???@FJEJ:70.00/009>GDFADD999;F4448>?JD@??@BA993.++,,,,..1'&(*5:B:=::=<>?C787754-<98;;992*''**'(*+/,)((('++-1021(+(+('%%)//78EJJHJJJJGAA@BGGBFDE@ABCCC;982%%%')(***?B>?=<:72431:856.,*%%$$$$$%%%'&&'&&&'&%%&$$$$&&&+,))),...4-**+,-2<>FCD=<<<BJJBCBGIJJFAAACHFEE@::>B=FGBB---.6556B@==DCEE>EDH7<A?:;,,++4002>22229-((''&&)+72EIC?>@FA<10('%&2244:6776---.+,-71/678BCB@=5444555?G@>>=>AE2115529;7//,,-()*(/:788((()B@B?@<;;)'''112:=AJFJEHJFDJGHJJGFJJJIJEJIJ@>;2.0.'&&(/11;>GGHJEJJJJA@@>??/...11//5..00'''').0)-&$#$$$$$%%+*))))-.//.,+,,.3<:7=A>?33334<88988////:<<=A?JJI==<=DFJJDDBC@.**043*()((*++*)**>=000+652233CC3000:42&%%%&((),+))(%&%$$$&'(++(()/1///1-'(((2,-..../6--..>BABB@@?1++*+,,(.224;5556:3320''&&()+)()'&&(*+003220++*/00(()'()(%%%'%+%$$'(-/10*(-0.../.818888@777;<<+((%''&)12,++::@@<=><19@JHHEBEB?@:9645@@;11022,&$#$%(','3)&&&'**8+++,::>@EBBBHHIJGJGHIJEEEA:422212/+)&%%%)*&&&((&&&)+.--/-+---51;333240)'&')*/7((((2&%%&$$$$%56888:779<@@DEC6678@>:.+***+23786655///+**+,/-,,11233389;<CFHEBBDGCG=CBIJJJJGGJEE?;:+&%&*---06:7<.+*)(&%&&&&&&&&')'**+(%$$$''*+,.---3'8++34:;:B:::65345,9:6677DDFE4445:;>>@FEJECDCEJGIJ@??>==<<@ABC6''((24:4EEEEHCF1101>87667<B@:99::9:50;--00198</-..1,-.&$#%%&),-0,,,,,9966ACGHBDDCGGHJGJJE7767:A?;3656BBB5550'%&12,)%$%#$#$$$'*))&&''98899:999DDCJJJJJD:97:;=?EABGFJGJAABBJD@:1&%%')&%%%%%(-09?BJFJJFJGJJJJJDCACHIJJIIJHJJHHHB@?AAF?333<;;<63226;=4666;0/''').42---.:;<<;;;???@@BEA<9:DB<9::ECFGA6CEEHFJJEEDCIGHCDA>:;;:.,,-(&)05?BD>>>>HHCHJIFJJEH992-,-)))+122/''')000072.00/55:?A?@ID@@8>>JGJGDC>2562;DGE<57=2>>DFD=?A.,,,0/..&''/5::<@??@GGGJJHJJJJEJJHJC99991../76:=<7667C?=88@B>??C><<<@<;<000/+***+8+**+,***5///.011/0-//'&&&'88:=?666><3../11.,,*,;<553*+..-//69?EEHAC99DEFCEDG77773''---BHB>>=>FDGECIB31-+*))'&%%&&&&%%&'&'566----21/())<:986859BABJJJIJH@E>;>-,,/+++*./01JGEIBBCACGJJJCBBD7,,,,(''&&)+,,,()*+.23**+<<;****4)))*0025<=<<>DCDBB;;:,,,,8(''03---11118<=B>7772330//3--36;:83222,,,01//8*ABADE?>=9;9::98///0==>@FJJJGIIA?AGF>0//-00'&&&/-((*&&)()22+/6A>?87689;>><>65668++'&'''(./02245....???>@BEJIHFGJJJ>=@<=DCJJJJJFEJJIJBBA?CA;<;4501)((('-::8..-&%$%))*-3789;:972***+2,,,.689<DJA=>::;::59:4&$$&%&'())((((''*(*/16888678++))-%&&&'%%%'''''%)%&&&&((;.,'''''(*(233666+++55@7600-((2(+(''%%&&%&56&&&&6;;774143:41//0,,,,./3(,;=@B>8??B@A@@E4277>?AD:::;FHGCFA?@--.8?@@CJJJHFFJHJIF-,,-.8844***191566JGEDBB>3331111?EC<<;2123=5433>9::=HCEIIIFJFFIJJGJFJGECCJEH433244422+)?BBABFJC@BCCFDFJJJJHFFJJJEJJJGGJAJJJJJHJGJJHGBCBABGBEA@@@;;;;??EJJJJABCBD@>=>?::989=BGGHCDECJGDHCDACJJHEHJFDDDD6A;;;111175+*)*65557878<=EGHJIFGFFGJJHJJJJJJJJJJEJ?;66::ACBIGJIJJHGEEJE:::-,+-,()(((E522:EG=75553++)(((///0,,,B=;;<BCCBA:::;DCA@@AJJHJHFC?BEC;322,,;>G@?733566:?((((32.&&&&/**+9556689AJEEEICCFEDJFJJG>8864545989:=A@:8BDHCC@&%%%%&'(24@DFC?>?DDDBGIDBAEDJHJHIJEGJGIJEJFFFHJJIEFJJJJJJJIJJJJJFHHJJGJJJJFJFAA?:;:,+)(+878<8;<:8?45>8FBB8888@?989AEGF;998>?8689JFJJHH:;;,++,AF>>??JIJA@GFJJJGJJDJGJEJJJGHEJJGHFFCFJ@>0///,'''%&%%%&'-/01;<3334ABCAAB?>>88871//077779HJGJJGJHHJED@=:667>988893333>>@B<67AJJHGJJFHJE@AF****954'''(-822229+)(%%$$%###&%%&&(&%%%$%&&()*()(((-.434222<DCC@BB?A?>*'&&''&$#$*/>@DFGEH>=<;::=BJFEHJD>?))7FJFCDDG=JFEFGJB@HBJJFBEBJHJJIIBCAA=3+=<=FGJIDDAJJEJFID6667D?==9??>==ABDJD@@@>))('+**))*69<>=C<2/./6,)).&%%&'(,''()68;<483.9//',''&'(*)(((()+(),35:9:----1///742255AB@>26<77566667647769::CDGEHEA@BBA?@?D>@D;<@AAC><;8<BCEDEFCDGGGDCJAB>;;6566763%#$$&&&'%')))*'%$(('&$%%&&)2..&%&(589<<=>433344=<>EJ??<<=FDCFIHIJIJEJFJJJJDJF>??FAA?A0000649;99-+&%$%((*-.10...,,,0988;=>BDCEIF?==411263343***9>>?=@@DJHF@A@@DBC?:984)*)&&&$&&&'33;:9;<>GFDGJCJGEJ+++,-''..2(&&),((&%%&16512673---?EIJJDHJJD@BGJDCA@ABB::82((((667?999EC>?=?G<8+**+.>=989;755/5568=>5001=?@?74445FF;;8799@?=>>?IGDA?<>333FEH=>>JJJJGGH666:C7633665454BAA>DA=@@A,+**5EEF9::DIHAA;1112.=>>CEADBB=<=:<3('''&%%%'(**)*+,,-,*+,-/..0*%$$$%%&&&&&&)'&%%&&(%$$%####$%'(),,'&&%&+/7898/..)))'(./20112,++*.,***((%%)(++))**557<<<<<;65549644-(((8956((((..<;5611(('3665-,,,0//4=A<5433-'&&&$###$%%%%&))0.++,?8888GG;:71EJAJDJEHFBCC<<=>IDFJHJFFEEBA94))9:9....BB9<<<<2001/+''')>@BEHDCDCEJE??@@A><8-(&&(*,;8('')4@DCCC@B@>>@7'&&%(&(&'&$$%$&,.22::I7777HIDFGJFJEHEH<;5444(''$$%&)++)&+()(('')+:<?@?@>ACEJIIHEEEDEFGCC77AB:5566;<:=ABEJ?>==?:989=)((,571,)$$#&)))(()*8:D54447D@BD1/&%''&)(,.0866100/155=B><<==IFJFCF>?><>>?A@A@=;64/,&&&'(()-09?@DFHHDDFFJGBFJCCB888:J<10021/(&&%&%&&(&$'%%//.--/67879>5BD@AA@1000A@A@H@@C?>?>CDJDDGEEJFFHJHJGFFJHJCBBBJHHJFGJEJFIJJFJFJA@>>CCEDEIGJFHFJIJBBACE<9-44*((&*.)/3,***?=??>?42249---,./-////?@AHGIDGECCBDJGJEJIDCB?<:<6967865555:GJEGHHFGGJDCFGJJDEJHF1111-56)((-+/+*%#$%#&(,3;:=>CBBACDB78C@DABA@=...-,/..///000.25*'%%(,('$$##$$#$#$%$&&(./-''&$'&&$''-+*)+/((''$%%*)%$$%##''(('(('%$%&&'()()*00.-.'&&%$$&'&&&&('&&%%%%%&&',(&&'&###%'%$$$%%%%''+)(''**&$$&&&&*%$$'+)4:=@CDFBCCB@@?:789>54360-++&'$$%$%&&&$$#$$$&&*&&&.00012>CABACECCA@?AADCGIDCED+**+@CDCGD@A877-+**-+''**:278899864777CA::::A?4444432-//767:708?>?@GIGG>766----88<9979;;7799=>>@CA@?@@;999DDCCDHEG@DDEFIBDBCDCE@?@>=<=?BBBAB>==>@?A?999:@>?@A@AA@B@@DA>>?D@<<<<>?@EBAC@@???@AA???999:3222=86557:>?ACF@;;;=?>98766230321152/222@BABA>>>?BAA@?A?@????@@AFJJED@EGFA>=>>=;;:72112650/07:6:655---01795-1129;?AB@@@.-,,4-</...6444573/---+**-22,0((((9;>?FJIFFB@A@3?;DGJEC>=7-,*+)%%&'3579<;975144,443445:9.-,,,=889=>@E@<011)1301***,,-*)(()0/01214669989BCCDCEF@DE?444/..//-.,-.14.--,/27A@<7.,+,+)*))1/&%$##$**)(+,1'&%'//%%()..(&
@Glass_T7V_7_D3_12_4_17
TGATAAGAACATTGCCGTCACTGCGTCTTTTACTGGCTCTTCTCGCTAACCAAACAGGTAACCCGCTTCTAAAACGGTTTCTGTAACCGGAGAAGGAACCGAGAGGTGTCGACAAAAAACGCGTAACAAAAGTGTCTATGATCACGGCAAGACCCACATTGATTATTTGCACGGCGTCACACTTTGCTATGCCATAGCATTTTTATGCCATTAGGGTTAAGACGATCCTACCTGACGCTTTTTATCGCAACTCTCTACTGTTTCTCCATACCCGTTTTTTTGGGCTAGCTACTAGAGAAAGAGAGAAATACTAGATGATGCAAACCGTTTTAGCGAAAATCGTCGCAGACAGGCGATTCAGTAAGCCCGCAAACAGCAGCAACCGCTGGCCAGTTTTCAGAATGAGTCGAGCCGAGCACGCGACATTTTTATGATGCGCTACAGGGTGCGCGCACGGCGTTTATTCTGAGTGAGGAAGCAGCGCCGTCAAAAGGCGTGAAATGCGTGATGATTTGGATCCAGCACGCATTGCCGCCATTTATAAACATTACGCTTCGGCAATTTCGGTGCTGACTGGATCAGAAATATTTTCAGGGAGACTGATTCGTCTCCATCGTGACCGAGATCACCGCAGCCGTTGTGTGAAAGACTTCATTATCAACCTACCCAGATTTTCGCACGCTATTACCAGGCCGATGCCTGCTTATTAATGCTTTCAGTACTGGATGACGACCAATATCGCCAGCTTGCCGCCGTCGCTCACAGTCTGGAGATGGGGGTGCTGACCGAAGTCAGTAATGAAGAGGAACAGGAGCGCGCCATTGCATTACCGGGAGCGAAGGTTCGTTGGCATCAACGACCGCGATCTGCGTGATTTGTCGATTGATCTCAACCGTACCCGCGAGCTACGCGAAACTGGGGCACAACGTGACGGTAATCAGCGAATCCGGCATCAATACTTACGCTCAGGTGCGCGAGTCTTTAAGCCACTTCGCTAACGGTTTTCTGATTGGTTCGGCGTTGATGGCCCATGACGATTTGCACGCCGCCGTGCGCCGGGTGTTGCTGGGTGAGAATAAAGTATGTGGCCTGACGCGTGGGCAAGATGCTAAAGCAGCTTATGACGCGGGCGCAATTACGGTGGGTTGATTTTTGTTGCGACATCACCGCGTTGCGTCAACGTTGAACAGGCGCGGGAAGTGATGGCTGGGCACCATTACAGTGTTTGTGATGTCCGCAATCACGATATTGCCGATGTGGTCGACAGAGCTAAGGTGTTATCGCTGGCGGCAGTGCAACTGCATGGTAATGAAGAACAGCTGTATATCGATACGCGCTTTCGCTGAAGCTCTGCCAGGCATGTGTCCGTGTGTTGGAAAGCGTTAAGCATCGTGAAGACGTGCCCGCCCGCGTTTCAGCACGTTGATAAATATGTTCACAACCAACGGCCAGGGTGGAAGCGGCAATCGTTTGACTGGTCGCTCTTAAATGGTCAATCGCTTGGCAACGTTCTGCTGGCGGGGGGCTTACGGCACAGTCACTTGCGTGGAAGCGGCACAAACCGGCTGCGCCGGACTTGATTTTAATTCTGCTGTGGGGACCGCAACCGGGCATCAAAGACGCACGTCTTTTGGCCTCGGTTTTCCAGACGCTGCGGCCCGCATCTTGATTACTAGTAGCGGCCGCTGTAATCCAGGCAAAAAAGGGCAAGGTGCCACCACCCTGCCCCTTTTTGAACCAAAAGATTACTTCACGTTATGACCTCGCTCACTGACTCGCTGTCACTCGGTCGTTCAGCTGCAGCCACAGCAGGTATCAGCTCACTCAAAGGCGGTAATATCGAGGTTACATTGTCAATCTGTTCATGGTAAACCCTTTTGAATGCACCAAAAACTCGTAAAAGCTCTGATGTATTCTATCTTTTTTACACCGTTTTCATCTGTGCATATGGACAGTTTTCCCTTTGATATGTAACGGTGAACAGTTGTTCTACTTTTGTTTGTTAGTCTTGATGCTTCACTGATAGATACAAGAGCCATAGAACCTCCAAATCCTTCCGTATTTAGCCAGTATGTTCTCTCATGTCGTCGTTGTTTTTGCGTGAGCCATGAGAACGAACCATTGAGGAATCATACTTACTTTGCATGTCACTCAAAAATTTTGCCTCAAAACTGGTGAGCTGAATTTTTGCAGTTAAAGCATCGTGTAGTGTTTTTCTTTAGTCCGTTATGTAGGTAGGAATCTGATGTAATGGTTGTTGGTATTTTGTCACCATTCATTTTTATCTGGTTGTTCTCAAGTTCGGTTACGAGAAATTCATTTGTCTATCTAGTTCAACTTGGAAATTCAACGCACGTGTAGACAGGTAACATTTCGACCAATTTCATCTGCTATCATAATTTTTTTCTAGTTTCAAAGCACATAACATCTGAAACTCATGATAATATTTTCAGTTTCATTAGCATCGAACTTAATCCGTCAAGGGCTCATATTTCTATATTTCCCTGTAGGCTTCTTTTTGTGTTTTCAGTTTGTTTTAATAACTTCATAAATCGTCATCGTATTTGTTTTCAAAAGACTTAACATGTTCCAGATTATATTTTATGAATTTTTTTAACTGGAAAAGATAAGGCAATATCTCTTCACTAAAAACTAATTCTAATTTTTCGCTTGAGAACTTGGCATAGTTTGTCCACTGGAAAATCTCAAAGCCTTTAACCAAAGGATTCCTGATCTTCCACAGTTCTCGTCATCAGCTCTCTGGTTGCTTTAGCTAATACACCATAAGCATTTTCCCTACTGATGTTCATCATCTGAGCGTATTGGTTATAAGTGAACGATACCGTCCGTTCTTTCCTTGTAGGGTTTTCAATCGTGGGGTTGCGGGTGAGAGTGCCACACAGCATAAAATTAGCTTGGTTTCATGCTCCGTTAAGTCATAGCGACTAATCGCTAGTTCATTTGCTTTGAAAACAACTAATTCAGACATACATCTCAATTGGTCTAGGTGATTTTAATCACTATACCAATTGAGATGGGCTAGTCAATGATAATTACATGTCCTTTTCCTTTGAGTTGTGGGTATCTGTAAATTCTGCTAGACCTTTGCTGAAAACTAAGTCTCTTGGTTAAGCTGTGGGTAACAACCCTTTTGTGTTTTTTTTGTTTATATTCAAGTGGTTATAATTTATAGAATAAAGAAAAAATAAAAAAAGATAAAAAGAATAATCCCAGCCCTGTGTATAACTCACTACTTTAGTCAGTTCCGCAGTATTACAAAAGGATGTCGCAAACGCTGTTTTGCTCCTCTACAAAACAGACCTTAAAACCCTAAAGGCTTAAGTAGCACCCTCGCAAGCTCGGGCAAATCGCTGAATATTCCTTTTGTCTCCGACCATCAGGCACCTGAGTCGCTGTCTTTTTCGTGACATTCAGTTCGCTGCGCTCACGGCTCTGGCAGTGAATGGGGGTAAATGGCACTACAGGCGCCTTTTATGGATTCATGCAAGGAAACTACCGTAGTACAAGAAAAGCCCGTCACGGGCTTCTCAGGGCGTTTTATGGCGGGTCTGCTATGTGGTGCTATCTGACTTTTGCTGTTCAGCAGTTCCTGCCCTCTGATTTTCCAGTCTGACCACTAGATTATCCCGTGACAGGTCATTCAGACTGGCTAATGCACCCAGTAAGGCAGCGGTATCATCAACAGGCTTACCCGTCTTACTGTCCCTAGTGCTTGGATTCTCACCAATGGGAACCACCAGCGGCAACAGAGCGTTCTGAACAAATCCAGATGGAGTTCTGAGTAATTACTGGATACTCGACAAAATACAGCGAGCTGGTAAACTTGGTCTGACCCGTACCAATGCTTAATCAGTGAGGCACCTATCTCAGCAATCTGTCTATTTCGTTCATCCATAGTTGCCTGACTCCCCGTCGTGTAGATAACTACGATACGGGAGGGCTTACCATCTGGCCCCAGTGCTGCAATGATACCGCGAGACCCACGCTCACCGGCTCCAGATTTATCAGCAATAAACCAGCCAGCCGGAAGGGCCGAGCGCAGAAGTGGTCCTGCAACTTTATCCGCCTCCATCCAGTCTATTAATTGTTGCCGGGAAGCTAGAGTAAGTAGTTCGCCAGTTAATAGTTTGCGCAAGCATTGTAGTTGCTACAGGCATCGTGGTGTAGCGCTTCGTCGTTTGGTATGGCTTCATTCAGCTCCGGTTCCCAACGATCAAGGCGAGTTACATGATCCCCCATGTTGTGCAAAAAAGCGGTTAGCTCCTTCGGTCCTCCGATCGTTGTCAGAAGTAAGTTGGCCGCAGTGTTATCACTCATGGTTATGGCAGCACTGCATAATTCTCTTACTGTCATGCCATCCGTAAGATGCTTTTCTGTGACTGGTGAGTACTCAACCAAGTCATTCTGAGAATAGTGTATGCGGCGACCGAGTTGCTCTTTGCCCGGCGTCAATACTGGGATAATACCGCGCCACATAGCAGAACTTTAAAAGTGCTCATCATTGGAAAACGTTCTTCGGGGCGAGAAAGGAGCCGATCTTACCGCTGTTGAGATCCAGTTCGATGTTTAACCCGCTGGTGGCACCCAACTGATCTTCAGCATCTTTACTTTCACCAGCGTTTCTGGGTGAGCAAAAACAGGAAGGCAAAATGCCGCAAAAAAGGGAATAAGGGCGACACGGAAATGTTGAATACTCATACTCTTCCTTTTTCAATATTATTGAAGCATTTATCAGGGTTATTGTCTCATGAGCGGATACATATTTGAATGTATTTAGAAAAATAAACAAATAGGGGTTCCGCGCACATTTTCCATGGTGCCACCTGACGTCTAAGAAACCATTATTATCATGACATTAACCTATAAAAATAGGCGTATCACGAGGCAGAATTTCAGATAAAAAAAATCCTTAGCTTTCGCTAAGGATGATTCTGGAATTCGCGGCCGCTGTTTCTTCGAATTCGCGGCCGCTTCTAGAGTTATGACAACTTGACGGCTACATCATTCACTTTTTCTTCACAACCGGCACGGAACTCGCTCGGGCTGGCCCCGGTGCATTTTTTAAATACCCGCGAGAAATAAGTAATAGTCAAAACCAACATTGCGACCGACGGTGGCGATAGGCATCCGGGTGGTGCTCAAAAGCAGCTTCGCCTGGCTGATACGTTGGTCCTCGCGCCAGCTTAAGACGCTAATCCCTAACTGCTGGCGGAAAAGATGTGACAGACGCGACGGCGACAAGCAAACATGCTGTGCGACGCTGGCGATATCAAAATTGCTGTCTGCCAGGTGATCGCTGATGTACTGACAAGCCTCGCGTTACCGTTGTCCATCAGGTGAATAACCATTGGTAACCGCTTCCATGCGCCGCAGTAACAATTGCTCAAGCAGATTTATCGCCAGCAGCTCCGGATCACGCCCTTCCCCTTGCCCGGCGTTAATGATTTGCCCAAACAGGTCGCTGAAATGCGGCTGGTGCGCTTCATCCGGGCGAAAGAACCCCGTATTGGCAAATATTGACGGCCAGTTAAGCCATTCATGCCAGTAGGCGCGCGGACGAAAGTAAACCCACTGGTGATACCATTCGCGAGCCTCCGGATGACGACCGTAGTGATGAATCTCTCGCGCGGAACAGCAAAATATCACCCGGTCGGCAAACAAATTCTCGTCCCTGATTTTTCACCACCCCCTGACCGCGAATGGTGAGATTGAGAATATAACCTTTCATTCCCAGCGGTCGGTCGATGAAAAAAATCGAGATAACCGTTGGCCTCAATCAGCATTCAGTACCGCTACCGGGTATGGGCATTAAACGAGTATCCCGGCAGCGGGGATCATTTTGCGCTTCAGCCATACTTTTCATACTCCCGCCATTCAGAGAAGAAACCAATG
+
*(**)''%'%'('%'689IJJJGJJJHGHGJJEJHHJJJFJHHGFEGIGGB6855'&&'++,,.------*)++*'%%&'''()*+5/+)%'%%%%()')(''('('()+***,336:89('&'--60**,+((+((*+'&&'+*(()&%$&%%((...0+++,*((&%&(()+-0=32223==C?HEFEJEFDGIHGDCEFBJ>=&&&%,+(''&&&&()'%%&,3<?>@A@JEHJDD<CBJ@?;66//1488<=>=DFJGEFB8:(:<=GGHECFBFCC@?CDJFJJGDGD8('('12/1-**--.-+)(()49:@HFHJJJGIJFHJJ5557:I:::2111697861.,+))0/01&&&'&&'(&&'08:====<>=<?>EFEJEFED))))EG762112,*(&$(%%'.,(()66:;DEJEJEJJJJJHFJJJGGJGI888594455:<BBCCEHJJIJJGF@1&'3)(('&'''%&)'%%%%'(-.44500.*'%)(%%%%66<88864*)**7=555/../68:665344=@>>@@>>?B@@BBEBEFFEABB---,2217<877/,,,%%#$$%(*/4=5449B433:>A,,+,332)'%%./20/5+&&%%%%'%%%(*(''&)'(+*'()'''('&''/)''(&%'''($####%%%'++(&%&%$$%&'**,336658:<EJFJEIJJJJJJJJJJGFIIGJJGJJHJJGJHJJJJJJGJJGJJHJHGHJBA@?@@CJHEFBFG<<<JJJJJJFHIFJHHEGFGFDGEJH@---.GEJJHHJJIJJIIJJJIJJJJHJJJJJJJGHEFHJJHJCB--+((('')>?<-++)5.(%$&'****165665888<G;;;;C=;66<=BEF@>,)(&''2674-.//3('''-),5&&')+&&&'%&)/(%%'8EDCIDEJEEJJJJGJCJHGJJJJJEJJJGJFGJHJJJJDIJJJJJJJ@@BCJF@?,,++-''&&(<=BCFGJGGJIJGJED=GIJJFFGGJBBBDHFDDJJIJFJIJHJH999;JDCDCFIJFGGFI>=81116ADD?JHJJJJJGJHJJJIJFFJJGGGJBBBAEGGHHHJJJ@?::1.01..-766>@?@FJJFEFEJ;JGJJJF;;=;?8(((/&:88ADIJGIFDDGJJJEEFEJJJHGJJFFFDGIJIJJGCDAFB??:44=G>==<77*+0+2-,+****+--+,-12/.,--.,,,-00)((%%))*00011255EJJJJIJJJGJGJJIJFEJ///130005/---FJGIEFFGEEDDJJJJIJEA>?@?DEDJGGCEGEJJJJFHGEC@@?B;:983811002-&&%&((511-+++20,,**(&%&$$')*''))$$&&%%$$$$&03:=7-+&$&%(((&&'(/0)'&%%$$''&(((*2-**54<=>:99:B-----8741+))&&%%%%$&'/3@B98@C==:73433''(),+'$%&/3334555510001/.2;<EDJJJIIFJJHFHGGHHJJHGJJJHEGJECAA@<94/.('$$$'(''++*+*+'',-ABEJJJEJFGJJJHJCDCCEJJ9976;<;<;=C=>85+**/0;00112)('''''&'*7:>AHCBDCB==>C;54433110/138455<GJCFEGFHB>:;9879<42.,''%$%$$%&'%***&&'%%&'((&''&&%&'&$$'&'''(),,-9;A?>>4.-&***,++,/-.000554841//-6457698;=GH??=4112/*))+3('%###$****54355<<</'''(+(%%'(-+*&&%&%%%%''%$%&%$###&%$&&(,-9;;=3''((9987;84442330//)))+8876110+($$$%',+,3144)((%&''&&&*-.**+,:9786...8824.,./0001=3--4459B/))&(58BCEIFJGGGJJJHJJJJJJJJIJJJGFFJJICCC:::=CB@C<<DJ@HIJJGJJGGIEJHJJJJIJJJFJFFFDJJJHJDE<7GJGFFBDGABCDDIJGJJFJHFFFDFJJE=:?66656(&&'+,/,+**;;>CB;9@4CHJIJJJJHIFDFFGFJHJ@;)''')(()))+,6778?4-+)(''-6A<=86665/)(((2,))''&&'(,0>AC@@@@FEFIIHJFHJFGJJHFJHJHFHJGHDFEEGFFFIJEEE?@BIFGJFEFJJJHJEDDDDJDC?@@A?@@F>>>>@CJGH>885->IHFGHGFHGFFJJGGDEGGHFHGHGIJIHJJJJJJIIJGGHJJJJHJJHJHFFGGDFCHEGDHHGJGGJJJGGFJHEDFJGCEADC80/.**,*''''7BEHDDJJIFB???>////3.-.1.'&%%%%$$$%$$$%$$$$$%&%$#####%&'''&%&%,-(''$$$$%$%&&'%&*)''*+*&%$$$$&%'')+&%%%'$$$###$#$&)*+('('$$#$%%&'(*'&%%%&$$$##$$##$#$%&(($&'*(&&$$$$,+(*(&'''(('(''()()(''&&&$%%$')%''(+-++)%%&+(%%%&&$$$%))+-**)''&&(&&&%$##$$%&&&';><:<<<</--.=<7../7>HFDGJJAIJJIJJJJJJJJIJFJFC?EJJJJJIJIJIJJIJJJJIFCAAB66644((''((*@CBDHFJJJHFJGBEGGJJIJHB=99=89FHJGFFFJFJJCDCDJJJEGJJJ>>>EE?@9955AGJJJIHECA@7677EGHJJBAA=2%#%%&:9D>==><<<444@GJJJJHJIEJJJFFJJIGHDEGHEHJJJ@A?22224H?>??JHHJJDA<;<ABFC99::GHCDDDJJAA@@CBCGGGEHFGC<<;<===>JD<;:JCEICGGGFECF9IBCCHIJGJF>??999566CA?:0++02+)((+047:4556213;@ADJJFCAABEJBFFJEJFJJGJJJJJJJHIGEJJHGJJFHGDIHIEEHJJGJJJGEEFFCCIJJJJJJGFIJDCAB1111??C:78:@AAAJJJJGJJIFFJJJJEHJJJGGGEHGJFGJFEDGEGFHJJ:BBACA??@55??DIJFJJJJJFED@@15A@A7>FJJJIJJHJHJFGJFGJFGJEEFJHIDBDEIIJFEJJDJG1%%*(&&$%&'((%%%$&,-+)'&*))&&')'''&'&&&'*2667A@<DBJJJICGJJJGHEEJIHFJJHHFGIGEJJGJJICCFCA@>;8547***<:>EGFGIGGBGJGGJ;942/&3*))*;@BDJGHHFCCCJJJJJJJFJJJGFJFDDEFDI?AAEF<<;;>FGFJIJJJJJ><<89:AAA@744578BEGJF??>1-,-25+((((34**<HDJGHJHIHJJIIEEDGIJJEBCDIGA@976786666;?@??1//.1116;77496JFHFEGHFF43336:.-,-0DDBEEEFFEHCHIFFBFECFB@ACEJJFHF?>>>0../9888>CCCA@AJJJIJJJJFIFHICDCIEDDFIFFJI????H??@AGF:7FFFCC@@BCJHCHFFGCBA5<352&&%$$%%%&')()*77BCEEDADDJJGEDBCBBHHIEJHJJHH@A>>@@JJHJJGHJFJDCHJJJJGFJDD><,,+..9<=GJJIJ>>??EEDGFJJHJGGED@==><@=<;9,))3&&+7411%$$$(()4482978;9;;<2//103.-.16;<B****5''*+%0=BCDDFEJHCCBA?@@BAFDEFFGDEJJIJEBEFEFJFDJJIJFEFDDJJEJDDECD?<7000)))))((*)*$%&&(''11+++()*)+,,0.//0882///5554236A@AAD98/,)(((()'&&%(((*))&%&&'%#%&&'&%'....0*()'++,0/&%%%&%%&&((+*,57?CIFEFFEJ;999JJJGJEEEA<;9733:;((()=<;<;>EEGAABBCBBBB5FF**J>>>2BCDC>?JGEE?=>>B4/.10011576112-++.?<33/376794CCEDFJFGJJFIFJJHCBBCJJHJGHFEEEFGFJGJJIDIDBDHJJGHJJJJJJHJEHFJIJIJJJJJJJJJHJJHJJIFJJHDA<7+('11=?=776CHHGJIIIJFJFHJJJGGJJJHFJHEHIJGJJJJHCB@AC:999898359=JHIC@?AAEJIEJFBAEGHJGHJJJHIHFFFBJEBBA4)&%$$&&('''*+9:53))(())%$$&''&&%&&%%%'(/81111C<=>=B??DDBA>>:88878886<;>AD;.**,.05---.>:554/*,..,-.-016:9>=?@?A??<9:ADCAAFBBA;@@HFGC@:;<:87767868?<<=ADEJJGJFHGGJGJJJJJFJJJJJJIIJHHJJEHJJIJJJJJJJIJJJDFJEIJJIFGJJHFJCGCEJGGJJGGJJJJJJGFJJFGJJJJJJIJJJJJJJJJGIJJJHJEJJHIJJJJJFJJFJEECJJJJIEHFJGJJFEDDFJG6777?:BC=:;.)7750=<<?=,,,+-,)+-EIJJJFEJGJHC?::;=6667=FACFA@==>JGIJJFGBCBIGHIFJJJJHDJEEJGC>AAJJ><::;;4+%%%%$#'))))56122220.,,./3=2113)((*+,*)&&%&)((''&&%%%',-2066:666?@:246BJF:78G@EJH7=459999GJFGJJFJIJCBCBFBBAFGADJIEFGHIIJGGJJJCB??BJJJEFGIJJJIJHIEB@?:8;?BCJJJFCAACHJEHJJJFJJEB@:==>AEE=55GJJFBDFDIJJJFJE@?@>>A@DJGDFEFFEDDFJ@A@?=>@AD?==555545DE>>;:<2/4464669::?@4224>;<?JGC7@79EFA?0/00546)2EJJHJGBEEFGJHJEDBFBGJJJJJIJJJJJIJHJJIJHJJJJJJJGGHHJJJJJJHJJJJJJJJFJJJGHE07--.539;;887ABJJJJEHGJJJJJJJJJECCCB?@?@/..,&(-1<>?<,,,DJEIFDDAFDHCGECCDA==>@EGFJHJJJHED54=E::9:EGJ::::@=>CBBADHIHGJJJJJJIHFJJJJFFAGJJIFJGGJHJJJJHGJC>=<>>>@CJHFFGJJJEGHJGJGJIJJGHIJGIJFCC46..'''&$#*%%%%%%')+9@@A?@BGJJIJIJFJHGJIJJJJJJJIJJJJJJIJIIJJJGIJGFFABBJGJEBA@A5:78:BJHJFDECJJJDACDJIFFHHGDFG>556;9:;;>?@=?A@JJJJFJJJJGCEBCJJHJJJJJJGJJGJJJJJJIJEHEHJIIJFDH>>=@))))..*(/21/:FDB>AAJB?@B@CBJ@AAAGJFJJJHDDDJJFJDDGJDCCCGIEGDCCJFCABA?721*''&&'&%(&&%%''()).0,$$%%%$$$%&$&($$$##$287;6EHEJIJBEJJJIJJIJGJIIJJHJJIJJIJJJIHJACCBJJ:;:533:2222,**+78;B69><D612A-*CCHGGJGJHJDEDCCCEDBHDGEDEE=<<AEFIJGHEE7ABJJJJA@??ABFCBEDF?CAAJBEB>99:9<=@JHFIJIGFJJJJJGJGHJHJGJJJJJJHJGIJJJHJJIIJJFJGEFEJJJHGEJJJJEHFJDIAAABJFHDC@?;421-1;?EDJJHFDCDFHGHJJGJIIIJIC?>>0&%%*1()&$$&&&(&9:>@AA>>?@?><=EGA@AA>>>????@110+,+,++-)(()@EABB@CBEFIJJFFJJFFEJGJJJJGGJGHGB??@A0,+))),0**;=>A@?ACJFHJGJJFEJFFGJ=321,,--00-,10../=>AAAABA@9899?:889'%%%%&&$$$##$'$&&&(&%%&%&&'(+***+++9;:556>@EDHDG?988)));<?66653334FDDECFDGJBA>><:941//.--,-:0>>?CDCCF@ECEB@@@>91-(%
@Glass_T7V_7_D3_12_4_18
TCAGTACTGGATACGACCCAATATCGCCAGCTTGCCGCCGTCGCTCACAGTCTGGAGATGGGGGTGCTGACCGAAGTCGTGATGAAGAGGAACAGGAGCGCGCCATTGCATTGGGAGCAAAGGTCGTTGGCATCAACAACCGCGATCTGCGTGATTTGTCGATTGATCTCAACCGTACAAGCTGCGCCGAAACTGGGGCACAACGTGACGGTAATCAGCGAATCCGGCATCAATACTTACGCTCAGGTGCGCGAGTTAAGCCACTTCGCTAACGGTTTTCTGATTGGTTCGGCGTTGATGGCCCATGACGATTTGCACGCCGCCGTGCGCCGGGTGTTGCTGGGTGAGAATAAAGTATGTGGCCTGACGCGTGGGCAAGATGCTAAAGCAGCTTATGACGCGGGCGCGATTTACGGTGGGTTGATTTTTGTTGCGACATCACAGCATTGCGTCAACGTTGAACAGGCGCAGGAAGTGATGGCTGCGGCACCGTTCATGTGTTGGCGTGTTCCGCAATCACGATATTGCCGATGTGGTGGACAAAGCTAAGGTGTTATCGCTGGCGGCAGTGCAACTGCATGGTAATGAAGAACAGCTGTATATCGATACGCTGCGTGAAGCTCTGCCAGCACATGTTGCCATCTGGAAAGCATTAAGCGTCGGTGAAACCCTGCCCGCCCGCGAGTTTCAGCACGTTGATAAATATGTTTTAGACAACGGCCAGGGTGGAAGCGGGCAACGTTTTGACTGGTCACTATTAAATGGTCAATCGCTTGGCAACGTTCTGCTGGCGGGGGCTTAGGCGCAGATAACTGCGTGGAAGCGGCACAAACCGGCTGCGCCGGACTTGATTTTAATTCTGCTGTAGAGTCGCAACCGGGCATCAAAGACGCACGTCTTTTGGCCTCGGTTTTTCCAGACGCTGCGCGCATATTAATACTAGTAGCGGCCGCTGCAGTCCGGCAAAAAAGGGCAAGGTGTCACCACCTGCCCCTTTTTCTTTAAAACCGAAAAGATTACTTCGCGTTATGCAGGCTTCCTCGCTCACTGACTCGCTGCGCTCGGTCGTTCGGCTGCGGCGAGCGGTATGCGCCGCTCAAAGGCGGTAATCTCGAGGTTACATTGTCAATCTGTTCATGGTGAACAGCTTTCAATGCACCAAAAACTCGTAAAAGCTCTGATGTATCTATCTTTTTTACACCGTTTTCATCTGTGCATATGGACAGTTTTCCCTTTGATATGTAACGGTGAACAGTTGTTCTACTTTTGTTTGTTAGTCTTGATGCTTCACTGATAGATACAAGAGCCATCAACCTTAGAATGCTACCCGTATTTAGCCAGTATGTTCTCTAGTGTGGTTCGTTGTTTTTGCGTGAGCCATGAGAACGAACCATTGAGATAATACTTACTTTGCATGTCACTCAAAAATTTTGCCTCAAAACTGGTGAGCTGAATTTTTGCAGTTAAAGCATCGTGTAGTGTTTTTCTAGTCCGTTATGTAGGTAGGAATCTGATGTAATGGTTGTTGGTATTTTGTCACCATTCATTTTTATCTGGTTGTTCTGAGTTTGGGTACGAATCCATTTGTCTATCTAGTTCAACTTGGAAAATCAACGTATCAGTCGGGCAGCATCGCTTCTCAACCACCAATTTCATATTGCTGTAAGTGTTTAAATCTTTACTTATTGGTTTCAAAACCCATTGGTTAAGCCTTTTAAACTCATGGTAGTTATTTTCAAGCATTAACATGAACTTAAATTCATCAAGGCTAATCTCTATATTTGCCTTGTGAGTTTTCTTTTGTGTTAGTTCTTTTAATAACCACTCATAAATCCTCATAGAGTATTTGTTTTCAAAAGACTTAACATGTTCCAGATTATATTTTATGAATTTTTTTAACTGGAAAAGATAAGGCAATATCTCTTCACTAAAAACTAATTCTAATTTTTCGCTTGAGAACTTGGCATAGTTTGTCCACTGGAAAATCTCAAAGCCTTTAACCAAAGGATTCCTGATTTCCACAGTTCTCGTCATCAGCTCTCTGGTTGCTTTAGCTAATACACCATAAGCATTTTCCCTACTGATGTTCATCATCTGAGCGTATTGGTTATAAGTGAACGATTCGTCCGTTCTTTCCTTGTAGGGTTTTCAATCGTGGGGTTGAGTAGTGCCACACAGCATAAAATTAGCTTGGTTTCATGCTCCGTTAAGTCATAGCGACTAATCGCTAGTTCATTTGCTTTGAAAACAACTAATTCAGACATACATCTCAATTGGTCTAGGTGATTTTAATCACTATACCAATTGAGATGGGCTAGTCAATGATAATTACATGTCCTTTTCCTTTGAGTTGTGGGTATCTGTAAATTCTGCTAGACCTTTGCTGGAAAACTTGTAAATTCTGCTAGACCCTCTGTAAATTCCGCTAGACCTTTGTGTGTTTTTTTTGTTTTATATTCAAGTGGTTATAATTTATAGAATAAAGAAAGAATAAAAAAAGATAAAAAGAATAAATCCCAGCCCTGTGTATAACTCACTACTTTAGTCAGTTCCGCAGTATTACAAAAGGATGTCGCAAACGCTGTTTGCTCCTCTACAAAACAGACCTTAAAACCCTAAAGGCTTAAGTAGCACCCTCGCAAGCTCGGGCAAATCGCTGAATATTCCTTTTGTCTCCGACCATCAGGCACCTGAGTCGCTGTCTTTTTCGTGACATTCAGTTCGCTGCGCTCACGGCTCTGGCAGTGAATGGGGGTAAATGGCACTACAGGCGCCTTTTATGGATTCATGCGAGGAAACTACCCATAATTAAGAAAAGCCCGTCACGGGCTTCTCAGGGCGTTTATCAGGCGGGTCTGCTATGTGGTGCTATCTGACTTTTTGCTGTTCAGCAGTTCCTGCCCTCTGATTTCCAGTCTGACCACTTCGGATTATCCCGTGACAGGTCATTCAGACTGGCTAATGCACCCAGTAAGGCAGCGGTATCATCAACAGGCTTACCCGTCTTACTGTCCCTAGTGCTTGGATTCTCACCAATAAAAAACGCCCGGCGGCAACCGAGCGTTCTGAACAAATCCAGATGGAGTTCTGAGGTCATTACTGGATCTCTCGACAGACGAGCTGGTAAACTTGGTCTGACAGTTACCAATGCTTAATCAGTGAGGCACCTATCTCAGCGATCTGTCTATTTCGTTCATCCATAGTTGCCTGACTCCCCGTCGTGTAGATAACTACGATACGGGAGGGCTTACCATCTGGCCCCAGTGCTGCAATGATACCGCGAGACCCACGCTCACCAGCCTACAGATTTATCAGCAATAAACCAGCCAGCCGGAAGGGCCGAGCGCAGAAGTGGTCCTGCAACTTTATCCGCCTCCATCCAGTCTATTAATTGTTGCCGGGAAGCTAGGTTGAGTAGTTCGCCAGTTAATAGTTTGCGCAACGTTGTTGCCATTGCTACAGGCATCGTGGTGTCACGCTCGTCGTTTGGTATGGCTTCATTCAGCTCCGGTTCCCAACGATCAAGGCGAGTTACATGATCCCCCATGTTGTGCAAAAAAGCGGTTAGCTCCTTTGGGTCCTCCGATCGTTGTCAGAAGTAAGTTGGCCGCAGTGTTATCACTCATGGTTATGGCAGCACTGCATAATTCTCTTACTGTCATGCCATCCGTAAGATGCTTTTCTGTGACTGGTGAGTACTCAACCAAGTCATTCTGAGAATAGTGTATGCGGCGACCGAGTTGCTCTTGCCCGGCGTCAATACGGGATAATACCGCGCCACATAGCAGAACTTTAAAAGTGCTCATCATTGGAAAACGTTCTTTGGGGCGAAAACTCTCAAGGATCTTACCGCTGTTGAGATCCAGTTCGATGTAACCCACTCGTGCACCCAACTGATCTTCAGCATCTTTTACTTCACCAGCGTTTCTGGGTGAGCAAAAACAGGAAGGCAAAATGCCGCAAAAAAGGGAATAAGGGCGACACGGAAATGTTGAATACTCATACTCTTCCTTTTTCAATATTATTGAAGCATTTATCAGGGTTATTGTCTCATGAGCGGATACATATTTGAATGTATTTAGAAAAATAAACAAATAGGGGTTCCGCGCACATTTCCCATGGTGCCACCTGACGTCTAAGAAACCATTATTATCATGACATTAACCTATAAAAATAGGCGTATCACGAGGCAGAATTTCAGATAAAAAAAATCCTTAGCTTTCGCTAAGGATAATTTCTGGAATTCGCGGCCGCTGTTTCTTCAAATTCGCGGCCGCTTCTAGAGTTATGACAACTTGACGGCTACATCATTCACTTTTTCTTCACAACCGGCACGGAACTCGCTCGGGCTGGCCCCGGTGCATTTTTTAAATACCCGCAGAAATAGAGTTTGATCGTCAAAACCAACATTGCGACCGACGGTGGCGATAGGCATCCGGGTGGTACTAAAAGCAGCTTCGCCTGGCTGATACGTTGGTCCTCGCGCCAGCTTAAGACGCTAATCCCTAACTGCTGGCGGAAAAGATGTGACAGACGCGACGGCGACAAGCAAACATGCTGTGCGACGCTGGCGATATCAAAATTGCTGTCTGCCAGGTGATCGCTGATGTACTGACAAGCCTCGCGTACCCGATTATCCATCGGTGGATGGAGCGACTCGTTAATCGCTTCCATGCGCCGCAGTAACGATTGTTCAAGCAGATTATCGCCAGCAGCTCCGGATCGCGCCCTTCCCCTTGCCCGGCGTTAATGATTTGCCCCAGAACAGGTCGCTGAAATGCGGCTGGTGCGCTTCATCCGGGCGAAAGAACCCCGTATTGGCAAATATTGACGGCCAGTTAAGCCATTCATGCCAGTCAGCGCGCGAGCGAAAGTAAACCCACTGGTGATACCATTCCGAGCCTCCGGATGACGACCGTAGTGATGAATCTCTCCTGGCGGGAACAGCAAAATATCACCCGGTCGGCAAACAAATTCTCGTCCCTGATTTTTCCGCCACCCTGACCGCGAATGGTGAGATTGAGAATATAACCTTCCATTCCCAGCGGTCGGTGGATGAAAAAAATCGAGATAACCGTTGGCCTCAATCGGCGTTAAACCCGCCACCAGATGGGCATTAAACCAGTATCCCGGCGGCGGGGATCATTTTGCGCTTCAGCCATACTTTTCATACTCCCGCCATTCAGAGAAGAAACCAATTGTCCATATTGCATCAGACATTGCCGTCACTGCGTCTTTTACTGGCTCTTCTCGCTAACCAAACCGGTAACCCCGCTTATTAAAAGCATTCTGTAACAAAGCGGGACCAAAGCCATGACAAAAACGCGTAACAAAAGTGTCTATAATCACGGCAGAAAAGTCCACATTGATTATTTGCACGGCGTCACACTTTGCTATGCCATAAGCATTTTTATCCATAAGATTAGCGGATCCTACCTGACGCTTTTATCGCGACTCTTCTACTGTTTCTCCATACCCGTTTTTTGGGCTAGCTACTAGAGAAAGAGGAGAAATACTAGATGATGCAAACCGTTTTAGCGAAAATAGTCGCAGACAAGGCGATTTGGGTAGAAGCCCGCAAACAGCAGCAACCGCTGGCCAGTTTTCAGAATGAGGTTCAGCCGAGCACGCGACATTTTTATGATGCGCTACAGGGTGCGCGCACGGCGTTTATTCTGGAGTGCAAGAAAGCGTCGCCGTCAAAAGGCGTGATCCGTGATGATTTCGATCCAGCACGCATTGCCGCATTTATAAACATTACGCTTCGGCAATTTCGGTGCTGACTGATGAGAAATATTTTCAGGGGAGCTTTAATTTCACCTGCCGTGGTCGCCAAATCGCCCCGCAGCCGATTTTATGTAAAGACTTCATTATCAACCTTACCAGATCTATCTGGCGCGCTATTACCAGGCCGAATGCCTGCTT
+
8611135103.40(&'(')&001:>DGIJGJJJGJHEJIGJHFJJJIHCBDBJJCF?==<>::*))))''**)148>/&&&'''--+,)/,0,.//.10)($%$$&&&&''''(AG;333?BJGJEJFJHGJGIDEE****?B5444A?>>AGGEHJJH?=<=BBADDB9555718'%$%')313-,,+/1775344BAA@554)***76662223==AAB@ADJJIHJIJGGGHJJFEFJJJHGJEDCBDB:2''(<>DA@==>@DDFHFJFGJJJGJA>::9;:9:;>=>BHEGEDDHFEFHGCDDEGJJJHCBBBDDDFJJJJJJ><8333JJBDECJGIJJJJIJHJJJHIJJJIJDJDJJJJHJHJGIIHIHFIHJJJJGHJJHFJJJJJJGJJJJBBB@A?993.+**/04?A@AG<<<<DGG<<<=C76658622))((())))*7BEJJJJBABB7998<>:;>?JEJJJHJJJJJJFGJ<<:564(&&''**76<IJGJFB@I5EFJHJJEJJJIJGJJJFGJJJHIJJJHJHJJJJEHHJHJJFFJEJIJGJIJJJIGIJJJJJJHHJJHGGGHJEFJJJJJGIJHJJEEDAEEJHJJIHFFFGFDGJJJJFJJGJHB?:77445580EECC=>?@HJJIJGEEHJGGJE9988@EGIHGGFCG?JCJIJJJGJGJJIDCDD43389021/---,,,,56:2/,--78556BBJHIJFF?@BDA?CCBDEEJEEJJJEJHGIGGJGGGJEDFD5440----666824;DECCHB++*)(())5>DDGBDA<@ABIJGIFJJIJJJIHGJJJJJJJHDFDA@DHHHFJJJJD==5G>?>.)(+6479><=;;;FEFJJJGJJEHE??@AGJJEJJIEJEE@559<<<<??JCB;:;<D-,,,5:;</---8==FCECC@9DB>:9:88?:;<6578JJHGJG=<<><8899@FHJDFDJJJFIJJJGEHGGGJGJIEF:466;;:;,+*:8;<;:==GHDBGEGJJIIFA=;;;CGIJJEDDE@@GIJJHGBE@AABBBA?BBCECFJEC;::8<><@HJFD??>@JJGJJBEBC???:7*(&%'$$((,.0@EHEJDIJGGJJEGJJHJJJEDBBE1((((999>;=?IHJJJJFA@?AEC+*+*:97798@EJFFJAABBHJJJFJJJHJEJFFHA>>@DAJ::AB>>>@JGJJJJ@?@:::FFICEEJ>??@???@DJDJDEJJDJIHJJJJJEDDCIFJJIGJHJGJJHJDGFJJ=4342ACDGJJJIHJHFJJFDHDFBDJCBBACJD.--:=@><445688/'&%%&+*(%&&&&)'&(('(((<==EHJJJJJJJJFIJGJJJJJIJGHJJ?EJCCCB?@AADEF>==A@?7777@;882.)))'()+)(''*//48AHGDHGGEHHJJGGFJGFIDDA<;666JFHEFJ===9:::DBHJIIDJ=<<=EHFFBAADBBCIGDGHC?>>F96''.//./6:=BD<;;<@BCDFIEFJEEGJFHGJHJEDJGJJJJCFEHHHEHGJFJGHIGFJJJJD???BFEEEGB@)))*4+%&&&&&&%&'3<000122./((&)&&'().../>ACFJJIJ999:CJCEC:::2.-/0)(()*)(**,('''./...--46;=<;:999:?FEDHCGJFJFDHIDJBCEFGFIFBGHEEDEHEFGFGBBBCAFDDJA>;0/.0-.--77<?=;=><A@@BBABA95&&&&'))('('(,,,+*+.()?=A?AB98778ABBBBBBBDBCAABJHJFGIFJB876->>>=?EIEIGBCABBD@BBEDABBBBBBAFCBA@?<==<ABBECE::CCDIDGFDFIJC@AAFD@><=<ABABAFGCHHDCBB@DDBDHGGICA@@GFHEFIJHEBA@DDDJFFC88;=CECC@BAAC>=:JHFBBDFJHA?@?FCDGBAEHJF;,++,@>=A:66<;C>><<??EJ<;;;DJEDCCEDEIECB@ACICFGJFJBCB@DFDEDCDDCD:::;JJE@>63121595555633239;;??@@HJIJJJ=;;;EFJJJJHFG@@?@HJ?BAEGJJJJHJJIJIJJFJGJJJJHEEDJGJJJFA67CBCDB?>?<<94,*('&%&())))6899:;=@9?,,,.@DFI87799889JJGJDGEJJIIJJEIJFFGIJJIJHJJGGJDDICB8>JJFJJEJJJJJJJJHA@CIJJJJJFDEHHIJ=;;;JIJHJJJHIHJJEJJFIJHHFFJHJJGJGHJJJGFJJGJGHHJFJJGJHFJJEJFJHIFEIBAABECE??656++))**3331222:@7777=AJEGJHGHFDDBDD>>EIJHIFJIB>DFJJJJGJJGGDHJJJCBCDE<=::;;CBCCFFD>EJDGJJJJIHHHGIHJJJEBDB?=<<<=<GEBBDCGFJIHJFGFHFGHIHJHHHDEJ?==@JFGGEA03GHJCCHGHEJJHGJFEJFDFIGJIHEFECFHI<BBF?;;<:..HEFJGC@>@IIGD;;<////8742;==JEFEGFEEFGDHFJJJJJJFJJGJIJGHIIJGHEEEFJJDF55699;660/**+16:?>=>??CA>FECEJGDEB;;:=>6558;9=3>JJJJEGDDIJJJGFGDEFEFHIJJGJHEEEDDJGIBA@B@@AA?>9899CHFIEDEEJJJHDEEDDJFFEFJE<:::FEDFEFIHFIDJIEECDECHFEGDJHJJJDCDDGHDFJEDBHFJIEGJIJIJJJJGHFEJFH333HJGIJEGEJJ;;;:<66=<BE9/7===E0000A64444,+++.+(%&$%(+*,))+(%%%'-.::2123@EEGHJJFGFDJ:001-),+*)(*'&%&'=>>HFJJGJBBBAJFJJJIJJIJJIGIHIJJCJH<=8+**+@@<;:889<=AH?=>C;JJJJ9<<8997;B988411;311261390<=FJHHIF===>I75579:EJF3333<925/'44:<<@D????IFJIGGHJFJIEGIFGHEGJGBJ;:::@IJJHJJJGFJHJJG@BFCGCAAAJFEJEJJFDJ@>2220'&&'**&(((')*,234/434>BD3333FJJJGIHHJGJIHJHHHHJIJGIJJCC;;?:))*)**+(&&%%)*3/..*&&'./,/13545>***+'&&&,-.--,**,-333<<<<JJJGIGJFD::JE;;;9>;:8889GJ?=?@IHGGEEG9888>CCB==BC@@CBAJ;;;<HCBCCJGJJHJHJFJJEJHJC?@=?I=><=C444@DAAA<=<<?A3,(*+++,,663=;<BADJJHEAAA@774&%%&*)011?@FJHJ4444CDI;:;;A==CCBCDDEJEJHHGHIGDCEHF=>JJJGJJBDDJ>=<=DFFJDJ@@@FDHEFGJIJJJGJJHEHGJIGBJG9841115;699-'&&'(IJJBCAABDJFGHJJHJJIJHGJJIHC><<<@CD????JGJJIJIJJEEEDJJBFD@>=>3/)'&(/''26666JGJGJIEJIJHF=BA>;:8<..466JDJH=<<;==>0//0589932+378++++736CDACDEC=2257AJJJJJFFGHGDCDE=;?*&&&&----/6446444?A@@@BJGJDBCDJJEGGHJJJHIJJJJJJHHIJHJHGJGD@BC666410..**+,1;=>@?GEDDGD=<BGJJJGIJJJFJFJHGFEFGJFHIJGEFGA?@''''''''367CEFCFGEJFEG778G?<@BCBADEGGFIEHGJJCEHCJG@A89;34DA?IFJHHFDFDJ>BFHHJIGCBB>@@>>=JJJFEGEJJIJGFJHJHJJJJJJ++++>B@CBCHHJF0111<5*%&&JICAAJIFB=<7788731***(((''''+*&'-,-1.---5311127229AE?@@>???FIJJFGJJEHIFAE?0;<A==<<=JG8755'11/+.1--/1055;=B6556FEJJIJEDFJHIHGIJJJJJJJJHGFFIJJEFEJJJIFDFJJ---,444ADGJDJI@=>@JCEFFJB@A?=:7FEJJGJIJHJJFHH@@?@GJJECB877578:ADCACGCDCBECGJIJFDDDBJJHFIHFJEJFEGIGHFJDAJG===>DIGG54456556JFA=C<<==<:////4=1,BGJFEFIBBCB>?>100066<ADJGIJJJJJFJJGJJJGJJJJJJHJJJGIJAAGH>@@AEEJJJ==<<??CGIEA;:8.-,*&'25667BEC=8841278:C4215'%%%%%%%&%'&(.;AEFH???6556877678=::9+&%%%)%%%'(((*((*)))*2:>?BEGIJHJHGJJJHFHJJJHJCA77?=>FCEJJFHC?9:EHIJJFIJGJJJJIJJIJJGHJFHJJJHJGJJ@@?BDBCHFHJGBBEJJJJF@:'''-04)&&&)*+(,--32126AJFDCBDGJJIJHJFHEDJHJHJJHFEF@@@E;;:8+40*411+++++,FJJJJHJJBJJGJFJEH5545;;;DDCCDBBB?ADDCA@>>955CFEJFJFDCDHJJJJJIFJHJJJGHADJJHDI:83<EFHJJJJJGJJJJIHGJHJGJJJJJJJHJJJJJJIJFJIHJJEJGJJFBDBJJI>JJJJJJGGDDDJJIJJIFJJEJJEJJIJJJJJ;:889>::<A?=9<5@??<DBA?@B@CCCCCBFDGFA:878/-.2)=@ADCDDCI;FDDA?;88?@@944&%%%.)'%&%%,-,,)))*++;A<>;88::770*))****01198//E589->EF?GEEJJEEI7555:2041-((&'*8;==JDCEEGIJHFJDJFJJJJGJGB7777?>?:=75(''949612377AEHD7772115321)()'''&''''%%%%%$&&155567+++(('())''(*0,,,;?DA@BD>ED3000;;3//+))&++*'%%*+579:;JJJGJJBBAA@?21155@21112:9883/'(<@JEJHDGGHJEFFIJF99:A@8996777FHGIIJJCEA@>=>>FGGHB763/1&&%'()87:?>>?@4GIHFDJJJJJ@A@@E??><<;;9;?;86')'+/./53BA?A@<323((((+***6=IBC???@GGABEB0///468BGHHJHJJJJJHJJJEJGCFDEJGJJJJ@AEJJJJ==><(&%&+688:7=:****.2CCD5444BCEHDIHJ;0..154**))*/-11,***91,>??IA8645?B?<:;634&&&+(;4.))59<88@@;;;<JHIJEJIFEJJJJJHJJICEJJJJFJJJGJJJGGFIIHIJJJIJJIGHGJJJJJJJGFEFEHJJJJJJJIJJJHJFIJJ////?111/+**,04;==DABADFJJJJJHHFJJICHGJFFFDFJJH=<9882///9;89:JCJBCFEJGGHJJJJJFE<77700000,/679DBJDEEEDEDC;:)('')))-5=<>:95?9:<888///**+.8?;(&&&66799:8C?9:99=-+++99:(/,+,.=<:6C>=4JJJHJA?;::<EDEEJGFEDFIHC7.,,,64/@CFJIGIJJECA77CEEJHJJJFIJHGGIJJJJJJHCJEC-+*&'()+3)*<9:>;<::3,,+(87777;9;=CEIJIHII>??=>==3.*))+.(''(<<,)))*,))**.2-4;=B???B6666988/////FHHFIJFJJJJIJDBDDJJJHJHFJJHGJIJJJGJJDC7522733435310//22@ACCEICB=ADCEJDDBABDHEEGDJJIJJHC7667G111///0//0&&&%'$$'+-.*++-232//116747BCCCBDJJJJJJJJIJJH;::55*))2221116+++/1@>98974'%%'-)'%$&&&'$%%%%%%%%.,,-.888BCBJIGGIDEBEGJJHGJJJJHEFC96***+*6---109,/0,.0--...9;>?A/...CCC?<?<;>A>8--+'(0.-)))&
@Glass_T7V_7_D3_12_4_19
GCATAAGTTGTCATAACTTTAGAAGCGGCCGCGAACTGGAAGAAACAGCGGCCACGGTGCAGAAATCATCCTTAGCGAAAGCTAAGGATTTTTTTTATCTGAAATTCTGCCTCGTGATACGCCTATTTTTATAGGTTAATGTCATGATAATAATGGTTTCTTCAACGTAGGTGGCGCCATGGGAAATGTGCGCGGAACCCCTATTTGTTTATTTTTCTAAATACATTCAAATATGTATCCGCTCATGAGACAATAACCCTGATAAATGCTTCAATAATATTGAAAAAGGAAGAGTATCAGTATTCAACATTTCCGTGTCGCCCTTATTCCCTTTTTTGGCATTTGCCTTCCTGTTTTTTGCTCACCCAGAAACGCTGGTGAAAGTAAAAGATGCTGAAATAAGTTGGGTACACGGTCGCAACTATAGTCAAACTGAATTCAACAGCGGATAATCCTTGAGAGTTTTCGCCCGAAGAACGTTTTCCAATGATGAGCACTTTTAAAGTTCTGCTATGTGGCGCGGTATTATCCCGTATTGACGCCGGGCAAGAGCAACTCGGTCGCCGCATACACTATTCTCAGAATGACTTGGTTGAGTACTAGCCAGTAGCAGAAAAGCATCTTACGGATGGCATGACAGTAAGAGGATTCTGCAGTGCTGCCATAACCATGAGTGATAACACTGCGGCCAACTTACTTCTGACAACGATCGGAGGACCGAAGGAGCTAACCGCTTTTTGCACAACATGGGGGATGATGGCATTTCGCCTTGATGGTTAAAGTGAGTTAAATGAAGCCATTCAAACGACGAGCGTGACACCACGATGCTCAGCAATCCATCGACGCTCGCCGAACTACTAACTGGCGAACTACTTCTCTAGCTCCCGGCAACAATTAATCAACTGGATGGAGGCCGGATAAAGTTCCAGGACCACTTCTGCGCTTCGACCCTCCGGCTGGCTGGTTTATTGCTGATAAATCTGGAGCCGGTGAGCGTGGGTCTCGCGGTATCATTGCCAGCACTGGGGCCAGATGGTAAGCCCTCCGTATCGTAGTTATCTACACAACGGGGAGTAGGCAACTACTGATAAACCAGAATCAACAGATCGCTCAATAAGTGTACCTCACTGATAAGACATTGGTAACTGTCAAGCCAGACTTACGAGCTGGCTTGAACTACGCTGTTGATGAATCCAGTAATGACCTCAAACTCCGTCTATCAAATATTCAGAACGCTCGGTACCACCGGGCGTTTTTTATTGGTAGATTGCAAGCACTGGGACGATAAACGGTAAGCCTGTGATAATTCGCTCCTTACTGGGTGCGTTCGCCAGTCTGAATGACCTGTCACGGGATAATCCGAAGTGGTCAGACTGGAAAATCGAGAGGGCAGGAACTGCTGAACAGCAGAAAAGTCAGATAGCACCACATAGCAGACCCGCCATAAAACGCCCTGAGAAGCCCGTGACGGGCTTTTCTTGTCTTATGGGTAGTTTCCTTGCATGAATCCATAAAAGGCGCCTGTAGTGCCATTTACCCCCATTCACTGCCAGAGCCGTGAGCGCAGCGAACTGAATGTAAAAAGACGGCAACTAGGTCCCTAATGGCCTCGGAGACAAAAGGAATATTCGAGCAATTTGCCCGAGCTTGCGGAGGGACTGTATTTAAGCCTAGGGTTTTGAGGGGCTCTTTATGAGGCCGACCACATTGCCGACATCCCTTTGTAATACTACGGAAACTGTAACTAACTAAAGTAGTGAGTTATCTCACGGGGCTGCAATATATTCTTTTTCTGTTTTATTTCTTCTTTTCTCTAATTTATAACCACTTGAATATAAACAAAAAAAAAACACACAAAGTCAAAAAAAATACAGAAGAGTATCGCCAAATTTTCCAGACTTTCCCAGCAAAGGTTAGCAGAATTTCCCATCCCCAGTTCAAAGGAAAAGGACATGTCATTCTCATTGACTCAGCCCATCTCAAATTGGTATAGTGATTAAAATCACCTGAGCACAATTGTGATGTTGTGTCTAATTAAGCTTGTTTTCGAAGAAAGCAAATGAACTAGCGATTCATCGCTATGACTTAGACGAACATGGAACAGGATTAATTTTGTGCTGTAACATGTTCCAACCCACGATTGAAAACCCTACAAGGAAAGAACGGACGGTATGGTCCGCTTTATAACCAATACGCTCAGATGATGAACATCAGTAGGGAAAATGCTTATGGTGTATTAGCTAAAGCAACCAGAGAGCTGATGGCAACTGTGGAAATGAGGAATCCTTTGGTTAAAGGCTTTGAGATTTTCCAGTGGACAAACTATGCCAAGTTCTCAAGCAAAAAGTGAACTAGTTAGTGAAGAGATATTGCCTTATCTTTTCCAGTTAAAAAAATACATAAATATAATCTGGAACATGTTAAGTCTTTTGAAAACAAATACTCTATGAGGATTTATGAGTGGTTATTAAAAGAACTAACACAAAAGAAAACTCACAAGGCAAATATAAAGATAGCCTTGATGAATTAGTCATGTTTAATGCTTGAAAATAACTACCATGAGTTTAAAAGGCTTAACCAATGGGTTTTGAAACCAATAAGTAAAGATTTAAACACTTACAGGCGATATCTGAATTGGTGGTTGATAAGCGAGGCCGCCCGACTGATACGTTGATTTTCCAAGTTGAACTGAATAGACAAATGGATCTCGTAACCGAACTTGAGAACAACCAGATAAAAATGAATGGTGACAAAATACCAACAACCATTACATCAATTCCTTTACCTACATAACGGACTAAGAAAAACACTCACCGATGCTTTAACTGCAAAAATTCAGCTATCTCACCAGTTTTGAGGCAAAATTTTTGAGTGACATGCAAAGTAAGTATAATGTCAATGGTTCGTTCTCATGGCTCACGCAAAAACAACGAACCACACTAGAACATACTGGCTAAATACGGAAGGATCTGAGGTTCTTATGGCTCTTGTATCTATCAGTGAAGCATCAAGACTAACAAACAAAAGTAGAACAACTGTTCACCGTTACATATCAAAGGGAAAACTGTCCATATGCACAGATGAAAACGGTGTAAAAAAGATAGATACATCAGAGCTTCCGTTTTTGGTGCATTCAAAGCTGTTCACCATGAACGAATCGACAATGTAACCTCGAGATTACCGCCTTTGAGTGAGCTGATACCGCTCGCCGCAGCCGAACGACCGAGCGCAGCGAGTCAGTGAGCGAGGAAGCCTGCATAACGCGAAGTAATCTTTTCGGTTTTAAAGAAAAAGGGCAGGGTGGTGACACCTTGCCCTTTACCGAGCTGCAGCGGCCGCTACTAGTATTAATATGCGCGCAGCGTCTGGAAAACCGAGGCCAAAAGACGTGCGTCTTTGATGCCCGGTTGCGACTCTACAGCAGAATTAAAATCAAGTCCAGCACAGCCGGTTTTATGCTCACTTTCCGCGCAGTTATCTGCGCCTAAGCCCCCCGCCGCCAAACGTTGCCAAGCGATTGACCATTTAATAGTGACCAGTCAAAACGTTGCCCGCTTCCACCCTGGCCGTTGTCTAAAACATATTTATCAACGTGCTGAAACTCGCGGGCGGGCAGGGTTTCACCGACGCTTAATGCTTTCCAGATGGCAACATGTGCTGGCAGAGCCAGCGCAGCGTATCGATATACAGCTGTTTCTTCATTACCATGCAGTTGCACTGCCGCCAGCGATAACACCTTAGCTTTGTCCACCACATCGGCAATATCGTGATTGCGGAACGCGCCAAACTTAACCTGCAACGGTGCCGCAGCCATCACTTCCTGCGCCTGTTCAACGTTGACGCAACGCGGTGATGTCGCCAGAACAAAAATCAACCCACCGTAAATCGCGCCCGCGTCATAAGCTGCTTAGCATCTTGCCCACGCGTCAGGCCACATACTTTATTCTCACCCAGCAACACCCGGCGCACGGCGGCGTGCAAATCGTCATGGGCCATCAACGCCGAACCAATCAGAAAACCGTTAGCGAAGTGGCTTAACTCGCGCACCTGAGCGTAAGTATTGATGCCGGATTCACTAATACCGTCACGTTGTGCCCCAGTTTCGGCGCAAGCTCGCGGGTACGGTTGAATAGATCGACAGATCGCGCAATCGCGGCTGTTGATGCCAACAACCTTGCCTCCCCAATGCAATGGCGCGCTCCTGTTCCTCTTCCATTACTGACTTCGGTCAGCACGCCATCTCCAGACTGTGAGCGACAGCGGCAAGCTGGCGATTGGTCGTCATCCAGTACTGAAAGCATTAATAAGCAGGCATCGGCCTGGTGATCGCGCGCCAGATAAATCTGGTAAGGGTGGATAATGAAGTCTTTACATAAAATCCACCATCAGCATTGTGGCAGCGATGGGGAGGAAATTAAACTTACTGAAAATATTTGTTCGTCAGACAGCTTACAAATGCAGAAGCGTAATGTTTATAAATGGCGGCAATGCGTGCTGGATACGAAATCATCACGATAGCCTTTTGACGGCGACGCTTTCTTGCACTCCAGAATAAACGCCATACACCCTGTAGCGCATCATAAAAATGTCGCGTGCTCGGCTGAACCTCATTCTGAAAACTGGCCAGCGGTTGCTGCTGTTTGCGGGCTTCTACCCAAATCGCCTTGTCTGCGACGATTTTCGCTAAAACGGTTTGCATAGTCTCATCTTCTCCTGTTACTCTGATGGCTGGCCCGGAAAAGGATATGTGAGAAACAGTAGAGTTGCGATAAAAAGCGTCAGGTCAGATCCGCTAATCTTATGAATAATCCTTATGGCATAGCAAAGTGTGACGCCGTGAATCCATCGATGTGGACTTTTCTGCCGTGATTATAGACACTTTTGTTACGCGTTTTTGTCATGGCTTTGGTCCCGCTTTGTTACAGAATGCTTTTAATAAGCGGGGTTACCGGTTTGGTTAGCGAGAAGAGCCAGTAAAAGACGCAGTGACGGCAATGTCTGATGCAATATGGACAATTGGTTTCTTACTCTGAATGGCGGTGCTGAAAAGTATGGCTGAAGCGCAAAATAATCCCCCTGCTGCCGGGATACTGGTCATTGCCCTGTCGTAGCATTTTAGTTCCAGATAAGCGCGAACGGTTATCTCGATTTTTTTATTGACCACTGGGAATGTAAAAGGTTATATTCTCAATCTCACCGACTGGCCGTTAGGGGGTCGTGAAAACTGCAACAGGATTTGTTTGCCGACCGGGTGATATTTTGCTGTTCCGCAGGAGGTTCGTACGCTTGGTGGTTCATGCGAAGGGCTGGCCGATGATTATCACCCAGTGGGTTTACTTTCGTACCAGCACCTACTGGCATGAATGGCTTAACTGGCAGTCAATATTTTCCCGATACGGGGTTCTTTCGCCCGGATGAAGCGCACCAGCCGCATTTCAGCGACCTGTTTGGGCAAATCATTCCGCCAGGGGCAAGGGGAAGGGCACTATCCGGAGCTGCTGGCGATAAATCTGCTTGAGCAATTGTTACTGCGGCGCATGGAAGCGATTAACGAGTCGCTCCATCCACCGATGGATAATCGGGTACGCGAGGCTTGTCAGTACATCAGCGATCACCTGGCAGACAGCAATTTTGATATCGCCGAGCATAGCAGCGTGTTTGCTGTCGCCGTCGCGTCTGTCACATCTTCCACCAGCGTAGGGATTAGCGTCTTAAGCTGGCGCGAGGACCAACGTATCAGCCAGGCGAAGCTGCTTTTGAGCACCACCCGGATGCCTATCGCCACCGTCGGTCGCAATGTTGCGGTTTTGACAATCAACTCTATTTCTCGCGGGTATTTAAAAAATGCACCGGGGGAAAGGGCCAGCCCGAGCGTTGGTCCGGTTGTGAAGAAAACA
+
$%%%&%&&'%%%&'')))(%%&'0/:<<;<,++,2,+'&'(/-//+,-.,,,--,'%$###$%&+*())*56869GEGJHJID>?GIIAC><=@AA;;;>DIGIHGBBBEB=?EIEJIIE>>6231339CDEGFJJJFJHJJDDD==>778676+&&&'''*''''''&%&)'((%%%$%)(+2>AJJJFJEFGDJJJJGJHIDJJGHJGDJIHJJJ>==JHJFJJJJJJJJJHJJJHJJGIHHFEDFDIFJIJJJJHJJJJJIHJJEDCEDGJEJJIIJJCJGJJJJJGHJIJJJJ)(()JGGJJIJJHGJJJ;JJFFDEC;B?4686?CB;6586(''&''()*,-82641***+6>;=>6////---/<:4322236659762237731011144))))))1*++,(('''&&&+++--...(''%%%$%+'&&&()).026755(&&)&&(,-.2448:8@C;9830.-=DBE@?>>>@?BAGJJIJ=;;?;:;<AEJHJJABAAJJIJHJJJJJHEEHJG////EBA8JJCEFFGGHFEGHEA@@BCA4448@?DCEAAABFFJFJJHHB<<=<A=>HIGIJBBB?AA@=81124/&%&&&)*,-----1>;73/-,,-+,--5>??@AJGFF>;;/,*++&&''(''(88<;<=>JFJDFJJJEE****BIGFEHBBBCJFEFGHIJ>>=<?96756=644)(((5330//-..79ABIEADCHFGB@>8?>701%%%&'&'')2=;52**))**'''()+./07003+*))&%&((%##%&%%&'%%$%%&&&($$$2>ACBA@@@BA;:;===665693+(%$%%&&&&'&&%$#$%%%%%&&%$&&0/+++,>BIFG3333?:990&%$(%$%%%'-(.2)((&''(&&'&&''()*(+''&',+)(()+**)*,-(+))*)*++'''''')((((*((*,-../?@?@DBBCJ>>??32223F:;:3.-,.:::FDDG544.+))&'(+,,----66<?@=:0/...,&'('((&()00100575468;?@ACD86-;;?;99****+<6656@A---,00FA:8''')%%%%%$$%&(*++(&&&&',($$&&%$$%(()'%$%''&&(*'(().,+*'((''**''(6355*('(+*)&$&&''('$%'&)''&')))))-)'(+/'&%%&(.+)+5/..01<8888:://./5(%$$'*)*))((((((()*'&&$%$$%%,++&&'((''&(((0/*-,,,.53('&%(-'&&%%$$$%(()'%$%%')*'''''')+(.,,,,,32.-0-****%%%$%$%%&'%'()))&&&$&**222231121)('&'&&%$%'')+98881112@ADIJJHA@?CDFABD:::/'''''(0-//328=?@>>0*+.((''&%%*90.-/4132;<:;:4336::98;;..J??>=DBEJJE@BBBIJEBFHIFDBBCDDI;;:;@@HJEJG-,++))*57:<;,,,6:>,>.DFHJEEGFJGJIGGHIHFHJGJJJJFJEHJJIFEDA>@EFGEEFEHJJJJGFGEJIFC1--><<??D@AB@JFEHDB@1..533+(&%&%&%&##$'&%&'(('$$%%&&'*+./.-,8>665<9766&'%%'))**,)'(('))(*)()*(('))'$$$$$$$$&)*-,-(*--,,+,'&&')(&%&('&'&###'()((('&'&')'*'%%%$&''&&'('*'&&&&&$$##$%/*'&&&&&&$$$&,-0/44467899:98('&&)'&&((('&$%)+,)*-*/0221&&(&&49*((&&)+(**-.+,))**)*)(*,./0..-.--..110012102-/112443/.'(&&)($#$&-51**,)$$$$'(')))''''((-.2074-,,,/+(((('((&()(&%&)(%$$&%&'('*(&'('&&'*((('(*--.786879888:7777&&%''&&&+*(%%%%%()+059974/00.<9:==;;<<>>>>;;;;<:33.-$$$%%&%&%)'&(()10/++,+*)&''*)('&&'&'((40)(()*,16445;>7777;2221177.++,+/29;1/--)%&%()**--2)%%'&,(&$#$#%%*+..,++1**%%&'&$$%$***-12---/85234=C@@???=<;:;;<==;<;=<<:..-'&%%&$$$$$')%&&&25696542444675..7778::;98211**).(9?@?<;<<:::8::6666:9::=;::99::<<@<93334))('%%$%%)(((**..-''''+.5567=A?>:9889::;;;>521.,,565-++.4464221./0---3.2002**%%&%),**00&&######$$%%)))*/./-.,*+,+,229872002:94)86878:;862)&%&(+'&&)(&)*..,,01211--*'+)*))*,42566971663+''&))+7797788=<=/..10129::<;<;<:667:999996497436;<+**(;>ACEICDFJ<;*('')*&(-.0413122/-.*')++,-..0+7ACCCA?BFIHIJFHJJIJJJ8888I?<@AJGJFEGEJ@A=><+++@EBB7;=?<=8783))))02FEGIDBJJJABABGH.--'),,,1,+*,-*0--?B@AACFJJDDE8777;2%%%'&&&'..(()))-,/((;:;:4534>00007(((),.,-(()(8=<=::99@CIJJABAABJJJJGHJJEJJJJHFDJJFI@5432*(((*))((,1+++*-..99:?<<9977)''')(((''%(-./111324-+)''&(+3457880//,++**..?DBEJCDDEDG???E=:7((''*('%%%%/0010054-+**-<<;>?FEG0&&&'->@873341137+***+*''*))))55CDDFJIDJIJJIEGEIDJCDDHFGJJJJJHJA@@@JCD=<><-'@<<?@GJFHHEHJJJJJDCJFJEA?BIFEJJIJHJFFJFHJJHJJJHHJJFDGJDJHJJJJJJJJJJJJJJJJJJFJFJGJJJJJFJFJJIJFJJJJJHJFDFJHIJJJI@A@BJIIHFJJI>8778<<=<:./0134?DJJJFDDCDJGGFJFGDJJFDEEJIJIDA?<:3/,)***+,+23;>HIJEEEDCCFIJD:0)+3ADFF@>>&&&&(555<<<AGGJEFF8666<=B=>J>?>?HJFGJJHFJJJJJJJJJGJF?11A@JFJHF::997779<<?<9:./334692(&&+89<AEBDBIEJIJEF@@@BFHJ>>>>D8771001B>8:@GJIEA?;<../04585679:ADIDEBF?@?=7.,,,0/-*(()'''((:7778DDGEGDJJHCCCBJEEDJFJJFBBBC><:321266HGIJJI=<<;;:866544334++++,;;859921/-+35:97200;77?@JJJJGJJJHJDJHHHEJJGJJ...,,&%%%$%(.00..)%%%(456113&'((&&%%&'''&&%(+-5577<857:+**(((*'(*6894455==@@@DB>??B>=<8'&&'+,-49FEHFE@@AFI7<<+++++1/01=79::JJJI?<<:2.*)**0IFDEFGFFGGJFGJJJJGJJEJGHHHIDBCECJFFGJJG????>662000371///9<CDBA@B@JIBBJJJJDCHDBEDHDEC:,*((**)(**455////77AJGJHJ;;997441'7;98:>:>><?CCGJFJGGIDBABC;;;:=;;?@?BBBGJFFBCD@@C@E?=71126--**../../1.---6//....44*&&&&)%%&'+'$&&(*))&&'%(((0//1/0589CD0000BFDIHJHJJEGE1?>?CCCCFJGIJJEJGBDJGHEJGE@@:1101--;=?;;<JJJJJJFGIFJJJJJJEGHJJIJHJHJEDBDFJJ:>;-56;=<=AA@A3111425;;FJJJJFJGJFJGHIGHJJJEEGIHFJJFJ@@@@CHGJIJGCEDCDGIJHEB=>>?FFHFJGIHJFDF:999;DC>>?@C0001><=FEJJEBFD@@AFEGGJGJIJJHJIJD@ABBHFEDEG@<<<JHHGGEJHDDEF<&&&'-**,0)**+//-A?>>>@IEEFEIFJJJFJJJDFJJJJJJIGA>=777844/...(&%&&%%&)++--((())'()(&''((''((++-**+*/)(*+)))+45,-,**+.-'')/0009IGFA@@>DA?>B@@38;;:2,,))<;=?ABACH3000,*)***&%(()''&&('&&&'())'&&&'%((&))),,.3,+,&&'$%%'$$$%)*+-,,-2244>??><778344443201*))+,*+*.221-**+****0*++*--/&%%&(*)*+*+)***()))/676;;@B>===;>8720001+(&$#######%%%$%$$$#&&%%'',-0.--+)('(()*'''%%%&.11570//+'**(&&%&%$$$$$&('(&$%'%&$$%+/---0//17687=BAEE;:::?@8888A87200,'&&%%$#$(.//0//0&%&%$$$&(-.,,-AAE>@?<=;:7/.--366746200110013223(((&&,860:=89EGJAB==>==DHGJCCIAA66FCCDCGJFEBCB@AB@EEBB@AEGJJGJJJIJJFCCACDAD>::98;;333322CB8766;;<==@BFJGGJJJDCAAE>?<<=;@>8879<;??@<;;;>4211('''+)&'&)+')&&(&%&$$$#$###%%/1/..-.--/09;<97944+)'&&*+7;888987:AB@AGGEIHJGGGECB=;:<:,+++-+,+,<<=B=>>=>*(((,,.,+,*&&9<JJGHJJGJJIIJFBCB777.-(%%&*.--2125=IJJGIJJJJJHJDJBCCCJJJJ>:83,,+->@?D>9:CBDHFFJJHJJJDJIFGHFDEIDGJFIJ@A@AJGGGJJJJJJJJJJJJJGJJJGFJJJJHJJHEEFJHIJJHDF===<:77CJ==<<?DJJJJJJJIHJIGJFHEEJHJJ:65568C:::<?@@DF@@A>,++,?977234,'(++($$$%$%'(((&'0/*)((*,68=<=>?<;99964----35677*&&&)50999;543201))**+.46;77('((,,''&&-&&&&&&''&'(,)')0***+598912224123,++06;11,('(($%''.161/.-&&'3465989231120+++)**+/0&&%%%&**)))&%&)221)&&'((+7.-+++,,+('&%*1013456659:>CEDE::;;@A8878@?<3,,((((.*)''&%%%$%$$$'&))((('&&)&'&&++./,1'%&&'(((-**),)''(/-679:;<EC52237.,+'''%%&&**+--..12342233999943528310&%%&),00///1)''&***.++-B?:8<>90***+9?;=JFFEGA@777799:A??@IHBAAB=<<67692,'))((''*+))(''$%'&'()565428;;<=5=<6100/1-**,4A==>CJ?GJJJFIJFHGJJJIHGFJGHIJDJFJJJIIEEED0000;<AGEEA@@@CDHIJJJBB==CIEHCB9FCABAAFCD4333<<=EHJAA444;;@@>A@>>>@IJFEBFF=<<=CBBCJJJJJJJJFJ7777@3,++-0+))))&&&))'&'&&)((((+-.('&(&',;ABEDIJJFFDB:99100/524****,,*.++--0,,,9>@CEEC>:35F==?EC@ABCDFJIFDEJJEB@@AD???E<;;9664332:87;<>76657864C@HJHGJFGJGJEHJJJIB6655554::662.*(**4556FJ((()ABACDEEFJCFH@?@89C<HEDB??AFJDC?@44(&,0976)'&'&%%%%%'+))))$$&(((&&&0003321323131)%
@Glass_T7V_7_D3_12_4_20
CTATTTACAAACGGACGCTAAAACCCTAAAGGCTTAAGTAGCACCCTCGCAAGCTGGGCAAATCGCTGAATATTCCTTTGTCTCCGACCATCAGGCACCTGAGTCGCTGTCTTCGTGACATTCAGTTCGCTGCGCTCACGGCTCTGGTGATGAATGGGGGTAAATGGCACTACAGGCGCCTTTTATGGATTGGTGCAGAGAAAGTACCCATAATACAAGAAAGCCGTCACGGGCTTCTCCAGGCATTATGGCAGGTATGCTGTGGTGCTATCTGACTTTTTGCTGTTCAGCAGTTCCTGCCCTCTGATTTTCCAGTCTGACCACTTCGGATTATCCGTGACAGGTCATTCAGACTGGCTAATGCCGCCCAGTAGGCAGCAGTATCATCAACAGGCTTACCCGTCTTCTGTTCCTAGTGCTTGGATTCACCAATAAAAAACGCCCGGCGGCAACCGAGCGTTCTGAACAAATCCAGATGGAGTACTGAGGTCAATTGGATCTATCGACAGGAGTCCAGCGAGCTGGTCAACTTTCGTATGAACAGTTACCAATGCTTAATCAGTGAGGCACCTATTGAGCCGAATGTGTCTATTTGGTTACATTGCATAGTTGCCTGACTCCCCGTCGTGTAGATAACTACGATACAGAAAGCTTTACCATCTGGCCCCAGTGCTGCAATGATACCGCGAGACCCACGCTCACCGGCTCCAGATTTATGAGCAATAAACCAGCCAGCCGGAAGGGCCGAGCGCGGAGCTGGGTCCTGATTCACCTGCCGTCCGGTCTATTAATTGTTGCCGGGAAGCTGGTGACGTTCGCCAGTTAATAGTTTGCGCGACGTTGTAGTTACGGCGGGTCAGTTGTGGTGTCACGCTCGTCGTTTCGGTATGGCTAGTCGGCTCCATTTTACCAACAATCAAGGCGAGTTACATGATCCCCATGTTGTGCAAAAAAGCAGTTAGCTCCTTCGGTCCTCCGAATAACGTTGTCAGAAGTAAGTTGGCCGCAGTGTTATCACTCATGGTTATGGCAGCACTGCATAATTCTCTTACTTGTAGTGCATCCGTAAGATGCTTTTCTGTGACTGGTGAGTACTGGACCAATCATTGTGAGAATAGTGTATGCGGCCGAGTATCCAGTTGCTCTTGCCCGGCGTCAATACGGGATAATACCGCGCCACATAGCAGAACTTTGAAACATGCTCATCATTGGAAAACGTTCTTCGGGCGAGAAAACTATAAAGATCTTACCGCTGTTAAATGCATTCAATGTAATTCACTCGTGCACCCAACTAATACTCAGCATCTTTTACTTTCACAGCGTTTGGGTGAGCAAAAACAGGAAGGCAAAATGCCGCAAAAAAGGAAATCAGGCAACACGGAAATGTTGAATACTCATCTCTTCCTTTTTCAATATTATTGAAGCATTTATCAGGGTTATTGTCTCATGAGCGGATACATATTTGAATGTATTTAGAAAAATAAAACAAATGGGGTTTTACGCGCACATTTCCATGGTGCCACCTGACGTCTAAGAAACCATTATTATCATGACATTAACCTATAAAAATAGGCGTATCACGAGGCAGAATTTAGATAAAAAAAATCCTTAGCTTTCGCTAAGGATGATTTCTGGAATTCGCGGCCGCTGTTTCTTCAAATTCGCAGCCACTTCTAAACTCTATGACAACTTGACGGCTACATCATTCACTTTTTCTTCACAACCGGCACGGAACTCGCTCGGGCTGGCCCCGGTGCATTTTTTAAATACCGCGAGAAATAACGAGTTGATCGTCAAAACCGACGTTTGACACGACGGTGGCGATAGGCATCCGGGTGGTGCTCGAAAGCCGGGCTTTTCGCCTGGCTGATACGTTGGTCCTCGCGCCAGCTTAAGACGCTAATCCCTAACTGCTGGCGGAAAAGATGTGACAGACGCGACGGCGACAAGCAAACATGCTGTGCGACGCTGGCGATATCAAAATTGCTGTCTGCCAGGTAATCATCACCTGGCTGATGTACTGACAAGCCTACGCGTACCGGATTATCCATGGTGGATGAGACCGTTAATCGCTTATGCGCCGCAGTAACAATTGCTCAAGCAGATTTATCGCCAGCAGCCGGATCGCGCCCTTCCCCTTGCCCGGCGTTAATGATTTGCCCAAACAGGTCGCTGAAATGCGGCTGGTCGCTCATCCGGGCGAAAGAACCCCGTATTGGCAAATATTAGGCCAGTTAAGCCATTGCAGTTGCCAGTCGCGCGCGGACGAAAGTAAACCCACTGGTGATTGAGTTCGCGAGCCTCCGGATGACGACCGTAGTGATGAATCTCTCCTGGCGGGAACAGCAAATATCACCGGTCGGCAAACAAATTCTCGTCCCTGATTTTTCACCACCCCTGACCGCGAATGGTGAGATTGAGAATATAACCTTTCATTCCCAGCGGTCGGTGGATCAGAATTGAGATAACCGTTGGCCTCGATGGGCGGCTAAACCCGCCACCGGATCGGGCATTAAACCAGTATCCGGCGGCGGGGAGTCATTTTGCGCTTCAGCCATACTTTTCATACTCCCGCCATTCAAGAACGGAACTATTGTCCATATTGCATCAGACATTGCCGTCACTGCATTTTTTGCTGGCTCTTACTACGCTAACCAAACCGGTAACCCCGCTTATTAAAAGCATTCTGTAACAAAGCGGGACCAAAGCCGACAAAACACATAAAAGTGTCTATAATCACGGCAGAAAAGTCCACATTGATTATTTGCACGGCGTCACACTTTGCTATGCCATAGCATTTTTATCCATTCAGGTTTAAGCAATCCTGCCTGACACTTTATCGCAACGATTTCTACTGTTTCTCCATACCCGTTTTTTAACTGCTTGTTTCAGGAGAAATACTGAGATGATGCAAACCGTTTTAGCGAAAATCGTCGCAGACAACAATGCATAAAGCCCGCAAACAGCAGCAACCGCTGGCCAGTTTTCGGATAAAGATCAGCCCAGCACGCGACATTTTTATGATGCGCTACGGGTGCGCACGGCGTTTCTTCTGAGTGCAGAAAAAGCGTCGCCGTCAAAAGGCGTGATCCGTGATGATTTTGATCCAGCACGCATTGCCGCCATTTATAAACATTTCTTCGGCAATTTCGGTGCTGACTGATGAGAAATATTTTCAGGGGAGCTTTAATTTCCTCCGTGGTTCAGCCAAATCGCCCCGCAGCCGATTTTATGCAAAGACTTCATTATCGACCCTTACCAGATCTATCTGGCGCGCTATTACCAGGCCGATGCCTGCTTATTAATGCTTTCAGTACTGGATGACGACCAATATCGCCAGCTTGCCGCCGTCGCTCACAGTCTGGAGATGGGGGTGCTGACCGAAGTCAGTAATGGAGGAAGAGAAACAGGAGCGCGCCATTGCATTGGGAGCGAAGGTCGTTGGCATCGACGACCGCGATCTGCGTGATTTGTCGATTGATCTCAACCGTACAAGCTGCGCGAAAACTGCTGGGCACAACCTGACGGTCATCGGCAAAATCCGGCATCAATACTTACGCTCAGGTGCGCGAGTTTAAGCCACTTCGCTAACGGTTTTCTGATTGGTTCGGCGTTGATGGCCCATGACGATTTGCACGCCGCCGTGCGCCGGGTGTTGCTGGGTGAGAATAAAGTATGTGGCCTGACGCGTGGGCAGGATGCTAAAGCAGCTTATAGACGCGGGCGCGATTTACGGTGGGTTGATTTTTGTTGCGACATCACCGCGTTGGTCAACATGAAGCACGGCGGAAGTGATGGCTGCGGCACGTTGGCATGTGTGCGCGTGTTCCGCAGATCACGATATTGCCGATGTGGTGGACGAAGCTAAGGTGTTATCGCTGGCGGCAGTGCAACTGCATGGTAATGAAGAACAGCTGTATCGATACGCTGCGTGAAGCTCTGCCAGCACATATGTTGCCATCTGGAAAGCATTAAGCGTCGGTGAAACCCTGCCCGCCCGCGAGTTTCAGCGTTGATAAATATGTTTGACAACGGCCAGGGTGGAAGCGGGCAACGTTTTGACTGGTCACTATTGATGGTCGATCGCTTGGCAACGTTCTGGCGGGGGGCTTAGGCGCAGATAACTGCGTGGAAGCGGCACAAACCGGCTGCGCCGGACTTGATTGATCTTACTGTGAGCGCGCAACCGGGCATCAAAGACGCACGTCTTTTGGCCTCGGTTTTATCCAGACGCTGCGCGTATTAATACTACGTAGCGGCCGCTGCAGTCCGGCAAAAAGACGGTGCATACACCCTGCCCTTTAAAACCGAAAAGATTACTTCGCGTTATGCCAGCTTCCCCTCGCTCACTGACTCGCTGCGCTCGGTCGTTCGGCTGCGGCGAGCGGTATCAGCTCACTCAAAGGCGGTAATCTCGAGGTTACATTGTCGATCTGTTCATGGTGAACAGCTTTGAATGCACCAAAAACTCGTAAAAGCTCTGATGTATCTATCTTTTTTACACCGTTTTCATCTGTTGCATATGGACAGTTTTCCCTTTGATATGTAACGGTGAACAGTTGTTCTACTTTTGTTTGTTCACATCTTGATGCTTCACTGATCATACAAGAGCCATAAGAACCTCAAATCCTTCCGTATTTAGCCATGTTCTCTAGTGTGGTTCGTTGTTTTTGCGTGGCAGTGAGAACAAACCGTCAATCATACTTACTTTGCATGTCACTCAAAAAATCTGCTCAAAACTGGTGAGCTGAATTTTGCAGTTAAAGCATCGTGTAGTGTTTTTCTTAGTCCGGTTGTATGTAGGTAGGAATCTGATGTAATGGTTGTTGGTATTTTGTCACCATTCGTTCTCTGGTTGTTCTGAGTTCTCATTCAGATCCAACTGTATCTAGTTCAACTTGGAAAATCAACATATAGTGGGGCAGCCTCACTTTTATCAACCACCAATTTCATATTGCTGTAAGTGTTTAAATCTTTACTTATTGGTTTCAAAACCCATTGGTTAAGCCTTTTAAACTCATGGTAGTTATTTTCAAGCATTAACATGAACTTAAATTAGGCTAGAGGCTAATCTCTATATTTGCCTTGTGAGTTTTATTTTGTGTTAGTTCTTTTAATAACCACTCATAAATCCTCATAGAGTATTTGTTTTCAAAAGACTTAACATGTCCACAGATTGTATTTTTTATGAATTTTAA
+
55*))*-0002552/.''--/177/-.,-AGGCJG=<<?:98300/1..;77760***8?@@AC>>>2.//.--**06=4=;:883-,,05=;9::EJGIHHDJEBAC??;-**>>::;444.))((((),-,--2((((*4;<<;<8)((((43679BC@?655433+**+03355@A>9=@A;:('&&($$$%&&%%%%),,+++3=:>;;;55'&&'/58667<?HDGIHBCC??8-()(&$###$%%3('((((''+)-0198641158:;ACDJEJJJFDJJJGJE989:?B@BJJGA;99<A=IFEB;976988BG7662.--,**+,+,,77:B@@;;,,,///.-,-5689)))*8/)))('('((*0((((()*,,,0/122FFHIHJCBC;:?<<>--.92*1*/()0*)(&'-.4./29555355AA==;=>@@DEEEFHJJFIEJFFFHHJA@DIC=<<<>==>?=541/'&'&-,--++*(*((234212*&&'*3+*(('&$#$'&&%%%%%%$$$',1'&&&'%%&&.0/0/023;<<<<<8886664...04***,(+)%$$$'&%(%&&%%%&'+.13541))(+,)),,/034/1229;??89>=;=;667C97521122,*)())+)('&&%&),-'(((''''&&'('&&&)10/2456>=><<:7;77867:D76222**+.--7<::782390+8++++7778::;?999<;;:>=FFCHCC@=75448:221242+'./444.''(%&)*-//.**))&''''%$'&),,,,--.(&'*6=9;0(''%%$$%*-0008JEJEEJECEC:2.((',++..*+&&&'%&$$%,,.+/.,,----.68777535522332224('')0/''''($%&&''**'%$%*.(((%&&&$$$535=B=;98879//,,))-3;;@BEJAB?>@88;:653&%%&(&&&&&''&''&(((''&%&&()('((&&&''',1=?AAEFDFG<:;:AADJJIJD9///==GHGJIGFJJFJGHJHGFGGJJCJ<;<;B/.-*''&%&')++443345AFIEBFFJE:86877:<?4420//...*++,/+(&%'''((%&().-2666<==B?/..%$%%&%'&%%%&0-66,++)462'('()'&&%)***-8<*)))+('(+./'''0''26:;<5767&&%,+(())000589;<HDCJGJD<;;697,**++)%%%&&'(,'(('((''''(%%%%+,,.,%%&&&''%%$#$%)0++((''(4455<FGHJIJGJD=<<;88///0<=767AA6445)(((+,0.//-()++((((45=CJECHJGGJFIECEFE<:99;435?=.*,%4*&$$$&()(((*)*,;444485457ACA11A;;<@DC<@>B@J@=>@HGJFGFEIGGF>>?4)))))))@IGFGCB@?A@FEGHJEFGFH@??:::4*(()5833444112///,((+99/,,,'''-*+)(((()035=776873/0:=@E?>5567EDCAB@CC?CFIGJJEIJGJGJJBAA;<<98754<;?<;;<95<=788;>=<=J?@>>A@EG98;331(''+,.1003=ACCBAC@BCA@B3///......*)**4''(;ABDJECE===>=<:9895021,*))*3100)(()''')**&',/3**)*1149;===,...;<EEEFJIGHGB::86EED/12*::;@DDBBBFJJJIJCC?9:93333BJJJJJJJ=<:64/...8=BABCDAD7,<55777;;*)'%&&')(*,))))./7;==)))(**$$$%&&%&1:=?ADB;;:*)))(0('((48EDD?A?,++-7442..0./2961--/09<?A>==;<;;?=>><<:20024.&&%&-,.-9../;...-1.,-..67;?=988978;;=<:54**,145459;<;;<;==?B?@AHJJI@@@@JIJHE++++,,,?>:999>?=>@EAAA@FEDDDDJ@=?GB00.***)'&%%$%&%%%%%%%%((++/.457521/.'(++1--)(/./11,+%%''('((&%&&'&(+12=>..--.1//110...22243448AADHGBBCJHFDECGEDEBBA@@?332***)+,+*)++(+2(.@==8-<FGIEHHGGJGE6565<;:86268>??>?722346552==::9:.--+,-.//43677?8?=>AB=96456-..4911171110/.&&%*5<<<<98845065'''''&&&2.../,,,.0099?>===@>=97:CAB9888@C9970(&&&(((()779@BAB?>;<BCDBCFBAA>??9::8.-,,//.20.-,.7::;420//,,,/+)))+/+<CDGJFFJJHGEHGE@@;:<=DJGJFEJEAJB=>=<?EFA?.-*++,.9;>DEG<:8997.*+++-/002::;=62/..-,*),36<<8---()))))&%&&+))*//=??B@DB11114*%%%())*+(''&&)*//./)((('---5---?DD=9:<<''''21/0)22+++*+*06'&))+()))5=>BGBDGHJGJGFABB=211/)(((;475,,,*(%%&&%)'''''&%*)+...6678558987777*))(+,'(((,,*(%$%$%&)%$$#&(()''&('''+,7;=<<;=?D62225BEHGJ?<8;+42/0699;10.('()/***9::B@>>?@<641-**'&&&(,<6)('''&)>>;:;<=<=>@>>>@9:<<@<@AA>;::6888:0010-*+..2577;<CJHCJFFDHIJGGDFB>421.-/)((((/.0,,+-,+''(%*+(&%%%$$&,,,,-+,.1&&&*7-,)&%%))()**)(())1147811/0,.0139///-.//''$$$%&'%$%%&%%%%).///*))''&&&$(')8:<=@JBBBHJ<:9,,-=>><88643+**1,'$$$%$''(*++)153-)*,5>>>>;<;444341+'''((*(*58)''(.477864//0172,,-5666DEE22222JFDEDEGJFJCJA,,,>::88*+,-/0220)(((11157772..*''()+*,**-01358:;FG@?:988;::3<<;=433277((*6=;<>3334ACEBBECI@<;<978///47310/2469BDEGDEFFDBBGJIHDCC;::../02312222?9634564+(''(&)/05/54.+&($$$$%%36<>BA@?////7789:>4111241.,)&%%&><:8/**2:;>;89:<4==0=@111354((/1...9;AAA@DECB84=EGJJGJEJFJJEB@DHEAJHGFFJJC==<>AB?@FD?>=2221(()/4,,=>>IJJJJJGIJJDHCDDB=====>>FFJGJFFE??ADE63335FD<<=JG;555322.+(('&&&,.))-+000/2///--)&&'&'331/36483.///22+++-----/.(((%%%&//..0--''1143,,5.86576744446'''',+-++***+++,))&'')1'&%%()/10**''''))*35;>3332///-../0((''(()((()+++1(>?CJJCBABFF??.---.,')(()++,/()&&00GHHEIGJGF?<;<57786445220---,+*+,)-,++**04569CBFFFIJGHFJI==<8?AEDBBD@?33388668AFDAB>>>;66223***+.-.,+,-//''&&'))++,4=@=<:9;<F+(()?JFIJJJJCEC@9,*((*;:::@>928:;9**)()(())*)&&&&/038211++***(%'(*+)''(,-//4;433<=@@<95...45/03+(%%&&'()'&''-::9:343333467777:A<88663+***2311....,+*))**2668;EC@C555JIJJJJFC=<;;.../81////=33312-,)>;:;;>:8/+,(&',,*)*,*+,7AC<::32111''&&'&'(''(//895447888JJIJFGHGIHJJJ><<<BJJJJCA>43,+(24<@G?@?>A;)(''(((()3--/021/01-&&'-24:<9=<AABGJE>FCGDDJJ>>>8886878=>??CCBBB::9///,,''''*+@@?><>BIFDBAC3-,.87<;AJGCCB45556?44456566+*%%%*(('&&&'&(&&4@A@@?FB=++++,++2)$%'*'%&$%&$%'(+**,/,+,04666@@DG?>211146011@D===>FHB6667J+(((/24+%%%%%((-::1/-.()((2023.--*(((2888@@GFIFBI==98:8:6+()-+*'&%%&%$#$%%&&23:9;280.6*23431,'/3==;=>;8785C::==<<DEC=75578<>>ABBEGJFJJIG>=76;ACA432,'&'((((('''795/45>??A////<:9:?CAAECC@=>>HGCB@****,(())GGJEFA@A:;((*))444:479CIJFFHJ<<:;<C2223>>@@E@AAJHDB98::=?DD<<::?EEJGHIDDGEB<=87:?=>=?;;<<AJ0.)'&''1*)78BCBBGIDFC?HDD>91<B<GJIGFIFDCEGEHJJJIGJGFJJJJE?>>BB<873/860'&&)449');?==<:;<;(''&%&'-..09;<?=<1.,,.-02****/255500*+((((%%%'%&&2657:95569B?===87776459<>6400-+)&%$#$$%(&$$&*/)+''((,***.-.--..10568CFDBCD=888</-,*****(()):9876@:988;(()6>?C9)(((.089?B@?==>@G???>777AIBA@7//3)''(*''''*+*))).998:96556IHFIJJJJJJJJJJJJJEJJGEB868:9>8((()78447>BA>B<0/('')*'&&',-%&&&((&%$%&%'(&$$$$%'23323500135-+('((()&&%%(%%(++))((((%%&&&&&...=>BBJIIA@CB1...0>3FFJGGHJJEHFFHJIEIGJJJEEF:F>;>>@A=;:;JJJFIFJJHGJJEHJDDHA@<?FJG@>>>BJIJGFHFC@?:227>;;;:>@?@552+++.+*'-+*(''''&&&+.//@==:9:;BCJFJIFCCB?)('')00%$$%+,0//0,,554567<213:FJHFCA@?AFJHIHJHJJGGJEECFCJG@@@@G>>?AIE@<;51176753(&''))*,,''')0*+6=:9'''',,+)(
@Glass_T7V_7_D3_12_4_21
TACCATCGTTTCAAAAGGCTTAACCAATGGGTTTTGAAACCAATAAGTAAAGATTTAAACACTTACAGCAATATGAAATTGGTGGTTGATAAGCGAGGCCGCCCGACTGATACGTTGATTTTCCCAAGTTGAACTAGATAGACAAATGGATCTCGTAACCGAACTTGAGAACAACCAGATAAAATGAATGGTGACAAAATACCAACAACCATTACATCAGATTCCTACCTACATAACGGACTAAGAAAAACACTACACGATGCTTTAACTGCAAAAATTCAGCTCACCAGTTTTGAGGCAAAATTTTTGAGTGACATGCAAAGTAAGTATGATCTCAATGGTTCGTTCTCATGGCTAACGAAAAACAACGAACCGCACTAGAGAACATACTGGCTAAATACGGAAGGATCTGAGGTTCTTATGGCTCTTGTATCTATCAGTGAAGCGTCAGACTTAACAAACAAAAGTAGAACAACTGTTCACCGTTACATATCAAAGGGAAAACTGTCCATATGCACAGATGAAAACGGTGTAAAAAAGATAGATACATCAGAGCTTTTTACGAGTTTTTGGTGCGTAGAAAGCTGTTCACCATGAACAGATCGACAATGTAACCTCGAGATTACCGCCTTTTGAGTGAGCTGATACCGCTCGCCGAGCAGACCGAACGACCGAGCGCCAGGCGTCGTGAGCGAGGAAGCCTGCATAACGCGAAGTGATCTTTTCGGTTTTAAAGAAAGGGGCAGGGTGGTGACACCTTGCCCTTTTTGCCGGACTGCAGCGGCCGCTACTAGTATTAATATGCGCGCAGCGTCTGGAAAACCGAGGCCAAAGAGCGTGCGTGTTTGATACCCAGTTGGACTCTTACAGCAGAATTAAAATCAAGTCCGGCGCAGCCGGTTTGTGCCGCTTCCACGCAGTTATCTGCGCCTTAAGCCCCCCGCCAGCAGAACGTTGCCAAGCGATTGACCATTTAATAGTGACCAGTCAAAACGTTCCGCTTCCACCCTGGCCGTTGTCTAAAACATATTTATCAACGTGCTGAAACTCACGGGCGGGCAGGGTTTCACCGACGCTTAATGCTTTCCAGATGGCAACATGTGCTGGCAAGACTTCACGCAGCGTATCGATATACAGCTGTTCTTCATTACCATGCAGTTGCACTGCCGCCAGCAACGCCTGACTTTGTCCACCACATCGGCAATATCGTGATTGCGGAACACGCCAACATACTGCAACGGTGCCGCAGCCATCACTTCCTGCGCCTGTTCAACGTTGACGCAACGCGGTGATGTCGCAACAAAAATCAACCCACCGTAAATCGCGCCCGCGTCATAAGCTGCTTAGCATCTTGCCCACGCGTCAGGCCACATACTTTATTCTCACCCAGCAACACCCGGCGCACGGCGGCGTGCAAATCGTCATGGGCCATCAACGCCAAACCAATCAGAAAACCGTTAGCGAAGTGGCTTAACTCGCGCACCTGAGCGTAAGTATTGATGCCGGATTCGCTGATTACCGTCACGTTGTGCCCCAGTTTGGCGCAAGCTCGCGGGTACGGTTGAGATCAATCGACAAATCACGCAGATCGCGGTTGTTGATGCCAACGACCTTTGCTCCCAATGCAATGGCGCGCTCCTGTTCCTCTTCATTACTGACTTCGGTCAGCACCCCCATCTCCAGACTGTGAGCGACGGCGGCAAGCTGGCGATATTGGTCGTCATCCAGTACTGAAAGCATTAATAAGCAGGCATCGGCCTGGTAATAGCGCGCCAGATAGATCTGGTAAGGGTCGATAATGAAGTCTTTACATAAAATCGGCTGCGGGGCGATTTGGCTGATGGAGAGAAATTAAAGCTCCCTGAAAATATTTCTCATCAGTCAGCACCGAAATTGCCGAAGCGTAATGTTTATAAATGGCGGCAATGCGTGCTGGATCGAAATCATCACGGATCGCGCTTTGACGGCGACGCTTTCTTGCACTCCAGAATAAACGCCGTGCGCGCACCCTGTAGCGCATCATAAAAATGTCGCGTGCTCGGCTGAACCTCATCTGAAAACTGGCCAGCGGTTGCTGCTGTTTGCGGGCTTCTACCCAAATCGCCTTGTCTGCGACGATTTTCGCTAAAACGGTTTGCATCATCTAGTATTTCTCCTCTTTCTCTAGTAGCTAGCCCAAAAAAACGGGTATGGAGAAACAGTAGAGAGTTGCGATAAAAAGCGTCAGGTAGGATCCGCTAATCTTATGGATAAAAATGCTATGGCATAGCAAAGTGTGACGCCGTGCAAATAATCAATGTGGACTTTTCTGCCGTGATTATAGACACTTTTGTTACGCGTTTTTGTCATGGCTTTGGTCCCGCTTTGTTACAGAATGCTTTTAATAAGCGGGTACCGGTTTGGTTAGCGAGAAGAGCCAGTAAAAGACGCAGTGACGGCAATGTCTGATGCAATATGGACGAATGGTTTTTATTCTCTGAATGGCGGGAGTATGAGAAAAGTATGGCTGAAGCGCAAAATGATCCCCTGCTGCCGGGATACTCGTTTAATGCCCATCTGGTGGCGGGTTTAACGCCGATTGAGGCCAACGGTTATCTCGATTTTTTTATCGACCGACCGCTGGGAATGAAAGGTTATATTCTCAATCTCACCATTCGCGGTCAGGGGGTGGTGAAAAATCAGGGACGAGAATTTGTTTGCCGACCGGGTGATATTTTGCTGTTCCCGCCAGGAGAGATTCATCACTACGGTCGTCATCCGGAGGCTCGCGAATGGTATCACCAGTGGGTTTACTTTCGTCCGCGCGCCTACTGGCATGAATGGCTTAACTGGCCGTCAATATTTGCCAATACGGGGTTCTTTCGCCCGGATGAAGCGCACCAGCCGCATTTCAGCGACCTGTTTGGGCAAATCATTAACGCCGGGCAAGGGGAAGGGCGCTATTCGGAGCTGCTGGCGATAAATCTGCCTTGAGCAATTGTTACTGCGGCGCATGGAAGCGATTAACGAGTCGCTCCATCCACCGATGGATAATCGGGTACGCCGAGGCTTGTCAGTACATCAGCGATCACCTGGCAGACAGCAATTTTGATATCGCCAGCGTCGCACAGCATGTTTGCTTGTCGCCGTCGCGTCTGTCACATCTTTTCCGCCAGCAGTTAGGGATTAGCATTAAGCTGGCGCGAGAGGACCAACGTATCAGCCAGGCGAAGCTGCTTTTCGACACCACCCGGATGCCTATCGCCACCGTCGGTCGCAATGTTGGTTTTGACGATCAACTCTATTTCTGGGTATTTAAAAAATGCACCGGGGCCAGCCCGAGCGAGTTCCGTGCCGGTTGTGAAGAAAAAGTGAATGATGTAGCCGTCAAGTTGGCATGAGTAAGCGGCCGCGAATTCGAAGAAACAGCGGGCGCGTTTAGAAATCATCCTTAGCGAAAGCTAAGGATTTTTTTATCTGAAATTCTGCCTCGTGATACGCCTATTTTTATAGGTTAATGTCATGATAATAATGGTTTCTTAGACGTCAGGTGGCACCATGGGAAATGTGCGCGGAACCCCTATTTGTTTATTTTTCTAAATACATTCAAATATGTATCCGCTCATGAGACAATAACCCTGATAAATGCTTCAATAATATTGAAAAAGGAAGAGTATGAGTATTCAACATTTCCGTGTCGCCCTTATTCCCTTTTTTGCGGCATTTTGCCTTCCTGTTTTTGCTCACCCAGAAACGCTGGTGAAAGTAAAAGATGCTGAAGATCAGTTGGGTGCACGAGTGGGTTACATCGAACTGGATCTCAACAGCGGTAAGATCCTTGAGAGTTTTCGCCCCGAAGAACGTTTTCCAATGATGAGCACTTTTAAAGTTCTGCTATGTGGCGCGGTATTATCCCGTATTGACGCCGGGCAAGAGCAACTCGGTCGCCGCATACACTATTCTCAGAATGACTTGGTTGAGTACTCACCAGTCACAGAAAAGCATCTTACGGATGGCATGACAGTCAATTATGCAGTGCTGCCATAACCATGAGTGATAACACTGCGGCCAACTTACTTTCTGACAACGATCGGAGGACCGAAGGAGCTAACCGCTTTTTTGCACAACATGGGGGATCATGTAACTCGCCTTGATCGTTGGGAACCGGAGCTGAATGAAGCCATACCAAACGACGAGCGTGACACCACGATGCCTGTAGCAATGGCAACAACGTTGCGCAAACTATTAACTGGCGAACTACTTACTCTAGCTTCCCGGCAACAATTAATAGACTGGATGGAGGCGGATAAAGTTGCAGGACCACTTCTGCGCTCGGCCCTTCCGGCTGGCTGGTTTATTGTTGATAAATCTGGAGCCGGTGAGCGTGGGTCTCGCGGTATCATTGCAGCACTGGGGCCAGATGGCGAACCCTGCGATTATCGTAGTTATCTACACGACGGGGAGTCAGGCAACTATGGATGAACGAAATAGACAGATCGCTGAGATAGGTGCCTCACTGATTAAGCATTGGTAACTGTCAGACCAAGTTTACGAGCTCGCTTGGACTCCTGTTTGATAGATCCAGTAATGACCTCAGAACTCCATCTGGATTTGTTCAGAACGCTCGGTTGCCGCCGGGCGTTTTTTATTGGTGAGAATCCAAGCACTAGGGACAGTAAGACGGGTAAGCCTGTTGATGATACCGCTGCCTTACTGGGTGCATTAGCCAGTCTGAATGACCTGTCACGGGATAATCCGAAGTGGTCAGACTGGAAAATCAGAGGGCAGGAACTGCTGAACAGCAAAAAGTCAGATAGCACCGCATAGCAGACCCGCCATAAAACGCCCTGAGAAGCCCGTGACGGGCTTTTCTTGTATTATGGGTAGTTTCCTTGCATGAATCCATAAAAGGCGCCTGTAGTGCCATTTACCCCCATTCACTGCCAGAGCCGTGAGCGCAGCGAACTGAATGTCACGAAAAGACAAGACTCGGTGCCTGATGGTCGGAGACAAAAGGAATATTCAGCGATTTGCCCGAGCTTGCGAGGTTGTGTTTAAGCCTTAGGGTTTTAAGGTCTGTTTTGTAGAGGAGCAAACAGCGTTTGCGACATCCTTTTGTAATACTGCGGAACTGACTAAAGTAGTGAGTTATACACAGGGCTGGGATACTCTGTTTTTTATCTTTTTTTATTCTTTCTTTATTCTATAAATTATAACCACTTGAATATAAACAAAAAAAACACACAAAGGTCTAGCGGAATTTACAGAGGGTCTAGCAGAATTTACAAGTTTTCCAGCAAAGGTCTAGCAGAATTTACAGATACCCACAACTCAAAGGAAAAGGACATGTAATTATCATTGACTAGCCCATCTCAATTGGTATAGTGATTAAAATCACCTGAGCCCAATTGAGATGTATGTCTGAATTAGTTGTTTTCAAAGCAAATGAACTAGCGATTAGTCGCTATGACTTAACGGAGCATGAAACCAAGCTAATTTTATGCTGTGTGGCACTACTCAACCCCACGATTGAAAACCCTACAAGGAAAGAACGGACGGTATCGTTCACTTATAACCAATACGCTCAGATGATGAACATCAGTAGGGAAAATGCTTATGGTGTATTAGCTAAAGCAACCAGAGAGCTGATGACGAGAACTGTGGAAATCAGGAATCCTTTGGTTAAAGGCTTTGAGATTTTCCAGTGGACAAACTATGCCAAGTTCTCAAGCGAAAAATTAGAATTAGTTTTTAGTGAAGAGATATTGCCTTATCTTTTCCAGTTAAAAAAATTCATAAAATATAATCTGGAACATGTTAAGTCTTTTGAAAACAAATACTCTATGAGGATTTATAGAGTGGTTATTAAAAGAACTAACACAAAAGAAAACTCACAAGGCAAATATAGAGATTAGCCTTGATGAATTTAAGTTCATGTTAATGCT
+
('()()((()02../://.898>?@FEGDDCCGJHJIJJJJGIIJGJJJJJJHEFFJJJH?>?>GJIJJJHJJGJJJJJFHJJJIGJIJJHGDJEIJIJHJJJGBCFBJFJFC;::;?<75@?:5(GJJJHHJJFIFJECGDF<;;<>==@C?6666?CF>@>86530189>AGDIFIFD>JGJE<DEEJJHJJHJJJJJJJJJJJIJHJJJJJJHHHJJGJEDHJGJJJJJIIJJGJJC211189HJJJJGHHHGGHGHFJJIEFGIIFJJEIJJJJJIHJIGJJJJJJJJJJJJJHFJFJJJJJFD.---.EEEHDECBCC@A878;;8899A>>AB999:>66=>D@@A;;97+)(('((2A?<==CBBEG****JDBEAFJJFJDJJBABBHHFJHJ@@>B?<::;=989;44---01<>BFGFDDJIJ>CBFD8667:?91../1..20.)-=777899:GJJIEJGJIEHFJGIIJGHJJIHIJJGCB=>@CJIJJHJJJ<988AEHJJIJJEIFDGHHJII?<<<A333B=32010/0115:;:;:9854,..::>;;886:8:111//((&&&().00./>=>BHEHHEGJ-,+++<<<?@ACJGJGDGFEDDCEGJEG;:98<;9///0----<<<@FJFA@@++++3-,,,1/)**435+++,)'&'(,,&(((&''()(--.7ECE?I86666666EGCEC===<@+***456>===?DHI??:53/0.1478;<=>GIGJJJJGHGEC@@J@A=FCG;;;;IFABBB445EJHIIFIIJJJJIIJJJJHHJJJFFFIJIHIGIDIJIJECC=76411./255,+&&&&&&(''(),.5////)(&'(&&&325647BBA?<<@:;?BFJJJ><<=JG@?@ABBBA@///7=//-,+***--/7<CB>>??EDFJCB;;=16''>>@;>GG>:411226BDFJHJBJJJFJJDEGDIIJDCFCE<<<7666JJHJJJHBEGHB=;0)++:B?=:0;<@?BBJFECEHHFDCDJJJIFIJJJJJJJJJJJJJEJHJJJD?**%%'6GDJJGDCHEJ=B5466<=6642140;=;:=3....9AHHGEFGJFE@>><=>?**;***..=@@DCJIJJJHHJJIJFFBCDJJJJACE@;>=/---.?@;<EGFGHDDEIGJG=:9+**,''')%%%%%.-1222EEDJIEJJJGJIJJJHFDDJJGJJA700@::;<BCCDJJJIJHJHJJJJJHHIJJJIJGJHIJGIJFIJHJJGJJGGJJJJJJJJJJJIGHGJJJIJIIIJJ77773222>?JFJGJJGJJJDJJJJJEJJFCDEJHJJDDHEJHEDDCB==:,BJGJJFJHIJFIFJJJHIJJJHGIJGJJCDDJBCC>DCAHCABEE<<<<FJDDB@1121..*00/---/66=DFIGBCE@B@GHEGFBBBAGH9:::H=<<=HHJIJJHHGGEACGJJFFJJJJJFJIGJJEIEJJJJHJJIGHJJJJGJGJJJJHHJJHJJJHHHGEHEIHHIEHJJJJJHJIIJJIGDC@@3+++BJH<;;;;AC+9:=67==@;631579/))*---.***+1001979JFJFHFEDFGJIFJJIJAA@BEJIJJJJJD;;HFFGH;::;JGJDDBDJDJ<IJJJGJJFIFEJJJIJ>?>JA97777676354469:B?AA@2JACCIJFDEEJIGGIJIJJGA?@@EDIHGFG==<>JFDDHIH888@DDBEAAGJJJDDJIJJEFHI9:9:-4/--,1;DDD???:9967333,,+-)&&-.888IDC@A::332488>AFJFJGJJJJJJIFDDFJ?223=@;6634:0+++(&&&&,**''&'+()*('('()0**))*+3;?BJJJGC0,>89;;@@@BHGJJJJJJJJJJJHHHFJJJHGJGGEJE?=HFJJJJIIJJJHHJJJIJF@>))))<9779F?;::;JAABBA''')&,314<=DFGJFJGJJJIJJGJGFEDGGJHJIJJIJFJ1000G1111(&&(??<88=>A@@@CFGHIJCG??:9:9<CCDB;845?>==65*'&$%')12HHGJEJIHJHJJJHFJJJHGEFEICJHJIHJHIFFIJ@A====FJHJJHJJHEGJIGIJIGJJJJHBEDJJJIGFJJHJJGIJJJGJGIJIHJHJEGGBD<*'(('&&++.230///9444GJJJG;;;;BC=::?BDIH*******>=FEAIDBCCCEJJHJFFJHJGJJFIIJIH?AA@CBBJJDD8778<<<@EDA@CABJJJJHJJJFJJJJJJHJJGHFJJJJJIIGFFD98889JJDFIJJJJHGEGJJGFIJJJJGEJJ>==>IGBJF@JFGFI?IJE?@IFDEEJJGJGGJJHJJJIJJJJJGJJHGHJJJHJJJA@@>=330/0/*(.-04DAABHHJJJFB@GF@DIJJB?@:;426-)))''''(;;;A>??CCDGCEJJI999;?>776((&+&%)),,:*&&&,00<<FJJJIJJIJGE=9//,((6<=>::;<JJIFGJJEG:::CDCCD@?IJHCDECJFFHECJD?>=>CFDEFJJJJJHJJJJJGHHFJHJIJFJJJGJFECBFHJFHFJJJJIJJHJHIDJHEJGJGJJJJJJJIIJJHGJGEJIJJJJJIJIJJJJHHJCBDBB@1112DCCEC===EECCJJJIJJJJJHJGE>DDDJ>=211//)02..56@??==AAEFJGGJHHHJJJIJHHJ2222HJJJJJJJJJGHEGJJCDFEFJJJFHJ3222@JDDCEHCE;:7774/.-..588HJFEJGJFHGJJEIJFJFBA><;*))))3610>?@ECBDDDGGJECEFJFFGJGHHEHHJHJIFJJJFJEFGJD888@EECIJFIJJIHJEGGCBIJJJJGHGIIHEFFGJJJFJJJJGJJJ;:;;JAAD0.88I=999;HFDEDJJJIJJIFFHCDB@AB:AC=:221188;<BEBDEJE66:;;;-+++('%&&'+*2HHEJIIJHJJGJJJJJJGJJJFJJJJJ>==>JGJBAA@?<<<62-.08:J@=>ADFJJHFE998?CB@::0--4657=>B=;<<CDA@?7435@AD>===FHJFA@><;:556:@@>>>DJJGIJJJJJGJJJIGHJJGJJJJJJJIHHHJJJIIJJGFEIJHHJIEEJGJE>=:;@<A@=AB....)((-,.+&%%%$$%)-.99<=;;61+,,>=>52001<::;/**+:CFDHJJGJJEIBB>=3,++)***445=JEJJJCBBHJJGHFGJJI=;;=HHF@?A?@@@EEFEHIJH,,,,BBBFHFJFFD?>%%&)-++*+69>>763367@@BDJHGJFHFG?>>>GIEJJIJJJJJFJJJJJJGFJGHGIJJIIJJJIHJJJCBECGIF<5422?/-001**)'$$$:<=DE@ABBHDB910/---21**)&&%%$$$$%%%&'149:EEEBBC?BJJIFIEB<00A?@=9998:D<;;<A;<>D@<DEHE>=?>?JJIJJIJJGJIJJJJJJGGHJIJJJHJJJJJJJJFGJJIJJJIHED@BB?44)((()++*-61-.CDFJJGJGEHJDB@AJJJJJJJHJJJHIHJA=;<?FC877JJHJAABBEEBBJJ@?>=6-()4+,7///07=?AGIHJJJGJJJJJJJJJJJFGHJHJJGGEJJHJHJJJJJJJHIJCDEDJFJJJJJJJJJGJFHH5543.CBA<>GIJEEJJFHIGJCBDCJGDJGFJAGFJJJABBGJJFHE?BIDJFGJGIEJHFJFJGGJJGJHJJHECBGJA6533<;6447///0(&&&(''((=FFFDIFJGBA@AFCDDFJB65668AFCEC?=<=<;:.0**>BA>=AJE@DBE@@DFGJIJJIJJJJJFJIIJGFJGJJIJJJJIIJJJHGIJIJIJJJFJJJJJJJJJJJJEHG;JHIEJGJJJJJJJI865653.+''%&)15556?DDHJFJFJDCE531036<31111534GJHGGFJIGFJHJIJJGJJGGHJJJJJJJJJJJJGJJHHFJDDDBF666++)'.****99:AJIIJJJJHJJJJG@??@EJJJEFFEFHJ99961/0056:;;5)-.,,9873333CCCA?=99***JFJJHJIGJEJIJIJJJJJGJHHDF<;9:AE66473333<<<<;5667@9:?6/.,)**<A?CEDJGJECCHIEJJGJJGJIJGHJJFIJFJJJJJJJJHJJJJFJJJJHJJFIJHJ////I@?>?FGJJJJGGJHDEEFJDBCDFHIJJGGJJEEFBJHJGEDEFFEJJJIC>JGDJJEEDHCDFA7777HEJJGJHHGEIFIHJJJIDGEDCBEEJJHJJJJJEFAAAB9989IJH9D=JIGJJJJJJHJGJJJJ4444F9////<;=CGIHFJI:;;;HJ,,,,.,,,==>HJJJGJGHHHJJGFEGJGGHH@?><<5%'''(+25((&&%%&*33668777A@@>>DJ?=>=@@JJHJEGCCA5557GHIIJJFJDFH@?CB?==>A>>=@EEE>==@JJJEEEHGEFEA?;:>=;;;;<:1//0EEBBA@8*)0+,;>ACEIJJJJJJJEHDEGIEHGEFJCHJE73;:52222JEFGGFJCDBAC3000978AA6ABAFJJJJHGG=4446:4;;A>666CA@A?FEBGGFCBBBEHD74334?FHGEDCHFD@?>??E>??AJJEFECB@ACBBCDGFCEGEEDC=BJJJHFJIJJJJJJHJGEHJJJJJJIJJECEB>>>CHFJJJJJHJEHJJJJJJJJHHHJEBBBCEFFJJ>;::>BBBHCBBEJHIGFJJJJJJJJJJFGJJIIJHDDDEFJJJJHBCCJB@A,+*(+++966;<D>>D@JFFJECJHJDCFDDJJHJFGGJJJJJJH888BIFFJDEFEHFBBBCFJIJEEHJJJHEHEIJJ=>>=C>=?HJGJGJJJJGJFEJEJJHE@DB998764988401895566@FJHHHJ9999=>@CEDFFFHIIJGBB777669><94('%&%&'%$))?A@?BGG===322.1++,17JJJGJJHJJC@AA@@@@HBD>C::9795/-*)))-)$#%%%$$(*)).1*:BHJJHJJEBEEHIIGGIHJFHJIJIIJEHJFFJJJGFEGHFCABBJJD@BBA@FEGJJHJ,+++CHFGFGJFHJHJECFBF8888CEIEEIBHEF?7-,*.'&*&%%('(-6:@@ECCDFEGJIHJIEHDDFFIHEED4222@@BEIJJFEJDCCBFDFJJJI;;;<@B>>?<<GHCCDBEDCFGJA???JDHGHJHFGJHHJGIGIJJJHJJJJJJHHHHJJJJIJJJJBCGEDIJFF>=333447779:<>IDGGBABA:JJEGJECCCJJEGJIJFEGHJGJDEDHDG<<<=55))))CEIGFGJJJJFIJHJFJGCCA?@A9744557866+*(&&'****5345778<<>?BBDCJBCB?CCDEHJJDA?EC@777@<;=<?>?D@ACC<<<<CCCEJED=::9GECGDHIHHJFEIIIEFGCCAACDJGGD>===B?;ABBD>=<<EEDFEGJJEECACFDCGJFJHFJJJJECHGFHJBA@EGFB@B@AHCBBBDJJJJGJEEJJEGIEEBCAEJJJJFJIJJJJ=<;;@?>??@FGHJJJDEDEIJGGHBCGD>???BBDDJFGFGDDDDBCCFFEGEDCCACCEBCDDGDFGHEHFJDHFCEGDJIBGCFEECECJFHHEECECDFJFJGGFFDED@?@AG>>>>ECDDEGADCACGB;99>BBCDDCBBBDC@@=@A>=;<HGBBA?@??>?@?A??;<;:8787:89668=@CCCB?@>>>??CCCDBB@ABDCA@A@@BBBA?AAC?@?@EBBDCCABBBBA@???ABBBCCBCBECA'&&&(+.34564127A=---6557:?>?AFF?@DFFBB?@>==>>?ACEB>???@?@??@@?>G?A@@@CEJCCA>??@BDB@A?A?5,'
@Glass_T7V_7_D3_12_4_22
GATCAGTGAAGCGTCAGGACCAACAAACAAAAGTAGAACAACTGTTCACCGTTACATATCAAAGGGAAAACTGTCCATATGCACAGATGAAAACGGTGTAAAAAAGATAGATACATCAGAGCTTTTACGAGTTTTTGGTGCATTCAAAGCTGTTCACCATGAACAGATCGACAATGTAACCTCGAGATTACCGCCTTTGAGTGAGCTGATACCGCTCGCCCGCAGCCGAACGACCGAGCGCAGCGAGTCAGTGAGCGAGGAAGCCTGCATAACGCGAAGTGATCTTTTCGGTTTTAAAGAAAAAGGGCAGGGTGGTGACACCTTGCCCTTTTTTACGACTGCAGCGGCCGCTACTAGTATTAATATGCGCGCAGCGTCTGGAAAACCGAGGCCAAAGGACGTTGCGTCTAATATTTACCAGTACGTCTGCAGGCAGGAATTAAAATCAAGTCCGGCGCAGCCGGTTTATCACTTCCACGCAGTTATCTGCGCCTAAGCCCCCCGCCAGCAGAACGTTGCCAAGCGATTGACCATTTAATAGTGACCAGTCAAAACGTTGCCCGCTTCCACCCTGGCCGTTGTCTTTAAAACATACTTATCAACGTGCTGAAACTCGCGGGCGGGCAGGGTTTCACCGACGCTTAATGCTTTCCAGATGGCAACATGTGCTGGCAGAGCTTCACGCAGCGTATCGATATACAGCTGTTCTTCATTACCATGCAGTTGCACTGCCGCCAGCGATAACACCTTAGCTTTGTCCACCACATCGGCAATATCGTGATTGCGGAACACGCCAACATACTGCAACGGTGCCGCAGCCATCACTTCCTGCGCCTGTTCAACGTTGACGCAACGCGGTGATGTCGCAACCGATCAGACCACCGTAAATCGCGCGCGCGTCATAAGCTGCTTTAGCATCTTGCCCACGCGTCAGGCCACATACTCTCACCCAGCAACACCCGGCGCACGGCGGCGTGCAAATCGTCATGGGCCATCAACGCCGAACCAATCAGAAAACCGTTAGCGAAGTGGCTTAACTTCGCGCCTGAGCGTAAGTATTGATGCCGGATTCGCTGATTACCGTCACGTTGTGCCCAGTTTCGGCGCAAGCTCGCGGGTACGGTTGAGATCAGATCGACAAATCACGCAGATCGCGGATTATGATGCCGACGTTGCTCCCAATGCAATGGCGCCTATACTTCCTCTTCATTCTTGGCTTCGTTAACGCCCGTGTCCAGACTGTGAGCGACGGCGGCAAGCTGGCGATATTGGTCGTCATCCAGTACTGAAAGCGTTTAAGAATAAGCGGGCATTGATCGGCCTGGTAATAGCGCGCCGGATCAAATCTGGTAAGGGTCGATAATGAAGTCTTTACATAAAATCGGCTGCGGGGCGATTTGGCTGACGATGGGGAGGAAATTAAAGCTCCCCTGAAAATATTTCATCAGTCAGCACCGAAATTGCCGAAGCGTAATGTTTATAAATGGCGGCAATGCGTGCTGGATCGAAATCATCACGGATCACGCCTTTTGACGGCGACGCTTTCTTGCACTCCAGAATAAACGCCGTGCGCGCCCTGTAGCGCGTCGTTAAAATATCACGTGCTCGGCTGAACCTGATTTCTGCTGGAACCGGCCAGCGGTTGCTGCTGCTTTGGCTACCCAAATCGCCTTGTCTGCGACGACCTTTTCGCTAAAACGGTTTGCATCATCTAGTATTTCTCCTCTTTCTCTAGTAGCTAGCCCAAAAAAACGGGTATGGAGAAACAGTAGAGAGTTGCGATAAAAGCGTGGTACGATCCGCTAATCTTATCGATAAAAATGCTATGGCATAGCAAAGTGTGACGCCGTGCAAATAATCAATGTGGACTTTTCTGCCGTGATTATAGACCTTTTTTGTTACGCGTTTTTGTCATGGCTTTGGTAAGCTGTTACAGAATGCTTTTAATAAGCAGGGGTTACCGGTTTGGTTAGCGAGAAGAGCCAGTAAAAGACGCAGTGACGGCAATGTCTGATGCAATATGGACAATTGGTTTCTTCTCTGAATGGCGGGAGGTATGAAAAGTATGGCTGAAGCGCAAAATGATCCCCTGCTGCCGGGATACTCGTTTAATGCCCATCTGGTGGCGGGTTTAACGCCGATTGAGGCCAACGGTTATCTCGATTTTTTTATCGACCGACCGCTGGGAATGAAAGGTTATATTCTCAATCTCACCATTCGCGGTCAGGGGGTGGTGAAAAATCAGACGAATTTGTTTGCCGACCGGGTGATATTTTGCTGTTTCCGCCAGGAGAGATTGATTCACTACGGTCGTCATCCGGAGGCTCGCGAATGGTATCACCATCAGTTGCGTCCGCGCGCCTACTGGCATGAATGGCTTAACTGGCCGTCAATATTTGCCGATACGGAGTTACTGCGCCGGATGAAGCGCACCAGCCGCATTTGAGCGACCTGTTTGGGCAAATCATTAACGCCGGGCAAGGGGAAGGGCGCTATTCGGAGCTGCTGGCGATAAATCTGCTTGAGCAATTGTTACTGCGGCGCATGGAAGCGATTAACGAGTCGCTCCATCCACCGATGGATAATCGGGTACGCGAGGCTTGTCAGTACATCAGCGATCACCTGGCAGACAGCAATTTTGATATCGCCAGCGTCGCACAGCATGTTTCTTGTCGCCGTCGCGTCTGTCACATCTTTTTCCGCCAGCAGTTAGGGATTAGCGTCTTAAGCTGGCGCGAAGGACCAACGTATCAGCCAGGCAAAGCTGCTTTTGAGCACCACCCGGATGCCTATCGCCACCGTCGGTCGCAATGTTGGTTTTGACGATCAACTCTATTTCTCGCGGGTATTTAAAAAATGCACCGGGGCCAGCCCGAGCGAGTTGCATCCGCTATGGAAGAAAAAGTGAATGATGTAGCCGTCAAGTTGTCATAACTCTAAAAGCCGCACATTCGAAGAAACAGCGGCCGCGACTGCAGGAATCATCCTTAGCGAAAGCAACTTTTTTATCTGAAATTCTGCTGCATAAATCGCCTATTTTTATAGGTTAATGTCATGATAATAATGGTTTCTTCAACGTCAGGTGGCACCATGGGAAATGTGCGCGGAACCCCTATTTGTTTATTTTTCTGAAATACGTTGGACATATCTATCCGCTCATCAGTAATAACCCTGATAAATGCTTACGATAATATTGAAAAGAAAAGTATATGGTATTTCTGGACAGTTTCCCCGTGTCGCCCTTATCCCCTTTTTGCGGCATTTTCCCTTCCTGTTTTTGCTCACCCAGAAACGCTGGTGAAGGTCAAAGATGCTGAAGATCAGTTGGGTGCACGTGGGTTACATCGAACTGGATCTCAACAGCGGATAAATCCTTGAGAGTTTTAGCCGAAGAACGTTTTCCCAATGATGAGCACTTTTAAAGTTCTGCTATGTGGCGCGGTATTATCCCGTATTGACGCCGGGCAAGAGCAACTCGGTCGCCGCATACACTATTCTCAGAATGACTTGGTTAAATTCTCACCAGTCACAGAAAAGCATCTTACGATAGCATGACAGTAAGAATGCCAGTGCTGCCATAACCATGAGTGATAACACTGCGGCCGAACTTGCTTTTTGTGACAACAATCGGAGGACCGAAGGAGCTAACCGCTTTTTTGCACAACATGGGGAATAATGTAACTCGCCTTAATCATTGGGAACCGGAGCTGAATGAAGCCATACCAAACAACAAGCGTGACACCACGATGCCTGTAGCAATGGCAACAACGTTGCGCCGAACTTGCTTAACTGGCGAACTACTTATTAGCTCCGGCAACAATTAATAGACTGGATGGAGGCGGATAAAGTTGCAGGACCACTTCTGCGCTCGGCCCTTCCGGCTGGCTGGTTTATTGCTGATAAATCTGGAGCCGGTGAGCGTGGGTCTCGCGGTATCATTGCAGCACTGGGGCCAGATGGTAAGCCCTCCGTATCGTGATTATCTACACGACGGGGAGTCAGGCAACTATGGATGAACGAAATAGACAGATCGCTGAGATAGGTGCCTCACTGATTAAGCGTTGCGTTGATTGTTCAGACCAAGTTTACGAGCTCGCTTGGACTCCTGTTTGATAAATCCAGTAATGACCTCAGAACTCCATCTGGATTTGTTCAGAACGCTTCAGTTGGCCGGGCGTTTTTTATGGTGAGAATCCAAGCACTACGGGACAGTAAGACAGGGTAAGCCTGTTGATGATACCGCTGCCTTACTGGGTGCATTAGCCAGTCTGAATGACCTGTCACGGGATAATCCGAAGTGGTCAGACTGGAAAATCAGAGGGCAGGAACTGCTGAACAGCAAAAAGTCAGATAGCACCACATAGCAGACCCGCCATAAAACGCCCTGAGAAGCCCGTGACGGGCTTTTCTTGTATTATGGGTCGTTTCCTTGCATGAATCCATAAAAGGCGCCTGTAGTGCCATTTACCCCCATTCACTGCCAGAGCCGTGAGCGCAGCGAACTGAATGTCACGAAAAAGACAGCGACTTTCAGGTGCCTGATGGTCGGAGACAAAAGGAATATTCAGCGATTTGCCCGAGCTTGCGGAGTTGTCTTAAGCCTTTAGGGTTTTAAGGTCTGTTTTGTAGAGGAGCAAACAGCGTTTCAGACATCCTTTTGTAATACTGCGGAACTGACTAAAGTAGTGAGTTATACACAGGGCTGGGATATTATTCTTTTTTATCTTTTTTTTATTCTTTCTTTATTCTATAAATTATAACCACTTGAATATAAACAAAAAAAACACACAAAGGTCTAGCGAGATTACAAGAGGGTCTAGCAGAATTTACAAGTTTTCCAGCAAAGGTCTAGCAGAATTTACAGATACCCACAACTCAAAGGAAAAGGACATGTAATTATCATTGACTAGCCCATCTCAATTGGTATAGTGATTAAAATCACCTAGACCAAATTGAGATGTATGTCTGAATTAGTTGTTTTCAGAGAAAGCAAATGAACTAGCGATTGTCACTCGCTATGACTTAACGGAGCATGAAACCAAGCTAATTTTATGCTGTGTGGCACTTATCAACCCCACGATTGAAAACCCTACAAGGAAGAGACGGACAGTATCGTTCACTTATAACCAATTAGCTACAATGATGAACATCAGTAGGGAAAATGCTTATGGTGTATTAGCTAAAGCAACCAGAGAGCTGATGACGAGAACTGTGGAAATAGGGATACCTTTGGTTAAAGGCTTTGAGATTTCCATGGGACAAACTATGCCAAGTTCTCAAGCGAAAAATTAGAATTAGTTTTTAGTGAAGAGATATTGCCTTATCTTTTCCAGTTAAAAAAATTCATAAAATATAATCTGGAACATGTTAAGTCTTTTGAAAACAAATACTCTATGAGGATTTATGAGTGGTTATTAAAAGAACTAACACAAAAGAAAACTCACAAGGCAAATACTAGAGATTAGCCTTGATGAATTTAAGTTCATGTTAATGCTTGAAAATAACTACCATGAGTTTAAAAGGCTTAACCAATGGGTTTTGAAACCAATAAGTAAAGATTTAAACACTTACAGCAATATGAAATTGGTGGTTGATAAGCGAGGCCGCCCGACTGATACGTTGATTTTCCAAGTTGAACTAGATAGACAAATGAATATCGTAACCGAACTTAGAAACAACCAGATAAAAATGAATCGTGGTTCAAAAATACCAACAACCATTACATCAGATTTCCTACCTACATAACGGACTAGAAGAAAAACACTACACGAATGCTTTAACTGCAAAAATTAAGCTCACCAGTTTTGAGGCAAAATTTTTGAGTGACGTGCAAAGTAAGTATGATCTCAATGGTTCGTTCTCATGGCTCACGCAAAAACAACGAACCACACTAGAGAACATACTGGCTGATGCGGAAGGATCTGAGGTTCTTATAGA
+
)(*-1-('('&%$%('(*)*)**->>??JHHHECA>?@@FJFHCBB@>>9999>>;;<;:9;?JJJJIJHJJIA))((*5*+@BDCFGFJIFFFAAABG?=BFECED<<@AEHJJJGFJFFJ:7CA<;77778IEGBBBCH665442,/..++0+-9911136AB@@>>B?BEIFIJDEDCJ@=<<=>@>JGBEBAE411111;;;F>>5+(('//))+,.',,AEGCIGJGIJJJIGJJJGGJGHHJ?>671112=@?@BD<77635---07:>+***<,+++:78980//37:346A?CIJJJJJJCEJJGHJFJHJJJFF;78886598>8'%%%&22568BDJJIFDGJJB8555GCBEJJHJIDCDDHHJJJJIJEHIJJJFEDD?=9499;+((*('&&)*++'')*))))+++,/(('&$$++**0**/+&(+/..02700001:<6DEDJCFI4343:-&&&'+,,26<<??@8897A??22652255@?=D?998=2**))///2232.=>>EGJJJHJCCBHJHCDCGHEJFDCJJEJJGFHIJJGJEC?DB@CFCBB<==<@EHJD?>>;954,('(5;A582)''(:HJEEHEJJ=<219140/8+*-220./22223<9789;1118>>;;;DB@HGF677=>D>>@JJJIIJGFFEBCEBB@=<;=8?BHFABABFHJGJGJF9=>>?AJJJJ???JHJJHJJIGJJCBACJIJIGIJJJJJDA@ABIIHGIJJJ@>>>@CI><2..>=;?@A1001JIFHJFFEIHJJJJJJJGJ8889=;;<<=;;;;<2218;;77639>@CDJDJFGFGFGGJJGEGJDJJJJJJIJJJIJIHJIJJJJHGFEIEI0//&&&&%%%(&%((**)&&**<@BDBDAA::;58668:>>>?EJGBH=1??<;1000;>91<=>CDBDBDJHJI2220.))*.11+10)'((*1114445555***''''.+,((+0200.//)**AHCCEAAA<=<+***=////@AAEIFIHIEC:''99:=IGFGJD;633-))+&%&'%&&&-1::CH;;<<HJHJJIIJFJIGHD2222BCC==.....224))))(00/A<889GEFC>>>:3336(1()23520+''),)'&))*./1(''(10/04**,-0/+)''(&&&'----)(((&&&06330)***8****-,+*&$$%'''((,.,+,)%%&%+(&')*1.,)'%(&&'++%%$$&'))944?EA@AA@@EDEDGJHJHDFGGIJHJJDCEBBHIEFEJEGGA?<2/**+36;:5441)&%&)(((&'.///3/*%$#$$$&<?EFB7777887:882(((./.)))*CCBJHIJJJDJACCDIJJJJIJ@>>C<622227BE@??>HJJJFIJJ?<;:;7788<:9****46:;?86688<8DBBEC;;AAB5557CA4323,*67;;::?@@?@@<==FC?((()()=<>>4405-,-,:>>?;FGFJHJ?@?AGEB@@A@><=;:9:<==::6332246IJD987699;668@CD@@A@FB>;22336@>@;;:<CCC866777844440:7;3>:?C?@@?=11*''&&-101**)*.--12<::;;EGIJGDG:::960-,+++)'(+1//-0100)'&'((((14***),((),&(.--0143@BEIGFEFJHD>><6/(%%%&)*08:89:HH<<<<IHFGJD??=:87768:9:D<<IJJHEEJBD65541+,+**(/334IBBDGBBABGJDJGBBFJF5446=?@AFHFJEFGD=4<<98..*(()''''89=AFABB@DECG((((CDJJJJGGHIJGJJIJJIHIGJJJJGHIJJJJJGGJEBCEADB....6?95333466122397FGEJGHJ765530355A;.-/07AE:::;FJGJCBCDGJGGG+**%&&&''*-*+/.6<;DFFJJJ:::8656((((?@?<>=)&&)???GBA@BBD@AC@A?@:756>?:3.-+,-.9:;JHEEGFHJJI5500ABIJFHJEJJJJEGFGGJJJJDHDEGDFIGIGJIF=8321*%%*++,,A<;:9>?CFGIGHJHJBCC@D<<E==<>>;::794+<=A=<85102274:7=><.,+*-..45654541101670/&%&(25;=AGC??@@GEF>?==5445=?A>><///.669CEEJ<;;;FFJFG<AA@?JHE@?@?JCC@.../GDBGD000-,,+,,+++,3@JE>===?>@A;;9*(((''*06989;>@JG?>>CGIFJAAA::::A>=;;=</.3+330-+05***))%&''&',--...?B<<<CDFD?EECGDC;88799:AAA<;8,,,*)'&((+)'&'***1208C<67<=>DGGHJFJJJJJJJJJGJJJIEECEFFDDDDDGJC('''7/.'('*%$$$%%'/(3**>666:43++++1.,&$%&&&&'*+58:>ACFD?;>?H::9;:((((CF<<;88:B6545;>?@8?=:433353+*+-ABDHGGCJIEIFJDFHHGGEDDADJJFFGJEJJGHJJJECCB@?GGHIHGGJGFHJGF>6667:==<<9---@@+(1((///333121257666AEEE??HHG33334;=@;;;;@AABDFEGEHJJDJD>>>AFJJJJFDJJGJGJJHHGHGB7632/01...-1*%&'*1<<BCCD><<=<;:::67CFJFHD<;<<=99DB?<860/(((.*40-,,;;:896CFJI8888</..++9<<;>=>A?>00//0CIEB)))+=?+++**(%%&%((*())))A?AFBBD98@;;;<?>00)&&&'))*38@CEEGJIJJJJG((((=<;<;;;00+())(,.886<?@@=JJJJJJFFEJ?>?DJJJJJG65313411.-..1//+*))('(*&'(7=?==B?@779<=<:890024<D=988:BBH?>>>>HFJD3110//+))()+,11:;;HJJEGBBCAEAC875+))&%%%&%)%*,,*))))330'(',&%&&'')*.55>>??AC?=;++**%%'&&&&'%)++244338?2)'&'(*.,--,-'%'&((%%(&&&&*((***-))*0042244645559722;BCHHJHJGFC=;65556BGJDCBJJJEIFJJJFIG>=*'''--,(''%'''''(,-,++444<;558*)&%./15?@?DGFEIJGJEC=@1+)&&&&))''''+0+**&%*)))&&&'&&(&'((%%%%%%&&%%&&&('',,'&&+/389./''/./5>?2****.))))?((('1,,07:2:=>;:<**&&''+)+@D<;;////;;'1&&&&,30-,266:<5(((2110---,''''''%&'13'***0--.081---...-222560-(%$&)+((30++322100/)''),42-*++1/./3***),,.+,,++,?@ADJHFDIHJJIEEJJGHFFJGGEFDFJ?B:57971//0ADDEJ@A><?DDJDCFEC????5-,,,,,+,-?DBBFECCA?3222:AFD==>>;))))'*(')&&'):CCDFJJJHEDFJJJJGJGIGBJ00@:930036@**)*)&&(&$'(%%-/5??@A:83321018:>DBFD?@@:999;3225*&&',3,,+,+*,)(&'2''''00)**+EFEJEACDDJJGCIFHHJGGECEGJA@AJH****...7?<0'''''878:CA44335*)(+.-+(*+@DDC@CBEEFFEJDADCDIJFGJIIEJJJ::::?<=@>=>BIFD:<5448EDBAB?AB==>>@4)(('&&%**)****&&**1*%$%%%(13<=FDCBAAB@CA5,,()*+)+,69@JJCEA989@B=>><2211BF@B??::9:98779:3322AEFD<<<===>9:;DD:986*56*:5=??HEFHDDDFJHEFGJJDCDD8889DCHGGGEBFC>>>><</......-00FJHFBCBCFJBBAA@A:>>II@0008CCJGFBJHID86,@AE:9:'''')3542223444/0=IH>>>99>>@@@BIJA@AECEDB=::>?;889877886666;:9:-,,-0112>?CECDDGFJID**)),'''%$#$$%%%&%%''))(((.055699E@>>>:888?J<;;993/(-.*'''-4338AFEBEA@B@?DDIFJFE=E==;>>>HG775.*)'+'&&)('(//-+(((%$$$%$$%&.5++$$'0,+/.+***+1/--//+&&&7B/..-+)*.-**+EFFFJJIJCC?@EJGJJJHBACDHGEJDJJJJGJJDCCB76763101HJHFGJJJGJHJFJD<;A<JDDB@9889AF988----<:22FIJHJJGGFFCFG<;;9>>?>AIGJJJIIGJJIJJGECFJJHFHFJDFA@BCEGEI;:::;CEDEJCAHJJ9:9:A<@BBCFFGEJGHJE<===IEJJJHJ1111CBE=:67))))3337512A@ACA>HC>GCBEEEGGCECA>944555@8838(%%%'0030..3@CFJJJIFHJGJB559787<@@BDDJJHJIFJ@>>..//GFE@?44433'''+,445ACBACBEC*******5--.6:==BFHJGHD;:;<887664455+++(&&&+*(',)(&%%%(%&8998<2/569<:9=94332346888<84322522234222342.---&%%%'+*++67785210122330...2456562////111254444422235554544..-4,(*)''1-129:;;1----.-5<=<4-+&&&65//3/.-+,,,114452000243445*((&*-)).1423344565444533584211000100011*))((+)).,,,--2444313223222235;;833544552111**+*(,,*...24200**-,*.++'/--3488577863233521--.1////332342212366433332-10132000033432+*++0++++////1+**',%%%%/021220///2103***+-44595/*'&&''.,--4643331111(((((%$%%$%'))//01334230---.34321255544111111348322257874543,,,('&$$'(+---3-,,-123453++++-*+++33-/'%&%&'())(''%%&(*('((-+(&&&')-*&&&'()()*,2211332000100007655442243211133/0//22323345432234333233356743----122345544422-,-34-****--+-01012232349653211344/***++-.---998//0/00232223<<<699<JEGC???DJJFJJHFJJJHJHJJEGFFJJGFJJJGJDE;999BBJCAAI<>>HJJGDCCCJIFFJHJJCF?BBCDJJEJFJJHJFFJCJJJJGFHJJHEHJHG>==>DC?<?A:<IJJF?>?@@CBCEFJBEGJJJJJIJEJJJGFFIJJEJHHEBCBBBCFD>>49.'%$%))12544>>@JBEJBCAAB?>A:@?7778=<)()1BBDDFJFHJJHIGEJJJIJJFBD=7@@JJJJHGJHJGFHJJJGHIGJHJGJHJFFD9755/++-0..05DJEEFCBDCEJEJJJJGDGHIFGGFJJFGCECB8532,,1<DGB?<84457@ADFHCDFJFHJJIF@77DGJJHJHIGCEFC?>=:;=?+)((-,&&&&()''()).(%$%)./,***++**/66899*(()&%%'******2=>>4444BACIHJFGDEFFJFEFD@A69D;CJFBABABDHB:,+++21014:DBCI@>@;;AAC;:3()87575?IJ@A?<==654)))*324:?BBAFIH:99:?BJJFDDBA@///0?B@++++5598:87///08888>99=>FEDAH5455>655==>?<:;;=?:;>CA@?D=<=>HBB:::76/,+:89:::=****&%%%&%&*+,,))'&$$%&'((**(*)'%
@Glass_T7V_7_D3_12_4_23
CTGCCATTGTTGCAACGTTGACGCAACGCGGTGATGTCGCGACAGAAAATCAACCCCACCGTAAATCGCGCCCGCGTCATAAGCTGTTTTAGCATCTTGCCCACGCGTCAGGCCACATACTTTATTCTCACCCAGCAACACCCGGCGCACGGCGGCGTGCAAATCGTCATGGGCCATCAACGCCGAACCAATCGGAAAAACCGTTAGCGAAGTGGCTTAACTCGCGCACCTGAGCGTAAGTATTGATGCCGGATTCGCTGATTACCGTCACGTTGTGCCCCAGTTTGGCGCAAGCTCGCGGGTACGGTTGAGATCAATCGACAAATCACGCAGATCGCGGTTGTTGATGCCAACGACCTTTGCTCCCAATGCAATGGCGCGCTCCTGTTCCTCTTCATTACTGACTTCGGTCAGCACCATCTCCAGACTGTGAGCGACGGCGGCAAGCTGGATCTGGTCGTCATCCAGTATGAAAGCATTAATAAGCAGGCATCGGCCTGGTAATAGCGCGCCAGATAGATCTGGTAAGGGTCGATAATGAAGTCTTTACATAAAATCGGCTGCGGGGCGATTTGGCTGACGATGGGGAGGAAATTAAAGCTCCCCTGAAAATATTTCTCATCAGTCGCGCCAAAAATGCCGAAGCGTAATGTTTATAAATGGCGGCAATGCGTGCTGGATCGAAATCATCACGGATCACGCCTTTTGACGGCGACGCTTTCTTGCACTCCAGAATAAACGCCGTGCGCGCACCCTGTAGCGCATCATAAAATGTCGCGTGTTCTAGGCTGAACCTTTAATTTCTTCTGAAAACTGGCCGGCACGGTTGCTGCTGCTCTTTTGCGGCTTGTACCCAAATGCACTGTCTGCGACGATTTTTTCGCTAAAACGGTTTGCATCATCTAGTATTTTCTCCTCTTCTCTAGTAGCTAGCCCAAAAAAACGGGTATGGAGAAACAGTAGAGAGTTGCGATAAAAAGCGTCAGGTAGGGAATTGCCTAATCTTATGGATAAAAATGCTATGGCATAGCAAAGTGTGACGCCATGCAGAAATAATTCGGTGGACTTTTCTGCCGTGATTATAGACACTTTTGTTACGCGTTTTTGTCATGGCTTTGGTCCCGCTTTGTTACAGAATGCTTTTAATAGCGGGGTTACCGGTTTGGTTAGCGAGAAGAGCCAGTAAAAGACGCAGTGACGGCAATGTCTGAATGCGAATATGAGCGATTGGTTTCTTCTGATTCTGAATGGCAGATGAAAAGTAAGCTGAAGCGCGAAAATGATCCCCTGTCCGCCGGGATACTCGTTTAATGCCCATCTGGTGGCGGGTTTAACGCCAATTGAGGCCAACGGTTATCTCGATTTTTTTATCGACCGACCGCTGGGAATGAAAGGTTATATTCTCAATCTCACCATTCGCGGTCAGGGGGTGGTGAAAAATCAGGGACGAATTTGTTTGCCGACCGGGTGATATTTTGCTGTTCCCGCCAGGAGAGATTCATCACTACGGTCGTCATCCGGAGGCTCGCGAATGGTATCACCAGTGGGTTTACTTTCGTCCGCGCGCCTACTGGCATGAATGGCTTAACTGGCCGTAAATATGCCGATACGGGGTTGCTGCGCCCGGATGAAGCGCACCAGCCGCATTTCAGCGACCTGTTTGCGGGGAATTCGTTAACACCCGGCAAGGGGAAGGGCGCTATTCGGAGCTGCTGGCGATAAATCTGCTTGAGCAATTGTTACTGCGGCGCATGGAAGCGATTAACGAGTCGCTCCATCCACCGATGGATAATCGGGTACGCGAGGCTTTATAGCGGCATTACATCAGCGATCACCTGGCAGGCGCAATTTTGATATCGCCAGCGTCGCACAGCATGTTTGCTTGTCGCCGTCGCGTCTGTCACATCTTTCCGCCAGCAGTTGCGGGATTAGCGTCTTAAGCTGGCGCGAGGACCAACGTATCAGCCAGGCGAAGCTGCTTTTGAGCACCACCCGGATGCCTATCGCCACCGTCAGTAGCAATGTTGGTTTTGACGATCAACTCTATTTCTGGCGGTTATTAAAAAATACCACGGGGCCAGCCGGAGCGAGTTCCGTGCCGGTTGTGAAGAAAAAGTGAATGATGTAGCCGTCAGTTTGTAGTAAGACTTAGAAGCGGCCGCGAATTCGAAGAAACAGCGGCCGCGACGCAGAAATCATCCTTAGCGAAAGCTAAGGATTTTTTTATCTGAAATTCTGCCTCGTGATACGCCTATTTTTATAGGTTAATGTCATGATAATAATGGTTTCTTCAACGTCAGGTGGCACCATGGGAAATGTGCGCGGAACCCCTATTTGTTTATTTTTCTGAGGTACGACTGGAATATTGTATCCGCTCATGAGACGATGACCCCTGATGCGAATTGCTGGATCATATTAAAGGAAAGTTGTGGTTGTTCGACGTTTTGCATGTATCGCCCTTATTCCCTTTTGGCATTTTGCCTTCCTGTTTTTGCTAACCAGAAACGCTGGTGAAAGTAAAAGATACTGAAGATCAGTTAGCGGTGCACCGAGTTGGTTAAGTGAACTGGATCTCAACAGCAGTAAGATCCTTTGAGAGTTTTCGCCGAAGAACGTTTTCCAATGATGAGCACTTTTAAAGTTCTGCTATGTGGCGCAGTATCCGTATTGACGCCAGCGCACATTCGGTCGCCGCATACACTATTCTTGTCAGAAATAAGTTGGTCAGTACTCACCAGTCACAGAAAAGCATCTTACGGATGGCATGACAGTAAGAGAATTATGCAGTGCTGCCATAACCATCAGTGATAACAACTGCGGCCAACTTACTTCTGACAACGATCGGAGGACCGAAGGAGCTAACCGCTTTTTTACCGCGACCTGGGGGATCATGTAACTCGCCTATAATGGTCGGGAACCGGAGCTGAATGAAGCCATACCAAACGACGAGCGTGACACCACGATGCCTGTAGCAATGGCAACAACGTTGCGCAAACTATTAACTGGCGAACTACTTACTCTAGCTTCCCGGCAACAATTAATAGACTGGATGGAGGCGGATAAAGTTGCAGGACCACTTCTGGCTGCGGGCCCTTCCGGCTGGCTGGTTTATTGCTGATAAATCTGGAGCCGGTGAGCGTGGGTCTCGCGGTATCATTGCAGCACTGGGGCCAGATGGTAAGCCCTACCGTATCGTAGTTATCTACACGACGGGGAGTCAGGCGACTATCGATGAATCGAAATAGACGAATCGCTGAGATAGGTGCCTCACTGATTAAGCATTGGTAACTGTAGGACCATTTACGAGCTCGCTTGGACTCCTGTTGATAGATCCAGTAATGACCTCAGAACTCCATCTGGATTTGTCAGAACGCTCGGTTGGCCGACAACTTTATGGTAGAATCCAAGCACTAGGGACAGTAAGACGGGTAAGCCTGTTGATGATACCGCTGCCTTACTGGGTGCATTAGCCAGTCTGAATGACCTGTCACGGGATAATGCGAAGTGGTCAGACTGGAAAATCAGAGGGCAGGAACTGCTGAACAGCAAAAAGTAGATAGCACCACATAGCAGAACCCGCCATAAAACGCCCTGAGAAGCCCGTGACGGGCTTTTCTTGTATCGGGTAGTTTCCTTGCATGAATCCATAAAAGGCGCCTGTAGTGCAGTTACCCCCATTCACTGCCAGAGCCGTGAGCGCAGCGAACTGAATGTCACGAAAAAGACAGCGACTCAGGTGCCTGATGGTCGGAGACAAAAGGAATATTCAGCGATTTACAGAGCTTGCAGAGATTATGTAAGCCTTTAGGGTTTTAAGGTCTGTTTTGTAGAGGAGCAAACAGCGTTCCGAGGACGTCCTTTTGTAATACTGCGGAACTGACTAAAGTAGTCAGTTATACACAGGGCTGCGGAATTATTCTTTTTATCTTTTTTTATTCTTTCTTTATTCTATAAATTATAACCACTTGAATATAAACAAAAAAAACACACAAAGGTCTAGCGGAATTTACAAGAGGGTCTAGCAGAATTTACAAGTTTTCCAGCAAAGGTCTGAGCAGAATTTACAGATACCCACAACTCAAAGGAAAAGGACATGTAATTATCATGACTAGCGCATCTCAATTGGTATAGTGATTAAAATCACCTAGACCAATTGAGATGTATGTCTGAATTAGTTGTTTTCAAAGCAAATGAACTAGCGATTAGTCGCTATGACTTAACGGAGCATGAAACCAAGCTAATTTTATGCTGTGTGGCACTACTAGAAAACCCACGATTGAAAACCCTACAAGGAAAGAACGGACGGTATCGTTCACTTATAACCAATACGCTCAGATGATGAACATCAGTAGGGAAAATGCTTATGGTGTATTAGCTAAAGCAACCAGAGAGCTGATGACGAGAACTGTGGAAATCGGGAAGTCCTTTGGTTAAAGGCTTTGAGATTTTGCAAGTGGACAAACTATGCCAAGTTCTCAAGCGAAAAAGTAGAATTAGTTTTAGTGAAGAGATATTGCCTTATCTTTTCCAGTTAAAAAAATTCATAAAATATAATCTGGAACATGTTAAGTCTTTTGAAAACAAATACTCTATGAGGATTTATGAGTAAGTTATGAAAAAGAACTAACACAAAAAGAAAACTCACAAGGCAAATATAGAGATTAGCCTCTGATGAATTTAAGTTCATGTTAATGCTTGAAAATAACTACCATGAGTTTGAAAAGGCTTAACCAATGGGTTTTGAAACCAATAAGTAAAGATTTAAACACTTACAGCAATATGAAATTGGTGGTTGATAAGCGAGGCCGCCAACTCATACATTCTGATTTTCCAAGTTGAACTAGATAGACAAATGGATATTCGTAACCGAACTTGGGGAACAACCAGATAAAAATGAATCGTAACAATACCAACAACCATTACATCAGATTCCTACCTACATAACGGACTAAGAAAAACGCTACACGATGCTTTAACTGCAAAAATTCAGCTCACCAGTTTTGAGGCAAAATTTTTGAGTGACATGCAAAGTAAGTATGATATATTGGAATCGTTACGTTCTCATGGCTCACGCAAAAACAACGAACCACACTCGAGAACATACTGGCTAAATACGGAAGGATCTGAGGTTCTTATGGCTCTTGTATCTATCAGTGAAGCATCAAGACTAACGAACGAAAAATGAAACAACTGTTCACCGTTACATATCAAAGGGAAAACTGTCCATATGCACAGATGAAAACGGTGTAAAAAAGATAGATACATCAGAGCTTTTACGAGTTTTTGGTCATATCAAAGCTGTTCACCATGAACAGATCGACAATGTAACCTCGAGATTACCGCCTTCAAGTCAGGAGCTGATACCGCTCGCCGCAGCCGAACGACCGAGCGCCAGCGTCGGTGAGCGAGGAACCTTCATAACGCGAAGTAATCTTTTCGGTTTTAAAGAAAAAGGGCAGGGTGGTGACACCTTGCCCTTTTTTGCGACTGCAGCGGCCGCTACTAGTATTAATATGCGCGCAGCGTCTGGAAAACCGAGGCCAAAAGACATACATATTTGATGCCCAGTTGCGACTCTACAGCAGAATTAAAATCAAGTCCGGCGCAGCCGGTTGTCACTTCCACGCAGTTATGCCGCCTGAGCCCCGCCAGCAGAACGTTGCCAAGCGATTGACCATTTAATAGTGACCAGTCAAAACGTTGCCCGCTTCCACCCTGGCCGTTGTCTAAAACATATTTATCAACGTGCTGAAACTCGCGGGCGGGCAGAGGTTTCGCCGGACGGCTTAATGCTTTCCAGATGGCAACATGTGCTGGCAGAGCTTCACGCAGCGTATCGATATACAGCTGTTCTTTCATTACCATGCAGTTGCACTGCCGCCAGCGATAACACCTTAGCTTTGTCCACCACATCGGCAATATCGTGATTGCGGGACGCAGACATTGTAGAACAGTGCCACAA
+
///33.-.-,-'''(.044/0044/)))=>@FAAA@B433)(((+)*17762222992222@==CDJCEBBJJDCEE@>@5420//(((/189<=>?ICEEC>BBBDD3365/0+++-.--0::B?;835:;;9BBBECBJCFJGJIJJGBBDEJFFEEI88CEC@?ACJ;;;>JJGJDDF44*)(-:=555)(()6@AEJJGFFJJJJJJJJJJCJJ<A@B;9;:@7777....BDA????@=588221000163252000367>1?GHICFHC<544/-+*))'%%%164-+,,,277?@CDB>>?@;41036755634577777JFJJF=<<=442243100//:;CD----73/.893;=;<:335>>)))/22121.///?BA@=A;BC;66DG:988711.))8:5000&&&&/-.126@@DCCJ?===HEHDHEJJJHA@?>'&&'''')@IDDFIJFD777/***DDJJ@BAAJGJJJJEIGJJJJEGCFJHIJ888+***+,--+.-/(&&&*666;HJGGHEF@??<>>ADAAC<;<.'=>>FJIIJJFGDDJFJJFFJ>?>>JGFFFCAA543,**020..-,+*((+-//))224>BEFGJDE:/,/.3A?7331*('))&%%'(*&&'()'&&/0119<3333;<<=CHGJJJJFIIGJDG?>?-...CB@:;;;JJJGEBCEGJIJEF??CAB?B?=>=((((444C@??<>:::8:1:JHFEJJJIJFHGJJFJBF@????H:88877770///3857*)('(''))(&%$$%%-0//./+*($$$$&'+*)./087::9778/++***)*+./.21.10193445?>>62-13--,,/-''',($$$%%',,00008887775;EB<<?>ACGI<<;;>0,,,-+++,&&&&())--233:<;9-21144:756855*+1333JJJJE;::;DC?>?ECJJECDC:9::DFJJEHEHF@89AA;6,,&&&)'((+*/211/.+**,43555555BJJGJJJGHJJJJJEGJFEEEFFGFFFE:::11/***+1../27623/.+(((1111:<?=::;@;JJGHJJIHJJFGEJJJHJIJDDDGBEDEIHD@?@A:;;D@A?>@DDFBFGEDDBD*BECHGIJ<::FI///,**-78<<?<<?>@=?=;;<><9842212/2214321127JEEHEEDCCBBC000,--87'%$$%%(0,)('('&%%%%%')---.8111+*&&(*))''((-00''''(&%''('%$$$$&&'(0('%$&(02)))(+,34&%$$$%&'+/-/./-*+,/B@GJHDFGAFBAABFJEJ>@?>0,*))*31+++7<;;:<>BEDADJE=?444688;CIFFIJJB@AAJIFEEDCBBJDJJJB><7:>=BCBFJGAB72337A<=EA??@GJJGGD>??BIJJJHFFF@@CA11110/.,/-*)+,323675754;88111/433++++10///1945,)A@:?711-*.*('',45::,,,-2544))))*34@<=<:((((*)(222'&&&&&&;;5557;<.((*0,,,.=?CC;HGJJDJJEID::89::@A?@8694;;<CDED***0.2++1*+((/+*+)))%$$#$&&,1*8=AGDJJJ>>?A?:<GEIFCBDDDFHFEJHJJJIE+*402/,+*'&$$%%%''%%%%''%::9<JJJG@JJI?>?>FFBEJFFJFGJJIJIIHJJ5444JA@74248<8889?7767?21--.('(+;@JJFJFEFEDHJ88885667<=6<<<3B:---,2225555BCBGA@?@310+)))+&'$$$%'&%%&%',.0///---.(('(**)((%$&''/12;0---6:CDHFCDDABB@B@@@@JJIA?>;8844595564339===>@@DCDCB;<::>:4<66<676693221777DJH>?EFCB?A<;9;>::EBC5550/01.//.0----049?IEHIJJGJIDD<=<<200/--005653FEEJDGCJJFBDC<:7,+)()****+442332434798BB322243333110/.-1++++5/1,00&,+/255444790029985654%)&(/1175/)60?>?AADDIHJCCFJDHFHJGHGFJJJJJCC7772.*&%$$%%%'&%%&',''*(%)5:BJFIHGBC@BCCF<;;<JFJFEJJEAB@B;:5-&&'&',-/740//067,11---774-&%&%$&$$.57==ABCEGJIJJJHABD@EFHJJIGJJHIJJJFGJJA??=>>JEEEGJ??@BGFJJEIJJ99::EC>:)(()*/./11=GJJEHHJJ??>?F?A9922.-.,,,3?DFH@@GG<=:?::9<@C-,''*'&$$&%&*+1:GFJA?::>>><989301'''(2+**(((&)*,&&%&'$$&&)%&*&&%&%%%%))'),/1.323/.))'%$$$#$$%'')))).*)'&&''$$%.04=924=9?>9194'&&%''(0(%%',+3438112<0..%&'0'333BC743235:55:96.--121.*+'(//,*('&%%'%&'(,.----.*(('&%'&(()00,,,,5,((('('(55687&&&(++++*+++2*5610..02--.-.;;@BCA??>>A==7556DF@>;;<?A@7766GE?>:=A@FBCFEC?B@A,,,.2''(+,-.))&%%%$%&$$%%%&(&(((-.--..:<55568***(&%%%&&)*03/&%%&((043455<<<<<FDBDDGFEHEFFJIJHFEGJGJGJJFJJHDCJCJE<;;44,)''41/&&45CEFJDFDJFJGGJHJJI----EHJDEHC?>?@JGGJF6558CDBA@8ACBFAA?3333BBGJFEJC?>?HGEGCB??CD==<5----+))*3////999>>87464446234:.)))++'''+(((''''5;:<:@BEC>???BCHJJJG@GJHJEHJHDDGBBDE@A?<==@FDGFJJJJGJFJJFJ@AADEGDCC@ACCFJAJJEHGFHFJ@?@@FGHIIDEFBGJFJJDBBCEB@BEHCA;7JCJJJJJHJHIJIJJJGGIJJJHHJJJJDEFEDJ=<>))))1:?@****)'&$%%)%%%)'32444:9A?DC>=@AB??@?HFD99+++,6438;8622>??FD66678856754444DACDDF?>>?@?;:;:8111>JJI@BABGEFGJDDI>>-,,,4;>ACJHFCDEFDB@@GCFDJ?B>HG;:6110/+*&'('&%&&(((%$##&++'&&''&&&----955597556..*/))::522BJGEEEDBABFDFEIDD)((+,,(&&';>=>CHG*))*5>?@@??@DJJGEJJD2222CBBEDJIA@@@C876669:0./1:;A20((4)8+,:=?<...(%$$$%$%%&&%$%%'(+++++2,,,.//:::>>8787;;;BF?::74566656<00009772/,.5<<=?CA==<30*),+;GEJHGJJJEJFDDDHGIJHJIJGJFJJGJJ@AJIJIHIF@?'&&&,5<222((((+3--CIFIIA@?ADDJI:?@?GCED@B;;<>777343=952++*,-002225@99///0/.,)*3033-.-/2<><<<88989;@DCHIJGHFD;;;;ABEF54(%',,)(((6755558677/358AABCEA<=>?BECC@21+(/1''()8/.+++,226;;CA=>BFEJJIJGDAGCDJHEDBA?@A@DDDJ/...>@3330199@=>;;:<:44440.,,,<;;==HE<<;:888ADD???G@B@DC:9941122.--+(*%%%%,45,,-,,0+,,,,()))10321-(./1<BCJC@>@>DC9777FAC>=>CJFHHCBCDA@>333*('())'&&&%&'+:=>>67D88878ACJJEJDBA@=::::'''#$$$&(())***,11.:.)%%%-('(*/**.86:77----+;;=9:@@DDF:DDFCGGAAAADDDBCDCHDCDDFDDB@A?JFBCHJD>;HEJJGHEEDEDFEJJIBABDHDFEFEIA760))*+.,,,-,,//.,,1456===@@BB@:81128@@?=<2/++,-45AB@B@@@HADAAEGCB<;==9656:FDAJIGHJDEE@<0&%%&%''(,''22/.-'&&&''&'.2=@AEED===54459:@BBA;;;;=4448@C97*))*.1233<<EEBHJHJJGFF@FGHJ?A??DE6667ADDCJJFEEJGHDHJGJFHHJADCJJJIFJEEGEIJDCBJJGAAAEIJJHHBCAABBACDDD?@DIEDC@@&$$''&&(*)2&&%%()<AJHJEF3,**+,>?DJDEJEJJJ::9:<;;>B@BDGIEJJJJJFFJFDA?>77;93000****BEBBCEDCFDHJFJFJIJEGHHJJJJIJEEEDJJJJJJGJGFJEJEGJJJJJDFJJFEFJJEHJHFJFDBB3''&'('$$$...,155458;?899H@CBADDDE++++..CBJ>===EEJJHJGAFFDHEJB@@==<<>CJ=,,+-116<@>?>CGA:;HGJJJIJGEEJHJHJJCB+(((//3)**,122@>>=4444GA@EEGED7613335=<?:9864.0:@A@BDHFEFGIJIGGJJIDDCEEDB@;3580)(&%%%$$$%%&*)'((;<:99=BCEGDB;8<A57/0;;00//78<<?J5555A@522479><;932)()*32333840//<=>EJFFJHEJFBBBCEHGGJJJJJ?>>?@41140-('''FHIADA<?@E1112@AC@===>GEGEFHGBA?@@GDF>=<8699660-..4111<===>90260213IFDDCEEHCB@A40/0++))*'***.-,**)&'&'''()5:;;7@ACEDCCFJDBADCHF?;;25)(((*'&%&,4=BA==>>C?8,)''''(2585333245=9=2333+))(*+(('(+,**00777?>;660/+&&$&'(1;<@IFBDDEEEHC@?:71//5=>FJJACABJJHGCGJGJIJDA@?22'')CB;;:44456;A>;:;:D9...CBDFFJJA?@C><<<<>>=CBBEGHJJ6-,,**&&&&'%((&%%'%'%%%&&)*0.1./34>=HEBCBDEEFGJHJGJJFJEJCD;::((((9;833224+++,,+%&&&%%++2-+*-)&&)+02100062013((-(+006222=::;JGJJGGJFB??@B@=>E*))*1//36..*+,,*.1;=>=>==HJJJFIHFJIHAACJJJDJJGG<<:98878:<98783457=>HHJGJJFGB7**-9;;:;;<=?@>?@?BCJJE@?HJJHAAAA5.(0(((%%%&&&'49>=<;;A>550,,,,8<6////BACBHJJJBA@AEC>>>AAB<964444<,('''-*''''(22DEEHEEDE@<<>>?>>>@@CDF4444...4683--.*)+++,05550002./(((($$%*,9<AAJEHHJHHFJFJII@@<GJG;88::>ECJJEGGIJJJJJFJJJHGJJJI==>.0:63<931/..23122=AJJJHJHGHGFDCGGJDBBFJA?EDADHGHJGFJJIGFEBB?776655328752+&''('(((**056555-(,*+)&%$$(&&,-...&&%'%('..11399:BDECECFCJJJF>>7;'4-)))),,'*,-&%%%%'%$*$'*((()((3;896,>>CDJHCHFFFHJGJDGCDCEJJC<;;;;9=>=<<=@?>=>?><<>IE9::+**+2667.7,<>?@JJIJEDGIFHHEGEJJ?>=6764@ECBBEJHJJC@@?AE;541110,()...-+++))&$$(*/0563/1<9@BDEA>;89;DJJIJJJGHHJIIJDEDDJBA;:20,))*,59;@;:9:32227)24../2124(((-(,,-2766667A@0//0A??@BJCJ?99FDFD@BBAGCJ3,.@JJJIIJJFEJJIFGJGHJJHDHJ=<<9944+'&&*+*((&$'%%(&$$$%$&%&&&%&'%%$$
@Glass_T7V_7_D3_12_4_24
TTACATCGAACTGGATCTCAACAGCGGTAAGATCCTTGAGAGTTTTCGCCCCGAAGAACGTTTTCCAATGATGAGCACTTTTAAAGTTCTGCTATGTGGCGCGGTATTATCCCGTATTGACGCCGGGCAAGAGCAACTCGGTCGCCGCATACACTATTCTCAGAATGACTTGGTTGAGTACTCACCAGTCACAGAAAAGCATCTTACGGATGGCATGACAGTAAGAGAATTATGCAGTGCTGCCATAACCATGAGTGATAACACTGCGGCCAACTTACTTCTGACAACGATCGGAGGCCGAAGGAGCTAACCGCTTTTTTGCACAACATGGGGGATCATGTAACTCGCCTTGATCGTTGGGAACCGGAGCTGAATGAAGCCATACCAAACGACGAGCGTGACACCACGATGCCTGTAGCAATGGCAACAACATTGCGCAAACTATTAACTGGCGAACTACTTACTCTAGCTTCCCCCGGCAACAATTAATAGACTGGATGGAGGCGGATAAGAGTTTAGGACCAGCTTCTGCGCTCGGCCCTTCCGGCTGGCTGGTTTATTGCTGATAAATCTGGAGCCGGTGAGCGTGGGTCTCGCGGTATCATTGCAGCACTGGGGCCAGATGGTAAGCCCTCCCGTATCGTAGTTATCTACACGACGGGGAGTCAGGCAACTATGGATGAACGAAATAGACAGATCGCTGAGATAGGTGCCTCACTGATTAAGCATTGGTAACTGTCAGGACCCAAAGTTTACGAGCTCGCTTGGACTCCTGTTGATAGAATCCAGTAATGACCTCAGAACTCCATCTGGATTTGTTCAGAACGCTCGGTTGCCGCCGGGCGTTTTTTATTGGTGAGAATCCAAGCACTAGGGACGGTCAGACGGGTAAGCCTGTTGATGATACCGCTGCCTTACTGGGTGCGTTGGCCGAGTTGTGAATGACCTGTCACGGGATAATCCGAAGTGGTCAGACTGGAAAATCAGAGGGCAGACTGCTGAACAGCAAAAAGTCAGATAGCACCACATAGCAGACCCGCCATAAAACGCCCTGAGAAGCCCGTGACGGGCTTTTCTTGTATTATGGGTAGGTCCTGTAGTGAATCCATAAAAGGCGCCTGTAGTGCCATTTACCCCCATTCACTGCCAGAGCCGTGAGCGCAGCGAACTGAATGTCACGAAAAAGACAGCGACTCAGGTGCCTGATGGTCGGAGACAAAAGGAATATTCAGCGATTTGCCCGAGCTTGCGAGGGTGCTACTTAAGCCTTTAGGGTTTTAAGGTCTGTTTTGTTGTAGAGGAGCAAACAGCGTTTGCGACATCCTTTTGTAATACTGCGGAACTGACTAAAGTAGTGAGTTATACACAGGGCTGGGATATTATTCTTTTTATCTTTTTTATTCTTTCTTTATTCTATAAATTATAACCACTTGAATATAAACAAAAAAAACACACAAAGGTCTAGCGGAATTTACAGAGGGTCTAGCAGAATTTACAAGTTTTCCAGCAAAGGTCTAGCAGAATTTACAGATACCCACAACTCAAAGGAAAAGGACATGTAATTATCATTGACTAGCCCATCTCAATTGGTATAGTGATTAAAATCACCTAGACCAATTGAGATGTATGTCTGAACTCGGCTACTTTCCTAAAGCAAATGAACTAGCGATTAGTCGCTATGACTTAACGGAGCATGAAACCAAGCTAATTTTATGCTGTGTGGCACTACTCAACCCCACGATTGAAAACCCTACAAGGAAAGAACGGACGGTATCGTTCACTTATAACCAATACGCTCAGATGATGAACATCAGTAGGGAAAATGCTTATGGTGTATTAGCTAAAGCAAACAGAGAGCTGATGACGAGAACTGTGGAAATCAGGAATCCTTTGGTTAAAGGCTTTGAGATTTTCCAGTGGACAAACTATGCCAAGTTCTCAAGCGAAAAATTAGAATTAGTTTTTAGTGAAGAGATATTGCATTATATTTTGCAGTTAAAAAAATTCATAAAATATAATCTGGAACATGTTAAGTCTTTTGAAAACAAATACTCTATGAGGATTTATGAGTGGTTATTAAAGAACTAACACAAAAGAAAACTCACAAGGCAAATATAGAGATTAGCCTTGATGAATTTAAGTTCATGTTAATGCTTGAAAATAACTACCATGAGTTTAAAAGGCTTAACCAATGGGTTTTGAAACCAATAAGTAAAGATTTAAACACTTACAGCAATATGAAATTGGTGGTTGATAAGCGAGGCCGCCCGACTGATACGTTGATTTTCCAGTTGAACTAGATAGACAAATGGATCTCGTAACCGAACTTGAGAACAACCAGATAAAAATGAATGGTGACAAAAATACCAACAACCATTACATCAGATTCCTACCTACATAACGGACTAAGAAAAACACTACACGATGCTTTAACTGCAAAAATTCAGCTCACCAGTTTTGAGGCAAAATTTTTGAGTGACATGCAAAGTAAGTATGATCTCAATGGTTCGTTCTCATGGCTCACGCAAAAACAACGAACCACACTAGAGAACATACTGGCTAAATACGGAAGGATCTGGTTCTTATGGCTCTTGTATCTATGAGTGAAGCATCAAGACTAACAAACAAAAGTAGAACAACTGTTCACCGTTACATATCAAAGGGAAAACTTCATATGCACAGATGAAAACGGTGTAAAAAAGATAGATACATCAGAGCTTTTACGAGTTTTTGGTGCGTCAAAGCTGTTCACCATGAACAGATCGACAATGTAACCTCGAGATTACCGCCTTTGAGTGAGCTGATACCGCTCGCCGCAGCCGAACGACCGAGCGCAGCGAGTCAGTGAGCGAGGAAGCCTGCATAACGCGAAGTAAATATTTTTTCGGTTTTAAAGAAAAAGGGCAGGGTGGTGACACCTTGCCCTTTTTTGCCGGACTGCAGCGGCCGCTACTAGTATTAATATGCGCGCAGCGTCTGGAAAACCGAGGCCAAAAGACGTGCGTCTTTGATGCCGGTTGCGACTCTACCAGCAGAATTAAAATCAAGTCCGGCGCAGCCGGTTTGTGCCGCTTCCACGCAGTTATCTGCGCCTAAGCTTCCCCGCCAGCAGAACGTTGCCAAGCGATTGACCATTTAATAGTGACCAGTCAAAACGTTGCCCGCTTCCACCCTGGCCGTTGTCTAAAACATATTTATCAACGTGCTGAAACTCGCGGGCGGGCAGGGTTTCACCGACGCTTAATGCTTTCCAGATGGCAACATGTGCTGGCAGAGCTTCACGCAGCGTATCGATATACAGCTGTTCTTCATTACCATGCAGTTGCACTGCCGCCAGCGATAACACCTTAGCTTTGTCCACCACATCGGCAATATCGTGATTGCGGAACACGCCAACATACTGCCAACGGTGCCGCAGCCATCACTTCCTGCGCCTGTTCAACGTTGACGCAACGCGGTGATGTCGCAACAAAAATCAACCCACCGTAAATCGCGCCCGCGTCATAAGCTGCTTTAGCATCTTGCCCACGCGTCAGGCCACATACTTTATTCTCACCCAGCAACACCCGGCGCACGGCGGCGTGCAAATCGTCATGGGCCATCAACGCCGAACCAATCAGAAAACCGTTAGCGAAGTGGCTTAACTCGCGCACCTGAGCGTAAGTATTGATGCCGGATTCGCTGATTACCGTCACGTTGTGCCCCAGTTTCGGCGCAAGCTCGCGGGTACGGTTGAGATCAATCGACAAATCACGCAGATCGCGGTTGTTGATGCCAACGACCTTTGCTCCCAATGCAATGGCGCGCTCCTGTTCCTCTTCATTACTGACTTCGGTCGCACCCCCCATCTCCAGACTGTGAGCGACGGCGGCAAGCTGGCGATATTGGTCGTCATCCAGTACTGAAAGCATTAATAAGCAGGCATCGGCCTGGTAATAGCGCGCCAGATAGATCTGGTAAGGGTCGATAATGAAGTCTTTACATAAAATCGGCTGCGGGGCGATTTGGCTGACGATGGGGAGGAAATTAAAGCTCCCCTGAAAATATTTCTCATCAGTCAGCACCGAAATTGCCGAAGCGTAATGTTTATAAATGGCGGCAATGCGTGCTGGATCGAAATCATCACGGATCACGCCTTTTGACGGCGACGCTTTCTTGCACTCCAGAATAAACGCCGTGCGCGCACCCTGTAGCGCATCATAAAAATGTCGCCGTGCTCGGCTGAACCTCATTCTGAAAACTGGCCAGCGGTTGCTGCTGTTTGCGGGCTTCTACCCAAATCGCCTTGTCTGCGACGATTTTCGCTAAAAACGGTTTGCATCATCTAGTATTTCTCCTCTTTCTCTAGTAGCTAGCCCAAAAAAACGGGTATGGAGAAACAGTAGAGAGTTGCGATAAAAAGCGTAGGGTGGGATCCGCTAATCTTATCAATCAGTGCTATGGCATAGCAAAGTGTGACGCCGTGCAAATAATCAATGTGGACTTTTCTGCCGTGATTATAGACACTTTTGTTACGCGTTTTTGTCATGGCTTTGGTCCCGCTTTGTTACAGAATGCTTTTAATAAGCGGGGTTACCGGTTTGGTTAGCGAGAAGAGCCGAGTAAAAGACGCAGTGACGGCAATGTCTGATGCAATATGGACAATTGGTTTCTTCTCTGAATGGCGGGAGTATGAAAAGTATGGCTGAAGCGCAAAATGATCCCCTGCTGCCGGGATACTCGTTTAATGCCCATCTGGTGGCGGGTTTAACGCCGATTGAGGCCAACGGTTATCTCGATTTTTTTATCGACCGACCGCTGGGAATGAAAGGTTATATTCTCAATCTCACCATTCGCGGTCAGGGGGTGGTGAAAAATCAGGGACGAGAATTTGTTTGCCGACCGGGTGATATTTTGCTGTTCCCGCAGGAGAGATTCATCACTACGGTCGTCATCCGGAGGCTCGCGAATGGTATCACCAGTGGGTTTACTTTCGTCCGCGCGCCTACTGGCATGAATGGCTTAACTGGCCGTCAAATATTGCCAATACGGGGTTCTTTCGCCCGGATGAAGCGCACCAGCCGCATTTCAGCGACCTGTTTGGGCAAATCATTAACGCCGGGCAAGGGGAAGGGCGCTATTCGGAGCTGCTGGCGATAAATCTGCTTGAGCAATTGTTACTGCGGCGCATGGAAGCGATTAACGAGTCGCTGATTCAGCCAAATCGATGATCGGGTACGCGAGGCTTGTCAGTACATCAGCGATCACCTGGCAGACAGCAATTTTGATATCGCCAGCGTCGCACAGCATGTTTGCTTGTCGCCGTCGCGTCTGTCACATCTTTTCCGCCGCGTCGGGTCACGCGTCTTAAGCTGGCGCGAGGACCAACGTATCAGCCAGGCGAAGCTGCTTTTGAGCACCACCCGGATGCCTATCGCCACCGTCGGTCGCAATGTTGGTTTTGACGATCAACTCTATTTCTCGCGGATATTAAAAAATGCACCGGGGCCAGCCCGAGCGAGTTCCGTGCCGGTTGTGAAGAAAAAGTGATAGATGTAGCCGTCAAGTTGTCATAACTCTAGAAGCGGCCGCGGATTCGAAGAAACAGCGGCCGCGAATTCCAGAAATCATCCTTAGCGAAAGCTAAGGATTTTTTTATCTGAAATTCTGCCTCGTGATACGCCTATTTTTATAGGTTAATGTCATGATAATAATGGTTTCTTAGACGTCAGGTGGCACCATGGGAAATGTGCGCGGAACCCCTATTTGTTTATTTTTCTAAATACATTCAAATATGTATCCGCTCATGAGACAATAACCCTGATAAATGCTTCAATAATATTGAAAAAGGAAGAGTATGAGTATTCAACATTTCCGTGTCGCCCTTATTCCCTTTTTTGCGGCATTTTGCCTTCCTGTTTTTGCTCACCCAGAAACGCTGGTGAAAGTAAAAGATGCTGAAGATCAGTTCAGTA
+
1HHGDEDCBDDJ>=<=?=7+**,FJ==<7446>@=<94588EECIJ@>?>GCCDFDJHHCDBCCBD9@DDIJJJJI>?>?AA@JJJ<<<<AAJFGJJGJIJJJJIIEJHJJGC;JGJFJIGJGEDDGG=77;77::;;BABAJIDJBHJFEJEEHCC?03.-3JJIIJDJCBCJE====JIJFA@?@EEJ@C;889BIJGGJJJJHIGJFJJHIJHIHJCBDECCEEDGDJIJJGEFJJGJGJJJGGJHHJG3333JHHJJGBDCCB;;;<A>=>>0.-/)668=;:;7778:99:4))*114767<<;>BGEBD>??@:53././60.**,69944:::<=?AB=:::8/+-AB9987:;A@?>:<<?9888HJJGJJIJJJJJJJJJJIJHJFGFJHJFF7776=FDJGFJFJJFJJB@AAIJ;;83331101::8//;<?><==>JJJGJECCABABJJAFIFGEABCJA943::GDJJJJJIJGFJJJGJJJJJIJJJGIEE=64-))(.,/+())14660--/,,,,,,=ECDFJFJJADIJJJHJJGDJJJJJJIFIJJJGJ7777DDDDFFC=<==><<<=52262245CECCBCDBC@9999C:::;DEIJIGFIJHJJHJJIJHG?@=9JJJ???....3DDEFCJGCABBFIJC??A@BAA222343--./:66588:@C,,,,01123DDHIHHJEJJJJJJJFBA@B524217=?765/00----,,+*,-34:52CCFFIJGGABABJJECJC>>EDJDFI?<4127310.))>=?DCEDCBA<=99>>A=<@>=>@ACCJIGE><7./DEFJJEJJJGJHJJHJJIIJJH@?>>AA?;;;>BDJFFGFHJJJFEDEDB7223HG))))***,++-BJFGIDIICB@AEIJJGJJHIJJFEHIJHJJJHEJJ11001223334,++)*4:EFDGGEGIBEFFHFJFJFHHFCDGHJJJE>=>FGEBFIGFF?31101.,*))''./1)**+2222;;JICG<;;;;:==88.+***;<<<8778::??@EEDHJFDDCFFCBFFGIGIJEJJJJIECEHFJJDD;2222424+++,*&%%%'(&&##$$&()'&%&48BCCEF??><DD;;<=CBCCBD;:=93989401>JFHJJFJFIJIHJIHJJFEGJJHEHGJJHCE@<;<;;<=JDHEEB@>52020.--.///.756000-,,,3...006666IBCCFEGGEEDCCGDGGG@AAAJJGJHGCJIGJDBB;=645A??>AE@ED=>>>J@>>=<<==:742222/65556BDHGHIIJGJGIEA<<<:9:9::;DCBABBFDFHIEEGFJJGEIHJFCCCFHBCEDBBECEHEBAAADEA>?:,''(&$'&$&/(.3>FFJFJG=IGIJGDB==>>=>;>:A@9889989:;3;ACJFHHGFEIDDEC====EEDJIEIGF=;<=ABHGHCCJJFH>>?@GJE?A@?DBFGIEFJIEJJDCCBGFFFEDIJHIJF>DGHEEJCDCC@AAAADB?ABBDDFGBCDDGFDEC?EB=>@EEAAEEFDBEEJDDCFDECIB@>?@AGIGGJBBECGEHFGFFEEBDCDCDGDFFACGHC?----622375431)(((277547743*)))+)(((*%%$%0)&&&)05<=?FGAAB@JA>;..,/00FDJJFJIJEFHIBGJJEJJFHGFA@<8D?BBEHHIJJJGCBBCJJD7777?AAABAEFGJJHJJJGHHHJICEJJHJJJGJIEGHEIJJFDHIJHFCEEDIDCCFJFCDE@B:;;84447FFHJDEJFJIGHJJJIHH6000>?AAHHHFJFHJJDG====IJHHCFJJ@@ABB..,,+(*0177????;;;=>=?BFJIIJJJJJJIHGJJJJJJIJJJFJJJIJJJJGJJJJEEJJJJJFJJJFJJIHJDEJDHJJJJHJGJHIJJGJJEIHFJJEJGFGIJJCAGBCJJJEFEDIJGBCFB;:95+++,>9889J&&&&--.<@JJJJGJGJJJJJJHJC><<>>>>HJHHIGJJ@JJFFJJGJJFJJJJJJJJJJHHFGG?2077DEGJJ7777DEEE??>55;:775755D;999EI>DIIJJHJIIJJJJJJIJHJHGDIJFGJJGJJFJJJJ2222:<:=;<CCJJHJJJIJJJHJ<<<=JJJJGJDDDDJJHJGJJJJJJHJJGJJJJJGJHJJGJGJJGGJJFD>>>=<88CAGGJJGJHFHHHEJJIFHJJBCDCGJJIJJIJJF;:::868?<<=<<ACFF<;;=:::;FCGIF;:::<<;J=0-,'(+***38==@C77877:><A=<;<<::>>JFICBCIJJHHJJIHFGHJJIJJJIJJJJDGHJJJJGGGJEIC?@<<>8<?BJHJJJJHJGJJJEIB@ABGHJHGJJJGJJJHJEIJGCBDHGGJI>>>>EFFCAGGGEHECGCBBC@ABEJJJGIEIGGJJJJHJFJJHJDJGGGJJECIIJJDDDIJEHIJHEDFEJ@***:84476;88=?BGGEC??B@B==>=DABCBFAA@AHJGJJJEJJEFFDHCCJHGDEFHGFGJJJ?>>?<:::<<4343+-()+*'''566659BCBIJEGGJJJJJIF8889JJJJJJJJJJJJJFGFIJIJJHJJJHHHJJIGJJHJDBCA==8788JJIJIJHFJJJHBIJFCC@4(%$$)$%9999HHIJHJJF@@ABF888FB<<;76889>BFIGFHJJDDJJJFJEDD:975411135*)%%**///.--(-../C@@CB=;;;=8887<=EJFF@??>BCBDFGEJHBGECCC99::FFJJJJJJJHIDFCA42DIGJJJFJEEEACDDEJJEEFBGJIJJID@@@CEFIIEJFGJHHJJJHJGJHJJJ====C4-*+'&&&)07969BGJJEF@0255A>=JHJDJJHGJHDJJFDCCC6//726=97>D;:2.--.67445=BEHGJJHJIIIJJHJHJJHJJJIIIBDFHJFEEJJJJJJJIJJJFJEJGJJGHJIJHFIHJHJJJIJJDFF'22485/.//10/,,'(3>A?=;;<>HJJGEJJHJJGHJGJIJHJDA@B?>@:8<<@EEDD@B>>BD8889A@FB6688////0'%%*77>?<>=>EFEDB@@7<9679:<<GEBG@AAHF=ECCFFDHGJEGHGJBBFJEDCF66664650))39HJJGIHI=<9.--.(()..)))(**(779:;@CBAABFCJEJ@??@CJJFGJJJJJIJGJJJJHHFDGHHJJGJHJJJFJJAHJJJHJJIJHGJJJJJJJJFF8665622///=>GGCGEJJGJJJIJEA@FCCHHJHHFHJHJJIJJB<<<FJHCACBFIBFECJFFJJJJIJJFJJBCEIJJFDBBAIA@@??HJJIJJJJJFEHEJJJJJJDDFG1111=:;;543471/)%$%)*,)))))2223GEB<<<<EHGJJGJJJJGIJIJJIJIJIJJHJJJJJJGJJJJJB>>>4334ADB<<<JIJJJIJHHJHBBDDHJJJJIIDEJIJFB???EE,,,>8?@DFJHJHHJIJJJJJIJJJIJJJIIHGGHHA:@ABJJIJJJHHJHJJJJGJGGHGJGJ;;;:<;:<;;;:BDCB@BBG@AACIFC32239@@=>>>F7777;::<?@??BA?==>JJJFF@@ABDDGEE@>@@EECEECDCEIGJJJJJJJGIJEGDFJJEFEDEGEEHJJJJGJGCBAAC962260,-43373000DFFFEJD<::;DCGCBFC>?-,,.4/,)**6378=>>?:::;A>>?AGGEDJIG5555JHJJJJJJGHJEJJJJJIGJJJDJJGIGJFH=<<<JJJJGGJ?FHIJGJJFJHJJGGJJD7430+''),,,./9:CBEGJGIIJJGJCACAGDFGEIHGIIJJIJAD?=<<87667EHJGJJJHJJFJGJJFJGJJJEGJJJICDIGIJJJJIJIHJJJGIIHJHJJGFECEDDGCF>44:<JHHJJJFGE>C@ABCDFBJJJHJIJJJJJHJJJJJJHHGHJJJJJHJ?@?>A:987767<>AHEFHIJJIJJIJJGHJEE55>==;GHJHJD54.+A=>HGJHJFJHIJJJGJJJJJ<:/*+++-/1:?JHFGDDDHGFJJJJJJGJIJGG221.....5<@A<==7443.---?GJHJIJJGJJHGGFJJGFDDGGJGJHJJJJDIFHH@FDA>@HHJJJJJJIJIHEJGJJJJJEIHIJJJJJJJJFJJJJEC533101*('''/''>==?JEJEJJJJIJHJIJIJJJHJJJIJJHJAAA>=769<:;22HGFHGCGGJ@5)))*EHDCJGEJGJGDDECGEBBBBECFIIIJJJJGGJIJHJJFIIJJIGJJHJJJGJJHIIGGJJEGFDGDJIJBAA:;0/0DEGIJ?ABAIIJHJJIIGI0..-../>=JHBJHJJJJJJJJJFH)((6(&%%%&&('()*++*++(*&$##$$$#&'())*,-.1167567DGJGFJHFFEHJJJGFJHIJJ6666DEHHJJGJJHJJFJJFJJJJJJGJCCJGDEGJJJJJJGIJJIGJJJJGJJJJJED??:11/052AADABFECDAA@BJHJCEJIJGFJJJJIJJJJJGFJGEJJJJJHGEFB<=><=CIHJ@/+*,03<ED?;:;?DFIJG;<;;DCGIEHFEJFHGFIGFCEGJJJGF:99:JJJICFJEJJJJJJJJJJJJJJJJIDJJGJAAA@FJIJGJJJJJGFGJCCDFBBJJGFGJJIJJJIJJJJAB?AC:GFIFJIIEHIJJJJIJGJJJJJJJIEGBC65FCEHJJIJJJHJJJJJIHHJJFHJJJJJIJEEJJFJFJFGHEFJJJJB268:>E@A@AF@JEB@999:JIJJB>??EHJJHIHD==>GGJDDHE?79921''''2,766223A?@?@EGHJIJIJGJJJFJGDGHJEGIFJJJJFHI>>++EBDFCDGGGFJHGJJJGIIHJJFCAA?>9::?A=<=<@?@ACJHEJGJFJJHJFJIJJGJJEJJH?<<<BCDC@DDIJDCDB??))))77;;2121DCJ?>?7211122111/*+,+1138117JFHDBCC==<;?<?>@FBDCJFEEGD?@CCCDFGGJJHJJHJFJHJGHJBEEHFCDCFEDBDJIDFB;@ABHB@CGHGJIFJJICABAFECEIIHEHJJJJJJJJHDDFFJGCJ85579JIJJJFC9898BAAHCCAAEDGGJJ766554.+)&'&($&(&&&+)&%&%%&%%&&'((),778<7776;87:4477>:449?C?AAADC;<<<>>>?IIJJJJJJGJJEJIJJJJGJJJJJJJJJJHJJHJJIJFFGGDAA<:223<@ADGDFIDDBDCCBACDEIHHJEEC<<753(($$%%&'''%&%%&--.0/;=>FHHJGE=4299ACCGFHJJIJJJGIHJJJJJJJJEIGJGJHECGFHDEHJHFGJGJJJB@@@?>?EGDC==>EGFJDJJJHJJJJJJGJJJJF4444JEGEA?<<8'&((*,00'''(458;JJHEA@AA;8::==3211,.+.77??BBDCC7EDFJHJJGJJ:4237:0/222.--)&&&*>A@BJIIIDJDEJJJHDCFIFGA?<<>?HG?>?@:95+))*,333ADGJIHGDCFGIECCCGDG0.,+'(3*478777:67@ACJHIDD88@?>8::=::@ABFEGFJIJIJFHJ;75---FDJJJJJJJJHJJJJGJJJJJFJHJEIHFIGJJJIJIJ?>>>F<<0,,000=;<<=IEJHDCJFJHGIGJJHJJJJHC?DCFIJJIJIEJJHJJJJFJJJJIFJHJJJEEJJFJJJHHGFFDE>=:;<999455>@?>@CJHHJHHHJJJJJHHJJJEJJFGJJHJDHGJJJJJJIJJJGIGHDEDFGJJJJJJJIJJJCFEGGGFIAG@67?581+3-+/2/-)))''''6,+*+-)(((+****+.5-.@BCGGJJJJJJIEHJHHJJJJJHHJFGJIEJD;8632,&%%&&'($#
@Glass_T7V_7_D3_12_4_25
TTTATCAAGCGTTTACTCAGGTTATCTTCTCATGAGCGGATACATATTTGAATGTATTTGAGAAAAATAAACAAATAGGGGTTCCGCGCACATTTCCCATGGTGCCGCCTGACATCTTCAACCATTATTATAGTCAACATAACCTATAAAATAGGCGTATCACGAGGCAGAATTTCGGATAAAAAAATCCTTAGCTTTCGCTAAGGATGATTTTCTGGAATTCGCGGCCACTGTTTCTTCGATCAGGCCGCTTTTACGTTATGACAACTTGACGGCTACATCATTCACTTTTTCTTCACAACCGGCACGGAAATCGCTGGCAAATCCTTACCCGGTGCATTTTTTAAATACCCGCGAGAAATAGAGTTAATCGTCAGAACCAACATTGCGACCGACGGTGGCGATAGGCATCCGGGTGGTGCTCAAAAGCAGCTTCGCCTGGCTGATACGTTGGTCCTCGCGCGGCTTAAGACGCTAATCCCTAACTGCTGGCGGAAAAGATGTGACAGACGCGACGGCGACAAGCAAACATGCTGTGCGACGCTGGCGATATCAAAATTGCTGTCTGCCAGGTGATCGCTGATGTACTGACAAGCTTCGCGTACCCGATTATCCATCGGTGGATGAGACTCGTTAATCGCTTCCATGCGCCGCAGTAACAATTGCTCAAGCAGATTTATCGCCAGCAGCTCCGAATAGCGCCTTTCCCTTGCCCGGCGTTAATGATTTGCCCAAACAGGTCGCTGAAATGCGGCTGGTGCGCTTCATCCGGGCGAAAGAACCCCGTATTGGCAAATATTGACGGCCAGTTAAGCCATTCATGCCAGTAGGCGCGCGGACGAAAGTAAACCCACTGGTGATACCATTCGCGAGCCTCCGGATGACGACCGTCATGATGAATCTCTCCTGGCGGGACAGCAAAATATCACCCGGTCGGCAAACAAATTCTCGTCCCTGATTTTTCACCACCCTGACCGCCAATGGTGAGATTGAGAATATAACCTTTCATTCCCAGCGGTCGGTGGATAAAGAATCAAGATAACCGTTGGCCTCAATCGGCGTTAAACCCGCCACCAGATGGGCATTAAAACGAGTATCCAGCAGGAGCGGGGATCATTTTGCGCTTCGGCCATTGTTTCATACTCCGCCGTTCAGGAAGAAACCAATTGTCCATATTGCATCAGACATTGCCGTCACTGCGTCTTTTACTGGCTCTTCTCGCTAACCAAACCGGTAACCCCGCTTATTAAAAGCATTCTGTAACAAAGCGGGACCAAAGCCATGACAAAAACGCGTAACAAAGTGTCTATAATCACGGCAGAAAAGTCCACATTGATTATTTGCACGGCGTCACACTTTGCTATGCCATAGCATTTTTATACCATAAGATTTAGCGGATCCTACCTGACGCTTTTTATCGCAACTCTCTACTGTTTCTCCATACCCGTTTTTTGGGCTAGCTACTAGAGAAAGAGGAGAAATACTAGATGATGCAAACCGTTTTAGCGAAAATCGTCGCAGACAAGGCGATTTGGGTCAAGCCCGCAAACAGCAGCAACCGCTGGCCAGTTTTCAGAATGAGTCAGCCGAGCACGCGACATTTTTATGATGCGCTACAGGGTGCGCGCACGGCGTTTATTCTGGTGCCAGAACGTCGCCGTCAAAAGGCGTGATCCGTGATGATTTCGATCCAGCACGCATTGCCGCCATTTATAAACATTACGCTTCGGCAATTTCGGTGTTGACTGATGAGAATGTTTTCAGGGGAGCTTAATTTCCTCCATCGTCAGCAATCGCTCGCAGCCGATTTTATGTAAAGACTTCATTATCAACCTTTACCAGATCTATCTGGCGCGCTATTGCCAGGCCGATGCCTGCTTATTAATGCTTTCAGTACTGGATGACGACCAATATCGCCAGCTTGCCGCCGTCGCTCACAGTCTGGAGATGGGGGTGCTGACGAAGTCAGTAATGAAGAGGAACAGGAGCGCGCCATTGCATTGGGAGCAAAGGTCGTTGGCATCAACAACCGCGATCTGCGTGATTTGTCGATTGATACCGAACCGTACCCGCGAGCTTGCGCCGAAACTGGGGCACAACGTGACGGTAATCAGCAAATTGCGCATCAATACTTACGCTCAGGTGCGCGAGTTAAGCCACTTCGCTAACGGTTTTCTGATTGGTTCGGCGTTGATGGCCCATGACGATTTGCACGCCGCCGTGCGCCGGGTGTTGCTGGGTGAGAATAAAGTGGCCTGACGCGTGGGCAAGATGCTAAAGCAGCTTATGACGCGGGCGCGTTTGCCGGTGGGTTGATTTTTGTTGCGACATCACCGCGTTGCGTCAACGTTGAACAGGCGCAGAAGTGATGGCTGCGGCACCGTTGCATGTTGGCGTGTTCCGCAATCACGATATTGCCGATGGTGGACAAAGCTAAGGTGTTATCGCTGGCGGCAGTGCAACTGCATGGTAATGAAGAACAGCTGTATATCGATACGCTGCGTGAAGCTCTGCCAGCACATGTTGCCATCTGGAAAGCATTAAGCGTCGGTGAAACCCTGCCCGCCCGCGAGTTTCAGCACGTTGATAAATATGTTTGACAACAGGCCAGGGTGGAAGCGGGCAACGTTTTGACTGGTCACTATTAAATGGTCAATCGCTTGGCAACGTTCTGCTGGCGGGGGGCTTAGGCGCAGATAACTGCGTGGAAGCGGCACAACCGGCTGCGCCGGACTGATTGAATTCTGCTGTAGAGTCGCAACCGGGCATCAAAGACGCACGTCTTTTGGCCTCGGTTTTCCAGACGCTGCGCGCATATTAATTCTGCGTGGCGCCGCTGCAGTCCGGCAAAAAAGGGCAAGGTGTCACCACCCTGCCCTTTTTTCTTTAAAACCCAAAAGATTCTCGCGTTATGCAGGCTTCCTCGCTCACTTGACTCGCTGCGCTCGGTCGTTCGGCTGCGGCGAGCGGTACTAGCTCACTCAAAGGCGGTCATCGAGAGGTTACATTGTGAATCTGTTCCATGGTGAACAGCTTTGAATGCACCAAAAACTCGTAAAAGCTCTGATGTATCTATCTTTTTTCACCGTTTTCATCTGTGCATATGGACAGTTTTTTCCCTTTGATATGTAACAGCTGGTTTCTACTTTTCTTGTTAGTCTTGATGCTTCACTGATAGATACAAGAGCCATAAGAACCTGGGAATTCCTTCCGTATTTAGCCAGTATGTTCTCTAGTGTGGTTCGTTGTTTTTGCGTGAGCCGTGGAACGAACCATTGAGAAATAATACTACTTTGCATGTCACTCAAAGTTTTCCCTCAAAACTGGTGAGCTGAATTTTTGCAGTTAAAGCATCGTGTAGTGTTTTTCTTAGTCCGTTATGTAGGTAGGAATCTGATGTAATGGTTGTTGGTATTTTGTCACCATTCATTTTTCTCTGGATTGTCTTCAGTTTGGGTACGAGATCCATTTGTCTATCTAGTTCAACTTGGAAAATCAACGTATCAGTCGGGCGGCCTCGCTTATCAACCACCAATTTCATATTGCTGTAAGTGTTTAAATCTTTACTTTATTGGTTTCAAAACCCATTGGTTAAGCCTTTTAAACTCATGGTAGTTATTTTCAAGCATTAACATAAACTAAATTCATCAAGGCTAATCTCTATATTTGCCTTGTGAGTTTTCTTTTGTGTTAGTTCTTTTAATAAGGCATTTATAAATCCTCATAAGAGTATTTTGTTTTCAAAAGACTTAACATGTTCCAGATTATATTTTATGAATTTTTTTAACTGGAAAAGATAAGGCAATATCTCTTCACTAAAAACTAATTCTAATTTTTCGCTTGAGAACTTGGCATAGTTTGTCCACTGGAAAATCTCAAAGCCTTTAACCAAAGGATTCCTGATTTCCACAGTTCTCGTCATCAGCTCTCTGGTTGCTTTAGCTAATACACCATAAGCATTTTCCCTACTGATGTTCATCATCTGAGCGTATTGGTTATAAGTGAACGATACCGTCCGTTCTTTCCTTGTAGGGTTTTCAATAGTAGGGTAAGGACGTGCCACACAGCATAAAATTCACTTGATTTTCATGCTTCCGTTTGGCCTGCCAATTGAGATGGGCTAGTCAATGATAATTACATGTCCTTTTCCTTTGAGTTGTGGGTATCTGTCAATTCTTCTAGACCTTTGCTGGAAAACTTGTAAATTCTGCTAGACCCTCTGTAAATTCCGCTAGACCTTTGTGTGTGTTTTTTTTGTTTATATTCAAGTGGTTATAATTTATAGAATAAAGATAAAAAAAGATAAAAAGAATAAATCCAGCCCTGTCTATAACTCACTACTTTAGTCAGTTCCGCAGATATACAAAAGGATGTCGCAAACGCTGTTTGCTCCTCTACAAAACAGACCTTAAAACCCTAAAGGCGTTGACACCCTCGCAAGCTCGGGCAAATCGCTGAATATTCCTTTTGTCTCCGACCATCAGGCACCTGAGTCGCTGTCTTTTTCGTGACATTCAGTTCGCTGCGCTCACGGCTCTGGCAGTGAATGGGGGTAAATGGCACTACAGGCGCCTTTTATCGATTCATGCAAACTACCCGTCATCCGAGAAGCCAGTCACGGGCTTCTCAGGGCGTTTTATGGCGGGTCTGCTATGTGGTGCTATCTGACTTTTTGTCTGAGCGGTTCCTACCCTCTGATTTTCCAGTCTGACCACTTCGGATTATCCCGTGACAGGTCATTCAGACTGGCTAATGCACCCGGTCAAGGCAGCGGTATCATCAACAGGCTTACCCGTCTTACTGTCCCTAGTGCTTGGATTCTCACCAATAAAAACACCCAGCGGCATACAGCGTTCTGAACAAATCCAGATGGAGTTCTGAGGTCATTACTGGATCTATCGACAGGAATCCAAGCGAGCTTCTGGTAGAACTTGGTCTGACAGTTACCAATGCTTAATCAGTGAGGCACCTATCTCGACAATATCTATTATTCGTTCATCCATAGTTGCCTGACTCCCCGTCGTGTAGATAACTACGATACGGGAGGGCTTACCATCTGGCCCCAGTGCTGCAATGATACCGCGAGACCCACGCTCACCGGCTCCAGGATTTATCAGCAATAAACCAGCCAGCCGGAAGGGCCAAGCGCAGAAGTGGTCCTGCAACTTTATCCGCCTCCATCCAGTCTATTAATTGTTGCCGGGAAGCTAGAGTAAGTAGTTCGCCAGTTAATAGTTTGCGCAACGTTGTTGCCATTGCTACAGGCATCGTGGTGTCACGCTCGTCGTTTGGTATGGCCTGGTTGGATTCCGGTTCCCAACGATCAAGGCGAGTTACATGATCCCCATGTTGTGCAAAAAAGCGGTTAGCTCCTTCGGTCCTCCGATCGTTGTCAGAAGTAAGTTGGCCGCAGTGTTTATCACTCATGGTTATGGCAGCACTGCATAATTCTCTTACTGTCATGCCATCCGTAAGATGCTTTTCTGTGACTGGTGAGTACTCAACCAAGTCATTCTGAGAATAGTGTATGCGGCGACCGAGTTGCTCTTGCCCGGCGTCAATACGGGATAATACCGCGCCACATGGCAGAACTTTAAAAGTGCTCATCATTGGAAAACGTTCTTCGGGGCGAAAACTTTCAAGGATCTTCACTGTAGATCCAGTTCGATGTTAACCCACTCGTGCACCCAACTGATCTTCAGCATCTTTTACTTTTCACCAGCGTTTCTGGGTGAGCAAAAACAGGAAGGCAAAATGCCGCAAAAAAGGGAATAAGGGCGACACGGAAATGTTCGATACTTCATCTCTTTTT
+
&'(,/('''.)))),,))),,*0++200084454333??CBIHBCDBFHEJGJBE222-***/35><>::=<,,,-'''4=:;-9,.443322229@8-?.--,1/&&&&'''%'%$&%%&&869::==:>***&%%$&($$,,01104DGD6556FEHHE;;::EFFHCC@;<;7,)&'-05458=>>===<CJJGJJFHFC>::76000166-,,/9898,+++./.,-..003+**()))$%%(''*****))3459ACDJHFCGFJJJGFIJHDFJJJGJJJJEAACCJHCB::;DGFIBCA?>*''(*'&$$$$$$##$%$%&&&&&*)*)----.03<C@A?AC@10(&&&555;90//147***+)((2+***532228=;;BDDJACB@AA?AB>>>100122127=?>A@AABD9777JEE5-*++*129<JJ<JHJHD@::2(,--0/,,/56433352428557C;;@@IDG@@GJIJJJJJII<FCAB743@?@BJJEIEICAEABDCHHHJGFJJIJIGHJJFHIJCCBCJJJJJJEIFJ@;:<IHJFFIHJGEHF+***2''''....122@AACCEF61/0*)(&'',22AA<>=>?EGEGJJHHJCC@=2.,)'+++17377611128;01FJIJGIEAA@@JD==<<A1112DEFJJDCBADIIHGJJJFJIDEAA@==>>>=)))'1+(0>??37>4+--AJJFJJFBBCI7428:=?GEGCFJHJFGHJJGGIJGJJDJJGJ?>>?@55ADDJIFFGHHG4335773223369E985765556JJIJHJJJJJIJJJHJJJJJJJD@FJ=<<<<@<<>?BJCACEHJCBAB>=;:88EFGGJGJJIECCAB3333?><<>JJFJJF9999--)***.>?>>=>JGB=<=:<=DCBDG<==2115600,**++5:433326<=@CJ@DA:@66>?BDFJJFJJJJJEIFBB@BB++++*))(('-11:9799:=:::;CGEDCG@=B<:=>?>BB=GEAAB2225(((',-..(((-+**+*''((02<;<CEHA1000222=@>67646634512223/00323421..../&%%%)+-.)))*/,,,'&&+BABIHA?@@>@:9==5&&%',1*'''('*/13324-54*))')((&%-08<2;:::?@JGEFC@---->>BADDDJ=;89<<??ECB2111JHJJJHJB6HEJJEJDFE<==<@<;687;955--JGBBE?DABABBDJJJE@?@?JJJI?>G>>>=B??479:555598440019>CFIJJFJJJJF:::>;9888:<ABDCBA6555==>AE;877''''JA@JHFFEBAFFHCBBDJJJGGJIDJJIHJJHJFJJFDB33334>97(&&%+,&&&((****+,-2676+++,>>?JGIEEEJFD733-/--'&''57@CEEC;;8::?JHJECJADDJICA@BB'&&''))((()9>=:A>@EJIIJJGE?55;>AGCCB;;JJJGGFFH766944<66*))*345DGGCC@@A96562-320''''2=A?>>AJJFDFDIFJJJHGIEJJDD+++*FF8765540(('&&%%'/21010//.-.,***173---7<AA@DC>;:;=HGFGDEIHFFDEJJJJJJJBA4--.4+$$$'&&(('((=>@GCDFDGJ??<:;AJ@FBEE??@7;4))))=:;EBA@ADCJEEDCDCJJJJIJEEJGGEEGJJJJE@:99,-+,23339FFE??@?((($$$'(()(((?*))0897+(((''-.)())65..+))(('(%'('().)()7FF<:98:<>=>?>DEEJEBB945<=>D;,,,,+8/,9?:>>@?G?>?ADGJGJECE90.,-.((('*-*+,6::=?:::;>=>J@<;;B9;667DJGIJJEFFCCDIHFFFDJEEHFJGFJJJJGJJ???555589+++,;ABEDCE;50/-,&%%#$&&'.5)))0002314345249?AJGJIJJEHHJJJJJJJDDA))))31/0128=;;<:9779;C555('''9>7778888A@;;;;F8(%%&&/---+*,,,,-DCJCEFFCJFACJFIJGID:77?A=HCEFHHCD5553555?;<;''''**+)((+('''(*19;B@76669;../.2002;<?=22123-/@CF>==>EFHJFHGFJIHJJJEBBJJ>>>:7337?>>=@C=<=B:;@@CDBBECFFJEDBAABDE?>8788:=?A=<;9,--+349++(('',,,)*(37<ACCB?>@@>??@GJJIJIJGGEGJJA@@@B:B;;999...0)('%''(%%%)97677>87./53700-''''5?CFHJHFGHJJJJBCBCJJJGJJJHJJGED=:((%&1**)/33<>><76'=A:333.&%'()/+,/;>=<=775CDDECGHDGJFBDAC<443-&+9>>=8533;=77EJHJHHHJJ??><;;221.-,)*'&&'&(''99=<B@BJJJGIJJJHJGJIEJJDCDDJJJJFFD===>JCFF?<=?C>@A:::>FDA/7667:BIIIJJJHIEJGJJJII-,,,5JHBB===7425899@;=892124:;;=JJEFGHHJJEGDJFC653+++:;;.,,,???AA@F>9:HBBAEIJHJGFJJJIIECGDJJJJGJJJDIFEJJGJHIIJECFEBCFJEGDDDCFFCDFJIJJIFFFEJIA@?@;;10050129;;==@A><:755689++)112*112112(1004,,,*&(((:66E?778JDAAA>;;;<C<9:>@EDA@@AEA43399??CFFDA<=>>JJFFCGFJC@?AJJEIJJFJGFHJH?==/..*(*(&$$$$$$%&&%%%&&&&&(.4:,,,JJJDJFJEFIFGGDDCFFBCCDIJC@=8,,+8@665*'''--,+')*12.,+%&$$&&,.**112122=CC@=2..0+,+.)%%*3568BBB>;;.-+->=334334DIJJGJ>>==BB?@30001811=GDFHJJJDB@:*))&%'&''>>FFEB@;0.'(('+678@:-')ABJEDHGJJJJBA@>BB??88869AGGJIIEEFGJJJJIGJJJJHIJE=<::>>777>8)()6557>@'&&&'-.4466;<779>:878/*=?31=>>:.GHBA=<764&&$%##$(*),..1/71&&&(88354&&*&*ACC@>==?A@EJIDFDGDH866CFGEC>322027:'&&**))((*2***+67;:-,,-038>CAAD@EFBC@?ACCCCFJGEJFJFJ=EDBAA<;981///*)0*,,,-0)&&&'(''/)&&&)11&&((86:<?GHE6662--/5..-2...,546DJJECDC<<<;@@@BFJJFJJFCFDD@FGGCDGDGFDJHGJ?<;;>A885001141999<;<---*>>>@FGDGDDFJJHJJHJGEJD=433347101(()00.<=866656>43..,'&%&%%%(&$%)((.')((''''&&((?=CCBFGEDHEJGGCDED5555JCBHJFIJ655666433366;::;>4445@1-)())<;;ABFJFJCEFFGCFGDBDE@A?@@?>@CBA?=DAA::99220/1*HFJEJGJFJEHIFIGJDJ?JDJJGJFFFCBA9657998BFJJJIJJGEEEHEA@BB<=<:><99'''*4''A>FBADFIJJJIGHJJJJEJJFGCEEJJJFJED-+*+.8<511>CDEFCB=22A444422/)$$$#$#%'&&'(*455552224*'(FEIG?JGFEJFDA==AIJEGEF3336732+(*(*)((-.@AFCJGEABHCJJJJJJEJEFJGJHIJDAA665@@DHJJGFJ?A?67BCCFJFGDCCECB:;88::::=9+)),,//.00/329DECEGFEB?>;;:@C??CGDAA>A//88JEEBJJJDHFJFJFEJJD@C<;<8:IDD?A;998()&&&&'(%%$%3/.-223AHDJJJJ<<<<;@JJJEDDDHFFFH?:8?B/.:;0///8:;<=<BJJFHDC211222>=DGFGIGFJJJGHJJH?==>JB?A?><<=:>A@;;9E>E>==EJEGI=;:<***'''+*&%&$&%%%'5@:DDCBCDGJGHHJJH63332,'%%%&&)((*1.)($$%)%%%&*+11-047:420-&$%&&&&(()+7?AECDCEEFC@?=6326AB?=:@EBBBCCGJHCCE;9/...****4,+(&'(-121078*774556;<0---/++02:26430/059:AD989:FDFDJGEJJEDGDF?C76358*@<BB;CJJFGIDHGHGJJEJEFJIJJIIJEFHJFFJJJHDCCB8558><<DDJJJHG<667<;=?..0103532(423986..'');AA@>=?BDE<<75:;9111345++**('%&%%&&/99:54.--.0/(()678.***+444597754004>B7645468/2788988)'&''%$%%&&&&)33899=///0:6577?EGBCDBCD==;9=61/68:;:8:32:=@DCEJJFHFHHHIEJIJGFHGJJHJC??5476BDJHJIJHGFFFJGJJFGJFJGDHJDDIF=<<<JFHJDHFE>@@JEE;>??AJE8889D???>?A=+5333@)(()9.,,,.*'''+()++')&%&&(&'&'*'+-++++246665>C55302;@JEJIGIC@==?GGGJJJIFJFGIGJFFIGJDE@??>@32778/+'&&',(**4511/,***2,9<?87>A??3::=BAABI;::+))))///0.--*49<=;===8889>DDCDCGJGJJGHJJ@>;.))('''(6=BFD?@@?J@??>EJJJJIGJJJGID?IEJJEDJDJDCBC?;<?F663355641-/43..-97:=:87898000.0-'&')&'+799773/.3//0/1///A@BGGHJHFD=:779>A>>555&%%&((()*%&&(*)('&&%&&'&%$$$%%%((*-(&&'&()(...788D@???FFCCFIJDFGHJHJJJJJHEJJJGB@@@GE9+*+''').(('''$()')-/::;<JJFGCHD;<<<988897887?;<=>F==21/.,+++*+38=44275,+)+2../-1223:DHJGFJJIGJJJDJF6677JF<?8667:JIDFJDJIJJA?@@BCE8A7228(')))-,,--)**272356=?@@7767801/0*)())))('',;=@A??A?CJEDEGJJE>>?CEDFJABJJJJJJJIEA=<?;7:1,,('()06522)&''+/0023234;9:::F@?>@ECBFDJJJJGJIIHFGDFJJJEJJEGJIJI8667CGGGEJJJIJ?<<<>D;9;:>?@F;;;<<)))'&%$$$$$$%&%&2=FJGFGE@A55556556=4023424++')('(*++AEEHDG@?111EEDD@@@AC>>??<96+()23/.....//0/././---7>CEEBDEFAA@??>9644<C0);@ADIJJJJFJDAB:::111''''<77787>AC=<<;??CE21111:61)))*+344@????DD:88DEFJIEJJ?=<=>>=2'&&')((%%%656669AA;9BDFGGIJJIJGGJJEJDDEBFD@@>>E9DJD>FDFGG;;:=D?BCDB=?>>DDAHJHE5323../&&&)/129///JGHDDD???@HFFJJGIJJJHEIJEJ>767GDA??CE;>5523546;;00.(***,1(%$%).***+-)))*0)&&,,,)+++-/2<3222599::97766'011<=7666:42128<<>>?@@?322321005HECDHHDEGIJFJGJJJJHHJJHEBJC>>>>?CJJJB>EC9,,,,?=932230../79'''%$$$$'&%$&.'((-/2/,
@Glass_T7V_7_D3_12_4_26
ACGCGTGACTGAAAAATGTCTGACTAATCACGGCAGAAAAGTCCACATTGATTTACTTGCAGCATGCTTGTTATGCCATAGCATTTTTATCCATCAGGTTCACGGATCCTACCTGACGCTTTTTATCGCAACTCTCTACTGTTTCTCCATACCCGTTTTTTTGGGCTAGCTACTAGAGAAAGAGGAGAAATACTAGATGATGCAAACCGTTTTAGCGAAAATCGTCGCAGACAAGGCGATTTGGGTAGAAGCCCGCAAACAGCAGCAACCGCTGGCCAGTTTTCAGAATGAGGTTCAGCCGAGCACGCGACATTTTTATGATGCGCTACAGGGTGCGCGCACGGCGTTTATTCTGGAGTGCAAGAAAGCGTCGCCGTCAAAAGGCGTGATCCGTGATGATTTCGATCCAGCACGCATTGCCGCCATTTATAAACATTACGCTTCGGCAATTTCGGTGCTGACTGATGAGAAATATTTTCAGGGGAGCTTACCGTTAGCCCATCGTCAGCCAAATCGCCCCGCAGCCGATTTTATGTAAAGACTTCATTATCGACCCTTACCAGATCTATCTGGCACCGCATTATACCAGGCCGATGCCTGCTTATTAATGCTTTCAGTACTGGATGACGACCAATATCGCCAGCTTGCCGCCGTCGCTCACAGTCTGGAGATGGGGGTGCTGACCGAAGTCAGTAATGAAGAGGAACAGGATCGCGCCATTGCATTGGGAGCAAAGGTCGTTGGCATCAACAACCGCGATCTGCGTGATTTGTCGATTGATCTCAACCGTACCCGCGAGCTTGCGCCGAAACTGGGGCACAACGTGACGGTAATCAGCGAATCCGGCATCAATACTTACGCTCAGGTGCGCGAGTTAAGCCACTTCGCTAACGGTTTTCTGATTGGTTCGGCGTTGATGGCCCATGACGATTTGCACGCCGCAGTGCGCCGGGTGTTGCTGGGTGAGAATAAAGTATGTGGCCTGACGCGTGGGCAAGATGCTAAAGCAGCTTATGACGCGGGCACGATTTCAGGTGGGTTGATTTTTGTTGCGACATCACCGCGTTACGGTGCTGAACGTTGAACAGGCGCAGGAAGTGATGGCTGCGGCACCGTTGCAGTATGTTGGCGTGTTCCGCAATCACGATATTGCCGATGTGGTGGACAAAGCTAAGGTGTTATCGCTGGCGGCAGTGCAACTGCATGGTAATGAAGAACAGCTGTATATCGATACGCTGCGTGAAGCTCTGCCAGCACATGTTGCCATCTGGAAAGCATTAAGCGTCGGTGAAACCCTGCCCGCCCGCGAGTTTCAGCACGTTGATAAATATGTTTGACAACAGCAAGGGTGGAAGCGGGCAACGTTTTTGACTGGTCACTATTAAATGGTCAATCGCTTGGCAACGTTCTGCTGGCGGGGGGCTTAGGCGCAGATAACTGCGTGGAAGCGGCACAAACCGGCTGCGCCGGACTTGATTTTAATTCTGCTGTAGAGTCGCAACCGGGCATCAAAGACGCACGTCTTTTGGCCTCGGTTTTCCAGACGCTGCGCGCATATTAATACTAGTAGCGGCCGCTGCAGTCCGGCAAAAAAGGGCAAGGTGTCACCACCCTGCCCTTTTTCTTTAAAACCGAAAAGATTACTTCGCGTTATGCAGGCTTCCTCGCTCACTGACTCGCTGCGCTCGGTCGTTCGGCTGCGGCGAGCGGTATCAGCTCACTCAAAGGCGGTAATCTCGAGGTTACATTGTCAATCTGTTCATGGTGAACAGCTTTGAATGCACCAAAAACTCGTAAAAGCTCTGATGTATCTATCTTTTTTACACCGTTTTCATCTGTGCATATGGACAGTTTTCCCTTTGATATGTAACGGTGAACAGTTGTTCTACTTTTGTTTGTTAGTCTTGATGCTTCACTGATAGATACAAGAGCCATAAGAACCTCAATCCTTCCGTATTTAGCCAGTATGTTCTCTAGTGTGGTTCGTTGTTTTTGCGTGAGCCATGAGAACGAACCGTAATCATACTTACTTTGCATGTCACTCAAAAATTTTGCCTCAAAACTGGTGAGCTGAATTTTTGCAGTTAAGCATCGTGTAGTGTTTTTCTTAGTCCGTTATGTAGGTAGGAATCTGATGTAATGGTTGTTGGTATTTTGTCACCATTCATTTTTATCTGGTTGTTCTGAGTTCGGGTACAATCCATTTGTCTATCTAGTTCAACTTTGAAATCAACGTATCAGTCGGGCGGCCTCGCTTATCAACCACCAATTTCATATTGCTGTAAGTGTTTAAATCTTTACTTATTGGTTTCAAAACCCATTGGTTAAGCCTTTTAAACTCATGGTAGTTATTTTCAAGCATTAACATGAACTTAAATTCATCAAGGCTAATCTCTATATTTGCCTTGTGAGTTTTCTTTTGTGTTAGTTCTTTTAATAACCACTCATAAATCCTCATAGAGTATTTGTTTTCAAAAGACTTAACATGTTCCAGATTATATTTTATGAATTTTTTTTAACTGGAAAAGATAAGGCAATATCTCTTCACTAAAAACTAATTCTAATTTTGGCTGAACTTGGCATAGTTTGCTCCACTGGAAAATCTCAAAGCCTTTAACCAAAGGATTCCTGATTTCCACAGTTCTCGTCATCAGCTCTCTGGTTGCTTTAGCTAATACACCATAAGCATTTTCCCTACTGATGTTCATCATCTGAGCGTATTGGTTATAAGTGAACGATACCGTCCGTTCTTTCCTTGTAGGGTTTTCAATGGTCGGATGAGTTAGTGCCACACAGCATAAAATTAGCTTGGTTTCATGCTCCGTTAAGTCATAGCGACTAATCGCTAGTTCATTTGCTTTGAAAACAACTAATTCAGACATACATCTCAATTGGTCTAGGTGATTTTAATCACTATACCAATTGAGATGGGCTAGTCAATGATAATTACATGTCCTTTTCCTTTGAGTTGTGGGTATCTGTAAATTCTGCTAGACCTTTGCTGGAAAACTTGTAAATTCTGCTAGACCCTCTGTAAATTCCGCTAGACCTTTGTGTGTTTTTTTGTTTATATTCAAGTGGTTATAATTTATAGAATAAAGAAAGAATAAAAAAAGATAAAAAGAATGAATCCCAGCCCTGTGTATAACTCACTACTTTAGTCAGTTCCGCAGTATTACAAAAGGATGTCGCAAACGCTGTTTGCTCCTCTACAAAACAGACCTTAAAACCCTAAAGGCTAAGTAGCACCCTAGCAAGGCTTGGGGCAAATCGCTGAATATTCCTTTTGTCTCCGACCATCAGGCACCTGAGTCGCTGTCTTCGTGACATTCAGTTCGCTGCGCTCACGGCTCTGGCAGTGAATGGGGGTAAATGGCACTACAGGCGCCTTTTATGGATTCATGCAAGGAAACTACCCATAATACAAGAAAAGCCCGTCACGGGCTTCTCAGGGCGTTTTATGGCGGGTCTGCTATGTGGTGCTATCTGACTTTTTGCTGTTCAGCAGTTCCTGCCCTCTGATTTTCCAGTCTGACCACTTCGGATTATCCCGTGACAGGTCATTCAGACTGGCTAATGCACCCAGTAAGGCAGCGGTATCATCAACAGGCTTACCCGTCTTACTGTCCCCTAGTGCTTGGATTCTCACCAATAAAAAACGCCCGGCGGCAACCGAGCGTTCTGAACAAATCCAGATGGAGTTCTGAGGTCATTACTGGATCTATCAACAGGAGTCCAAGCGAGCTCGTAAACTTGGTCTGACAGTTACCAATGCTTAATCAGTGAGGCACCTATCTCAGCAATCTGTCTATTTCGTTCATCCATAGTTGCCTGACTCCCCGTCGTGTAGATAACTACGATACGGGAGGGCTTACCATCTGGCCCCAGTGCTGCAATGATACCGCGAGACCCACGCTCACCGGCTCCAGATTTATCAGCAATAAACCAGCCAGCCGGAAGGGCCGAGCGCCAGAAGTGGTCCTGCAACTTTATTCGCCTCCATCCAGTCTATTAATTGTTGCCGGGAAGCTAGAGTAAGTAGTTCGCCAGTTAATAGTTTGCGCAACGTTGTTGCCATTGCTACAGGCATCGTGGTGTCACGCTCGTCGTTTGGTATGGCTTCATTCAGCTCCGGTTCCCAACAATCAAGGCAAGCTACATTGATCCCCATGTTGTGCAAAAAAGCGGTTAGCTCCTTCGGTCCTCCGATCCTTGTCAGAAGTAAGTTGGCCGCAGTGTTATCACTCATGGTTATGGCAGCACTGCATAATTCTCTTACTGTCATGCCATCCGTAAGATGCTTTCTGTGACTGGTGAGTACTCAACCAAGTCATTCTGAGAATAGTGTATGCGGCGACCGAGTGCTTGCCAGCGCATAAATAGGGATAATACCGCGCCACATAGCAGAACTTTAAAAGTGCTCATCATTGGAAAACGTTCTTCGGGGCGAAAACTCTAAAGATATTACCGCTGTTGAGATCCAGTTCGATGTAACCCACTCGTGCACCCAACTGATCTTTCAGCATCTTTTACTTTCACCAGCGTTTCTGGGTGAGCAAAAACAGGAAGGCAAAATGCCGCAAAAAAGGGAATAAGGGCGACACGGAAATGTTGAATACTCATACTCTTCCTTTTTCAATATTATTGAAGCATTTATCAGGGTTATTGTCTCATGAGCGGATACATATTTGAATGTATTTAGAAAAATAAACAAATAGGGGTTCCGCGCACATTTCCCATGGTGCCACCTGACGTCTAAGAAACCATTATTATCATGACATTAACCTATAAAAATAGGCGTATCACGAGGCAGAATTTCAGATAAAAAAAATCCTTAGCTTTCGCTAAGGATGATTTCTGGAATTCGCGGCCGTATTTATGAGAATTCGCGGCCGCTTCTAGAGTTATGACAACTTGACGGCTACATCATTCACTTTTTCTTCACAACCGGCACGGAACTCGCTCGGGCTGGCCCCGGTGCATTTTTTAAATACCCGCGAGAAATAAGTTGATCGTCAAAACCAACATTGCGACCGACGGTGGCGATAGGCATCCGGGTCATATAAAAGCAGCTTCGCCTGGCTGATACGTTGGTCCTCGCGCCAGCTTAAGACGCTAATCCCTAACTGCTGGCGGAAAAGATGTGACAGACGCGACGGCGACAAGCAAACATGCTGTGCGACGCTGGCGATATCAAAATTGCTGTCTGCCAGGTGATCGCTGATGTACTGACAAGCCTCGCGTACCCGATTATCCATCGGTGGATGGAGCGACTCGTTAATCGCTTCCCATGCGCCGCAGTAACAATTGCTCAAGCAGATTTATCGCCAGCAGCTCCGAATAGCGCCCTTCCCCTTGCCCGGCGTTAATGATTTGCCCAAACAGGTCGCTGAAATGCGGCTGGTGCGCTTCATCCGGGCGAAAGAACCCCGTATTGGCAAATATTGACGGCCAGTTAAGCCATTCATGCCAGTAGGCGCGCGGACGAAAGTAAACCCACTGGTGATACCATTCGCGAGCCTCCGGATGACGACCGTAGTGATGAATCTCTCCTGGCGGGAACAGCAAAATATCACCCGGTCGGCAAACAAATTCTCGTCCCTGATTTTTCACCACCCCCTGACCGCGAATGGTGAGATTGAGAATATAACCTTTCCATTCCCAGCGGTCGGTCGATAAAGAAACCGAGATAACCGTTGGCCTCAATCGGCGTTAAACCCGCCACCAGATGGGACTGAACAGTATCCCGGCAGCAGGGGATCATTTTGCGCTTCAGCCATACTTTTCATACTCCCGCCATTCAGAGAAGAAACCAATTGTCCATATTGCATCAGACATTGCCGTCACTGCGTCTTTTACTGGCTCTTCTCGCTAACCAAACCGGTAACCCCGCTTATTAAAAGCATTCTGTAACAAAGCGGGACCAAAGCT
+
:;79((%%%')(()61.%%&&($$$%'25>A?@DDA<>960,++*.,,-*)'''%%$&$%#$$$$$$&',0111FHEEF<89;===<B>?=5*5.-++*,-++''(.<<<;>>?EEJJJGJJGJJJIEH??>CCB?A==>?JJGHJ==?@;::;>>>><EFJAABIGJCCFDDE40013:<;BEGEJJJIJHEC==>CIIJIJFIJJIJJJJJICGAC@?@?:81,)'(+.57=?BJGEHHJJHJIJJFGFJJJJJJJIFJJJFJJGJJGGJGJJJEIJJJJGFDBCJD8888FG@B@AIFFGGGGDGJIJJJJIJJJJJJFJGJJJJGHJHIJJJIG<<<;=<>JJJJHGFCJFHIFJ?@=<>AJJJEHFGJJHFJHJGFFFJICDA@FDJJJGJFJIGJI*))+:=;;;:;<>HIJGJJJJIJJJJJGIJIJHHJJJIJJJE00=GFJFJJJJHJHGJJHIAAA44344E?::::G***,021((((&'&&'(''))+-476678?DFDEJIIJGJJGEDHFGGJJIHGIHE?889:JFGGE<::;;EA8887/:5+.;0/.-01****,((%%&%''%%%'&'..DCBHFHGIJJJFJEFACCDIE=-)'.(238:<=<??AGJJ8779???BHEEFEJJJJGGJGHJHFGJJJHJJG?>??JHHJJJJJIJJIJJGJBC;<<GJJJIHGHJJJHJGFIJEDGB<<4,*((*,3@AGHGIJFFCJHFJFCBDFJFA>@@HIJFJJHJH>>=>EJEFEIJJJJJJJJJJJIJHGDF5555GCBJIJGJB@AJJJGJJIHJGHJJJHJJJJJJJJJJJFJHJJFHJGJGJGIE@;;B....>EBBDBC=.---,,--.ACJIJJJGJJGJ33778EJGJJJJJIFJFJJGGJIJJJGJIIJJIJJIJJGIJJJJJJJJGJJJJF=>ACACAIFG??=<:53(()*:>?==AGJGDFFJJDIIJJEFJFIIJJJJJHJGJJJJJHJJFEFHJJJJJIEC??@AGHJJJJJIJJFJCCAA@3466///055732237DJEGHAAA@@=?41.-.--/)))(,,*,,,-)&&&(-.../?BFDFFJHJJIJJJH67JFEJG???EJJJHHJJGJJJJJJIJJFJFJEJIABCHJHJGJIDDGGJJJJJHFJJJJHJHJDIJJJHJIJIHGEFJJBBJJJJJHHJJJFJIIJJJIJEJIJJIGIJFJGGJJJJGHEJIIJJJIGJHJGIJJJJHHFJIJJGJGJJEHJHJJJIJJHJJEGJGEEJIHIHJJJJJJJJJJJJHJGGHJJEBBACJJJHJJJJEJD@B@ADF@@AAFJJIFJIJFEGGGJJJDJGFC88?***&%%')%&*++9AB<35=AAAGGBBABCDDJD;<<=BHJFEFJFDGHJJIJJJJHJIJDEECJFJHFJIHIJJJJGF;CBJJFJEA@=566?EJGEGIJGGJJJGJJJJJHJJJJJJHJIJEDFEJJJJJJJJGHIJ<<<<FGGFIJJFJJIJJJEJHFHIFIJJFGGJI?>?>EEG@97878558:==7))))B<3336CJ;932---CA8555@JHEJJJ7767786667GGGHJFHGJJJ@?>>DE97*))HJDDJHJEBBFGJ7776;:BF?<E<@0:>9:F876:3BEJHFEEDGJJ>=<.,,-,..022:;CDEBEHJHJIJFGFHJIHJCDAJ?>CJFJGJJC>==7777JJGJJJJHJIJJEJ;;;<J?>==@GEGFJGJJJJJGJGJJHHJJJJGJIJJGIIHFJ.**+/???E@@ABDIJHJJJHJICECFJAJDJHEDBBJGGA>==8:CJE@A77GJJJJJJJEJJJJHJHGIJGGJGJFIJJJHJJJJJJJJJJJHJJJGDEEGJIJHEJJJJFFIIJHGIJHFGJJGIGFJHJFJHJGJGJJCJJJGJEJJGFJJIFJJJIJJJFJJHJIFEDJEJJJDIHJJJHCABD;;?,(((0@B?:822@CGJ77767BCGGJJJJJFGFDIGJDFCDEIJFJJGFFJIJFJJEHGHJJG?>=>?75530+++--1223BECEFGGJIFGGJJJFJFBDCEJJJJJJFGFEHHIJJJJJJJHIEEJEGIGIJJI40****1>CJFJGGHGHHGGIJFFFJ@FB7HJHJGGHHJJJHGGFHIJIJJJJHJGJJGJFJJJJJJFFJJHEJJJJJGGEDDCEJCJJJJJIJCCB?@;377//$$%&)&&&'('()+02777:EEJDEEDFEJGJJ31117>@:<@@8==??DJD@@AIEJFEFGBDEDE>>>>JDHJGJHIJJJ@?>?E;9965556JGJJIJGJJGJJJEJJIJFEFDEA?=778<JCEHGJJJIFJJEDFHJJGFA@A<=::FCDEJFBCCDIHJCFDGJ<888:>?DABBJJJJGHEGDGJEJHJJIDEGGJJJJJJJJJHIJGIJJJJJJJFJ211,8E::;EJGJEA@<FEJDDDJJJJHIFHDJDEFEFCDFCFJJJFIGEDJDGJJJJJJJHDJEJJJJ@>>7;JJIJFC:=3JJFFHJJJJJIFDECFICHJJJJHGFDGIJJJJJJJJHJJJFJJGJGEGBCFEFHIJEIFD@A@@BA@A?>9>B@1003...,,,,457A;::;73-('+*8><<FGHHJDC@99:IIJFFGDDEABDDJFHJJJJGAB@GJFHDIGGFGHJIFJJFJJJJJGJJJJJJJHGJJJJIJFJFFEJJIIJGJJJGJJDGJJJHHIJIFIJGJHJJHHHJJHJGFGD@>??EEDFFJIEIDHACB?===AJFDEFEEFHGFJIJJFGFJEJIHFIJJ@?>8((('(('-,,,7933<>GFFGJFEDEJEGEIJFGFGIFIJEGFHIEDHHJJJCEE@BBBJGGIJIA@ABEJJG::::DDDDCEDIIFDIJBDEJJEACCB7667032011850/21112?9G>>>?BECEJCDACFJ9989@9666:>@@@?@@?CBBBBCCDECCCBEFGFFHGEJECBBBEFFBJJIJIIHJIFFGFGJGIFEBDCBCCEEFEFHIGCB@@??<;@@=JJ;;:>CEBEDDGCCBDEBEIEEHFFDCBGAAEDEFCDFDDDBDBBEGEEJHHEDACB7ECGFI=8;HCDEBCDCCECEACBBDBBBFJIJFACBB<;94:9:988679<DGDBB<:666:::/..)))+/...<;<=?@BBA@ABCDCGDGDDBCEJJJHEIFEDGB?@???@?ABDFFEJFJCEFB@<<<=CBCBCFJAJGEIJJJFFD@==>CB9+****0**?JIJBEBA?>??:)()+)(*,0102)))*+&&$&'&'+9<32223122,)))563)-.8AA@A>?E@>==?BBBABDBCBCAC@?><<<=?B>;::>>??FB@@@AD>:8789?>>>>BB@=>>?BDDDECAB@A@BBEBDD>===@CDD8878<?@DCAAA<CGJCA?==><>>>@@@@@??BCA<;::5--,-,,+**:<=?A@BCA>=>>?;:;:=>>>96689@>>>=A<:::;9:9;>=AA>=<<>@>>=;:9789:>@=?@BA@BAC====BAA??>>?A??>??@@A@???BCB@@>==>@B?/../;<=<<<999:>:888;;:<<=:::;=;::;;>>=<9:;7834,***5JIFHGFGJJIHGGCBBCDEJGJJEB@@@IDHJEJ77887665DJ55555C=-----,)&(011:::@AADEA??=:8<AJEJJFJIA@BBJDHCH>?@9<....???FFDEHFGJIJGFJFJDCFEJJJ<;;;B:632277DJJJJFJJJJEGFEFFFHDGJJJJDG::::JDJHGGJHIJJJHGJJJJDFJ3222IIHJJJJJJJJIJFFDD0002IJJBDCBJJJJGHJJHJJIJGFGGJGJHJJJJDGGCEJJJHGJGJJJGHHJJJHJJHJCDIGJEABCJAFGDJGDDHHJFJJGJIJJGJHHJFDEFGJEEJIFBCB=:?@ADEGJJJJJJHJJJJJG=;AAJJJFEJIJJJJJJIJJJJFFIEBGJI@C754433,%'((&6<>EHJGDFFGJJJJHD....;;IJIHJJJJJFJI<=<=JJJJJDFEDGIJHHJJFFDEJJJJJDCECJJEFFJJJJJJJJJGHJJHJJJJHJIJHJHFIJJJDHGDC=<==HJHHJIEIJJJJJIFJGJHJGJJJJJGJGJFJJF;---,/.--&')=EGCGC<;:(''%'&&%$$######&''&*0.0899A=?@;<+)))3EGJHHCDCGJCCA@=;<18<<<=><<..,,))))@B>=>JJJFFHFIIJEDGGIJJJHJFGHGJJHJJGJFIFCDFIIHJJHHFJJFHGJGFFJHGFJJJJHHJJHIJJJJJFJHJGHIHJFJJFJGJGJJIJJEDBFECJ=<=>BD><::79955((+6:BEFEHIFJFD@A@42243210))))---())'(((&&'((''(3=7650*&%%*.7>=?BCCCCDJHJFJJGJJJJHHFIECD3333BA?JJJEEGGCB@2000FG@>=?@54..&%%&'(%$%$**&'''5+'''')*==>><8---+,))*+++34***,1,,4,)))0119775.*8ADCGE??FGCABDGJDCGEJGIJJJIJGEJJ6666HIJJJJJHJJFGJJJJJIJHIHEC<:<JJJJG>ED=><==EB0//+,,,=>CH??@ADEHDDB89HIJJJJHJGFJJJJFHJJHIJCCBAJJJHIFJHGJDEJIJJGIJJJIAAABFEJHCEFGFJHGGFDEJJGGJGDCBDBFA?A@><<2/9:)'&(/113JJJAJ?@IJJGJJJJJJJAJIGJJJIDDCFDHF34,,,,4557:A<GHJHGJJJGJIJJJHJJJGJJIJHFIJJGJFJIJJJJJJJ>>?@JJJJDGEHIFEIGJDJJJJJJJHJGJHJFJHJJGHJIJJJIGIGJ=1/33>H<<<60/'&'&%#%%(-,+%%%((10//38<=@;;:>;;107=>>=>DDJ:999?778582212783899HFCIHHJGJJJFJJJJJJJJJJJEGJHJJHFGIGJFEJJJJJJHJEJJHGHJHGDHJIJJHJEEA:<76,+*,(%$$&-,,,0..-344<<DCCCEHGHHEJJJ??@?JGJJG;;;/../1:88*71-*)))+++5GJGJJJEG?EGEFJJJFJFCEB==4124?AAE<;=>I@<::5,-7<??AHCBFDHJJGHJJJHIJHJJHJJJIJJDDCDBCJJJJIHJHJEJDGJJJJDEDFDEHJJGJEGGJJJJJJJIJHJJHFEA?@DGIJECDDDEDHGJJJJHFHJDJGJJFHGJHGHDHGIJJEHJDCHFEJJJHGGFHHJHJIJHFIG====D?@AA889966<@?B:=97779;2)A<;;<D@ACFGJJIJGIJIJIHJHJIJJHJJJJGJGJHJIIFJGFAB;//////0566>848CCJC5?JA>GFHJJJJJJIIDBCCEEAHJHJHJGJHEGJJJJJHJJJJJIJJJJFFEFJJJJICJIB876DB..+,.//DEFJEHJJJIJJJJJJGIGGHJJJJIJJJGJJJJJIJJIJJJJIJJJJFJFEAJ-,,2BB@@EJJJJJAAJJJJJGFJJDC@A@ABEEJHJCCFIGJJJJJGHFJ?===AE>?>>FHHAEFJFJIJJGJHG999:CB@D==+-::9;>=5555;@AA>?>9756<@GHJJFJJJJJJJIJEFEDC@3FGIJJJJHBDECGHFJE====<212101000A@=C>;5((@<E8111ABA?><=32114330++.,+++/6:CFEHIEFABBFGJ0000JEJIJJJJJJJGJHB777*))*0//0))''''(((--116/FBGDF7654FFA4444;;<CEDCDFEDJJGJFB==CC@AB@?@<=A;JGFHJIGHDJGGJFJHGHFJJHJJJJJJJJJFFIJJJGJJGJJJJHEHJJFHHFJG224;CF////BCA>>7710014225@DHGJJDJFGJJJGHJAA;IJEGJIJHJJJJJJECEJDCFFJCAAAC>***+(%
@Glass_T7V_7_D3_12_4_27
CCGCCTATTTCATGCCTTAATTGTTGCCGGGAAGCTAGAGTAAGTAGTTCGCCAGTTAATAGTTTGCGCAACGTTGTTGCCATTGCTACAGGCATCGTGGTGTCACGCTCGTCGTTTGGTATGGCTTCATTCAGCTCCGGTTCCCAACGATCAAGGCGAGTTACATGATCCCCATGTTGTGCAAAAAAGCGGTTAGCTCCTCGGTCCTCCGATCGTTGTCAGAAGTAAGTTGGCCGCAGTGTTATCACTCATGGTTATGGCAGCACTGCATAATTCTCTTACTGTCATGCCATCCGTAAGATGCTTTTCTGTGACTGGTGAGTACTCAACCAAGTCATTCTGAATAGTGTATGCGGCGACCGAGTTGCTCTTGCCGCATCAATACGGGATAATACCGCGCCACATAGCAGAACTTTAAAAGTGCTCATCATTGGAAAACGTTCTTCAGGCAAGAAACTCTTCAAGGATCTTACCACTGTAGAGATCCAGTTCAATGGTACCGTTTCGTGCACCCAACTGATCTCAGCATCTTTTACTTTCACCAGCGTTTCTGGGTGAGCAAAAACAGGAAGGCAAAATGCCGCAAAAAAGGGAATAAGGGCGACACGGAAATGTTGAATACTCATACTCTTCCTTTTTCAATATTATTGAAGCATTTATCAGGGTTATTGTCTCATGAGCGGATACATATTTGAATGTATTTAGAAAAATAAACAAATAGGGGTTTCGCGCACATTTCCCATGGTGCCACCTGACGTCTAAGAAACCATTATTATCATGACATTAACCTATAAAAATAGGCGTATCACGAGGCAGAATTTCAGATAAAAAAAATCCTTAGCTTTCGCTAAGGATACTGCTGGAATTCGCGGCCGCTGTTTCTTCGAATTCGCGGCCGCTTCTAGAGTTATGACAACTTGACGGCTACATCATTCACTTTTTCTTCACAACCGGCACGGAACTCGCTCGGGCTGGCCCCGGTGCATTTTTTAAATACCCGCGAGAAATAAAGTAGATCGTCAAAACCAACATTGCGACCGACGGTGGCGATAGGCATCCGGGTGGTGCTCAAAAGCAGCTTCACCTGGCTGATACGTTGGTCCTCGCGCCAGCTTAAGACGCTAATCCCTAACTGCTGGCGGAAAAGATGTGACAGACGCGACGGCGACAAGCAAACATGCTGTGCGACGCTGGCGATATCAAAATTGCTGTCTGCCAGGTGATCGCTAAATGTACCTGACAAGCCTCGCGTACCCGATTATCCATCGGTCGATAAGGCGGCTGAATCGCTTCCATGCGCCGCAGTAACAATTGCTCAAGCAGATTTATCGCCAGCAGCTCCGAATAGCGCCCTTCCCCTTGCCCGGCGTTAATGATTTGCCCAAACAGGTCGCTGAAATGCGGCTGGTGCGCTTCATCCGGGCGAAAGAACCCCGTATTGGCAAATATTGACGGCCAGTTAAGCCGTTGAGTTCTGCCAGTAGGCGCGCGGACGAAAGTAAACCCACTGGTGATACCATTCGCGAGCCTCCGGATGACGACCGTAGTGATGAATCTCTCCTGGCGGGAACAGCAAAATATTCACCCGGTCGGCAAACAAATTCTCGTCCCTGATTTTTCACCACCCCTGACCGCGAATGGTGAGATTGAGAATATAACTCATTCCAGCGGTCGGTCGATAAAAAATCAAGTGTTGGCGCCCTCAATGGCATCAACCCGCCACCAGATGGGCATTAAACGAGTATCCCGGCAGCAGGGGATAACTATACGCTTCAGCCATACTTTTCATACTCCCGCCATTCAGAGAAGAAACCAATTGTCCATATTGCATCAGACATTGCCGTCACTGCGTCTTTTTACTGGCTCTTCTTCGCTAACCAAACCGGTAACCCCGCTTATTAAAAGCATTCTGTAACAAAGCGGGACCAAAGCCATGACAAAAACGCGTAACAAAAGTGTCTATGATCGCGGCAGAAAGTCCACATTGATTATTTTTGCGGCTCACACTTTGCTATGCCATAGCATTTTTATCCATAAGATTAGCGGATCCTACTAGACACTTTATCGCAACTCTCTACTGTTTCTCCATACCCGTTTTTTGGGCTAGCTAGAGAAGAGGAGAAATACTTAGATGATGCAAACCGTTTCAGAAGAAAAATGACAAGAACAAGGCGATTTGGGTAGAAGCCCGCAAACAGCAGCAACCGGCTGGCCAGTTTTCAGAATGAGGTTCAGCCGAGCACGCGACATTTTTATGATGCGCTACAGGGTGCGCGCACGGCGTTTATTCTGGAGTGCAAGAAAGCGTCGCCGTCAAAAGGCGTGATCCGTGATGATTTCGATCCAGCACGCATTGCCGCCATTTATAAACATTACGCTTCGGCAATTTCGGTGCTGACTGATGAGAAATATTTTCAGGGGAGCTTTAATTTCCTCCCCCATGGTCGGCCAAATCGCCCCGCAGCCGATTTTATGTAAAGCCATTATCAACCCTACCAGATCTATCTGGCGCGCTATTACCAGGCCGATGCCTGCTTATTAATGCTTTCAGTACTGGATGACGACCAATATCGCCAGCTTGCCGCCGTCGCTCACAGTCTGGAGATGGGGGTGCTGACCGAAGTCAGTAATGAAGCGGAACAGGAGCGCGCCATTGCATTGGGAGCAAAGGTCGTTGGCATCAACAACCGCGATCTGCGTGATTTGTCGATTGATCTCAACCGTACCCGCGAGCTTGCGCCGAAACTGGGGCACAACGTGACGGTAATCAGCGAATCCGGCATCAATACTTACGCTCAGGTGCGCGAGTTAAGCCACTTCGCTAACGGTTTTCTGATTGGTTCGGCGTTGATGGCCCATGACGATTTGCACGCCGCCGTGCGCCGGGTGTTGCTGGGTGAGAATAAAGTATGTGGCCTGACGCGTGGGCAAGATGCTAAAGCAGCTTATGACGCGGGCGCGATTTACGGTGGGTTGATTTTTGTTGCGACATCACCGCGTTGCGTCAACGTTGAACAGGCGCAGGAAGTGATGGCTGCGGCACCGTTACCATGTTGGCGTGTTCCGCAATCACGATATTGCCGATGTGGTGGACAAAGCTAAGGTGCTATCGCTGGCGGCAGTGCAACTGCATGGTAATGAAGAACAGCTGTATATCGATACGCTGCGTGAAGCTCTGCCAGCACATGTTGCCATCTGGAAAGCATTAAGCGTCGGTGAAACCCTGCCCGCCCGCGAGTTTCAGCACGTTGATAAATATGTTTTAGACAACGGCCAGGGTGGAAGCGGGCAACGTTTTGACTGGTCACTATTAAATGGTCAATCGCTTGGCAACGTTCTGCTGGCGGGGGGCTTTAGGCGCAGATAACTGCGTGGAAGCGGCACAAACCGGCTGCGCCGGACTTGATTTTAATTCTGCTGTAGAGTCGCAACCGGGCATCAAAGACGCACGTCTTTTGGCCTCGGTTTTCCAGACGCTTCGCGCATATTAATATCTCTCCGTAGCGGCCGCTGCAGTCCGGCAAAAAAGGGCAAGGTGTCACCACCCTGCCCTTTTTCTTTAAAACCGAAAAGATTACTTCGCGTTATGCAGGCTTCCTCGCTCACTGACTCGCTGCGCTCGGTCGTTCGGCTGCGGCGAGCGGTATCACTCACTCAAAGGCGGTAATCTCGAGGTTACATTGTGGAATTGTTTCATGGTGAACAGCTTTGAATGCACCAAAAACTCGTAAAAGCTCTGATGTATCTATCTTTTACACCGTTTTCATCTGTGCATATGGACAGTTTTCCCTTTGATATGTAGACGGTGAACAGTTGTTCTACTTTTTGTTGTTTAGTCTTGATGCTTCACTGATAGATACAAGAGCCATAGAACCTCAAATGCTACTATATTAGCCAGTATGTTCTCTAGTGTGGTTCGTTGTTTTTGCGTGAGCCATGAGAACGAACCATTGAGATCATACTTACTTTGCATGTCACTCAAAAATTTTGCCTCAAAACTGGTGAGCTGAATTTTTGCAGGTAAAGCATCGTGTAGTGTTTTTCTTAGTCCGTTATGTAGGTAGGAATCTGATGTAATGGTTGTTGGTATTTTGTCACCATTCATTTTTATCTGGTTGTTCTCAAGTTCGGTTACGAGAATCCATTTGTCTATCTAGTTCAACTTGGAAAATCAACGTATCAGTTGGGCAGCCTCGCTTATCAACCACCAATTTCATATTGCTGTAAGTGTTTAAATCTTTACTTATTGGTTTCAAAACCCATTGGTTAAGCCTTTTAATTTCATGGTAGTTATTTTCAAGCATTAACATGAACTTAAATTCATCAAGGCTAATCTCTATATTTGCCTTGTGCGTTTTCTTTTGTGTTAGTTCTTTAATAACCACTCATAAATCCTCATAGAGTATTTGTTTTCAAAAGACTTAACATGTTCCAGATTATATTTTATGAATTTTTTTAACTGGAAAAGATAAGGCAATATCTCTTCACTAAAAACTAATTCTAATTTTTCGCTTGAGAACTTGGCATAGTTTGTCCACTGGAAAATCTCAAAGCCTTTAACCAAAGGATTCCTGATTTCCACAGTTCTCGTCATCAGCTCTCTGGTTGCTTTAGCTAATACACCATAAGCATTTTCCCTACTGATGTTCATCATCTGAGCGTATTGGTTATAAGTGAACGATACCGTCCGTTCTTTCCTTGTAGGGTTTTCAATCGTGGGGTTGAGTAGTGCCACACAGCATAAAATTAGCTTGGTTTCATGCTCCGTTAAGTCATAGCGACTAATCGCTAGTTCATTTGCTTTGAAAACAACTAATTCAGACATACATCTCAATTGGTCTAGGTGATTTTAATCACTATACCAATTGAGATCAGCTAGTCAATGATAATTACATGTAGCTTTCCTTTGAGTTGTGGGTATCTGTAAATTCTGCTAGACCTTTGCTGGAAAACTTGTAAATTCTGTAACCCTCTGTAAATTCCGCTAGACCTTTGTGTGTTTTTTTTGTTTATATTCAAGTGGTTATAATTTATAGAATAAAGAAAGAATAAAAAAAGATAAAAAGGATTCAATCCCAGCCCTGTGTATAACTCACTACTTTAGTCAGTTCCGCAGTATTAGAAAAGGATGTCGCAAACGCTGTTTGCTCCTCTACAAAACGAACCTTAAAACCCTAAAGGCTTAAGTAGCACCCTCGCAAGCTCGGGCAAATCGCTGAATATTCCTTTTGTCTCCGACCATCAGGCACCTGAGTCGCTGTCTTTTTCGTGACATTCAGTTCGCTGCGCTCGCCACGGCTCTGGCAGTGAATGGGGGTAAATGGCACTTACAGGCGCCTTTTATGGATTCATGCAAGGAAACTACCCATAATACAAGAAAAGCCCGTCACGGGCTTCTCAGGGCGTTTTATGGCGGGTCTGCTATGTGGTGCTATCTGACTTTTTGCTGTTCAGCAGTTCCTGCCCTCTGATTTTCCAGTCTGACCACTTCGGATTATCCCGTGACAGGTCATTCAGACTGGCTAATGCACCCAGTAAGGCAGCGGTATCATCAACAGGCTTACCCGTCTTACTGTCCCTAGTGCTTGGATTCACCAATAAAAAACGCCCGGCGGCAACCGAGCGTTCTGAACAAATCCAGATGGAGTTCTCGAGTAATTACTGATCAACAGGATAAGAACGAGCTGGTAGAACTTGGTCTGACAGTTACCAATGCTTAATCAGTGAGGCACCTATCTCAGCAATCTGTCTATTTCGTTCATCCATAGTTGCCTGACTCCCCGTCGTGTAGATAACTGCAAACCGGAGAGCTTAGTCTGGCCCCAGTGCTGCAATGATACCGCGAGACCCACGCTCACCGGCTCCAGATTTATCAGCAATAAACCAGCCAGCCGGAAGGGCCGAGCGCAGAAGTAGTCGA
+
66.../&%%$&%&&&&$$#&(,.06:;==BDIJB@?3)(),)**2////=677@ABB<=>>>>CJJJGEIJJJJIJJJJJJJGJJJGJJGFDFJEIFJIJJJGIJEEJGBACDGGGJEEJEIEHJF><;;GGJJJJJJAJHJJJJGGJ////5445C****/&&%%$%55721*&&&'0213---D@A@EEIJJGFFFFAA00CBEC@@?<<=9:;<=F:333CFH;889EEJJJGDEEHFFIGIJJHJJJGIGGIJEJJIGFE@??>B@AAABCABDBE?@BBJJJJHGGJJJHJJJHJJGGGEHJJFJJGEEJI222*%$$%%''(++,/,,+**,.47((((4444??@JJJJJHJJJ7555CC???=;970)(''&'**,+(()EGFJFJJJFEDAHGGDBFFF?@ECEDIFHEIJJJJJJCCDBJJJIFJJJJFDEB???B66=7***,::9;544''789?CGJB331())*.''&''*084444+&&&%#$%(&&&&''&&'-/./*()(-/-.('&&03::70.<;:;=>FGCGG@JJHHEFFIABHF....IJJIHJGGJGJJJJHJJJGJGJDE?<=IEEJ@9A:79;<>BD>><87679:GJJDJB@@DJEG>=B-,,,@E@G7HJJJJJIJJJJHEC;??F:9:B<::::>@@JHDIFDH;::9=;;:777AHDABDBA@B::9:FGJJGJJFIICFCAJJJJ@AA>9001436../1;<><99::BG3.JAAABJFCBEJGEJ>>;<)*BDJHGJJJJJJJGJJGJFGJJJJIJDJJJJJHIJJJIIJHGJGJJIHHIGHHJJDE?@JB>>=@;7<;>=6///33236864E>BFF@>=5--'%$%',-DCABA@@@<==@555<CEHEGJEFDGFGHGHJJHJHJJHJE;;DFJJHFJJH5555JJJJGJJIHJFIFDIJFJGJGJHJBA?>?HCFIGIGGJJBEBEGF;324+***ACHJJHFJ>=>GHHEHJFJGFGEGHHEEBJDD<;7653'&&*%$%'*++-<DJJJGHFHJIGFJJJJGJJJIJJIJJHJIEGGEFJ:;GGJJJHGJEJGGJJIJJ>:,*))((()CGJHCBEGJGJJGIJJJJBAA@B@;4///8?GIFEHJ9:9:IJJGHJHGJHIJJJJGIIJGJFJHHJHJIJGJHJJGGJGHJJJHEGCDDFJFJGJJJJGJGJJIJHIJJJJJJJIJJJJJEEIIG=<;:<;GGI???>7770/0/-.*('$%&(,,,-01)''''''-.)**-6<<>>C4333,)((*(''(&%$###$#-...///,3987:<=??===B;666=AACBEJJJDCDEGGJJGCGFCHJDJJJHFDBB@CCCAAB>CA<@GGGD;?JEGGFFFJJHHJJGJJIEIC222HIJHJGBABBJJJJJJIEIJHJEJE55:;AGFDGHJJHEDHJEJ:+*+:9BHEJFJJA@@BH=<;<C::990002.,,-3))(('&&'$$$%43557>=>9DAADJIJEJIIJJGFHJFFFDFIJIJJHHFD4339@CGHJEJGEFCJDEFIA?<=?@D::::IJJJGGIEA:1/02:>FJDEJJDBD>;333330((=A>CC<EC@A<=<=FEG5322=>C;;;;JIJJJFJC@CCABFDIFDCFHJIIFJIJJJJJJEJEIA;;98/+''&$$$%'%''./276)(((.,+,+((*'&)**'&%&%%$$&'('''((*)...))))2201()&&&''442...CJEJFCHC:888765554::>><....42+''&&&&&'''52-.==AJJJJJJJJGFJG8666JGJIHJH,+*)*/-+07:98666:53;;>AGJIIGJJHJJIJFJJHJJHEJIFIDCAB/////@;0///88110)'('099:BHIFHJJEBBAAJJJJJGJCD?EH;88JJJIEJIJJGHIJ>>>?IJJFHFCBEB;758C<<<99;B=9'(''---0:<?:774333?+++**)'-'4444476669>JFIB?@@--.-).**)*(%%%46776:9;EFIJEGHJECDDGJJJJGJ;2%%$%&(*+&&',,./668)($#$$%()''//00169<:;;;>=<:<<>=<3701.>99;=<<;<ADJ??@CGA==<(''-.2)9@@?FGFDFEB@*''3:>==@FBDICE666J*('$'+,-*)&&'*****/1)(/8>@@@?=@<=>>9+++-61111688B:999::9;;9--))002<>=<4FB:887<><<<:9=6=><?<==<ACBBIGIIFHHJJGBDFGJGJHHJJ:999>99889<@=//0JJIJCCBDI@@?B@59'&'),,))+----.333399GDEBCE8777D<=;;>3.+*&&%&')CAAC6655?AC<<=;?4)))++,+,6EDFGJEJFIFCDEHEFIGE<<<=JDBABIC3-.++'&',0--,,:)&&&'<A8446=6777B=:6/0,-22;,,,,'''+,*)*&+,0022:4455-,(''--/004373-+))+,,-&&&+25*+93,,,,=:;<<;;?:9+*)'&%%&-.=?BDBA@BJJEIHFJGGFEJEFB@AGA@??B;000>@777?AACA@CGEFBDECC@<;;<BIIH>>>881))/.222IGFCCBBHJJJFJG?><;6-++.383001,,,*+++*)))./CGHIJHHFBFHJJJJJIHJIJIJJGFIJJJFJBDCCJJJJGBCC/+++7;==?=JJJJJJJIJJJI,++,84;@?JABJJFEFHGJJIJGHJGGJHGFIJJJJJJIHHJJJJJCFCEJJHJJFGGJFEJJHCIFGJFJHEJJJJGHJJJJJFJJJGFFJGJJEB33445FJJJIJIHF>=>?BDJHJFJJEDDECHA>>?AJBBDJJIIJJIJGHJIJDJI====GJIEJIFJFJJJGJFA@@@JFFFAA8/19:=>A<<?CEHIJJEJGGHFGGJIGJJGFDDGCHJJDEH>?EFFEIJJEFHEJJJHG<<<443331*)))*)/568JJIFJGC88JJHFDCBCEB<=>;:;CFJJJIJJJJEDFECHICFFHJGIFJI@@DJJGJJJJJJJJJJJGJ;J;8<?43*'''(-,-225>>>>HBJDBCCJJJJJJEEDEIJJJJFJHH==<;0002///166AF0000JHFDJIJJJHJJJGJGIJJGIJJHEJHJEFFJEDBAJGGJGIJJJJIDFJHJFJJJCDH@@C;;<::>AGIJHJGJGA332@>;644430132@B?@>=;=AD7777DJJJIJJJHHJIDAD90EGIJHJJGFIJ>?>@JJJG84444545@CJ;:;;<CEJJJCEHH?;@?BDHJJIFDHGICDAGG=<=>7779@><542--.>DDJG7777JGJGEFJJJIJJJHJJGJIJJFHJFEC?3/-+.7;EJFGJJEJFGIJHJIJJJJJJJJJJJGJJJIJFJJJJIF;>=?JJGJEEJJJJJJFJGCE@?4446>?@DCFEFJJHIJHIDJJJJGGHIHEJECEID>=>@JBBC<>>I/.-.546<,'$'(57111..'''(*(('()((*,888JIIJIHCC>=;<>EHH;==JJJFFIH>==?FDF>=<<@DHGED?@-2?@@J?3487DEGJIFGFFJIGFFHBDECJJJGJJGFJ==HHFJJJEJJJJGGGJJIJHJIGJJD<;;:665DDGJEDCDEFFDDE??>>4430/(''&%''''0014DJJGGDJEDJJHFJHJJHJHGJD?..,....-1+'03DCGJEGJ7778=?=>BCIGCDEABAJEGC9888AGJDBB9:CCJDG6655545)'7:89:<?=<=?H@;?552288<<@C?@@FHJJJJJHIGHHFJJDGJFB/-,,,85===?B@@AA7633.---69>=95'29.+,,.03,---44-,,,A@@JICBBCGJFDHGCJ??/')-()0'''()&'&&&&&'+15*6667EJJEIJIJJJGJJJHJFGHFC??@996=FB441=E>?A@?>94///.1015842235A@@A@?<9889ACDCA@?DCCB8798<>?JIJJFJIDEEJJJJJJF8886988@8777DAAA:5....788:B985567@:::<GEFFI2.=24DCEHFIGHJFGJCA>???FCDGJFJGJJIJJJJJJHHJJGEHGJJJFGJJJJGJJGJIJJJJJJJIHJJHJJDC*****6-,+*,-.-,+-+((<<=FIGJJGBAEFEDDEFJJGJJJHJHJJJJIEFFCB?:)((,((.1+***.,)''('5<=>>>AHGDFEEJIJJJFJHGHJJIJFFHIIGJIJGHJHGEDEEGFJDFFFJJIGHJECEDEHIEGJEFIDFCIHI;:(''&,868:4333'&&-;<??BJIEIDHFIJGEGDBB<=>=FACJDFCJFGFJFEHJGGDFHEJFEHFEJEEA-,,,9>4447BBBB@CCBCC;<<=2/'68=CCBCCBCEAAAAFGEJJJDBFEJJHIDDHGJJDCGJCBBDGDIJHFGGHEGJEGGEEGIEHHJGE4444ECJJJJIFJIGJIJJED?=80++<BEFHHBDA@FDGFGDEGJHFCCEFGJHJGJJIJJJ@@@@><:88::::CJJJHIFFJGDJFC>=;?@AEH><=?>BFJGJJJGFEDCEBBIGGGJJJJEEBGJJJFHFEJHIFJGFCDH0000JHDIJFCCDH>>=HBBBBGJGJHJFICFGFHGJFJJJJJGBJJJJJJJHJJJHGJFFFDDEI;;64446?JFGJGFJGHHE@@@?B>,,,++++++++1338:@<<<GJJJJIAA;7767JFJJJIFDI@???CFEDCA,,,*(((57<>79::GFIGEJHEGDFJCCEFIIC>@EDCCEJGGFHJHJGDCECJJJEJGJFH@A@GDJFHJJJFFGEC@G<::<@ABA;:;EF@AHBDHEJJJGHFJJGGDDB7666***((&%%%(((---,-(%%%*0///00165522236821..*)**,5*;DHJFIHJGJJJJJJJFGDDC?==BJ<;6565;;<=<<B<>>?DFJJJEDC.---37:)'%%%$((3347=BBBBFE9700+*,.10061*;>;C@:GAHHEH?<GEEDDCGGGIJJGGCFDFEDBD4550+))*0-+*+,-2/.--007AECB@A<<=;;6,'&'(')+1?JADBDJJJFHB??BE@ABBJHFJEGFFJJJGGIJGJF=:=63//.''((A@@AIAA,+++148<:976;<=BDA@AA@GE84457*(('()7((EJGHGJJFGHFEEG@@@D@AABFFGGDCCBCJHJDCEFHJEEGI::9;@A@DB@>CDJJJJJEGFJFGFHJJFHIIJGJHHFGGJA@=>??8:52122DFHJHJFJB;::;4<=<432;<8.--,/(((JJJJHJIJHJIGJDDFJJI9977889++**,-2//0JJEDJJIIJECEFJIEDJDDHJJJFJEF@@JH@HDJFJED<;<>?ABAB;6>>EFDFCCJFDC<9:?FIFHJJJDBBCJJJJJJJHEECFJGJGGJJJGIGCGFEIGJIECEFJEB0///ABDAJCBEGJFJEC?@AAHDIF3FHFIFFGDJEEFCFHJJJJJJIJJEJJJIJGF>=;<ACA@?>?@999:JJHF4443@BGJDJJGIJIDC?>*))))38::;9<966;:883333666:78@>8486770))--71/96/.-/,+1>C?==76559EGEJJDC@@BB<;:7984547-,,-B=>=?ABACDC..&&&&)&'&',,+&$&%'('*+*)'&''+.''0669212../,',,,555CHEECFCEFF<;<<HJGGDHJHJIIJJJJGIIGHFJB?99?@4334?><...0>31349DJGHEGGJJJG<<<<FDIDFA;=652024;-'''%&'&$$$$$$&$%)''&',+%&))+/0<AAA;444CFJDGHIJJJ?>?;E33>=?IIIHCFFFHJJJJJDFD4113==3<2113HJCDECHFCBEADBBBCJHEGIIJG>===@A++)*,1)((%$$
@Glass_T7V_7_D3_12_4_28
GGCGGATAAAGTTGCAGGACCACTTCTGCGCTCGGCCCTTCCGGCTGGCTGGTTTATTGCTGATAAATCTGGAGCCGGTGAGCGTGGGTCTCGCGGTATCATTGCAGCACTGGGGCCAGATGGTAAGCCTCCGTATCGTAGTTATCTACACGACGGGGAGTCAGGCAACTATGGATGAACGAAATAGACAGATCGCTGAGATAGGTGCCTCACTGATTAAGCATTGGTAACTGTCAGACCATTTACGAGCTCGCTTGGACTCCTGTTGATAGATCCAGTAATGACCTCAGAACTCCATCTGGATTTGTTCAGAACGCTCGGTTGCCGCCGGGCGTTTTTTATTGGTGAGAATCCAAGCACTAGGGACGGTCAGACGGGTAAGCCTGTTGATGATACCGCTGCCTTACTGGGTGCATTAGCCAGTCTGAATGACCTGTCACGGGATAATCCGAAGTGGTCAGACTGGAAAATCAGAGGGCAGGAACTGCTGAACAGCAAAAAGTCAGATAGCACCACATAGCAGACCCGCCATAAAACGCCCTGAGAAGCCCGTGACGGGCTTTTCTTGTATTATGGGTAGTTTCCTTGCATGAATCCATAAAAGGCGCCTGTAGTGCCATACCCCCATTCACTGCCAGCCGTGAGCGCAGCGAACTGAATGTCACGAAAAAGACAGCGACGGTGCCTGATGGTCGGAGACAAAAGGAATATTTAGCAATTTGCCCGAGCTTGCGAGGTTACTGTAGACCTTTAGGGTTTTAAGGTCTGTTTTGTAGAGGAGCAAACAGCGTTTGCGACATCCTCTTGTAATACTGCGGAACTGACTAAAGTAGTGAGTTATACACAGGGCTGGGCGATTTTTTTTATCTTTTTTTTATTCTTTCTTTTTTTATTCTATAAATTATAACCGCTTGAATATAAACAAAAAAAACACACAAAGGTCTAGCGGAATTTACAGAGGGTCTAAGCAGAATTTACAAGTTTTCCAGCAAAGGTCTAGCAGAATTTACACCCCACAACTCAAAGGAAAAGGACATGTAATTATCATTGACTAGCCCATCTCAATTGGTATAGTGATTAAAATCACCTAGACCAATTGAGATGTTATCTAATTAGTTGTTTTCAAAGCAAATGAACTAGCGATTAGTCGCTATGACTTAACGGAGCATGAAACCAAGCTAATTTTATGCTGTGTGGCACTACTCAACCCCACGATTGAAAACCCTACAAGGAAAGAACGGACGGTATCGTTCACTTATAACCAATACGCTCAGATGATGAACATCAGTAGGGAAAATGCTTATGGTGTATTAGCTAAAGCAACCAGAGAGCTGATGACCGAGAACTGTGGAAATCAGGAATCCTTTGGTTAAAGGCTTTGAGATTTTCCAGTGGACAAACTATGCCAAGTTCTCAGACGAAAAATTAGAATTAGTTTTTAGTGAAGAGATATTGCCTTATCTTTTCCAGTTAAAAAAATTCATAAAATATAATCTGGAACATGTTAAGTCTTTTGAAAACAAATACTCTATGAGGATTTATGAGTGGTTATTAAAAGAACTAACACAAAAGAAAACTCACAAGGCAAATATTGAGATTAGCCTTGATGAATTTAAGTTCATGTTAATGCTTGAAAATAACTACCATGAGTTTAAAAGGCTTAACCAATGGGTTTTGAAACCAATAAGTAAAGATTTAAACACTTACAGCAATATGAAATTGGTGGTTGATAAGCGAGGCCGCCCGACTGATACGTTGATTTTTCCAAGTTGAACTAGATAGACAAATCAATACGTAACCGAACTTGAGAACAACCAAATAAAAATGAATGGTGACAAAATACCAACAACCATTACATCAGATTCCTACCTACATAACGGACTAAGAAAAACACTACACGATGCTTTAACTGCAAAAATTCAGCTCACCAGTTTTGAGGCAAAATTTTTGAGTGACATGCAAAGTAAGTATGATCTCAATGGTTCGGTTCATGGCTCACGCAAAAACAACGAACCACACTAGAGAACATACTGGCTAAATACGGAAGGATCTGAGGTTCTTATGGCTCTTGTATCTATCAGTGAAGCATCAAGACTAACAAACAAAGAGTGGAACAAACTGTCACCGTTACATATTCAAAGGGAAAACTGTCCATATGCACAGATGAAAACGGTGTAAAAAGATAGATACATCAGAGCTTGCGACTTTGGTGCATTCAAAGCTCACCATGAACAGATCGACAATGTAACCTAGAGATTACCGCCTTTGAGTGAGCTGATACCGCTCGCCGCAGCCGAACGACCGAGCACAGCGTCAGTGAGCGAGGAAGCCTGCATAACGCGAAGTAATCTTTTCGGTTTTAAAGAAAAAGGGCAGGGTGGTGACACCTTGCCTTTTTTGCCGGACTGCAGCGGCCGCTACTAGTATTAATATGCGCGCAGCGTCTGGAAAACCGAGGCCAAAAGACGTGCGTCTTTGATGCCCGGTTGCGACTCTACAGCAGAATTAAAATCAAGTCCGGCGCAGCCGGTTGTCGCTTCCACGCAGTTATCTGCGCCTAAGCCCCCCGCCAGCAGAACGTTGCCAAGCGATTGACCATTTAATAGTGACCAGTCAAAACGTTGCCCGCTTCCACCCTGGCCGTTGTCTAAAACATATTTATCAACGTGCTGAAACTCGCGGGCGGGCAGGGTTTCACCGACGCTTAATGCTTTCCAGATGGCAACATGTGCTGGCAGAGCTTCACGCAGCGTATCGATATACAGCTGTTCTTCATTACCATGCAGTTGCACTGCCGCCAGCGATAACACCTTAGCTTTGTCCACCACATCGGCAATATCGTGATTGCGGAACACGCCAACATACTGCAACGGTGCCGCAGCCATCACTTCCTGCGCCTGTTCAACGTTGACGCAACGCGGTGATGTCGCAACAAAAATCAACCCACCGTAAATCACGCACGTTTCATAAGCTGCTTTAGCATCTTGCCAGCGCGTCAGGCCACATACTTTTATTCTCACCCAGCAACACCCGGCGCACGGCGGCGTGCAGATCGTCATGGGCCATCGACGCAACCAATCAGAAAACCGTCGCGAAGTGGCTTAACTCGCGCACCTGAGCGTAAGTATTGATGCCGGATTCGCTGATTACCGTCACGTTGTGCCCAGTTTCGGCGCAAGCTCGCGGGTACGGTTGAGATCAATCGACAAATCACGCAGATCGCGGTTGTTGATGCCAACGACCTTTGCTCCCAATGCAATGGCGCGCTCCTGTTCCTCTTCATTACTGACTTCGGTCAGCACACCCCCATCTCCAGACTGTGAGCGACGGCGGCAAGCTGGCGATATTGGTCGTCATCCAGTACTGAAAGCATTAATAAGCAGGCATCGGCCTGGTGATGAGCGCGCCGGATCAGATCTGGTAAGGGTCGATAATGAAGTCTTTACATAAAATCGGCTGCGGGGCGATTTGGCTGACGATGAGAAATTAGAAGCTTCCCTGAAAATATTCTCATCAGTCAGCACCGAAATTGCCGAAGCGTAATGTTTATAAATGGCGGCAATGCGTGCTGGATCGAAATCATCACGATCACGCCTTTTGACGGCGACGCTTTCTTGCACTGCAGAATAAACGCCGTGCGCGCACCCTGTAGCGCATCATAAAAATGTCGCGTGCTCGGCTGAACCTCATTCTGAAAACTCGCAGCGGTTGCTGCTGTTTGCGGGCTTCTACCCAAATCGCCTTGCCTGCGACGATTTTCGCTAAAACGGTTTGCATCATCTAGTATTTCTCCTCTTTCTCTAGTAGCTAGCCCAAAAAAACGGGTATGGAGAAACAGTAGAGAGTTGCGATAAAAAGCGTCAGGTAGGATCCGCTAATCTTATGGATAAAAATGCTATAGGCATAGCAAAGTGTGACGCCGTGCAAATAATCAATGTGGACTTTTCTGCCGTGATTATAGACACTTTTGTTACGCGTTTGTCATGGCTTTGGTCCCGCTTTGTTACAGAATGCTTTTAATAAGCGGGGTTACCGGTTTGGTTAGCGAGAAGAGCCAGTAAAAGACGCAGTGACGGCAATGTCTGATGCAATTGGACAATTGGTTTCTTTCTCTGAATGGCGGGAGTATGAAAAGTATGGCTGAAGCGCAAAATGATCCCCTGCTGCCGGGATACTCGTTTAATGCCCATCTGGTGGCGGGTTTAACGCCGATTGAGGCCAACGGTTATCTCGATTTTTATCGACCGACCGCTGGGAATGAAAGGTTATATTCTCAATCTCACCATTCGCGGTCAGGGGGTGGTGAAAAATCAGGGACGAGATTTGTTTGCCGACCGGGTGATCTGTTGCTGTTCCCGCCAGGAGAGATTCATCACTACGGTCGTCATCCGGAGGCTCGCGAATGGTATCACCAGTGGGTTGCGTCCGCGCGCCTACTGGCATGAATGGCTTAACTGGCCGTCAATATTTGCCAATACGGGGTTCTTTCGCCCGGATAAAGCACGCCGCCGCATTTCAGCGACCTGTTTGGGCAAATCATTAACGCCGGGCAAGGGGAAGGGCGCTATTCGGAGCTGCTGGCGATAAATCTGCTTGAGCAATTGTTACTGCGGCGCATGGAAGCGATTAACGAGTCGCTCCATCCACCGATGGATAATCGGGTACGCGAGGCTTGTCAGTACATCAGCGATCACCTGGCAGACAGCAATTTTGATATCGCCAGCGTCGCACAGCATGTTTGCTTGTCGCCGTCGCGTATAATCTTCCGCAGTTAGGGATAAGCGTCTGACCTGGCGCGAGGACCAACGTATCAGCCAGGCGAAGCTGCTTTTGAGCACCACCCGGATGCCTATCGCCACCGTCGGTCGCAATGTTGGTTTTGACAATCAACTCTATTTCTCGCGGGTATTTAAAAAATGCACCGGGGCCAGCCCGACGAGTTCCGTGCCGGTTGTGAAGAAAAAGTGAATAATGTAGCCGTAAGAGTAGTAACTTTAGAAGCGGCCGCGAATTCGAAGAAACAGCGGCCGCGAATTCCAGAAATCATCCTTAGCGAAAGCTAAGGATTTTTTTATCTGAAATTCTGCCTCGTGATACGCCTATTTTTATAGGTTAATGTCATGATAATAATGGTTTCTTAGACGTCAGGTGGCACCATGGGAAATGTGCGCGGAACCCCTATTTGTTTATTTTTCTAAATACATTCAAATATGTATCCGCTCATGAGACGATATAACCTGATAAATGCTTCAATAATATTGAAAAAGGAAGAGTATGAGTATTCAACATTTCCGTGTCGCCCTTATTCCCTTTTTGCGGCATTTTGCCTTCCTGTTTTTGCTCACCCAGAAACGCTGGTGAAAGTAAAGGATGAAGATCAGTTGGGTAAGCGTGGGTTACATCGAACTGGATCTCAACAGCGGTAAGATCCTTGAGAGTTTTCGCCGAAGAACGTTTTCCAATGATGAGCACTTTTAAAGTTCTGCTATGTGGCGCGGTATTATCCCGTATTGACGCGGCAAGGCAACTTCAGTAGCCGCATACACTATTCTCAGAATGACTTGGTTGAGTACTTGCGCCGGTCACAGAAAAGCATCTTACGGATGGCATGACAGTAAGAGAATTATGCAGTGCTGCCATAACCATGAGTGATAACACTGCGGCCAACTTACTTCTGACGACAATCGGAGGAACAGAAGGAGCTAACCGCTTTTTGCACAACGTGGGGATCATGTAACTCGCCTTGATCGTTGGGAACCGGAGCTGAATGAAGCCATACCAAACGACGAGCGTGACACCACGATGCCTGTAGCGATGGCAACAACATTACGCAAACTATTAACTGGCGAACTACTTCTAGCTTCCGGCAACAATTAATAA
+
''(AC=>=<:9220277JIHJEDEEDGDEDBIDBFHJHGHEJJJJJJIJJJJJJJGIHJFJIJJ;5555;<<CGDDGJJ4444;<54334344@@JJJJIHJIFJJJJHJIAA@ID4)((+-*)&'&'''()(>EJJGH?>>?HJ@??@HJJJJDJFJJJHDCBG@..,---3377?>>==6121*&&())*-0>>?999=CGFGJJJJGJHFEIGDJJJJFGCB<CCCE>>=<(&&&)-)))))../04=6676>34>FHGFEI?>8<?0//0491002<E6667A89DJJJJGGJJJGGGJJJJJJIJJJJJJJFHEDDFGGGJC?96552765427<5/-,-37966766666BB;;<;>>CHH+****))...:>EIJGFCGCC=EJJJDJJHEJJJEHFJCJGIJJJEC5555667@CEEJJJJJJHJDJJGJEJJHJHJBBAB?>>>IJJJJDDACCHFFIFEHDFFJJCBIEJDJGJFFEEJABDB666333HC66...0@DEJDCDCJJJBBA@==<<;8AEJFCAGIHDBEA@A99@>;;?>97+''(./AEDJJFGEBA?>=>C888:CCBBCI@?744ACFHJJJGGHJJJIJJFDEA?A>1//02,(((&''*85555476112+''<=IFFEECDAADFBBC@****:><<>113>GBD@>>?=860,-0--,-4676989:BBDJGEDJG@==HC<:9/'&'((()42465/6679865/))'&&%'++-.(((((*82>?EIJEJ>54459>>?>ACEFFDEFIFIJDBCBC@@?;:A?<6442///5*((&(,,.0//++.13A>C=710//23:445>???@ACFEDJDHGFED9552,*(&'*0<=?:878788>@BFA@@6<<@=>2///6>*((')'(%%&'+(('&))&''(+,,,//.369<::BJJFIJ<;<<HECIGJ???8:FEDFDHFA@7203458001-()336655446@>??BEH;:79???FJJGED8774...-8:754123?BJGA?81--CJIHIJHEIGF6550(%$%%'();:89;CBBFCJHGFHDBEDJFHJJJJJJJJJIIHHJJGA@AAE??DA>A7;>88789,(%%''&&&?:EJJFJJJJGEGJJJJHJJ;;;<FDJHFDFGDDBDGGJJJEC@A@>CJJJJJJJEDDC>DJJ>==>=CAIFGIGJFJIJJBDEFEBC<;:/)))+BFA>67=;::;@ECGEJ:4-))),19;'''@ABEEDDGHEFFFJIJHJDFJJGIAAABJDDHBBDDJJIIEJFDCE;::;99:;EBACBABA?AADJJHFHGCCDGJFHFJJCIEEFDJHFHGJ640+*)(&&*,39=?EIDFHJJJCHEDGCIDDFEJJJJFFEFFGJE?;;<@BCDIHJGIDDICC9889A870+'&((+1+/))('(((67ICBA@BBDDC22213JE,,,,-...//2/...399D?CCCDJJG?2>CADDIJJGFHCCFEGEFJFJFBBBBGIEFJGDCECB?@AABF;:::?EEJHAAABDCB@E@@::;@;>DB<:677<>DEEEDGFJJIJCEDJFJFFDCJJJJJEJJJJJJJFGJGFAA=>=5*&&'-2.,-3358123110/2210-.2278:@>9<JEGFJFJFGJGFJIJJJJJJJJGFFJJJJJJJEJIJJJJHJJJJIJJJJCEDJE))))<@@A?@JJJHJJFHIJJFDDCEJEJJJJJJGJJJJJGJGEGJGHJJJJJGDGFHHDFCBJ?>?@@AECG877---,02;=645;DHHJJE?,++.+*+55;=?D@@?>555>AIF>=>=8878?BIEGFJ@<:97>JDIGJCCJIJJJJJFHIGJJJJJGHJFJJI@<<;<55,+*****37,**+:<=>GFIFGDAECA=@FIJJJJFJEIGFJJJJJJJJJJJJJJFJJJJFJIIEDGJFJJJJJFGGJGFJCFFJJJHJHJ:::<JHJJJJIDAEFJDAAEAA9889EAAFE=6661**&*)(9>AJECCAAHGIGIDF333-(''&%&&(1-.58:;:=CBIJEJJEJJGJE=99=BD?;;==55?IFJCDF?CCBFD1****88>=9:CEJIIHEJGJGJHFHEEJJIH777://09)(*1355<@?A@B=<52321220/++))*)*9<DE?EGGIB>76678?GFJEJJJFJHGHGJHJ<;;;:649:87//.//0/./1400///,*'&&''**.,8;?E???<643100//4;;D><=?====>A@A>BBCH>><?>(('(45:8;=))))90(...1;<<C@@@JJJJJJCDFEFC=<=><<;;****/*()()&&('%$&(((***)'+303/...0(()=?HJJDJEIJJJEIHJJJJEDHJJJJJJHJJJJJJGHJIJEEJBAABEG@@@AC10/.677>F?><9GJJHEGFIHIJHJEGHGGG;999JIJJJGFJJDDBEJJJFDGFJJIIJHE?@?>CDCC=>@?300245344487112025545<@=7333432.-./3.***+/++@DCDDJJJHG><==FJFII;;:<783*)**++))-.//0/--./--++-.++129A@BAACCCFFJFEJEABB:=<<?BDECDC?IHDJJJJJJGCDDDFFH=771)((0540/(----//.46):==JGJGJHJJJIEIEFIJJJEEDEHJJJEHGJJJJJFJJJIFE997785<276:99:DJJGHJHJJJJJHJIJIJJJJJJHGJJJJJJJJJJJHEDHIJJJGEB>53-''())./678;;<<EIHGJFHEJJJJDCC>7,,??@?;;8889??>?8;::AC<???JGFJJJJHDEGFJ@JEJJJIJGIEIJJHJJJHIGJJGJJGDFGJJJJJJJJJJBBCCFCCFEJGFFJJHJJFGHJJJIJHJJJJJJJJJJHJIJJJJIJGI@444:<CD@CJCJGJJBAA@@;:;::8886779?==88/,,,@B<<<=HC:899&%%'&&%&(&%&**02;<>GDD?:ACJD@?>876'.&&*78=<<<><99<>=986665:::BAAFJJJJJHJJIJJFJIJFCEB:::8::9:441,--.7668A---./../+***101287888:9:;6543))%%%&9:@A@@@CGBBAE<<>=CFCEJJJHIHJIJGFECBCDFCEDAGHJJJFGHJFFJHB?998?>;<=<A@@G@<=<95,445DF9****)12484=331112/+**+++**+778;4334:::;<;BJJJGHJJJEHHIEJHID:99...557/*00...+../4334:>@EJHHJFJJJG@580;:1,,334=>>>JC0*)**;75444''**8@@DEJIIIJJJJJGJJIJJJGJIIHJJ=:::6445>??95555@<==>?C>@@AFEDFFHJGHJJHIJJGJJHJJHJJJJGDDDBB>3.((),-**+,--1***/%$$%+,//0ACBCJGGIJFEGJJJHGJIJJIJIDFECEJHJIIHHJHFDDEFCA@??FHFJEJGJ>>>0))*)('&$$$$&))))/73543122/01&868GGIEFEJJJ8888CFHJJFFFEFGJJIJJJJJJJIJJJJGEJHJJJJJJJJGFHHGJJGJJJ876;<0(('''+(*13334469?DCIGEBB5444996720.,,,,---,,=@==DJHGGGGJJJDEEGJJJGGJJ67DHJCACCJFGJGGJJJDGIFDJHJJJJHJGIFFF>55664646;;?//-+,+,3/000*(()<FGJJC=GDJJIJIA@>>>=222@=::;<?4-***.68??@?AABAC????JGJFJEJFFJHEJIJHJCGDDFGJIJFIEB1/E@HGB==<=>EE;99:A;:;HFEIH>>>?JHIGIJJFJJ)((''&')8@CCGIDDGHJIGGHJJHFHHHBCBAJJICCIEHHIGHEF@>??CEEFCD?=DEB0001AIJFHFJJJJJJGJJJGJCGDEIIJIJJJ(,,-BJJGJ@ABIJHEFIJGJIJJJFJC?>?<>??FJFC@<<DE74,53;<>ACBFGCG@>?9AHGGHGJJHJGJIGGJJJDJJJJ7667634.--;41/07&&&&-)),)(((6:>AFJJJJJGEE=@HJHHACJAABBJJDBCCJJJHJG@@@@D874*)*/6****53///-.-.)1<<HHJIJIDCB:78110*))*;<?A@>?>?JGJJHHG@@@EE@?JDEFJJ><<<CC>A@DJGEH-,,,JEFGGIH@=;;BABHFIHADJJJGJJJDD:3//0DCCBDGJJGJJHJJJJJG)((*862129?DFEEGFEHJJEJ@JF?>;<;?G::::AAB<=6...1DBBEBA@A@BA?@?*)%&(JJJDCG:99:EBD?::<90>7321&&318:@@JDAAAA@A@6333(&&''&-45<B<?@<CC8:<<@B@ABFA@@?<<=<@<<;:...;==JJHGJGFJFJHGHJJFJJHHHGEJA97/0//.-,,,<?ABB?JF>;<@BBJJGHIEJHJJJGGHJJJJHJJGJ::9:DB?;546---0=446HJ?===@=98872,&&+-,)&&&&%&&''?BEJHJGDCCA@A@IDJFHJFJEJ<<<<HJDJJJGJJFFJDJFEFFGJIBJJFIJJJJHCHHFHGJJHIJJIIJJJCDEGJJD==<>JJJFHJGHJJCCBBJGJHECE8878D?....=FFD???BFJJJI?JGJGIJJJHDJJG3333FJHJGJIEEHJJJJJJJJHJJJJGJEJJJ>==>///0JJJFJFH>>>=?ACJJGJEIJJJJJHJEJFGECBC9899::9>42.+,*8>=>=<=;)))*()'&&%&'%&&'%'((((((*8../010000/.+++-/0>::::EEDEDEFHJJDGFHJHJJJ<;;;JJD43232&&&&))/*)))*99::710..34<=AA@>C@>==?=<788333242224*))&&&'<=??;;<<CAAA;89<AJGFJHC66@D@5634443247JJG:998523///>@><A=JGJIJHJIJJHJJJCGJJGE@845,///0>88877;,,,0++(,-,--143/../5)))99332244800008==>;FJF????AA:99:=0.''&))*-34213436@AFJJJFH?9@<2.-*()))((',02EFJJJJJJIJJJEIGJJJJHJJIHJIJJJICAB@ECEGGJIJIFJJIGJJJGJGJJJJFFFIGHDJFIIJJJJHFECBBFJEJHJJGA6644:=EJEJJJJJHGJJJJJJJJJJJGGIJJJJG7666<8<;>97678899>>77;65400+*+**(*+,.66??JFJJGFFB<878AC<:824GJJJJIHFHGEEAC((((37656>BABADJJBGJFE@@?AHI97769BA<>;@8888EJIEGFFICEJBECJJIGJEJIIJJJJJJGIHJHJIJA@ABEC464/---)%&**002123212****(&%%$$%*.23048980///>;8888888CCDJHEBE:1/0/,,--.48@@@876///+*<<<:;<DCADGB>89IJJJIJJJIHIIGJGJIJJJB@=?A<=?@EEHHH7666?2.,'')*4457***)+''&&'&&'&&&'+)&&&&(((***844<;<:;??ABBJJIJFFJJJJEDA5432+**)''%%%%%%%4533<EDHJJHJIJJJJABJIBCD;;;=JHEB210/**118;<HHJHJJJF::94CJDAHEHABADGFIJJGHJJEJJJJJIEJJJHHHJJJGEE---'((*+++0*+*&&&&'2444667;CDA???@>A7666898((&&(:/,*---*)*,74////6125554322=JDAH;:/--/221/0;<<??AIJJJEJJJIJDJJHEFGJDJAAAAIJFJIJIJIIGIJ3222:9(''&&&&(('))*)((.655;<=GD<<JBA@>DGCE?'*(()*/*+/9<<@@<947*++'%
@Glass_T7V_7_D3_12_4_29
TGAAAATGTGTACGCTCATGAGACAATAACCCTGATAAATGCTTCAATAATATTGAAAAAGGAAGAGTATCAGTATTCAACATTTCCGTGTCGCCCTTATTCCCTTTTTTGCGGCATTTTGCCTTCCTGTTTTTGCTCACCCAGAAACGCTGGTGAAAGTAAAAGATGCTGAAGATCAGTTGGGTGCACGAGTGGGTTACATCGAACTGGATCTCAACAGCGGTAAGATCCTTGAGAGTTTTCGCCCGAAGAACGTTTTCCAATGATGAGCACTTTTAAAGTTCTGCTATGTGGCGCGGTATTATCCCGTATTGACGCCGGGCAAGAGCAGACTCGGTCGCCGCATACACTATTCTCAGAATGACTTGGTTGAGTACTCACCGAGTCACAGAAAAGCGACTTACGGATGGCATGACAGTAAGAGAATTATGCAGTGCTGCCATAACCATGAGTGATAACACTGGGGCCAACTTACTTCTGACAACGATCGGAGGACCGAAGGAGCTAACCGCTTTTTTGCACAACATGGGGATCATGTAACTCGCCTTAATCGTTGGGAACCGGAGCTGAATGAAGCCATACCAAACGACGAGCGTGACACCACGATGCCTGTAGCAGAGATGGCAACGACGTTGCGCAAACTAACTGGCAACTACTTCTTCTAGCTCCGGCAACAATTAATAGACTGGATGGAGGCGCGAGTGAGACCAGGCCCAGCTTCTGCGCTCGGCCCTTCCGGCTGGCTGGTTTATTGCTGATAAATCTGGAGCCGGTGAGCGTGGGTCTCGCGGTATCATTGCAGCACTGGGGCCAGATGGTAAGCCCTCCCGTATCGTAGTTATCTACACGACGGGGAGTCAGGCAACTATGGATGAACGAAATAGACGAATCGCTGAGATAGGTGCCTCACTGATTAAGCATTGGTAACTGTCAGACCAAGAATTTTACGAGCTCGCTTGGACTCCTGTTGATCAATCCAGTAATGACCTCAGAACTCCATCTGGATTTGTTCAGAACACTAGGTTGCCGCCGGGCGTTTTTTATTGGTGAGAATCCAAGCACTAGGGACAGTAAGACGGGTAAGCCTGTTGATGATACCGCTGCCTACTGGGTGCATTAGCCAGTCTGAATGACCTGTCACGGGATAATCCGAAGTGGTCAGACTGGAAAATCAGAGGGCAGGAACTGCTGAACAGCAAAAAGTCAGATAGCACCACATAGCAGACCCGCCATAAAACGCCCTGAGAAGCCCGTGACGGGCTTTTCTTGTATTATGGGTAGTTTCCTTGCATGAATCCATAAAAGGCGCCTGTAGTGCCATTTACCCCCATTCACTGCCAGAGCCGTGAGCGCAGCGAACTGAATGTCACGAAAAAGACAGCGACTTAGGTGCCTGATGGTCGGAGACAAAAGGAATATTCAGCGATTTGCCCGAGCTTGCGAGGGTGCTCTTAAGCCTTTAGGGTTTTAAGGTCTGTTTTGTAGAGGAGCAAACAGCGTTTGCGACACATCCTTTTGTAATACTGCGGAACTGACTAAAGTAGTGAGTTATACACAGGGCTGGGATCTATTCTTTTTATCTTTTTTTATTACTTTCTTTATTCTATAAATTATAACCACTTGAATATAAACAAAAAAAACACACAAAGGTCTAGCGGAATTTACAGAGGGTCTGGCCAAAATTTACAAGTTTCCCAGCAAAAATTGTCCGCACGAAAATTTAAAATTACAACAAAGGAAAAGGACATGTAATTATCATTGACTAGCCCATCTCAATTGGTATAGTGATTAAAATCACCTAGACCAATTGAGGACATGTATGTCTGAATTAGTTGTTTTCAAAGCAAATGAACTAGCGATTAGTCGCTATGACTTAACGGAGCATGAAACCAAGCTAATTTTATGCTGTGTGGCACTACTCAACCCCACGATTGAAAACCCTACAAGGAAAGAACGGACGGTATCGTTCACTTATAACCAATACGCTCAGATGATGAACATCAGTAGGGAAAATGCTTATGGTGTATTAGCTAAAGCAACCAGAGAGCTGATGACGAGAACTGTGGAAATCAGGAATCCTTTGGTTAAAGGCTTTGAGATTTTCCAGTGGACAAACTATGCCAAGTTCTCAAGCGAAAAATTAGAATTAGTTTTTAGTGAAGAGATATTGCCTTATCTTTTCCAGTTAAAAAAATTCATAAAATATAATCTGGAACATGTTAAGTCTTTTGAAAACAAATACTCTATGAGGATTTATGAGTGGTTATTAAAAGAACTAACACAAAAGAAAACTCACAAGGCAAATATAGAGATTAGCCTTGATGAATTTAAGTTCATGTTAATGCTTGAAAATAACTACCATGAGTTTAAAAGGCTTAACCAATGGGTTTTGAAACCAATAAGTAAAGATTTAAACACTTACAGCAATATGAAATTGGTGGTTGGAGTATAGCGAGGCCGCCCGACTGATACGTTGATTTTCCAGTTGGAACTAGATAGACAAATGGATCTCGTAACCGAACTTGAGAACAACCAGATAAAAATGAATGGTGACAAAATACCAACAACCATTACATCAGATTCCTACCTACATAACGGACTAAGAAAAACACTACACGATGCTTTAACTGCAAAAATTCAGCTCACCAGTTTTGAGGCAAAATTTTTGAGTGACATGCAAAGTAAGTATGATCTCAATGGTTCGTTCTCATGGCTCACGCAAAAACAACGAACCACACTAGAGAACATACTGGCTAAATACGGAAGGATCTGAGGTTCTTATGGCTCTTGTATCTATCAGTGAAGCATCAAGACTAACAAACAAAAGTAGAACAACTGTTCACCGTTACATATCAAAGGGAAAACTGTCCATATGCACAGATGAAAACGGTGTAAAAAAGATAGATACATCAGAGCTTTTACGAGTTTTGGTGCATACGAAGACTGCTCACCATGAACAGATCGACAATGTAACCTCGAGATTACCGCCTTTGAGTGAGCTGATACCGCTCGCCGCAGCTAAACGACCGAGCGCCGCGTCAGTGAGCGAGGAAGCCTGCATAACGCGAAGTAATCTTTTCGGTTTTAAAGAAAAAGGGCAGGGTGGTGACACCTTGCCCTTTTTGCCGGACTGCAGCGGCCGCTACTAGTATTAATATGCGCGCAGCGTCTGGAAAACCGAGGCCAAAAGACGTGCGTCTTTGATGCCGGTTGCGAGACTCTACAGCAGAATTAAAATCAAGTCCGGCGCAGCCGGTTTGTCGCTTCCACGCAGTTATCTGCGCCTTCCAGCCCCGCCAGCAGAACGTTGCCAAGCGATTGACCATTTAATAGTGACCAGTCAAAACGTTTCCGCTTCCACCCTGGCCGTTGTCTAAAACATATTTATCAACGTGCTGAAACTCGCCGGGCGGGCAGGGTTTCACCGACGCTTAATGCTTTCCAGATGGCAACATGTGCTGGCAGAGCTTTAGCGCAGCGTATCGATATACAGCTGTTCTTCATTACCATGCAGTTGCACTGCCGCCAGCGATAACACCTTAGCTTTGTCCACCACATCGGCAATATCGTGATTGCGGAACACGCCAACATACTGCAACGGTGCCGCAGCCATCACTTCCTGCGCCTGTTCAACGTTGACGCAACACGGTGATGTCGCAACAAAAATCAACCCACCGTAAATCGCGCGCGCGTCATAAGCTGCTTTAGCATCTTGCCCACGCGTCAGGCCACATACTTTATTCTCACCCAGCAACACCCGGCGCACGGCGGCGTGCAAATCGTCATGGGCCATCAACGCCGAACCAATCAGAAAACCGTTAGCGAAGTGGCTTAACTCGCGCACCTGGTGACGTATTGATGCCGGATTCGCTGATTACCGTCACGTTGTGCCCCAGTTTCGGCGCAGACTCGCGGGTACGGTTGGATCAATCGACAGATCACGCAGATCGCCGTTGTTGATGCAGAACGACCTTTGCTCCCAATGCAATGGCGCGCTCCTGTTCCTCTTCATTACTGACTTCGGTCAGCACCCCCATCTCCAGACTGTGAGCGACGGCGGCAAGCTGGCGATATTGGTCGTCATCCAGTACTGAAAGCATTAATAAGCAGGCATCGGCCTGGTAATAGCGCGCCAGATGATCTGGTAAGGGTCGATAATGAAGTCTTAGCATAAAATCGGCTGCGGGGCGATTTGGCTGACGATGGGGAGGAAATTAAAACTACCCTGAAAATATTTCTCATCAGTCAGCACCGAAATTGCCGAAGCGTAATGTTTATAAATGGCGGCAATGCATATGAGATCGAAATCATCACGGATCACGCCTTTTGACGGTCTTCTTGCACTCCAGAATAAACGCCGTGCGCGCACCCTGTAGCGCATCATAAAAATGTCGCGTGCTCGGCTGAACCTCATTCTGAAAACTGGCCAGCGGTTGCTGCTGTTTGCGGGCTTCTACCCAAATCGCCTTGTCTGCGACGATTTTCGCTAAAACGGTTTGCATCATCTAGTATTTCTCCTCTTTCTCTAGTAGCTAGCCCAAAAAAACGGGTATGGAGAAACAGTAGAGAGTTGCGATAAAAAGCGTCAGGTAGGATCCGCTAATCTTATGGATAAAAATGCTATGGCATAGCAAAGTGTGACGCCGTGCAAATAATCAATGTGGACTTTTCTGCCGTGATTATAGACACTTTTGTTACGCGTTTTTGTCATGGCTTTGGTCCCGCTTTGTTACAGAATGCTTTTAATAAGCGGGGTTACCGGTTTGGTTAGCGAGGAAGAGCCAGTAAAAGACGCAGTGACGGCAATGTCTGATGCAATATGGATAAATGCGTTACTACTCTGAATGGCGGGAGTATGAAAAGTATGGCTGAAGCGCAGAGAAAATAATCCCCTGTACCGGGATACTCGTTTAATGCCCATCTGGTGGCGGGTTTAACGCCGATTGAGGCCAACGGTTATCTCGATTTTTTTATCGACCGACCGCTGGGAATGAAAGGTTATATTCTCAATCTCACCATTCGCGGTCAGGGGGTGGTGAAAAATCAGGACGAATTTGTTTGCCGACCGGGTGATATTTTGCTGTTCCCGCCAGGAATTTCATCACTACGGTCGTCATCCGGAGGCTCGCGAATGGTATCACCAGTGGGTTTACTTTCGTCCGCGCGCCTACTGGCATGAATGGCTTAACTGGCCGTCAATATTTGCCAATACGGGGTTCTTTCGCCCGGATGAAGCGCACCAGCCGCATTTCAGCGACCTGTTTGGGCAAATCATTAACGCCGGGCAAGGGGAAGGGCGCTATTCGGAGCTGCTGGCGATAAATCTGCTTGAGCAATTGTTACTGCGGCGCATGGAAGCGATTAACGAGTCGCTCCATCCACCGATGGATAATCGGGTACGCGAGGCTTGTCAGTACATCAGCGATCACCTGGCAGACAGCAATTTTGATATCGCCAGCGTCGCACAGCATGTTTGCTTGTCGCCGTCGCGTCTGTCACATCTTCGCCAGCAGTTAGGGATTAGCGTCTTAAGCTGGCGCGAGGACCAACGTATCAGCCAGGCGAAGCTGCTTTTGAGCACCACCCGGATGCCTATCGCCACCGTCGGTCGCAATGTTGGTTTTGACAATCAACTCTATTGCTCGCGGGTATTTAAAAAATGCACCGGGGCCAGCCCGGAGCGAGTTCCGTGCCGGTTGTGAAGAAAAAGTGAATGATGTAGGCATACGTGTCATAACTCTAGAAGCGGCCGCGAATTCGAAGAAACAGCGGCCGCGAATTGCCAGAAATCATCCTTAGCGAAAGCTAAGGATTTTTTTTATCTGAAATTCTGCCTCGTGATACGCCTATTTTTATAGGTTAATGTCATGATAATAATGGTTTCTTAGACGTAGGATGACACATGGGAAATGTGCGCGGAACCCCTATTTGTTTATTTTTCTGAT
+
0*)),**()''('(()&&+>??@@FCEGJJGJGHIJJHJJJHHEB33EFGEEEA<>ABJJJGGJGJJIJJ;;;;IJGJJIJFGJJGJFJJFE7776=9-BHHJGFJHJJIJJJJFGJHJFJFIIFEHFB=>;988;>:98771JJEFEDJHJHIJHJIJF===HJJJJJJFJJCCA>000---,.*('&*&&&'AEHEBCECC8666?A@>?60,-12>HIEJB?::9:8545:>JFIFCJJ877996;<ABCB?AABJ5.**-9HGECGFFB@?EIEDGJFGCICGC;>??=56>BDCGGIJEIGJ?5FJEJIJIHD=(((+2980.,()+**9:EEGEDEDFGDHJIJIJJJGJH??EFJAA?@C;EEH:99BCCD@;;*&%&*,-**+)*10/*'$$$&.5:;BHJJGHJIJHDCD??AFCCEDJDGGI=>JJDFEFJJJJJJJ?=;;>DB>?>=>444-&&((+)(()*(((**.+++*,33434423310111::DJJGDDC@IE9887-,010112668)(&&+32221133117@?<>=<.*))*9::;;;EHHAB@??><86<CA@B@FEAA:::9>GDACB>>>>FHEEIDGFGFBA@@B<:4,%&())(&&&%55++++/0---***+''()/&&23579&&&''''()((%%%)))&&(0>AECBBDBBACD;::<A?;;:5562.+*'()*'''&()&*+&)0)-))*7<<;:;DA@A@E@A@16?EGHJIFGJJJJJGJIJGJGJJHJHHJJJJFIIGEHD<>>BCDEEBD==CFCEFDHJJGJJFIJJIGGJIJ?EGCGJJJHHJGJJGGDE//.(CEHJIJJFFGHJGEAAEC?99;>>JB?<:::<CEFJDFD????B@@@?:9>=:99:/...9888A?>>HB@ACDFGBECHFHJFHHJHFHJCABGDBCEGC)&&%&120-++(),75666>BE?:;CFGEEDB<;96--(0.'&&'-13001=H8878>=<=?EBEJGJJJJJJJIJJJA?:1/-/1,,,&%%%)*''(179:>CHG@FIHIDBDCEECEGDED@@?11000C?BBGIJEFD;77866>?AFDBF>?>=745HFJHGJD?>?:942'';<AJFJGEDCABBDCC@@BCDJFGGEHGJF>=?CEGED10004336FFGJJ@CBABJGCIIFHFGF<;;;HJGJIHIFHHJJFGHJJJJGIFIJJJGIJJHGJJJGIJJJJEJJEJJIDGHGDDDCC?E@ACFCJHDEFHIJJFEDEHE>?>998>@>@@=>@AFDG333=;:99;<EDD?JJHJJFEIHJJJJHJIGEJJ@?@@GGJGHJFJHGG@988@?CGBCJFDEJC?<78FAA;;;<A@?@AADDDIHJIJDB))))+++EIHDBCEFAA@@,&&&/554578;(((('''400057BBCBHGHDG@>>?ECBCC@<<9(()*(&$&%&(*+)''%%&'%'52124+'7>@EGGGD@>;:;;@@CEB?@::;=@EJJBABBBBB;::874.*)'&&'((,,-421..,0...134;JHFCCCGGJFEEBDDCEEEHJGFDGG9999;E?::;;***'*))-:<CABAACA<DA@89=)+*->;<<B9IFBA@?<;AJFBGFHJEHJHJJJJJICEGGGFGFGJJJJJBD@B<<=CHFFFFDEDCC@JJH;:1+2++3/10'''()).3576120/-++**.-()((.58*&&%&''+**,-,-/973+%#$(()'&%'&%'0;>?EJJJHHJFFIIJJFFEJJEJGCDED>=>=>@CA@CHJFEEGJGJJJJJJJJDIEJHJ<<;<B=<>=42123/..'(,,.27866::?AA>GFJEHJGJJJIFGGJJGGHJ=JDC???BDFDDIJJJIJGJJ9/.../57888DB@?5545,96++**+24<@I@>>=@7511BCACB@><=?AFJDDJFI@@A@>A@AABBGEDCAAB@>?AA44475464..9:>??@AEFHA:@=;;50000545722753255///0@BAAA?<<=BGGFEDEAAAADEFEDEECBBBBCFFIFEEGJJJHGDDEFEJEC4444879:=>?CFDDEFIDDFCFCDBBGJHJFCBBDGGHFGJFHGFFCEGJJHDCBFGGD>;:9=EGDBCDDFEGGGABAA@@>>BCDAB>==??C>;<;:<>9999:=:40)))(()(((+()11-,++-++.;;AEJGJDBCABCFHJHFEDBBEDCEABEBBBBDFCDCDCECDDCEBEFEDFJF6554323?@BBBCCHGJA@@@CEFDDDFDFHFECCEDFCEEF?>EEICEEJDDDDCDCCFDFIHGHCDCA@>ACB@@623.1;000553//0233EDJJEIHJJGJJGJJJHJGHHGJA?=C???>EFFJJJFJEJE@>?@EEIJHJIIJIEHHJJEIJEA@>@EHIGJFJJJJJJBABCIJFEHFJJJJIHJJIG555.///+)(()'&%&+-00347976:.--.(((579:?:::9:5,*++,../-,-.,,11+022229:><;;;;:;CDHF>=>>DHJIIJJJEGHJJGHJHIJIIDE;;::8;>@BA=>>??AG@:::=DHIJA@?@EHJFHJJBAJ?JEJJJJJIHJJGEEIJGJJHJJJJJCBEEHGFEGJGDEEFIJJFJJJJIJJGJGHGCIJIEIEDDCHF/-,12888>101;B7778DJHHFFCEDDJHIJFIDJ>>>>JDEJJIFJCG??CCE@@JGJHJIEEDGHEGHDC''''///(&&&&++,./9=@8778=****)*''&''&)+-1..3312<<AFCEFAB@?BBCBBAF::--.710/.9GJJJJJJIJJJJJIJJJJJJJJJJJHJEIJJJHJJJGJGJJGJHJIJB@AABB;D=JHJGJJIGGHFFFEJJGHJJIJJHJGJJJI:9::9879JJIIJDJCHJJHJGJHJIJDGDJJA854/.-.-((((766%$$$(,4002))))FEHJ>>>>4----AACGFFGJCBDBB@?@ADCFBJJFDDEJJDCBDFFGFDGEGJJGHID=<</...78.+**-*(()/1/-('&(()229556>>>3.-?@HDCAACBFJHIJJJFGJJGJJJHHJGJI==<>JJJJI?;?;?HEEFIEFFHJJJHGIFDBBAG@@A;;94/610001?DEEDBBDFGHIDDCGEE@?A@JJJJEIGJJHHAD?@@AD<<<<>@JJFFCAAABGCEDFHFFBB<<<=::::DFD<;;0878/-,+'&&+65-..0?A@@?=JBECEE>A=?ABDEIEGFCDEB=;984.9112<<@=8FECAACA@@=>?A9+,,0*+.039BB?A@=EDFGBD?9::7667ACCFDCCDEHJJJJIJJJJHJJJJIDDC<5337;<,,,,1.5=<;;:<AA?DHJGFGDGIJCDDJJF@@@ACFJGJGIHJFJJCCJHIDJF?>+((==EIJJDCBCJJGGHJJJJJDEDD@@@?;;990000@@HEJIJGJJJJIJJEHD<//..,+5,,,++((...7;AJJJJJDHIJGHJHJC@@BFFIJHJJJJJJJJJIGJJGJGJ;;;;JGJJJJJJJGIJJCIJFJJHJJJJFGHJJJJIJHGGGJJJJGGJEGGJFDDDJ999:CBCFGJFJJFGEDJGJIGEFBDEJIJJJJJJHJGG>>JGJGJIHG=6555=<86///113('((DCECCIBBB=>>>JGJCDCFIJHGECEFFB=,-,,,,,,-111155@CEEGGIEGGHIGJEFDJJFJFGBBAADCGFJBBB@@?>000/3+552/')/11/77FGJFJGHIJJJJFJBCBCHJBABBF8888DEEHJFJ@@HCB.....31+'((-,+++.../9<<<8872333ADJIHJJIHJIJGI@BABB@?@942)$$$%%)+,464566CGFJGGIJJDJJJJGA4,*)*+3>@ABEJF;;99J<876:A/)''('//0<;@<=98666'&'2)'&),,-5.///66663./4667-,,-.,-.2572&&'('-;@?@@;1BADFF777EJFFJ1111>950+*)*00/?A?>978>?554688;;5345<;8723223==@?BCDJHJJJHJIIIIJHJGGGIJJJGEIH??DJJJGIGDDCCFJJJGIJJJJJJJIHGJJHGHIGHJHEEGHJICBJBBCGDBDEE@??>>>>GDDF>==<))(/3235FGDEIDFBA@>>?<=?54241&,''):>CJHA@??FJ=::8@ADBABJJGDGH<EAAC?><>:@A<@>??833/((()*54:?EJJJHJEA>JEHJJJJGJJJJJJJHJJJJJJJJFJIJJHGJIJJJHJIJHFJJDCEEHJ8887;''&'''('(*++,:=<<===>5334C@>6555878789+'&&')&/334>>==?;?<:77ADB???GEIDA@AC766;>C@22=AC>>;6621010-++'''./76:::?EJIHJJJH@>>?IJJJJJHJHJJJIJJHDEEGFJJE==<63@A=<<;;EC??4405188;GA@AAGIFHDBADEHGJJFJJHFEHHJJHJJJJJGJJJFHHH:999CAEGHGJFCC632,)/,,+**+7=AFDCCHA=DJJJIJBCBCJGJHGJJHJDBCB<<=?AA@>;ADCD@DJIJJGJJFHIFJEBB@CHJJHJIGJJIGJJAA@@JJGJGJJEJJJJHJJJJJFJJGJJJJIJGHJGJJGJ888HHIJJJIJJFGJDBCDJJJGGEJBEABEJJJ:9995510=<:5534BDDHFJCIJHJJJHGGHHH834:AIGJEDBACA<82215,-2./7AADFJJEIEDCFJD?AJ:76>B@@DGDA@:96BIJJJIHEGFJGGJHJJEEGJHGHJJIJJJJGJGHJBECDJHEEEC=0/'&''.22221'****,,6DJJJJJHJGJJJFJJHHJHHJEJHHJGJGJJIJAA*(&%%%&&'%$)&&&&'4/,++,@GGJJJJJGJJJJJJJJJJJF--.BJJIJJJJIJJJJIGJFF>=JJGFDEEIHJFFCF=====<@AAGCJGCA@61124:;>?<@@CFIJJJCJJJJIIEGJJGJJJJ,++,FDHJJJJIIJJJJIFJJJGJJD>>@8:8*(()2/11+'''(AEFEFHFEEA<;;=::930//-.-.433115:665.?<;>6.&%&2+01155711001($$&*+-79ACGFBBCCI?=>=IHH////../CCHJHEJJJJIFHEJHJJJJGCHHJJFGFHJJJJIGGJJJIFJJJHGIJGJFGFFJJJHJJJHGEEEEJ>>?CA?4444+((,1(8586433,,,78,'''34455<=8999@@@@JC=<=44278,,,-DBCBJJJJJHJGJBBAAFHFD<EHDIEEGEJGFEGIEHFJIHJHJJJJHJFIJIB<<<<JJHJHJGJJEEBDCHHHIDFEJHHJJJJGFDFE@/--.9BCJ:51377ABC:@;;@AA<<;6777DEEJJB>:B==CCA////44<=@>??>CDG===>JJGJJJJ>=>=<>AED>>?EGIJGJCJJFCEHIAA==JFIFEE41100:BECEGEJCCCEHJJHFB;;11/./+&'=CIEEGFDDJJHIJ?===HFJJJHIJFIJJJJD0--??JHEEJJJJHJJIGE?@>B???>C??>E@:6445B8998::68JGEJHJGJJJEJIJJJJF>>>=FHDDFFFEEGJ?>>ECHE))))BAA=.**./..2359;BGIJJIIDEDJJHJIJGE@>?DFJD>>=;4.2-.;88445/3369=?@FDJHFE?@GDC?<:8788<=4433?20+))*///05588899EHDDFGGFJFJJGHEDGEJJJ@@@@HEDD>FJGDHDC5510233(((&*:>?@AGJJJJJDJJHJHIJJJBBIJDA@B6CBJBACCCFFJGJJJJ==<:=555E=1//07;<=CDFJJJEGGHJFFGIJHIJJJEIIJJJJJIEJGIJJ???@@A(((,((*'()+,<>CEIEEJJCD,***>BFCBBECAHJF<<<:<<@IHBA('&
@Glass_T7V_7_D3_12_4_30
TTCCAGTCAGCTTCGCTGCTGGAAATCAGCTCAATACGGCTGTCCGGTGGCGCAACGTTTTGCGTTTCAATGTGCAGGTCATCGCCCTGACGGTTGATTCGCACCAGCCCTTGGGAATACGCAGCACGCCTTTGACGCGTTCCACCGGTGCAAGTCGCGCCCATTCCAGAATGCCAATGGTGTCGAATACCGTATCAGCGTCGAATATCCAGCCGCAGGCCTGATATCCTTGCCCGCTGTTCAGACTGCGACGCCAGCGTTGATGCTGGCAGGCTTAACGCTGCTTAACCCTTTTTTCACGACATGCTGATGAGAATGCGCGGCGCTGGCGGGCAACTCGGCTAAATTGCGACGCGGCAAATCCAGAAGATGACCGTCAACTTTCCCGTCACTGTGAATTAATTGTCGATCGCCACCATTTTGCTGCCACCAACGCTGTAGCGCTTGCTCACTTTCGGGCGTCGTACGGTCGGATTTTATTGGCGACAATGATGTCTGCGGCAGCCAGCTGGTCACGGAAGTTTTCATTGCTGGCGCTTTTTTTCGTCCAGCAGCAAGCGCCGGATCGAGAATGCACAAGGTGGCGCGCAAATCTATCCACGGTTCATCGACTGGTGCGGTTAACAGATCGAGGATATTTGTTTCGGATGGCCCAGCCCGGTCGGCTCTATCAACAAGCGGTCTGGTTTTCCCTGACGCAGTAAGGTATTCAACCCTACCTGCATGGGTAAACCATTAACGCCAGCACATGCAGCCGCCGGGGATCTCTTTCAGCAATGCGCCGCTATCGGCGAGCAAAGCACCATCAATTCCGACTTCCCCAAATTCATTAACCAGTACCGCCCGTTTCGTTGGGATCTTTATGGGCTAACAGATGAAGAATCGACGTGGTTTTCCCGCTGCCGAGAAAACCGGTGATGAGGTTGGTCCTGGTCACAACGGCTCCGCAATACTCTGGTAAGTTAACTGAGCGTTAATCCTGGCTAAAAAAGGCAGAAAAGAGAAGGGGAAAGCTGGACGAAGGTGAGCTTAGCTGCTTTAACCGCAGAAATCGTTAAATTTTGAGGTATTAATAGCGCCTGATGTGCGCCGAATTGTACGATTTGTTGCCAGGCTTGTTCGATGGCCTGCACAAAATGCGGGTTATCTGGCAGATCATCACCGAAAACTTCACGCAGGGAAAGCAGGGCGGTTACGCGTTGTTCACTGCTGCTGCCGCAACAAGTTCGCGAATTTTATCGCTAAGCGGATCGCGAACATCAATGGCATTTCCGGCATCATCAACGCCGCTGACGTAACGCATCCAGCCTGCAACGCCTAATGCCAGCAACGACCAGTCCGTTTCGCGCCCCTGATGTATGGGGACGCCAGCATGCGTTGCGGTAATTTCTGGCTGCCATCCATCGCGATTTGCCAGGTCTTATGTTCAGCACCGGATTAGCAAAACGTGCAATTAACTTATCCGCATATTGTGTTAAATCGACATCTTTAATTTGCAGTGTCAGGCGCTTGCTCATCCGGCGTTAAGTGTCTGGCGGCATGGCGGTGGCAACGTGCATGCAATCACTGATATGGGCGAATCCTGAGAGGTAACCCAGATAAGCGAGAAAGAGTGGCTGCCAGTAGAGCATCCGCAGTTTCATCTCTTCCCATGGCAGGACATCATTCACCATTTGTACACCTGCGACTTCCCAGGCAGGACGCCCCAGCGACGAAGTTATCTTCCACCACCCACTGGATAAACGGTTCGCAGCTAATCGCGCGGGATCATTCACCCCCAGATGCTGGCTGATTTCACCATTGATGCGTCGGTTGCAGCTCAGGAACAATGCGGTCGACCATGGTTCCCGGAAAACTGACGTGCTCTTTTATCCACCCGGCGAGTTCTGGCGAACGTTTTTCTGCCATTCCCAGCACCGCGTTTTTCACCACATGACCATTGTCGGGAATATTTTCGCAGGAGAGCACGGTAAACGGTGTAAGGCCGCGCTCACGGCGGCGTTTCGTGTTTGGACGAGAATACCCGGTGCGGAGTGAGGTTCTTCAGGGGTTTGTAGATCGTGAATAATCCGCGGATTACTGGTGTGGGTCCCACCGGTCGCCGGGTCAATACAATAGCCTTTCGGTAATCGTCAGGGAAACAATTGCCACCTGTGGCTCGCAAAATTTCTCAATAATTGCCGCTAAGGAATCCAGTTTTGCATTAAGGCATTCGTGAACAGCACCGACAATTATCACCTGATTGCCGTCCGCACCTTTCTCCAGCACGGTATATAAATGGTTTTGTGCGCGGAGCTGGCTCATCAGTTGATCACCGCTGAACAAGCTGATTTCACGATCCCCCAGTCGCCGCCCTGGGCATTCGGCACCCACCAATGGTAACGCTGATGAGCGCGGTGAAAGGCTCCAAAGCCAAAATGAACGATACGTGATTGCAACTGCTGGCGATCATAGCGTGGAGCGTGTACATGATGCGGGAGCGTAACGGAGGCGATTGTATTCATAGGAGTCACGTCTTAGTAACGATTAATTAACAACGACAGTGTAAAGTTATATGACAGCAATTGAAATTGGTCTGGATTGTTAATGCGATGAAGTGTGAGGGCGATCAATGAACAAGTTGAAAATTGAGGGCGTAAGGTGTTCAGGAAGCGCAAAATAGAAGATTGGTATAATAAATTAAAAAAGGGACAGCCTGAGCTATCCCTTTTCTGCATGCGGCTGAAGTTAGTCAGCACGCCCCATATAACGGCGTTCTTCGATATGAATTAATTTTTTCGCCCGGGCTTAAGTATTCTGGTACCTGAATCACCAGACCGGTGCTGATGACGAGTTGTTGCGGGCACTGGCGGTCCTTTGATGCCTGGTGCGGTTTCAACGATTTCCAGATCAACGGTCTGCGGCAGCTCAAGCGCCAGCAGTTTGACCGTCCCAGGTCAGCACCTGCATGTCCGGCATGCCGCCCTCTGGCATAAACAGCAACTCTTCTTCGATCTGATCTTTGGTGAAGGTATACGGGGTATAGTCTTCTTTATCCATAAAGACATATTCGTTGCCATCGACATGGGGAAACTGGGAACATCCGGCAAGGCGGGTCAGCGTCACGGTGTCAACGATATCATCACCTTTGAAACGCTCTTCTACTTTCAGCCCCGGTACGGACATCAGAAAAACGCATTTTGTACAGCGTAGCGGCACCGCGGGCAGTGGGCGACTGGATACTGGATCTCCTTAACCAGCAGCAGTTTGCCGTTGTAATTCAGTACCATACCTTTTTTAATTTCGTTCGCTCTTGGCATCGAAAAATTCCTGTAGTCGAAAATGTCAGAAAATATCGCGACAAAGTACTCGCGACGGGCCTTTCGGGCAAGTGGTATTCGCACTTTTGCTGGTGCAAAAAAGGTGGTACTGTGCGCGCTCATCAATCCGGTGGTTAAGCCTCGAACAACGTATGGAATGCCATCCGGTTGCGGCAACGTGCGCTGCCTCAATTTCCAGCCCTATTCCCGGTATGCCAGATGGCAAGCCCGCCAATACGCCCTGCATTCAGCTTGATGAACAGCAACGCTGTAAAAATCTTCCACCTCGCCACTGCGACCGAAAGTCTGTGCAGGCTTACAAGCCAGCGCTGAAATGTGCGGTAACTCGCGTCAGCAGGCCATGACCTGGCTTATCGATCTGGAAATGCTGACCGCGCTTTAAACATCTTTAATCCGCAGTAAGCAAAACAGAGTGGCGATAATCATCACCATCGCAAACCAGAACACAGCGTGATAATTCCAGATCTCGGCGACGATGCCCGCCACTGATCCTGCCGATGATCCAGCCCACGCGCGAAGTGTTGGTATAGAGCGTGGTGGCTGAACCCGCCTGACCGGGCATCAGATTCCTGAAAATAGAGCATCCCGATGCCGCCCAGAATGCCAATAAAAATAGCATTTAGCAGCTGCAAGCCCAACAGAATGACAGGTGAATGCGCCATCAGCATTCCTGCGTAAAAACAGACGCCACCCACGGCAGCAACGCGCATTAAAGAAACGCTTACCCAGACGTTTGGCGAAATATCCGGCAATCAACATAAGTCAGGAATTCCATCCCCGGCGGCGGTCCCCATCATCACACCGGCCAGTTTCTCGGGAAGATGCAGTTCGTTGATAATAAATAGCGGCATGTTGATGATGTACAGGCTGTTCGAGCCCCGCATCAATGTACAAATGACAAACAGCAGCAGCGTATCGCGACGGTTACGGCGCAGCACTGATCGTGCCGGTCGCCAGCGGAAGCTTCTTTCGCATCAAGGACGGTTAAAAACAGCCACACCATCACACCGCAAACAATAAACGCTACCGCTGCGCTCAGATACATTTACCGTAAAGCTGAAACCCATCGCTAAGGCATAAGCCAGCGGTGGGCCAATGACCCATGCCAGTGAAACCTGAGCGCGTAAAAAAGAGCTGAACATCACACGTCCGGTTTTGTCGGCATGTTCACGGGCAAGGGCAAACATTTGCGGGTTAGCGGTCGAGCCAAAGCTGCTAAGAAAGACGCCAACGAATAGCAAAACAAAGTAGTTGCGATTCCAGGCAAAAAGGGTGCAGGCCAGCACGCCTAACAGGCAGCAAAAGACAATCAGCGCGATTTGCGATCGCCGCGCTTATCGAGACACCGGCGAGAAACTGACTTACCAGAATCCCAATGACAGCGCTGCCGGTAAAGAAGAATCCCACCATCGCCGGACGGGCATGTACTTCATCGGTAAGAAAAATACTGAGTGTCGGGGTTTGCAGAGAGCGCCGCAATACCGGTGGAGAAAGGCAACGATTAAAAACGCCGTCGAGGTCAGGTCAAACGATTTCGCGCTGGAGACTGCGGGAGGTCCGTACTCTGGTCGATCACTGGAAGAGGAAGACGCGGAGTTTACGCTGCTTGTCAGAAAATAAACAGACAGCGAAATCAAAAGCGCCACGAATAGTCAAAATGCCATTTCACTGTTGCTGATTGGCTGCTGACGCTGCTGAAATGAAATTGCTGATAACGGATTTTCCCATCAGCAATTCGAAAATGGCAAAAAATTGTGCAGCACATCAAACTTTTGCTCATAACTTTACGGCTTTCCTTGCGTGCTGAAACAGAAGTATTATGCTTTCTTGAAACGTTTCAGCGCAATCTTGTCTTTAACCCTAAGCCAGGTTGGCGCTTTTTTTCTCATAGAGGCTGAATCGTTTCAATTCAGCAAGAGAGGAGAACTATGTTCCAGTTATCCGTACAGGACATCCATCCGGGCGAAAAGGCCGGAGACAAAGAAGAGGCGATTCGCCAGGTCGCTGCGGCGCTGGTGCAGGCCGGTAATGTCGCAGAAGGCTACGTCAATGGCATGCTGGCGCGCGAACAGCAAACCTCAACGTTCCTCGGCAATGGTATTGCTATTATCACGGCACTACCGACACCCGCGATCAGGTGCTGAAAACCGGCGTTCAGGTATTTCAGTTCCCGGAAGGCGTCACCTGGGGTGACGGTCGGTAGCATCACGTGGCGATCGGTATTGCTGCCAGCTCGGATGAACATCTGGGCCTGCTACGCCAGCTGACCCACGTACTGAGCGAGAGATGATTCCGTTGCTGAACAACTGAAGTCAGCAACAACAGCAGAAGAACTTCGCGCATTACTGATGGGCGAAAAGCAGAGTGAGCAGCTGAAGCTCGACAACGAAATGCTGACACTGGATATCGTCACCACGATCTGCTGACTCTTCAGGCGCTGAACGCTGCGCGTCTGAAAGAGGCGGGGGCAGTTGACGCCACTTTCGTCACCAAAGCCATCAATGAACAACCGCTGAATCTCGGACAGGGTATCTGGCTGAGCGATAGCGCCGAAGGCAATCTGCGTAGCGCGATTGCGGTAAGCCGTGCGGCAAATGCTTTTGATGTGGACGGCGAAACGGCAGCCATGCTGGTGAGTGTGGCGATGATTAAGCAATCAGCCCATCGCGGTTCTTAAGCGTCTCGCTGATTTATTGCTCGACAATAAAGCTGACCGCTTGCTGAAAGCGGATGCGGCAACGTTGCTGGCGCTGCTGACCAGCGATGATGCGCCGACCAACGACGTGTTAAGCGCGGAGTTTGTGGTGCGCAATGAACACGGCCTGCATGCTCGTCCAGGTACCATGCTGGTCAATACCAGTAAAACAATTTAACAGTGATATTGCCATTAAACCTTGATGATACGGCAAACCGGCAAACGGACGTAGTCTGATGAAAGTTGTGGCACTTGGCGTTAAGAAAGGTCATCGCCTACGCTTTACCGCCCAGGGTGCAGATGCTGAACAGGCGCTGAAAGCAATCGGCGACGCTATCGCTGCTGGTCTTGGGGAGGGCGCATAATGAGCAGACGTGTTGCTACTATCACCCTTAATCCGGCTTATGACCTTGTTGGTTTCTGCCGGAAATTGAACGCGGCGAAGTGAACCTGGTGAAAACCACCGGTCTGCATGCGGCGGGTAAAGGCATCAACGTGGCCAAAGTATTAAAAGACCTGGGAATTGATGTCACCGTTGGCGGCTTCCTGGGTAAAGACAATCAGGATGGTTTTCAGCAACTGTTCAGCGAGCTGGGCATTGCCAACCGTTTCCAGGTTGTACAGGGGCGCACCCGAATTAACGTTAAGCTGACGGAAAAAGACGGCGAAGTGACCGACTTCAACTTCTCGGGTTTTGGATCACGCCGCCGACTGGGAACGCTTTGTGACTGATTCTCTGAGCTGGCTCGGTCAGTTCGATATGGTCTGTGTCAGCGGAAGCTTACCCGTCAGGCGTCAGCCCGGAAGCGTTCACCGACTGGATGACTCGCCTGCGTAGTCAGTGTCCTTGCATTATCTTGATAGTAGCCGTGAAGCGTTAGTAGCAGGTTTGAAAGCGGCACCGTGGCTGGTGAAACCTAACCGCCGCGAGCTGGAAATCTGGGCAGGCCGTAAACTGCCTAGAAATGAAAGATGTGATTGAAGCTGCACATGCGCTACGTGAACAAGGCATCGCGCATGTTGTTATTTCACTGGGTGCCGAAGGCGCGCTTTGGGTTAATGCCTCCGGCGAATCGATCGCCAAACCACCGTCAGTCGATGTCGTAAGCACCGTTGGCGCAGGGGATTCTATGGTTGGTGGCCTGATTTATGGCTTGCTGATGCGTGAATCCAGTGAACACACACTGCGTCTGGCGACAGCTGTTGCAGCCCTGGCGGTAAGTCAAAGCAATGTGGGTATTACCGATCGTCCGCAGTTGGCCGCAATGATGGCGCGCGTCGACTTACAACCTTTTAACTGACAGCAGGAGAGGCATAATGAAAACGCTGCTGATTATTGACGCTAATCTCGGTCAGGCACGCGCCTATATGGCGAAGACCCTGCTGGGCGCGGCGGCGCGAAAAGCAAAACTGGAAATGATCGACAATCCGAACGACGCTGAAATGGCGATTGTTCTCGGTGATTCCATCCCGAACGACAGCGCGCTGAACGGTAAAAATGTCTGGCTGGGCGATATTTCCCGGGCAGTTGCGCACCCTGAGCTGTATCCTGAGTGAAGCCAAAGGCCATGCGAAACCTTACACTGCGCCGGTCGCTGCGACAGCACCAGTTGCCGCCAGCGGTCCGAAACGCGTAGTTGCGGTGACTGCTTGCCCGACTGGCGTAGCACACACCTTTATGGCGGCTGAAGCCATTGAAACCGAAGCGAAAAAACGTGGCTGGTGGGTGAAAGTTGAAACCCGTGGTTCTGTTGGCGCGGGTAATGCAATCACTCCCGAAGAAGTCGCAGCAGCGGATCTGGTGATTGTGGCGGCAGCAGTCGAAGTGGATCTGGCGAAATTTGCTGGTAAACCGATGTATCGTACCTCTACCCGGTCTGGCGCTGGAGAGAAAAACTCACCAGCAGAACTGGATAAAGCGGTTGCTGAAGCAACGCCGTATGAACCGGCGGGCAAAGCTGAAACGGCGACCACTGAAAGTAAGAAAGAGAGTGCAGGCGCATACCGTCACTTGCTGACGGGCGTTTCTTACATGCTGCCGATGGTCGTTGCAGGTGGTCTGTGTATCGCGCTTTCTTTTGCTTTTGGTATCGAAGCGTTTAAAGACCGGGTACGTTGGCTGCGGCGCTGATGCAGTTGGTGGTGGTTCAGCCTTTGCGCTGATGGTGCCGGTACTGGCAGGTTTATGTCCTTTTCCATTGCCGATCGTCCGGGCCTCACTCCGGGTCTAAATGGCATGGCGGTCAGCACCGGTTATCGCTCATTGGTGGTATTATTGCGGGCTTCCTGGCTGGTTACATTGCGAAGTTAATGAGTACGCAATTGAAACTGCCACGAGTATGGAGGCGCTGAAACCGATCCTGATCATTCCGCTAATTTCCAGTCTGGTGGTCGGTCTGGCGATGATCTACCTGATCGGTAAACCAGTTGCTGGCATTCTCGAAGGGCTGACTCACTGGCTGCAGACCATGGGGACTGCGAATGCGGTTCTGCTGGGGGCGATCCTCGGTGGCATGATGTGTACTGACATGGGCGGTCCGGTAAACAAAGCAGCGTACGCATTCAGTATGAGTATGCTCAGTACTCAAACCTATCGCCCGATGGCGGCGATTATGGCGGCGGCTGGTGCCACCGCTGGCAATGGGTCTGGCAACAATGGTAGCGCGTCGCAAATTCGACAAAGCGCAGCAGGAAGGTGGCAAAGCCGCTCTGGTATTGGGACTGTGCTTCATTTCGGAAGGTGCAATTCCGTTTGCTGCTCGTGATCCGATGCGTGTGCTGCCGTGCTGTATCGTCGGTGGGCGCTGACTGGCGCAATCTCAATGGCGATTGGTGCGAAACTGATGGCACGGTGGTCTGTTTGTTCTGCTGATCCTGGCGCTATTACGCCGGTATTGGGTTACCTGGTAGCAATTTGTGCGGTTCGCTGGTGGCGGGTTTGGCCTATGCCTTCCTGAAACGTCCGGAAGTGGACGCAGTAGCGAAAGCAGCGTAATAAAAGGTGTGTTTACAGGGCAGAAATTTCCTGTCCTGTAACATTTGATGAGCGCAAAGAGAATGACCGGTTTGTGAATGTAATTTTATGAATTTAAATGGTTTTATCTTTCAGTAGAAACTTCAAACGTTCATCAAACACTCAGGTTATTTCCTCAAGGGCAGATTATTTCTGCCCTTTTTTTTATTGTTCTGTTGTATCTGTCATCCGTCACAAATTCCTCGCTTTGTAATTCAGGCATTTAATCGCATTTTGTGAGCCTGCTCAAATCTGCCCATTTTGCCTCTCTGGCGGTAATTTACTTTACGTAAAACATGCATACTATGAGCACATGTTTAAATATGAACACATGTTTAAACCGTCTTTGCAGTATCTATATTCTTGTGGATTGACAGGGTTGGTAATTTTTTACCAGAGGACGTGCTATGCGCGAAAAGGATTATGTCGTAATTATAGGTTCGGCGAATATTGATGTCGCCGGATATTCACATGAATCATTAAATTATGCGGATTCAAATCCAGGTAAAATAAAATTTACGCCTGGTGGAGTAGGGCGCAATATTGCACAAAACCTGGCGTTGCTGGGTAACAAAGCCTGGCTACTGAGCGCCGTAGGCAGTGATTTTTATGGTCAATCGCTGCTAACGCAAACCAATCAATCTGGCGTTTATGTCGATAAATGCCTGATTGTGCCGGGAGAAAATACGTCGAGTTATTTATCATTACTCAATAATACCGGTGAAATGCTGGTTGCTATAAATGACATGAATATTAGCAACGCTATTACAGCTGAATATCTCGCACAGCACGGTGAATTTATTCAGAGGGCAAAGGTCATTATAGCGAGCTGTAATATCAGTGAAGAGGCACTGGCATGGATTCTGGATAATGCCGCCAACGTACCCGTATTTGTCGATCCGGTTTCGGCATGGAAATGTGTCAAAGTGCGCGACCGTCTAAATCAGATCCACACTCTCAAGCCAAACCGCCTTGAAGCGGAAACCCTGAGTGGGATTGCGCTGTCGGCGTGAAGATGTGGCAAAAGTTGCTGCCTGGTTCCATCTGACATGGCCTGAACCGACTGGTATTGAGCATGGGCAGCGACATTATTACAGCGATATCAGCGGTGAAAGTGGCTGGTCTGCGCCGATCAAAACCAATGTTATTAATGTTACCGGAGCGGGCGATGCCATGATGGCGGGACTTGCTGGTGTTTCACGGTAAGCGGAATGCCGTTTGCCGAATCTGTTCGTTTGGCACAGGGATGTTCGTCAATGGCGCTCTCCTGTGAATACACCAATAACCCCGATTTATGATTGCCAACGTTATATCGTTAGTGGAGAACGCAGAATGTCTGAATTAAAAATTTCCCCTGAATTATTACAAATTTCCCCGGAAGTGCAGGACGCTTTAAAACAAAAAACCGGTTGTGGCGCTGGAATCGACCATTATTTCTCACGGGATGCCGTTCCACAAAATGCCCAGACCGCAATTGAAGTTGAAGAAACTCTTCGTTGAAAACAGGGCGCTGTACCTGCCACGATCGCCATTATTGGCGGCGTGATGAAAGTGGGGTTAAGCAAAGAAGAAATTGAATTACTGGGTCGTGAAGGGCATAACGTGACCAAAGTTAGTCGTCGCGATTTACCTTTTGTTGTTGCCGCCGGAAAAAATGGCGCAACCACTGTGGCTTCAACGATGATTATTGCGGCGCTTGCCGGAATTAAAGTATTTGCCACCGGGGGAATTGGTGGTGTGCATCGCGGGGCGGAACATACCTTCGATATTTCTGCCGATTTGCAAGAACTGGCAAATACTAATGTCACCGTTGTTTGTGCCGGGGCGAAATCTATTCTCGATTTCAGGATTAACCACTGAGTATTTAGAAACCTTCGGTGTGCCGTTAATTGGCTATCAGACTAAAGCGCTGCCTGCGTTCTCCGCACCCAGCCCGTTCGTCAGCATTCGTCTCGACAGCGCCAGCGAAATTGCCCGTGCAATGGTGGTGAAATGGCAAAGCGGTCTGAACGGTGGCCTCGTGGTAGCGAACCCGATCCCGGAACAGTTTGCTATGCCGGAACACACTATCAATGCGGCGATCGATCAGGCGGTAGCTGAAGCTGAAGCTCAGGGAGTCATTGGTAAAGAAGATTGCGCCATTCCTGCTGGCGCGCGTTGCTGAACTGACCGGCGGTCAAAACATAAATCCAACATCCAGCTGGTGTTCAACAACGCCATTCTGGCGAGCGAAATTGCCAAAGAATATCAGCGTCTCGCGGGTTAATTTCTGACGGGCAGAAAGCCGTCACCGTACTCATCAAGCATACCAAAACCTGGCGCTGACGCCGGGTTTACCGGCATGAAGGGAAAATCATTATGGATATAATGAGAAGTGTTGTGGGGATGGTGGTGTTACTGGCAATAGCATTTCTGTTGTCAGTGAATAAAAGACATCAGTTTGCGCACGGTCGCCGCACTGCTGCTGCAAATCGCTATTGGTGGCATCATGCTCTACTTCCACCGGGAAAATGGGCAGTAGAACAGGCGGCATTAGGCGTTCATAAAGTGATGTCTTACAGTGATGCCGGTAGCGCCTTCATTTTTGGTTCGCTGGTTTCAGCCAAATGGATGTCCTGTTTGACGGTGCGGGTTTTATCTTCGCCTTTCGCGTACTTCCGGCGATTATTTTCGTTACTGCGCTCATCAGTCTGCTGTACTACATTGGCGTGATGGGGCTGCTGATTCGCATCCTTGGCAGCATTTTCCAGAAAGCCCTCAACATCAGCAAAATCGAATACTTTGTTGCGGTTACTACTATTTTCCTCGGGCAAAATGAGATCCCGGCGATCGTTAAACCGTTTATCGATCGCATGAATCGCAACGAGTTGTTTACCGCAATTTGTAGCGGGATGGCGTCCATTGCTCGTTCGATGATTGGTTATGCCGGAATGGGCGTACCAATTGACTACCTGTTAGCGGCATCGCTGATGGCGATCCCTGGCGGGATTTTGTTGCATCTTCTTTAGCCAGGCAACCGAGCCTTCGCAGGTCACATTTGAAAATCTGTCGTTCAGCGAAACGCCGCAAAAGCTTTATCGAAGCGGCGGCGAGCGGTGCGATGACCGGGCTAAAAATCGCCGCTGGTGTGGCGACGGTGGTAATGGCGTTTGTCGCAATTATTGCGCTGATCAACGGCATTATCGGCGGAATTGGCGGCTGGTTTGGTTTCGCCAATGCCTCTCTGGAAAGTATTTTTGGCTATGTGCTGGCACGTGGATCATGGGTGTGGACTGGAGTGATGCCGATCTTGCGGGTAGCCTGATTGGGCAGAAACTGGCGATTAACGAATTAACGCTTTACCTGAGTTTCTCCCCATACCTGCAAACGGGCGGCACGCTGGAAGTGAAAACCATTGCGATTATCTCCTTTGCGCTTTGTGGTTTTGCTAACTTTGGTTCTATCGGTGTTGTCGTTGGCGCATTTTCGGCTATTTCGCCAAAACGCGCGCCGGAAATCGCCCAGCTTGGTTTACGGGCGCTGGCAGCAGCAACGCTTTCCAACCTGATGAGTGCGACTATTGCCGGGTTCTTTATTGGTCTGGCGTAATGCTCGATTTGTAGACCGGATAAAACGTATTAAGCGTTGCATCCGGCAATCGCGTTATTGAAATAATTTTTACTGCATCATCCCGGAGAATTTATTCTCCAGGTCCATCTCCAGCGCCAGTCCTGACAACTGCTTTCTGTTTTTAATGAGATACCCTTTCTTGCTTTTAATTAATAAACCGTCGTGAATGAACTGCGCGACATTATTAAAGATGTCGATAGAACGCCTGGGAATTACTCTGCCGCTTGCGTATGCTTTTCGTGATAAAGATCACCTTCCTGCGAGAGTAATATAAATGCTGCCAGGCGATTCACTAACGGAAATGATTGATTCTGAGTTAAAGAAACAATATTACGATAATTTTTATGACTTAAGGTGACGCAGAGTTTTCGTAAAAATAGCGTGTCGATTTTAATAACAGCGGACGGTAATGTTTCATAGGGAGCGCAAGGCACCAACACTTGTTCAATAGCCTGCACCGCACGCGGTTCATGGTCTTTATCGATTAACTCAATCTCGCCAATAAAACAGGGGGCGGCAAAGAAATCGATCAGCGACACGCGACCATTAGCTAACATAGCGTAAAGCATTAAGCGCGCGGCCTCGCGTCAGGTAAAACAGCCAGGACGGCTGTTGCCCTTCCTGCACAATGTCGTCACGCGCTAAAAAATGAAACAGCCGCGTATCGGCTGAAACATTGGTTAAAAGCAATCCTTAAACGCGGGATTCACTCATCAATTGCTGCTAAGTCATTATTGTGGATTTCTTTCACGATGTTTATCCGCTATGAGATTTCTCATATTTAGCATACGTACGCTGTTGCTAAGATTCAATCATAGAGCCAGTAAAAATTTTTTTGCTGTAGAAAAAATAACGCAACTGGAAACAGAGGAAATAAACAATGGAAAAGAGAAAAATTATTCTGGATTGTGAGATCCGGGTCATGATGATGCTATTGCTATAATGATGGCGGCGAAACATCCGGCAATAGATTTATTAGGCATCACTATTGTAGCGGGTAATCAGACGCTTGATAAAACATTAATTAATGGCCTGAATGTTTGCCAGAAACTGGAGATTAATGCTTCCAGGTTTATGCGGGGATGCCGCAGCCCATTATGCGTCAACAAATCGTTGCCGATAATATTCACGGTGAAACCGGACTGGATGGCCCGGTATTAGAGCCGCTGACCCGCCAGGCAGAAAGCACTCATGCGGTGAAATATATCATTGATACCCTGATGGCAAGCGATGGCGATATCACTCTGGTGCCGGTTGGTCCGCTTTAGAATATCGCGGTGGCAATGCGTATGCAACCCGCGATCCTGCCGAAAATCCGTGAAATTGTGCTAATGGGCGGCGCTTACGGTACAGGCAACTTCACGCCATCTGCCGAGTTCAACATCTTTGCCGACCCGGAAGCCGCACGCGTAGTGTTCACCTCCGGCGTTCCATTAGTGATGATGGGCCTGGATCTCACCAACCAGACCGTTTGCACCCCGGACGTGATTGCTCGGATGGAAAGGGCGAGCGGCCCCGCCGGAGAGCTGTTCAGCGACATCATGAACTTCACTCTCAAAACGCAGTTCGAAAACTACGGCCTTGCTGGCGGCCCGGTGCACGACGCCACCTGCATCGGTTATCTGATTAACCCTGATGGCATTGAAACCAGGAGATGTACGTCGAAGTGGACGTCAACAGTGGCCCTTGCTATCGGCATACCGTCTGCGACGAGCTGGGCGTTCTTGGCAAGCCCGCCAATACCAAAGTCGGCATCACTATTGATACAGACTGGTTCTGGGGATTAGTCGAAGAGTGCGTGCGCGGCTACATCAAAACCCATTAAGTGTTGATAACAAGCCGGGCCGGTATCGCAGAAGTCCAGGCCTGGCTATTTCTGATGGGCAGAAAGCCGTCGCCCAATATGACATGAAGAGATAATCACTATGGATGTCATGAGAAGTGTTCTGGGAATGGTGGTATTGCTGACGATTCATTTTTACTATTGTCAGTGAAGCAGAAGAAGATCAGCCTGCGTACCGTTGGCGCGGCGTTAGTGTTACAGGTCGTGATTGGCGGCATTATGCTTTGGTTACCGCCAGGGCGTTGGGTCGCTGAAAAAGTCGCTTTTGGCGTGCATAAAGTGATGGCGTACAGCGACGCGGGTAGCGCGTTTATCTTCGGTTCTCTGGTCGGACCGAAAATGGATACCTTATTTGATGGTGCAGGATTTATCTTTGGTTTCAGGGTGTTACCGGCAATTATCTTCGTCACCGCGCTGGTGAGTATTCTCTACTACATCGGTGTGATGGGGATTTTAATTCGAATTCTGGCGGTATCTTCCAGAAAGCATTAAATATCAGCAAGATCGAGTCATTCGTCGCGGTCACCACCATTTTCCTCGGGCAAAACGAAATTCCGGCAATCGTCAAACCCTTTATCGATCGTCTGAATCGCAATGAATTATTTACAGCGATTTGTAGTGGCATGGCCTCGATTGCTGGTTCGACAATGATTGGTTACGCCGCACTGGGCGTGCCTGTGGAATATCTGCTGGCGGCATCATTAATGGCGATCCCTGGCGGGATCTTGTTTGCCCGCCTGTTAAGCCCGGCAACGGAATCTTCGCAGGTTTCCTTTAATAACCTCTCTTTCACCGAAACACCGCCAAAAAGCATTATTGAAGCCGCTGCGATTGCCGGGGCAATGACCGGGCTGAAAATCGCCGCAGGTGTGGCAACAGTGGTGATGGCATTTGTTGCAATAATTGCGTTGATTAACGGTATTATCGGCGGCGTTGGTGGCTGGTTTGGTTTTGAACATGCCTCGCTGGAGTCCGTTCAGGTTACCTGCTGGCTCCACTGGCGTGGGTGATGGGTGTGGACTGGAGTGATGCGAATCTTGCCGGGAGTTTGATTGGACAGAAACTGGCAATAAATGAATTTGTCGCTTATCTGGATTTTTCACCCTATCTGCAAACGGCTGGCACTCTCGATGCTAAAACTGTGGCGATTATTTCCTTCGCGTTGTGCGGTTTCGCTAACTTTGGTTCTATCGGGGTGGTGGTGGGGGCGTTTTCTGCGGTTGCGCCACACCGTGCGCCGGAAATGGCCCAGCTTGGTTTACGGGCACTGGCGGCGGCGACGCTTTCCAACTTGATCCATGCGACCCGTGCCGGGTTCTTTATTGGTTTTAGCTTGAGTGTCATTGCCTGATGCGCAAGCTTATCAGGCCTACATTTACTTGCTGAAATTGCCTGATTTGTAGGCCGGGATAAGACGCGTTAAGCGTCGCATCCGGCAACATTGTTACACCATTGGCACTAATGAAAGCGCGTTATCGGCAGACAGGGTAGGGTTGTTTAAGCTGCCGCTGGCGCGCGAAATTGCCGCGCAGGCTACCGCAAAACGGGCGCTGTCGCGGAAACTGCATCCTTCAAGAAAGCTATATACCAGGCCCGCCATAAAACCATCGTCAGCACCAAAACTGTCTACTGTCGTATGCGCTGGCGCGGTCAGCAAAAATTCTTCTCCATCCTTTTCGCTGCAATAAACTGACTCATCGGGCAAATAAACAAACAGTTGCTGAACACCTTGCTGATGCAATGCATTCACTGCGGTATTACGGTCAGCATCGCTGGTGATCGCCTGTCCCCATAAAATTTCCAGCTCCGGTAAAGTGGGTTTCAGGGTGTGAATATGCGCCAGCCAAGCATGTTGATTTTGCCCGCTTTGAATTCTGAAACGGTATCGACAAACACCGGGATTTCATCAGCGAGGGTAAAGACCCATTCCAGCGCCTCGGCTGTCAGGTTGCAATCAGCCAGTACCACGCCCGCATGACGAAGTAAATCGCGCGACCCGTTCAGTAGTTGCGGTGTCAACTGTTCCAGCAGATGGGTATCGTTAATCGCCAGCACGGTTTGATCGTCTCGATTGGCAATTGCCAGATACGTCGATGTGCTTTGACCATGCAAACAAACGCGGCAGCGTCACGCCGGCACGGCGCGTTTCTTCCAGGAGCATTTCGCCATAAAAGTCATCGCCAATCACTGAAAGCAAATGGACGTCACGGCCTAACAGCGCCAGATTGTGGGCGATGTTGCGTCCACGCCGCCCGCTGAGCAATGAATTGTACGGAATGCAAGCCGATTGCGGGTAACGGATATCCGCCATCCCGCCGATATCCATATTGATTGTCCCCACCACTACGCAGTATTCCTGCTCGGTGAGAATGTAACCTTTGCCTTTAATCCGGCCTTTGCGCATTAAATCCATAATATGCGCCGCAACGCGCGAACGGCTGATTTGCAGCATGTCCGCAATTTCGTTCTGCTGAATCAGCAGCACCGTAAAATTGCAAGGATCTCCTTTCCGGTTATTCATCTTCAGGCTACCACTTTCAGTTTGTTGCGCTTTCAGCCAGGCGATCTCTTCTGCCCAGATATCCGGGTTGATGGTTTCGAGGATCAGCGGAATGCCGTCGAAACGGTCCATCCTGCGTCATCCAGCGGAACGCATCATGACCGATATTGCCTTCACCGAGGCTATGATGGCGGTCAACGCGGCTGCCAAAGGTGCTTTTCGCATCGTTAAGGTGCATCCCGCGCAGATACTTAAAGCCGACAGTACGGGCAAAATCCGCGAATGTTTTCTCGCATTCGGCTGGAGTACGCAAATCATACCCGGCAGCGAAAGCATGGCAGGTATCAATGCAGACGCCGACGCGGGATTTATCTTCCACGCCGTCGATAATCGCCGCGAGATGTTCGAATTTAAACCCTAAGTTACTGCCCTGACCGGCGGTGTTTTCTATCACCGCTGTCACGCCTTGCAGGTTTTTATCCAGCGCAATGTTG
+
779>=?GDAC?@A>?CGGJEHJDCBB-+++2*(((**))12--,,,,06?>?D66>FDJJJH@9<60-,,-6;84455BEJEE@@AAJDJEGIGG====:999JC?=?8464')+575455589;=?<;@@JE>JJ?@DJJHHIJ5444CD)((*//235975:92333BCAJJIHJHHFJJJJGGIJJHJHJHIG>=<443,+++AB@AHJJJJGGDHHJJJJJJI??EJJJJGEEEHJJA?@ADIFJEJGFEFCCA?A=<;<<;/(7>>AA@JFFGG?DD;64-((DG@JIJIJJHGGJFHJJJJJJHFF?<=<;;::;FFJDDDGJJJFD?CC>>>>B@JEABADA@?@HEGGIGG<<<<JJJGJEJHJEJJFJHID;;;:553.-,+..08,+*')(*'(&/.--.<??@BHJGGJJJJJGDHJJF?====JJFG8778HJIFHDEFJHJJ<888FFD75546/...0/-0=?A?=<5?EHFG6667HFJJHHJJHHJJJJFC8456CJJJIJJJJJJJJIJGJJJIJHGHJEG?;;FDJDBBCJHJJ;;:*(((/.*&&&.'''(.07;<=<67789/,+,,*--.01+)))--/48:>?<;;''''58<HJJHHJEBBD3/../2127=?>>;5+++()*-.15457>7999IA?>;HHJJ;::<JEJJJJJFIJJJJJJIJJJJGGJGJHJJIJJJEJJHJGJHJJJJJJJJFJJF??2223:::?B8?@@GJB>644<9989CJ>??AA><-33FHJDE:8/...<@CEIGJFGJDHGIJIFEFHGFJJHHGC2222=>>><@GIDBEBH655AABA>BEHFJEHCEJJD==>777(&&'8*'')57572227;8A1///D@?@8778<CEHGI@?JFFEHJJIJJIHJHAJIDJC:JJIDGGGGEFGJJJEA@?;<;;?4446;E<:::<ADFDF@?>C@@@AJB5324BDFDFF1002=<>C<<<8;.843///0,,.7:>=BAB=;@@==1*)*)6;::(''',&&%+--/;??((((10'%$$%&./53@AB9??<<<@G====CJGJJJJ<77<4222()))())667>?A@A9866*&%'*10700/022;2663377EJIHJGIJJJJGJJFHJJJEDCCCEICI@@B@E9;98889-++-..-))*-):>>D?>=42233;;><BHH>=..>?<IGFDHFHIGIEGJJJJIJJJJJAB0.,&&&126C>7535?>CCJJJJJJDEJFGDBED>>@?999=CBFJJFCDGJJGJJGEA43337885('''/001133@AAECGFCBBBJFJJIDI<F55GJJHIJGECHGCCD?@@6668:87553243/7;;<<,+,CEEJD=:/'&&&####)+-/02677<9;GFJGFHJJEB@??@D@?>@;989?AEDJFJIHHHEGJFJHJCDBA=05674444DGEA?@A??@HJCACDGJJJGJDCIEHJJIJGJGJJJJEJHJJJHHJHJJJIJJFJIJJJGE,,,,/,+*+,>???B;7**++3****++%'&&&*%%(*,(&&%&%$&%$$&('%%%%%''567755:;HFIIJJJJJJJJEFECJB=:6679BJIIEEC::8841..00026537763448973(((&%%%%++00+++,337:;:CB?>>88*')&&''00//04444445CJJHJJJJIGJDJCEJHFDJC7JDGJJJGGECB;<;:78EBBEEA>>=@C?DEHJFJGJJJEFBCJJBBC@@@?BEF=<=<A?@AB>=@;&&&&)),3;721118<=>ABAGGGHJHD?AJ;>2261%%''**)*(&&&&)663@=?CBA/'''*.==;;;73224544489E@?@AJIFEIIJIJIB7)))*..0))*/10434555,*++BB???=??@ICBAB???@BJCABGJFJJGJJJJJJJIFGFDCJIJHCBCAHGGHGJJHFGDBFJFJJJJJJIB@;:::=CDFDECA?@AGGJJJJHJGIJHEGDE>??@B10001A((((;7.((()(((&'&'111478<>@>?IGJJIFEEJGHBE@?32119<<<6346+(''*46<=99::;:;:@;@EGEGJCAB/...;(((()(('),(-*+)))-0-*(&&',,++44441,*@:>>?AAA8999:9;=AJBF<;::=>G7777JA::;B,++,78CCBFFDEBECJIJFA@A@DDFJE=<=;<GHJJIJJHGHJGJJIJJFGJIFFIHJD0001@=5668;<==?>?DFJJGDHFJC****)(()<6<30@88BCJ?>>?FEJGJ7778ECJD))))??FHEJFHGJHIGJ<<<<F@@AADCC541./2258F4446D1/-.:/&&$$$6866:73///195789ACA;;992-))*+743()(())))''&%%%%'28??@@HEEHFEHJEHE?<51*))())*+,6966EB====?>?BBJJJJJJHHJJJIJG:99700....0/068854543-,--/412===FGIJJJJJDBDJJJFJHHJIJJJBCB555111./000>>>1EEDBFCBBBHIGEJJEJFIIIGGDDGJBCHJIGFJIIIJJJGIJJJIJJJHJJHJJFHGFIGID>;78>=:863)&&.;=?CCBADF7776+**''''(&&&,'(26776479<=6@A;>>BC@??<?AAEJJJEJDDJJJJGIJGJJJIJJJJJJJ>??AC<?@HFJJJJGGIGJEHFJJJFHIHGHHIJJJJJJJIJJJJHJJFJJJJ<<<:;;;-,,,80,-AFCCDHABCAJC697001398'%%%++++..69BA@?A1-78?FJBA?A;=>:<<;IHIIEJDEGD==50//1/*'((/.$$%)&&&&+,/,1.'&$$(/****10*(&%$$+.-3:7888DHCI?3222>3,++4---/8>8556<<;:;<=999:DHGJJFFJFAEAAAA?>>++++-++*'&'(210--G=<<<JIJGHJIHJJIHHJJJH@?@>>>.-+*+,03@ABJG?>>=?@D<;?::A:1111BBCJJFB@:AJHHGHHIJJGGEJJJJJH5555DDDGJHJJHJJJFJJJJGFDH9988<GEFJJJ:>>>;;*))*)*)'&&&.'++&&%$$$%&'((.>@AECDDBAEAAB???@EH<<<;===JEJJIBCA?D71;<<HCJD108..21443+A??BJJ=<:9888CC:96+))*269:>BBADFFGJ::ABGGJJJJGGHFJHFDBBGD@>>0000*)))**++-,+(((+,+++44*6CJ?>=:99('''>-,+'7;CIHGDHGGJGHDJJFJGJD=<;FJ@A@CJ;5:;-<>A:::9@AADJCCGHJJHEEJJJE===@DB@BBA94)(&&'('(+&%%&<A@BEFGJHFFCBC>><789CIGHIDJEFJHJHJJJIIJFJGFDCFEJJDJFB<=::867CBCDIJFJGC>??@GE>@CEB6663/./0ABCFJE><;3,&&*(''')BEHCDBBFJJJJBCA..--(+(,)($$&&&%&'(((()*(&+&&..6<1008//1,+-4-5A=DCHJJJJJJFJEEJ>==>DA==52348767=A=FJJJHJHIHB?>JJGJJJJJJHEJHIJJJDC?F*0&%%$+&&.,,1<D===>H@<;>>>@BJJEHHJJJIJJJGFJJJJHJJGJJJEGDDHFJJIBEIJHGHJFE???@BBABJJGJJGEHJFDFJJHJJJJ://-)+++DJJJFFJFGFGA@>=,,=-:=DC@90.;4<;<JFEJGJGGHJJJJJJJJJFGJJJJJJEGJHEFJFJJGJJJGEECHHFDCEEGJBDECEJFJJJJIGHCDFBDC@?DDGEDCHIE==:7<<7776944;<=>0(*<6777GBCA@?<DDEJJFFFJHJJA7779EC>=?AGEJGHIJJJB;;<?EE:9>?@E?<==B10,*&((&%',(*645610013'''',)225BE77188>?CBBED@CBBG9B>>>>>:CBFGJD@??BEF>>EJFIJJJJGJIHJJJJHIJHHHJJGEJGEEB>@@BFBEJGJGHGFDFJDA;;887:9:<<;>C@BJIGIHFJAB?@,,,-2--../A?>?AABEBFDCDGGJIDJHA=,,,**)+;A@?AB(((((=.--.0110,//../;<BBBJCDCEFIDGD;>>CAJHFJIIFEEJBDEJJJJHJGH<;ADEGJIIHG::;<==<;7HI332+(()'&&'4:@DCFDDEJIGJJJJJ@?CCEH@6-../187;4555---.?@>?@@EFHFJIHJFJJJJJJGJJJFJJBCA?@A@EECA6555++&'($$$%&(,000AC>==<>?AFCD@>?D=:71-,/21.+&&&&'%$$$%'&%%&-6==?ABC@@??F>ADBC4345BABFGCABCCHJCBA>>@?@@<>==JDBAEEJFFJ?:2@FEJIJHJJJIJHJGEHDG;;HJJFDGJEJ44444277((('++,599::===?<FJJJJJHJHJIFIH9999??=</0;JB?AB@@CDACB00-))&&')5<DDFJFHGJIJJJJJGJJJEJEDFJIJEJIICEHJGJD;>DEGJGJGJG@@@@???CDA7566756@<8:889=877;;889BJFFDFDDFEHG305($#$$%'(----000043787DIFDDHJHJIIJIGJFGFJJIEDC7>??><=??AJJJBB898.)))(-+-0+3+3<>?GJGH?@??DFCB6'&&((%&'&.48@>>>DEHIFEB><=9366656:::BHJFIFGFGEJCDD=GJJJHJJFA>?89CHCIDHJJDFJEGJJJFEFFJ9999F?:8:::>>?A?<63333+***-*')0'&&&)(().0'%&'(),--0+,2:=::98<==1''BCJEHHEEEDDDC>@@D:98;;=>::::DF@@@BJJEJFJJJJJJJGEHJGB@DE>9733--//+&$$%%%$$'%%$'30))))('')206>:::=>IIFFJGJHJEIJGJFGIG><<3FIJEFGJGJ<<<=JIIFEGFJJFJGJJJJJJJAA?<500''''-/2CBJJCBJEJHJJJJJH@@:::;;51'(((*)*&&&%%%&@@?=?@;@>@FEC>?ABJHJJJEHEIICCBC73>:::;,,,-*(((./+++4...@8--..4-.??@22242>HHJFIIJJDA999::999::=EFDGJJJABDFCJJIFJBEHHFFHJFHJEJJEEEBEGE=<<78?@HGJJFFJJJDG(('(222<;<=B?FC?3933HJJFHJJHJJEFIDEEDJGF11,,-.19@BCA7775789;A;3328-(((+35665:?@CB>;<?AAIC5ICCEJJGBAAEJJB@BBJJJJJJDJIGJJJFGFHGDEIIJJIHFG>@BAGHJHFIJEFHDEGJIJJJJJJIJJJJJGJHGJJJJJIJJHDAA@BCC=5**))+@BFGFGFDEBB???FIGGGEEHFJJCDA@AD@?9884554554455EEJHJJB@?@6667EC74335A*&&%&%$&*0;7778AG>>>>AB9566JJIFFGEHEH@??@IG1000FDFHFGGEC?B87...///05@?><==:;.,,,,//4EJECCBBA9333477('&(++/;>B))))22677771111<9>BC=:::IHGJHHJ@>=>GJJJHJJFEDAD9HJJJJJIJJJJIG765444)))*.78@CACJJEJJJJJJEGJ>===BHJFJ<;;<??>>IDBAFDDGIJJJJJJJIJJJJGJFHJJJJDFDGGDBFHJJ??>DIJGJJ?>>@ABB@A?6556?AEGJJGJJJHJIJJJJJIJIHJ=.-,((()(&&+12/./)'''%&(&*-4>?EIEEFJGJJJJIJHFIJGJJJDB@?B8;<=><;::<ADC@?@;;;>9,7:/-0@CJGHJJHJIGHFFFJJJGJIJIIJGJHHJC@ABE3...EGJFFIJHJHIHHJJJ:997997787BA))))@>?FIJJHJE@@ACEJJJJFJIJJIJJIEJJIJGJIJFJJIIJJJJIJFJGFEEDEJG>=>FGFHIJHJGJJB;:::CDDEJ;::6530&%%&%%&'445?=<@JEIEDGJJJGFIHJFGJJJEFIGJGHFAEI@CB7669@??BFEBIHJJFJJEJHEJJHJJJIGJJIJJEJJJJJJHJFFJIHJJJJJJHJJDHJJJIJJJGAADE===;=>>/..-222JEHFJIJJIJ><9798<4>?@GJIEEJJJJGJJICBBFEJEC<;=97---3:9<BB;;:;CCBFEFJE??>>D?41)))-@A<<<<BAIF@??555441*+,+.-+,.4,,+)),+)*)+))3<CDG>>>>::::JJIFBCDFJFFEDJBJJJJC@:9'(3////01ECAAAADFHD>EEA@JIJEEGIJGJJJJJJJCGJFIJIJJJJIEGDCCEJJIGJJHJJJJIJJJJJJGIHJHHIJJJJJJGJJIIJJJJGJGEC222IJJGFHFDDC<<<///00,*)&'))/,./))((+8:BCBIE<BDDIJJJJJJJJFFCBHB>:89:;<44.*.':=FBEF?CDBGJCCGJFJHFJHGFJIFJFJJJJHCCCCC:GEIJJJGHJJEEHIJIIJGGJJJGJEAAB;;9550++,DF?>><AFJJ<<<?DFHJJFJHJGJHJDGEFJHJFJDBABJHIIAJHHJJJJJJCBBBDGHFJJFJJIJJJFHFHEJJIG@@@@BA@?@BCJFC?/----57E;JJJDFEFIJIJJGHECEEJDECCDDA9@@ACCFJBFJ?DBCBAACCA@ABFGJJGFJJFGGJJC=<<997784?BCDJGJEAABFJED0*('''&%&),117889<<IIFFGEIJJJJGFDI....@CB?==GGJDEFEJHIJFBCCJCCABJFJJJGJJJJD,,,,=ECCICBC;?@4-CDCFEFJCJBDGEJDHGJJGFJFJJIJJIJJJHJJJJJGDEJFJIJJJJGJIJJJJJJGJJIHJGFJGAD?(:<JJJHHIJJJIIJJJHGHGJJGDJEJJDJ<9:;BJD>>=886..(((+.**+,,.3=A@@CFJFJIJIFJGJJHIIJEDJJJJJJJJJJJDFJJJJCFC>'&'(:6::;DJJJIHIEDJJJIJGIJJEJJJJJIHJJHGJGJJJJGIJJJG@>==A>43)(&&)04>AA@CC=====>;6669977911/.<***41.6..-,,+,17?,+++20017=<=>DBAD==<7<.--34<?AEGFGGCDBBBAD:A@:>EJFABJHJGDFIHFJIHEJIJHHB=GFFFJJGJJGEDJGJHEBAABB:::9=>>JJJJJJJJJFHJGJJHJJHJJJGJJJJJJGHJJEDFJIHJJJJJGJJGGECCBADDGJDEFDJBBBA=....5(('&01;<:;::A?>?DHJFFEHGGJJGJHF>?>>BA@@?=95333=<CJHGGGJHJJJIIIJJHIJJJJJJCCACIIJJJJHIHHJDDB;423:@JGFG@@@@JIFJFJFJJJJFJJJHJFIJGHJHJGIHJHJGJJIGGJJJIJJHJHEDCFH@@=CDC?,,,56,'+0>>>***+:;;;BBAB,,,,1111AAADIIGJJJ4444B...//1:?AEGJJGIJHJJHGJEBBCEJHJFHGJJJJJ;::;FEDJJEDCCFJJJAGDE:999?:433206?JDI==98AABCCGJ=;;>?>:,++,7;3//2<90-)'((.2+....99;=EGJGGGIJJHJJJGIEHJA@?@GH:44499:C@@CDHEGFEGJJJJEIJGF=<=?IGJHJJJHJJJJIGH?;;:9:93;<>AIFGGJJJJA@?>>><BCADEJAG889JJEHJJJFJHIHJGJGFBA445=;;:5AB<;;@A@DJBJJJ76556/.-*''(369CGFEE?@JECCEEJGGJIFDCJDHHGJE7667GDH=;;;ABJJHJJFECCFF@@@:87610//3JIJJJJGJFAB@5/'&&'*+/17:;44444336888:;:871001F8778<;::63=>>=>@DJHGHGGH=6EBACCIJGJC=.()334699<8-)(((%%%&+%'2455=>JFCCCEHDGGHJJEIHJJJJJDJBHBA@?@?D===<?;9321277((((GJGJGIFGJJFDCCGEGB>;:554531()453233>B??666599;DCDGFDJJJHGFG?>>?FB;9:EDJJGIJGHHGJGJJJIJJGCDDFJ@?1112<?99HJJJIIJJJHHHHJFCF@@>>?>@('&&'*++,309:<@62..??JIFFJJJDJHJIJJJJICBB>=:5'''@GHHJFHJEE;88778E@FJGJJJGGJHJJFDJIFJJC@@*)))+*'+('%%%)))),.355;F)(((==<;:;>H@>>=@@;<>BA>68****)))'&&)8EIEFCCA?F=4433('''()%%)+*--/,,,-2+,(&&'69@JDBGJEEJIJJJJDJJJJGGJIIGJJ>=>((((JJJEHFEEBIHGJF7775:-,,/2223CFGH==<566DCB@@ADFGJIJGJIG=B=>G>>>AFJF6A@?DEDEJJJC:998;;;D<<=<>?<2**550000>?@FDHGJJIJIJFJJIH;BEBAA>@@EJIGE822224JHEEJJHJJIHIJJJ888IJ>=?A?>?ACFCHA73337DABDIIJ3333;;6678@JFJGJJJGGIJG1../888B@ADJFJHJJGJJJJJJFHIJJJJJJGDCC8885))((('&(()***?****/3511147?>33.---A44..BFDEJECFE?<&%%&)*+,+2348JCF>>><@@?HJGFJFIFJJFHHG888/../22(''&*((***69BAD@ADDHJJHJJJJGJJJJJIDIIA=7JHFJJJGJJEJFHJHF95423(''*)*346:8:<>FFHJHIJFJ8888JJEJCHEDJD@9----6A@HIJFJHJJJJFJJIGJHGJHJJG33+''%&((('((55776669>?..,,/++(((+9<=??@?FEIJGIFGIJJ@?>.+++---/<==7998:8487599>>00330/01399:<=<8887AACBGFF<<<7?----DIJ=<;9;;3.--+,**+++++..3766655575:789>>>>A@AB@:930//731112334HJJJIJGBBAAEBCCCHJJJHEDEEE@@@:::GHFBB?==7++6)(((HJIDFGHHJFJJHDHD@JFJJJJJJGJIHJHJJJD87447--,+.--/668HGDJ11115CDJJHJJGD>=BAJJCCCEEJFJJGHJGED3.99CFCDHGAAAADJHJJJJEEJHJJHJ9997;;:FJGJJJJIJ96...GJJHFIED@AAEFJJJ?>5927BGGA;::;@/.'(4&&%%''(())+32)2-...1;98456*)**+639=>=DDHEJJIIJJIHE<999<@?BBEADCEEJJDJBJJCJBA>>8+&&''9224.<;9AFDGJJJGIEIJ8536:33223;BJJJJHJGGJJJJIIJJHJGJJIIJCB?@>BB@@JFJJJJEIJGHHJJIFIDFJJGJJHJJJHJJGJFJHHJEJABAAC>;;0///?GHJIDBBCJJEEAB>;<@;<CD888GGHDJJJJ@??CJJHJJHJJJCBBBJJJFDG?===B8--.03337><99;2111:=>DGEFHH72213000,(('(.7?9999B@BBCHJFJJHEGEBFHIJJFHF///9***+1006;JHJ;62/-(((),44102111,,*+.0DIJFFJHJJFGJJGJJJJJJFJHFGHJFGJEHJJJJJJJJJGGJFGJJHJJDIGJGJGDGGCH>?>>EHJIJ@A<<<<>99;CFA@AAABFHJGHJJGJJGCEE4446/..433348889::22-******,/.0)(')/555CCCBCGAJJJFJIJJA,,,-55((('((8>>>@ACDEIJGFGJGJJJJHJJGGJFHJIJFJJJJBAB@@@=<<:8335;<<>AFH@@?<=<=DBCCBBBDEHIEIJ-,++ABDBBFDDFCEHB.--,&&((*,)))))C@??E@;:;BGJIGEJIJJJJJJHJJJJJJJDCFJFJJJJJJJJJIJJHDCCCFGGJJFJB?B.+++-<22/0762238<<;AEBA?><.***6=A5544998633--))+,(%%%%',(71124://;:<7/,18877;20.++++*,3<=<333'&&&)9;CEGBCCCEA>4'''13339AGGCFDF@JFHGGB?<;52244@AB821())'$%$$556>AH6==;?>>=>HJJI@?=>@?75***),**+))''''(((+;<DJJJJIHIJFHHJJCBACCIEEJJJEJJJHJI?:::<ADCHHC??JJJJJEFDFHJFJDGECDJHGFFIDBCABJJDG?<;2.----75666<<,+++41-'%$$$&&%%'((*13;999?AA?@@50.)+60--*---3,,,,/48==IFIJJDCDCFDF??><>=<;9:;>8(()++>?>?BABDIJCJH/---22/(((133429ADGJJJJHJJEGHDCJHJJFFJHJJHHJFJDGGEDFHHJJJJGEJGFECFEGGIJJCCCBGJGJJJJGHAIGIGGGJ?>:;@=>8876?.-.-**,4DIGGHJGJHJJJGIIHJG?>??;;;;GJHGJJJJIJGFJJGGJGCBCAJ<22+<225?A=;=<;H@AAGF9889GJEDDB=><<:9>9:('(&&&&')+.*'''''9A9889??<<<?JJH>>>>JIJDGDCEGEDJ;;;;D11100.1.;<=??=60000228:JGEJIFFHEFCBDAA@==?C>;;5?B:8736:7777:''',36699:3222458776:;:>:5)(((../::@FFIJEDD?@=@JJEDDHJJJIFGJJ4445DEGJJGHJJJHFIGJJJHJJFJFHD<;767774587663232111567=?2+++<>JJI?<=@FFC>>>>:;89:9;9;=IJEJDJGEJJDDC.**BCJJFHHJDJ=:;BCA654126722...999@>>FEDHJDJHJJHGIJGIJJJJFEDDFJJBA;;;553244><0///D,+++1666DGJJHJGAABBJJHHGGIJJJJJGIIJJJJIF::8&&&&&&%(--99998988BEJJFFHGHFDC7+*)*'&%*'((&&'&&+'%$##$$%(('''%%&%*+((''>@@EJHGJJDJJJHDIJ;8@@B<??@FJIJHHJFJIIJJFJJEJJHJHGHFJG'&&'+++:<<@BGI6555752((((36I=9JHIJJJIIJJHJJJJFJJJJJI7755822,)))1122:9:;52225==??CACCBC4-,-58=:32122,*+,3;CDDJDDFDF=87653*.%%''&''&&'),-46=5//0101334+*'%(46:??A7234000&&&&'')'&&)+/447;=CJFHFIJJJJJ<<<<JJCDDDJFHJJEC1--*)'(''((,-+-//8<??=:::2/./)))4''??>JAJJGDIJCCAAA8878)))*-00/+**-00(:9:<=@FGJHJFJFJHFDEIJJJJIJJIJG<<<5543556>71894;79AAAGCE@FFGHJ=;;;<JJJIJJJFFF8888?=<::94:667>=989:;>><,,,,=>D<1112888CAAABFDH?JJJIGEGID77;534''(7110055@871/''&&**+.49=EFJJJJHGJ;4456JGFJJJJGJHJJHGFBDDBF5556>7)>+,,-@HHGJJJ===??>>5//20,*)(+-(((((*/0@CDEJFEGJEJJGJIGC@BBFJHJIGJJJEAB;ECC::::@:5..-.5)((,*,,-22230++))'%%+-34=@=</.-FCDCAJJJEDGIEIEFJJIDECE:)7CCDJJI4322A2111JJJHJJJICBBDJIAJJJJGJJJJJ999:HHJJJJIJGGGJJGFJFI@AAEJFFJCGDJJIGJHIHDGJHHJEGJEHDDJHEJGJEHDAA:AJJHJIDCF.-,-.1)('''((&'&+++/,,,1?:CBAACDCE9999<=<;;<EGJC=;;<B<:9==0.**((21/027887888AEIJJJHJJJJ?>>@CAA==889:JCBBHJJ????AB=CABAAEFIHFJ@:3))>?BIGJGGIFJJFIB7?>(()*)88;?<?>JEIHIHJGJCEDHEJJJIIJFJJHHJGHJDGBCC?EDF=BEJJJJIJJJHJIFJGGCDCCFDEDJJDGJJHJFJA6+(&$$&(-&'((+,.-('((<CEB@BB?:9?:B>668678821122772112:52.-//=>@@555CD::9++$%388<;<<<=JHEJGG@CB@JECAABEDDJFGHFCBABCJGCJJFHJJJIHFHJFJJIF<+&'**22266433*9:9:::<<:;=99@CHJHGJJJIHFC9:;8:778AB@@A>?((((81-/./.0<98886335=---.CCACDACAEGJEJG>?CD>JJEB=;888DBCJGJGA:/*)&&&&%%'4323333224521))))*0/))&%%((*+()((-,&'((0:CAA@801<=2333:A445542123442345.('&&$$&&&'(.&))*1//0885;89A??DEFFECB@?BAFEJJFHFJFIJJBEEJJIJJJJHJJHJJCGFJGJFJJJJHFFJJJJJJHIJJIJJJJJIHGJDEIFJJHJJFGHJJHHJJFJJE999:GJJJJ????J>6668=<5444A@777FJEJAB===;EBB===4443//./3,,,6=7B<<=GIHJIJJCCBDEDDIJJJJJJGI:@DCHJFE====GGJFGGE?@7;;7>?>IDHGC@?>,,,,75577;999;=<21168>0/,,,666CFJGGJGGBA)((*98:33300.19???F;;<7664----6-,,.533:?BCC0)'')110585593:88+++09*)))/*)'&&%()*,6779<BCJIHIJJJGJJJJJJ;;;;JIFGDE>==?BAJIIHEFEE@G?@AJFHJ@IJJIJFJJHCEJJGHGJJJ=<<<IJJIIFJJJJ?>)&&.,*''(((,122++*))))(()'*.*)+,++*()&'*(*..0./001434**2?ABIHCA@FGICB@;BEC@???ADJJJJDFDDEEHFJJCDFGIHHJHGJHEJJHJEJJFHJCJGJGFJJJFEDGDJJIJF@@?GJCDJIG<<95555;<::9:<?DB???EDJ??:::9EGGEJJIDEDFJJDJFJDA@AFEF;?3342243530++,@?DDJHGC>>JJJHBECCJJJJB??;<4444D?<7677A;;8;9,(((*)(&&&%)**+**+31/,+))*+=??>?ABCFHFJFJJJHJGGGEHJIJJJJ:999GJJJI;;;7:?D=8777JJIJEJJFFJH<;;5445:FFHHHFJJJE?@@B,,,*))**((&&&'++00/000)((()+*+,+.---2>6555:;:9:;53388;>BGEEJGJHFCCJ;;::>=?=56JJJHFEDEJJ((((9999=<;///3332*))7667<9:97::9<<<<D789;4;8*%$%&)/289=;::<BC:51121-%%%&&)*,44455@??==><=644(('&&'13...,/2345<A9648522;<?AJHGJJGJJJJFJEBDCDEEDJJJJJHJJIJHIJJJJFFJJJJF<<<)(((JCBB4222+(($$$$%)'*(((('*'''*,055CJJJA@?@IJJJJJJJJJJIJJIJIJJJG@?ECC:::,,,0111<DCEDFHJABGJGJBA?>?=?A?=;:55'''&'())):4?<<<ID?=<;<@D:::;FFJJIJJJIHJGJJFIJJJIJJ+***CCDA<4456943-*)++*/*))*)+---BABA@B@<;;+**+11542//2278>>544399:;>EJFDFI;:;;AA?<<<6//00;9<@=>:::;>BI>321032344JCAEDEABCFHEJJJGEDHJJJDDECC////2000;@ACBFJFFJFGIHFJGJJJEDJABCBJJJJJD;;;;DGFE3224/)33;A=....122=>33BJJHFGJGIJD@>>JDD---.:;?@?@8ED>===@+8,++,7;>>>?>?CDJEFF>:99:9BDHIHJJFIF<;;<ECFFGJEA<@80445@;;974-'%&&+))057::CGFHHJIJJGHJJJBBADF=F=;=;98420&&&'/1,,--.4:<DCCDEHE==<=CDHEJHEJBC?AJJJJJHJHHJFFEHEJJHJHII@AADE.+++CGDCEGJCB@DCJJCGDCBJGJGJHJJIGJEJJGFEGGGFE4446FF;FJJJEGB>@@::<<>F77700.031,*((.-+''&$$$%'('))'((,-,''''--9;?>?;::7200+,09:=:9>><=61///200/09821,*+5=??EJJCBBADFIHJFJJJJJHHJJJJGJJJIJIJIJJGJ@@@AG?B?DJ=<:9<=IIHHFHJHJHJIJJJHHHGJJG0//0A>:=>?ACCB0000IBCAB>655425/,,***/-,+,.'''.-*'(//21367.-..:<:;ECBAJD??<8999CBE?>AEFJ@AIJGA333)))*22333662210.+,-+++HA@>;<:78C@@BDIIJJGJIFGJIGJJHJGJIDFJJJJGJJGJJJJJJHIJGFJGGFE>=>JJJJCCEBBDEGJFHHHHDJFGJCJJHJFFJJJJJJHJJJJJJJJGIJJJJJJJHJJHJD>>>=B++++;0..$%%+'&&'))624A?FCE@?@>>43<@<<<=AA??>>@5''(?BCHAAAJEHGHIGJGGJGGJJHFAFJJJJIJJJJJJJJGECDJGGJHJJGJGBHIJHJJJHJHJHIF@@***)))*))(('()&%%$$$%+&%%&&))(''&&,,566?@@=:<<<>>?>=@F?BCBJHIEIFGFFG8667=?:::778:888FJHIIJFJJGJJIDJFDEHGHIHFJI<;,+,>?FHJG////A?>?:==HFJFCA777694+++@A??66567=JJHDJJJJJDJHJJHJJIJGJGJB<<54)(%)31122'(95>::7577::CA5;;;CDJJJDCGDJHJJGHJIFIGJHJHJJJJJJJFJIJHJJJ7777GJJJJIJJFGJFJIIGAB@<56445///07FFFJFIHHJGIGGEJ<<::?>EEJ<;:<AAEFHJGJHEFGHJJHJHFEDCHHHFFFDF001GJCE?=<3--45>>>FCEEJIJHJJJG=>C>;55:82../00::>@EEHJJHJIIJHHJJDDDHJH?C4334A...DC=????;:>;?FBBBBCA=>JIJJCJJJJJA>>>@IE?@??DC5556EFGHHHHEJJHGCHHJHGHHJJJIJJGBBDE<==>JGIJJIJJJHJJIICDDEFHJJFJIJIJIJJGGJGJGJJJJJJEHJEGDBDCBBBCD@?;;GJJJIJFAA@=CA9::;DD5555<;:==?>@?>A>>>878==ADCBEC>JJF??GJGHDICEEDBBACFCDCADDBHJIJ69<5JGAAACCDCGJF?;8=:./?>BBHI888...0>EHIIEEECDIJEFIJJI@?=-*'%$%%)+*//JGCDBEIJEEJJFJHD@DEGCDCCDCECJJIJJJJHHEJFJJJHJHJJJJIJFJJFJIJFCDBCDEJJCDD?<:>@CB711/10-4))))DHCCHJJJJJHJJJGJJJGGFGJJBEDJFEHHHEDAB@:)&''&&''($&&&>DEBCC?A>6668663:?BIHHD@ACCDBD>BGJGED<9:<0/..:<>=?;:;FDGJJDI@<=ADJGGJFJIJHJJJJFIJJJJHJJJIJJJIHHJJJJHJJ==<<@8@64%%%%*,//--?BCCCCEDJJJJHGDEDF<;;;DEACAABCFEEDA@B@A<8//=@@@@EEBBBAAACDJJEJJJJJAA@=BBCCGJJJJJJJJJJGFGHFECGJJGJJFHJBJJJJJJJJFJJHHECC>BGGJJJHJJGHJGJJBBA@FB?==****4/0005---,*)***,?))))92333533-,,,/-,967''''<;=B<;:;::9013,))((.-:<HJJGHJ@>3((((25.--5657?CDIJIJJJHHJJJJJJFIJJJIJJDFD==JJJJJIJJJJJJJGIJJFIJJJJJFGIJABG@64,,//-+()(*../1::<GJJGJJJJHJ====EE@??:;;;?>99944446&&&'&&-***,6<=@DIJHFGHJJHIHEJJIJJ8000EFFIHJJECAB651/,())*59:FG2111755@GJHGIAAAACHJJGEEC<;77:IGECHJFHCED;--,-8,+*+,&&%%'1,((+23:;EJJJGFFBA:9:J?HJIJHHE;6678@;:-((((*(&&&$**A>>=>??543355667>?HDJJFJJFEA@A>4321/++312)((*;:;6---058;<@BFJICEDAAAAA>>>@6451009=<;:;;<<>DEECIHFHIEIHEJJGJ==7*BHIEJGGBCCCH::;;JJJJJJJJHJGECCBA97667<>,,,,52===?....23'''4498<?>664584722-/48DBAA@@?7310,)-,,-346;9::::7889.-/--,&$%%'&&1/9<?CD@AC@;JJJJFHFJG@@>>ADD@?DFEGAAA>;ACDF834H>IJFJJJHAA@?BA@HBIEFGJE<9589<HAHFCCDE><>>JJJGEEJJIJJDDFFHJJEBCDGJJJJGJJJIHFHHFEIFGIHBCCH<6644--,,BADC01111///0@HJEEHJJIJHJJHHHGJIJJHGJJJJJH<;;;988-//:;EJHJABCC9666?,+++32::;BDFBABABFB?A@<<;;<;;<<IGGGJFCCDFGFEJGJJJJ222277+++&$$#%%%(8:;;JJJJDGEGC6665332/62?EGJJJHJJIFJIJJJJFJJJHJJJJJJJJJHGIJJJGJJJJHJFJIJJJJHJJAACBF>>>1111<865432216;?9IDFDJJEECB><'<:::556=?CJAAAGJGJAA@AF=?66(,(+((,++,00133;:IJJJJJJJEEIEIE>;3331/-+('()()--7567ABBEJCDJHFJHIJJHJJJJEFDIECJIFHJJEDEH9,,+.=:;9:1111?BDHB<=;=JB8ABBFFGJEJJJJJJFHGJEGJFJGJHJJJIJJJJJJADAAA0433.-/0<B@AC@BGFGGHJJJHJJGHGJEDDDJHJJJJJFJJ5-.1-)((%&%%&'(28@GFDA5556<<@@:86256?;D/BBDCHD444358433339.,,''((80:::??@BGBHJJIJIJDCFABCFC>>>=J77-*+89A94>?BJCHHJJIBFJGJFJHHHIJHJJJIJHJEDHIJJHJIGJECA@E@01(*(%&&''**887677CFEG?@BHJGGJJJJJJJHJHJJJJJJJJJJJJFIIJJJGHJJJJJIJJFIJJGFJJJJJIHHJJGJIJJHJF:;JHICEGJIIJJJEFIHHJJEEB>:@>>ADHD>===EFHJJFBCADJJIGEIJIJGCCBBCBC<<=>FFHEJIFCDJIJHJJJJJHGJJJFGDHD@A@BBCACEC:;:;@@>?@FCAA@DEGJJFJHG=<<=GEIJJGJFC==<>D?@?9@DA@CDB;67<HEHCEGCBC?BBAB:993222.++:>BACAADHJJJJJGIFCEDFFFCEJFHFJJJJEDDEEGGFFFEJDB88?=?@9;;;?2..&&&&.*+)((((+,..:<?@AABB::;;?.*
@Glass_T7V_7_D3_12_4_31
TCAGTAATGAAGAGGAACAGGAGCGCGCCATTGCATTGGGAGCAAAGGTCGTTGGCATCAACAACCGCGATCTGCGTGATTTGTCGATTGATCTCAACCGTACCCGCGAGCTTGCACCGAAACTGGGGCACAACGTGACGGTAATCAGCGAATCCGGCATCAATACTTACGCTCAGGTGCGCGAGTTAAGCCACTTCGCTAACGGTTTTCTGATTGGTTCGGCGTTGATGGCCCATGACGATTTGCACGCCGCCGTGCGCCGGGTGTTGCTGGGTGAGAATAAAGTATGTGGCCTGACGCGTCGGGCAAGATGCTAAAGCAGCTTATGACGCGGGCGCGATTTACGGTGGGTTGATTTTTGTTGCGACATCACCGCGTTGCGTCAACGTTGAACAGGCGCAGGAAGTGATGGCTGCGGCACCGTTGCAGTATGTTGGCGTGTTCCGCAATCACGATATTGCCGATGTGGTGACAAAGCTAAGGTGTTATCGCTGGCGGCAGTGCAACTGCATGGTAATGAAGAACAGCTGTTATATCGATACGCTGCGTGAAGCTCTGCCAGCACATGTTGCCATCTGGAAAGCATTAAGCATCAGTGAAACCCTGCCCGCCCGCGAGTTTCGGCGTTGATAAATATGTTTTAGACAACGGCCAGGGTGGAAGCGGGCAACGTTTTGACTGGTCACTATTAAATGGTCAATCGCTTGGCAACGTTCTGCTGGCGGGGGGCTAAGGCGCAGATGACCGTGGAAGCGGCACAAACCGGCTGCGCGACTTGATTTTAATTCTGCTGTAGAGTCGCAACCGGGCATCAAAGACACACGTCTTTTGGCCTCGGTTTTCCAGACGCTGCGCGCATATTGATCTTCGTAGCGGCCGCTGCAGTCCGGCAAAGGGCAAGGTGTCACCACCCTGCCCGTTTTTCTTTAAAACCGAAAAGATTACTTTCGCGTTATGCAGGCTTCCTCGCTCACTGACTCGCTGCGCTCGGTCGTTCGGCTGCGGCGAGCGGTATCAGCTCACTCAAAGGCGGTAATATCAGAGGTTACATTGTCAATTCTTCATGGTGAACAGCTTTGAATGCACCAAACTCATGAAGCTGATGTATCTTTTACACCGTTTTCATCTGTGCATGGACAGTTTTCCCTTTGATATGTAACGGTGAACAGTTGTTCTACTTTTGTTTGTTAGTCTTGATGCTTCACTGATAGATACAAGAGCCATAAGAACCTCGAATCCTTCCGTATTTAGCCAGTATGTTCTCTAGTGTGGTTCGTTGTTTTTGCGTGAGCCATGAGAACGAACCATGAGGAATCATACTTACTTTGCATGTCACTCAAAAATTTTGCTCAAAACTGGTGAGCTGAATTTTTGCGGTTAAAGCATCGTGTAGTGTTTTTCTTAGTCCGTTATGTAGGTAGGAATCTGATGTAATGGTTGTTGGTATTTGTAGCCATCATTTTTATCTGGTTGTTCTAGAAGTTCGGTTACGAAATCCATTTGTCTATCTAGTTCAACTTGGAAAATGAACGTATCAGTCGGGCGGCCTCGCTTATCAACCACCAATTTCATATTGCTGTAAGTGTTTAAATCTTTACTTATTGGTTTCAAAACCCATTGGTTAAGCCTTTTAAACTCATGGTAGTTATTTTCAAGCATAAACATGAACTTAAATTCATCAAGGCTAATCTCTATATTTGCCTTGTGAGTTTTATTTTGTGTTAGTTCTTTTAATAACCACTCATAAATCCTCATAGAGTATTTGTTTTCAAAAGACTTAACATGTTCCAGATTATATTTTATGAATTTTTTTAACTGGAAAAGATAAGGCAATATCTCTTCACTAAAAACTAATTCTAATTTTTCGCTTGAGAACTTGGCATAGTTTGTCCACTGGAAAATCTCAAAGCCTTTAACCAAAGGATTCCTGATTTCCACAGTTCTCGTCATCAGCTCTCTGGTTGCTTTAGCTAATACACCATAAGCATTTTCCCTACTGATGTTCATCATCTGAGCGTATTGGTTATAAGTGAACGATACCGTCCGTTCTTTCCTTGTAGGGTTTTCAATCGTGGGGTTGAGTAGTGCCACACAGCATAAAATTAGCTTGGTTTCATGCTCCGTTAAGTCATAGCGACTAATCGCTAGTTCATTTGCTTTGAAAACAACTAATTCAGACATACATCTCAATTGGTCTAGGTGTATTTTAATCACTATACCAATTGAGATGGGCTAATAAATGATAATTACATGTCCTTTTCCTTTGAGTTGTGGGTATCTGTAAATTCTCCTAGACCTTTGCTGGAAAACTTGTAAATTCTGCTAGACACTTTGTAAATTCCGCTAGACCTTTGTGTGTTTTTTTTGTTTATATTCAAGTGGTTATAATTTGCTCAAATTAAAGAAAGAATAAAAAAGATAAAAAAATCAATCCCAGCCCTGTGTATAACTCACTACTTTAGTCAGTTTCCCGCAGTATTACAAAAGGATGTCGCAAACGCTGTTTGCTCCTCTACAAAACAGACCTTAAAACCCTAAAGGCTTAAGTAGCACCCTCGCAAGCTCGGGCAAATCGCTGATATATTCCTTTTGTCTCCGACCATCAGGCACCTGAGTCGCTGTCTTTTTCGTGACATTCAGTTCGCTGCGTCACGGCTCTGGCAGTGAATGGGGGTAAATGGCACTACAGGCGCCTTTTATCGATTCATGCAAACTGCATGATCCAGAAAAGCCCGTCACGGGCTTCTCAGGGCGTTTTATGGCGGGTCTGCTATGTGGTGCTATCTGACTTTTTGCTGTTCAGCAGTTCCTGCCCTCTGATTTCCAGTCTGACCACTTCGGATTATCCCGTGACAGGTCATTCAGACTGGCTAATGCACCCAGTAAGGCAGCGGTATCATCAACAGGCTTACCCGTCTTACTGTCCCTAGTGCTTGGATTCTCACCAATAAAAAACGCCCGGCGGCAACCGAGCGTTCTGAACAAATCCAGATGGAGTTCTGAGGTCATTACTGGATATTATCAACAGGAGTCCAAGCGAGCTCGTAAACTTGGTCTGACAGTTACCAATGCTTAATCAGTGAGGCACCTATCTCAGCAATCTGTCTATTTCGTTCATCCATAGTTGCCTGACTCCCGTCGTGTAGATAACTACGATACGGAGAAGCCATCTGGCCCCAGTGCTGCAATGATACCGCGAGACCCACGCTCACCGGCTCCAGATTTATCAGCAATAAACCAGCCAGCCGGAAGGGCCGAGCGCAGAAGTGGTCCTGCAACTTTATCCGCCTCCATCCAGTCTATTAATTGTTGGGAAGCTAGAGTAAGTAGTTCGCCAGTTAATAGTTTGCGCAACGTTGTTGCCATTGCTACAGGCATCGTGGTGTCACGCTCGTCGTTTGGTATGGTATTCATTCAGCTCCGGTTCCCAACGATCAAGGCAAGTTCCTGATCCCCCATGTTGTGCAAAAAAGCGGTTAGCTCCTTCGGTCCTCCGATCGTTGTCAGAAGTAAGTTGGCCGCAGTGTTATCACTCATGGTTATGGCAGCACTGCATAATTCTCTTACTGTCATGCCATCCGTAAGATGCTTTTCTGTGACTGGTGAGTATTCAACCAAGTCATTCTGAGAATAGTGTATGCGGCGACCCGTTGTTACTTGCCCGGCGTCGATACGGGATAATACCGCGCCACATAGCAGAACTTTAAAAGTGCTCATCATTGGAAAACGTTCTTCGGGGCGAAAACTATAAGGATCTTACCACTGTAGAGATCCAGTTCGATGTAACCCACTCGTGCACCCAACTGATCTTTGAGCATCTTTTACTTTCACCAGCGTTTCTGGGTGAGCAAAAACAGGAAGGCAAAATGCCGCAAAAAAGGGAATAAGGGCGACACGGAAATGTTGAATACTCATACTCTTCCTTTTTCAATATTATTGAAGCATTTATCAGGGTTATTGTCTCATGAGCGGATACATATTTGAATGTATTTAGAAAAATAAACAAATAGGGGTTCCGCGCACGTTCCATGGTGCCACCTGACGTCTAAGAAACCATTATTATCATGACATTAACCTATAAAAATAGGCGTATCACGAGGCAGAATTTCAGATAAAAAAAATCCTTAGCTTTCGCTAAGGATGATTTCTGGAATTCGCGGCCGCTGTTTCTTCGAATTCGCGGCCGCTTCTAGAGTTATGACAACTTGACGGCTACATCATTCACTTTTTCTTCACAACCGGCACGGAACTCGCTCAGGCTGGCCCCGGTGCATTTTTTAAATACCCGCGAGAAATAAGTGGATCGTCAAAACCAACATTGCGGCATCGACGGTGGCGATAGGCCTCCGGGTGGTGCTTTAAAAGCAGCTTCGCCTGGCTGATACGTTGGTCCTCGCGCCAGCTTAAGACGCTAATCCCTAACTGCTGGCGGAAAAGATGTGACAGACGCGACGGCGACAAGCAAACATGCTGTGCGACGCTGGCGATATCAAAATTGCTGTCTGCCAGGTGATCGCTGATGTACTGACAAGCCTCGCGTACCCGATTATCCATCGGTGGATGGAGCGACTCGTTAATCGCTTCCATGCGCCGCAGTAACAATTGCTCAAGCAGATTTATCGCCAGCAGCTCCGGATCGCGCCCTTCCCCTTGCCCGGCGTTAATGATTTCCCAAACAGGTATGAAATGCGGCTGGTGCGCTTCATCCGGGCGAAAGAACCCCGTATTGGGGAATACTGACGGCCAGTTAAGCCATTCATGCCAGTAGGCGCGCGGACGAAAGTAAACCCACTGGTGATACCATTCGCGAGCCTCCGGATGACGACCGTAGTGATGAATCTCTCCTGGCGGGAACAGCAAAATATCACCCGGTCGGCAAACGAATTCTTCGTCCCTGATTTTTCACCACCCCCTGACCGCGAATGGTGAGATTGAGAATATAACCTTTCATTCCCAGCGGTCGGTCGATAAAAAAATCGAGATAACCGTTGGCCTCAATCGGCGTTAAACCCGCCACCAGATGGGCATTAAACGAGTATCCCGGCAGCAGGGGATGACTTTGCGCTTCAGCCATACTTTTCATACTCCCGCCATTCAGAGAAGAAACCAATTGTCCATATTGCATCAGACATTGCCGTCACTGCGTCTTTTACTGGCTCTTCTCGCTAACCAAACCGGTAACCCCGCTTATTAAAAGCATTCTGTAACGAAGCAAGAAACCAGCCATAACGAAACCCATAACGCGAAAAATATTGTTATCATCACCAGCGAGAAAAGTCAGCATTAATTATGCACGGCGTCACACTTTGCTATGCCATAGCATTTTTATCCAGTCATTACCGGATCCTTTGCCTGACGCCCTTTTTATCGCAACTTTCTACTGTTTCTCCATACCGTTTTTTGGGCTGCACTTACTAAGAAAGAGGAGAAATACTGGGTCACGATGCAAACCGTTTTAGCGAAAATCGTCGCAGACAAGGCGATTTGGGTAGAAGCCCGCAAACAGCAGCAACCGCTGGCCAGTTTTCAGAATGAGGTTTCAGCCGAGCACGCGACATTTTTATGATGCGCTACAGGGTGCGCGCACGGCGTTTATTCTCTGGAGTGCAAGAAAGCGTCGCCGTCAAAAGGCGTGATCCGTGATGATTTCGATCCAGCACGCATTGCCGCAGTTTATCAATCATTACGCTTCGGCAATTTCGGTGCTAGACTGATGAGAAATATTTTCAGGGGAGCTTTAATTTCCTCCATCGTCAGCCAAATCGCCCCGCAGCCGATTATGTAAAGACTTCATTATCGACCCTTACCGATCTGGCGCGCTGTTCCGGCCGATGCCTGCTTATTAATGCTTTTGGTCTCTGGATGACGACCAATATCGCCAGCTTGCCGCCGTCGCTCACGGTCTGGAGATGAGCA
+
[truncated: 4,241,090 more chars]
