# Supplementary material for: Preventing Multimer Formation in Commonly Used Synthetic Biology Plasmids
Source: ACS Synth Biol. 2025 Mar 18;14(4):1309–15. doi: 10.1021/acssynbio.4c00508 (PMC12012879; doi:10.1021/acssynbio.4c00508)
Supplement: Supplementary file 2 — sb4c00508_si_002.zip [file sb4c00508_si_002.zip › DataS1/data/fastqs/Glass_T7V_8_D3_12_5.fastq]

@Glass_T7V_8_D3_12_5_0
GCTGTATCGATACGCTGCGTGAAGCTCTGCCAGCACATGTTGCCATATGGAAAGCATTAAGCGTCGGTGAAACCCTGCCCGCCGCGAGTTTCAGCACGTTGATAAATATGTTTTAGACAACGGCCAGGGTGGAAGCGGGCAACGTTTGACTGGTCACTATTAAATGGTCAATCGCTTGGCAACGTTCTGCTGGCGGGGGGCTTAGGCGCAGATAACTGCGTGGAAGCGGCACAAACCGGCTGCGCCGGACTTGATTTTAATTCTGCTGTAGAGTCGCAACCGGGCATCAAAGACGCACGTCTTTTGGCCTCGGTTACTCCAGACGCTGGCGCATATTAATAACTCGGTACCAAAGACGAACAATAAGACGCTGAAAAGCGTCTTTTTTTCGTTTTGGTCCTTTGAAGTTTAGGGGATAGTCCAATTATTGAAGGCCTCCCTAACGGGGGGCCTTTTTTGTTTCTGGTCTCCCTACTAGTAGCGGCCGCTGCAGTCCGGCAAAAAAGGGCAAGGTGTCGCCGCCTGCCCTTTTTATTTTAAACCAAAAGATTACTTCGCGTTATGCAGGCTTCCTCGCTCACTGACTCGCTGGGTCGTTCGGCTGCGGCGAGCGGTATCAGCTCACTCAAAGGCGGTAATTTACCAATGCTTAATCAGTGAGGCACCTATCTCAGCGATCTGTCTATTTCGTTCATACCATAGTTGCCTGACTCCCCGTCGTGTAGATAACTACGATACGGGAGGGCTTACCATCTGGCCCCATGCTGCAATAAATACGCGAGACCCACGCTCACCGGCTCCAGATTTATCAGCAATAAACCAGCCAGCCGGAAGGGCCGAGCGCAGAAGTGGTCCTGCAACTTTATCCGCCTCCATCCAGTCTATTAATTGTTGCCGGAAGCTAGAGTAAGTAGTTCGCAGTTAATAGTTTGCGCAACGTTGTTGCCATTGCTACAGGCATCGTGGTGTCACGCTCGTCGTTTGGTATGGCTTCATTCAGCTCCGGTTCCCAACGATCAAGGCGAGTTACATGATCCCCCATGTTGTGCAAAAAAGCGGTTAGCTCCTTCGGTCCTCCGATCGTTGTCAGAAGTAAGTTGGCCGCAGTGTTATCACTCATGGTTATGGCAGCACTGCATAATTCTCTTACTGTCATGCCATCCGTAAGATGCTTTTCTGTGACTGGTGAGTACTCAACCAAGTCATTCTGAGAATAGTGTATGCGGCGACCGAGTTGCTCTTGCCCGGCGTCGATACGGGATAATACCGCGCCACATAGCAGAACTTTAAAAGTGCTCATCATTGGAAAACGTTCTTCGGGGCGAAAACTTTCGAGGTCTTACCGCTGTTGAGATCCAGTTCGATGTAACCCACTCGTGCACCCAACTGATCTTCAGCATCTTTTACTTTCACCAGCGTTTCTGGGTGAGCAAAAACAGGAAGGCAAAATGCCGCAAAAAAGGGAATAAGGGCGACACGGAAATGTTGAATACATATATCTTTCCTTTTTCAATATTATTGAAGCATTTATCAGGGTTATTGTCTCATGAGCGGATACATATTTGAATGTATTTAGATCACGCATCTTCCGACAACGCAGACCGTTCCGTGGCAAAGCAAAAGTTCAAAATCACCAACTGGTCCACCTACAACAAAGCTCTCATCAACCGTGGCTCCCTCGCTTTTCTTCTGGCTGGATGATGGGGCGATTCAGGCCTGGTATGAGTCAGCAACACCTTCTTCACGAGGCAGACCTCGCGCTAGCGGAGTGTATACTGGCTTACTATGTTGGCACTGATGAGGGTGTCAGTGAAGTGCTTCATGTGGCAGGAGAAAAAAGGCTGCACCGGTGCGTCAGCAGAATATGTGATACAGGATATATTCCGCTTCCTCGCTCACTGACTCGCTACGCTCGGTCGTTCGACTGCGGCGAGCGGAAATGGCTTACGAACGGGGCGGAGATTTCCTGGAAGATGCCAGGAAGATACTTAACAGGGAAGTGAGAGGGCCGCGGCAAAGCCGTTTTTCCATAGGCTCCGCCCCCCTGACAAGCATCACGAAATCTGACGCTCAAATCAGTGGTGGCGAAACCCGACAGGACTATAAAGATACCAGGCGTTTCCCTGGCGGCTCCCTCGTGCGCTCTCCTGTTCCTGCCTTCGGTTTACCGGTGTCATTCCGCTGTTATGGCCGCGTTTGTCTTCATTCCACGCCTGACACTCAGTTCCGGGTAGGCAGTTCGCTCCAAGCTGGACTGTATGCACGAACCCCCCGTTCAGTCCGACCGCTGCGCCTTATCCGGTAACTATCGTCTTGAGTCCAACCCGGAAAGACATGCAAAAGCACCACTGGCAGCAGCCACTGGTAATTGATTTAGAGGAGTTAGTCTTGAAGTCATGCGCCAGGTTAAGGCTAAACTGGAAGGGGAGGAAGCTTTGGTGACTGCGCTCCTCCAAGCCAGTTACCTCGGTTCAAAGAGTTGGTAGCTCAAGAACCTTCGAAAAACCGCCCTGCAAGGCGGTTTTTACGTTTTCAAGCAAGAGATTACGCGCAGACCAAAACGATCTCAAGAGAATCATCTTATTAAGGGGTCTGACGCTCAGTGGAACGAAAACTCACGTTAAGGGATACTGGTCATGAGATTATCAAAAAGGATCTTCACCTAGATCCTTTTAAATTAAAAATGAAGTTTTAAATCAATCTAAAGTATATATGAGTAAACTTGGTCTGACAGTTACCAATGCTTAATCAGTGAGGCACCTATCTCAGCGATCTGTCTATTTCGTTCATCCATAGTTGCCTGACTCCCCGTCGTGTAGATAACTACGATACAGGAAAAGCTGCTACCATCTGGCCCCAGTGCTGCAATGATACCGCGAGACCCACGCTCACCGGCTCCAGATTTATCAGCAATAAACCAGCCAGCCGGAAGGGCCGAGCGCAGAAGTGGTCCTGCAACTTTATCCGCCTCCATCCAGTCTATTCCATGGTGCCACCTGACGTCTAAGAAACCATTCTGCACATAATTAACCTATAAAAATAGGCGTATCACGAGGCAGAACAAATCAGAACCCTTAGCTTTCGCTAAGGATGATTTCTGGAATTCGCGGCCCGGCTTCTAGAGTTGACAGCTAGCTCAGTCCTAGGGACTATGCTAGCTACTGGAGAACTTTCGATCAAGCTATGAAGGACGCAAGAGGGAACTAAACACTTTACTAGAGAAAGGAGGAGAATGCTGGATCGGGTCAAAGTAGCGATGAAGCCAACGCTCCCGTTGCAGGGCATGCCTTTCCCTGAGTGCCACCTTGGCTTAGGGGATCGCGTACGCAAGAAATCTGGTGCCGCTTGGCAGGGTCAAGTCGTCGGTTGGTATTGCACAAAACTCACTCCTGAAGGCTATGCGGTCGGTCCAAATCCCGCCGAGCTAAGTGCAAATTTATCCTGTGGCTGCACTTGAACGTGTGGCCTAATAACTCGGTACCAAATTCCGAGCCTCCCGAAAGGGGGGCCTTTGTCGTTTTGGTCCGCATCCACCTGTGCGGACCTCGGTACCAAATTCCAGAAAAGAGACGCTCGAGCGTCTTTTTTGGTTTTTGGTCCATCGAGTGGCGCGCTTAGTTCCTCGTTTTCTCTGAGTTTGGAAGAAGAAACGAGAAACTAAATACTAGAGTCACACAGGACTACTAGATGATGCAAACCGTTTTAGCGGAGAAAATCGTCGCAGACAAGGCGATTTGGGTAGAAGCCCGCAAACAGCAGCAACCGCTGGCCAGTTTTCAGAATGAGGTTCAGCCGAGCACGCGACATTTTTATGATGCGCTACAGGGTGCGCCGGCGTTTATTCTGGAGTGCAAGAAAGCGTCGCCGTCAAAAGGCGTGATCCGTGATGATTTCGATCCAGCACGCATTGCCGCCATTTATAAACATTACGCTTCGGCAATTTCGGTGCTGACTGATGAGAAATATTTTCAGGGGAGCTTTAATTTCCTCCCCATCGTCAGCCAAATCGCCCCGCAGCCGATTTTATGTAAAGACTTCATTATCGACCTTTACCAGATCTATCTGGCGCGCTATTACCAGGCCGATGCCTGCTTATTAATGCTTTCAGTACTGGATGACGACCAATATCGCCAGCTTGCCGCCGTCGCTCACAGTCTGGAGATGGGGGTGCTGACCGAAGTCAGTAATGAAGAGGAACAGGAGCGCGCCATTGCATTGGGAGCCATTGGCATCAACAACCGCGATCTGCGTGATTTGTCGATTGATCTCAACCGTACCCGCGAGCTTGCGCCGAAACTGGGGCACAACGTGACGGTAATCAGCGAATCCGGCATCAATACTTACGCTCAGGTGCGCGAGTTAAGCCACTTCGCTAACAACTGATGACGGCGTTGATGGCCCATGACGATTTGCACGCCGCCGTGCGCCGGGTGTTGCTGGGTGAGAATAAAGTGGCCTGACGCGTGGGCAAGATGCTAAAGCAGCTTATGACGCGGCGATTTTACCGGTGGGTTGATTTTTGTTGCGACATCACCGCGTTGCGTCAACGTTGAACAGGCGCAGGAAGTGATGGCTGCGGCACCGTTGCAGTATGTTGGCGTGTTCCGCAATCACGATATTGCCGATGTGGTGGACAAAGCTAAGGTGTTATCGCTGGCGGCAGTGCAACCATGATG
+
''-.---BBGEJHJJHIJJJGIIJJEABACJF=88:5566:7<DEG00//5HGHG@@B@JGE111144=GIJJIJG=7:=966.=;;<<B@8DFFCBCBJGIJHJJJJHJJFFG:88;6559:8DDJEJIGC?AED8765*)((&&''(5688AEFIFJJGDJHHGHIA<<<=@A@:89;2/.,-1**-.:6564555:5110156>@JCEGJGGJJC8888HJHJJGHH<<;<DCEEEEJIHJFH=JGJHB595//00DJHJJIJGJJIJHJJGEJIEFIJFJD884466;<88=AC?@@DIFF7777@0-+)*,&&$$(((*4694'''<==GCGDFIJJJJG6666EIFF@B?97566@CDJGHJDGHJJJJJJIJ>=<:;:3@FD7556DA;;<;>=6E=<;;<=EEFJJJHG=<=6/*()+++,+/4<988>0/3?;;A88;BE=533::7:6/021',,-33<BDCD00/-./0@CEHFJGHDCCCFCDEIJA?B>ADB@420(''(+&&&&((((*(68:9==99I*)))-''''0(()45/////1219;GJJJHHJGHJIJJIJJHGHJJJIJGFHJ6445-((*()(((344>JCCDD??>>;::9<**))224<EHJJJJJJJJJJFGJJHJFDGGJHJFFJJFCCF@?AAC11135555//@@5443=:>==ABHE5444;<<---%%%&+14>ACFIJECAD>=BB?@@G<<=BJJJJJGA;;=><=57,++++/,,*()(())**+32002>>@000-...,*())))*88>BEAFEFJJHHJGF=;99GJJGHJHDJF.../::=;33430,/0469?<895;76655621--'EEDJGGJJICBFEJJJJF@:BA>67CECB000./)**''''&%%%%#%(*:@AA<54BEEDED>==>EEE,,?=<<=JIFJJJJJHIIJJJJHJFFIE,,,+**)*-..-4EECEEIJJHJCCCCGJJGCDABIFJGEE5555>80/0/--,.**)++8676755((((EEDHIHJIGIIDC@?@JCCGFCCCFEFFECCGJJJJJJIEEJGE::::A@<88AFJJJ<<::;<7778@>>>?IFJGECDJJJJJJEIJHIIJJJJBAA76HJJIDCIFEGJJGIDFDIJIFGFHJDJEJJHGJHFGIFEG=?3323222222;==EHIGJFJJJJJJIJJJJHJJJ>@?@JGEHJGJJHI<=>DFJJHJJJJJJJJJJJJJIGHGEJGIDHEJHGJC866674****/11;;JJFEIJJHDJEJDDCFHGHGHIGFFJC;??JJGHHC5555@HIIIFJJJJGIJIGJJHDEJJHHIJH?:--+'''-)(*++:>6===AA=5300CA99878321+**+AADAECEFJJJIIIHHGFIIFJGIB8:FGDFEB?C?@B??<:BCFEFFFFJIJI;;;IFEGIGJJJJJJJHJJJJIJHJHGJFJIJG?@JJJHGFJJJIIHDJJGHJFJFDIHJHCB4/))()&$$%&%%%&*+&67FEJJGCDADFA>>CABBHJJIJJJFJJFEIJJJGJJJ====JJHJIJJHIJJJJIJEJDHJJIHEEE?;666830//00::833'7:0001AA@BDB?ABDGDJJJHJGJJJJHIJJCC630*))*4699?@FGJJFJHJJEEA:782223::-,)-7>B<<<BGIEHJ???>0+++-,))*+'(&12GJJJFJJJHJDJI?===<99:<DJJJJGD65556011434BCBDHIEH@==<<::;JDGC==)'&%*1....8;CBCEGE<<<<JJJJJJIJJJJHHGJFECEEHEFEGHJII=<<=EHGGHFCEDGIEJFDEB55,*+,4=>CJHHJIJJJJJIIIJJHJ610/(%%(&&())))1-($#$$&&(&(0/157544<;6678@<===FDEBDHHFFAAA14??DABBFBABAJGHIJGJGJJJHJJIIJJHIFFEFJJDBCHF31/*&''.-/0GGJJJFGDCB><==EJJJIGJECJJJJEHJJJGFHJJIGHJBBCBHJHGJGJJ;;:99=:656?@@DIGECGEG?HJGCFCBACCAAABFFJHIJJJJJFJJJGFFFGFJIJJJIJIJIJJJJJJJGJJJJJJJIJJIIGHJIJ>0/.+,.-1.335//65556556<0///71-+))(''''('*)))))+&''(755<=7>A@ECDDBIJBIJJHIJGGGHJEFFCJIDC>;600HJJJIIJFHJHJGEIIBBA?=9:5;<AJIJHBF=<<&&&'*'79>B??BHEGIFJGJEH98979:@CDCDC>??AIJGEIIJJJJJEIGJJEJJJJIJJHJHID:996770////5=@AFEJHJJGIJGJJHJJJJIJHHJJIGHHJJIFJJJJJJJJIJJJJCHFDEHJJJJJJIJJJHJJ@A3++,,/*((((//)''*'+/-)014222121)'-&-**)+**+,)((69=@JJIHHGHFEDJJHJJHFHHIJIHJJHJ0///?B@@AD?=<93>>210/*)&&(?::<?9:EBJJJJD>?>=@@D@@GFGFGB>98:8)))0?C32001BCEGDDDIJHFDGJJJJIJEJIJFBADAA20..3++7*,E=?IFJGFHJJJJJJJJJJFHEHC@=<?CJGEA@?JJA?>888;A4..-((&$$###)7@@@BBBCEBBEAAAJJGJEJGGG<3333*%%((///0>7554710021601ADHEEGIJIJHJHIGJHJJHJJJGFHIIGEEDFHEIFCFJEHGDHIGGJCJEFJFIJED5445???IJJIJHCFEGH6545>@((((FFJCBABGEDAEDHEJFJIJDBEC8888JEEFFHDE;;6556>)((()**+34**+,0%%%%.'%''*+(,,-9:D;?CDHGEFIJGIDJDGJFDFFGEDDBCABA@ACFGGCDB>331--..)))+'(01-612<?111...0,'')+++))*113687,633235;=>>>BCAA;<:::<CCHFDJJD@@@EFGFJFEJGJJJJJFJGGJJJJHJJJEDEGJIJH7777;88335470/.&&%&''()('&'148@CDJEHGIIIDCGJEHEJIDECCDEJ=870'$$$$%$##$$&&&+37@@BIFIJJIGGEJF=<;<D<;;<::99,++&$$%*$('(,.00/0.36)<>@@A@?<==-,,,36C0//149778;897688433+*'+.1014<)'')/0003810018955511+''*)19AH?@@AGG>>=BJ=:9953>>95-&&)*)&'*&%'(%$$$.&&&6>==>DICEEFFGJJFJIGIFJJEEDJJBCC:9531/.+)))+*++&(''(*+,1CD;<<BA-?ABHIDDCDC<10.*+**,/3899?@CCFDFFJJJJJHFGFJJJJGHIFCCCA@A<;;:=@@D<;;;?BB@BCIFFFFJJJJJCJGJJJJEFIH?@>37//0H1113993-..-+,-531..9;:9:FGGDICCIJJFFIJECCC@=2..48:;=??>@BECDEFFE?>?>?@C@AA<<0-&$%'%&'(((+,-,4884/*(),/,'&&'*9/&&&,,+///99JGHFFJIJHJJJGGJFDD>CB=<<?B;;86/1;=?BCDJ??@?AAAEHJ@CGJJFA0000<:<7678@?DGHIFJFJGEHGJGFD@@FEJHJJJFIJJC=;*))))4*<>?FJ@75?D8EFDBCF?<--.3/..--./4=BJHEHHJEEJG?>;;=>EJJJJJHJJFAA@BD7658+&'()<:<88;9;AGIJFFHEJJD@?A@4445CAACCH9889FGJJFJJGJJFIJJ>?>>FEIIHFGC<32381,-669>?FHJJHIEGJIDFHIHIJJJJJJIJJJJJJJJFFD5442020(&&$&+>AA@9:96778CFGJJJJFJJJHJJJJJGGGJJJGEJHGCB?5448C:FGJJBBCAA8....EGGJ???@>CFDEFGHIGJJJJE>>?D==<=B@CGJ<;<98777FFFIJJ:999JJHEHCCEHJJJJIGGJ@@;CJJJJJJF30BACJJJEBFJF??<:;:;::?C///0CCDCIJFHJIHJJJJJJIHGFJGHJJHD966ECEJB=<<<7=;8BB655570,-668:FBA>>;>A999BAFFEEECCBA:55<AC=JGFHJJJJJJJJDECJJJJJJHJJJJJGIHJJJGJJJJJHJJJJJJJJGJHIJIDFE::::DDDAHFHFJEJJHE@;;;=;8AGIH>;8;?HJBIJCEDCGJJDCA@JJEFDJJIJIHJ))))...'$$$'&$%'+***-.)(()268@EBID@<<DFJJJ@>3333;:;@CFBBDIICGJGJJFGJFHEJJIHJJJDIFJHJ@@AGJBC@ADDHJGGFJGDGEDJJJCBBCEIIJJAA0...13310146<<;<@CIFGJ>=<==8@IDIECEG1,,,)**%&%'&%%$$'''/ABDAFJA@@AE2212610022?BFIIGJEJJJFHJHHFFFGHFJGJEJEJFE3233;:8778>9:<<JJJJDECBJGJJHGJFFJJJJJJJJ1000=,,)*,,.('''*))(''&&%.6:;;94,***+29,+(%'((4<DJJJJDJHJJ>>870.126?>:;IJGJHGGJHJIJJJJJHIJJEECEDCD;;;9=<;<IHFIHA@60166:;:;7>3A....?@?FJFDGEGGGJJHGIJGGJGIDEFGIJIJHJJIJGFGJJJEGGHJIJHJGEF('')13,+'%
@Glass_T7V_8_D3_12_5_1
CCAGTTAATAGTTTGCGCAACGTTGTTGCCATTGCTGCACGTGCGTCGTGTGCACGCTCGTCGTTTGGTATGGCTTCATTCAGCTCCGGTTCCCAACGATCAAGGCGAGTTAATGATCCCCATGTTGTGCAAAAAAGCGGTTAGCTCCTTCGGTCCTCCGATCGTTGTCAGAAGTAAGTTGGCCGCAGTGTTATCACTCATGGTTATGGCAGCATAATTCTCTGTCATGCCATCCGTAAGATGCTTTTCTGTGACTGGTGAGTACTCAACCAAGTCATTCTGGAGTGGTCTATGACGCCAGTTGGTTTGCTCTTGCCCGGCGTCAATACGGGATAATACCGCGCACATAGCAGAACTTTAAAAGTGCTCATCATTGGAAAACGTTCTTCGGGGCGAAAATTGTCAAGGATCTTTACCGCTGTTGAGATCCAGTTCGATGTAACCCACTCGTGCACCCAACTGATCTTCAGCATCTTTTACTTTCACCAGCGTTTCTGGGTGAGCAAAAACAGGAAGGCAAAATGCCGCAAAAAAGGGAATAAGGGCAACACGGAAATGTTGAATACTCATACTCTTCCTTTTTCAATATTATTGAAGCATTTATTTTTCGGGTTATTGTCTCATGAGCGGATACATATTTGAATGTATTTAAATCACGCATCTTCCCGACAACGCAGACCGTTCCGTGGCAAAGCAAAAGTTCAAAATCGCCAACTGGTCCACCTACAACAAAGCTCATCAACCGTGGCTCCCCTCACTTCTGGCTGGATGATGGGGCGATTCAGGCCTGGTATGAGTCAGCAACACCTTCTTCACGAGGCAGACCTCAGCGCTAGCGGAGTGTATACTGGCTTACTATGTTGGCACTGATGAGGGTGTCAGTGAAGTGCTTCATGTGGCAGGAGAAAAAAGGCTGCACCGGTGCGTCAGCAGAATATGTGATACAGGATATATTCCGCTTCCTCGCTCACTGACTCGCTACGCTCGGTCGTTCGACTGCGGCGAGCGGAAATGGCTTACGAACGGGGCGGAGATTTCCTGGAAGATGCCAGGAAGATACTTAACAGGGAAGTGAGAGGGCCGCGGCAAAGCCGTTTTTCCATAGGCTCCGCCCCCCTGACAAGCGTCGCAAAATATGACGCTCAAATCAGTGGTGGCGAAACCCGACAGGACTATAATTACCAGGCGTTTCCCCCCTGGCGGCTCCCTGGTGCGCTCTCCTGTTCCTGCCTTTCGGTTTACCGGTGTGATTCCGCTGTTATGGCCGCGTTTGTCTCATTCCACGCCTGACACTCAGTTCCGGGTAGGCAGTTCGCTCCAAGCTGGACTGTATGCACGAACCCCCCGTTCAGTCCGACCGCTGCGCCTTATCCGGTAACTATCGTCTTGAGTCCAACCCGGAAAGACATGCAAAAGCACCACTGGCAGCAGCCACTGGTAATTGATTTAGAGGAGTTAGTCTTGAAGTCATGCGCCGGTTAAGGCTAAACTGAAAGGACAAGTTTTGGTGACTGCGCTCCTCCAAGCCAGTTACCTCGGGTTCAAAGAGTTGGTAGCTCAGAGAACCTTCGAAAAACCGCCCTGCAAGGCGGTTTTTTCGTTTTCAGAGCAAGAGATTACGCGCAGACCAAAACGATCTAAGAAGATCATCTTATTAAGGGGTCTGACGCTCAGTGGAACGAAAACTCACGTTAAGGGATTTTGGTCATGAGATTATCAAAAAGGATCTTTCGCCTGAGATCCTTTTAAATTAAAAATGAAGTTTTAAATCAATCTAAAGTATATATGAGTAAACTTGGTCTGACAGTTACCAATGCTTAATCAGTGAGGCACCTATCTCAGCAATCTGTCTATTTCGTTCATCCATAGTTGCCTGACTCCCCGTCGTGTAGATAACTACGATACGGGAGGGCTTACCATCTGGCCCCAGTGCTGCAATGATACCGCGAGACCCACGCTCACCGGCTCCAGATTTATCAGCAATAAACCAGCCAGCCGGAAGGGCCGAGCGCAAAGTGGTCCTGCAACTTTATCCGCCTCCATCCAGTCTATTCCATGGTGCCACCTGACGTCTAAGAAACCATTATTATCATGACATTAACCTATAAAAATAGGCGTATCACGAGGCAGAATTTCAGATAAAAAAAATCCTTAGCTTTCGCTAAGGATGATTTATCTGGAATTCGCGGCCGCTTCTAGAGTTGACAGCTAGCTCAGTCCTAGGGACTATGCTAGCTACTAGAGAACTTTTCGGATCAAGCTATGAAGGACGCAAAGAGGGAACTAAACACTTTACTAGAGAAAGAGGAGAAATACTAGATGGGTCAAAGTAGCGATGAAGCCAACGCTCCCGTTGCAGGGCAGTTTGCGCTTCCCTGAGTGCCACCTTTGGCTTAGGGGATCGCGTACGCAAGAAATCTGGTGCCGCTTGGCAGGGTCAAGTCGTCGGTTGGTATTGCACAAAACTCACTCCTGAAGGCTATGCGGTCGAGTCCGAATCCCACCCAGGCTCAGTGCAAATTTATCCTGTGGCTGCACTTGAACGTGTGGCCTAATAACTCGGTACCAAATTCCAGAAAAGAGGCCTCCGAAAGGGGGGCCTTTTTTCGTTTTGGTCCGCGTCCACGCGTTATTGCGGACCTCGGTACCAAATTCCAGAAAAGAGACGCTTTCGAGCGTCTTTTTTTCGTTTTGGTCCATCGAGTGGCGCGCTTAGTTCCTCGTTTTCTCTCGTTGGAAGAAGAAACGAGAAACTGAAATACTAGAGTCACACAGGACTACTAGATGATGCAAACCGTTTTAGCGAAAATCGTCGCAGACAAGGCGATTTGGGTAGAAGCCCGCAAACAGCAGCAACCGCTGGCCAGTTTTCAGAATGAGGTTCAGCCGAGCACGCGACATTTTTATGATGCGCTACAGGGTGCGCGCACGGCGTTTATTCTGGAGTGCAAGAAAGCGTCGCCGTCAAAAGGCGTGATCCGTGATGATTTCAATCCAGCACGCATTGCCGCCATTTATAAACATTACGCTTCGGCAATTTCGGTGCTGACTGATGAGAAATATTTTCAGGGGAGCTTTAATTTCCTCCCCATCGTCAGCCAAATCGCCCCGCAGCCGATTTTATGTAAAGACTTCATTATCGACCCTTAAGAGATCTATCTGGCGCGCTATTACCAGGCCGATGCCTGCTTATTAATGCTTTCAGTACTGGATGACGACCAATATCGCCAGCTTGCCGCCGTCGCTCACAGTCTGGAGATGGGGGTGCTGACCGAAGTCAGTAATGAAGAGGAACAGGAGCGCGCCATTGCATTGGGAGCAAAGGTCGTTGGCATCAACAACCGCGATCTGCGTGATTTGTCGATTGATCTCAACCGTACCGCGAGCTTGCGCCGAAACTGGGGCACAACGTGACGGTAATCAGCGAATCCGGCATCAATACTTACGCTCAGGTGCGCGAGTTCTAAGCCACTTCGCTAACGGTTTTCTGATTGGTTCGGCGTTGATGGCCCATGACGATTTGCACGCCGCCGTGCGCCGGGTGTTGCTGGGTGAGAATAAAGTATGTGGCCTGACGCGTGGGCAAGATGCTAAAGCAGCTTATGACGCGGGCGCGATTTACGGTGGGTTGATTTTTGTTGCGACATCACCGCGTTGCGTCAACGTTGAACAGGCGCAGGAAGTGATGGCTGCGGCACCGTTGCAGTATGTTGGCGTGTTCCGCGATCACGATATTGCCGATGTGGTGGACAAAGCTAAGGTGTTATCGCTGGCGGCAGTGCAACTGCATGGTAATGAAGAACAGCTGTATATCGATACGCTGCGTGAAGCTCTGCCAGCACATGTTGCCATCTGGAAAGTGACTAAGCGTCGGTGAAACCCTGCCCGCCCGCGAGTTTCAGCACGTTGATAAATATGTTTTAGACAACGGCCAGGGTGGAAGCGGGCAACGTTTTGACTGGTCACTATTAAATGGTCAATCGCTTGGCAACGTTCTGCTGGCGGGGGGCTTAGGCGCAGATAACTGCGTGGAAGCGGCACAAACCGGCTGCGCCGGACTTGATTTTAATTCTGCTGTAGAGTCGCAACCGGGCATAGAAAGCGCACGTCTTTTGGCCTCGGTTTTCCAGACGCTGCGCGCATATTAATAACTCGGTACCAAAGACGAACAATAAGACGCTGAAAAGCGTCTTTTTTCGTTTTGGTCCTTTGAAGTTTAGGGGATAGTCCAATTATTGAAGGCCTCCCTAACGGGGGGCCTTTTTTGTTTCTGGTCTCCCTACTAGTAGCGGCCGCTGCAGTCCGGCAAAAAAGGGCAAGGTGTCACCACCCTGCCCTTTTCTAAAACCGAAAAGATTACTTCGCGTTATGCAGGCTTCCTCGCTCACTGACTCGCTGCGCTCGGTCGTTCGGCTGCGGCGAGCGGTATCAGCTCACTCAAAGGCGGTAATTTACCAATGCTTAATCAGTGAGGCACCTATCTCAGCAATCTGTCTATTTCGTTCATCCATAGTTGCCTGACTCCCCGTCGTGTAGATAACTACGATACGGGAGGGCTTACCATCTGGCCCCAGTGCTGCAATGATACCGGCAAGTACCCACGCTCACCGGCTCCAGATTTATCAGCAATAAACCAGCCAGCCGGAAGGGCCGAGCGCAGAAGTGGTCCTGCAACTTTATCCGCCTCCATCCAGTCTATTAATTGTTGCCGGGAAGCTGGTG
+
,,,8<<BEFJGFFJJJJJGHJJHFIIJJJHJCC>AB4500/15799;;>>D==99::;//00???DBGIHJDCDFGFEGJJGJE9<8,FJJFJGFGE?>>>;::;G><:9:,,+'(()1356>??A>;45CCEJJFHJJIEJIDCB<323.06:JHFJ?88:;?@@AI<;;;FIGDBGEJJJDJJDJJIJFGJGJFJF@@F1112((()?655/($$'('&%$#(247<?E@@BBDJHIJJJJJHHJFJJIAAAAFGCC00/04555556754346566..-,,-.+++('%&##$$&'&*)'&&&,.(++*++++=?ACJGB=7776999:9JFHB<;<8:;:**>>CCFFGJHJJHJHJJJGHHHJ<<<9;:=AFJGJJJ@FD;BA5555A>'''+?73((''--.*''(+*****2341//05556GDHJFI@@A@C<<:==6765888;;;FB1111045662(1;>CE???@IB>>@JEHEF=HD@@@??@<=>????AGFJJGJIEEJJJIIGJJGIGGEDDB=?FJHJDGGJAA???;9))(,-,-0=IGJGEC?@AGDED>>=@@=>?-55>JBGHEHJJJJIGJIJJGH00/.-2)))22233DJEFIAC6555C@BCCJJJEJJIJFEBIHJFHCB:99*(%%%(..''+*,-/-41+=>BGHJIGJFJJFJJEJFHJJJ>===D?@@J844)&%%(*+())())+-.//320//++56>888878-/277776,,,,----,--))++,*/.13351/2.--+--22/('(''%%&;JJGJJJGJGFD=<=::::<;;A)9:89A,++-;?>>999?BJJJJJIGJJHECCEEDB>4434>>FJGFHIJJJJJJJJJJJIJJGEHJJFJJFGIJGJJJJJJHJHJHGIG5586-).;@FEFEJIJJJJIJJJJHJJE778FGHF@7?@EDGEJHJJJIJJJJJJEJJGJGFIFFBCBDGDHJJJJJ@?@@HIIJIJIIFFHEJFHEJJJHJJHDFFD:69IHFCCBCDFGFFJFIFJJB@;5(((?@BEJJJJJE@@GF7555FIJHJEJIFJJHHIJIIJGJJJJJIHHJGIDGJJJJJJJJD@EJJIE>FJJFEJJFHJFJIJJIGFF>>>>+++((()*,-****:DGGEGDBAEJJJJJIIGGJJGJJFE?=>=BDBJEDD10,.'(*)79<?A=>>ABCJ><8<=87730001&%&)962)((')9>?@;==JJJJHJCFJJJJGEE2111:&&&&-==GFJHGGJIGJIHGHGJJJEEGAAJJJJFIJIJJJJJHHJ?=;;?3<6JGDDDIJJHECC-,,..,***./?CDFFDIJJJBB)(((7-4<@?AB0001EGGDDJJJHJJHHIGJGJIJJJJIJGJIJJHJJJHJGHFJJGGDFJHJEDJJJGJJIJGIJJJJ<;8,666>IJEJDDDJJJHCBDHJJJH@GEJJJGIJJJJJJJJJF933JFJ76666JD6666JFFFJDB@@HEEB@AEA=<66658;AJCFJJFGHJGJJJJJIJJJCBFEEFDHGIEG433.(>2019@>??<:FJ<:::::EEJJHGJJICABGIJJJJHJGF?JFEFDFFHHA=80;?;985CI@=>==AFJEJGIGIHJIHJJIJJJEGFHH?+**22%%%***0..?48GFJJJGIFHJJJHJJJJBBB<999:/.21---38320/2268.0674562.,-:@DJJFHFC>>=>@>??FIC?:;=643()(()&%%%//4345<<@A=ABHFJJJIHJIJJJJJJJJG;::=EJGJIFGCJJGJJEHFIFJHHJHJJJJFHJJJJHHJFHJGJJGJJJJGJJIJIGJJJDHJJJA@@@JJ8889HJGHJJIJJJFFJJJGJHJJIJGJJIJGHJJJCDJGDJIJJIJHJFDEBBBBA:9:<<;<>F@43139433)))))*?HJEGGEJJJIJJJJJJJGEB<>=?JFGJHJFHIJJJJFGICFFJGDABCHCJ@>??@A@;;;=GEEEDAABBEIDBFFIFJ:99:55*))*??@JGIEJJEGHHJJIJGHDCBFIJCJJJFJJIGGGJIJGJJJJJJJFIIJJHGEFGI==?FFDJJJFJFJJJGJEIGJHJJJIHJJJJGIJJJJJJJJEACCBJIJGGJJJJIIHFIJ54440069:IIFJGJHJJHHJGGJJJJJJFB@;:-+++.*///7;CEDFEED>=>><<;/---('+36(=@DFGFBACFB6223CB((((@556@B5522588?=:9857ABCDJJE211*+5457EHIHIJFGEG55449:@>IHFJFEFDJG9998JHJF>:9<=FGDHJJGGJJJIIJJGHIG883*)((-3777:=@@A<99921224;<9:5588=><>@@J??>>CCD@?>>=A@@41183@A:99:G6+++++825CHJB?8778A@;<;<@BFB7FEFEJFI?=;>@@HJIJJJGHEJJIIJGJJJJHHHFFEJ??>?EFFIJJGJJGIG8HIJJJIJEJHJJGG;;:=@;;EFEAFJG@AA96BCAE////HJIHHHJIHJGIHJJJJJJJJJJJIFIJFGJJJEHJEJ?@??ECCBCFHJHEFFJJIFE7B9<A@A>=<;;=32(>?BIJGFD@=8+7:6?C;720;<''(0204000.('&'%$&$%%&)566;EIA=<<<>?>BA<B@DA@;?BBC@@?B??@@E@???B;:87:1.7??20//4@:::<C;DF@@ACBAFFGBEFH@AAGJIFEIEHJIJJFC@=>>@900><:87>JEIBAA=>=7(''(+(%%$$&'),7:=@FFJHJJHFD@?BCHJGHJJIJJJJJIJJGIJIJJJGJBAEBIJJJJJHFJJJGHJGJJJJJJJJJJJ==<=FEIJJIJJJJJJJJJJHIIEJGHC<JF997788:JHFJI<:::GIEDHJGJJJGIJJJJJJJIJIEHHJJIJFJJJJJIHEJDIFB>>?9@>A4333HJJJFJGGDBEHJJG@:999@?@CABDDIJIDEE?>>BD<BEBJJGJ>=7'''/IJJJFFGJHGIJJIJJJJIIJJJJGFHJFHJJJJJHJIFI::::GJHJJJABAAJE@@DABDDDJJFBCDJ---.>JJJHEH>9DCFFGEG:?GJHJIFJGEGIDBCEJC==3211>JFJJGHGHJJGIJCBCEJJGF?;<GJFJJGFJGHJ;.'&'&&,)*(()),-?BBCCFGJIJJJHJJJIGIJIJIGB@@C;F>?GJJEFDF??>?GJG5555JJJBBCA@@@DDDEEHHIFBAAA>A>0000?GHJIJCGCGHJJGJFH>879@><522462008JJHEEGGJH?DBBEBCJIJJJJJGGEGDJGJIFGJHJIGHFJJF<;<<JJJHEJJIJGJB?>>;===>BDJIJJFJGGIGJIJIH>3223@ABB@30-,-,.,-/'20//36622??@@DDJJFHJJJHGJJJGGEFHHFHHCECDHJJ@?>>HJIJJDD@BBBFJFJFJJJJIHJJJJFJJ>=;>@;::;GJJIHJHHJJFJJJIJJHJJJHFFGJJJJJJDEFFFJHJJGJFJJJJJJJJHJJJJJJJIGJC?-((()360013=I=<<=GFHJG>>>?JJJJJJHJGIJJJJJJJFJJJJJ????JJJGJEEICBIJJIIJFIHEIIGJJJJJJCEFEGAA?B??@9:::GFC::CFIDCACGIJHJJIJIHIHIJJHJJHHDDFFHFHFJHGJJGGGBEDDJIJJFJGJJJJJJJGGJJJJGGJJGGJHJIEBDFCCB?=331@)(()JJGJGJJFJJJJJJJHHJGJJJJJJJGJJ@AJJJJEIFJJBABBJHDCC3335DFFFFGJGJJJEEFGC?60..*--.1368::CFEHJHHJJJIJJJFJJJJFJJJJFJJJJGIIJHJJIJGJ<<54-675/,('&&'))660+++6JIJJAACAJHH?FEJHG??<<=EBFCEFFFED4')2337:::7::J@@?AAAAAD:BBEH>69.,,61/034?A?EHDJJGHJJJJJJJJJJJIIJGF@??<10006667BEGJJIJJJJJJJJHJJJIJHBABGB<<;=@EIFFEJJGJGHIJIGJJJJJGJHJHJGJJJGJJIJJJFDA=;?<24<?@BA@=C?>>?IHJH?=>?A?B6568=@;4++()*+.3,,,78::6566=99::CCBEEGGHJIGFJJIJJJEHCBHGJGHJJJJJGHJJIGHJFFDJJGD999CDEHJHJJJGJIGJJGJJJC785385-9=7323<<<?@EDGJD=EGBEEE>>>HIJJIFJJHJJJJHFJJIHJJJIJIJIJJHJDFDIFA@;7:=;@@<>EDBHEDHGJHGJFHGJJFIDCJFJGHJJIJIJJFJJJJJ877JJJJJJGJGJIHJHJIJJIHFJHJGJ?7:AA4-''>IJGHJJJJGIJFJJJJJJJJFJGJJJGIEGJJJJJGJJJJHJJJJJIIIJIJJHEDA=<=6556;FHIHJJEFD><==<<<:ACFFDDE;;;;FJJJJJJFHJFHHHDF?455C@@@@HHJJJJIHJJGJJIIIGJGB>>>---*,-,-/:;>?@9@@CID:::JFDECJJJJJJJHCCHFDFFIEJGHJIGIJJFIIFFJJJIJFJIJJJJJGJHDFBBBBFCB?52-,+++*'()())())&&&%&&''(+)(+-0;<?DGFJJIEFGJJFGJJJ>=>>FEBFFEGGDDFCGBBDABAEDDE>H@@>:7710005<=<==>><<99:<BB;8667987872FJJJJJDECCFBGDFJCC@7----AB==<+)(&
@Glass_T7V_8_D3_12_5_2
CCCGGGCAAGGTAACGCAAATCGTCATGGGCCATCAACGCCGAACCAATCAGAAAACCGTTAGCGAAGTGGCTTAACTCGCGCACCTGAGCGTAAGTATTGATGCCGGATTCGCTGATTACCGTCACGTTGTGCCCCAGTTTCGGCGCAAGCTCGCGGGTACGGTTGAGATCAATCGACAAATCACGCAGATCGCGGTTGTTATGCCAGACGACCTTTGCTCCCAATGCAATGGCGCGCTCCTGTTCCTCTTCATTACTGACTTCGGTCAGCACCCCCATCTCCAGACTGTGAGCGACGGCGGCAAGCTGGCGATATTGGTCGTCATCCAGTACTGAAAGCATTAATAAGCAGGCATCGGCCTGGTAATAGCGCGCCAGGATCAGATCTGGTAAGGGTCGATAATGAAGTCTTTACATAAAATCGGCTGCGGGGCGATTTGGCTGACGATGGGGAGGAAATTAAAGCTCCCCTGAAAATATTTCTCATCAGTCAGCACCGAAATTGCCGAAGCGTAATGTTTATAAATGGCGGCAATGCGTGCTGAATAGAAATAGTAGCGGATCACGCCTTTTGACGGCGACGCTTTCTTGCACTCCAAGAGAATAAACGCCGTGCGCGCACCCTGTAGCGCATCATAAAATATTCACGTGCTCAGGCTGAACCTCATTCTGAAAACTGGCCAGCGGTTGCTGCTGTTTGCGGCTTGCTGCCAAATCGCCTTGTCTGCGACAATTTTCGCTAAAACGGTTTGCATCATATAGTAGTCCTGTGTGACTCTAGTATTTAGTTTCTCGTTTCTTCTTCTTCCAACGAGAGAAAACGAGGAACTGACGCCGCCGCTCGATCAACCGAACAAAAGACGCTCGAAAGCGTCTCTTTTCTGGAATTTGGTACCGAGGTCCGCACAGGTGGATGCGGACCAAAACAAAAAAAGGCCCCCCTTTCGGGAGGCCTCTTTTCTGGAATTTGGTACCGAGTTATTAGGCCACACGTTCAAGTGCAGCCACAGGATAAATTTGCACTGAGCCTGGGTGGGATTCGGACTCGACCGCATAGCCTTCAGGAGTGAGTTTTGTGCAATACCAACCGACGACTTGACCCTGCCAGACAACAGATTCTTTCAGTTACGCGATCCCCTAAGCTCCAAAGGTGGCACTCAGGGGAAGCGCAAACTGCCCTGCAACGGGAGCGTTGGCTTCATCGCTACTTTGACCCATCTAGTATTTCTCCTCTTTCTCTAGTAAAGTGTTTAGTTCCCTCTTTGCGCTTCATAGCTTAATCCGAAAAGTTCTCTAGTAGCTAGCATAGTCCCTAGGACTGAGCTAGCTGTCAACTCTAGAAGCGGCCGCGAATTCCAGAAATCATCCTTAGCGAAAGCTTCAAGGATTTTTTTATCTGAAATTCTGCCTCGTGATACGCCTATTTTTATAGGTTAATGTCATGATAATAATGGTTTCTTAGACGTCAGGTGGCACCATGGAATAGACTGGATGGAGGCGGATAAAGTTGCAGGACCACTTCTGCGCTTCGGCCCTTCCGGCTGGCTGGTTTATTGCTGATAAATCTGGAGCCGGTGGCGTGGGTCTCGCGGTATCATTGCAGCACTGGGGCCAGATGGTAAGCCCTCCCGTATCGTAGTTATCTACACGACGGGGAGTCAGGCAACTATGGATGAACGAAATAGACAGATCGCTGAGATAGGTGCCTCACTGATTAAGCATTGGTAACTGTCAGACCAAGTTTACTCATATATACTTTAGATTGATTTAAAACTTTCCGATTTTTAATTTAAAAGGATCTAGGTGAAGATCCTTTTTGATAATCTCATGACCAAAATCCCTTAACGTGAGTTTTCGTTCCACTGACGTCAGACCCCTTAATAAGATGATCTTCTTGAGATCGTTTTGGTCTGCGCGTAATCTCTTGCTCTGAAAACGAAAAAACCGCCTTGCAGGGCGGTTTTTCGAAGGTTCTCTGACTTTACCAACTCTTTGAACCGAGGTAACTGGCTTGGAGGAGCGCAGTCACCAAAACTTGTCCTTTCAGTTTAGCCTTAACCGGCGCATGACTTCAAGACTAACTCCTCTAAATCAATTACCAGTGGCTGCTGCCAGTGGTGCTTTTGCATGTCTTCCCGGGTTGGACTTAAAGCGATAGTTACCGGATAAGGCGCAGCGGTCGGACTGAACGGGGGGTTCGTGCATACAGTCCAGCTTGGAGCGAATTGCCTACCCGGAACTGAGTGTCAGGCGTGGAATGAGACAAACGCGGCCATAACAGCGGAATGACACCGGTAAACCGAAAGGCAGGAACAGGAGAGCGCACGAGGGAGCCGCCAGGGGGAAACGCCTGGTATCTTTATAGTCCTGTCGGGTTTCGCCACCACTGATTTGAGCGTCAGATTTCGTGATGCTCGGGGGGCGGAGGCCTATGAAACGGCTTTGCCGCGGCCCTCTCACTTCCCTGTTAAGTATCTTCCTGGCATCTTCAGGAAATCTCCGCCCCGTTCGGTCAGCCATTTCCGCTCGCCGCAGTCGAACGACCGAGCGTAGCGAGTCGTGAGCGAGGAAACGGAGATATCTCCTCTTTATCACATATTCTGCTGACGCACCGGTGCAGCCTTTTTTTCTCCTGCCACATGAAGCACTTCACTGACACCCTCATCAGTGCCAACATAGTAAGCCAGTATACACTCCGCTAGCGCTGAGGTCTGCCTCGTGAAGAAGGTGTTGCCGTTGACTCATACCAGGCCTGAATCGCCCCATCATCCAGCCAGAAAGTGAGGGAGCCACGGTTGATGAGAGCTTTGTTGTAGGTGGACCAGTTGGTGATTTTGAACTTTACTTTGCCACGGAACGGTCTGCGTTGTCGGGAAGATGCGTGATCTAAATACATTCAAATATGTATCCGCTGAGTCGACGATATAACCCTGATAAATGCTTCAATGATATTTGAAAAAGGAAGAGTATGAGTATTCAACATTTCCGTGTCGCCCTTATTCCCTTTTTTGCGGCATTTTGCCTTCCTGTTTTTGCTCACCCAGAAACGCTGGTGAAAGTAAAAGATGCTGAAGATCAGTTGGGTGCACGAGTGGGTTACATCGAACTCAATATCAACAGCGGTAAGATCCTTGAGAGTTTTTCGCCCCGAAGAACGTTTTCCAATGATGAGCACTTTTAAAGTTCTGCTATGTGGCGCGGTATTATCCCGTATTGACGCCGGGCAAGAGCAACTCGGTCGCCGCATACACTATTCAGAATGACTTGGTTGAGTACTCACCAGTCACAGAAAAGCATCTTACGGATGGCATGACAGTAAGAGAATTATGCAGTGCTGCCATAACCATGAGTGATAACACTGCGGCCAACTTACTTCTGACAACGATCAGGAAGACCGAAGGAGCTAACCGCTTTTTTGCACAACATGGGGGGATCATGTAACTCGCCTTGATCGTTGGGAACCGGAGCTGAATGAAGCCATACCAAACGACGAGCGTGACACCACGATGCCTGTAGCAATAGAGTGACGAGTTGCGCAAACTATTAACTGGCGAACTACTTACTCTAGCTTCCCGGCAACAATTAATAGACTGGATGGAGGCGGATAAAGTTGCAGGACCACTTGTCGCTCGGCCCTTCCGGCTGGCTGGTTTATTGCTGATAAATCTGAGCCGGTGAGCGTGGGTCTCGCGGTATCATTGCAGCACTGGGGCCAGATGGTAAGCCCTCCCGTATCGTAGTTATCTACACGACGGGGAGTCAGGCAACTATGGATGAACGAAATAGACAAATCGCTGAGATAGGTGCCTCACTGATTAAGCATTGGTAAATTACCGCCTTTGAGTGAGCTGATACCGCTCGCCGCAGCCGAACGACCGAGCGCAGCGAGTCGTGAGCGAGGAAGCCTGCATAACGCGAAGTAATCTTTTCGGTTTTAAAGAAAAAGGGCAGGGTGGTGACACCTTGCCCTTTTTTGCCGGACTGCAGCGGCCGCTACTAGTAGGGAGACCAGAAACAAAAAAAGGCCCCCTTTAGGGAGGCCTTCAATAATTGGACTATCCCCTAAACTTCAAAGGACCAAAACGAAAAAAGACGCTTTTCAGCGTCTTATTGTAGTTCTTTGGTACCGAGTTATTAACTGCGCGCAGCGTCTGGAAAACCGAGGCCAAAAGACGTGCGTCTTTGATGCCCGGTCAGACTCTACAGCAGAATTAAAATCAAGTCCGGCGCAGCCGGTTTGTGCCGCTTCCACGCAGTTATCTGCGCCTAAGCCCCCCGCCAGCAGAACGTTGCCAAGCGATTGACCATTTAATAGTGACCAGTCAAAACGTTGCCCGCTTCCACCCTGGCCGTTGTCTAAAACATATTTATCAACGTGCTGAAACTCGCGGGCGGGCAGGGTTTCACCGACGCTTAATGCTTTCCAGATGGCAACATGTGCTGGCAGAGCTTCACGCAGCGTATCGATATACAGCTGTTCTTCATTACCATGCAGTTGCACTGCCGCCAGCGATAACACCTTAGCTTTGTCCACCACATCGGCAATATAGTGATTAGGAACGCGCCAACATACTGCAACGGTGCCGCAGCCATCACTTCCTGCGCCTGTTCAACGTTGACGCAACGCGGTGATGTCGCAACAAAAATCAACCCACCGTAAATCGCGCCCGCGTCATAAGCTGCTTTAGCATTCTGCCCACGCGTCAGGCCACATATTTATCTT
+
'')+'&%&&&&&(('''&&&(&&%%%&)*+-@<<=>JGJJG??>>F7667JGJJJJJHIJEEEJHHHGJFD@AC?BEF=;;9899:ACB?668DEGEHEFJIGDFD:H=BE?7761,,1311-.10...=779:@DJGCA<72'''BCD=<<<<EDCFJJJJJFD<(&&(,,.--.::;:('''DGGEE====2211930//*++-122+++<EHBJE>@?==IBEADEEFJJJGFJHJJGJFJJIJHJJJJJJJJJJFJJJGF:,,,++,,-.0/023A<<<>CBCEIHJJEGIEGFA;;<JEB???CIJJJJJI;;::??772222JJJJIHJEJJIJJHJGJJJJJJJHJJHJI@=<=>ACBJIGJDBC@E>?<21/&)))))-.845DDHDFJCJ;:::HJIHHJJHJJJJJECAACCF96668>9778FFDDFFJJIFHJJJDDBDFJJGJJEEBBCCHDEAA22:BA<=>@GFDE@;;A<=GJGEDFCCB?B@?@BJFD999...9<@A10010-,,.47@AB?@>=>=>>?A983210,+&$$$%&&$$$%(--8>FJHIEGCCJFHHHFGIGHHJJJEHB:@@:A;;;60--))+)401:EBEHFFGJJCB>@@AHDCJF::IFH66566549326***('''=6334778>;:9:9:::C?776*+@HC;::<EHGJ3333;1.**++,,/040-)1.&%%%&'',-=<;;7696:66(((,-*--/220/01223681+**+.,(('&&%%$#%&'))*0-.-,('&'&&&%%(())(+,,./114;=JFDF=IJGIJJJFJICEDE?BABB@+*-4..3400,+,.,-4....-,)()''())*+''7EEJJDFFJJFFGIIJJGE=>;86233212230...-.,+,-)%%''/01999;222293.*))/((+58434=::@=85;@?A==;1)566AJCBA@4314869:9=><;98:=?EFEA@?@=@>8=@HH??@AFEJ999:IJJJFEEJDADCGJJJHJJJJFJJJECAC:;779G?CEEJJECA>???<<<EEGIFDEEBBC<BJIAEE87787;88ADJFJJ=<<<EIC>??55355(7;DEDI?2(%%%#$$%%&(&'*)(%%%%&**252222<??<0.,,0(((68DJGJHJ?>?2216?JEE>==<<==BE>==??DEEIECBBGJFIEGHFFDJJJIGECDGIDD@:??GDGJDJ22244943433BBJJHJIHHFHHHJHJJJJJJJJGEDFJG?===95)&%%,/7BCDGF1106::9:;JHEFHIEBFDIBEGC99966.....EAEGIJHIHIJGHHEEIJJJ?>>?<;30=B??CDD@443:<=B;:9899AACCDJCDECJJJEJJFJD@?>??@;:8:CGCGAABDJJJJFJFG@?CB===<BHJJBACBIGHGJJIFGIIFIIHJFJFEFGIJDEFEHJBCCBFJJA../0/74566C=<;:=<;>FECHHIEJJJHHFJGJJJJJJJBCB=<;;<//**=>JHHBBBCHHC?>=/''88HJJF?DGJHGC?CGJJGJJJJJJJJJJJGGDEEJJJJIIH@>>8''''%%%%%%%%HDEHGJJJJJGJJGJHFHCIBDAB<=>BEFFJJJJJHFJCIEJIIHJGHJFFIJGFABDCDEJEJJJGEJIIJIICCCDEEJGGJGEJJHGJJJBAAA---1<544==?@A>77EGJA@AAFIHIJHJFJHGGGIIEJGJGIJEIGHJIB===D==70,*++/,,))))*++*--99:999=?D<4-+&('&')9;=;222E>@@=;83463**+1AAA=;93''',5==JJDFDFJFFFFIJJGJJJJIJJJIIJIJHHGHIJGJGBABEE9A@==4001+*&&))***'-9:6//A7777A;(''%78;<40/1190'''-0111225456GEFJIGJIGDIFAA@666<DEJEFEDFDJIJIFJJJJJJEJGD<6678D>>77/-'%%))*')(''*-(((,5677@>ABDDJJGJIIFJJIHHFIIEB===>BBEDHFGGH@@?@GFA@HF=:899:2==97837G====CFDD8888F=:;;;JIFHJJJGJJJHFIJGJIJGFEGJJJHJGJHJJJJG>===AA<6339><878BB?:8)*&%%%%'&%%&'($&',*))3....,,+*,;GEJFFEJEIEGGHIC?==BC<>?>?@AJFGJ@=:;DDCDEGDBA??DFHHC@<<==544/((((.9:HGCHJJJJ<<;<BJC@ECCDHA;;>@>>==@0../43126::9:=FHJFFJIGJHGJJHIIHJHJJJEIEGJJJIHJJJHFGIJJJJJJGGJEHFIJJBDD<6)(34;;FJJJGJHHECDDAD@?>AHJJJIFJJJJJIJJJJJJJGGIHJGGJJJABFD9998897651003-*+.>A<74+)*+A<751.-,-++,,-.&)=>>?=EJIJJG;;4579E;B><?CJIHJJHHJDBBEJDDDDEBCCCGJ5555F5**C;:<<8700+7;?F>>=((''('')83449>>2=@99AJJJJEJECCCGHFFJDIHJJJIIIE@==0/3-../:648+5(,*)'+&'&)''')2(&%&&'+-//2*))*1;<?;<HGHJJJJGJJHGIJD@C@;HJGG>66@=854FIJJJGJJIJJJIJGJHEJEEGCGIEIJHJHJJIJJJJJ;;;;GJJJJJJJFHJIBC))))JFDEEGIDFDFJFB>=;<55CEEJJJGJFI@85--+**.-./10/0<<<:;?DDJJJIJJEF;FJGIFGEJJJJJJGEGIIHC/.-<1/:../7=>BBFDGABAGHJJJJIGJJJJJJJJJGJGJHJJIJJIGJIJJECCA=;6(%$&+*/86?CEJIHIJJIHJFBCCDIBADDJGHGGJIHJ0000EBBIHJJFGIJJJIIJFJIIEA;222&&&&'&'))))*(-0//4<=>IJJJIHFDC=;:8((('..1&6CEJJGJHJJJIJJHJJJHJJJHJJJ3222/.(-121011<92./759;:2A?H7..-.?JIHEGHJJJJDGGGFB@BHDDHC<<<=HIJFJJEECFGJJJIJJJGJJJFGJJJJ?<A=6556558((())&%&&()*&'6=FHJGJD?>?@J.,,,,,-,ACDFJDDB*))*1/,+,())+/.-125'&((400764/299888B.-+,.-+.557?@CHJJJFHIHEECGJJJFIFGGJJJFJIGGJJJFECA>JCBACDJIJJDFHFJGJGFJ:99;.../;0000224(),,/-,,)*;EJEDJDHJJIHJFDCHIJJJHHJCFECJJ/...@HHIBCCBJHJJJJJJJIGJGEI655,++)((-*+*,..--5533....@EFJHJE5446JJJGJIIDF??>=?B3333D4111)>>GHA@A+++''''.532121(*+)**'''*031664446:42-.-.620..1JJJEDDJEC?..;<;:=<=3,,-.((((.09A>D@FCFGGB>?@0//0>?=?BEHFJGGJIFFGFEJJEIJBDCBGJJFJJJJGJ666(((&&%&$##%+)((*)245==<8?=8999FJHJJIJGCFEE@>9:?@AADHJJ;BA;FAJJJFEFEIHJJJJJJJJJJJJHJFFJHJJJJJEJIGI::GIJJFC@>97111<::FFJGHFGHHHFJJGIJJHJFJJIJIHE=<;95331.'**-./6:BDBBHHEDEJIEJJFEDFFJJHHJJGJJJJJJEJFJJ@<>>B>??HJGJJHGGJJJJJJJIFIFGHGJJJJFJJGIJ>?@JJIJJIJJH???AGE22224333>::B=...00/1.48898889JJHEJJGJHGHHG?>9888CC@A@:JJJJJJJJJIJJHJF91003)(((613CACB@BB---/;>7679;@@DABDCBABAABBDEGGDE5///BBB@<;?9B8764,,,.9?====DFGFAB>?CBBJC999DEE@CCGFHGJJJHGJFFHJJFJJGJJIIJDJ<995435;?B;;;:?85554338;?@A7777><.**))*+./**(((%&*(1.-6;AC@><?<:31..*38;CEGBBDD<=@@CHHFJDDGEFDA?89@JJF>===DIJIJJGHJJJJJ=<=CJDB@A.(167CGGDEC@A?>644556411100237@A=DB=<<<>797(&$$%&//.:=AJA@?>;=BDGJFEEJFC@:88>=>=556>>==DCJJEJIBA@7,*((&&&'+)(*----./.02111?FJ:2222A?=>@BJ<<<<<JEFJEFDDD>===;<>B@ACB><55;<764455;>??@<4AB6666>?>FJJJJJIEJJFGJDFJJGIIEGHJGIJJJJGHGJGJJIC@333<B9884---*:;;88=AABHIJHHJFJJJGCCEIJJHGGJEEDJ7667333422CDEE-+**135;@@@@:;5223((''((;:7788EJJJFHFJHGAJJJIJJHJJJJJJGEJE;;;40.014/5FFJJGJJGJFJJJJJEDJGIJJG?9000/)((**+,7;CEFCEEJFJHGEHJJHGJGGJJJJJGGJIJ;IJEGJFFBBDHJIGJJJFJGCGCED'''(=A<8444DE****A;;DFH@<<;=JHJEGGJGJJJFJIIJJIJGJJHJJJGJHJJHJJJJGIJJJJHIHJJJJIIGJJFJEG?<<<<<=>JGJJJFHFGDFEJ?==-)()*00*-+*)158BAC@?>?JE>=>7644/.,*,***1-?>>BB@;;;:=;8++)''''&$$%
@Glass_T7V_8_D3_12_5_3
GGTCGTTAAGCATTCATATCATCAGCAACACCTTCTTCACGAGGCAGACCTCAGCGCTAGCGGAGGATGTGGCTTGCTGTGGCACTGATGAGGGTGTCAGTGAAGTGCTTCATGTGGGCAGAAAAAAGGCTGCACCGGTCGGTCAGCAGAATATGTGATACAGGATATATTCCGCTTCCTCGCTCACTGACTCGCTACGCTCGGTCGTTCGACTGCGGCGAGCGGAAATGGCTTACGAACGGGGCGGAGATTTCGTGAATGCCAGGAAGATACTTAACGGGAAGTGAGAGGGCCGCGGCGAAGCCATTTTCCGGTGACGGCTTCGCCCCCCTGACAAGCGTCACAAAATATGACGCTCAAATCAGTGGTGGCGAAACCCGACAGGACTATAAGAATACCAGGCGTTTCCCTGGCGGCTTGCCCTCGTGCGCTCTCCTGTTCCTGCCTTTCGGTTTACCGGTGTCATTCCGCTGTTATGGCCGCGTTTGTCTCATTCCACGCCTGACACTCAGTTCCGGGTAGGCAGTTCGCTCCAAGCTGGACTGTATGCACGAACCCCCGTTCAGTCCGACCGCTGCGCCTTATCCGGTAACTATCGTCTTGAGTCCAACCCGGAAAGACATGCAAAAGCACCACTGGCAGCAGCCACTGGTAATTGATTTAGAGGAGTTAGTCTTGAAGTCATGCGCCGGTTAAGGCTAAACTGAAAGGACAAGTTTTGGTGACTGCGCTCCTCCAAGCCAGTTACCTCGGTTGGAAGAGACTTGGTAGCTCAGAGAACCTTCGAAAAACCGCCCTGCAAGGCGGTTTTTTGGTTTTTTGAGCAAGAGATTACGCGCAGACCAAAACAATCTCAAGAAATCATCTTATTAAGGGGTCTGACGCTCATGGAACGAAAACTCACGTTAAGGGATTTTGGTCATGAGATTATCAAAAAGGATCTTCACCTAGATCCTTTTAAATTAAAAATGAAGTTTTAAATCAATCTAAAGTATATATGGGTCGAGACCGTCTGACGGTTGCCATTGCTTAATCAGTGAGGCACCTATCTCAGCGATCTGTGCTTCGTTCGTCACTTCCCTTGCCTGGTTAGGTGCGTGTAGATAACTCGATACCGGAAAACTACCATCTGGCCCCAGTGCTGCAATGATACCGCGAGACCCACGCTCGCCGCTCCCGAACTTTATCAGCAATAAACCAGCCAGCCGGAAGAGCCAGAGCGCAGAAAAGTGGTCCTGCAACTTTATCCGCCTCCATCCAGTCTATTGTCCGTGGTGCCACCTGACGTCTAAGAAACCATTATTATCATGACATTAACCTATAAAGAATGGGCGTATCACGAGGCAGAATTTCCGAGATAGAAAAAAATCCTTAGCTTTCGCTAAGGATGATTTTCTGGAATTCGCGGCCGCTTCTAGAGTTGACAGCTAGTTCAGTCCTAGGGACTATGCTAGCTACTGGACTTTTTTCCAAATAGGCCACTATGAAGGACGCAAAGAGGAACTAAACACTTTACTAGAGAAAGAGGAGAAATACTAGATGGGTCAAAGTAGCGATGAAGCCAACGCTCCCGTTGCAGGGCAGTTTGCGCTTCCCCTGAGTGCCACCTTTGGCTTAGGGGATCGCGTACGCAAGAAATCTGGTGCCGCTGGCAGGGTGAGTTCGTTCGGTTGGTATTGCACAAAACTCACTCCTGAAGGCTATGCGGTCAAGTGCAAAATGCACCCCAGGCTCAGTGCAAATTTATCCTGTGGCTGCACTTGAACGTGTGGCCTAATAACTTGGTACCAAATTCCAGAAAAGAGGCCTCCGAAAGGGGGGCCTTTTTCGTTTTGGTCCGCATCCACCTGTGCGGACCTCGGTACCAAATTCCAGAAAAGAGACGCTTTCGAGCGTCTTTTTTCGTTTTGGTCCATCGAGTGGCGCGCTTAGTTCCTCGTTTTCTCTCATTTGGAAGAAGAAACGAGAAACTAAATACTAAGTCACACAGGACTACTAGATGATGCAAACCGTTTTAAAAATGGTAAGGACCAAGGCGATTTGGGTAGAAGCCCGCAAACAGCAGCAACCGCTGGCCAGTTTTTCAGAATGAGGTTCAGCCAGCACGCGACATTTTTATGATGCGCTACAGGGTGCGCGCACGGCTTTTCTGGAGTGCAAGAACCGTCGCCGTCAAAGGCAGCGATCCGTGATGATTTCGAATCCAGCACGCATTGCCGCCATTTATAAACATTACGCTTCGGCAATTTCGGTGCTGACTGATGAGAAATATTTTCAGGGGAGCTTTAATTTCCTCCCCATCGTCAGCCAAATCGCCCCGCAGCCGATTTTATGTGAAAGACTTCATTATCGACCCTTACCAGATCTATCTGGCGCGCTATTACCAGGCCGATGCCTGCTTATTAATGCTTTCAGTACTGGATAGACGACCAATATCGCCAGCTTGCCGCCGTCGCTCACAGTCTGGAGATGGGGATCACCGAAGTCAGTAATGAAGAGGAACAGGAGCGCGCCATTGCATTGGGAGCAGAAAGGTCGTTGGCATCAACAACCGCAATATAGTGATTTGTCGATTGATCTCAACCGTACCCGCGAGCTTGCGCCGAAACTGGGGCACAACGTGACGGTAATCAGCGAATCCGGCATCAATACTTACGCTCAGGTGCGCGAGTTAAGCCACTTCGCTAACGGTTTTTGGATTGGTTCGGCGTTGATGACCGTCAGCGATTTGCACGCCGCCGTGCGCCGGGTGTTGCTGGGTGAGAATAAAGTATGTGGCCTGACGCGTGGGCAAGATGCTAAAGCAGCTTATGACGCGGGCGCGATTTACGGTGGGTTGAATTTTGTTGACATCACCGCGTTGCGTCAACGTTGAACAGCGGAAGTGATGGCTTCGGCGCCCGTTCCGGTGTTGACGTGTTGCCGCAATCACGATGCCGATGTGGTCGACAAGCTAAGGTGTTATCGCTGGCGGCAGTGCAACTGCATGGTAATAAAGCCGCTTTATATCGATACGCTGCGTGAAGCTCTGCCAGCACGTGTTGCCCATGTCGAAGCGTTAACGTAGGTGAAACCCTGCCCGCCGCGAGTTTCAGCACGTTGATAAATATGTTTTAGACAACGGCCAGGGTGAAGCGGGCAACGTTTTGACTGGTCACTATTAAATGGTCAATCGCTTGGCAACGTTCTGCTGGCGGGGGGCTTAGGCGCAGATAACTGCGTGGAAGCTGACCCAACTCCACTGCAGGATTTTGGTTGATTTATGTGAGTTCGCAACCGGGCATCAAAGACGCACGTCTTTTGGCCTCGGTTTTCCAACGCTGCGCGCATATTAATAACTTGGTACCAAAGACGAACAATAAGACGCTGAAAAGCGTCTTTTTTCGTTTTGGTCCTTTGAAGTTTAGGGGATAGTCGGATTCTTTGAAGGCCTCCCTAACGGGGGGCCTTTTTTGTTTCTGGTCTCCCTACTGGTCGCGGGCGCTTGCAGTCCGGCAAAAAAGGGCAAGGTCTCGCCCGCCCTCCCCCTTTTTCTTTAAAACCGAAAAGATTACTTCGCGTTATGCAGGCTTCCTCGCTCACTGACTCGCTGCGCTCGGTCGTTCGGCTGCGGCGAGCGGTATCAGCTCACTCAAAGGCGGTAATTTACGGAATTGTTCATCCAGTGAGGCACCTATCTCAGCGATCTGTCTATTTCGTTCATCCATAGTTGCCTGACTCCCCGTCGTGTAGATAACTACGATACGGGAAGACTTACCATCTGGCCCCAGTGCCTGCGATGATTGCCGAGACCCACGCTCACCGGCTCCAGATTTATCAGCAATAAACCAGCCAGCCGGGAAGAGGCCGAGCGCCAGAAGTGGTCCTGCAACTTTATCCTCCATCATTGTCTGTCATTGCTTCAGGGAAGCTAGAGTAAGTAGTTCGCCAGTTAATAGTTTGCGCAACGTTGTTGCCATTGCTACAGGCATCGTGGTGTCACGCTCGTCGTTTGGTATGGCTTCATTCAGCTCCGGTTCCCAACGATCAAGGCGAGTTACATGATCCCCATGTTGTGCAGAAAAAGCGGTTAGCTCCTTCGGTCCTCCGATCATTGTCAGAAGTAAGTTGGCCGCAGTGTTATCACTCATGGTTATGGCAGCACTGCATAATTCTCTTACTGTCATGCCATCCGTAAGATGCTTTTCTGTGACTGGTGAGTACTCAACCAAGTCATTCTGAGAATAGTGTATGCGGCGACCGAGTTGCTCTTGCCCGGCGTCAATACGGGATAATACCGCGCCACATAGCAGAACTTTAAAAGTGCTCATCATTGGAAAACGTTCTTCGGGGCGAAAACTCTCAAGGATCTTACCGCTGTTGAGATCGAGTTCGATGTAACCCACTCGTGCACCCAACTGATCTTCAGCATCTTTTACTTTCACCAGCGTTTCTGGGTCAGCAAAAACAGGAAGGCAAAATGCCGCGAAAAAAGGGAATAAGGGCGACACGGAAATGTTGAATACTCATACTCTTCCTTTTTCAATATTATTGAAGCATTTTAGGGTTATTGTCTCATGAGCGGATACATATTTGAATGTATTTAAATCACGCATCTTCCCGACAACGCAGACCGTTCCGTGGCAAAGCAAAAGTTCAAAATCACCAACTGGTCCACCTACAACAAAGCTCTCATCAACCGTGGCTCCCTCACTTTCTGGC
+
('''&&&&('''&&%&(*.+++&&''238>BCDJFHG<BB???BJIJJHGGIEHIIGH4332.()''%%$%$%%%$%&&())75779DG>=<=?>BB=:99;JJJIIFGG55444'&&(()*-4<EDACCJJCCC@>AC(((((=<=CFIHHFDD8888EB77;=JGJE((((HEFGCDCB5557IIEGHJD<:;;:;6666;?@<<<<EJJFJJHJJF?>>>:9:=JJEEEEJJJGADD)))@C:9841241/,**,,&/243888AAB?<::;8;;''(+>78?AHCEEGDF==)))&&&&/-'''01'&%$$%$$$%'(+%%(../277++,5556('&%)(&(0-((()=BBB>>??A@A@BHFJJJJEJFFJ::6678DEDCBCCH<(52();;8641''''/23,***(('')%%&(,++++@A@A><=DCGEC9BBJDGHGJGIJJJJGJGEFEJJBA?>CH<=;40,)*000267000/00/0/010041778CC?A@@?>;;::623>>@?DCGGGJJJJCCFAE<889E==<8869<<AADBABEAA@AHCBA=:778A<<<=IGJJEIHHJJGJJIJEJIHJJHC@>?>BD:0..))(((/,+./98<A:::CCEACJJH((((99:CHDFDCJJJFIJJJJJJJHJEFDJCB@GHJEHD@;;?>/((HDJJJGIJIJJ?HJJCCABJJJJJJGDEGFHHGE6555@33229IJJJFJEAA44.>>/><<@DJJFGEJF:1.+/.+&&('((%%$&.;)))+..10))*+-//(**.2A?@B?ECB@DI?=>?D>==7D@B@...1>7==&$%%(()'&&&&'4----=<<;<=>AA?/../5++++37../D?@JJIJHEFJFGJHDJJJJ@A?4/'''99;32165-+'&&'(/01<>49341.268677(((/((,.1.,,5:;944;7-))-942--./667;B4/.,0***?>;;;=8557E:778-)))+434CB@30'&)+'''')((&&&&()*,,-/,--.41111.)&'(18?AJEEHGJJJCF<;76100074'''&'&&%###$&'(%$$$%&((((('(%&%&'%%%%##$%%%&*,''&&'&%'$#')+00*,)2-+'')*,(.--67>@GEB<<<IGJJ?>?:::::.,,,211((:/52251+**,./,-,(&%&+46-9FEJGABA=?>?D?><979??7;:;<+(&'/(''').21/,+*+7AAGGJJJJJJIGFJJHBE7>==IDIJJF88844++*(*&&&&(*3321016:=CB::8800FDDGJJHJJIJJJGJJGIJJHHJFJHD>''%&+-()('&('54233110067;GJJJDFFA91//.0-*)*++,.5,*)**)5632BAAJFEBCGIDABF>@=<ABFJGHJH>=510-'++-(+**,-/6133&'''&&%%%%*)*2@'''*/4333:43349:222('-/1//05975+((('&&'&$##&)++,1/8323//1766:+J?CCCEG6666JB<9.**+,30.778@IGJIJIEE97777<=IFIGIFJJHJEFEBECBB65578=<567689>A@AABG////685('(*)6:;?=;=DDDH?@??C62348?<;<CGJEJ?>>=;:984/*)**)+???E>CD=<8)(/0:720***+-''*)**67BBDD::::DFEBADJ=>=>DC@C.CGGGJIJEFEF//-))(()(('&'*+(('(,267BGAGC@=>?JGJDJHJ@?>>CDJGJJJJJIGJJJJJH;::<:::51007++)))(01?EJDDA;D<;;;A@?>@>><=<?=5(6666C@@;323657;;4446;>(((&&&)**-.04==DFEED?:9;8.-//>;5)((9:)=9?26CGJHJJGEFJJJIBCBF:988;:9@G21138>32124268.,+,=@BBDCDB:988<-,,))*+54-)'('''''(445<3.++->8;3333>=>1017.+++&&&144((''((+,.((((7=CJGJE<::<B('''.%$%*,*%%%%%%'+++-:8:A@?>>><@A@:89,)*ACGIIJJJECGDGJJGJIDDC=>>@8750?@BBACBHD????67+,++,(&%&'()>EIHJHJJJHJJJJGJJIJGIJHGJFJDDD@BA=1/)'*%$$*,,))6..+(%%&$'&'(()*+,+***.24++*)***548101,--*22*))((CBD::99>>AFBADBHIEJJEDBCJJJ@JJEE?ACE?ADCHEJJJJHJGIDED=>A877..-0186/...B*(();?>;776+(68:54448;)'(ACEEFEDJIIGFEE<<;=H99722:5776;;:988+++.BB>>:78<A@CA877729?06:<=<;;<89CFIJJEE@@@@HJGJ?<=>DJ7778@=9-++./9:9:JEBBDI<5322220110/***-./99<>IJJJJJGJJJJIFJJJJGJHJGE?;;544/--.776669662&&&''->BHIIHJIGJJIIIJJJJJJJHJJHIEEGEIJJJJHJJIGGJHJJID@@AGFJJHHGD<;;7888<;:;;;99***++((()7:<DJD999<B=DJEE>>EJGJJJJJGIJJIHFJJJJJGEBCCFFEEFIIFJHFIJJDJEEABA666343358888:9>B11,((((%%&'.DFDJGFGIJJJJ@?;<6--9;?44478CFJEGJ@<<<96,)(++.//3<=888>>?<?A7(((%&%$$$$$)&%%&-02244;755561042=?BHDFEGJ<==@)''((''(-.,++44789:IEHG5645///;?<<=?>BBDJJJJFJJFJ?FDGJJJB?>>>>,,+,.)))**;??<?;<;9>JJ@=,&&&*-;;<<;JFFGDEAAB@EDAAA99990.-'(,+.++(+2/--(%%)+010//23)'&'&&-,&%%$'()+&'''+(((($$#$&#%(&%%(-+,,'&%)))+*+((13@CFECFGCFDACA@BA)))(+-/48<>=:222132)('(,,,,-('''23878:HHGFJEGDEJJJJJJGJIFJCBC65((((:4789//,,*'&')-,++&%$#%$$$%+<?@A9899>BD:82)21200367?BEDBBCJJJHJJJGJJJDJJJA98>::<?CEDFEDA:0((30//4:CBBGJIEJ999;GFGIJIIFFE@BD@F@B4((((>>==BCCHGIECBAEA0++0948::91019/047:E998930,,**('''()+*(&%%%('&''$$$$##$#$)''''(&&%(''%%&%'''(((),));<ADDHFGG=<<<EFJJF=>=>544795,+&'(/----//0050(()BGIGEIFDGJGEF<<;;><9-+++27EEJHGFBADGJGEFIJJJJJJJGDFFDD6565310.6:4)*3<G7778@DG>==?:??=:BA@BA?8665210052121)BFIJHGJA?8>88JHHHGJC??8AGFDA@;@D>=4345<<;AB1.+'(($$$%()('%%'%&***79@GH::9?:2-('')((((%$#$&).**,,1//01===98<6554)56B86)'''@B?@<988:89?BDDA@FGCDHJJIGJFGFHGJGJJJHJJJJJJJJBAB?AFDJGIFJA@@BJGFFGB<;;5;=AJGGIJIJBA@AJJJJHJJJIEC?====..,,--&''%&()0-.0799=;...,001100552444HEC>>FEFE<:55.66;;;9:;<=ECGFJJHGEHJFEJHEGIJJJJHJFEHFHC@==B3357&&&%%'%''&'(*/01221('&%('%%))))(+**'''&'*+//8///35523C?A@>>=6B>=>=:E9999)(((***2.--,,***++()*++'(/10../111%%((7<>?>?A=..,-----**'$&&&%%$$&&''%$$$#$&)'('''''(/7:876*('()(+/0../13568:@ECCEJJDJGJJJEJ:566@B<;;=BDB>;;::21-,--BJJJJJIJJJGHJJHI:995666EA@A5666CCB@==@@EED@BBBJJJGG=(((8<ABA@@AJ@?@?@9:9989;1521010120311.-,-16@?=?@@?A@?CABCD?AEDIHC<<2122((()<:EEFJJJJIDFJA@@E<<=GFFJDA@GIEDFIJEJJJHFEDGAA@===<=)))*2;=???EBEIGJGECEEFJEJF=A6599=C===HGIJJHJFJHIGJ8889JDIFCJHJJIJIHIJF??=:9:;=GIFEJJJJGJJJHJJF?>>>GHHJGEEEDGJJHFJJJJIJEHJJJJHGHIJEJEFEBHEF''''''+++)004(((-((('+)),,FGJGHHIJGFEFEEEC<889FJAAADHA?8500323BCBBA:>@<===;8*)''&('&&'1.''''3++111026((()-++122335.,,.11//ABCJ>>6@?>>??@<<;;;CEJJFJHJFCDE8889=<<>CDBCJIJJFJBCB46****?*)))>FJHHIIJJHHEGJJJJJJJ@@ABIJJE?2-/89331...02//1/2211294377;::7677:=FF//+/(%%%&,4,+)))))00844668989C>==;89@2222BAA@G:*''*.234344633())'78;CDGGG==>>=FGFEJJJEI>>>=?***?:00.0:;JCA00+*)+35584456AA>><:;5667998659C<;;;@<;;<:B//5.<9;ACEA@)(&
@Glass_T7V_8_D3_12_5_4
ATAGACCCCTTAAATCAGTGAATCTTCTTGAGATCGTTTTGGTCTGCGCGTAATCTCTTGTTATTGAAAACGAAAAAACCGCTTGCAGTTTTCGAAGGTTCTCTGAGCTACCAACTCTTTGAACCGAGGTAACTGGCTTGGAGGAGCGCAGTCACCAAAACTTGTCCTTTCAGTTTAGCCTTAACCGGCGCATGACTTCAAGACTAACTCCTCTAAATCAATTACCAGTGGCTGCCGTAGTGCTCTTTCATGTCTTTACAGGATTTAACTCAAGAAACGATAACCGGATCACCCATAATCAGTGGACGATGGTGGCCCAGTCGACTTCGAGCGACTGCCTCCCGGAACTGAGTGTTCCACGTGAAATAAGACAAACGCGGCCATAACAGCGGAATGACACCGGTAAACCGAAAGGCAGGAACAGGAGAGCGCACGAGGGAGCCGCAGGGGGAAACGCCTGGTATCTTTATAGTCCTGTCGGGTTTCGCCACCACTGATTTGAGCGTCAGATTTCGTGATGCTTGTCGGGGGGCGGAGCCTATGGAAAAACGGCTTTGCCGCGGCCCTCTCACTTCCCTGTTAAGTATCTTCCTGGCATCTTCAGGAAATCTCCGCCCCGTTCGTAAGCCATTTCCGCTCGCCGCAGTCGAACGACCGAGCGTAGCGAGTCAGTGAGCGAGGAAGCGGAATATATCCTGTATCACATATTCTGCTAGCGCGCCGGTAGACCTTTTTCTCCTGCCACATGAAGCACTTCACTGACACCCTCATCAGTGCCAACATAGTAAGCCAGTATACACTCCGCTAGCGCTGAGGTTCTACCCTGATCAAGAAGGTATTCTGAGCTTCATACCAGCCTGATGGCCCCGTAGTTCCAGCCAGAAGTCGAGCAGGTTAATGAGCTTTTGTTGTGCGTCAACCCATTCATAATACAACTCTCTTCCAGATTCTGCGTTGTAGGGAGGTAATATAAATACATGGAATATGTATCCGCTTCATGAGACAATAACCCTGATAAATGCTTCAATAATCTGAAAAGGAAAGGTGTTAGTATTCAACATTTCCGTGTGCACCTATACCTTTTTTGCGGCGCTTTTGCTTCCTGTTTTTTGCTGGCCAGGAACGCCTGTGAAGTCAAGATTTATCCGAGGTCGTTTCATCATGGAACTGGATGGACAGCGGTAAATCCTTAGAGTTTTCGCCCCGAAGAACGTTTTCCAATGATGAGCACTTTTAAAGTTCTGCTATGTGGCGCGGTATTATCCCGTATTGACGCCGGGCAAGAGCAACTCGGTCGCCGCATACACTATTCTCAGAATGACTTGGTTGAGTACTCACCAGTCACAGAAAAGCATCTTACGGATGGCATGACAGTAAGAGAATTATGCAGTGCTGCCATAACCATGAGTGATAACACTGCGGCCAACTTACTTCTGACAACAATGCGAGCCGAAGGAGCTAACCGCTTTTTTGCACAACATGGGGGATCATGTAACTCCGCTTTGATCAGTTGGGAACCGGAGCTGAATGAAGCCATACCAAACGACGAGCGTGACACCACGATGCCTGTAGCAATGGCAACAACGTTGCGCAAACTATTAACTGGCGAACTACTTACTCTAGCTTCCGGCAACAATTAATAGACTGGATGGAGGCGGATAAAGTTGCAGGACCACTTCTGCGCTCGGCCCTTCCGGCTGGCTGGTTTATTGCTGATAAATTGTCAGCCGTGGCGTTGGGTCTTCTGGCGTTGTCGTTCCGTTGTGCGGCGCTGTTCACTACCTACCATTCATCATTATCTACACCAGCAATCGCCATTATGATAAACCAAATGACAAATCGCTAATCATGCTCACTGATTGACGTTGGTGCAGTTACCCACCTTCGGTGAGCTGATACCGCTCGCCGCAGCCGAACGACCGAGCGCAGCGAGTCAGTGAGCGAGGAAGCCTGCATAACGCGAAGTAATCTTTTCGGTTTTAAAGAAAAAGGGCAGGGTGGTGACACCTTGCCCTTTTTGCCGGACTGCAGCGGCCGCTACTAGTAGGGAGACCAGAAACAAAAAAAGGCCCCCCGTTAGGGAGGCCTTGGATAGTTGGATTATCCCCCTTTAAAACTTAAAGAACAAAAACAAAAAAGACCTTTTTAAGCATCTTATCTTCATCCTGTTTTTCATTACCAGTTGATTTTGCACGCCGCTCCTCTTCAAGCCGGAGCCAAAAGACGTGCGTCTTTGATGCCGGTTGCGACTCTACAGCAGAATTAAAATCAAGTCCGGCGCAGCCGGTTTGTGCCGCTTCCACGCAGTTATCTGCGCCTAAGCCCCGCCAGCAGAACGTTGCCAAGCGATTGACCATTTAATAGTGACCAGTCAAAACGTTGCCCGCTTCCACCCTGGCCGTTGTCTAAAACATATTTATCAACGTGCTGAAACTAGCGGGCGGGCAGGGTTTCACCGACGCTTAATGCTTTCCAGATGGCAACATGTGCTGGCAGAGCTTCACGCAGCGTATCGATATACAGCTGTTCTTCATTACCATGCAGTTGCACTGCCGCCAGCGATAACACCTTAGCTTTGTCCCACCACATCGGCAATATCGTGATTGCGGAACACGCCAACATACTGCAACGGTGCCGCAGCCATCACTTCCTGCGCCTGTTCAACGTTGACGCAACGCGGTGATGTCGCAACAAAAATCAACCCACCGTAAATCGCGCGCGTCATAAGCTGCTTTAGCATCTTGCCCACGCGTCAGGCCACATACTTTATTCTCACCCAGCAACACCCGGCGCACGGCGGCGTGCAAATCGTCATGGGCCATCAACGCCGAACCAATCAGAAAACCGTTAGCGAAGTGGCTTAACTCGCGCACCTGAGCGTAAGTATTGATGCCGGATTCGCTGATTACCGTCACGTTGCCCCAGTTTCGGCGCAAGCTCGGGTACGGTTGAGATCAATCGACAAATCACGCAGATCGCGGTTGTTGATGCCGACGACCTTTGTTTCCCGATGCAATAGCCTTATCTTCTCTTTCCATTTCTCAGCTCGGTCAGCGCCCCATATCCGGCATTCGCTGACGGCGAGCGGCTGCGCAATATTCGTCATCATCCAGTCTGAAGAACAACGGTAAGGGCGTTCGCCTGGTAATAGCGCGCCAGATAGATCTGGTAAGGGTCGATAATGAAGTCTTTACATAAAATCGGCTGCGGGGCGATTTGGCTGACGATGGGGAGGAAATTAAAGCTCCCCTGAAAATATTTCTCATCAGTCAGCACCGAAATTGCCGAAGCGTAATGTTTATAAATGGCGGCAATGCGTGCTGGATCAAGATGATCACGATCACGCCTTTTGACGGCGACGCTTTCTTGCACTCCAGAATAAACGCCGTGCGCGCACCCTGTAGCGCATCATAAAAATGTCGCGTGCTCGGCTGAACCTCATTCTGAAAACTGGCCAGCAGTTCTGCTCTTTGCGGGCTTCTACCCAAATCGCCTTGTCTGCGACGATTTTCGCTAAAACGGTTTGCATCATCTAGTAGTCCTGTGTGACTCTAGTATTTAGTTTCTCGTTTCTTCTTCTTCCGACGAGAAAACGAGGAACTAAGCGCGCCACTCGATGGACCAAAACGAAAAAAGACGCTCGAAAGCGTCTCTTTTTCTGGAATTTGGTACCGAGGTCCGCACAGGTGGATGCGGACCAAAGCGAAAAAAGGCCCCCCTTTCGGGAGGCCTCTTTTCTGGAATTTGGTACCGAGTTATTAGGCCACACGTTCAAGTGCAGCCACAGGATAAATTTGCACTGAGCCTGGGTGGGATTCGGACTCGACCGCATAGCCTTCAGGAGTGAGTTTTGTGCAATACCAACCGACGACTTGACCCTGCCAAGCGGCACCAGATTGCGTACGCAATCCCCTAAGCCAAAGGTGGCACTCAGGGGAAGCGCAAACTGCCCTGCAACGGGAGCGTTGGCTTCATCGCTACTTTGACCCATCTAGTATTTCTCCTCTTTGGTCAAGTGTTTAGTTCCCTCTTTGCGTCCTTCATAGCTTAATGCCGAAAAGTTCTCTAGTAGCTAGCATAGTCCCTAGGACTGAGCTAGCTGTCAACTCTAGAAGCGGCCGCGAATTCAGAAATCATCCTTAGCGAAAGCAACTTATATGAAAATTCTGCCTCGTGATACGCCTATTTTTATAGGTTAATGTCATGATAATAATGGTTTCTTAGACGTCAGGTGGCACCATGGAATAGACTGATGACGGTACGACCCAGCCACTTCTGCGCTCGGCCCTTCCGGCTGGCTGGTTTATTGCTGATAAATCTGGAGCCGGTGAGCGTGGGTCTCGCAGATACATTGCAGCACTGGGGCCAGATGGTAAGCCCTCCCGTATCGTAGTTATCTACACCGGCGGTCCAGGCGACTATGGATGAACGAAATAGACAGATCGCTGAGATGGTGCCTCACTGGTTGAGCATTGCGTGACTGTCAGACCAAGTTTACTCATATATACTTTAGATTGATTTAAAACTTCATTTTTAATTTAAAAGGATCTAGGTGAGGTCTTTGATCATCATCAGCCAAAATACCTTCACTCCTCGTTTGTT
+
,,'%(.06<>@4435+*(((('')''$$&&('''&)(+))()>AJGHEFBDCBGGJEE>3++('(&&+31-%%&)1,)&&%&&&&(%%&$$((-.0:GEEEC@>==<;<=;5,,,5--:<8DGIJHJGHFGJJI==<<CCDIJIIJIEDDDFA???=JHFBBBBD@>4C?4EDDCFDGFIIGBGEFBAB****)''(/,144:8933?EJJIJJBCJJHECCDEDB7672/.0--/,+'$#$%'&''(&()..//1+))''('(((%%$$$%(''()(%%%%%$%&&%%$#$&%$###%%'&''&''$##$$'%$$$&&&%%&(%%&*)**.)(&(*,,*)*,-@BCCC<953/,(%((../1&&0))))+./<>AFGJEEJHJHJEJHJIJJJGJJJJJIEJJIEHJJDFGCEGJ111033122222233422+*+=8;401/4499:JJJJJB>>43338?>::=A=CJJI>==?JCBBBHJIJFIFHJGHHDEIJJE==;</0**658>A>=?CBCFEB?90('''=<888767556=<::@JIH?<4337AA:;;;@<858;5776****.9><0(&%%%(&&&&)(-89;?=??@D6))-:@EBAEA?<>ADJ@IFDBAFGGJJJGD@AC5@<865693++*),,.0999:56679:.---.,-&&&&&++,,,++(-,++)*,,@FBDGGJJIDEEIJIJEFJIGIGH533337654976000/0)//67??@EHJHJIFFJGIHJHDIEJJGJJGJIFGHJIFJ-,,,,>50//26((()2339410057999@FDECJ65444;,,,*((&%$%'*+%&)%%&'++(-/%$$$'%&'&)(&(5..+)+().)((&$%%&%%&%$%$$&'('')'&'((&$#$%%&''(&&(&&&&'))('''&'''%&%$%$%'&&%%%&$%%#$$$%'%%%%(&)'&&$%%$$%$$&&'%%&(0,('$%&%%##$'''')%$$'&+()////.-.23/0;=?@@D3336JJDEFECJJAA?@A?*'%&(**+%%%%,,00.+,+.+(&&&$###$*&&02''''++()()%%((,-*+..0142076)(&&&'''&)(%$$&,-.--,+,-.,+*%%&&&('%'&%$%&'&%%(&&%$%%&&(*)(&%##$%$$$$$&%%&&%##$$%()'&&&%$%&))'$%%%%$'')-/(**016775699701<<=HGDFJFDJIJ>?FJGJHHJJJ@DCJJGGJJFJHJJJJFJHEB====?9866,(),,5-669956744304:@FCCHEFECEEGDFCF=>=>EIDJHJHEA>93112DFJJ;<8777EDG@>>>A<=::B;453/0000?CIJGJFB?>?@GIJJJJJEIJJJJECJ:77744CECDIJ;:::@JJEEIEA@AEIFJ8888JHIIJFHJIJJJJHJHFEEIFBB800.(&%%%%%''''$$''(45=HJHJJIJDIJJEGJFJFDGHIEFJCD99:JCDAA@?<;65340-%%&'.'((&&%%(,,0;AB<>EBHBA:77699::<<5GGHHGJJJEDH8888JJJJIEEDCHJHJIJJJJJJJJ2223JJCBABDE@@>883355CGJFEEFIJJIJJABBBJJID</;<<;889<B:=)E?FHF@@@@EFJG////JGEJFJHJHJHI?DEJEA<<8<?@JJJJA@AAFJECB@@;889DFJ?8:@JEJJJEJGJJJHC+++,E211%%%('%$##$$%$%$%%%&'%$$$$#$#$$##$$&$%$$$%%&&('########$%&&'%$%&%&&''&'%&(%%%%$%%$%%'$$$#'$###$$&&&%$$%$%$$'%$$$%$$%'%%$$$'%'&&&$#$%$$$$('''&&'(($%$$&&&%%$%$$%&%'++'))-1)&&&)))),.,-+++('(%%(,+0//10,,,.15:;<<====8871/))''*+3;;=301?=JECBCIFGJJJJGF@@@@FBFJGGEHJ:33:AFHCEJFF<;;D@ABH>EDIJIFGJJJHJJJFFJEAE3=;A9871=?AC==::;?DEG@BA=:2%$$%')--40//0128A@89:FJJJHJJHGJFE<89///7?>:7467&''')'&%#$$$'$%*))+/.,)'),.+*($'')''&&%&&''''(*634/.++,,*-&%$&((((0&&&&'&&&%$$$%'',/)%%%%%%$&%%$$$$&(&&%$%#%$&%$$$$%&$$##%$$$%&(+-15@?CBABC@<<;<B><@@642'77;;;<;<?<;;<CA?=>@>98;<EFIFJJJHJGEGCEJGHFE1000-(9*****588CBDJGJJHFJGHJJJFIEI5***+>@?DC@DCHJGHH=@@2JIHIJJHDEDHFHJJGJJGJJIJIHGJHHIJEFE>JJ?BD;>CE54453869?@EJGJDBAA@B?:99<I;;;:99:<@JJJFDDDCF=AJEDA---,67HJJGIIJJJGJHGJJJEIJJHJHJJHJJJJJDFCJJJJJJJJJJJGD84322553338??98989<::::6656FGHGJJJJJJGJI0>><>B?@JJIHJIJJHJJIJJJIFIEJGJJJJJJJGJJIEIJ<AA;9JHJ==/(HIJJHJ:433)))*-)*879:<?A<;<=J?@A@JDEGIJJJJHJJJJJIJJJFFCEJFDDJJJJFGHIHJJJFJIGJJJIJIJJJFJEEHJHIJJJJJJIHHGCAB<==<JEJAB@AEFDGDJC?JD8887...+))2344??>>?FFEHFJBJJ<<<<I@DD9;///==:55JDGJFIJ755596AA><78A@9000,,,/<@:3;;BBCCAA@BIJEJJJ@?FEGJJFEJDDEBB@@=;;;;BCBEJHJJJJJJIJJJJHJJJJHIEIJJJDJFHGJIJEJEJHIIGIIHJJIJIJGHJJGJJJJJJHIHIJJJJHGJJJJHJJJFJ2/../40&''''00.1(001:=:51//++,->BFJJJJ>:77898556667:8889887683263**))-(&&(&&&$$(%%&&'))(**&%%&'+,())+,&&&&&&&*,&&%%&&'$%)(&(%')*((&&&&&$%))----)))+*+.'&)'%'*()(%$%&&'&&'&'%$$&$$%(''(**+&&%#$&''))+++,&&%$((')++*&&&&%%%%&&&&%%%&$$%&-348,,,,++-=663.?;;0))+,111EGJJGJFGGCECEEDJGJIFEEEJFJJJJHJHH>>=><6223FD****5543356<;;<=HJHI@?<CE>F?CHHDD==CFFHJJJJJHJJ55B66GFJJGBJJJIIHIIJGJJJHGFGGJJJJJJIJJJJJJJIIIHJJJIHIGJGJFJ33300003*'$&$$$$$$%&%&66633+(()33?EJIIHDEHJJGJ?<>8:==<9:9<DGEFJJJIJEFIFHFEDC=<<=BJD=<<?HFC<;<<>HFIEJGD>==?GAAABJFJEDFD><54777?4333JDGCGEGCAB766766542+*++0<992-89453246?EGJGJJFEJJIGJHJJJHJFGIIJIGFEJJJJGCDBFJJJJJJJJFGGHJHJJJIJJGJJIJFGIJ@@???@A=>>A7>A76<=D6::4B<56=7>)''''*.-224866954666334((()3-)))/1-'(()/---;<2113BDEFFGCDFH@@@DJI>>::,++4499<6,,,222+../4334498666CBDEBJJGJHIJJC988810/-**.39CEHJGHGFJB>=:848=@HJGJJJB@DDHACEJJJJIEIJEHHJEEIGGHIGJIJGJJJGDHEIGIJJJJJHJJJJJIGEHJJIFGEEFJJJGJFFEAB:=>FDCC<HBCBBCDJGDJIGEJFIHJJFCA7=?AGHEIGAFCEA@E??0002<;;@@>>?BDDGEJEGFJJJFEJJJJJ@AA?E/)(&'+),,-''5766;<EDJF??FFIJJJJJHGIDFJHHBBDEHJJ??===>B@CBBACACEDCD>=6;822240/789:8945::=A?A3/>6=AADHJCCBBCFGDJ;:;633*%',('''++''(')))+1<;89:7(DDBHJGJFJGJIIIB..-()(&(((GCDDBEAACDDFJJJEHFDDIJHHGJGCBGCCC;;::D76666<644462101;?CDJJIJ55//2393,,..=@:;>331412:324:5-&%%%))1&%$$)*,,-,1434->?CDJGJJDGFFJHHJJJHJHJGFJJJJIJJJJJHJJJJJJJ+++-JA:3129:;GJJEJGHDBJJ>787445942222'%&*))+-,&&%%%%&%%&&&9::;??@<::9998=<=65<0A?C<;<<EFFHJJFGECA988???BEHCDHJJFFEI?>;:;;:::;::/..((&&&&''('(((,121)))>:;:;A@?B>FJFGIJJDCHBEHJCFF?>?@88.,)*''(%&%&%%%%$#&(('''))**..=;8669<DD////)'&&&//00..-2.,,+,++-/3/,%%$$$%&***&&&&%%$%&(+***,159422=@31126CFDJEC@BJGIFJGCEEFJJHJJDDD@BCBCJJJJEFHAA@=;.*)('$$%%$&%$$$$%)*++(((&%%''((+)./+*%$$$(%$#$$''(%&(,)(%
@Glass_T7V_8_D3_12_5_5
TTGGTTCCAGGTGCCGCCAGTAAGCAAAGCGTCTTCACGGATGGCATGACAGTAAGAGAATTATGCAGTGCTGCCATAACCATGAGTGATAACACTGCGGCCAACTTACTTCTGACAACGATCGGAACCGGAGCTAACCGCTTTTTTGCACAACATGGGGGATCATGTTAACTCGCCTTGATCGTTGGGAACCGGAGCTGAATGAAGCCATACCAAACGACGAGCGTGACACCACGATGCCTGTAGCAATGGCAGCAACGTTGCGCAAACTATTAACTGGCGAACTACTTACTCTAGCTTCCGGCAACAATTAATAAACTCGATGGAGGCGGATAAAGTTGCAGGACCACTTCTGCGCTCGGCCCTTCCGGCTGGCTGGTTTATTGCTGATAAATCTGGAGCCGGTGAGCGTGGGTCTCGCGGTATCATTGCAGCACTGGGGCCAGATGGTAAGCCCTCCCGTATCGTAGTTATCTACACGACGGGGAGTCAGGCAACTATGGATGAACAAAATCAACAAATCGCTGAGATAGGTGCCTCACTGATTAAGCATTGGTAAATTACCGCCTTTGAGTGAGCTGATACCGCTGCACCAGCAGCCGAACGACCGAGCGCAGCGAGTCGTGAGCGAGGAAGCCTGCATAACGCGAAGTAATCTTTTCGGTTTTAAAGAAAAAGGGCAGGGTGGTGACACCTTGCCCTTTTTGCCGGACTGCAGCGGCCGCTACTAGTAGGGAGACCAGAAACAAAAAAAGGCCCCCCGTTAGGGAGGCCTTCAATAATTGGACTATCCCCTAAACTTCAAAGAACCAAACGAAAAAAGACGCTTTTCAGCGTCTTATTGTCGTCTTTGGTACGAGCGAGATTAATATGCGCGCAGCGTCTGGAAAACCGAGGCCAAAAAGACAGCGTCGTCTTTGATGCCCGGTTGCGACTCTACAGCAGAATTAAAATCAAGTCCGGCGCAGCCGGTTTGTGTCACTTCCACGCAGTTATCTGCGCCTAAGCCCCCCGCCAGCAGAACGTTGCCAAGCGATTGACCATTTAATAGTGACCAGTCAAAACGTTGCCCGCTTCCACCCTGGCCGTTGTCTAAAACATATTTATCAACGTGCTGAAACTCGCGGGCGGGCAGGGTTTCACCGACGCTTAATGCTTTCCAGATGGCAACATGTGCTGGCAGAGCTTCACGCAGCGTATCGATATACAGGCTTATTTATTCATTTACCATGCAGTTGCACTGCCGCCAGCGATAACACCTTAGCTTGTCCACCACATCGGCAATATCGTGATTGCGGAACACGCCAACATACTGCAACGGTGCCGCAGCCATCACTTCCTGCGCCTGTTCAACGTTGACGCAACGCGGTGATGTCGCAACAAAAATCAACCCACCGTAAATCGCGCCCGCATGATAAGCTGCTTTAGCATCTTGCCCACGCGTCAGGCCACATACTTTATTCTCACCCAGCAACACCCGGCGCACGGCGGCGTGCAAATCGTCATGGGCCATCAACGCCGAACCAATCAGAAAACCGTTAGCGAAGTGGCTTAACTCGCGCACCTGAGCGTAAGTATTGATGCCGGATTCGCTGATTACCGTCACGTTGTGCCCCAGTTTCGGCGCAAGCTCGCGGGTACGGTTGAGATCAATCGACAAATCACGCAGATCGCGGTTGTTGATGCCAACGACCTTTGCTCCCAATGCAATGGCGCGCTCCTGTTCCTCTTCATTACTGACTTCGGTCAGCACCCCCATCTCCAGACTGTGAGCGACGGCGGCAAGCTGGCGATATTGGTCGTCATCCAGTACTGAAAGCATTAATAAGCAGGCATCGGCCTGGTAATAGCGCGCCAGATGATCTGGTAAGGGTCGATAATGAAGTCTTTACATAAAATCGGCTGCGGGGCGATTTGGCTGACGATGGGGGAGGAATTAAAGCTCCCTGAAAATATTTCTCATCAGTCAGCACCGAAATTGCCGAAGCGTAATGTTTATAAATGGCGGCAATGCGTGCTGGATCGAAATCATCACGGATCACGCCTTTTGACGGCGACGCTTTCTTGCACTCCAGAATAAACGCCGTGCGCGCACCCTGTAGCGCATCATAAAAATGTCGCGTGCTCGGCTGAACCTCATTCTGAAAACTGGCCAGCGGTTGCTGCTGTTTGCGGGCTTCTACCCAAATCGCCTTGTCTGCGACGATTTTCGCTAAAACGGTTTGCATCATCTAGTAGTCCTGTGTGACTCTAGTATTTAGTTCTCGTTTCTTCTTCTTCCAACGAGAAAACGAGGAACTAAGCGCGCCACTCGATCAACCAGAACAAAAAGACGCTCGAAAGCGTCTCTTTTATGAAATTGGTACCGAGGTCCGCACAGGTCGATCGAGACCAAAACGAAAAAAGGCCCCCCTTTCGGGAGGCCTCTTTCTGGAATTTGGTACCGAGTTATTAGGCCACACGTTCAAGTGCAGCCACAGGATAAATTTGCACTGAGCCTGGGTGGGGATCGGACTCGACCGCATAGCCTTCAGGAGTGAGTTTTGTGCAATACCAACCGACGACTTGACCCTGCCAAGCGGCACCAGATTTCTTGCGTACGCAATCCCCTAAGCCAAAGGTGGCACTCAGGGGAAGCGCAAACTGCCCTGCAACGGGAGCGTTGGCTTCATCGCTACTTTGACCCATCTAGTATTTCTCCTCTTTCTCTAGTAAAGTGTTTAGACTACCCTCTTTGCGTCCTTCATAGCTTGATCCGAAAAGTTCTCTAGTAGCTAGCATAGTCCCTAGGACTGAGCTAGCTGTCAACTCTAAGAACGGCAGCGAATTCCAGAAATCATCCTTAGCGAAAGCTTAAGGATTTTTTTATCTGAAATTCTGCCTCGTGATACGCCTATTTTTATAGGTTAATGTCATGATAATAATGGTTTCTTAGACGTCAGGTGGCACCATGGAATAGACTGGATGGAGGCGGATAAAGTTGCAGGACCACTTCTGCGCTCGGCCCTTCCGGCTGGCTGGTTTATTGCTGATAAATCTGGAGCCGGTGAGCGTGGGTCTCGCGGTATCATTGCAGCACTGGGGCCAGATGGTAAGCCCTCCCGTATCGTAGTTATCTACACGACGGGGAGTCAGGCAACTATGGATGAACAAAATGGACTAAAATCGCTGCCGATAGGTGCCTCACTGATTAAGCATTGGTAACTGTCAGACCAAGTTTACTCATATATACTTTAGATTGATTTAAAACTTCATTTTTAATTTAAAAGGATCCAGGTGAAGATCCTTTTTGATAATCTCATGACCAAAATCCCTTAACGTGAGTTTTCGTTCCACTGACGTCAGACCCCTTAATAAGATGATCTTCTTGAGATCGTTTTGGTCTGCGCGTAATCTCTTGCTCTGAAAACGAAAAAACCGCCTTGCAGGGCGGTTTTTCGAAGGTTCTCTGAGCTACCAACTCTTTGAACCGAGGTAACTGGCTTGGAGGAGCGCAGTCACCAAAACTTGTCCCTTCGATTTTAGCCTTAACCGGCACATGACTTCAAGACTAACTCCTCTAAATCAATTACCAGTGGCTGCTGCCAGTGGTGCTTTTGCATGTCTTTCCCAGGTAGACTCAAGACGATAGTTACCGGATAAGGCGCAGCGGTCGGACTGAACGGGGGGTTCGTGCATACAGTCCAGCTTGGAGCGAACTGCCTACCCGGAACTGAGTGTCAGGCGTGGAATGAGACAAACGCGGCCATAACAGCGGAATGACACCGGTAAACCGAAAGGCAGGAACAGGAGAGCGCACGAGGGAGCCGCGGGGGAAACGCCTGGTATCTTTATAGTCCTGTCGGGTTTGCGCCCACCACTGATTTGAGCGTTCAGATTTCGTGATGCTTGTCAGGGGGGCGGAGCCTATGGAAAAACGGCTTTGCCGCGGCCCTCTCACTTCCCTGTTAAGTATCTTCCTGGCATCTTCAGGAAATCTCCGCCCCGTTCGTAAGCCATTTCCGCTCGCCGCAGTCGAACGACCGAGCGTAGCGAGTCAGTGAGCGAGGAAGCGGAATATATCCTGTATCACATATTCTGCTGACGCGTGCAGCCTTTTTTCTCCTGCCACATGAAGCACTTCACTGACACCCTCATCAGTGCCAACGTCGTAAGCCAGTATACACTCCGCTAGCGCTGAGGTCTGCCTCGTGAAGAAGGTGTTGCTGACTCATACCAGGCCTGAATCGCCCCATCATCCAGCCAGAAAGTGAGGGAGCCACGGTTGATGAGAGCTTTGTTGTAGGTGGACCAGTTGGTGATTTTGAACTTTTGCTTTGCCACGGAACGGTCTGCGTTGTCGGGAAGATGCGTGATCTAAATACATTCAAATATGTATCCGCTCATGAGACAATAACCCTGATAAATGCTTCAATAATATTGAAAAAGGAAGAGTATGAGTATTCAACATTTCCGTGTCGCCCTTATTCCCTTTTTTGCGGGCGTTTTGCCTTCCTGTTTTTGCTCACCCAGAAACGCTGGTGAAAGTAAAAGATGCTGAAGATCGGTCGGTACACGTTGGGTTACATCGAACTGATCTCAACAGCGGTAAGATCCTTGAGAGTTTTTCGCCCCGAAGAACGTTTTCCAATGATGAGCACTTTTAAAGTTCTGCTATGTGGCGCGGTATTATCCAGTATTGACGCCGGGCAAGAGCAACTCGGTCGCCGCATACACTATTC
+
=71//-'''(*(&%$$$('*'&&&&''()*)+)(*&'()4=EIJGHH?=5565566>==??<<<AEGIJIHHHFJGHHIJJJJJJFJJIJJHHIDBBBEJJJIHDGFJIHIJJIJJ:99:993)),-,,'((28:;=<??@BGEDD=<<7666<0/++,<DB<;>>55,''<EE====C=>AA??@BDDDD;;0.--'&&$(,.236CECCCCC@?@?7778::<CEFDEJJJJJJJHJJHJHCAABDEDD@:,))%%&'(,++++/<E;;;;ABFJJIJJBBBBBCFFIJJGDA9330--9(GJJFJ=<;;,,,+&&'*3((();7888BEFEGEJGDC<;::A@GDE?>=6<<>CBF=;<;JJJD@;88GEHGCJGGJGJG4445GA>A/&&&*+&&1@ABAIJFFJJIECDCECCE??=;:89765579>@DBGC776CBEFGGDJJ@78;88887677JGGJHJIFDFJJJGIGJJFIHHJIJJEE:<<<<111566++,,....)((...(((',,-///37667<@@@BDABB?544++)((::;A@,))*BFCJJHJHEDBDIJ@JJFDCFHHBA?977232)''''&&&'123----=>>AAAAEGEDFEFJED;101AAGCJDHDJJIFEFG@@BGJFJGJFJJGJJJIJJFD;;JJJHIJIHD@HJJJIJJFIIJHJJJFJFIJHJJHJJAJAJJG;75/BABHFDDEDCEA:@@A752///5777HJGJFGDEDJCECHGJJJJJIHFGED:4479<<EJJJIGJG>>=@DGFJEFDEBFAEBB?34?9840,+,3..+--.13,,,-JFGFJJJJGJJIJJJJCCDEF@?:31'%0/.//14400*((((*.++/=CCHJGFJHJJJGJJJGGJJGGJIJJHJJJHF<5/061-+'&&%'&&(++,,,00/225/.*,310/13./44JFD>??ECJGEIJJEFHJFIJDEGFJJJIH@===><?8+(((,,<=?AEI@@??;;;;HH7778?@BAAFCFB==8767DEHGHJJJJGFJJJIEEDGDFHIJJJJHJJJJGJJJIHJJIJIJJJECB7?BD;;::79;>@=:@HJJJFFJJJJFJJJJJJJJFJJJGJJJJJJJJIEFFGJHCBDEHCCBCDJ?@D?J64666--.----01@DGFGJIJ<;:@7661//0010..000;344211.,-111;;?4444(&&&&(''%%&$%(%&))%%%$$%$()&%%(//009744002++,,DFCBA;;;;FH5543922236-:;<@HFJJJJECCBCIJJJDBABJJJHJIJJJJJJIJJFGJDC@BDBJEFDHGJJJJJHHJJJJGJJJJJJJIJJJJJJJIGJJJJJJJJJJHJJJEJFJIIIJJJJHHEIJJFJJHJFEEDFIJHJDHJ?/..-..+.,)$%%&&&'(A?>>@:::IDHGEEEDI=DJGJJJHIJJJJJJJJEGHHFJJA=JDBB644766;;AAABJJJHJICDDC3238BC;;;;A5553556<C@@>B><<>ADD>>>=@AAGHHCFIJJJJJHJJIJEEGHJIJJJJJJJJJGJJJFIJJJHIGEDJGJFIJFGJJJJJJJJHJGIJIJIFBCCCJICDEAA@?@A??6654500//11++3BEB98998;;8;AJ?A<<<<0-*());88;=>>?8889BCCCB<<@??>?BBCECF>>=;>;433AHDFFJHF8867833/DFFJJEEG@@@?J><<@D?6@;@@JJHEFEJJGJJG<987776551222;:65473334FHHJGECCDIJHJJGFJGA???A100232.,,*+;DEC>=>;ABEIECB?AIJIHDCEDJJJJJJJIJFJEJHJGHJJFIC@A32223;;=8:2,$$%'...FHJJJJJFDDEFJGIJJJJJJJJJJJJHGGIIA?@?HG?001IHDDCA879;A<;:((()42430,+).'$#%%))&&+76AGJJHJJDB2-33;@CDB@=///++*&((;CJEGDABDGJECCCB:+***28554CDDGFBCDEJJJE211///4B@?=>?AJEB@A;;?EIJJHFFFJJJIJJJJJGFJGGJJJFJJIFGFH@@@@CEEDCDFDDEJFJ@0@441135;78::;>JDF((((3<HDD???AIFHJJJJJHHJ8666<@;89=>B;99::;>99?;99:=?@JFDJFJJEJFJBJ=A<:JEDCBBGJEJIFJJIGJJJABA@EHIGBCEEJJ2...:;DIGJGEEGEGJJHJJJICCCEHJJJGJJJJFCBD42111../.****&(()*2A=>;6<=89B@C100,.,-/236/,,.4-,,)'%&),++34678;;;50../.''')**4=899<4444877<E?44440*+0+)*))/210*)*+2,''(-,,++..0-,-.)''+()('').,9<??4336CEEC=;@@?>7502,)**EGGCCF?=5=2ADGJGJIJ774234346=@AA9778BDDEDCIHECHJJHJJJJEGJICBBCHJJJJJFGIJGJJIGCBDCCGIA?8<?2&%()489>FJFCDEJGCA@=;-888FJGGJAEDB@@B<:;;?..--//227;::::B1B=<;8FIEEEJJJGEFEDA=5220-11)+),)*.5668;GHJJCB@GJJJIJJIJHJ5555;7;AJJGJJGHEEIJHFFGHDHJJJJHJHJJGHGHFHJHIJJGJJDF>>=>JFHEEG@444501--.+,122@GGDJBJGCEFGHJJJJFJ?>*)(('%%')03441(***99;>98::8:9=..-->==@HJFHIIHIJIJJI))*.*)))++++3@?-))=AA2228@??AAAB;998:.,+*+**''''&)))-22.''68?AHJFFCB?>A<??>>AC>84*&'..---.557=::.//@JJJGDD=;62.++-9HJFCDDCCDFCGJ;;;=>>EHJJIDFEJGJGHIFJJJJHJJJJJJJJJFJJJHJJJEFFGFC@BBBCGGB>>==558CA@;<==IJGIJIFGEFB@?@BB@@@;;;CFHJEE?711:@DJD<B:JFGJJJJHJJJJJEJHHGFJH>8769CBCJFCFGJJCCCB??>=<;:999A@CJDJFGJJJIJJJJIHBEEJGIC@=9330/11>?AD9873AEJ@???EDEHHJGJJJJGGDFJHJFHF>8320''')67<<@@DEEA''&2/((%%&$%&+,('&''&%%&)167<HGDEDDHJJGHJIFGFGIJHJJGFFJ><<<EEFGEGFJFJJFB88...5-,)**A9ABGJJHJJJIJJIGFEDDJJJJJJJJGFIEEJB?:90'''(368;510120137==AA,,,(*((+,/./.26==?FFJJCFJJEJFGJJJJ2''(@D;??;:+++<:::>@A950)0122///((((((%%&%.34896<<=F=;;;BA><=>B<<<=CCAJBCJJGJJGECC///;@BJGGEEEGJJGGJJJJEDCDDCHB>>??GBD?@7888:9<943100002480;=DFFDFIHJJJJGDDC<:+)*67>3224477<AJ<FJJ>><:<20&%%$%&(02;778=><*9;;<==((()BD>>?7988997''')55*400459ABBABCEAAACJJJHJJJJJJJIJHHHHECEHF6555DFCBB644/''',&%$)*''),0/09<=AAA@>=7??DCGDDHJGDCA====EEHIJFJHJFGHJJJHIFDDEFGEGIJJJIGJJGFJJJJJJJJIJJFHJJIJJJJJFJJJJJJGJHJFJJJJGE@@DB1111DBCDEBBABGJJFIGE7778BBECDFGDC@9;BBFGG?7668<=?>31/.,,,,-;@A@AA??99:?CE=::'%$%'IFJJB@210----*+**,,.7:AAAJHGE:86/)6>.))*<2)AA@IGGJIC81001//,))77DHJEDECDIHJI???4))))JGFGJFD@<:;878:=JJGFHCJCEFFEJJJDEC@EBC><;<BAJDJFDJJIGFJFEEDBCEEJ>?><A@@E,++,;AJD@?55*./<@>??788788:=55498:<<<;::933489,,,,@<;<:88=>BC@A@BA6;*)--())+)*+IEGFIHDC@CDD662239543411150/..0:990.-)(&&)78;;>>>=;>CBA@@>EJHFJJJJHJJJHFHJJJJJJJHJEJJJJJGA>>>==;(('),+-.-(((((??>EJDJFGJJGFJJHGJJI1000B>=>BJJ9888EGJJHJJJJGJJJJJJJIJFEFEJCFG<JJHJJHJGJIFHJJJGJJJGJJJIGJJJJJJJGIJGJHJJHJGDFJIJJJJIJJJJJJJEFJHFJJBDCCJIH@AAHJIJJCBC=>>@FJJIFDHJJIJIJGGCJJJJIEFJJG=;95555AEGE><989575566666FHGHJJGJGFFJJJGGHHI6666;;GHJIFGFJGJGJJJJJJJJHFIJJH?>>>G@?????>FJHJJHIGDJHJG@>++++?@A?AJJJHJIJFEJIJIEICG@3*()))<88545:<C=<:52111:;=>786:7H=<=BFCCF842222GFGJJJIJ==<>?222344@IJECBJFHFB??@8----***/1-,+++((67DCD==8/.../.++460012:;<32.)''(()?B?89:?BAC@AIC;;6=:9;:<CFDIJJGJJJDHJIHHJJJJJGIEJJJJJJJIHGFGIEJGFJJGFGBCDDJJ?>=8/+**0;<>C???>BDHJGFFIHHJDJHJJIIIGHIGGFJJ@>>:72)
@Glass_T7V_8_D3_12_5_6
TCAGCGATCTGTCTATTTCGTTCATCCATAGTTGCCTGACTCCCCGTCGTGTAGATAACTACGATACGGGAGGGCTTACCATCTGGCCCCAGTGCTGCAATGATACCGCGAGACCCACGCTCACCGGCTCCAGATTTATCAGCAATAAACCAGCCAGCCGGAAGGGCCGAGCGCAGAAGTGGTCCTGCAACTTTATCCGCCTCCATCCAGTCTATTAATTGTTGCCGGGAACTTCAGACATTAGTTCGCCAGTTAATAGTTTGCGCAACGTTGTTGCCATTGCTACAGGCATCGTGGTGTCACGCTCGTCGTTTGGTATGGCTTCATTGGGCTCCGGTCCCCAACGATCGAGGCGAGTACATGATCCCCATGTTGTGCAAAAAAGCGGTTAGCTCCTGGGTAACATCAGATCGTTGTCAGAAGTAAGTTGGCAGCAGTGTTATCACTCATGGTTATGGCAGCACTGCATAATTCTCTTATCTCATGCCATCCGTAAGATGCTTTTCTGTGACTGGTGGAGTTATTCAACCAAGTCATTCTGAGAATAGTGTATGCGGCAACCAGTTGCTCTTGCCCGGCGTCAATACGGGATAATACCGCGCCACATAGCAGAACTTTAAAAGTGCTCATCATTGGAAAACGTTCTTCGGGGCGAAAACTGTGCAGGATCTTACCGCTGTTGAGATCCGGTTTCGATGTTAAACCCGCTGGTGCACCAACTGATCTTTCAGCATCTTTTACTTTCACCAGCGTTTCTGGGTGAGCAAAAACAGGAAGGCAAAATGCCGCAAAAAAGGGAATAAGGGCGACACGGAAATGTTGAATACTCATACTCTTCCTTTTTCAATATTATTGAAGCATTTATCAGGGTTATTGTTCATAACGGAATTACCGTATTGAAATATATTGAATCACGCATCTTCCGACAACGCAGACCGTTCTGGCAAAGCAAAAGTTCAAAATCACCAACTGGTCCACCTACAACAAAGCTCTCATCAACCGTGGCTCCCTCACTTTCTGGCTGGATGATGGGGCGATTCAGGCCTGGTATGAGTCGGCGAACGCCTTCTTCACGAGGCAGACCTCAGCGCTAGCGGAGTGTATACTGGCTTACTATGTCGGCACTGATGAGGGTGTCAGTGAAGTGCTTCATGTGGCAGGAGGAAAAAGGCTGCACCGGTGCGTCAGCAGAATATGTGATACAGGATATATTCCGCTTCCTCGCTCACTGACTCGCTACGCTCGGTCGTTCGACTGCGGCGAGCGGAAATGGCTTACGAACGGGGCGGAATATTCCTGGAAGATGCCAGGAAGATACTTAACGGGGAAGTGAGAGGGCCGCGGCAAAGCCGTTTTTCCATAGGCTCCGCCCCCCTGACGAGCGTTACACGAAATCTGACGCTCAAATCAGTGGTGGCGAAACCCGACAGGACTATAAAGATACCAGGCGTTTTCCCCCTGGCAGCTTGCCTCGTGCGCTCTCCTGTTCCCTGCCTTTCGGTTTACCGGTGTCATTCCGCTGTTATGGCCGCGTTTGTCTCATTCCACGCCTGACATCGGTACCCACGGGTAGGCAGTTCGCTCCAAGCTGGACTGTATGCACAAAACCCCCGTTCAGTCCGACCGCTGCGCCTTATAGGTAGGTTCTGGTCTTCGTCCAACCCGGAAAGACATGCAAAAGCACCACTGGCAGCAGCCACTGGTAATTGATTTAGAGGAGTTAGTCTTGAAGTCATGCGCCGGTTAAGGCTAAACTGAAAGGACAAGTTTTGGTGACTGCGCTCCTCCAAGCCAGTTACCTCGGTTCAAAGAGTTGGTAGCTCAGAGAACCTTCGAAAAACCGCCCTGCAAGGCGGTTTTCATTTTCAGCAAGAAGATTACGCGCAGACCAAAAACGATTTTCAAGAGAATCATCTTATTAAGGGGTCTGACGCTCAGTGGAACGAAAACTCACGTTAAGAGGATTGGTCATGAGATTATCAAAAAGGATCTTCACCTCAATCCTTTTAAATTAAAAATGAAGTTTTAAA
+
01DDI>>>=GGC@BJHJJJHFGJGGJJGC;999<=B?@C==656;;ECDGGIIJJJHJJJHG99IFJGJGJGDCAAA*((&*2223>>>>=B@?BJJJJJIJIJJJJGJIJJHHIJJJEHJGJJ::>:GJJIJIEJJJJF?@;...+++-0&&&*)**ACGGFH@G>GHGB<<D99999<<<<6556<HEDFEJ=999=BBBFHJJFJJHHJJIJIGGFBCA3+)'''+/.***'(('&&&('((()2:<HEGHIJJJIFIIBBA@CDCCJHJJJJJJEFHGIGCC>=>;''''(=DDHJH<<;BD6..55;;<:8889///04.++,&&&'.,,+,.++-.***)*+.(()1)*.,,(),-((()7;>=??ADBC=<?AHJFGFB2112,**,*,/&&,/,*'%$$$$$%$+./0A<<<AJG@.+'*-(('$%%$%)*+745CBAB@ABBHJJGEIHFHHJEDFEGIJHJGFIGB?C.'''%&(+''&(3334>?DGIHFFIFH::9:<;<=----*'(-(%%($%-.@>?ACGJH988333<?DEB@?>>=999<8((()''(+*?>>>FCGJBABAFJ?///0<445JJIJJ=>9477595678:9;<EJHFGJJHGJFJJJHHECB==<=?AAIGJFEEEECB2-,,11-++20**&&$$%&*-2223/8>>AABA?9854445-**+,'())'+*'((%%$$$%$''&*((40753333;;87*8JJIHFJGJDD>@?4@//FFFGGIJHDC;<<<1000988<;:8:IEJFGJFJHJFIDHGJACDJJJIFDJJFIJJHJJJJJJJGDGIJJJHJC@AJEJE?:9655,,+(.27;<=:<?@A>>=>JJGJJF@=?22200126?HFFJ<6-((('''&&&'%)&#&&''&(&-,-,)))*,&)(()---.67888660<?;;;9=820../21-,++79;;=ADCJJA>>0+++==>ABA<<<@JJJIIFGJJA@A@J***.9;**/0JJFJJFJJHJJGCA@@;:98;?;?:9::AGBD99:7;;II<:::0/./7?DJJD@?:;<>.'&&'*(')**.315856?DHGIJJJJJIBBBGIJJFGFIJGJJGJJJJEDGGJIFJJJFFC>7)()*3445:;>>=?DJHHJGHEJJJJJIIGD@<<>>;<<=?862*)))))*'')332348>>6655;=JJJHJJJJIJJJJJGJIJJJJJJJJIFJEJDJ?61277=>FEDJIJJJIJHHIJJIFFJIJEJJGFFEGJJJJJ<;;;E@?AJI;:::DDE>JFDEEDHJ531&%%')',-8@>>>:668-,/1+++,'&'''&%&'-0>87568565589CCA@@DBC5436840./3669.933457((',30,5::9::++++1,+'&&'149===@BAI===7*'('')().34344466BGDFA@@<>>;JDEF766787....;=:=C=>;;;99C=;<8+***'%&'':;<?IECA=606<=BE986/=>B=JJBDDGJHJHJJJJIJCA@@>=;8778=;<=>CG7666<)((&''''--127/../'&'&&$###&&&&'(((8?FIGGFD>>@BBFGFJEIFJGCEFC:96233,,''+,**,29000022..1...2556;8567>800'&&'%'&%&%%&(-588*)))5:<<>41?>CEFGCBBA@77AJGEEEC@BCABJJHJFEDFFABAFJDCGEGIJHHJJCJGHJJGHGJ>?=<>EJIJJFIHJJJEGFJEEHHEJ@=>?AACFEJJJJJJJJJJJJJFJIGGGCJGJJHJGD@>??534367>>?:3224-,,/<21-.)88.,,,-29887<998:669:9:4235661.033368BAB>>BG52113;*)()22221)+686=22228433356<983*(')*(),..2//438;:;===EEEDBDFJJHJJJFGFJ>>>>FJJID@?=AAAB?=>?A>9=:1,;.220>FCDCBHIGCABCE=@AJE>6-,**+))**+=;;<>EHGJD===@B766933/027--.6&&&
@Glass_T7V_8_D3_12_5_7
GGACCGGATAACGCGCAGCCAATGGTGGAGATTTCGTGCATACAGTCCAGCTGGAGCGAACTGCCTACCCGGAACTGAGCTGCGCGTGAGATCAGACAAACGCGGCCATAACAGCGGAATGACACCGGTAAACCGAAAGGCAGGAACAGGAGAGCGCACGAGGGAGCCGCCAGGGGGAAACAGCCGTATCTTTATAGTCCTGTCGGGTTTCGCCACCACTGATGACGTCAGATTACGTGATGTGTCTGGGGGCGGAGCGGCCTATGGAAAAACGGCTTTGCGGCCCTCACTTCCCTGTTAAGTGTCTGGCATCTTCAGGAACCCCAGCTCGTCAGCCATTTCCGCTCGCCGCAGTCAAACAACCAAGCATCACGTCAGGTGGGAAACGGAGTGTCCTATCACATTTATGACGCACCGGTGCAGCCTTTTTTTCTCCTGCCACATGAAGCACTTCACTGACACCCTCATCGCGTGCCAACGTCGTCTGCAAGCCAGTATACACTCCGCTAGCGCTGAGTACCTCGTGAAGAAGGTGTCTGACTCATACCAGGCCTGAATCGCCCCATCATCCAGCCAGAAAGTGAGGAGGGACCACGGTTCATGTAGAGCTTTGTTGTAGGTGGACCAGTTGGTCATTTGAACTTTCTTGCCACGGAACGGTCTGCGTTGTCGGGAAGATGCGTGATCTAAATACATTCAAATATGTATCCGCTGCATGAGACGATGACCTGATAAATGCTTCAATAATATTGAAAAAGGAAGAGTATGAGTATTCAACATTTGCGTGTATTCCCTTTTTTGCGGCATTTCCTTCCTGTTTTTGCTCACCCAGAAACGCTGGTGAAAGTAAAAGATGCTGAAATATGGTTGCGGTACACATAGGTTACATCGAACTGAATCAACAGCAGTGGTAAAATCCTTAGAGTTTTTGGCCCGAAGCGTTGATGATGAGCACTTTTAAAGTTCTGTGTGGCGGTATTATCCGTACTGACGCCGGGCAAGAGCAACTCGGTCGCCGCATACGCTCTTCTCTCAGAATGACTTGGTTGAGTACTCGCCGTTAAGCAGAAAAGCATCTTTTGTACGGATGGCATGACAGTAAGAGAATTATGCAGCTTACAGTCACCCATGAGTGATAACACTGCGGCCAACTTTGCTTTCTGACAACGATAGGAGGACCGGAGCTAACCGCTTTTTTGCACAACGTGGGGGATAATTCTAACTGGCCTTTGATCGTTGGGAACCAGAGGTCGATGCAGCCATACCAAACGACGAGCGTGACACCACGATGCCTGTAGCAATGGCAACAACGTTGCGCAAACTATTAACTGGGCGACTACTTTCTATAGCTCCGGCAACAATTAATACGACTGGATGGAGGCGGATCGACTTGACCACTTCTGCGCTTGACACTCGCGGACTGGCTCGTTTATTGCTGATAAATCTGGAGCCGGTAGAGCGTGGGTCTCGCGGTACATTGCGGCGCTGGGGCCGGGTGGCCGCCCGTATCGTAGTTATCTACACGACGGGAAGTCGCGGCGACTGGATCAACGAAATAGACAAATCGCTCAGTGGGTCCCTCACTGATTAAGCATTGAGTAATTCCCGCCCCTTCAGTGAGCTGATTCACTCACCGCAGCCGAACAACCGAGCGCAGCGACGGAGTGAGCGAGGAACCTACATCGTCCACGATGATGTTTTTCGGTTTTTAAGAGAAAGGGGCAGGGTATCGTCTCCTTTTGCGTGCGGCAGCGGCCACTTCTTAGGGAGACCAGAAACAAAAAAAGGCCCCCCGTTGGGGACCTATTCGATAATTGGACTATCCCTAAAACTCAGCCAAAACGAAAAAAGACGCTTTTCAGCGTCTTATTGTACCTATTGGTACCGAGTTATTAATATGCGCGCAGCGTCTGGAAAACCGAGGCCAAAAGACATAGTATTTATGCCCGGTACGAACTCTACAGCAAGAGATGGAATTCAGAATTGCGGCGCAGCCGGTTTGTATGCCCACGCAGTTATCTGCGCCTGAGCCCCGCCAGCAGAACGTTGCCAAGCGATTGACCATTTAATAGTGACCGGTGAAGCGTTACCGCTCCACCCTGGCTGTTAAAACATATTTATCAACGTGCTGAAACTCGCAGGGCGGGCAGGGTTTCAGCCGACGCTTAATGCTTTCCAGATGGCAACATGTCTGGCAGAGCTTCACGCAGCGTATCGATATACAGCTGTTCTTTCATTACCATGCAGTTGCGCTGCCACCAGCGATAACACCTTAGCTTTGTCCACCACATCGGCAATATCGTGATTGCGGAACACGCCAACATACTGCAACGGTGCCGCAGCCATCACTTCCTGCGCTGCAACGTTGGTTAGGCGACGCCGGATAATGGCGACACGATCAGACCCGCATAATCCCACCGCGTCATAAGCTGCTTTAGCGTCTTTGCCACGCGTCAGCCACATACTTTATTCACCCCAGCAACGCCCGGCACCGGCGGCGTGCAAATCGTAATCAGCTAACGCCGAACCAATCAGAAAACCGTTAGCGAAGTGGCTTAACTTAGCGCACCTGACAGATTTATTGATGCAGTTCGCTGATTTACCCGTCACGTTGTGCCCCAGTTTCGGCGCAAGCTCGCGGGTACGGTTGAGATCAATCAACAGAATCACACAGATCGCGGTTGTTGATGCCAACGACCTTTGTACCCAATGCAATCACGCTCCTGTTCCTCTTCATTCTGGCTTCGGTAGCAAGCCCCATCTCCAGACTGTGAGCGACGGCGGCAAGCTGGCGATATTGGTCGTCATCCAGTACTGGATGGAAGCATAGACTCATCAGCAGGGCGTCGGCCTGGTGATCGCGCCGGATGATCTGGTAAGGGTCGATAATGAAGTCTTACATCGATGCGGGCGATTTTGGCTGACGATGGGGAGGAAATAAAGATTCCCTGAAAATATTTCTCATCAGTCGCGCCGAAATTGCCGAAGCGTAATGTTTATAAATGGCGGCAATGCGTCTGATAAATCATCACGATCACGCCTTTGACGGCGACGCTTTCTCACTGCAAATAAAGTCATCACGCCCCTGTAGCGCGTCATCGTCGCGTGCTCGGCTGAACCTCATTCTGAAAAACGGCCAGCGGTTGCTGCTGTTTGCGGCTTCTACCAAATCGCCTTGTCTGCGACGATTTTCGCTAAAACGGTTTGCATCATCTAGTAGTCCTGTGTGACTCTACGTATTTAGTTTCTCGTTTCTTCTTCTTCCGACGAGAAAACGAGGAACTGAGGCAAGGTGGATTCGACCGGAACAAAAAAGACGCTCGAAAGCGTCTCTGAGGTCCGCACAGGTGGATGCGACCAAAACGAAAAAAGGCCCCCCTTTGGGAGGAGGCCTATAATTGGTACCGAGTTATTAGGCCACACGTTTGGCGAAAATGCAGCCACAGGATAAATTTGCACTGACCTGGGTGGGATTCGGACTCAACCGCATAGCCTACGCGGTCGGTTTTGCAATACCAACCGACGACTTGACCCTTACAAGCGGCACCAGATTTCTTGCGTACGCAATCCCCTAAGCCAAAGGTGGCACTCGGGAAACGCAAACTGCCCTGCAACGGGAGCGTTGGCTTCTCATCGCTACTTTGACCCGTGTTCTAGTATCTCCTGTTCTCTCGTAAAGTGTTTCGCGTTCCTCTGCGTCCTTCATAGCTTAATCCGAGAGGCTCTCTGGTCGCTCGCCTCGTCCCTTCGACTGAGCTAGCTGTCAATTCTGAGCGGCCGCGAATTCCAGAACATTCCTAGCGAAAGCTAAGGATTTTTTTATCTCAAAATTCTGCCTCGTGATACGCTGCGTAGGTTAATGTCATGATAATAATGGTTTCTTAGACGCGTAGGTGGCACCATGGAATACATGGATGGAGGCGGATAAAGTTGCAGGACCAGCTTCTGCGCTCGGCCCTTCCGGCTGGCTGGTTTATTGCTTATAATCTTGGAGCCTAGGTAAGTCGTATCGCGGTATCATTGCAGCACTACGAGCCGATAGGTAAGCCCTCCGTATCGTAGTTATCTACACGACGGGGAGTAGGGCAACTGGACGACAAATGGACAGAAATCGCTGAGATAGGTGCCCCTCACTGGTTCAGCATTGGTAACTGTCGAGACCAAGTTTACTCATATATTGATTTAAAACTTCATTTTTAATTTAAAAGGATCTAGGTGAAGATCCTTTTTGAATAATGTCATGAGAAAATCCTTAACGTGAGTTTTCGTTCCGCTGAGCGTCAGACCCCTAATCAGATAAATCTGTTGAGATCGTTTTGGTCTCGCGTAAATCTCTTGCTCTGAAACGAAAGAACCAGTGCAGGGCGGTTTTTCGAAGGTTCTCTGAGCTACCAACTATCTTGAACCGAGGTAACTGGCTTGGAGGAGCGCAGTCACCAAAACTCTGTTTCAGTTTCAGCCTTAACCGGCATCGACTTTAGAGACTTAACTCCTCTAAATCAATTACCAGTGGCTGCTGCCAGTGGTGCTTTTGCATGTCTTCCGGGTTTGGTTATGA
+
&&''(''&$$#$$$%%&((&%&&%%&&'&('&&&%%&'*)))'&&'&),/02..5==;;<<;75459:@@<JECB@9/.--..,)%%&&&&(***+67:=@@?333454457..//46894558;:227679,('(+.=??BFJFDFFEFEA@AA<<96446677711171/144>>B/.-&$$%$$'74445=B544380:::;ACJJHJ===<B>2'''10+*('(*)+))*))*+-64-,++'&$$:;4--,(&&%%%-13599;D<<<>....96''&./38<,)**)-2,+541'&%%$$#%$,,*+++1.(('&'##%''')*,./+++++(&&)*06=>9889;?****-../'&&&%$#$$$$&//.*'&&%)('&((((&'($$%'&)$%%%&%()(()&'(%%$&'&'+&&'(*++-,+06:3334>>@;88BDDBAA<;<=;78@>;=CCAA@A633*'''*7<<;<;+*(%%$%&'((*02*((())*656689:F;88::>3,((*+*+(())67=:52303/))*-2976679>>DI@EG>GCFC----8..//////1168:=9888210/**)(((++**+.0(''(2.024000;99:;=;=@A)(()/.-01;>?)((,8555687:((((6@ABCB@B>/..--++++239/..11;3,+**-.*)))1118AA>889854456<0.***)*++'&&&+*))((((%%%(346>HFJJJFDDDCBDGJECA<4468BB>><B=842242012498+++,'%%%&&%&*,*))+-53:888==;8768885,&&)*01>=;=<A656++**.*;<BGHIJJHJJJEFDFCHGHJFDBCFCCFJFD7-''&*.)%%%'&'%$%%&'',)+))(&&''/+((('')(*''%%&')0675660./.,--.//5<:.,-.3/+)'+)))%%%%)**++***+++++16432,,)(*+0/.-.-'''()(())'&%&(..-(%&(28778<<989<=000/00/1244--+++&&&',+*/0<>CF@@@@BDBEE2222BFI@+++)('&'&&)*-.;;;6++)(((+*,,,)))76,,,99:@;;;7675540/../--'&&'&$&&&'(.//3.31137988,,,)))*/.../++*,+'$$$%((,-/4)((()('(((&&&%&'&&645:::<??@?BACD@?==---*++-2/51+***+)))*8@++++9;1*342332777@A=:)((((&###$$$$$$,,.7;<89=>;;<:;;;655591111789A@CB@;955500126543358844447772233320234995+,,*)&&))++/''%%%&)++**+3555*))+''')*'')/-/12<><===0000.&&$%%###%%&''-.03555,('&&%$##$$&&&'&'('((()5-,,+,2+)))))./.'((/***30'&&)''+++-.22,*++0,*)%%&&+,-/''''.----'(%%%%%%%$%&)/*)))+''''&&&%%%(*('''((*,&&&%$%&'('''&%%&)),,00036'''(&&&'/)))''&%%&&&&%&%167821110.-,///*)&&%$$&%',),,++-4*./0+++,5-**('&')(*++*--./.-//04444+***/0(''&('%$&()+,012234(-)-.%###$$%$&%'&&'%&'&''(141,,,2656*(''&')//555.''(2/(''&&%&$%+,--**'('(./1*))&''&()('%%%%%&''./-,++'+?=988=BAB><7;79;>522%%%*+))('&&%)+-.1/7;;;;?>?<.?</16673(%$$%&&'+-..,/4444341112=@@HEE====@22/,,**&'&')(/2356.4445446:;<>B????88<><1111:640224<<=@=<=:<<FDC@55/--%$$%&(*,,,+--.-+++('%%%$$$%'$$)&&%$%%%''$%'&'),''((*,10121/.-./,-+*(%$%&6??A@DCCI5223=<:9&%%((66...../<FFHA@?@>DA@DCD?>>>@@@CCBA;:==:78=EJE765,)($$%()((/.6800/79=A<8411+)'')12342----74455::9:<655601,*(%%'(7??AB?DBDCD>?<977699564-))+3;:53///45<:;>888:>80+++/75765553..//46=???ABIEGJJFEJ:;JEJEJ999.*9>=4333@>B33::<>>?>?JH33339<;BJIJHHIHFE566??E@JEDDJJB@>>@@CBB?@AB6566BDCA?AAEHF999:JHJHHHCEFA@;;;9=610008=?>=9952.,,,22.-*()(%%%)*.-&&&'(%%%%'''--))*'%%&&''&&&%'%%$%%$$%&1./&&%&%&*)&*)')%%$$('%&&%&%'')')*,-/062.43....0/*('%'/'&')))*6,//+-55/++53366%%%')**15446:=>>==<=?333/..'''('''($$%%&&'499E9999JJGJJJJJJG9337756*(((())(*)))%%%%((*+)'&%&&(&&&&&)),-*+'''''.12''&&.),-.-113445833100-))*()/+--.DF888;9/.008<EDCABA@.*('*/4230'''&(%&)111'''&,,,:;;>>?A?C?>@AJJ@?>3323??/,+%%%*()),-++,'%%'-002556655587;2///(((&%&'+++,'&%(('''*'&''(/.-,079<==>@ACIH?>>BJJ;999<=<9EEF>=<88;CCDC=>=>100/,&%%%$$%'(&%%$$$$&'$$%%(++0223===:;==@FJIE'''&%&()'&%%%())8>;;<7667++++-,)((&(((0-+(%'('&$$''&'')(/32-0/'''-:;?534,,+0171.+,)(%%&'$$$''')457998889:;7454,++(('()**00148/33/322.,++-6333/.2***-++,111.///10/*)'(.+**,)''%&&$%%&'++,2368378DBCCC@ACCFJEE0(((((&$$%'''%$#$%$#$&(--//::44444//*&&&$$$&'+,:6667?>>;;DEEEE?@@>C>;<5..+*++?ABC@@ABEJIDBFG@?85D@>7JG?>??B:::;BCBB>E>?JJDDCFJEEICJAB2222@CJJ>=<?DCBCD<:::C>>>==>=HJEFJEDFDH><3/,,***)''()/076223=311/=8-.62:.--,-,1-,,,(&%*(*()('&&$%((((%%%%'))*+-++++,(&&6745566:;0...5;=11/.'&&'&((222/-.&&%%%&'&%%%$$&&14;9.,,.?=<<:89;=7567.&&&*-)**((('#$$%)*+++,.//.0///1;=?DBDFGED<<:1'**)'$%%&&&()(())9998;910*+*(*)*+))'&(()-/4461=>=;;:;?9+*+.32'&&'((*(&&&''&%%$%%.2*'(())*(&&((-./05344+-,-.'(#$$%&6889;:;;:=::95666@@@:9=<-,,-49<;3355'&&,-4+'''(++,./6<2**())'(())334355111366:??::8/.--.++))7312323455438<>;;9996878989=>>>?000*511.--.021334-5-((&&''&$$&()./4481%%%%(*23)))'''')&&&(()*&&%$$$#$$%#$&(&$%%'(((%%$%*(&&%&&&0117.('&&''''')*,-98884557775/-/+*+*'()$%,1575667327<<=?@<=@=640.&%%&-'&%&)))()*+.//./(&&%&$$&',,.,.23;:9<==B@@@?;@''''=942'%%'''$%%%,446558622(('-)'&%&&&.998755-'''(//..''&'**,23332++,677644559=<E:<:21+9:=?@AC>223644424=6221/)06+%%((**'%%%'%$$&$$%%&(+02:@@FE@AA??888789*'&%$%'&'(''((@BCBHCF;;*??A,+++---012200868?A?@?GH<;+))*)'''&'&&'%%%%&',11110,*+-,+*(((%$$''''),+*'(*'$$%#$&'****,,105==C>=<<9*(():<<>>=AA<:5(''''*+9;<>@HGGIJDCB:::<HFHDCDHJJGHJDC?@85//09=<=>;:6/-/059430'4*4)))(.)))+//3326'0((-))*'(((,-&%%&*.+454221//0/0025776))*()((&$&&&()$#&&)))((**,02..//3(%$&&'(+&)&&&,48;7655654/..18.,+,,*&%.//22/2111529*(''+20100/.***,+,-)''',&&&',+8==CFBCCJIIEB3211,''9>ACE889CCJD99879::54++('''()(&'.%%%&0/1.77320-/*(''',,0)'())+++&&;??AF<;55JFIGJIGFJJ888>?AA>4400978:666541/-,+('(..-,+')&&&%''&()+((&$
@Glass_T7V_8_D3_12_5_8
CTTTCTTCTCCCGGCAACAATTAATAGACTGGATGGAGGCGGATAAAGTTGCAGGACCACTTCTGCGCTCGGCCCTTCCGGCTGGCTGGTTTATTGCTGATAAATCTGGAGCCGGTGAGCGTGGGTCTCGCGGTATCATTGCCGAGCACTGGGGCCAGATGGTAAGCCCTCCCCGTATCGTAGTTATCTACACGACGGGGAGTCAGGCAACTATGGATGAACGAAATCGACGAATCGCTGAGATAGGTGCCTCACTGATTAAGCATTGGTAAATTACCGCCTTTGAGTCAGCTGATACCGCTCGCCGCAGCCGAACGACCGAGCGCAGCGAGTCAGGTGAGCGAGGAAGCCTGCATAACGCGAAGTAATCTTTTGGGTTTAAAGAAAAAGGGCAGGGTGGTGACACCACCCTTTGCCGGACTGCAGCGGCCGCTACTAGTAGGGAGACCAGAAACAAAAAAAGGCCCCCGTTAGGGAGGCCTTCAATAATTGGATTATCCCCTAAACTTCAAAGGACCAAAACGAACCACTTTTCAGACGCTCTTGTTCGTCTTTGGTACCGAGTTATTAATATGCGCGCAGCGTCTGGAAAACCGAGGCCAAAAGACGTGCGTCTTTGATGCCCGGTTGCGACTCTACAGCAGAATTAAAATCAAGTCCGGCGCAGCCGGTTTGTGCCGCTTCACGCAGTTATCTGCGCCTAAGCCCCCCGCCAGCAGAACGTTGCCAAGCGATTGACCATTTAATAGTGACCAGTCAAAACGTTGCCCGCTTCCACCCTGGCCGTTGTCTAAAACATATTTATCAACGTGCTGAAACTCGCGGGCGGGCAGGGTTTCACCGACGCTTAATGCTTTCCAGATGGCAACATGTGCTGGCAGAGCTTCACGCAGCGTATCGATATACAGCTGTTCTTCATTACCATGCAGTTGCACTGCCGCCAGCGATAACACCTTAGCTTTGTCCACCACATCGGCAATATCGTGATTGCGGAACACGCCAACATACTGCAACGGTGCCGCAGCCATCACTTCCTGCGCCTGTTCAACGTTGACGCAACGCGGTGATGTCGCAACAGAATAAACCCACCGTAAATCGCGCCCGCGTCATAAGCTGCTTTAGCATCTTGCCCGCGTCAGGCCACATACTTTATTCTCACCCAGCAACACCCGGCGCACGGCGGCGTGCAAATCGTCATGGGCCATCAACGCCAAACCAGATCAGAAAACCGTTAGCGAAGTGGCTTAACTCGCGCACCTGAGCGTAAGTATTGATGCCGGATTCGCTGATTACCGTCACGTTGTGCCCCAGTTTCGGCGCAAGCTGGCGGGTACGGTTGAGATCAATCGACGAGAATCACGCAAGATCGCGGTTGTTGATGCCAACGACCTTACTACCAATGCAATGGCGCGCTCCTGTTCCTCTTCATTACTGACTTCGGTCAGCACCCCATCTCCAGACTGTGAGCGACGGCGGCAAGCTGGCGATATTGGTCGTCATCCAGTACTGAAAGCATTAATAAGCAGGCATCGGCCTGGTAATAGCGCGCCAGATAGATCTGGTAAGGGTCGATAATGAAGTCTTTACATAAAATCGGCTGCGGGGCGATTTGGCTGACGATGGGGAGGGAATTAAAGCTTCCCTGAAAATATTTCTCATCAGTCAGCACCGAAATTGCAAGCGTAATGTTTATAAATGGCGGCAATGCGTGCTGGATCGAAATCATCACGGATCACGCCTTTTGACGGCGACGCTTTCTTGCACTCCAGAATAAACGCCGTGCGCGCGCCCCTGTAGCGCATCATAAAAATGTCGCGTGCTCGGCTGAACCTCATTCTGAAAACTGGCCAGCGGTTGCTGCTGTTTTGCGGGCTTCTACCCAAAATCGCCTTGTCTGCGACGATTTTCGCTAAAACGGTTTGCATCATCTAGTAACCCTGTGTGACTCTAGTATTTAGTTTCTCGTTTCTTCTTCTTCCAACGAGAGAAAACGAGGAACTAGAGCGCCACTCGATCAACCAAACAAAAAAGACGCTCGAAAGCGTCTCTTTTCTGAAATTGGTACCGAGTGCCGCACAGGTGAATACGACACAAAACAGAGAGGGCCCACTTTGGGAGGCCTCTTTTCTGGAATTTGGTGCACCGAGTTATTAGGCCACACGTTCAAGTGCAGCCACAGGATAAATTTGCACTGAGCCTGGGTGGGATTCGGACTCGACCGCATAGCCTTCAGGAGTGAGTTGTGCAATACCAACCGACGACTTGACCCTGCCAAGCGGCACCAGATCTTTCGTTACGCAATCCCCTAAGCCAAAGGTGGCACTCAGGGGAAGCGCAAACTGCCCTGCAACGGGAGCGTTGGCTTCATCGCTACTTTGACCCATCTAGTATTTCTCCTCTTCTCTAGTAAAGTGTTTAGTTCCCTCTTGCGTCCTTCATAGCTTGATCCCGAAAAGTTCTCTAGTAGCTAGCATAGTCCCTAGGACTGAGCTAGCTGTCAACTGTAGAAGCGGCCGCGAATTCCAGAAATCATCCTTAGCGAAAACTAAGGATTTTTTTATACTGAAATTCTGCCTCGTGATACGCCTATTTTTATAGGTTAATGTCATGATAATAATGGTTTCTAGACGTCAGGTGGCACCATGGAATAGACTGGATGGAGGCGGATAAAGTTGCAGGACCACTTCTGCGCTCGGCCCTTCCGGCTGGCTGGTTTATTGCTGATAAATCTGGAGCCGGTGAGCGTGGGTCTCGCGGTATCATTGCAGCACTGGGGCCGGATGGTAAGCCCTCCGTATCGTAGTTATCTACACGACGGGGAGTCAGGCAACTATGGATGAACGAAATCGACAAATCGCTGAGATAGGTGCCTCACTGATTAAGCATTGGTAACTGTCCCATTAGGTTCTGCATATATACTTCAGATTGATTTTAAACTTCATTTTTAATTTAAAAGGATGCGGTGAAAATCGCTTTTGATAATCTCATGACCAAAATCCCTTAACGTGAGTTTCGTTCCACTGAGCGTCAGACCCCTTAATAAGATGATCTTCTTGAGAGGAATCGTTTTGGTCTGCGCGTAATCTCTTGCTCTGAAAACGAAAAAACGGCCTTGCAGGGCGGTTTTTCAAAGGTTCTCTAGAGCTACCAACTCTTTGAACCGAGGTAACTGGCTTGGAGGAGCGCAGTCACCAAAACTTGTCCTTTCAGTTTAGCCTTAACCGGCGCATGACTTCAAGACTAACTCCTCTAAATCAATTACCAGTGGCTGCTGCCAGTGGTGCTTTTTGCATGTCTTTCCGGGTTGGACTCAAGACGATAGTTACCGGATAAGGCGCAGCGGTCGGACTGAACGGGGGGTTCGTGCATACAGTCCAGCTTGGAGCGAACTGCCTACCCGGAACTGAGTGTCAGGCGTGGAATGAGACAAACGCGGCCATAACAGCGGAATGACACCGGTAAACCGAAAGGCAGGAACAGGAGAGCGCACGAGGGAGCCGCCAGGGGGAAACGCCTGGTATCTTTATAGTCCTGTCGGGTTTCGCCACCAGCTGATTTTGAGCGTCAGATTTCGTGATGCTTGTCAGGGGGGCGGAGCCTATGGAAAAACGGCTTTGCCGCGGCCCTCTCACTTCCCTGTTAAGTATCTTCCTGGCATCTTCCAGGAAATCTCCCGCCCCGTTCGTGAGCCCATTCCGCTGCTCGCCGCAGTCGAACGACCGAGCGTCGCGGAGTCAGTGAGCAAAGCGGGATCTGTCCTGCTCACATATTCTGCTGACGCACCGGTGCAGCCTTTTTTCTCCTGCCACATGAAGCGCTCCCACTGACACCCTCATCCATGCCAACATCGTCAAGCCAGTATTCACTCCGCTAGCGCTGAGGTCTGCCTCGTGAAGAAGGTGTTGCTGACTCATACCAGGCCTGAATCGCCCCATCATCCAGCCAGAAAGTGAGGGAGCCACGGTTGATGAGAGCTTTGTGCTGGTGGACCAGTTGGTGATTTTGAACTTTTGCTTTGCCACGGAACGGTCTGCGTTGTCGGGAAGATGCGTGATCTAAATACATTCAAATATGTATCCGCTCATGAGACAATAACCCTGATAAATGCTTCAATAATATTGAAAAAGGAAAGAGTATAGTATTCAACATTTCCGTGTCGCCCTTATTCCCTTTTTTGCGGCATTTTGCCTTCCTGTTTTTGCTCACCCAGAAACGCTGGTGAAAGTAAAAGATGCTGAAGATCAGTTGGGTGCACGAGTGGGTTACATCGAACTGGATCTCAACAGCGGTAAGATCCTGAGAGAGTTTTCGCCCCGAAGAACGTTTTCCAATGATGAGCACTTTTAAAGTTCTGCTATGTGGCGCGGTATTATCCCGTATTGACGCCGGGCAAGAGCAACTCGGTCGCCGCATACACTATTCTCAGAATGACTTGGTTGAGTACTCACCAGTCACAGAAAAGCATCTTACGGATGGCATGACAGTAAGAGAATTATGCAGTGCTGCCATAACCATGAGTGATAACACTGCGGCCAACTTACTTCTGACAACGATCGGAGGCCGGAAGGAGCTAACCGCTTTTTTGCACAACATGGGGGATCATGTAACTCGCCTTGATCGTTGGGAACCGGAGCTGAATGAAGCCATACCAAACGACGAGCGTGACACCACGATGCCTGTAGCAATGGCAACAACGTTGCGCAAACTCTTAACT
+
221.(&&%%$%,(.7CBEDHDEJIJJJIGJEJHJJGHJGA-((((13,--+-,-3344022354**)((%&()=EHFBCDJJJGIJJJJGJJGEJFJJJEJGEJDFE99CDJFDHI4444@A65565457>>DDGIH;;;1/*%&)+8;;;B@A??>=A9410288:=?<110./:67*))()))BCCCCEJEHHGEEFJI=;543346668;>,,,,===?C@>A=8///('('20018556@DCEEJJHJJIHJCDBCEHJFIFEEJJJJJJJHGJGHHIE=8534((()@EHJIJJHJHHCEJFJGDDBBDCEDCDB@@?@78)*03654&&++&':9;<@?HGJJGHJJJJJHJGHJEIJHHIB>;;;<C('(+.3155B?<;FDB@AI:@CHJEEC===65)((+,356.../432323014>FEHDFEFFE7774589E?=>@8878<9/..3BCJHDEIJJ?/,,455:CCA??A;1+**+,+0//1))(*7;<=>56G<<<<IJJJJFJE422:8)(&$%$%'')(''&%###$%''%&&&&))5561<A>JA=>?>8667BGJHDHHFDCCFJJJEFIFFGHHHEEEFJGFIJFJJJEHEF@@A@DGJJGFHJJI<8<;;;8789===>?ECHB@AG>>@?JJHJGJJJJHHJJJJJJFF?===/+;6676676/+,:;44442211//++//=<?AAD=EDDDHB?<<@JJHFJHJJEJHEB0//3,.,-.3473666668>HD=,,,,00EEJFE3333=>755CBGHIJJJIJJGJJJJGJJFHJGJG@A@<BABDGJG>>==GJJFJIIIIJIJCBCG??<;5555;<@>CEEJDDFJGJHJJJJJBIFJJJJGJHJJJFJJHJJFIJHJJEGFJJHJGGJJGHJEBDCJJEJJJJJJJJDA?2-**++22238..>?@@<<<;662111DACJJIJHJJGHC:<=CEGJJHJGJJHJJJIJJDHHJJGJCDDDJHEFGGHJJ@@A@;99DEFGFDFH<;<?GBFCE@@@CCBBEJGJHJIJIJJJID4GDJ?GDEEJHGJFJGDJJIJGIHJJJJD...-44,*)*+*++,+)))77:96466776<;95>::<<JJJFJGJJJJD=HCBCB@C;@95((--;;@CJJFCGGJFED6*?>=@@@JEEJJI>>>@JHJJJJFGJFDDJEFGDJEE769:;@@@DJ@@?@IJIJ@@@::;,+++:/.-.4888IJJJIIJJFHGGJJJJGJJJHJJJJ=9954333391-((6>DJJFHFDFFJIJ;IJFGJIGJJJJJCDCAFEJIJFJJJJGHIGJEJG@;GFCEC:1001&&&'***22))','(--.*'&&))))'&%&+')..-.-+''.4433535433--.-11.001==985---****4567*))))).9:8;)((>BEAIIJJJDDDEHJGGJJIGGJJJJJBD=<9;==CBAA?<EHJFJJJIEJCDD4446<;+(''*./139976656=<889=><GEJJF9999JJJJHJJFJJJJJJIHJGHJJDFEJGHHIGJGDCCACEEJ@AAEB<=>ACCDFGHIGGJJJJHIJJJJGJD>>?@CA>>=9::<<5434<0(((@?=<<:<:99;6664577;9<967.-0+5+330,++((,+),<>HHGJJDCDDIJJDIG9555343)()24,''%%%002<==JFFDBEGEIFJJJGJJGHFEJJJ33313331*&&'((+77:@@@DDIHG;<@AHJGBABABA@@A>?AA@744221276777<=;)))*)--(('()),.(('',-8::;;8988;;@=<<=CD4333367<=J>===B:99:GEJJJJJJJEHJHJJIFGHIHFFGGGIHJJGJI@=;66@B@:8=;00,-/4789CEDEEEGGGJDDDFGHJJGJJIFIEJJCBBJFIDGHGIIJJEJDJF...-*'&&&...--,,02.)))()))*--.)))*78HJ;AA7JA?AE9E98856.--35AEC==>?BDCA2+)(('&-4111;:<:5441.-//..0>B@@@BFEDJHEEIJD5444@8..-((''(,*,'')()(''&))(()--.44440///*)(&&%%'(,00(&%'')*1*./.-../%%&+87445----<9:7.,0/52+--)&%%&4456EEJGIIHHIIJIFGJJJIHJJJHJIJJJJGBCCJIJHIJJJIIJGFDA?>>?>@@:<?CEGDHHGJFJCBAD>>>>88877>9;;=BFD>=552.4226668B=::?=999799</+,:ABEEDDBEFFDJJFJG----++,(%''(&&(*+,/179<<==AFF?>>?JJC?<433.,,/5GFHGGFJFGGFHFGDGJHJHIEFIDJJHFFJGCBEJHECD5555;9=.'(((7*?HIGCIHJEEED@@>955'<65/.<?GJGHGJGGDIEJ;BA<?<;*CDDHGGFCEICA@<5((((,,+456FJFGJGHJJJJJJFJIJJJIJEJIJGJIDGHJJ3223655555A96654))))689HFIEJGJIIDEJCJ=?>?DECCCECIJ>@@F@@D@*(%%%%%%%&++,1/.''''8:9>@>BC@@>A999JJHJFJJHJJGJJJJJJGHJJJJIJJFHGJJIJHJFJIGJJGJ.2''457@?>??@A@@?@=:;;99?AE>>A@@@@@D?>>==?A??@BDCFHBCFFHJHJHJJJJJJJJFJCGJHJJJJACIJJIJFFIJJHJJHGJHJEFJJ>>>?JJB@=854367988:0/.)'(((((++?BGGBA@BHGIIJHIJED>??9,**),/2423333>53)BDFDDC=<<=<><;88EFEDF444IJAA=33C?A@9999<<==BBBA8++4.(''('&'00...&&&4:<=<=GEGBDDEIHFJJFJJJ<<<6777;:975-('%&%%%&&*'()(()-.011000///07<;=>>97401131.../238,,,4:3:<?=2/.&%$$',/.)(('&%%'/549<77510-.1..00799>>BFJJIBCJ::11/./3479@CJ:EG;<<=FHFFJJGFGJJI>ADFFD@C,+++5414530,*(,+-*(((('(('((32357?B<<>=@=;=A<;;<CDC755+****''(**+.3517=<CFECA;898<3*))*;7*&&'*)(((45459.,,/.-.1;CEFFFGJFFJGJJJEJHJHIHJFGIE<<77::0000<<C:985744+51.BBEIJB@C@AJ?EJHJJIJIIJIJCCC=9:;CGGABGFEIDCC@BDJJGJJJIJIJHJJJJHIJJIJJCCBCDF4444>>@@ADCIJJIFDA@7?>:-*)(**++2368:<JIJFJJJJFJJJJJJJJJJFJJ===;5556667JJ??>IH;999774523364478:6<<;8./;>?<<<=DFJJJJJHIFJGJEE54449;++++46?::ACJ9899@1//0>BCCJJGFHGJ;::84354.$$$$(',.;=>CGCDCGJJJHJIIJJFJFGIJHJFFJGEDCGECBA@''')546DJJJGJAA836799933586=444489;=3///1830--11<:63***00785*)*&'4''77<<9::9?@?HJJFJH;8789JJFJGJECA<876008?>>>>FFEIJJHJJ@@<:<?==553('&'(::5?7/)*--++++..9511:FGEFJC:59DGGIFGG<<0/==IJ?AB0//''''.,'((%'$$%%''',..,/((((,./2.---*++//1-++''&'%$$%%*++,'%%%00*)*)+*&&%%1*((')335-----6412IJJJFJIJJJFJFHCB66858@ACAAIJJJAB?@2.,,+&%''''&)---.1259;+))(&%%%%2,++*)'&%%'&&..,+***(%%'0/039;0.038:===AF?BA@CFGEJHJGJJGJJJIJGIJJFDIJGJJJJHEJJJJFJHJJJ===>JHJHHJJJHJJJJJHJJHIJJJJDDFHDGJA?=><99870...001.-**++++100./,,+)'(*+**+6<<AFJJHJJ<988;8@CDGDHJIGIJJJJJJJHJJJJA@@@F@><;<??,,,+,++/0////:9:?BGFFGDEGJFAHE@AA))*BDCGJDIDJJHJJHJIJJGFD43---,,,+*+)*/2<=?;86)1+''&&$%%%&'&(23311.12.DEDF<<;=?9(''**ECJJJJJJJJJJJJJJJFGJJJEIAIIEEIID98128889CDCHIFJJGHJIJJHJJDCFGJIJHIDHGCBAAA000-+++-+''''./646:FGDJJJ?;;;<D7100-+((788CJIJGD=;<;://,)*-+,+''*224677//<=>EHHJEIFIIJBIJHJJHEJGJE@?ED@;CC>?<>BEJFJGFEG=@EDGHGJHDEDD72FDACBBIGFECEHJEGFFFE3334:233488767B>55?@B==>>B88BEEB>?==>;@HJHJFIGJJIJJJJIJJJJJIFIJHHIGJJFJJJGJJHIJJJJHJIHJJE@BEBCHJJJGJJFJEFCBA>B3ACEJGJIBBABJJHJIJGFCIHJJJHEJGGEIJGJGECBC441///19851)$%&)(())344444JJJHIJJJJHHJ?@>>EBB>=>JJJIJJJHJFJGGFBA?::89AB>??AIJIHCFEGDDBD@<<CBJJJJGJJIJJHJJJAAA4333JJDCEBDCCC:999GFJFH000-../6..01121)))))(((,./7-,-)**%
@Glass_T7V_8_D3_12_5_9
GTGAAGAAGGTGTCTGCTGACTCATACCAGGCCTGAATCGCCCCATCATCCAGCCAGAAAGTGAGGGAGCCACGGTTGATGAGAGCTTTGTTGTAGGTGGACCAGTGAGTAATCTGAACTTTTGCTTTGCCACGGAACGGTCTGCGTTGTCGGGAAGATGCGTCATCTAAATACATTCAAATATGTATCCGCTCATGAGACAATAACCCTGATAAATGCTTCAATAATATTGAAAAAGGAAGAGTATGAGTATTCAACATTTCCGTGTCGCCTTATTCCCTTTTTTGCGGCATTTTGCCTTCCTGTTTTTGCTCACCCAGAAACGCTGGTGAAAGTAAAAGATGCTGAAGATCAGTTGGGTGCACGAGTGGGTTACATCGAACTGGATCTCAACAGCGGTAAGATCCTGAGAGTTTTCGCCCCGAAGAACGTTTTCCAATGATGAGCACTTTTAAAGTTCTGCTATGTGGCGCGGTATTATCCCGTATTGACGCCGGGCAAGAGCAACTCGGTCGCCGCATACCTTCTCTAAATCATTTTTCGTTAAGTACTCACCAGTCACAGAAGGCGTTTTACAAATGGCATTGACGAATAAGATCTGCAGTGCTGCCGTGACCATAAGTAATAGTACCTACAGCGACTATTTTGCTTCTAACAACTAGATGATGCGAAAACCAAAGAACTGTAACAGCTTTGCAACATCAAGGAGATAATCAACTCACTTCAATCCATTACAAATCGAGTTGAATGAAGCCATACAAAACGACCAAGCACCCTGAACACCGCAATCCCTGTAGGCGATGGCAACGATCCTACAAACTATTAACTGGCAACTATTTCTATCATCCAGCAACGATCCTAATTCAGTCAAATAACGAGCAAGTAAGCTACGCGGCACATTTCTCTGCGCTCAAGCCCCTCCAGCTGGCTGGTTTATACCTTGATAAAATCTGGAGCCGGTGACGTCGGTTCTCGGATCTCGTCCGACGCTGGGGCAACATCACCTCCTCCCGTATGGTCGTTATCTACACGACGGGGAGTCAGGCAACTATGGATGAACGAAATAGACAAATCGCTGAGATAGGTGCCTCACTGATTAAGCATTGGTAAATTACCGCCTTCGAGTGAGCTGATACCGCTCGCCGCAGCCGAACGACCGAGCGCAGCGAGTCAGTGAGCGAGGAACCTACATAACGCGAAGTAATCTTTTCAGGTTTTAAAGAAAAAGGGCAGGGTGGTGACACCTTGCCCTTTTTTGCGACTGCAGCAGCCACTCATAGGGAGACCAGAAACAAAAAAAGGCCCCCCGAGTTAGGGAGGCCTTCAATAATTGGACTATCGCCTAAACTTCAAAGGACCAAAACGAAAAAAGACGCTTTTCAGCGTCTTATTGTTCGTCTTCGTACCGAGTTATTAATATGCGCGCAGCGTCTGGAAAACCGAGGCCAAAAGACGTGCGTCTTTGATGCCAGTTGGTTTCTACAGCAGAATTAAAATCAAGTCCGGCGCAGCCGGTTTGTGCCGCTTCCACGCAGTTATCTGCGCCTAAGCCCCCCGCCAGCAGAACGTTGCCAAGCGATTGACCATTTAATAGTGACCAGTCAAAACGTTGCCCGCTTCCACCCTGGCCGTTGTCTAAAACATATTTATCAACGTGCTGAAACTCGCGGGCGGGCAGGGTTTCACCGACGCTTAATGCTTTCCAGATGGCAACATGTGCTGGCAGAGCTTCACGCAGCGTATCGATATACAGCTGTTCTTCATTACCATGCAGTTGCACTGCCGCCACAGCGATAACACCTTAGCTTTGTCCACCACATCGGCAATATCGTGATTGCGGAACACCGCCAACATACTGCAACGGTGCCGCAGCCATCACTTCCTGCGCCTGTTCAACGTTGACGCAACGCGGTGATGTGGCGCAACAAAAATCAACCCACCGTAAATCGCGCCCGCGTCATAAGCTGCTTTAGCATCTTGCCCACGCGTCAGGCCACATACTTTATTCTCACCCAGCAACACCCGGCGCACGGCGGCGTGCAAATCGTCATGGGCGGTCCGACCAACGATCAAAACCGTTAGCGAAGTGGCTTAACTCGCGCACCTGAGCGTAAGTATTGATGCCGGATTCGCTGATTACCGTCACGTTGTGCCCCAGTTTCGGCGCAAGCTCGCGGGTACGGTTGAGATCAATCGACAAATCACGCAAGATCGCGGTTGTTGATGCCAACGACCTTTGCTCCCGATCAATGGCGCGCTCCTGTTCCTCTTCATTACTGACTTCGGTCAGCACCCCCATCTCCAGACTGTGAGCGACGGCGGCAAGCTAGCAATCTGGTCGTCATCCAGTACTGAAAGCATTAATAAGCAGGCATCGGCCTGGTAATAGCGCGCCAGATAAGATCTGGTAAGGGTCAATAATGAAGTCTTTACATAAAATCGGCTGGGGCGATTTGGCTGACGATGGGGAGGAAATTAAAGCTTACCTGAAAATATTTCTCATCAGTCAGCACCGAAATTGCCGAAGCGTAATGTTTATAAATGGCGGCAATGCGTGCTGATCGAAATCATCACGGATCACGCCTTTTGACGGCGACGCTTTCTTGCACTCCAGAATAAACGCCGTGCGCGCACCCTGTAGCGCATCATAAAAATGTCGCGTGCTCGGCTGAACCTCATTCTGAAAACTGGCCAGCGGTTGCTGCTGTTTGCGGGCTTCTGCCAAATCGCCTTGTCTGCGACGATTTTCGCTAAAACGGTTTGCATCATCTAGTAGTCCTGTGTGACTCTAGTATTTTAGTTCTAAGCTCTTGTTTCTTCCAACGAGAGAAAACGAGGAACTAGACGCGCCACTCGATCAACCGAACCGAAAAAAGACGCTCGAAAGCGTCTGTTTCTGGAATTTGGTGCCAAGATGCACACAGGTGGATGCGGACCAAAACGAAAAAAGGCCCCCTTTTCGGGAGGCCTCTTTATAATTGGTACCGAGTTATTAGGCCACACGTTCAAGTGCAGCCACAGGATAGATTTGCACTGAGCCTGGGTGGGATTCGGACTCGACCGCATAGCCTTCAGGAGTGAGTTTTGTGCAATACCAACCGACGACTTGACCCTGCCAAGCGGCACCAGATTTCTTGCGTACGCGATCCCCTAAGCCAAAGGTGGCACTCAGGGGAAGCGCAAACTGCCCTGCAACGGGAGCGTTGGCTCCATCGCTACTTTGACCCATCTAGTATTTCTCCTCTTTCTCTAGTAAAGTGTTTAGTTCCCTCTTTGCGTCCTTCATTGTTCCGAATCCGAAAAGTTCTCTAGTAGCTGGCGTAGGTAGCCAACTAGGCTGACTGTGAGTCTAGAAGCGGCCGCGAATTCCAGAAATCATCCTTAGCGAAAAGCATTTTTTTATCTGAAATTCTGCCTCGTGATACGCCTATTTTTATAGGTTAATGTAATGATAATAATGGTTTCTTAGACGTCAGGTGGCACCATGGAATAGACTGGATGGAGGCGGATAAAGTTACCAGGCCCACTTCTGCGCTCGGCCCTTCCGGCTGGCTGGTTTATTGCTGATAAATCTGGAGCCGGTGAGCGTGGGTCTCGCGGTATCATTGCAGCACTGGGGCCAGATGGTAAGCCCTCCCGTATCGTAGTTATCTACACGACGGGGAGTCAGGCGACTTATGGATCAACAAATCGACGAATCGCTGAGATAGGTGCCTCACTGATTAAGCATTGGTAACTGTCCAACCAAGTTTTCATATATACTTTAGATTGATTTAAAACTTCATTTTTAATTTAAAAGGATCTAGGTGAAGATCCTTTTTGATAATCTCATGACCAAAATCCCTTAACGTGAGTTTTCGTTCCACTGAGCGTCAGACCCCTTAATAGATGATCTTGAGATCGTTTTGGTCTGCGCGTAATCTCTTGCTCTGAAAACGAAAAAACCGCCTTGCAGGGCGGTTTTTCGAAGGTTCTCTGAGCTACCAACTCTTTGAACCGAGGTAACTGGCTTGGAGGAGCGCAGTCACCAAAACTTGTCCTTTCAGTTTAGCCTTAACCGGCGCATGACTTCAAGACTAACTCCTCTAAATCAATTACCAGTGGCTGCTGCCAGTGGTGCTTTTGCATGTCTTTCCGGGTTGGACTCAAGACGATAGTTACCGGATAAGGCGCAGCGGTCGGACTGAACGGGGGGTTCGTGCATACAGTCCAGCTTGGAGCGAACTGCCTACCCGGAACTGAGTGTCAGGCGTGAGATCAGACAGAACGCGGCCATAACAGCGGAATGACACCGGTAAACCGAAAGGCAGGAACAGGAGAGCGCACGAGGGAGCCGCCAGGGGGAAACGCCTGGTATCTTTATAGTCCTGTCGGGTTTCGCCACCACTGATTTGGTGACGCGCTGCGTGATGCTTGTCAGGGGGGCGGAGCCTATGGAAAAACGGCTTTGCCGCGGCGTCTTCACTTCCCTGTTAAGTATCTTCCTGGCATCTTCAGGAAATCTCCCGCCCCGTTCGTAAGCCATTTTCCGCTCGCCGCAGTGGAACAAAGCCAGCGTAGCGAGTGAGTGAGCGAGGAAGCGGAATATATCCTGTATCACATATTCTGCTGACGCACCGGTGCAGCCTTTTTCTCCTGCCACATGAAGCACTTCACTGACACCCTCATCAGTGCCAACATAGTAAGCCAGTATACACTCCGCTAGCGCTT
+
/08@>>=87/..-('&'**.5778<9:54:<59>66501::;FFFJCCCEDDCCBAFJIJJJJJJJHJIHIJI@@@?222..-//1;9<:3436;;;<::9:DB<<)'&&%&&&'''<;<<AG@=<;?>CCGJIJJIJFCGDJJJ99522,*++31('&&,1.)'((335BJGDEIJIFJIJJHJJHJGHJHJDDJIJHGFDGBFFFJHJJJFJGHFJFJHGIJJ@?>@DA4234<FF@AGDJDFDC2.,-,+*()788767EE=BBC4000)/*+;=?B;>87;<5555FH?=:;:<=?@;JBHGBCIJDCD::::CIHIJFJJFJHIJJEHJIEA@@JJJEDHF=;=<888:976457:4111**&&(*:AJGJJJJCBAACGCDJCC==CCEJJHJDD?>@>=:1+,@EGJDIHB@EAD99AADFJCHGJJJA@<JGJIJIJJJGJHEHJIFHIHIIGJGJJFFFBA@<7*)+/22234460C?ADACBAB?653.?@<<<<988:+&%&%$$&'(%%%&'(*&'&&%%)-(&&&'),'%%%%$$%%'.'''**+*'))(-:<>>>89877-,('('%%$$%'$%%$##$$$%&$$%$$%%''()&&'$%$%)++-)((*$$$&&&%%%$()((,)&&&'&')+)()(%%$$&'(')%$$%$%%$&$$&)*('$$%&&&$&%&$$&$$%&'*&&$$%%&$#$$&&&#$$#####%%%$$$$$$&&&&$$%$%$$'%('&'(('&(('''(..).**('+/.)()(('&%$%%&&$%%&&('%%%&,+)))-,%%&)(()%%%%'$$###$%%&%%&'+&%&###%#%&%'&&$#$&''''%#$#$'('(*)%$$$$$%%&&%$$$$$&(+&%$#$#$##%%&''%%$$%$$$$%'%$&%$'&&%%%&'&'%%%),+,''&&&''%%&%%%'+*-'&$$&%%&%&&'&&%$$%'(,&%%%$$$%%%&%(%%&$#'''(&&'&)(('&&'&&&''%##$#$$&%&&')(''&+--&&&&&&(BF=<=<CCDBFJJGJJJJJJGGJDGEEJJDEJJGFJGCBBIH<882('''320/228:<;455CCFDEEG;9;<<AACECGBCFGJIHEFAC7....7-2/.00EHGFJEIJJHGJJJJHHDJDAAA?@>CDE==<>?=>>;<<<<95,,-0***+.../)*&&&&%%&&''&.-.110++-)&&':3.--(7:9689=@@CC@DCJFFBGFJJDEEC?32222+.76782/6;52&''1164450102*)(''(''((598875523<7223HCCFFB=C>JGB=,'''.('6A:756:=....1,,21657=??3''''+4:0000AGIGAA@@;::@?;;;>JJJGJG>>=>@@4//0>?>?CA>>><543389<'%%'/../002BDIJJIHGJHHJDFJJJFGDFFFJJJGJ@A?AEDJ;:IHJJGJJIJ>>>>E76--+),.//032223..,-23<86451<::>GJGJHJIDJEDDFJJJJJ5454>;BA>?=<?BDA9:;<BF@?>>EEJJJJJG5444;4-?C>=;9==>HDFDEFCDJFGHGJGGHIHHFHHECD222///,++-.511---EJHJB@===9<<=DG<=AAJCJJFA@@AD8/++0BA8877<=<<<=IIGJJJJJGHJJJ:5557HIAAA@@DEC=666,+++=::<HEDGJIJJJIJIJJJGHJJJIJJGJHIGHJJJJHGDCA@=?DDF?>>:;;;0...00019:?AG=2---89ACCDFEHJGECEEJJ5556FF7775+&'):<@BIJFJJJJEGFGJJJJJD?HG8889DJIJJGGFI*)))220*,--.1.52/++;:=AJIJHIJGIJEJHJIJJGJEEEFGHJIHFHHJFFJJJJGGJJJJJHJJHJJHIIAAB?B=<8///.1%%$$(/36??BJCD:8888E@@@@CE?@@@ABAAFC>B76)(&&(79;:<CCJDHJJHIJJJHJI@53.+,3++;@EEJGGJEBAFBED@C@DEIEJHGJJHJJJIJJJJHIH99:=DDCCBB=55569:445***+(''%%%$%&'+*&&&'(((DHFBECABDA<;JJJJFJJJJFGJEGBCBBECCBA<9:9;;<?B4223<=;52223:78621/012418AJFJJHJGEGJJFJDJHJHJHFJFABAAA1102=/=--8;9:531577((((,,+('/01)(()..'(<=DAAGECDCJJHJIHJB@ABFJJJJJHJJAB9*+*&##()))(,+,9797BDG>FCJGE?H?>??FEHIFB:@ECG?96679;BHC=--''(,&(-)1&&',--==>>@GD4/..0*(((((&'''?BHJE@AHJJJJHJJHJIJJGJJJJJHIHJJFJJGJJIGJJJJFJE@?@97777;=?>A;;2'&())113;EE@C==0(''(36:;;JIGEJJJJJJHFJHE855610''/ECCC::99=<>>JBABBJFJJDB@B@@?+))*+,+*+-+355)))))))3545?IIJGHIJIHGJGJJJJGEEB??DEJJE?>=?ADDFECBEEIFJ:::***,;**&&&$$'..-.0;96666@??BFJJD00//66658>@ADCDDDFFF9666:;>>>>ECGEJEDJJI=CA<?::999:989:><988:=A??@@JEFGJJIBD@==<>@@FC=<<;--)()/-.9>?ABGJJHJGJJJJJJJGJJEHJEGJJB20:2/)&%%()$$$&&&.2BFCEIDIFFGJIIFJJGJJIJJIBCJEHJJFJJAECDJJJHJIJJJEGDJJIJGJJJIGDFGD?+++,--,-'&%'&*'''&&&&'$$$()..,/,,,,0***..,*+-57;;>:;.++)')))(%&(&'&'%$$%&%%&%*''/2JJDIDF9999;99@;<75,)%$$&)12))))))())&&&$%%%$#$##$$&&'';<;@JECC<EJ222JH,,,37422/--.-*)+2>6445?JFBBC++-,'''')++:=:??DEHIJJJFBBDBJDE??A@FBEJJJJJJJGIGJDAAAA?////:;<44449881.,-/2.--,-.+**''.78:<ACHJEGBA>=5)889JGJBA@D@>;;@<=AAABF:864.**+./+**),9FJFFFFCEGJCGCDJED><87.'(((=@>33<=7654;;@A@@CGECDCHHHJIGEHG>9:;<JJJJE@?==DHGFFGDFHJDC>;:-05)),,*,-.''%&/1349999+&&&&''//1127;8888??@E6<9:3?9:<;@JJGEFFHEHJEJJHEIH<;=4(B?>?>C8*)*(%&&'-*))*5989<>FEA3::664561003*))'(&$$$######%(&%$$%$$$#$&$%&)/268>CIFAB@@))))68711=?EGFJJEJE8888?>;88;9*('')))**237,***@IFFDDAA@@DECCDJJJCCCDGDJJJJFJJGFHJJFE42'',+,,02<DGD?>>?IC?9,.254754557@@@>A@AD....A@==????@A999:=<6554/./+))''+&,,&')'---1:=@;<;9:;;?>?<//>DCIHIJIIJJJJJIJECD532123543.++-*)(+,+.-/--.25==;<<HDECA:64331245=?AAAEFGGIFJGJDIHJEGGJJFBBB=BDFGJEGJJGJJGJJEED<<<DDJJJIFC<<C??=<==:<1111&&%%*)*+)'''&%%%+**+60...,+*++0.-345:1//=DHJJFEJFFJHJHFED7,++,+)&&&(,*))..00085447;@@CDJFIJGEIHJJHB:9:>@GJHIJJHIHECB@<=854359==?4331))*6<B>>B<=<>JHFGIJJJJJJJJIJJJJFFJJJBCCBJJJHADFHG<HJ4444CGJJGFECE256(01.''.%%&&()(68888@>??J>>?>HJJ0000,++,<<;B:,,,,@IJJJG;:;?JJJHJBACAJ=1+''*-++**/2C2224>D@<881245>ACJJIIHJF;;;E:>>?IHJJJGJJHHDCA>;++,5;<E<<=DCGJBCEDJJJGJHJJGEB@1('))*5222-+,+=?E?HJBEBC<<;<>83112;8889BCFIJHHB?=ABDBC=BDHHHJJJJIFFDDIDHJJHJFJEEJG@<<=JJFEGECEBEG?JFFACC=>CFIJHJJJJIJJGJFJJJGGFJJGGGHE==<04+++1/111//1AJDEC@??@HHHA@>=@@EEDCB>222?943338::;;DEGHCJJJIJ6555B?74444540/0122445851(((10//320001/))**54;5666CGGCCJIJGJJJHJJJJJGJHJJJIJJJJIIJJJJJBBCGHJECA870/29;BCEB?=**((+./.3124:<ECGCEC>JJJJJGFHHJ>>?>EC@??0)(,,',,'%$#$##$%%%'8AFGGGDBD7558@JJFJDBABA9988<<AJEBBDCJHFCB?AA52*''&&%%(%(:>=4655?><.--.---.3296;?BGEDHF1)+==333:>++-)>ABFEJJEDJ22JGC8888@CJ=B>>ACIDJFCB((()3222,794800:--43457%%&&*00100*++8><;;=DCDFCHDC>E>=><86689:;;BBDEEGJGGJJGJFJJIJGGC;1@@JHJFEGHHH@A@AGIGCDAB@@B@EFEEJBABBFEBDHFJJJJJHGFFG;;;<@GGIHIJHEHFEDEJF===;4432*&
@Glass_T7V_8_D3_12_5_10
TTCATCCATAGTTGCCTGACTCCCCCGTCGTGTAGATAACTACGATACGGGAGGGCTTACCATCTGGCCCCAGTGCTGCAATGATACCGCGAGACCCACGCTCACCGGCTCCGATTTATCAGCAATAAACCAGCCAGCCGGAAGGGCCGAGCGCAAAGTGGTCCTGCAACTTTATCCGCCTCCATCCAGTCTATTAATTGTTGCCGGGAAGCTAGAGTAAGTAGTTCGCCAGTTAATAGTTTGCGCAACGTTGTTGCCATTGCTACAGGCATCGTGGTGTCACGCTCGTCGTTTGGTATGGCTTCATTCAGCTCCGGTTCCCAACGATCAAGGCGAGTTACATGATCCCCCATGTTGTAAAAAAGCGGTTAGCTCCTTCGGTCCTCCGATCGTTGTCAGAAGTAAGTTGGCCGCAGTGTTATCACTCATGGTTATGGCAGCACTGCATAATTCTCTTACTGTCATGCCATCCGTAAGATGCTTTTCTGTGACTGGTGAGTACTGAACAGATGATTCTGAGAATAGTGTATGCGGCGACCGAGTTGCTCTTGCCCGGCGTCAATACGGGATAATACCGCGCCACATAGCAGAACTTTAAAAGTGCTCATCATTGGAAAACGTTCTTCGGGGCGAAAACTCTCAAGGATCTTACCGCTGTTGAGATCCAGTTCGATGTAACCCACTCGTGCACCCAGACTGATCTTCAGCATCTTTTACTTTCACCAGCGTTTCTGGGTGAGCAAAAACAGGAAGGCAAAATGCCGCAAAAAAGGGAATAAGGGCGACACGGAAATGTTGAATACTCATACTCTTCCTTTTTCAATATTATTGAAGCATTTATCAGGGTTATTGTCTCATGAGCGGATACATATTTGAATGTATTTAAATCACGCATCTTCCCGACAACGCAGACCGTTCCGTGGCAAAGCAAAAGTTCAAAATCACCAACTGGTCCACCTACAACAAAGCTCTCATCAACCGTGGCTCCCTCACTTTCTGGCTGGATGATGGGGCGATTCAGGCCTGGTATGAGTCAGCAACACCTTCTTCACGAGGCAGACCTCAGCGCTAGCGGAGTGTATACTGGCTTACTATGTTGGCACTGATGAGGGTGTCAGTGAAGTGCTTCATGTGGCAGGAAAAAGGCTGCACCGGTGCGTCAGCAGAATATGTGATACAGGATATATTCCGCTTCCTCGCTCACTGACTCGCTACGCTCGGTCGTTCGACTGCGGCGAGCGGAAATGGCTTACGGACGGGGCGGAGATTTAGCCGAAATGCCAGGAAGAAGTACTTAACAGGGAAGTGAGAGGGCCGCGGCAAAGCCGTTTTTCCATAGGCTCCGCCCCCCTGACAAGCATCACGAAATCTGACGCTCAAATCAGTGGTGGCGAAACCCGACAGGACTATAAAGATACCCCAGGCGTTTCCCCCTGGCGGCTCCCTCGTGCGCTCTCCTGTTCCTGCCTTTCGGTTTACCGGTGTCATTCCGCTGTTATGGCCGCGTTTGTTCTCATTCCACGCCTGACACTCAGTTCCGGGTAGGCAGTTCGCTCCAAGCTGGACTGTATGCACGAACCCCCCGTTCAGTCCGACCGCTGCGCCTTATCCGGTAACTATCGTCTTGAGTCCAACCCGGAAAGACATGCAAAAGCACCACTGGCAGCAGCCACTGGTAATTGATTTAGAGGAGTTAGTCTTGAAGTCATGCGCCGGTTAAGGCTAAACTGAAAGGACAAGTTTTGGTGACTGTGCGTCCTCCAAGCCAGTTACCTCGGTTCAAAGAGTTCGTCCTCAGAGAACCTTCGAAAAACCGCCCTGCAAGGCGGTTTTCATTTTCAGAGCAAGAGATTACGCGCAGACCAAAACAATATCAAGAAGATCATCTTATTAAGGGGTCTGACGCTCAGTGGAACGAAAACTCACGTTAAGGGATTTTGGTCATGAGATTATCAAAAAGGATCTTCACCCTAGATCCTTTTAAATTAAAAATGAAGTTTTAAATCAATCTAAAGTATATATGAGTAAACTTGGTCTGACAGTTACCAATGCTTAATCAGTGAGGCACCTATCTCAGCAATCTGTCTATTTCGTTCATCCATAGTTGCCTGACTCCCCGTCGTGTAGATAACTACGATACGGGAGGGCTTACCATCTGGCCCCAGTGCTGCAATGATACCGCGAGACCCACGCTCACCGGCTCCAGATTTATCAGCAATAAACCAGCCAGCCGGAAGGGCCGAGCGCAGAAGTACTGGGTCCTGCAACTTTATCCGCCTCCATCCAGTCTATTCCATGGTGCCACCTGACGTCTAAGAAACCATTATTATCATGACATTAACCTATAAAAATAGGCGTATCACGAGGCAGAATTTCAGATAAAAAAAATCCTTAGCTTTCGCTAAGGATGATTTCTGGAATTCGCGGCCGCTTCTAGAGTTGACAGCTAGCTCAGTCCTAGGGACTATGCTAGCTACTAGAGAACTTTGGATCAAGCTATGAAGGACGCAAAGAGGGAACTAAACACTTTACTAGAGAAAGAGGAGAAATACTAGATGGGTCAAAGTAGCGATGAAGCCAACGCTCCCGTTGCAGGGCAGTTTGCGCTTCCCCTGAGTGCCACCTTTGGCTTAGGGGATCGCGTACGCAAGAAATCTGGTGCCGCTTGGCAGGGTCAAGTCGTCGGTTGGTATTGCACAAAACTCACTCCTGAAGGCTATGCGGTCGAGTCCGAATCCCACCCCAGGCTCAGTGCAAATTTATCCTGTGGCTGCACTTGAACGTGTGGCCTAATAACTCGGTACCAAATTCCAGAAAAGAGGCCTCCGAAAGGGGGGCCTTTTTTCGTTTTGGTCCGCATCCACCTGTGCGGACCTCGGTACCGAATTCCAGAAAAGAGACGCTTTCGAGCGTCTTTTTTCGTTTTGGTCCATCGAGTGGCGCGCTTAGTTCCTGGTTTCTTCTCGTTGGAAGAAGAAGAAACGAGAAACTAAATACTAGAGTCACACAGGACTACTAGATGATGCAAACCGTTTTAGCGAAAATCGTCGCAGACAAGGCGATTTGGGTAGAAGCCCGCAAACAGCAGCAACCGCTGGCCAGTTTTCAGAATGAGGTTCAGCCGAGCACGCGACATTTTTATGATGCCTACAGGGTGCGCGCACGGCGTTTATTCTGGAGTGCAGAAAGCGTCGCCGTCAAAGGCAGCGCAATCCGTGATGATTTCGATCCAGCACGCATTGCCGCCATTTATAAACATTACGCTTCGGCAATTTCGGTGCTGACTGATGAGAAATATTTTCAGGGGAGCTTTAATTTCCTCCCCATCGTCAGCCAAATCGCCCCGCAGCCGATTTTATGTAAAGACTTCATTATCGACCCTTACCAGATCTGGCGCGCTATTACCAGGCCGATGCCTGCTTATTAATGCTTTGGATCTGGAATAACGTAAAGATTTCGCCCGCCTTTGCCGCCGTCGCTCACAGTCTGGAGATGGGGGTGCTGACCGAAGTCAGTAATGAAGAGGAACAGGAGCGCGCCATTGCATTGGGAGCAAAGGTCGTTGGCATCAACAACCGCGATCTGCGTGATTTGTCGATTGATCTCAACCGTACCCGCGAGCTTGCGCCGAAACTGGGGCACAACGTAACGGGGTGATCAGCAAATCAGCATCAATACTTACGCTCAGGTGCGCAAGTTAAGCCACTTCGCTAACGGTTTTCTGATTGGTTCGGCGTTGATGGCCCATGACGATTTGCACGCCGCCGTGCGCCGGGTGTTGCTGGGTGAGAATAAAGTATGTGGCCTGACGCGTGGGCAAGATGCTAAAGCAGCTTATGACGCAGCCTGGTGCGGTGGTTCATCTTGTCGACATCACCGCGTTGATCAACGTTGAACAGGCGCAGGAAGTGATGGCTGCGGCACCGTTGCAGTATGTTGGCGTGTTCCGCAATCACGATATTGCTGATGTGGTGGACAAAGCTAAGGTGTTATCGCTGGCGGCAGTGCAACTGCATGGTAATGAAGAACGAGCTGTATCCGATACGCTGCGTGAAGCTCTGCCAGCACATGTTGCCATCTGGAAAGCATTAAGCGTGGTGAAACGTGCCCGCAAGTTCAGCACGTTGATAAATATGTTTTAGACAACGGCCAGGGTAAACGGGTAACGTTTTGACTGGTCACTATTAAATGGTCAATCGCTTGGCAACGTTCTGCTGGCGGGGGGCTTAGGCGCAGATAACTGCGTGGAAGCGGCACAAACCGGCTGCGCCGGACTTTGATTTTAATTCTGCTGTAGAGTCGCAACCGGGCATCAAAGACGCACGTCTTTTGGCCTCGGTTTTCCAGACGCTGCGCGCATATTAATAACTCGGTACCAAAGACGAACAATAAGACGCTGAAAAGCGTCTTTTTTCGTTTTGGTCCTTTGAAGTTTAGGGGATAGTCCAATTACTGAAGGCCTCCCTAACAGGAGCCTTTTGTTATTCAGTCCCTCTCGTAGCGGCCGCTGCAGTCCGGCAAAAAAGGGCAAGGTGTCACCACCCTGCCCTTTTTCTTTAAAACCGAAAAGATTACTTCGCGTTATGCAGGCTTCCTCGCTCACTGACTCGCTGCGCTCGGTCGTTCGGCTGCGGCGAGCGGTATCCTTCACTCAAAGGCGGTAATTTACGAATGCCTAATCAGTGAGGCACCTATCTCAGCAATCA
+
999?@=9547;<<HDDD??FH;;=9A//(''(-**+,,,-335''(EFBDFIBBC@DC=99:A==>>JJJJJJGJGJFGDDEA@A;92-3/1;>?JIGDB@BA...,.)*3.(((8B=FGJJHFFGGJJIFJIJJJHJGJJJJGJIA?;:8723+(()-67::;;994455GHBCABACJJFC9;BCA@BAIHJJJJIJJHJJJIEJEBJJJJGHJJJHHJGFJGJJIJJJHFJJFJHHJJJJJGIFFFEJIJIEJJJGDG@A@?A5223EJ6444BEJGHFIFHE8888;88ECJJEHDJJJDFCCDJGJDFFHBJFJJGJJGHA@A@JDJHJJFIIHEHDD::;;JDGA1//3<73&&'JGGJFDDCEGHJJEEA946:.CGI=:5-16666BIIFIFJEG=;<?D>??6559DB@AB:::65/./0@CFFHIHJJBBC<;;;GGCFGFJJJHFGJFJJJFJIJJJGIJJJJIJJIFJJJHJJIHJFJFHIJJJ2.-3+*,'&&&)'&(&&'',+,,<BDFGEEIJJJJJGJGFJJHJJJJIJHHB@BAJGEJJJDCB>@?AEHGIGJIIGFJHDEFGDC@??>=??EGJDGIJJJJHJGFFJHJJJGJGFDAFJJJHHJEEG:788FJ544>>43,*))--07:>>=89EACEBBA700667EBEEJHECDFJFGJII<<<5667=5553.-)*+3343A;.2:CEHEGHJFEJGJJJJJJJJJIJJJHJFDHI>>=>1//7EJDGJJHJHGDHCJI;;;;E@B?GGFH@DJFGJEHJJIHEJJJCCEFJJHJHGJJJGJJJIJJHJGJJJJJJHIJJEJGJJJHJGJIJIIJJGJEJJJHJJJJJJJHGEDEEF5555FFEIJIJJHFIGBEEJAA;;;-+''(+//----1164861CBCEDFIIJJJHGJHB6449JFIDCHFIJJJJJJC;:;IIJJJIEJJJJHJ885577FJHFGDFJIJGIBDEJD<<<<EJGJJ?889322HIHEDGGFJDJJEFGHJGDFHJ?===@53:@BCCDJJG;;;;IGIFHDJJJJJDA@C<JJJGJJJJGGEFFEDDGIJHJJJIFJFJGJFJJHFIJIJHJIFFGGJJIIJJFJJJGJJIJJJJJJIJFIJJJJJJGDBAAJJFFF@?2,)B@IAA@HHGHJHHJFFJJJ=777BGII@ABDCJJGJJIDGJIJJADA?AEEGFJJIICDEHJIJJJJHIDDDDCBBBBIDJJFGJIBBDDJJJJHEJEDGEGFHJJJEGCBB70+'&%%()(((((&&'$$$$%$&)',./,..**/,02&&&*)'(9.---?HCDEFJBCCCEDDDDHEJJHJJEHJJEFFC?5CHHFJG?>=>JFCJJE@@BDGGJJJJGJJJHJJEGIHJJJJG@ABBJJIE@ACADDDJEJG443377<?@JFHJEDFCB???=;=>FEF===<:70-DD:@D??>=?>BAE>>?JJJJJJJJJHEJJJIJJJFJJEGJFJIJJJIJFEICDFJJJJIJJFGFH>?>J>>>>?60-(')0/11@AFJEGGJIJJCBB@@>=>>B9==DGJJGGGIHJ33339611122CJJJJHJJJJJJJJHJHIJGJCJIDFEFHJJJJJJJGFJFJJJD3DFFJJJJGJJJGJJGGJFJJHJJJGFJJJJJEJHGHI??44116JJHEDGFJHJJJJJJJIJJJJJJJFJGJJJFDIJGJJJJJJJJJIJGJFFHHJJJJJJJJGGHJHJJJJHJEJJJJJHIJGJJJJIEDFJGD?>?<<862-&'&&%%/:><@GIJHJJJJJFJ3///2,,-091//0(*++,,+0>ABFB>=<=0/006JJJHJJEDDFGJJJJJBC?:@C:1118@0.../9<=<A><7666;<=>99556/+*,.((('''&((/43<?@?=<<:2235BJFJJFJGJGJFHA@>444JJJHDGDGJEJJGJJFJJJJJED>B977:=CFCBECBACCEJJGJJJEFEJHHA6---,''$%&%)))788=?6E=99>GJEEEJHFJJCCEE@4444<<<CJJEGJGIG4445CJJEHEHJGJJHJHGJJGJHJHIJJJJIJJIJGHJJJFIJFHEGDJFF>776((((-+*)('(2567786445567;<<=@BBCJFJE?>>><??DGJJJGIEEFHFEI::=?J>H=B88@4667@BCFDEA?@JJJJJCGJJJJJHJJJIJJIFHJIGJFIJECBEHCDJHJFHJJJJJDC@3199:@?666(((*0)))(%&'),,0444;49311334&&&&'(&$$$)./@ACCDJEJJGJJJJGFICFHFGFGFJHJJFJJDCIEJJHJJJJJEIJHJJ;;;;?BCIJJEJJJJHGHJGJJJJJJFGGCBA/../000111+**,-..-.2977<BHICCGCEJ5555<66>JJFEJFHGJGBEI61DDDJJDJJJHH6666HJJFEGHDD@??5445766('''24683./92222//.-/.)))?F>>>>JGFHGJJJ?>>?<:9*)(&&)')*.&&'-4445CBAC=>=>JGE;;::<<4111-30000<GCHCFJDJJ<<7:;B?>CA=79<?@@ABDBBDFABCJIFGFCFCDJFJGEEHJHJJJGJJGJJHJJGIGJHJJJJGJJJJIJDJC0+JHJCBAAGHJGEGFJIBGHHJD<;;:9((((&&$$$$()+**+,2555HJJICDDEJJGIJEHJ87668>=<6666JJJFFEDDFB@78=JFFIDDHJJGFGJJJJIGJJHGD>80/2846;;;9;@=6A<AFCEJJGJJGIFJGHIJJJHJJGJJIGI@JJJIJJJJHJJJJJFFFDJJJJIHIJGJHHJFGJIJJFGEH>A=ACFCJDFABE8;)==?EGFHFB<;5CGAHJ-,,,6:------89:DCEFJFGIJJGHFJJJ.----++'(((:,001:=?87?BBCEDGEFJHJHEEJ>CBA?CF>::;?F;;;;>@JB===?<>IGJHJJJJJJGJJH'''5J43-();9;<B=:;JEJDFIJHBB?>==9:B=2.--6;:>>>CEFGGJJJJJJJJIJJJIJJJJJJJIIJJJJIJJJJJJIFEHJJJAA@@FGFJJJJGJJGJGJJHDCDBJHIJJJEIHIJIJJJJJJJIFJJI@@@8996,+++FB,+**,/288;;<7788?=>>?>>=><::988886232451.''')++23CHA?>=FIJGDGEJIJJGJIJHAA@A/.'&'/5,***000?766234<A>111138888JEJJJJGHGEC6----IJJFHFABFFEJFIJGJFJFHFDB@BDJDCEFJJJJGEDDFJIJIJJIJJIHJJIIFIECABCCJFH@ACJE@ACDJGIJJJ?;BEFFFEJ8;CBAFJCDCFJEGH=<<6333<CBGCEHC?>>=BB@@?:227CD==<:=CJJJIJFGFEJJ??F5511-++,7++++:200/243477<7656?EGEDBDCJE@@?:5535%%$'&&%%&'%&$$$##$$%$$$$%%'()&''&*-'''')**+**.2568+++,@CIFDGJJFGEGFJJJJJJI===<H<:99:<>=@==;89;>AJHFHJJEJIJGJJJJJ<;<<HCFCB<===FHDBCGGJFFJJHDE@AAB>>7677JGJJFJGJJIIHC>>>?GIJHFEDHJHDCAACB7I?BGIFJGF?>>766CC=789DE,+*++()'&'&'')'%$$$&%&%''')&&'&''*+-34465BDGJHCBCCGE=;)%%%&&((@DABBC>JFIJJJJJJJGJJJGHHJCBBCB:::JGFEFHIJGIJHJJJJIJHJJHIJJJJIJGHGIIJIJJEFIJHJIGEFHJJHJIFJHJGHIIEIHJHFCIHJIFJ@A@A@@ABCA=;5430&%%.B<<?@F?JGJJ@=00../,''&%$$&'%%'%###$%&+&$$%),-)(()4''''%%$%*+4=@9:??JJFJJJFHGGJJI?<=?@=;>1+++--,,120188@CFBAB>CECH??=..+0//1.,,)'(((((-..02*(58:ABAA4335B@22JJJJJJBDJIIJFJJJJJAA@6521124444,,,+//.111**)&%%%(&%$$+)&&29955545116762220-.4737DHJHGGJJJJJJJJJIJHJJIJ1111724..,))'('&$$####$#%$$&)**/..,,++.-///00111'''(40))'%''&))''*-/+&&&'((('&&&(&&'('(-.3=?A54443338;<44432235BBCCGJJJHJEJGCDF>===?CJJJJJDDDADJJGJ@??>?CFJGDJJJIJJIIGHIJJJIJJJIJJJJJHGIBE<6652.24761//.3231168<765688>BBCJGGJJFJJIJGJJJJFEBB??11,***//09/./1223380?HJIJGC@??AGIJJJJCDJJJHJJJIGFFFJGJHC@>>BC0.../*+))*'(37:JJF@?@>GJCHE=767HC@@ABJGFEBCC@<;;:<;FGID0//18,,,.,&&&&=EIJFH?@@A?=>))'&'&'+*54*))'**&&&&%&,-,,+,,.ABDGJJEHJJGJJBCDIFE;;@JJJIIJIJJDDGEDB@BHGJIGJJJH68898@5441/45FJJECGHJJFIJHEDGEJGEHJHEJG::CEGJIJGHGEGJGJJJJJJJJGJHJHJJJJJGHJJGGBCABJJGJFB?>=88633(%%&(+.=<DJIJJHDFDJHJB>00'&&'()(&&&:ADDDJJJFF@@@@GEB>00::211-&
@Glass_T7V_8_D3_12_5_11
CAGACCGTTCCGTGGCAAAGCAAAAGTTCAAAATCACCAACTGGTCCACCTACAACAAAGCTCTCTTCATCAACCGTGGCTCCCTCACTTTCTGGCTGGATGATGGGGCGATTCAGGCCTGGTATGAGTCAGCAGCACCTTCTTCACGAGGCAGACCTCAGCGCTAGCGGGAGTTGTATACTGGCTTACTATGTTGGCACTGATGAGGGTGTCAGTGAAGTGCTTCATGTGGCAGGAAAACTATAGCCGTTACGTCAGCAGAATATGTGATACAGGATATATTCCGCTTCCTCGCTCACTGACTCGCTACGCTCGGTCGTTCGACTGCGGCGAGCGGAAATGGCTTACGAACGGGGCGGAGATTTCCTGGAAGATGCCAGGAAGATACTTAACAGGGAAGTGGAGGGCAGCGGCAAGCCGTTTTTCCGTCGGCTCCGCCCCCCTGACAAGCATCACGAAATCTGACGCTCAAATCAGTGGTGGCGAAACCCGACAGGACTATAAAGATACCAGGCGTTTCCCCTGGCGGCTCCCTCGTGCGCTCTCCTGTTCCTGCCTTTCGGTTTACCGGTGTCATTCCGCTGTTATGGCCGCGTTTGTCTCATTCCACGCCTGACACTCAGTTCCGGGTAGGCAGTTCACTTCCAGCTGGACTGTATGCACGAACCCCCGTTCAGTCCGACCGCTGGCCTTTATCCGGTAACTATCGTCTTCAGTTAAACCCGGAAAGACATGCAAAAGCACCACTGGCAGCAGCCACTGGTAATTGATTTAGAGGAGTTAGTCTTGAAGTCATGCGCCGGTTAAGGCTAAACTGAAAGGACAAGTTTTGGTGACTGCGCTCCTCCAAGCCAGTTACCTCGGTTCAAAGAGTTGGTAGCTCGAGAACCTTCGAAAAACCGCCCTGCAAGGCGGTTTTTTCGTTTTCAGAGCAAGAGATTACGCGCAGACCAAAACGATCTCAAGAAGATCATCTTATTAAGGGGTCTGACGCTCAGTGGAACGAAAACTCACGTTAAGGGATTTTGGTCATGAGATTATCAAAAAGGATCTTCACCTAGATCCTTTTAAATTAAAAATGAAGTTTTAAATCAATCTAAAGTATATATGAGTAAACTTGGTCTGACAGTTACCAATGCTTAATCAGTGAGGCACCTATCTCAGCAATCTGTCTATTTCGTTCATCCATAGTTGCCTGACTCCCCGTCGTGTAGATAACTACGATACGGGAGGGCTTACCATCTGGCCCCAGTGCTGCAATGATACCGCAACCCACGCTCACCGGCTCCAGATTTATCCAGCAATAAACCAGCCAGCCGGAAGGGCCGAGCGCCAAGTGGTCCTGCGACTTTACTCACCTCCATCCAGTCTATTCCATGGTGTTGCCTGACGTCTAAGAAACCATTATTATCATGACATTAACCTATAAAAATAGGCGTATCACGAGGCAGAATTTCAGAATAAAAAAAATCCTTAGCTTTCGCTAAGGATGATTTGCTGGAATTCGCGGCCGCTTCTAGAGTTGACAGCTAGCTCAGTCCTAGGGACTATGCTAGCTACTAGAGAACTTTTCGGATCAAGCTATGAAGGACAAAGAGGGAACTAAACACTTTCTAGAGAAAGAGGAGAAATACTAGATGGGTCAAAGTAGCGATGAAGCCAACGCTCCCGTTGCAGGGCAGTTTGCGCTTCCCTGAGTGCCACCTTTGGCTTAGGGGATCGCGTACGCAAGAAATCTGGTGCCGCTTGGCAGGGTCAAGTCGTCGGTTGGTATTCACAAAACTCACTCCTGAAGGCTATGCGGTCGAGTCAATCCCACCCAGGCTCAGTGCAAATTTATCCTGTGGCTGCACTTGAACGTGTGGCCTAATAACTCGGTACCAAATTCCAGAAAAGAACCTGCGGAAGGGGGGCCTTTTTTCGTTTTGGTCCGCATCCACCTGTGCGGACCTCGGTACCAAATTCCAGAAAAGAGACGCTTTCGAGCGTCTTTTTGGCTTGGTCCATCGAGTTGGCGCGCTTAGACCCTACGTTTTTTCTCTCGTTGGAAGAAGGAAACGGAAAAGTAAATACTAGAGTCACACAGGACTACTAGATGATGCAAACCGTTTTAGCGAAAATCGTCGCAGACAAGGCGATTTGGGTAGAAGCCCGCAAACAGCAGCAACCGCTGGCCAGTTTTCAGAATGAGGTTCAGCCGAGCACGCGACATTTTTATGATGCGCTACAGGGTGCGCGCACGGCGTTTATTCTGGAGTGCAAGAAAGCGTCGCCGTCAAAAGGCGTGATCCGTGATGATTTCGATCCAGCACGCATTGCCGCCATTTATAAACATTACGCTTCGGCAATTTCGGTGCTGACTGATGAGAAATATTTTCAGGGGAGCTTTAATTTCCTCCCCATCGTCAGCCAAATCGCCCCGCAGCCGATTTTATGTAAAGACTTCATTATCAACCCTTGCCAGATCTATCTGGCGCGCTATTACCAGGCCGATGCCTGCTTATTAATGCTTTCAGTACTGGATGACGACCAATATCGCCAGCTTGCCGCCGTCGCTCACAGTCTGGAGATGGGGGTGCTGACCGAAGTCAGTAATGAAGAGGAACAGGAGCGCGCCATTGCCTTCGGGAGCAAAGGTCGTTGGCATCAACAACCGCGATCTGCGTGATTTGTCGATTGATCTCAACCGTACCCGCGAGCTTGCGCCGAAACTGGGCACAACGTGACGGTAATCAGCGAATCCGGCATCAATACTTACGCTCAGGTGCGCGAGTTAAGCCACTTCGCTAACGGTTTTCTGATTGGTTCGGCGTTGATGGCCCATGACGATTTGCACGCCGCCGTGCGCCGGGTGTTGCTGGGTGAGAATAAATTTATGTGGCCTGACGCGTGGGCAAGATGCTAAAGCAGCTTATGACGCGGGCGCGATTTACGGTGGGTTGATTTTTGTTGCGACATCACCGCGTTGCGTCAACGTTGAACAGGCGCAGGAAGTGATGGCTGCGGCACCGTTGCAGTATGTTGGCGTGTTCCGCAATCACGATATTGCCGATGTGGTGGACAAAGCTAAGGTGTTATCGCTGGCGGCAGTGCAACTGCATGGTAATGAAGAACAGCTGTATATCGATACGCTGCGTGAAGCTCTGCCAGCACATGTTGCCATCTGGAAAGCATTAAGCGTCGGTGAAACGCTGCCCGCCCGCGAGTTTCAGCACGTTAGTAAATATCTTTAGACAACGGCCAGGGTGGAAGCAGGGCAACGTTTTGACTGGTCACTATTAAATGGTGAATCGCTCGGCAACATTTCTGCTGGCGGGGGGCTTAGGCGCAGATAACTGCGTGGAAGCGGCGCAAAACCGGCTGCGCCGGACTTGATTTTAATTCTGCTGTAGAGTCGCAACCGGGCATCAAAGACGCACGTCTTTTGGCCTCGGTTTTCCAGACGCTGCGCGCATATTAATAACTCGGTACCAAAGACGAACAATAAGACGCTGAAAAGCGTCTTTTTTCGTTTTGGTCCTTTGAAGTTTAGGGGATAGTCCAATTATTGAAGGCCTCCCTAACGGGGGGCCTTTTTTTGTTTCTGGTCTCCCTACTAGTAGCGGCCGCTGCAGTCCGGCAAAAAAGGGCAAGGTGTCACCACCCTGCCCTTTTCTTAAAACCGAAAAGATTACTTCGCGTTATGCAGGCTTCCTCGCTCACTGACTCGCTGCGCTCGGTCGTTCGGCTGCGGCGAGCGGTATCAGCTCACTCAAAGGCGGTAATTTACCAATGCTTAATCAGTGAGGCACCTATCTCAGCAATCTGTCTATTTCGTTCATCCATAGTTGCCTGACTCCCCGTCGTGTAGATAACTACGATACGGGAGGGCTTACCATCTGGCCCCAGTGCTGCCGATGATACCGCCGAGACCCACGCTCACCGGCTCCAGATTTATCAGCAATAAACCAGCCAGCCGGAAGGGCCGAGCGCGAAGTGGTCCTGCAACTTTATCCGCCTCCATCCAGTCTATTAATTGTTGCCGGGAAGCTAGAGTAAGTAGTTCGCCAGTTAATAGTTTGCGCAACGTTGTTGCCATTGCTACAGGCATCGTGGTGTCACGCTCGTCGTTTGGTATGGCTTCATTCAGCTCCGGTTCCCAACGATCAAGGCGAGTTACATGATCCCCCATGTTGTGCAAAAAAGCGGTTAGCTCCTTCGGTCCTCCGATCGTTGTCAGAAGTAAGTTGGCCGCAGTGTTATCACTCATGGTTATGGCAGCACTGCATAATTCTCTTACTGTCATGCCATCCGTAAGATGCTTTTCTGTAGCTGGTGAGTACTCAACCAAGTCATTCTGAGAATAGTGTATGCGGCGACCGAGTTGCTCTTGCCCGGCGTCAATACGGTGATACCGCGCCACATAGCAGAACTTTAAAAGTGCTCATCATTGGAAAACGTTCTTCGGGGCGAAAACTCTGGGTACCGCTGTTGAGATCCAGTTCGATGTAACCCACTCGTGCACCCAACTGATCTTCAGCATCTTTTACTTTCACCAGCGTTTCTGGGTGAGCAAAAACAGGAAGGCAAAATGCCGCAAAAAAGGGAATAAGGGCAACACACGGAAATGTTGAATACTCATACTCTTCCTTTTTCAATATTATTGAAGCATTTATCAGGGTTATTGTCTCATGAGCGGATACATATTTGAATGTATTTAGATCACGCATATT
+
FFJJJJJJIJIHFHJJHDDDD@@AJGEJDECFGEG==<:;;=JHJ@@@@JJJJIDFDBBFJD<:8;88:A9888:>BBBBB;:::DEJJJJJJJJJGJJIHHJFGJJFF?=<<73166AIHGEHB0+))(&%$$%$$$(5=6@F?EEIGJJJJJJIFDGHIJJIG87611/*/0/*+10*(((3A@JJJFJHGGEEEFJJIIHJIHDCJHJJGJIJJJJJEIIF=4136<<8803.-(,'&&%%%%&'+++*(%&',223101/0/-.--0/0//8;>=;030+/*6678FE7789/,-A<>@C455HFFEIFFCA@)(()@CABGJFECDDEGGIGIJJJ?<<==:;;?GJBCDHHJEFEBCCDCJJHJJJH9333:9:9/1952125538ABEHHFD@@=1/+*-'*)**+31.*./(,,+--+)%&&&&'+)))7;=:>GDAAAJJHJGFJHJFCB@A=@@@D>==+++/?BDHJJJGJFJJJJJJJJFIEEEHJJHIJJJJJJIJJJHIJHJJHEDIFIJJJJCB>/++4/<?DGJJHJJJFHJJJJFJJHGHHJJJFJIJHJJJFJHJJJHJJJIJJJGIHFEGCJJJJJJJGJJJJJGJJJJHJIJJJGJJ;::954.-+-055=DEGFJHJIH....?@=88GCEHJJJFGHFJGJ>===@FEE:98+%&&'30001299+&&&)4/&1480...77985,*))()&%%%'%')(,-,36;<<@CJEJI888DCC;:800)*9;EJJIIGIFFJJHJJJJGIIJJJJJJGJJIHJJJJHGJJHJIHHJJJJJJJJJJHJJJHJHHJJJBGGGJJJJJA@AAJJHJGJJJGIJJJHFJIJJHJJJJJGHJJJJHJJFFFJIIFGJJIDA<BJ<;:90(&'(:89=@:<@BFIJIJHJJJDJGJDBHJEFC@666D@;;9?H=;4458@@>HFEEHFJ??>?HCAAA111@<:788754.-452644@8:BBBGGEECGHJJBABBFAAA>>>>EFFHEDAAHJCDEDEHGJCGCJFHHE?>@AB>>=776689/-,,12;@:779983),-./++.''CCEJHIGJHHEEEGJEECGDHIJIJJJJIGEJEJHGIEEEDCDACCIFEFFHEFEGFGHFFDJHHIFHIJFIJDDBCCDJ0000JIEIEEADDFHFDCCJD=<==CEDEDCFFGB>??BFGCCDECEDEJHJFFGB@?>CBAEC>??@BA@CEFJEFB9883-**2:JAA=AG>>?>GBAA@BCDF@<777?>>::<7887>=44+(()))*))..26??A@@JHC@;::-)12.((5211///58++,,+**'''*5:;?>6212533+'(-=CGEEDJHD0///60,*''&&''-.)4:;<?DBGEEDADAC:998.'&&%&%&&'((&&'.59=>A@BEECDCGDEDCDEDCCAABCG8)))AJDC?@CEA???CFE@@@BJGEHJ@BC5545<13?DDGGGFJ@;88<<>>@A<>>=;97657++++:/))).5>@FA=?;;<=54437;89DHEEDFFFGGGJEEJIIJFIIJ5555F>??AC9854670..**)&(1/05898766721112910/)'('('&&(***,+*)')&&(+))))1('',.05A@=GEECDEDDFDCD;99=333;A=;;:JFEIBB@@CDDCICCCCEGGJGDBBBD=<@AJEAA@A>=;:850025<<;<@FHDJIJJH==>BJFE>GJFJJDB?>??EEB=3/--.+,,-JGJGFFJFFJJJGGJJJA><>@98767720//-.-'&&&'(/6500:;=CDGJJHJGJJJGJ;;8/***-'%&&6CC:=<B;JJFJHHJHJJJFHFJHDC><==@DGEIJJEGDDFGB@????@>>BEJEH332222JJIJHHGHDHB<31,,,(**&$%'%&$&'*'*26/+(('+-,00.//4;=<>@>>;<<<EFB@==?>?<9868<?;<DB<@@AFEBC?@@AFJJJHJJJFJJGJJE@?@A=<;<.;:7)'%%%%'()**/'%$$&($$%%&&&*+(*&&&&&%%$(+,+6>?DBB@???6=<<?;/*)().*(&$&*(('&&'1...-.0014?F@@::;9@?99900/30//<DFIIJJEFHJJJJJHJJJJJ>>>>HGJGJGJIIHJHFHFJJIHJICCEEJIHAA==>?9554488@@JDFICDEDDCC>FJ?<;=@GIJGFFJD@@EJGIGJIFEHJIIHIGJJJIJFFGJGIJDJHEFFDFIJJGFJJJBDDJJHJGIEEFJECDEFJEACDFHFA@@CBCACA0///BBDB@>/...64>FFJJJJIJD0/..GJJJGIFHJJJFJJJGGJFGJGJJHJJIJJJJJIJJJJGHJIJJJIJJJJIJJJGJJJJIGJHFJIJJGFF>;69<HJDB>DFDJJJJJJJ=:A>?DD@B5444=AAACEGJFHHJJJJJJJJIICAADIHGJJGH<<921///30''''577('''3337:1122IFHHFHFFJGJIJHHJJHJHEJJJJJFA>>)B=5JEA>>>HD@?>;;;:.'('''')(''()5BEGJJJIFJJGFFHHGHGJJGJGJH))))ID;<<;</,,2331))))>?ABFJJFDEDJJJJJJJJJJJJJJJJJJJJJEF=-,,,3)()&&((@B@000288-,---))+2=BDF9999;<==CBEA@>>==<;==B98>@???AJJJHJJJJJIJJHIJ>@JJJJIJGEFFFHJJD1.--&&#$'-46>AAA@>??@JJG3333CBCBHGGGCC8<4332?>???A@BBJJJJFEFJJJJHJGJJFGIJJHJJHEEFJIJJGJJFJJHJJGGFIJGGHHGHEJDFEEFGJHIJJGJJJEJGJDJ>=>>HIJIJJJHJHGGJJGJIJ743110.--))&')012:>CFJJFJHJHJHJGIJIIJJHJJJJIJGGDCB>EIHGJJGJJGIJGGEJJHJJIGJHJJJJJEJJJJJJJJJ@@@?JHEFFEHJJIJFGGFFJJIJGIJJJJEJJJJ9:>>GHFJEHEFDEJG?@ACH=<<=DDJJJC@@;3./9FIGJFCHDJ4444JHJJHHGJJJJJGJFJJFHFJGGHIJGJJFDHJGJJGHJJJGGGJJJJIEBD@?<<;9:9?HDDDDJHCIIJGJJJJIJJJJJGJHEFGEIGEHFHJJJJJJJGJGJJIJGJJJHJJHJJJJJJHJGGJJJIJEDGFJGHHI75558=>A:**)*/1.*./01300+**/-&&&''00+%%'&&(*++')(,1889<BJIJGJJHJB>-+&&+(&'*+;5555==>EDHGJJHJJGFJCB?977568<6666:111+))),22.,..062150135?9?JC=<8667=DDCEBFDEDDA?>>B??H6540(&%%&)8;BAECGIDBA@8?@BBC?=A>JEJHFJJJHJIJJFDEEJGJHJIHIGJJ?JJJJIGJJJGJIJGJFGJJG;<;<GJEGCDFJB@7EFJDEEB===BEDECBBBDGJJJJJEFJCJJJFJJFFBADDGCFJJFJHEDFEIHJHHGHGIHIJEJ@3))6>JCAA==<=B=>>=<<>@GDIGGJFFFFIJJJIIIHJGHEIGGJIJJHJGIBA;<332/.38=?BD@EEIFHEEJGJHIJFIGHDCBCEDEJIGHICHJCCAABJJE555JJHEIIJBCBBEFHJFFFBBDCCCGE7<8;843/'2EJB6357;JJIFEA>>1)---,4,3)%$$%%+5,-8>;;<3---+,66.))019////4421//068;<AGHCCD@@@?FGDHICB@==>>BBBFHHJJHGIJJFIJIJJJJIJJJJJIJJFFDDJJJHFIJFFHCJFD888.--.<<>@@EJCD@>BADJJF80=<004**+,@GBC?=@?>IEEDJFFHJJHJIHHGFICJJFGFJFGFCDFGEEAC==>A@?=</..25922/'(()0/****/.'&)00.,'&()336=CAC@AHIJIJHJJJJJEGG100,++,4('''')()07??JFC<;54.**,'''JGJJJJJFJIJJJIJJJJHGCCHA??:=A@><;99;:AADGJ@EE<:44448JFDE@>>@CC;::0+***+--3EJJJJFHJJHJJHJJJJHJJJJJJJJJFJJJIJJGHHGJIJHJJJJEJJJJJJJJHJJJIFJJJIFJHJJJJGG?FEEJJJJHGHJFHEHJCDE2222@?@@EHDFFFDGCDBDCBA<@?>;;<FBGDEGIJJJIGJ>?=?<:2222=E>BGJJGJFA32214445;1,,-8@DC=>@@5555@@?BAAJJHJJFBC@BCDJFFFEGHJJJJJGJHHEFC>==?A:9::FHHHFFGIIF7778?D324533B@AHJJEJB*****10**++-0778?@@CGFEJJJGIF??>>>?EJJJEJGHJGIGGCFDJEJIJGJJ>;<=@A4****,,(**()'%$$$%'2235FCJGJIJIHFIJJJJJJJJGJIJFJIIIJJJJJJJJFIJJJHDEGJJHECFJJCCCIHJI;90/,-,++((+/30--*,-51///403344834=CFCDEDDCDJJJJJIIJHJJHFC<22JJIJJGFGCCHDFIJHHFJJDJJIIJGEDB=9999@@=JJDDGJDFJDFCDHJJGHHGJFHJJEFB?8?73*(((4*666231255BCJJJGIA@AAHDJ>@JHGJJIHEHFJJJJJJIJIJJIJJJHJJJGFJJHJHHJJGJHHJJED:888BGEJJEEGDJJHFJFJGIFIHHJEECFE=<=?==11,,((&
@Glass_T7V_8_D3_12_5_12
CTAGCTACTAGAGAACTTTTCGGAATCAAGCTATGAAGGACGCAAAGAGAAGAGGGAACTAAACACTTTCTAGAGAAAGAGGAGAAATACTAAGATGGGTCAAAGTAGCGATGAAGCCAACGCTCCCGTTGCAGGGCAGTTTGCGCTTCCCTGAGTGCCACCTTTGGCTTAGGGGATCGCGTACGCAAGAAAATATGGTGCCACTTGGCCAGGTAGAGTCATTCGTGGTATTGCACAAAACTCACTCCTGAAGGCTATGCGGTCGAGTCCGAATCCCACCCAGGCTCAGTGCAAATTTATCCTGTGGCTGCACTTGAACGTGTGGCCTAATAACTCGGTACCAAATTCCAGAAAAGAGGCCTCCCGAAAGGGAGCCTGTCGTTTTCGTGCCGCATTGCCCTATTGCGGACCTCGGTACCAAATTCCAGAAAAGAGACGCTTTCGAGCGTCTTTTCATTTTGGCTGATCGAGTGGCGCGCTTGAGTTCCTCGTTTTCTCTCGTTGGAAGAAGAAGAAACGAGAAACTAAATACTAGAGTCACACAGGACTACTAGATGATGCAAACCGTTTTAGCGAAAATCATAAGAACAAGGCGATTTGGGTAGAAGCCCGCAAACAGCAGCAACCGCTGGCCAGTTTTCAGAATGAGGTTCAGCCGAGCACGCGACATTTTTATGATGCGCTACAGGGTGCGCGCACGGCGTTTATTCTGGAGTGCAAGAAAGCGTAGCCATCAAAAGGCGTGATCCGTGATGATTTCGATCCAGCACGCATTGCCGCCATTTTATAGAACGTTTACGCTTCGGCAATTTCGGTGCTGACTGATGAGAAATATTTTCAGGGGAGCTTTAATTTCCTGCCCCATCGTCAGCCAAATCGCCCCGCAGCCGATTTTATGTAAAGACTTCATTATCGACCCTTACCAGATCTATCTGGCGCGCTATTACCAGGCCGATGCCTGCTTATTAATGCTTTCAGTACTGGATGACGACCAATATCGCCAGCTTGCCGCCGTCGCTCACAGTCTGGAGATGGGGGTGCTGACCGAAGTCAGTAATGAAGAGGAACAGGAGCGCGCCATTGCATTGGGAGCAAAGGTCGTTGGCATCAACAACCGCGATCTGCGTGATTTGTCGATTGATCTCAACCGTACCGCAAGCTACACGAAACTGGGGCACAACCTGACGGTAATCAGCGAATCCGGCATCAATACTTACGCTCAGGTGCGCGTTAAGCCACTTCGCTAACGGTTTTCTGATTGGTTCGGCGTTGATGGCCCATGACGATTTGCACGCCGCCGTGCGCCGGGTGTTGCTGGGTGAGAATAAAGTATGTGGCCTAACACATCGGCGAGATTGCTAAAGCAGCTTATGACGCGGGCGCGATTTACGGTGGGTTGATTTTTGTTGCGACATCACCGCGTTGCGTCAACGTTGAACAGGCGCAGGAAGTGATGGCTGCGGCACCGTTAAGTGTGGCGTGTTCCGCAATCACGATATTGCCGATGCGGTGGACGAAAGCTAAGGTGTTATCGCTGGCGGCAGTGCAACTGCATGGTAATGAAGAACAGCTGTATATCGATACGCTGCGTGAAGCTCTGCCAGCACATGTTGCCATCTGGAAAGCATTAAGCGTCGGTGAAACCCTGCCCACCCGCGAGTTTCAGCACGTTGATAAATATGTTTTAGACAACGGCCAGGGTGGAAGCGGGCAACGTTTTGACTGGTCACTATTAAAATGGTCAATCGCTTGGCAACGTTCTGCTGGCGGGGGCTTAGGCGCAGATAACTGCGTGGAAGCGGCACAAACCGGCTGCGCCGGACTTGATTTAATTCTGCTGTAGAGTCGCAACCGGGCATCAAAGACGCACGTCTTTTGGCCTCGGTTTTCCAGACGCTGCGCGCATATTAATAACTCGGTACCAAAGACGAACAATAAGACGCTGAAAAGCGTCTTTTTTCGTTTTGGTCCTTTGAAGTTTAGGGGATAGTCCAATTATTGAAGGCCTCCCTAACGGGGGGCCTTTTTTGTTTCTGGTCTCCCTACTAGTAGCGGCCGCTGCAGTCCGGCAAAAAAGGGCAAGGTGTCACCACCCTGCCCTTTTTCTTTAAAACCGAAAAGATTACTTCGCGTTATGCAGGCTTCCTCGCTCACTGACTCGCTGCGCTCGGTCGTTCGGCTGCGGCGAGCGGTATCAGCTCACTCAAAGGCGGTAATTTACCAATGCTTAATCGTGAGGCACCTATCTCAGCGATCTGTCTATTTCGTTCATCCATAGTTGCCTGACTCCCCGTCGTGTAGATAACTACGATACGGGAGGGCTTACCATCTGGCCCCAGTGCTGCAATGATACCGCGAGACCCACGCTCACCGGCTCCAGATTTATCAGCAATAAACCAGCCAGCCGGAAGGGCCGAGCGCGAAAGTGGTCCTGCAACTTTATCCGCCTCCATCCAGTCTATTAATTGTTGCCGGGAAGCTAGAGTAAGTAGTTCGCCAGTTAATAGTTTGCGCAACGTTGTTGCCATTGCTACAGGCATCGTGGTGTCACGCTCGTCGTTTGGTATGGCTTCATTCAGCTCCGGTTCCCAACGATCAAGGCGAGTTACATGATCCCCATGTTGTGCAAAAAAGCGGTTAGCTCCTTCGGTCCTCCGATCGTTGTCAGAAGTAAGTTGGCCGCAGTGTTATCACTCATGGTTATGGCAGCACTGCATAATTCTCTTACTGTCATGCCATCCGTAAGATGCTTTTCTGTGACTGGTGAGTACTCAACCAAGTCATTCTGAGAATAGTGTATGCGGCGACCGAGTTGCTCTTGCCCGGCGTCAATACGGGATAATACCGCGCCACATAGCAGAACTTTAAAAGTGCTCATCATTGGAAAACGTTCTTTGGGGCGAAAACTCTCAAGGATCTTACCGCTGTTGAGATCCAGTTTCGATGTAACCCACTCGTGCACCCGACTGATCTTCAGCATCTTTTTTCTTCACCAGCGTTTCTCGGTAAGCAGAAAACAGGAAGGCAAAATGCCGCAAAAAAGGGAATAAGGGCGACACGGAAATGTTGAATACTCATACTCTTCCTTTTTCAATATTATTGAAGCATTTATCAGGGTTATTGTCTCATAAGCGGTACATTATTTTGAATGTATTTAGATCACGCATCTTCCCGACAACGCAGACCGTTCCGTGGCAAAGCAAAAGTTCGAAAATCACCAACTGGTCCACCTACAACAAAGCTCTCATCAACCGTGGCTCCCTCACTTTCTGGCTGGATGATGGGGCGATTCAGGCCTGGTATGAGTCGCGCAACACCTTCTTCACGAGGCAGACCTCAGCGCTAGCGGAGTGTATACTGGCTTACTATGTTGGCACTGATGAGGGTGTCAGTGAAGTGCTTCATGTGGCAGGAAAAAAGGCTGCACCGGTGCGTCAGCAGAATATGTGATACAGGATATATTCCGCTTCCTCGCTCACTGACTCGCTACGCTCGGTCGTTCGACTGCGGCGAGCGGAAATGGCTTACGAACGGGGCGGAGATTTCCTGGAAGATGCCAGGAAGATACTTAACAGGGAAGTGAGAGGGCCGCGGCAAAGCCGTTTTTCCATAGGCTCCGCCCCCTGACGAGCGTCACGAAATCTGACGCTCAAATCAGTGGTGGCGAAACCCGACAGGACTATAAAGATACCAGGCGTTTCCCCTGGCGGCTCCCTCGTGCGCTCTCCTGTTCCTGCCTTTTGCGTTACCGGTGTCATTCCGCTGTTATGGCCGCGTTTGTCTCATTCCACGCCTGACACTCAGTTCCGGGTAGGCAGTTCGCTCCAAGCTGGACTGTATGCACGAACCCCGGTTCAGTCCGGTTCCGCTGCGCCTTATCCGGTAACTATCGTCTTGAGTCCAACCCGGAAAGACATGCAAAAGCACCACTGGCAGCAGCCACTGGTAATTGATTTAGAGGAGTTAGTCTTGAAGTCATGCGCCGGTTAAGGCTAAACTGAAAGGACAAGTTTTGGTGACTGCGCTCCTCCAAGCCAGTTACCTCGGTTCAAAGAGTTGGTAGCTCAGAGAACCTTCGAAAAACCGCCCTGCAAGGCGGTTTTTTCGTTTTCAGAGCAAGAGATTACGCGCAGACCAAAACAATACAAGAGAATCATCTTATTAAGGGGTCTGACGCTCAGTGAATGAAAGCCGCATTTAAGGGATTTTGGTCATGAGATTATCAAAAAGGATCTTCACCTAGATCCTTTTAAATTAAAAATGAAGTTTTAAATCAATCTAAAGTATATATGAGTAAACTTGGTCTGACAGTTACCAATGCTTAATCAGTGAGGCACCTATCTCAGCGATCTGTCTATTTCGTTCATCCATAGTTGCCTGACTCCCGTCGTGTAGATAACTACGATACGGGAGGACTACCATCTGGCCCCAGTGCTGCAATGATACCGCGAGACCCACGCTCACCGGCTCCAGATTTATCAGCAATAAACCAGCCAGCCGGAAGGGCCGAGCGCAGAAGTGGTCCTGCAACTTTATCCGCCTCCATCCAGTCTATTCCATGGTGCCACCTGACGTCTAAGAAACCATTATTATCATGACATTAACCTATAAAAATAGGCGTATCACGAGGCAGAATTTCAGATAAAAAAAATCCTTAGCTTTCGCTAAGGATGATTTGGAATTCGCGGCCGCTTCTAGAGTTGACAGCTAGCTCGGTGATGA
+
;;1,,5(''''((5:868423,*('('((*+77;:;BGJJJ++++:9875:6<:;?B=;8+++-*))).'(')('(577<=:681,++&%$#$$&((/113334@A;;=AEDBABDBB@?@CDI::<4DFEJFHJJHJFGFFDFGFE:24:;@AHGJFE:::;C5/77CH:99;EC99332344:=50.-*,*,&'%&.,**)*/123=.,7:./.-,..)''%%%%&.((((;EGDFIJJJHJJJJGGHJIJJJGJHIJJHJFDA>?>?=@A@CC=9CCBJHGJH@?FJGHJJJJJJJJJJJIJJJJJIJHCCCJHIHGGJJC<97733;8887*(''(()&&,/7(94;7BBIJIJD@AD;:2/--/./,*&%%%''&'+26A+++-1.-.)''&)))''$$$%,./*+-5578<=BCGJGC;:88<BHJFJIJJDDIGIC5555445..+++,,,,7(((('&&(.346CGJJE??>>--,-7275229>JJJJGEFDDFFHIJIJFA>:700?89667;887...;0+*+200168>@?=76<AC@??:9999BBJECBBDJFFFEHFHJIGHIFJ?))&&&%%$$%%&2899951111?>>?;;BCEHDEHHIJJFGJIHJJDDDA@@@9983>:.,,..89BABJJ<:::FA==>CAEJDEFAFDCHJJ@888EJJJJJGDDDBHHJGEBEHHBACFJJJJJJHJJJJJJJJC>>BA@8412))*)((()?DJIIJGGJEIJI=JBCGABDA=.,,-3GDFJEJJGGJF???<=60//2:,*)((*+,((((178=;6234>?>@HDCDJJIEGJJFIJJBGIJFJJJE>>?9889>JJ=;>>=7;;;<633-,,,02=4321444GIJHJJEEDIFFJIJJIJIDDD?=?@AJGCJA>=><;<JJHGDDHJ@FJ=?JCCBABD?BFFJJFJFIJJJIJIEJGIJJJHJJIFJHEEJJ>GD<=@ACGEJIHFFJJHJHJDIJJGJJGJJGHFF<<;***+/*)((('%%%CCHJJJJJJJJHJJEJEFJGJJJJIIFDFHCHDHJ@:9:;=>;@C5=8<;@0**+*D?>?=AFDBB>?00.-./61(((1/:=?=>?BECEGJIIJ==>=@DBEFJIJHIGJJJFJJJ4377<BB@::)))*))).-)&+'%%')'()*../43633344()''+'&$#'667&&&(((-('''.FFGJGJJGEJFFJJCJJJE?9::9=<87,))++;CGDDDCFJHIJJJDECEJJ<222ACGJGHG@@BJCFGGJDEEEJ>=8898777BEGFJFJFEHJCDDFHGCGIJJJ@A@@I@@65))**6421101////00222)))),)(((,-3333:632777JJFIJJHJJJ@@BJFEDC>A?--/..-/99<@?>>FFEDEGFJJFJGJJJJHJIAB;;;5555DACCGFFJFJJJJJJHHHGJ=>5123//093*)*+'&&)-6*''.(('$$)))?BHHEFJI@JDCBBFCBJFIFI@B@//.-&&&(011)&&'(1+,+2>@JBED?@4))**--::<37679@??@BD>>+(+ABA?EEJIGFHJGJJFJHJFGJJIJJJJJJJIGGIECAAAB>=501@@A??@@CHIJGDIIJJJHJJGFJIHJJFJJB>>?AJGJJA@@6650(((+---.-@AB<DCHDJIJHFIJFHHJJIDBBEDAAAC@E@:9856558154257855;?JJFJIHJJC@??==>?A??;:969;@A@>?=>??CHFDHEJGJJJJJJJJJCB?>>?4BJFBAA>BACFFBCDIGFJJJJEJJJHHJJJJFJJ@@@ADCCDJJJED@6877>/++5<<<?@HGJJHIHC=<=BEGB?@JJIFJGJGDIHFJJJGGIJFJH@>>FA::;;G410/1;;00.2778CFIEHJDGGGJJIFJFJJJJJDFGHHEGJEGGEEGFFIFHHJIFHFIJHFJJJJIEDC?EB:FG0--.;=.../3+59,7:@@A>966JJJIJHJJIJGJJJHFIGJEEEEF:::@?@FHJJJJ>=65;EGJC>=CDCJ<<<>HIGBCDJE<;;;<<;@ADACBEJ;;==@FGH<==FJJJCIJ=<666753333..-8848:05654>+++/'12@HEGIJJJHJFIHJJIAFJEEJJJIFIJGJIJJIJJGGJD>=@@JJJJGJHIJJGJGGHJIJHJHJJJHJJEJFJJDH?>=>JB@@??@::::IFHJJJJJJGJHJJJJJ===;BCFB@@3'''9=<@67679:97559:5555;:8338++++=?>=BCEHJJJJJJHGEJFGC@:8;:985112IEGEHJJJJHJGJEIJGDGH96.,/4-.988;;GHJHJJJJJIHJJJJGIGIJGJJFJJJFGJJJJGJJJJJIJJJJDHGFEHFFFCJ)(()9:=BJJHFEEFFBACC@A<CDBE?:111312((((,999??>>>?GIJJJJGDD?6BAE@=/JDIJJJIFJJJHHIJHJJGIHEHHIJJHJCDCCJHHEC;:;;BAABA?EGJJJFGJJJIJJJJJJJJJJJJIJJHJIJGH>=<=CBJJIEGCDCJJHJJIJJFJJHJHJJJIIJGFHFJJIJHJIGJJHHJJJFJJJJJJD>>>>IJFHJJJEJGCE998:968;FFACDHFE@@ECFIE;99006:;;;=<=>0,,9:64.03324656:AF@7667EJHHGJJGJHJIIGGGJFJHJJJJJJJJJJHJGIIJJJJIHJHIJIGGJDJFHIEJJHHIJFEGJBAA@GH?JEJJJJJJJJJIJEGJCEDDCGJF::<76446>AHIFIJJGJJED<88?<:?CEFHFGHJHFGEEFFCHIJJJJIFGFFHG@==<@G91112767FDFJJJFJIJIFFJJJJEFDCF@BB:;;@=GJJFJIJIIJHHHIIJJIJJJJ7774@?*&((EF=89BH@>431134446A@<78B<ACDGD=:3228J>A>6+'))))--1023/11../6999C?+***BBJEFB5?EJED:875483-,-.11114001+*(*,*++,,+,(''*0;<EDJGHHJDHJJJJHCCDA;36@@HEDFIIFFGGJHJIJHJHDDJEJGGB>4-.6987112@?@>>9/4472233:<>D?@>@JJJJJHJJFJJJGJJJGGJIGCBE>;;;@;99;00--.-,,+)+/3389;DHCA?/.,,-.8878<=AA@4A>6IDBAAAGHE@=<EEE?=9:EJJJJHJGJGJJIFD?9445FFJJJJGJJJJIGJJJFIGJJJJHJJFJJJJDGJJHHJJJHJIJJH>>A=<AJJJJJJECIIDEDBHJI666JI?===5.-12AJIJH<;3110.)&&&*FEJIJJGEFICJHHIJHJJCD:::81//0:;=<>33>989:<>9::6:;;JJFJGJEJ74443333AA@FDDJJJJIIGIJJJJJJJHGHECDC98869984;BJGFHJJIIJIJJJJJIDBBCIJJJJJJIIJJFJGJJHFJJJJJIIF=5+;:?ADGJGJJJIJGJJJHHJJJHJDDG>>><B<<=F@@@AHJJJG766632.)))*+*+;67?BEF>>>HHJED?:511118=CEB@877=>>?>?@<=:9753*-JFEGFEJJFAAAAGFJFECGFGG???@EJA@A>?@?B:CJDEBBDC@A<A>>>4()++++,+++A@DIIFJJJJGAAA??>=<9779:ACBA<988CB@@?BCBEJHHDFJJJHJJJJHHGGJB<?12023@BB@B4/--++++..<AGFJJJJFHCFEJ?F=EG@7?9/(''&(&*(%%*((&%&&)*+05<>=;;CBDEEB<=D)'''(78<<:;<=5322:=HJGIHHJJHJJGFGIEGJHJJGJFFDJEIDJHGJIFFJJGJJHJJFJ7776>?:3)%'('(('(*)((&((1BFDFDDBJ@DJEJJJJJJHIJJJJJJJJJJJJJJHJJIFGIJJIJJFJIIJHJJJJ>???DFEDJJJJHJJJCBBAEIFHIIHEJHFBEBBGHJJHJJJJJJJGJJFJJJJJJJJJJJJJJJIJGHJJJJ?CBAGJHHJJJJJJJJJJJFFGGJHJJJJEGHGJEFJHIJHIJJJHGIIJA<<<A@><-*+3+)))'(*(')+,-17-.68=FGFFIJJHFHJIIJJGDCD>@;@@8678CHB??:;C778<<>CB>AABACJJJJIFJHIC310,+++.---601A;>ECDED>BJFJGGHJJJJJJH@@;92()''%%**''%%%%(()-----642---?EDJFDEDHDEJ?544GIJEBA;:9(++,.'''''65>CEA@BDHCGJJGEEEGFJJJJJIJJJJJGJIGGHJJJJJIDG....2HHJJG;;;<JHIG@?>?EFFEGJJIHJEHJJJJJEDDJJJFIJJJIGIHEG+***A>?==?DJG;:878>?BDCJFIGG6854+*%%%(*(115DEGGEB@?CFJJC?<=FG?C12--/,,,-/054423;<FCDEDIJIJJJFHCCFDG@:9)))7;<GCCACCBIJGJJIJJGJJJJHFFJAA@AFJHHJJJJJJEJDEEDDJJHHJIDHAAAA>@7/(++*&&'(((();;DJJHHIFJGHHFJHJGJJHF@>A<:::<8CJJIJGI<;;=DIGCCDC@@GHJJJJJHJHFGHJJJJGJIHJGJHFIFJEGGJJIFJJJHJJJJHJGGFFHIJJFHJJH7767>;>?CJFEEG?=<G<@A>A<6?BJHHGFCC....1)&&'&)&&'&')('%&((,.6;>CGDFJ@@?A7668.)(''$$$%
@Glass_T7V_8_D3_12_5_13
TGAGGATATATTCCGCTTCCTCGCTCACTGACTCGCTACGCTCGGTCGTTCGACTGCGGCGAGCGGAAATGGCTTACGAACGGGGCGGAGATTTCCTGGAAGATGCCAGGAAGATACTTAACAGGGAAGTGAGAGGGCCGCGGCAAAGCCGTTCCATAGCTACCGCCCCCCTGACAAGCATCACGAAATCTGACGCTCAAATCAGTGGTGGCGAAACCCGACAGGACTATAAAGATACCAGGCGTTTCCCCTGGCGGCTCCCTCGTGCGCTCTCCTGTTCCTGCCTTTCGGTTTACCGGTGTCATTCCGCTGTTATGGCCGCGTTTGTCTCATTCCACGCCTGACACTCAGTTCCGGGTAGGCAGTTCGCTCCAAGCTGGACTGTATGCACGAACCCCCCGTTCAGTCCGACCGCTGCGCCTTATCCGGTAACTATCGTCTTGAGTCCAACCCGGAAAGACATGCAAAAGCACCACTGGCAGCAGCCACTGGTAATTGATTTAGAGGAGTTAGTCTTGAAGTCATGCGCCGGTTAAGGCTAAACTGAAAGGACAAGTTTTGGTGACTGCGCTCCTCCAAGCCAGTTACCTCGGTTCAAAGAGTTGGTAGCTCAGAGAACCTTAGAAAAACCGCCCTGCAAGGCGGTTTTTTCGTTTTCAGAGCAAGAGATTACGCGCAGACCAAAACGATCTCAAGAAGATCATCTTATTAAGGGGTCTGACGCTCAGTGGAACGAAAAATTCACGTTAAGGGATTTTGGTCATGAGATTATCAAAAAGGATCTTTCACCTAGATCCTTTTAAATTAAAAATGAAGTTTTTAAATCAATCTAAAGTATATATGAGTAAACTTGGTCTGACAGTTACCAATGCTTAATCAGTGAGGCACCTATCTCAGCGATCTGTCTATTTCGTTCATCCATAGTTGCCTGACTCCCGTCGTGTAGATAACTACGATACGGGAGGGCTTACCATCTGGCCCCAGTGCTGCAATGATACCGCGAGACCCACGCTCACCGGCTCCAGATTTATCAGCAATAAACCAGCCAGCCGGAAGGGCCGAGCGCAGAAGTGGTCCTGCAACTTTATCCGCCTCCATCCAGTCTATTCCATGGTGCCACCTGACGTCTAAGAAACCATTATTATCATGACATTAACCTATAAAAATAGGCGTATCACGAGGCAGAATTTCAGATAAAAAAAATCCTTAGCTTTCGCTAAGGATGATTTCTGGAATTCGCGGCCGCTTCTAGAGTTGACAGCTAGCTCAGTCCTAGGGACTATGCTAGCTCTAGAGAACTTTTCGGGATCAAGCTATGAAGGACGCAAAGAGGGAACTAAACACTTTACTAGAGAAAGAGGAGAAATACTAGATGGGTCAAAGTAGCGATGAAGCCAACGCTCCCGTTGCAGGGCAGTTTGCGCTTCCCCTGAGTGCCACCTTTGGCTTAGGGAATAGCGTTCGCGGAATTGTCGTAGCTGGCAGGGTCAAGTCGTCGGTTGGTATTGCACAAAACTCACTCCTGAAGGCTATGCGGTCGAGTCCGAATCCCACCCAGGCTCAGTGCAAATTTATCCTGTGGCTGCACTTGAACGTGTGGCCTAATAACTCGGTACCAAATTCCAGAAAAGAGGCCTCCGAAGAGGGGACCTTTTCGTTTTCGTGCCGCATCCACCTGTGCGGACCTCGGTACCAAATTCCAGAAAAGAGACGCTTTCGAGCGTCTTTTTTGGTTCATTGCCATATGAGTGGCGCGCTTAGTTCCTCGTTTTCTCTCGTTGGAAGAAGAAGAAACGAGAAACTAAATACTAGAGTCACACAGGACTACTAGATGATGCAAACCGTTTTAGCGAAAATCGTCGCAGACAAGGCGATTTGGGTAGAAGCCCGCAAACAGCAGCAACCGCTGGCCAGTTTTCAGAATGAGGTTCAGCCGAGCACGCGACATTTTTATGATGCGCTACAGGGTGCGCGCACGGCGTTTATTCTGAAATACCGGGGGCAGAATTCGTCGCCGTCAAAAGGCGTGATCCGTGATGATTTCGATCCAGCACGCATTGCCGCCATTTATAAACATTACGCTTCGGCGATTTCGGTGCTGACTGATGAGAAATATTTTCAGGGGAGCTTTAATTTCCTCCCCATCGTCAGCCAAATCGCCCCGCAGCCGATTTTATGTAAAGACTTCATTATCGACCCTTACCAGATCTATCTGGCGCGCTATTACCAGGCCGATGCCTGCTTATTAATGCTTTCAGTACTGGATGACGACCAATATCGCCAGCTTGCCGCCGTCGCTCACAGTCTGGAGATGGGGGTGCTGACCGAAGTCAGTAATGAAGAGGAACAGGAGCGCGCCATTGCATTGGGAGCAAAGGTCGTTGGCATCAACAACCGCGATCTGCGTGATTTGTCGATTGATCTCAACCGTACCCGCGAGCTTGCGCCGAAACTGGGGCACAACGTGACGGTAATCAGCGAATCCGGCATCAATACTTACGCTCAGGTGCGCGAGTTAAGCCACTTCGCTAACGGTTTTCTGATTGGTTCGGCGTTGATGGCCCATGACGATTTGCACGCCGCCGTGCGCCGGGTGTTGCTGGGTGAGAATAAAGTATGTGGCCTGACGCGTGGGCAAGATGCTAAAGCAGCTTATGACGCGGGCGCGATTTACGGTGGGTTGATTTTTGTTGCGACATCACCGCGTTGCGTGCCGAACGTTGAACAGGCGCAGGAAGTGATGGCTGCGGCACGTTAATATGTTGGCGTGTTCCGCAATCACGATATTGCCGATGTGGTGGACAAAGCTAAGGTGTTATCGCTGGCGGCAGTGCAACTGCATGGTAATGAAGAACAGCTGTATATCGATACGCTGCGTGAAGCTCTGCCAGCACATGTTGCCATCTGGAAAGCGTTAACCGTCACGGTGAAACCCTGCCCGCCCGCGAGTTTCAGCACGTTGATAAATATGTTTTAGACGACGGGCGAGGGTGCGAACGGGCAACGTTTTGACTGGTCACTATTAAATGGTCAATCGCTTGGCAACGTTCTGCTGGCGGGGGGCTTAGGCGCAGATAACTGCGTGGAAGCGGCACAAACCGGCTGCGCCGGACTTGATTTTAATTCTGCTGTAGAGTCGCAACCGGGCATCAAAGACGCACGTCTTTTGGCCTCGGTTTTCCAGACGCTGCGCGCATATTAATAACTCGGTACCAAAGACGAACAATAAGACGCTGAAAAGCGTCTTTTTTCGTTTTGGTCCTTTGAAGTTTAGGGGATAGTCCAATTATTGAAGGCCTCCCTAACGGGGGGCCTTTTTTTGTTTCTGGTCTCCCTACTAGTAGCGGCCGCTGCAGTCCGGCAAAAAAGGGCAAGGTGTCACCACCCTGCCCTTTTCTTTAAAACCGAAAAGATTACTTCGCGTTATGCAGGCTTCCTCGCTCACTGACTCGCTGCGCTCGGTCGTTCGGCTGCGGCGAGCGGTATCAGCTCACTCAAAGGCGGTAATTTACCAATGCTTAATCAGTGAGGCACCTATCTCAGCAATCTGTCTATTTCGTTCATCCATAGTTGCCTGACTCCCCGTCGTGTAGATAACTACGATACGGGAGGGCTTTTTCATCTGGCCCCAGTGCTGCAATGATACCGCGAGACCCACGCTCACCGGCTCCAGATTTATCAGCAATAAACCAGCCAGCCGGAAGGGCCGAGCGCAAGTGGTCCTGCAACTTTATCCGCCTCCATCCAGTCTATTAATTGTTGCCGGGAAGCTAGAGTAAGTAGTTCGCCAGTTAATAGTTTGCGCAACGTTGTTGCCATTGCTACAGGCATCGTGGTGTCACGCTCGTCGTTTGGTATGGCTTCATTCAGCTCCGGTTCCCAACGATCAAGGCGAGTTACATGATCCCCCATGTTGTGCAAAAAAGCGGTTAGCTCCTTTCGGTCCTCCGATCGTTGTCAGAAGTAAGTTGGCCGCAGTGTTATCACTCATGGTTATGGCAGCACTGCATAATTCTCTTACTGTCATGCCATCCGTAAGATGCTTTTCTGTGACTGGTGAGTACTCAACCAAGTCATTCTGAGAATAGTGTATGCGGCGACCGAGTTGCTCTTGCCCGGCGTCAATACGGGATAATACCGCGCCACATAGCAGAACTTTAAAAGTGCTCATCATTGGAAAACGTTCTTCGGGGGCGAAAACTATAAGGATCTTACCGCTGTTGAGATCCAGTTCGATGTAACCCACTCGTGCACCCAACTGATCTTCAGCATCTTTTACTTTCACCAGCGTTTCTGGGTGAGCAAAAACAGGAAGGCAAAATGCCGCAAAAAAGGGAATAAGGGCGACGGAAATGTTGAATACTCATACTCTTCCTTTTTCAATATTATTGAAGCATTTATCAGGGTTATTGTCTCATGAGCGGATACATATTTGAATGTATTTAAATCACGCATCTTCCCGACAACGCAGACCGTTCCGTGGCAAAGCAAAAGTTCAAAATCACCAACTGGTCCACCTACAACAAAGCTCTCATCAACCGTGGCTCCCTCACTTTCTGGCTGGATGATGGGGCGATTCAGGCCTGGTATGAGTCAGCAACACCTTCTTCACGAGGCAGACCTCAGCGCTAGCGGAGTGTATACTGGCTTACTATGTTGGCACTGATGAGGGTGTCAGTGAAGTGCTTCATGTGGCAGGAAAAAAGGCTGCACCGGTGCGTCAGCAGAG
+
+%%%()(*((+,*23:522@<>@BCDJJJJIJJIGEH:8779<99:?>>>GJEIHJJIJHHJJJFFDFJJIJJGIJGA@BH???IGJJHJGHFCCCBHCBCJJJFJ644FJJDEBB??6+39,,,,?HFJ>>>?BCHJIJGGJJJHHJJJ>5,&-,1*(&'(&&&-./04A@779>@CFCJJIJJGJJHIGFJJIGF<;::>AJIJIEJJJJJHJJGJJJIJGJHJJJJIIJJJJJJJJHJJJCJFD:7=99;>I@A<;::@>GEGIIJHJFJHGJJJE;CFIJHHJJJJIJJJJJJJJFJJJJJJJGJJJICCDBHJJJJJHGJJGJJJJDDJJJIFJFHJJJJIGJJJJJJJGGIJFDHFHA@C@CBCJGHGIHJJGJJHHJJJJJJIJGDHGJJJJIA;;0///AEDCJDHIJJECDEEFBCJJJJJJJDCBCJJGIJF@AA@JDJIJBB=<:<6;:54855668JJGIFID;;;JJHJJGIFJ8888@B56:<==FEJEGGJIHGJJJHFJIJBBJGEHHJJJJHIHHIJHGDFJHJFJJICIDFIJJIJJJHJJJJEHJJAAA@DEFJJJGF=DFJJIJGJJJJJ0---1*())<B=<<0BCCA@AD>>DBFIGEHD&&&'7FIC?:<<=.BDHFGJIBC<;;<>?>;:8BIJDEIJJHJGJJJFJJGJGHFJJJJGBCCJJ87766-+)'(*).--;57<@>>;:<ADFJJ??JFJCBCDIHJJJJJJDC<FGA0000<<>GFGHJGHBA/.13<:99321--.---(((.57;;@A=6,'4<=;62225;99:;74/-9/FJJJJFIJHGAHJIBBCG@<;<4444GJHIJJGJHJJJJIJHIIJIJIGHJJJJJIJJJJGHJIFFHEE>7666=JFIJGEFIHGHHJGJJ????JJJDEEJHJA?AAEEEFHJC3211*386?@BA?@DDHCJEFJ>???ADDDCCEJEJJFH>H=7747B>>@@D===@EDGFBCGFJIJGJIIJFGFFFCIEFEACJJHDEDJEFGIHGEGJJHGHGIJJFJJJJHGJJGIJJJJJIJJHHFEGBFEFCHB@AA775,+/,/HJFGJIJJCDCD?6-,***666=8)EIJGIGHHEBCGIGJIGJIJHJJJIIGHCECJJEGEJEHGDDEHEDCECABC>=>>B@AABJ;;::::;;4;<=<:99@CC>>?CIIDIGCFJ0///8-*);@CFIJDFEFIHJJHFEEJJJJJIJH@@A@FFE@@FBGB?==4447<<<92545?CE<568AIHJHDGHICEDBFE??@@?DJ:9850-,,,*..,*9;DC=DD?*(((.010009=;;DEDJFIHBC?<<EABBBEIGEDFIHIJEDHGJJJAAGJIH@CFGFGJJJJJJJJJJH?GCA@???AB99:9;<>EDE=<;??@DH==?6IHJJJEGJJJHFDEEJHFEA?@JJG>?>DGJE>877DD8?AAF>::55.)&&&%)*%%&+*+.--((&&&$%')**?DGIJJIJJJJH?F88>>JJJJIFJHJIJBBBJJJFFHJJJE;;;JJJJFFGE>=<85/19:==<<>IJHHJGJFE>2IBAADCJ?@@JHI@>99;?EJJJJJJJHGJFGJJJHJGJJJGJHJJGHHIFFJHEJJGJ98C<C:>>DEGFJCEFDG<90-,(((+-,0''(.&$$'*-/;(''122369:89=@A@@?<=?>9---0--.6666JE?>:;><899JJIJIJHJHJJJFJHICDBCCABE8'''-(-,,-./.1,*%%&35577930//,..//0187;<EJGB66GJJJJJJCIHJFFFDCCB>BFDC==<=@@@DJEEEGJGJJFJJJDICDCD?=>;;<EECCJJHJJJJIGIJI3320/009:9=<;<>?FF<7888FEDDC88888;..1...-';BFGJJHJJJJJJJI@@?:;<F>>=;EDCDEHJFAACEFGCJIFIJJGECDCGGJJJGJJJJJFJGFJJJJGEF9888JJJEE?@ABAAJJGJJJJICC.,)%%%&&&('&&&$%%$$%%%+0223AGJIEEFIJJJF7777IEJEDFABDAB/)))*JEHHHEFIGJJHHJIFJEGCAADACJJGCDHJJHGHA=<;((((=-))+0....012773349;=ACAAAJCB<CJIIFGGJJGJEJJJIE+++?@CCEGJDIJGJJJIJ996666FIEGGIJFHFIIIJJJJHJHJJJJJJJJJJJJJHBJJ?FJEJJJJI>=@BIHHIFDEBBCA@@@AHJJHDDGEHJHEIF=8756CJJIJJHJFJHJJJJJFJJHJAAABBBCEJJJJIJJGCECJIGJI@>=>>CBJIEECEJIJIEEJBJFJJJCADA>;724*;;9778,,,,6549:<EDDFFGFIIJJEJGJJJJJJJGFJIIIFFFIIIJDBJFJHJJGJGHEFHJJHJ5555IJJIHJGJIIJE77:=B@@FGFBCFDECFGJJIEJJJJJJEGJIJJGGGIJJJHJJJHGEFFFJJJI>>>9:97778=;<<A<<=JFEDA@?AFDEBFFDGF:@@@EFIJEECBDJJJJJIJJJJIGJHJGJJHJJJJJFGHJJJJJJGIJJJJJFHJJHIJIJHGJJJJJHGEFFEIB??;:::JJJFFHHFGBABBJJHJIHGHJJJHJGJGJJJJEDDGFJEJAEBCDFED/--/.---56JJJGIIJJJFHIEJJDBJFHFGFGCDHGJJGJJJHJJHIJJJJJJJHJFIHFJI9:9:FGEG?=41110....EFFHGJIHJEIJGIIJIJJJJJHJJJFEB866122/0'%%%&*+60178ACFDAA?B<<==FJIGGHJJGIJJJGJHJGHEFFI:::43-((*,8=JEGJIJFJHJJJJGJJJIGJGJJJIBB@AEDJFJJGJJIJJJJJHGJJJJIEIIIJJJIIJJGJJHJJEJGJJJIJJJHGD98JIGIHGGFJDEJIGG,,,()&'%&$%%(*2:CCIGIIJEJJJHDGJHJCA5/.67668CJJGHJJJJJJJJIDF@@>+**)%%%&(('&&%(-3+)%%($$&/5<;;<=@@HCCEHGFJECBEEC=;<?JEJCC??@BGFJDBDEJHJGJHIJJ@???JHJHJI@<<4334?EEJFJIEHEGJJGJGHJJJCCCFGG7778AABBGIHJHA7C=:::9;;<JA9:;IHEHGGJG?>>@HEFDHEJFHJJCJJJIJGHC<<>ABCCGJHJH:::;JHJIEFHGFE?>:01@@3222?IJJJJJIGIFJJJJGJGJJJGJIJJGDDEGEDEJJHJGJJHJJJJJJJDBBCJ=<=D655=>=899<EAGC;@C=<<<=93?ECCJEEJJJIGIJGIJJJJJGJJHJFGCBHIHHHEDDGEJFCJFGC?<?9?777BJJJJGGDC.---788JJHJHJGEGI>>@HJJ===HFGDGFJJHEJJIFIIEHGIEEDBBA;>@HD89:=:?AEHB;?@EGJ?>>>8787FGGJIEJHCBBBGJHJJJDABEGIJJJJJJF::9=821120001...0.29@@BFFJ?CCBJJJ;)&&&&?B:::;DCB?GHJJFJGFJJJGB;::<FFHDHGEDDIJIJGJFFGJHJJJF===''')?>?78DFJJJIEJIIGIHHH6666;9:<AD=;99CABHJHJJJIFFIJFJJJJHIJGJGHJJD<<986*((()*334@E9999EJHJIJJJJGJJHJJGGJHIJJJJJJJJFFJJJJGJJIIJJFGCFB?JJIGJ>>>@JJJF>??>:6670,++-12&+011'(8,))7?>?<<<<?JIFJJJFJBB8777BFHJIGGJJGJJJJJJJJJJJJJGEFIJJJJFIBBCCEDDHECEDIIIJHJJJ999;=:7656;96EEA@>1>@GJJJGJHGJJIGJJGJJJJIIJJJJJJJJJJJJFFHJFJJJJGJGGDFJJJHJJFJJJBEFHJJGJJDBB3434<<<<JJJEJIDJEEFDFCD8<B854595875665?<==EEJFJFA@?AB?E7*@BCJHJEH9888777=JB=<;JJIJHIJJJJIFJJJJJGJJIJJHJHJGJJJJGJGIJJGHJJJIJJJJJJIJEJJGJH8778JHHGEDDCJFEJFEBDJEHFJJJJJFDIJJGJGJJJJFJJF;8::;FFGJHIEJCC::;<<>989999=>?:::9;;<<<<=<8@?<;=:?JJIJEJHJFFHEHGJJJHJIDGHJBC?9<<=DE?==?FGEDAEJFJJJJJHIGJJJJHJJGIFJJIJ>?>=C='''&354(((,3+*%$$%'*/0::7,,,+13242///9;==96667.-''.469998=?:;;<JJJJJ<<<=@?@?D:-4BJJGJHHJFDBDIJEGJHFHJJJHJJJBBBJDDFCIFJGJJGFGJJEIIJIJHJGHIJJFHCJDGC@CIJ>1111;8''&&/8EGFEJJ111198767;<9988E;=GFBBECEDCCCDAEJHJIJJJJF????GGFGIIIJJJGA>==F>?BJHFFJJEDDCCEE=>>>ED<64-+'''(;:9::;C@957@8@@@IDIHIGJJGHJJJJGJHJGJJJGJJJJJIJJJDBDGHJGIFGJJJHIJJIHJJJHJJFJGJJJJGJEEJJJIIJFJHJJJJJIFHJJJJJJJJJGJJJJJJIGI///JH=<<<<7799<ABBJHJGDCFEJGJJJJJJJJJFJE<HFFGEFJJGIJ9866@ADGJIGJJFHJFICFIIBCDCIHFDDBADDGC@><</...3;<ADFJGGJ@>>>JJJFJEHDFFIHGGGJ2)')'AEFHEHJJJJIFJJHJGG::6-,,-'&&
@Glass_T7V_8_D3_12_5_14
GCAGCAACCGCTGGCCAGTTTTCAGAATGAGGTTCAGCCGAGCACGCGACATTTTTATGATGCGCTACAGGGTGCGCGCACGGCGTTTATTCTGGAGTGCAAGAAAGCATACAGCCGTCAAAAGGCGTGATCCGTGATGGTCTGGAATCCAGCACGCATTGCCGCCATTTATGAACTACGCTTCAGGCAATTTCGGTGCTGACTGATGAGAAATATTTTCAGGGGAGCTTTAATTTACCATCGTCAGCCAAATCGCCCCGCAGCCGATTTTTGTGTGAAGAAGCGGTATTCGACCCTTACCAGATCTATCTGGCGCGCTATTACCAGGCCGATGCCTGCTTATTAATGCTTTCAGTACTGGATGACGACCAATATCACGGCTACTTACCGCCGTCGCTCACAGTCTGGAGATGGGGGTGCTGACCGAAGTCAGTAATGAAGAGGAACAGGAGCGCGCCATTGCGTTGTGGGAGCAAAGGTCGTTGGCATCAACAACCGCGATCTGCATGATACTTGCGATTTGATCTCAACCGTACCCGCGAGCTTGCGCCGAAACCTGACGGTGATCAGCAAATCCGGCATCAATACTTACGCTCAGGTGCGCGAGTTAAGCCACTTCGCTAACGGTTTTCTGATTGGTTCAGCATTGATGGCCCATGACGATTTTGCACGCCGCCGTGCGCCGGGTGTTGCTGGGTGGATTAAGTATGTGGCCTGACGCGTGGGCAAGATGCTAAAGCAGCTTATGACGCGGCGGTTCCGGTGGGTTAATTTTGTTCGACATCACCGCGTTGCGTCAACGTTGAACAGGCGCAGGAAGTGATGGCTGCGGCACCGTTGCAGTATGTTGGCGTGTTCCGCAGCAATGACGATATTGCCGATGTGGTGGACAAAGCTAAGGTGTTATCGCTGGCGGCAGTGCAACTGCATGGTAATGAAGAACAGCTGTATATCGATACGCTGCGTGAAGCTCTGCCAGCACATGTTGCCATCTGGAAAGCATTAAGCGTCGGTGAAACCCTGCCGCCCGCGAGTTTCAGCACGTTGATAAATATGTTTTAGACAACGGCCAGGGTGGAAGCGGGCAACGTTTTGACTGGTCACTATTAAATGGTCAATCGCTTGGCAACGTTCTGCTGGCGGGGGGCTTCCAGGCGCAGATAACTGCGTGGAAGCGGCGCCAAACCGGCTGCGCCGGACTTGATTTTAATTCTGCTGTAGAGTCGCAACCGGGCATCAAAGACGCACGTCTTTGGCCTCGGTTTTCCAGACGCTGCGCCGCCGTATTAATAACTCGGTACCAAAGCGAACAATAAGACGCTGAAAAGCGTACTTTTCGTTTTGGTCCTTTGAAGTTTAGGGGATAGTCCAATTCTGAAGGCCTCCCTAACGGGGGGCCTTTTTTTGTTGTTGGTCTCCCTTATTAGTCGCGCTGCAGTCCGGCAAAAAAGGGCAAGGTGTCACCACCCTGCCCTTTTTCTTAAAACCGAAAAGACTCTGGCTGTGCGGCTTCCTCCGCTCACTGACTCGCTGCGCTCGGTCGTTCGGCTGCGGCGAGCGGTATCAGCTCACTCAAAGGCGGTAATTTACCAATGCTTAATCAGTGAGGCACCTATCTCAGCAATCTGTCTATTTCGTTCATCCATAGTTGCCTGATTCCCCGTCGTGTAGATAACTAGATACGGGGAAAGCTACCATCTGGCCCCAGTGCTGCAATGATACCGCGAGACCCACGCTCACCGGCTCCAGATTTATCAGCAATAAACCAGCCAGCCGGAAGGGCCGAGCGCAGAAGTCGTATCCGCAACTTTATCCGCCTCCATCCAGTCTATTAATTGTTGCCGGGAAGCTAGAGTGAGTAGTTCGCCAGTTAATACGTTGCACAACATTTTTGTTGCCATTGCTACAGGCATCGTGGTGTCACGCTTCGTCGTTTGGTATGGCTTCATTGGTCCGGTTCCCAACGATCAAGGCGAGTTACATGATCCCCATGTTGTGCAAAAAAGCGGTTAGCTCCTTCCGGTCCTCCGATCGTTGTCAGAAGTAAGTTGGCCGCAGTGTTATCACTCATGGTTATGGCAGCACTGCATAACTCTCTTACTGTCATGCCATCCGTAAGATGCTTTTCTGTGACTGGTGAGTACTCAACCAAGTCATTCTGAGAATAGTGTATGCGGCGACCGAGTGCTTCTGCCCGGCGTCAATACGGGATAATACCGCGCCACATAGCAGAAAATTTCGAGGCCTCATCATTGGAAAACGTTCTTCGGGGCGAAAATTTTTAAAGATATTTACCGCTGTTGATCCAGTTCGATGTAACCCACTCATCACCCAACTGATCTTCAGCATCTTTTACTTTCACCAGCGTTTCTGGGTAAGCAGAACGGAAGGCAAAATGCGCCAAAAAGGGAATAAGGGCGACACGGAAATGGTCAATACTTAATTACGTTTCAATATTATTGAAGCATTTTATCAGGGTATGTTTCATCAGCGGATACATATTGAATGTATTTAGATCACGCATCTTCCGACAACGCAGACCGTTCCGTGGCAAAGCAAAAGCTAAAATCACCAACTGGTCCACCTACAACAAAGCTCTCATCAACCGTGGCTCCCTCACTTTCTGGCTGGATGATGGGGCCATTCGCAGGGCCTGGTATGAGTCAGCAACACCTTCTTCACGAGGCAGACCTCAGCGCTAGCGGAGTGTATACTGGCTTACTATGTTGGCACTGATGAGGGTGTCGGTGGATAGCTTCATGTGGCAGGAGAAAAAAGGCTGCACCGGTGCGTCAGCAGGAATCTGTGATGCCGATATATTGCGCTTCCTCGCTCACTGACTTCGCTGGCTTCGGTCGTTGGGCGACTGCGGCGAGCGGAAATGGCTTACGAACGGGGCGGAGATTTCCTGGAAGATGCCAGGAAGATACTTAACAGGGAAGTGAAGGGCCTGGGCGAAGCCGTTTTTCCATCAGCTTCACCCTGACAAGCATCACGAAATCTGACGCTCAAATAGTGGTGGCGAAACCCGACAGGACTATAAAGATACAGAGCGTTCCCCTGGCGGCTCCCTCGTGCGCTCTCCTGTTTCCTGCCTTTCGGTTTACCGGTGTCATTCCGCTGTTATGGCCGCGTTTGTCTCATTCCACGCCTGACACTCAGTTCCGGGTAGGCAGTTCGCTCCAAGCTGGACTGTATGCACGAACCCCCCGTTCAGTCCGACCGCTGCGCCTTATCCGGTAACTATCGTCTTCGTCCAACCCGGAAAGACGTGCAAAAGCACACTGGCAGCAGCCACTGGTAATTGATTTAGAGGAGTTGGTCGGTCGTTCACGGGTTTGGCTAAACTGAAAGGACAAGTTTTGGTGACTGCGCTCCTCCAAGCCAGTTACCTCGGTTAACTTTTCAAAGAGTTGGTAGCTCAGAGAACCTTCGAAAAACCGCCCTGCAAGGCGGTTTTTCGTTTTCAGAGCAAGAGATTACGCGCAGACCAAAACAATCTCAAGAGAATCATCTTATAAGGGGTCTGACGCTCAGTGGAACGAAAACTCACGTTAAGGGATTTTGGTCATGAGATTATCAAAAAGGATCTTCACCTAAATCCTTTTAAATTAAAAATGAAGTTTTAAATCAATCTAAAGTATATATCGTAGACTTTGACTGACAGTTACCAATGCTTAATCAGTGAGGCACCTATCTCAGCAATCTGTCTATTTCGTTCATCCATCGTTGCCTCGACTCCCCGTCGTGTAGTATAACTACGATACGGAAAGCTACCATCTGGCCCCAGTGCTGCAATGATACCGCGAGACCCACGCTCACCGGCTCCAGATTTATCAGCAATAAACCAGCCAGCCGGAAGGGCCGAGCGCAGAAGTGGTCCTGCAACTTTATCCGCCTCCATCCAGTCTATTCCATGGTGCCACCTGACGTCTAAGAAACCATTATTATCATGACATTAACCTATAAAAATAGGCGTATCACGAGGCAGAATTTCAGATAAAAAAAATCCTTAGCTTTCGCTAAGGATGATTTATCTGGAATTCGCAGCCGGCTTCTAGAGTTGACAGCTAGCTCAGTCCTAGGGACTATGCTAGCTACTGAGAGAACTTTTCGGAATAAAGCTGCTGAAGGACGCAAGAGGGAACTAAACACTTTACTGAGGAAGAGGAGAAATGCTCGATCAGTCAAGGTTGATGAAGCCAACGCTCCCGTTCCGGGCAGTTTGCACTTCCTCTGAGTGCCACCTTGGCTTAGGGAATCATCGCGGATCTGTCTAATCTCTAGCTTGGCAGGGTCAAGTCGTCGGTTGGTATTGCCCAAACTAGTCCTGAAGGCTATCGAGTAGGTCCAAATCCCACCCAGGCTGGTCAAATTTATCCTGTGGCTGCACTTCGATCGTGTGGCCTAATAACTTGGTACCAAATTCCAGAAAGAGCTCCCGAAAGGGGGCGTTTGTCGTTTTGGTGCCGCATCCACCTGTGCGGACCTCGTACAAATTCCAGAAAAGAGGACGCTTTCAAGACGTATTTTCGTTTTGGTCCATGAGTGGCACTAGTTCCTCGTTTCCTCTCTCGTTGGAAGAAGAAGAAACGAGAAACTAAATACTAGAGTCACACAGGACTACTAGATGATGCAAACCGTTTTCGCGAAATCGTCGCAGACAAGGCGATTACGAGTACAAC
+
24%%%$&%)&)*)/0EDDCEFJCCBJIJJJJGHJCEGFHJFHG>>>>FJHAA@ABJJJJHJJJIJGJIEJJGEC>?>=DEE9999<88/--&'''''95232259543..('&&()-779CFHEJF??)(((-))))-*)))****+():////0016787:8233@BEIE@)%%&(%%))-.*)(((6676GDCHDJGJEHHDJEG??@EEJJEDEFJFBDFFHD:8740(,,-/%%&'*(%%%%%)26;;>?ACDCGEJJHJE5333643((('&&'&&&'###$%%&&'67=1::/:B:99:;;6678<>AAC?@A40:::?ADGGC=<98873*)))21111JFJFJJA?>HHJJIFIFJJJ<<<7001220((%$%%'$$&$&&'9:<DDCEDB?>;<=<@>EJIGJAJEHJGJJGJJIJ@A@J<83223?@895:CEIJJFEJJJEDDEDFICCED@('''*&$&-/-)))*-.(&&&(+,)()*+/1000++*&(('%'&&%&(%###$&&&'*+'145;77=<=<=:7?=8ICAAAIJGICC@966?+)(*+047:6664444))))11112'&&%'+0//3/<AAFDCJB>@CGE77346@CIJGJGGJJDJJJEJJIJJJJJJ=66B9887.))('''(+-,/./75567??@B8=<<>GJDCGDA<<;:A:998CFCBHDADG////+))((&(%'''1228<>EHJF???@GJJJJIJIJFGJEEFJG::::FBJ@::773111+*($$$(152222)((-498=<334=@DG5545<<>B663300/-''&'&-66333@@==CEJJHCFHHIFJGJJJJJIGGGHII<<<==983//2//.-1((''%%'&'%'&&&'*05412?AIGJJHJJFGJJJFE87;+,DJIJEIFJJHGIIJIJEFJEJIJEDDEGIJI2222@@>;78;C<99?AEB=9+4(((*////663227;?BAB@@DEJJJJHCGHABFDDJHFIJIJJJIHH>>>>C?BCB;99:>JGJJDFD6.*&)-:8<::899A>?@DGJJJJJJIJJJJIJD?B=<...77;=FJDIHJJJGI:23CJJJJJGJJGJJEB2225ABJJGJGHJJJJJGJJHJ((((A@A?>?JJJFFEGDGDDB:5(''*..../+&&&'47<=;;@BA?@B>;99:647++**/(((()*?ABAAJJJGJGGFJGJFDDFBBBCJIJJJHJJJE@@?@C?<<2123?@G?:90//.19112>>===<>==?@CJCA@@@FIFC9><<7777;870)**())+,+.1487:7433351,''')%%%'*+0777;;9;;;==>>>===-,,17=63331-,....//?ABDEFGGC@BFIE=6111-++++)*'(:=ECGGDCDCJEHBFJG@A@A>ADC@<,*'&$$$#$%&(&',-*$#$$$&&('('&'(****-8<<111BCEDC@<GGFGEJHGHEGFDFACCD<,)9;AC764*227783321),'%%$$$$$$$$%(%%&/967552,,@EJEHIJJGJJHFIEEGGG888GCFCDGJJFFFJIIGJJF?>?@JHGGFFE00/0EGIJHJHHJFJHFB=<98::BJCCAADEFGEEEDJIIJJIGECFCBGC>>>=AAA5559563356?2112=<0//011211/((')7::BABAHHHCA@100/,'''03''')+(''&(&),&:ACBBCDFJJHJE=<;<666.-.****2**<=>JIHGJJIGGJJJFCIJDEB8660/1..12888;BBB@9881/-++)+>DEHGBJAA@@B@5-+=861.--/-*)*+;=>AC9=;<<@@BEF@B@EAB@?B@@CAFGIFJFCD@:>@CF788/(()+&%%'*((*+,-0556:-220*(()-0-,*+.&&&&***''''9:;BADFDB9888EJGJH>>>=C7-)''/-('+,789A;99==++++86002&%&&*+---)*)'..(((*889;HHJJFFBJ8823439:;<JCCFDBAA@A@HIJJIBBCHJBBCBD@9++'')456..&++,4445=8421561)''%&%%%''()9;@DGEIJEEDFIHJGJIFFIJH99999>;95444((((9:FGJFJJJJFJHJJIJJHJIIIIJGIJJJJJJJJHCIJIFFGEJJHJGJIEFGJJEFIJJJJJJIJHJJGGHGGEGFA>>>111231//-...-,+-;8286686.--/<5542<-++))(()''('*()&&&&(((-+&&()%$$$$$(*+0)(()++AJJGGCFDADJ::::JH433?@''&((&%$$&*$#&)%$$$,..94*()//)01/(()+1)%&$&&&+,&%%%%(10.213+))*-,')0/./++.9521017.+***3=;<;645''',&%%%'%%&&'&':<>@44377/.*)))+2@CEFGJGJJIHJJJDEBCJA@><;:*((''''/33+%%'(&%$$%*-33310/,,.+01*''&(,1//+++*+((,'&''%%')(()03100.,,,,-&01:=?<;<8886688877:;=<83/,7=4334?9---./>))((36JIEEFDD>753+)'%(*4444466ADGJJGJHGIJHFJJEFJJJJGIHFCCD;:::<CJ<=;???BAB>??@HCICBDGDJHGIEIGHEJF1//0+('&'++&8?@ADAB4444?3334;9999>@7@A<FFJEHIJJJJA??CBGHJIJJJJEJFJJFGIFJIG?FJIHFDFEFJEI*BDJJJGGFBCAGGEJD.++,/+&'&&((.-.0199:A<>:91-0?<BGEEGJJJIJIIHEJJ@@?555*))',((,++(&&%'&%%%)('()%%&&+,++5;;<<>==<****,(())'%%%/)&&'()('%$%&+,,.23<<<43335657BICA??@?@=CDJEHEJHI@=<9::A@@?;?DEEEA87439@BJJJDDHH:77EIJHGHEIE<4,**'&((+)&&&&'&('%%%%&'(/(,(((((1,-.08JEDIJIEJGCDEF59:555<;;F==<;/../+*+.AEHJJJHJGJEC>===@?:<<8:?CEA?=<;)((&'***&-,,-8?AE?6555??/--/:3334:;<CGEC+(HCFJBAJJJJIJJA@@AFEEJJJHJGJJEJJJFHGGEIGIFE==A:794200=JJJGFIJJGHJJIGHJHJJJJJCJJJFJJJFDJFG>>=674***8-,,***)'%%&''%%'',,,:><BDCCJFJGDDCEJJJGGDD<8<5?ABDDEGFCBBCC8877>)%%%2+''*6<6348:53+**-///120,,()''3?EFDEFHJFEEFIGIHFJJJFCD742232/./&%%$##$$$$$##%$$('))''()*+.241149EEFJFDCDHJJGHJJEFDDCIDIA?><:34;CJJGFJ@A>>2(''(+('('&&%&((4@AJDDDJCAA@65.*,+?<;@B9:<?DF?98/.+,(-4<=>@H??8758-''(.2B4-,+,4232:754401AACBGFJGF@?BD@,**()''&&'-9?@A>>>>E20()32243-,*))//.)***)'(&&&)+1<3311446;;?AFECCB>9:<>:3322222534.-..EIJHDJJFD?66673)))*<?BBCDGGEJJHJJJJFJJIFJJGJJJJFEEEEFGJJHJFFHHDF1//))'))10+--.,-.256677<<DDFA@@@JJ;;;;GGDJH:99:=>543378,,,,20099=?CD;6888>?=946*(((+++*(%%'*0+++,@<999<(''''$$$%&%$$%%(((),--/2..22A<@A@JHJJJJJFGGJIJJJJJIEDBBC99@@EJJJEGFHFJFIIJDJBCBC<>@@:CE???5557ACCGFEJFGHJJEGGIIJJEJGDDD=<,,+,+---0)(((367CFJJHDGGCDCB<;7:0,))./-,,0/11139BGC@0000CBA:;//039=CGHJIJJFJJFDCBDBDHJFJEGFIHFCA=CJID6556????A44/.//>?:9@9:A72110228>BEDJEHF=EACD>>C?CJHDDDEA@<::8=,,+++****,**.&&&'))&',+,++,,''').?@@A===?3+)))9C><<=DFDDABA@0----//,--0056345=<--,'0%('&&()((''&)('*''&&%&)27<<=;<4445;::98))(()((&%$'(+(-***)((($$$'(%%&&('&'%%$$'028<<=9;;000&&&'((&&&&'&%%%$%%&((***,++*('((3::***+1)++-(%%&(21(('&&$$$%%%%&$$%&%%'((&&%%))+*+-33345.-,(*+)))233<<<?88867''%%&),'&&&(,&%&(55633'$#$$##$'25000+;>;7888@EE?=322*)))(39/.(''+148=FGE8775(&%%)**5=889:AEDI@>@?)''(88744427-,)*,*(')(%$$$$$&(*+.,*'%$##$$&.-./:?-,,*,)%%&,....//9:.....>;:*('&&%&,46)))):::78323./.-,,5'%$$&&&(&&'(7.,,,38///24)7+))+)&%%%&%&'(&&(%$%&)(*').+.*+-.02-42330-,134;7,++,6840***+((((''()*()))><<;=?<:;)&&.4656:2.-/54457>+*)&&+14/+)(&&&'**,./*)&'''&%&&&(''%%$
@Glass_T7V_8_D3_12_5_15
CTGCGTCGATCATGATCACAGCGGCAAGCGGTATCAGCTCACTCAAAGGCGGTAATTTACCAATGCTTAATCAGTGAGGCACCTATCTCAGCGATCTGTCTATTTCATTCATCCATAGTTGCCTGACTCCCCGTCGTGTAGATAACTACGATACGGGAGGGCTTACCATCTGGCCCCAGTGCTGCAATGATACCGCGAGACCCACGCTCACCGGCTCCAGATTTATCAGCAATAAACCAGCCAGCCGGAAGGGCCGAGCGCAGAAGTCATATGCAACTTTATCCGCCTCCATCCATCCTCTTGATCTTCCGGGAAGCTAGAGTAAGTAGTTCGCCAGTTAATAGTTTGCGCAACGTTGTTGCCATTGCTACAGGCATCGTGGTGTCACGCTACGTCGTTTGGTATGGCTTGGATTCGCATCCGGTTCCCAACAATCAAGGCGAGTTACATGATCCCCATGTTGTGCAAAAAAGCGGGTAGCTCCTCGGTAACAGATCGTTGTCAGAAGTAAGTTGGCCGCAGTGTTATCACTCATGGTTATGGCAGCACTGCATAATTCTCTTACTGTCATGCCATCCGTAAGATGCTTTTCTGTGACTGGTGAGTACTCAACCAAGTCATTCTGAGAATAGTGTATGCGGCGACCGAGTTGCTCTTGCCCGGCGTCAATACGGGATAATACCGCGCCACATAGCAGAACTTTAAAAGTGCTTCATCATTGGAAAACGTTCTTCGGGGCGAAAACTCTGAGGAATTCTGTTACCGCTGTTGAGATCCAGTTCGATGTAACCCACAGCTCGTGCACCCAACTGATCTTCAGCATCTTTTACTTTCACCAGCGTTTCTGGGTAAGCAAAAACAGGAAGGCAAAATGCCCGCAAAAAAGGGAATAAGGGCGACACGGAAATGTTGAATACTCATACTCTTCCTTTTTCAATATTATTGAAGCATTTATCAGGGTTATTGTATCATGAGCGGATACATATTTGAATGTATTTAAGAAATAGCGCATCTTCCGACAACGCAGACCGTTCCGTGGCAAAGCAAAAGTTCAAAATCACCAACTGGTCCACCTACAACAAAGCTCTCATCAACCGTGGCTCCCTCACTTTCTGGCTGGATGATGGGGCCATTCAGGCCTGGTATCATCAGCAACACCTTCTTCGCGAGGCAGACCTCAGCGCTAGCGGAGTGTATACTGGCTTACTATGTTGGCACTGATGAGGGTGTCAGTGAAGTGCTTCATGTGGCAGGAGAAAAAAGGCTGCACCGGTGCGTCAGCAGAATATGTGATACAGGATATATTCCGCTTCCTCGCTGACTCGCTACGCTGGTCGTTCGACTGCGGCGAGCGGAAATGGCTTACGAACGGGGCAAGATGTCCTGGAAGATGCCAGGAAGATACTTAACAGGGAAGTGAGAGGGCCGCGGCAAAGCCGTTTTTCCATAGGCTCCGCCCCCTGACGAGCGTCACGAAATCTGACGCTCAAATCAGTGGTGGCGAAACCCGACAGGACTATAAAGATGCCAGGCGTTCCCCTGGCGGCTCCTCGTGCGCTCTCCTGTTTCCTGCCTTTCGGTTTACCGGTGTCATTCCGCTGTTATGCGCAGCGTTTGTCTCATTCCACGCCTGACACTCAGTTCCGGGTAGGCAGTTCGCTCCAAGCTGGACTGTATGCACGAACCCCCCGTTCAGTCCGACCGCTGCGCCTTATCCGGTAACTATCGTCTTGAGTCCAACCCGGAAAGACATCCAAAAGCACCACTGGCAGCAGCCACTGGTAATTGATTTAGAGGAGTAGTTGTTTGAAGTCATGCGCCGGTTAAGGCTAAACTGAAAGGACAGTTTTGGTGGTTGCGAGCTCCTCCAAGCAGTTACCTGGGTTCAAAGTGGTAGCTGAACCTTCGAAAAACCGCCCTGCAAGGCGGTTTTTTCGTTTTCAGAGCAAGAGATTACGCGCAGACCAAAACAATACAAGAAGATCGTCTTATTAAGGGGTCTGACGCTCAGTGGAACGAAAACTCACGTTAAGGGATTTTGGTCATGAGATTATCAAAAAGGATCTTCACCTAGATCCTTTTAAATTAAAAATGAAGTTTTAAATCAATCTAAAGTATATATGAGTAAACTTGGTCTGACAGTTACCAATGCTTAATCAGTGAGGCACCTATACTCAGCGATCTGTCTATTTCGTTCATCCATAGTTGCCTGACTCCCCGTCGTGTAGATAACTACGATACGGGAGGGCTTACCATCTGGCCCCAGTGCTGCAATGATACCGCGAGACCCACGCTCACCGGCTCCAGATTTATCAGCAATAAAACCAGCCAGCCAGAAGGCCGAGCGCAGAAGTGGTCCTGCAACTTTATCCGCCTCCATCCAGTCTATTCCATGGTGCCACCTGACGTCTAAGAAACCATTATTATCATGACATTAACCTATAAAAATAGGCGTATCACGAGGCAGAATTTCAGATAAAAAAAATCCTTAGCTTTCGCTAAGGATCATTCTGGAATTCGCGGCCGCTTCTAGAGTTGACAGCTAGCTCAGTCCTAGGGACTATGCTAGCTACTGAGGAAGCTTTTCGGATCAAGCTATGAAGGACGCAAAGAGGGAACTAAACACTTTACTGAGAAAGAGGAGAAATACTAGATGGGTCAAAGTAGCGATGAAGCCAACGCCAGTTGCAGGGCAGTTTGCGCTTCCCCTGAGTGCCACCTTTGGCTTAGGGGATCGCGTACGCAAGAAATCTGGTGCCGCTTGGCAGGGTCAAGTCGTCGGTTGGTATTGCACAAAACTCACTCCTGAAGGCTATGCGGTCGAGTCCGAATCCCACCCAGGCTCAGTGCAAATTTATCCTGTGGCTGCACTTGAACGTGTGGCCTAATGACTCGGTACCAAATTTGCAGAAAAGAGGCCTCCGAAAGGGGGGACTATTTTCGTTTTCGTGCACATCCACCTGTGCGGACCTCGGTACCAAATTCCAAGAGACGCTTTCGAGCGTCTTTTTTCGTTTTGGTCCATCGAGTGGCGCGCTTAGTTCCTCGTTTTCTCTCGTTGGAAGAAGAAGAAACGAGAAACTAAATACTAAGTCACACAGGACTACTGAATGATGCAAACCGTTTTAGCGAAAATAAGCACAGACAAGGCGATTTGGGTAGAAGCCCGCAAACAGCAGCAACCGCTGGCCAGTTTTCAGAATGAGGTTTCAGCCAGCACGCGACATTTTTATGATGCGCTACCAGGGTGCGCGCACGGCGTTTATTCTGGAGTGCAAGAAAGCGTCGCCGTCAAAAGGCGTGATCCGTGATGATTTCGATCCAGCACGCATTGCCGCCATTTATAAACATTACGCTTCGGCAATTTCGGTGCTGACTGATGAGAAATATTTTCAGGGGAGCTTTAATTTCCTCCCCATCGTCAGCCAAATCGCCCCGCAGCCGATTTTATGTAAAGACTTCATTATCGACCCTTCCCCAGATCTATCTGGCGCGCTATTACCAGGCCGATGCCTGCTTATTAATGCTTTCAGTACTGGATGACGACCAATATCGCCAGCTTGCCGCCGTCGCTCACAGTCTGGAGATGGGGGTGCTGACCGAAGTCAGTAATGAAGAGGAACAGGAGCGCGCCATTGCATTGGGAGCAAAGGTCGTTGGCATCAACAACCGCGATCTGCGTGATTTGTCGATTGATCTCAACCGTACCCGCGAGCTTGCGCCGAAACTGAGCACAACCTGACGGTCATATCAGCGAATCCGGCATCAATACTTACGCTCAGGTGCGCGAGTTAAGCCACTTCGCTAACGGTTTTCTGATTGGTTCGGCGTTGATGGCCCATGACGATTTGCACGCCGCCGTCGCGGGGATTGCTGGGTGAGAATAAAGTATGTGGCCTGACGCGTGGGCAAGATGCTAAAGCAGCTTATGACGCGGGCGCGATTTACGGTGGGTTGATTTTTGTTGCGACATCACCGCGTTGCGTCAACGTTGAACAGGCGCAGGAAGTGATGGCTGCGGCACCGTTGCAGTATGTTGGCGTGTTCCGCAATCACGATATTGCCGATGTGGTGGACAAAGCTAAGGTGTTATCGCTGGCGGCAGTGCAACTGCATGGTAATGAAGAACAGCTATATCGATACGCTGCGTGAAGCTCTGCCAGCACATGTTGCCATCTGGAAAGCATTAAGCGTCGGTGAAACCCTGCCCGCCCGCGAGTTTCAGCACGTTGATAAATATGTTTTAGACAACGGCCAGGGTGGAAGCGGGCAACGTTTTGACTGGTCACTATTAAATGGTCAATCGCTTGGCAACGTTCTGCTGGCGGGGGGCTTAGGCGCAGACACTGACTCCGTGGAAGCGGCACAAACCGGCTGCGCCGGACTTGATTTTAATTCTGCTGTAGAGTCGCAACCGGGCATCAAAGACGCACGTCTTTTGGCCTCGGTTTTCCAGACGCTGCGCATCTAATAACTCGGTACCAAAGACGAACAATAAGACGCTGAAAAGCGTCTTTTTTCGTTTTGGTCCTTTGAAGTTTAGGGGATAGTCGAATTATTGAAGGCCTCCCTAACAGGGGGGCCTTTTTTTGTTTCTGGTCTCCCTACTAGTAGCGGCCGCTGCAGTCCGGCAAAAAAGGGCAAGGTGTCACCACCCTGCCCTTTTTACTTTAAAACCGAAAAGATTACTTCGCGTTATGCAGGCTTCCTCGCA
+
//.1-+(%$$$%&$$$$$$$%'(..+))***++,.././--016=EGFJJJJJJJJJJIJHDGEJFCE:88('''DHEHG9:9:333223AC111073300-/011''''479;=?EFIJHJJJHGJHJJIEGJDFJEJJIGJGJJJJJJJHGJCFBC>9959?;<93D6666HJJGIIJJJJJFJIJJIJJJJHJFIJJJIJIJJGJJJJHJIEGJFJJIHJJJJJHIJJHJJHJJJJIJJJJJJJHJJJJFEGA@?@@@77;=AGBACEFDJJJHJFJJFAB>>>7:922.*('%%$$&(%'''*+''&)8=JEHGC>>@BBCAE?>>>IIIGIIJJJJJJJJGGHJGJIJJJGEJEGIFEBCCC<::;9555JFJHJFIHJJEBA@@:+))*5>@?EAAB?A6667.&&'''+(((,,,-8<C>EJDDD))))9778=('''-,./0))))>=HJHGFJB<8731254+*(*)''&$$&&(2))--410'%%'01223DACBCJJJJJGGJEIC@B>;;;<DECFEBBB@?AJFDHDDEGJIJEJHJJJIJFFJJJJHFFDIGJJJJHJFHJJJJJHGHHJIJJJJJJJGIJJJGJJGJJJGJGJGJDEDFJGIJJIIJJJE>?HCAIFJJJJJIJIGHJJJFHEJEGHJFCAAAIJ?:>:8:5-++****/(CBEFFFJJJJGJIJEGEHJGIJJEAAFGFGJDC=98*''FEGJIJJJJGJJDDDHFD6444JJ==<FJ;:/.((()-(&&%&&%((333677:7666:44C===>4+++/.,,-01..,+-//6:<BCDEFGHJHJDJFE='<JJJJFEAJJ8767=6;;@?DJ@A@@D>5275'&'')*+JHIHIIHGJHE?A?CJ::6,))'(*@CDJGGHJJIED@>>8854555=EJFJCEEEHEJJJHHJJJJGFC>?>@FHFA;;;=@@98><<@@D<>??>><<CHFJGIEJJJ2222;---CDEFFJIHJJEDD4444EJCAA>8*&&)()&%%$$''/11.30220333B?@JEHEGDEGDDGHJCAABGJJJJJJJJFJJJJIHEGEEHHJJJCCBBEEEEHHJIHHJJJJIIJJJJEJJFHGIJJGJJEFJJJJJIJIIJHHIHIA??00399/,,,--.1/163..+*&%$$$((&'%/699>7<A*&%&)46543522222;?BB@44458BCDEJGJFFFFJJJJJIJIJHGIJJEIJFJJJEDDJHFIFDDCEFFIJJJEIJHIJJJJJJIJHJ:79JJJHJGEJJJJJJHHGJJEDEFGJIJJJECDDB?@B@;98=GJJJEEA@E;HECBA@.('((.--('')((*+6///443450000AAEDF====A??BJJJIFEJFJIIEJ?>=DA*(&)''('(-346600./2:577::<?<<<;524ACFEEEJDFCBC>>@?EJJGGFFFHIJEIA@@@JIDFCJJCDCDJC@@=A<DA@GB(''')'''777JJHJDIGEABDDJEHJHJJIHJJJJJ>=<///52233>EAJFGJ764/,)*.,)*(%&((','(*&&(&&%%$$$&''(0223''))3522/'>@CGFCFC<GEIJJJGC<6359;5557=2222;:673.**&&%&(,0*)((++233469EJJFJJJHHJA??@A@J8IGDGIFJGJJEE<<<<B:999EEGIBBBBIJHGCFAADCGJHJJBCA4444461111CDHC><=?DA:;::==AJJJHGJGCBDDB000116887771/++/4,*+..-**4<<<643-..,.8CBD<<=?@AB>@C??>>9989>83335443&',,***/./167.-.,++++%)'-)*,,<@:888:8779>?<<+&&*-,+,.-)'''&&%$%&&&'*++)()''++***,2222732/+'(''+'((%##$(+7.()11EGHGHDA@:/>>?<;=B>?431133,((*,@;:97:=CBBJJHJJIHJJFGEDD@=:7669)()****0/..443**((+'(((*BJGJFJEJHJJJHEFIJJGHJIIBDHJEJCEJJJJFFJJJGEJEGEFJDBCBHEIIJHEF666DJGA>@A??3'''(%%&():9:AIIHJIDBEFJJEFJGIJJJJJEFEB6667EIJJJFHEBB==ABACBJJJJF=>>>JJJJJIJGJHJHHJGFGJCCD>>>>JJJJJJEHEBA&&&&.AD7777J>A99EJEIHJIJAIJJJJE::::IDEADB><99@?343;<>JJJIFJFHFEI??@DJCDFJGJJGJIDGJGHGGFJJJJJJJJJJJJJCDBAIJCEA:::;BCCIJJGEECEIJJJJFJJJJHIJEBDJB>>=877.,+/78...2/324))).22/2'&&&'72125>>DJJJJHJJFFDFFJII:::;@C@=75550+*))('))09:788;>===GGJJIHJDEHB@GGJGIJJIJJGJHJHEJGGJIJJJJJJJJJJJJJJFJGFDE5-.-./9;>>IFJJJIJCAAAC>?FBJJJJJJHJJDFGJJJHHDD>>?:77)))*'114CGEJECB@??B6666@@=<<CEG?@A''''+***+**&()>'''3(@>?>HAA<;;>972%%%&%%+%%%.--339BJ6556FEFFFDGEDCBB@999;@DEIFBFCEEG7777D;98)('()..45:<==>=;:97'%&&%*+24337<;779:=@=5556<+**)+%$%%&)---069554579<@?AADGGDE;;>FHFJ4447=2)225;:::?BA=32115348:896673/3999EJJ?>=<93588:795;8305)((((()799;=::9::;;?DH>>=<<<<CEJDFFJJJHJEFEJHJJIIIJJJIECFGIGFGJHJJJJJGGGJCA@AEJJIJHJJIHEHHJHFGEFHFIHEHJJJJDDCF::9.---&$&'/113662<,(**+-1:53883,-610(1694A?A:5,(('%%&&$$%+5;'&&',(('(*)((&''')5<@@BAE;9989==;77570+)&%&)*+,-.7C<CEJJBCBCBJEJC;003@ICCCCEEF9878=667EJJHIJCFIJHJGJIJHJJ@?=>@@?AFFC?;560++,66::4445?DCB6556*))'%%(''&$&''88=>999+*))))'*6789IFABABIEBCACBBCA0-**++*+00/33;;8788979;>?<<>865;;81139><5<AABGGFEEE::FDA?=:FJ6443632221..0-4446(()3445666464348688:DIF;::1/)&,.+*))),228679?>?<?.---9:=>?J=>-&%)0.'&&&').4455788<<=<@AAACGH@AAHGDFDDG93234JCCE4444==A@JE@ABEJHJGJJHJJHJJJJHHJD@.../001JFHJHIIJHHJIGHIJHJJHJHJJGHJGB<EJJJECCBA>AAAABDG=>JJHJEDCCCCJC>3334;<765479?JGJIBDDJFHBBAAEJB////9::;>8+**+34)%%&*,6666C>>@@@AJ<;;<JEA@?@:6676DFEEGEEJC<41/8789IADBCJIFJGHGGGD@>;8.,+4=?@ADJIEH?@?@EFHGGGCHDEIGFGJJFCDBCJJHJIIG@HCDGFI>>=<888??BEHGEFHIGGJJJJHIHJJIJJJJJJGDJJJJJIJJJJGJHIJJFGJJJHJGHJCHJDFFADB---1-3*)*+855?@HDIGJEJ=<;<@=>@?IJJJEIJJJIJGIJJDJHJJJIIHJBCBJJI7%$$$)).2244/0('&$%%%&',--3556@GFGHIJEBEFFJHJFFJJJHJIJJJJGEDD>>>7;CJIHJJJJJJGJJJJJJJGJHJJJJJFCEEIFJIHJJJJJEJJGJIJJFJJJJJJHJJJEDFBEB76*()***+))(&&&&(*7<;@BHGGJHECEDHJGJIIJJJGCFDDCEHHFEFGEJJJDEJIJ?>??A<FIJIIJJJJJJJGJJHA@FJHIJJJJJJEJJDFEFJJIFJHJJGI7777GE?<<AAACBBBFIJDFHFIJIIGJ<<?>CDAB@B;;::81017BJG<<:20///3446<65556666/-*+(((*BJEEECDCDFEGDHJJJGGJGJJHJJFJJJJJJJJ>>==HGJJGJHHHJGJIC@>?DICDEFBCC.../57/./,(((,**,*2256A>>>DEEFHJJGJJEJJJEJJJJIJJJJFJJJJGJGJGJJJJJHBCDBJ><<<DBBCIJHJJFGHHJJGJIJJIJJJJIHIIFIGJJGIGFCFJFJFJJFFGGJGEDCDFEIJGJFGJHJHGCJJJJJGJDFDGJJJJGHFDFGJIEHFHJIJIJJGJIJ????GFEEIJIJJJJFJJJJIHJJJDJFJGHJJJB@>=:9.--,))'&&&+**,-=@GJJJEHB331147DCDDJJHGHJJGJJHJHJJGJJJIFIGJHJJJHIGHEEEJHGJJHJJJFJHJHJJJJEFGGGCBBBIGJ6666C?665<=I@@?CIGGFFB>/1''''''DHCHJIDCEDHIJJJJJJEFJJJGJJJGHGBCBDGGGJIIIHFJFIGGH:32/:C,,,,11139@BEFEC878HJJJDEE?21029433111/-,,-+,24--,****880--.289EFHEHHJFDCBCIHJGJJGDJGDEGJIIJJHDEEDHHGCBCGHDBABHIFDJJJJIFHIIEJFJHJJFJEE151//-+.'&&):568>AEAABFJJDCDCACDCEDDFJBB9822.+,1,.*(%$#
@Glass_T7V_8_D3_12_5_16
TCAACCGAGTCATTCTGAGAATAGTGTATGCGGCGACCGAGTTGCTCTTGCCCGGCGTCAATACGGGATAATACCGCGCCACATAGCAGAACTTTCTAAAGTTAGTCATTAAAGGCAACGCTTTGGGGCGAAAATAAAGATCTTACCGCTGTTGAGATCCCATTGGCGATCATCCCCAGACCGTGCACCCAACTGATCTTTCAGCATCTTTTACTTTCACCAGCGTTTCTGGGTGAGCAAAAACAGGAAGGCAAAATGCCGCAAAAAAGGGAATAAGGGCGACACGGAAATGTTGAATACTCATACTCTTCCTTTTTCAATATTATTGAAGCATTTATCAGGGTTATCTCTCATGAGCGGATACATATTTGAATGTATTTAGATCACGCATCTTCCCGACAACGCAGACCGTTTAGTGGCAAAGCAAAAGTTCAAAATCACCAACTGGTCCACCTACAACAAAGCTCTCATCAACCGTGGCTCCCTCACTTTCTGGCTGGATGATGGGGGTCCGGCGCATAAGCTGACCGTCTTTCGCCAAGGCGAGACCTTTAACACTAACAAGATGCTCTGCTGACCTGCTGGGCGCTGATGAGGGTGTCAGTGAAGTGCTTCATGTGGCAGGAGAAAAAAGGCTGCACCGGTGCGTCAGCAGAATATGTGATACAGGATATATTCCGCTTCCTCGCTCACTGACTCGCTACGCTCGGTCGTTCGACTGCGGCGAGCGGAAATCGCTTACGAACGAGCAGTTCCTGGAAGATGCCAGGAAGATGCTTAACAGGGAAGTGGAGGGCCGGGCAAAGCCGTTTTTCCATAGGCTCCGCCCCCTGACAAGCATCACGAAATCTGACGCTCAAATCAGTGGTGGCGAAACCCGACAGGACTATAAACACCAGGCGTTTCCCTGGCGGCTCCCTCGTGCGCTCATGTTCCTGCCTTTCGGTTTACCGGTGTCATTCCGCTGTTATGGCCGCATTATCATCCACGCCTGACACTCAGTTCCGGGTAGGCAGTTCGCTCCAAGCTGGGTCTGTCGCGAACCCCCCGTTCAGTCCGACCGCTGCGCCTTATCCGGTAACTATCGTCTTGAGTCCAACCCGGAAAGACATGCAAAAGCACCACTGGCGGCGGCAGCTGGTAATTGATTTAGAGGAGTTAGTCTTGAAGTCATGCGCCGGTTAAGGCTAAACTGAAAGGACAAGTTTTGGTGACTGCGCTCCTCAAGCCAGTTACCTTCGGTTAGAAAGAGTTGGTAGCTCAGAGAACCTTCGAGGAAAAAACCGCTGTGCCAAGGCAGTTTTAGGTTTTTGAGCGAGAGTTACGCGCAGACAACGCCGTCGAGGATGGTCTTTAAGGGGTCTGACGCTCAGTGGGACAAAATTAGCATTTAAGGGATTTTGGTCATGAGATTATCAAAAAGGATCTTCACCTAAATCCTTTTTGGGACTTGAAATTGAAGTTTTAAATCAATCTAAAGTCTGCTGTGAACTTGGTCTGACAGTTACCAATGCTTAATCAGTGAGGCACCTATCTCAGCAATCTGTCTATTTCGTTCATCCATAGTTGCCTGACTCCCCCGTCGTGTGTAGATAACTACGATACAGGGAGGGCTTACCATCTGGCCCCAGTGCTGCAATGATACCGCGAGACCCACGCTCACCGGCTCCAGATTATCAGCAATAAACCAGCCAGCCGGAAGGGCCGAGCGCAAGTGGTCCTGCAACTTTATCCGCCTCCATCCAGTCTATTCCATGGTGCCACCTGACGTCTAAGAAACCATTATTATCATGACATTAACCTATAAAATAGGCGTATCACGAGGCAGAGTCGGGGATTAAAATCCTTAGCTCGCTCAGGTGGCTGGAATCGCGGCCGCTTCTAGAGTTGACAGCTAGCTCAGTCCTGGGACTATGCTAACTAGAGAACTTTTCGGATCAAGCTATGAAGGACGCAAAGAGGGAACTAAACACTTTACGAGAGAAAGAGGAGAAGATGCGATGGGTTCAAGTAGCGATGAAGCCAACGCTCCCGTTGCAGGGCAGTTTGCGCTTCCCCTCGTGCCACCTTTGGCTTAGGGGATCGCGTACGCAAGAATGTCGTCAGCTTGGCAGGGTCAAGTCGTCGGTTGGTATTGCACAAACTCACTCCTGAAGGCTATGCGGTCGAGTCAGAATCCCACCCAGGCTCCATGATCCTGTGGCTGCACTTGAACGTGTGGCCTAATAACTCGGTACCAAATTCCAGAAAGAACCTGCGAAGGGGGGCCTTTTTACATTTGCGTGCCGCATCCACCTGTGCGGACCTCGGTAAGGAATACGACGCTTTCGAGCATCTTTCTTTTTTCGTTTTGGTCCATCGAGTGGCGCGCTTGAGTTCCTCGTTTTCTCTCGTTGGAAGAAGAAGAAACGAGAAACTCAATGCTACAAGATCACACAGGACTACTAGATGATGCAAACCGTTTTAGCGAAAATCGTCGCAGACAAGGCGATTTGGGTAGAAGCCCGCAAACAGCAGCAACCGCTGGCCAGTTTTCAGTAGGTTCAGCCGAGCACGCGACATTTTTATGATGCGCTACAGGGTGCGCGCACGGCGTTTATTCTGAGTGCAAGAAAGCGTCGCCGTCAAAAGGCGTGATCCGTGATGATTTCAATGCGGCACCGCCTATCCCTCATCTGGGTACGCTCGGCAATTTCGGTGCTGACTGATGAGAAATATTTTAGGGAAACTGATACCTACCATAGTAGCCAAATCGCCCCGCAGCCGATTATGAAGCCGTTGTCGACTTTCCGGATACTGGCGCGCTGCCAGCGATGCCTGCTTATTAATGCTTTCAGTACTGGATGACAACCAATATCGCCAGCTTGCCGCCGTCGCTCACAGTCTGGAGATGGGGGTGCTGACCGAAGTGAGTAATGAAGAGGAACAGGAGCGCGCCATTGCGTAAATCGGTCGGTGTCGGCATCAACAACCGCGATCTGCGTGATTTGTCGATTGATCTCAACCGTACCCGCGAGCTTGCGCCGAAACTGGGGCGCGACGTGACGGTAATCAGCGAATCCGGCATCAATACTTACGCTCAGGTGCGCGAGTTAAGCCACTTCGCTAACGGTTTTCTGATTCTGGTTAACGGTATGATGGCCCATGACGATTTGCACGCCGCAGTGCGCCGGGTGTTGCTGGGTGAGAATAAAGTATGTGGCCTGACGCGTCAGCAGTAAGCGACTTATGACGCAGCGATTTACGGTGGGTTGATTTTGTGCGACATCACCGCATTTAACGTTGAACAGGCGCAGGAAGTGATGGCTGACACGTTGCAGTATGTTGGCGTGTTGCAATGACGATATTGCCGATGTGGTGGACAAAGCTAAGGTGTTATCGCTGGCGGCAGTGCAACTGCATGGTAATGAAGAACAGCTGTATATCGATACGCTGCGTGAAGCTCTGCCAGCACATGTTGCCATCTGGAAAGCATTAAGCGTGGGTGAAACGCTGCCGCCCGCGAGTTTCAGCACGTTGATAAATATGTTTTCAGACAACGGCCAGGGTGGAAGCGGGCAACGTTTTGACTGGTCACTATTAAATGGTCAATCGCTTGGCAACGTTCTGCTGGCGGGGGGCTTAGGCGCAGATAACTGCGTGGAAGCGGCACAAACCGGCTGCGCCGGACTTGATTTTAATTCTGCTGTCAAGTCGCGACCGGGCCATAAAGACGCATCACTTTGGCCTCGGTTTTCCAGACGCTGCGCGCATATTAAATTGTTCGGATTACAAAGACGAACAATAAGACGCTGAAAAGCATCTTTTTGGTTTTCGTCCCTGAAGTTTAGGGGATAGTCCAATTATTGAAGGCCTCCCTAACGGGGGGCCTTTTTTTGTTCTGGTCTCTGCTGCTCGTAGCGGCCGCTGCAGTCCGGCAAAAAAGGGCAAGGTGTCACCACCCTCCCTTTTTCTTTAAAACCGAAAAGATTACTTCGCGTTATGCAGGCTTCCTCGCTCACTGACTCGCTGCGCTCGGTCGTTCGGCTGCGGCGAGCGGTATCGCGGGCTCCCGGCTTCAAAGGCGGTAATTTACAATGTTAATCGGTAAGGTACTATTGAGCAATCTGTCTATTTCGTCTCATGCATCGTCCTGACTCCCCGTCGTGTAGATAACTACGATACGGAGAAGCTACCATCTGGCCCCAGTGCTGCAATGAATCTGCGCAGAGACACGCTCACCGGCTCCAGATTTATCAGCAATAAACCAGCCAGCCGGAAGGGCCCAGCACAAGTGGTCCTGCAACTTTATCCGCCTCCCATCCAGTCTATTAATTGTTTCAGGGAAGCTTAGAGTAAGTAGTTCGCCAGTTAATAGTTTGCGCAACGTTGTTGCCATTGCTACAGGCATCGTGGTGTCACGCTCGTCGTTTCGGTATGGCTTCATTCAGCTCCGGTTCCCAACAATGACGATTACATGATCCCCATGTTGTGAGAGGATTACCTTATTTTCATATAAATGGTGTCAGAAGTAAGTTGGCCGCAGTGTTATCACTCATGGTTATGGCAGCACTGCATAATTTCTGTTTTCTGTCATGCCATCCGTAAGATGCTTTTCTGTAATT
+
B?====....?4444<<864477777==?99779*)))+(&'+(+++10.1<:22200/++++***.AGHJJIJJIGHHJFJGE??>?CDABFB9(('''(+'%%%)(++&%%&&%&&&&&&')'(())&&%(($$'(*((,,,&''&(((,)&'&&')5-*..)-+)))'%%$$%&%&)()*.7>BDIF?BABIFHG743'3EGHEIJIGJFDGHJJIJJJIJJJGIJIJGJJBCBBGDFFHECCDBJJHJHHJFJJJJJFIHEJJJJGGJJDHJJGHFHJGGF@AAAJJJJEGJEHJHJIHEJJJIHJJJJJJJJIFJFJHJFHJIJJHJHJGJJGJDDC>CA+5-+*+//=2222@@BB=1//001;9>CGGE@??<6*'''13345579634@2CBBFJGJHJJIJDC@D&&&&,4-.//336<BC;;<<CEJJJJIGHEHEJHIJJJIJJ<:;:>=@A>==99@HIHIHJJIGEEEA99A8AAHGJJJJJJJJIJHJ@87.+('''+*%%%&%$%$$%%(###$%&%%&('*--*(&'-'&&'((),,&&%##$$%%##$&%%%&%%''(&%%$&%%'''/0,+++468799;H@@>;<<>HDEAA::::FFJGBABAG?9536FGJJGJJGJIE>;9::@CDDB945:::<?:;JFJJHIJEIJJJHIGJFEJAH@=:;785558<>?:;:?878:9889?>===FJFFJIJGJJHJIJHJJG@??>BD30//56<111197678996124:3..1//1554541.*&%&&((',8<?GFIGBA7&%'&&&%%%))+'%%&+&*+*++(*)-6666<661100,76068DDDFFJJHJJJIJHJJJJJGFJB?7678DJJGHJIHDEDEBA---.6-***/67:2.-+++-.;<<////63877795.**%%*+('(12+**'&()*718:--FAC91<;<94467///-))+++3822226422-)*)))%&&$%$%'(((2>@BBJJJCDC@CBB@@BBGHEFJHFJJJFE0000=)''(.//''%$$%'''((1,,-:=@;<<9;:::>@AAADFCCEAAAA;554589<333534434250+++:=>5445JEFEHJJJJDFIEIEJEIIHJH8889CB'&&&''&''''2>DDBDJCJIGCCEIFHJJIJJJFJDDGJHJJEJJJGJA@A@JJJFGJA2../288?@EDBA==:;>?A///JJJJEEFEEJ?BB@CEHHJFA@?@@?9''))3))))*.9882143322323765553/+.*'&&*0/220012.,**+&'&%&',/(''',1(&&'/77/'$$&&&%'(%%%'/1227-,*&%%('%$$$$$##&&&'(&&')$'-./??779:@33003320*%%$$&-644'''&&'')8;;;;;;8347644400013434(''(675*)(()*&-//04352<;=?<;7+*)))))$%')&'''3322361113/--./-+(())((&&'')&%$$&&&+.6::;EGJJIHGGEEGG@??>JF:777EEFGD00016621.,--.89:FEFABGHHJHIHJHFEFJHH<===HFGJDJ?;74/.722*(&(-*.&%%''--//0//0..''((<64728>9653>:;;;A@@A?;;;FHJFFEG>;75556I@?B>?8@@@64422BA=>@@;2'%&(*'-//.//;=7777:.--....)(((-1.4-=543355+''6<A>@@@?JDFJJEJHFIJDJFHHJJJDJGJEHFDED>E=>JJFBF@66674443/.//6@?DCEJBFGDEDDJJGJJIFCED>>>?J:4.,./,((((('&&(,0..017)(&&&$$&&)***'%5662111)''(%%'*())*'&&$$$%%&&'))&&&-2221)''%%)).(*;1003-,-.+*++/1>333?9999BBC-))))('&(--.0;:+++*2<<;<CGCCCEDDEBCBE<::@BFIEHHEEGEEC;;;:>66*)*-145222+(,/+*&&&&%$$&++,,('((,<;;<?EFDHJHFJEFEGJHBBB<<<=A89::@<54352/+*+-15;:;)()*AF988890****0**+-2.&%&%&*(),-5-**,-&&%$$&+('+.+56IBDGF=<;;=6555;;;A@@E111/101*'%&'&&./-+++3:DJECBCDEEH@-++..*)((+;>F<9>=>C?=8:8,&'*+---...:<DJHEFJIHIHJJJJIJEFJCGJJJJIJG?>EHDJEJJE@C00,++,/02(%$,&&$*($:8974232671-&%$%',($#$&&'',,,99<ABBB@BBA@><::('&%%$$$$%$$$$')1223;4334<;<76791,110242222;:56666000+,,-778891111('''/,,,,6;>@?<72122=?FJIGHJC959:7>?7999:<000,('&&&''(&&')*))4;<7785A?@?@??>@<<<JJEIEJIGJGIA:;BCFFGID....9:;<A11BDFJHIJGC69>?=<=BAEEHHGEIJJJJJJFHHJGJGJJJJJHA?>>CB)&&$$$$&'&&''-43334422>>>?CBFCCA@ABDHGCDE=;4///:A@>=66////888853('&&)('))1336:?A@;43*((++)''()20-++0))))71666:,*)))&$$%&'%%&'*)&(*)*)%%&%$#$$$#$$%%%%%&%&*+.245EBAEDJJJFFDEGFIJJEEJIJDGBB?-,,-1(%$&&&'%%%$###%+))))++,;AADE<<<=EDHDDHE:74/'0)$$%%%%''&&&%%&''&%'()))*)((*600/.0.,,+/13798;?>==;<;CDCEEJEDGJDB==?JIGBDFHGH+***00044569=<>@BBBJIIIGBCCHJIJJJCDBEJB>BFGH@@?GGFJED:::89<AFJ2111:::;?;<3132755434::;:885.---,)&##$$#$%%$$$$%&$%&'*01277))))98001..--23@C?FI:93)'(0''''97...113--221768;:;>=@66.,.7;9;,,,74))%%%%().08892223@A@>=>>CC<=9::;=@?:87:7;EHII@@;;==IJ@C<<<@DJJJJJIHDJHJJJDJJFJJIA</,/-&%''*/031&%%$%().2223322449ADEDHJJEFJIH86'''(AFEDEGFJGEDCCJGJHJJEDHIFIIJGIJFJJJJJIJ@>>33//)'''(''$##(&&)**/95566;('&&(*+.,--.BDHGJEAA>=F8((&&//0,-,*)('(%%&%%',>@ACDJJCBBA8855:9?:9879500/,&&%%&(*'*:?>??;::5886600.)*)+,)(((+/0//...()0:=AHFFCFFCE871103FJJIGFJHHIGJIIGIJEEDDDICAABEHBEBGHIJJGHEJJGJJJJHHJDDDGJGJJJJCDCDJJJFJFCCA@AGGIJHJJJDDDDJDB=6641((22FFH))))<HDGD2223@CBD@331/0.'--.7CBBBCGB7/06DC=;;;BDE@@ACD3./34,+++-,//152002299;:9=>755:3@A@?AACI9889?>F>6554443884;:<;A@AC???AJGJJJGDBCEDBBEAACBJHGJHEJFAEGHGE???@<;;>8777?ADJJGABDGJBCCDFAG=EDFGHEFJEGJIDDIJFI444DBCCBBC?(((((3'',,,,++,/5((&%&&(%%'$#$#$$&.)/006.,,,,,-,.+*)56<<2../6:99200-,,()('('()()(()&&)2=766=?DDDEGDDE6666=<?@:6+*'&'),0&&%'+,($$&&()%&43114+++,6<966665459B?@@@CEDHD@@883467BA?<@B;0/0=71/24---(+(''')*)&&&&&&%%&'112FFHEDEEJHJ>?@IGDCHFJJHBEIHGDGFFJJGEEE8887=103:1/.7686-)03358135<BB:9512233BEEFGJIGG@@A@IJJJAGEJDJJJJJIFJCBAADJA?AA@@?;866500//?888?7667211*)&&&%'''-,*)&&$$&$+45;JJFDBAA@??65('')*+%%%$$$%%$$$$#$%''&$%+,,-----,))+***'&'$$$$%$$&''(*()*58;<9:@??HHFJIGHJJJGJJHEH@??@D;84460//1-*,*.34223>@@@CCDHHED65501-'%$$%'(*)(++/++12205A3126?AA=<=@DEGHFJJFJIJGJFJJFJJHEA@=631375.-..+0.''&'/@HGAGJJGGECAJGA(&$&+.//02.*:=@AHG>===?9::=::6)&%%&(67/00.((;AC<;;=6555HCHEFFGJHJJJJJJJHGGGFDJ???@GFEFEEIEDEDA@5455?@766111185///29--755556)''(/.,,-/11468,,,,-+,+-.....,00)*)%%%%%&(),''&'*)))*)***.,.*'&()-*%&%&&()%%%(-,().//.1.%%%&)-('(5=>>==?FDFJHJFFJIGGJA@8322+*)',6666?AG5557;<--,,--01.''''&&'',+-22CGDIHHI?7GDCEEFBA<:;:)''(&%%$
@Glass_T7V_8_D3_12_5_17
ACCGGTGACGAAAAGCATCTTACGGATGGCATGACAGTAAGGATCTGCAGTGCTGCCATAACCATGAGTGATAACACTGCGGCCAACTTACTTCTGACGACAATCAGAAACCGAGGCTGACCGCTTTTTTGCACAACATGGGGGATCATGTAACTCGCCTTGATCGTTTCGGAACCGGAGCTGAATGAAGCCATACCAAACGACGAGCGTGACACCACGATGCCTGTAGCAATGGCAACAACGTTGCGCAAACTATTAACTGGCGAACTACTTACTCTAGCTTCCCGGCAACAATTAATAGACTGGATGGAGGCGGATAAAGTTGCAGGACCACTTCTGCGCTCGGCCCTTCCGGCTGGCTGGTTTATTGCTGATAAATCTGGAGCCGGTGAGCGTCGGTATCGCGGTATCATTCCAGCACTGGGGCCAGATGGTAAGCCCTCCCGTATCGTAGTTATCTACACGACGGGGAGTCAGGCAACTATGGATGAACGAAATAGACAGATCGCTGAGATAGGTGCCTCACTGATTAAGCATTGGTAAATTACCGCCTTTGAGTGAGCTGATACCGCTCGCCGCAGCCGAACGACCGAGCGCAGCGAGTCAGTGAGCGAGGAAGCCTGCATAACGCGAAGTAATCTTTTCGGTTTTAAAGAAAAAGGGCAGGGTGGTGACACCTTGCCCTTTTTTGCCGGACTGCAGCGGCCGCTACTGGTTGGGAGACCAGAAACAAAAAAAGGCCCCCCGTTAGGGAGGCCTTCAATAATTGGACTATCCCCTAAACTTCAAAGGACCAAAACGAAAAAAGACGCTTTTCAGCGTCTTATTGTTCGTCTTTGGTACCGAGTTATTAATATGCGCGCAGCGTCTGGAAAACCGAGGCCAAAAGACGTGCGTCTTTGATGCCCGGTTGCGACTCTACGGCGAGAAATTAAAATCAAGTCCGGCGCAGCCGGTTTGTGCCGCTTCCACGCAGTTATCTGCGCCTAAGCCCCCCGCCAGCAGAACGTTGCCAAGCGATTGACCATTTAATAGTGACCAGTCAAAACGTTGCCCGCTTCCACCCTGGCCGTTGTCTAAAACATATTTATCAACGTGCTGAAACTCGCGGGCGGGCAGGGTTTCACCGACGCTTAATGCTTTCCAGATGGCAACATGTGCTGGCAGAGCTTCACGCAGCGTATCGATATACAGCTGTTCTTCATTACCATGCAGTTGCACTGCCGCCAGCGATAACACCTTAGCTTTGTCCACCACATCGGCAATATCGTGATTGCGGAACACGCCAACATACTGCAACGGTGCCGCAGCCATCACTTCCTGCGCCTGTTCAACGTTGACGCAACGCGGTGATGTCGCAACAAAAATCAACCCACCGTAAATCGCGCCCGCATCATAAGCTGCTTTAGCATCTTGCCCACGCGTCAGGCCACATACTTTATTCTCACCCAGCAACACCCGGCGCACGGCGGCGTGCAAATCGTCATGGGCCATCAACACCAGAACCGATTCAGAAAACCGTTAGCGAAGTGGCTTAACTCGCGCACCTGAGCGTAAGTATTGATGCCGGATTCGCTGATTACCGTCACGTTGTGCCCCAGTTTCGGCGCAAGCTCGCGGGTACGGTTGAGATCAATCGACAAATCACGCAGATCGCGGTTGTTGATGCCAACGACCTTTGCTCCCAATGCAATGGCGCGCTCCTGTTCCTCTTCATTACTGACTTCGGTCAGCACCCCCATCTCCAGACTGTGAGCGACGGCGGCAAGCTGGCGATATTGGTCGTCATCCAGTACTGAAAGCATTAATAAGCAGGCATCGGCCTGGTAATAGCGCGCCAGATAGATCTGGTAAGGGTCGATAATGAAGTCTTTACATAAAATCGGCTGCAGGGGCGATTTGGCTGACGATGGGGAGGAAATTAAAGCTCCCCTGAAAATATTTCTCATCAGTCAGCACCGAAATTGCCGAAGCGTAATGTTTATAAATGGCGGCAATGCGTGCTGGATCGAAATCATCACGGATCACGCCTTTTGACGGCGACGCTTTCTTGCACTCCAGAATAAACGCCGTGCGCGCGCCCTGTAGCGCATCATAAAAATGTCGCGTGCTCGGCTGAACCTCATTCTGAAAACTGGCCAGCGGTTGCTGCTGTTTTGCGGGCTTCTACCCAAATCGCCTTGTCTGCGACGATTTTCGCTAAAACGGTTTGCATCATCTAGTAGTCCTGTGTGACTCTAGTATTTAGTTTCTCGTTTCTTCTTCTTCCAACGAGAGAAAACGAGGAACTAAGCGCGCCACTCGATGGACCAAAACGAAAAAAGACGCTCGAAAGCGTCTCTTTTCTGGAATTTGGTACCGAGGTCCGCACAGGTGGATGCGGACCAAAACGAAAAAAGGCCCCCCTTTGGGAGGCCTCTTTTCTGGAATTTGGTACCGAGTTATTTGGGCGCACCGTTCAAGTGCAGCCACAGGATAAATTTGCACTGAGCCTGGGTGGGATTCGGACTCGACCGCATAGCCTTTCAGGAGTGAGTTTTGTGCAATACCAACCGACGACTTGACCCTGCCAAGCGGCACCAGATTTCTTGCGTACGCAATCCCCTAAGCCAAAGGTGGCACTCAGGGGAAGCGCAAACTGCCCTGCAACGGGAGCGTTGGCTTCATCGCTACTTTGACCCATCTAGTATTTCTCCTCTTCTCTAGTAAAGTGTTTAGTTCCCTCTTTGCGTCCTTCATAGCTTGATCCGAAAAGTTCTCTAGTAGCTAGCATAGTCCCTGGACTAGAGCTAGCTGTCAACTCTAGAAGCGGCCAGCGAATTCCAGAAATCATCCTTAGCGAAAGCTAAGGATTTTTTTATCTGAAATTCTGCCTCGTGATACGCCTATTTTTATAGGTTAATGTCATGATAATAATGGTTTCTTAGACGTCAGGTGGCACCATGGAAATAAGTGATGGAGGCGGATAAAGTTGCAGGACCACTTCTGCGCTCGGCCCTTCCGGCTGGCTGGTTTATTGCTGATAAATCTGGAGCCGGTGAGCGTGGGTCTCGCGGTATCATTGCAGCACTGGGGCCAGATGGTAAGCCCTTCCGTATCGTAGTTATTGTGCACAACGACGGGGAGTCAGGCAACTATGGATGAACGAAATGACAGATCGCTGAGATAGGTGCCTCACTGATTAAGCATTGGTAACTGTCAGACCAAGTTTACTCATATATACTTTAGATTGATTTAAAACTTCATTTTTAATTTAAAAGGATCTAGGTGAAGATCCTTTTTGATAATCTCATGACCAAAATCCCTTAACGTGAGTTTTCGTTCCACTGACGTCAGACCCCTTAATAAGATGATCTTATTGAGATCGTTTTGGTCTGCGCGTAATCTCTTGCTCTGAAAACGAAAAAACCGCCTTGCAGGGCGGTTTTTCGAAGGTTCTCTGAGCTACCAACTCTTTGAACCGAGGTAACTGGCTTGGAGGAGCGCAGTCACCAAAACTTGTCCTTTCAGTTTAGCCTTAACCGGCGCATGACTTCAAGACTAATTCCTCTAAATCAATTACCAGTGGCTGCTGCCAGTGGTGCTTTTGCATGTCTTTCCGGGTTGGACTCAAGACGATAGTTACCGGATAAGGCGCAGCGGTCGGACTGAACGGGGGGTTCGTGCATACAGTCCAGCTTGGAGCGAACTGCCTACCCGGAACTGAGTGTCAGGCGTGGAATGAGACAAACGCGGCCATAACAGCGGAATGACACCGGTAAACCGAAAGGCAGGAACAGGAGAGCGCACGAGGGAGCCAGCGGGGAAACGCCTGGTATCTTTATAGTCCTGTCGGGTTTCGCCACCACTGATTTGAGCGTCAGATTTCGTGATGCTTGTTGTCAGGGGGGCGGAGCCTATGGAAAAACGGCTTTGCCGCGGCCCTCTCACTTCCCTGTTAAGTATCTTCCTGGCATCTTCGGAATCTTCCGCCCGTTCGTAAGCCATTTCCGCTCGCCGCAGTCGAACGACCGAGCGTAGCGGTGCCGTGAGCGAGGAAGCACGATATATCCTGTATCACATATTCTGCTGACGCACCGGTGCAGCCTTTTTTCTCCTGCCACATGAAGCACTTCACTGACACCCTCATCAGTGCCAACATAGTAAGCCAGTATACACTCCGCTAGCGCTGAGGTCTGCCTCGTGAAGAAGGTGTTGCTGACTCATACCAGGCCTGAATCGCCCCATCATCCAGCCAGAAAGTGGAGCCACGGTTGATGAGAGCTTTGTTGTAGGTGGACCAGTTGGTGATTTTGAACTTTTGCTTTGCCACGGAACGGTCTGCGTTGTCGGGAAGATGCGTGATCTAAATACATTCAAATATGTATCCGCTCATGAGACAATAACCCTGATAAATGCTTCAATAATATTGAAAAAGGAAGAGTATGAGTATTCAACATTTCCGTGTCGCCCTTATTCCCTTTCAGCATTTCCCTTCCTGTTGCTCACCCAGAAACGCTGGTGAAAGTAAAAGATGCTGAAGATGATTGCGGTACACGAGTGGGTTACATCGAACTGGATCTCAACAGCGGTAAGATCCTTGAGAGTTTTCGCCCCGAAGAACGTTTTCCAATGATGAGCACTTTTAAAGTTCTGCTATGTGGCGCGGTATTATCCCGTATTGACGCCGGGCAAGAGCAACTCGGTCGCCGCATACACTATTCTCAGAATGACTTGA
+
''*'%%$$#$()+FECBA@?AAJGGGHJGF:98:@@B=5+'&&&%%%'0018:??AJGJIJJHGJ:777:JJGGG?@?1+)))9BBCEFIJEFCD974++)'))''''*)'))(*,')+(&&)78<CDEE>=2312522,-9DDEFJIJG;99:CECFCBD99:7331))''(+,,-01B???AAF<===HJIFB@=<<>?@@?<<<<JHJJJIJGGIHFJJJJJJJIGH@@@CJD>??>ACABECFFE<<=IJHB?<;<=JGJEHGHJHIIJEFJEJBA@@F;:97HHIGFJJIJEJJJCBCCB>99DJJIIEJHJJJJJJGFCBBAGJJHJJJJJJJJDCCA=;<>98667DGEGHIDEGJJJIIIGFJFFFD:00128566@::;HGEEJE=;/.......;;CFHJD999()()9322**):;B@@@B>@;JGFGHJI((((;;@CEJBACAGGDD@@JHDCB<=?GF9889:<A988:@?@@JJJJJJJJGED5556BCDEEBA@>;;=>?CFJIIJDFHJJA?@BDECFJJJ>JJJJJJJFEHBA?>A6,,,,1444:99977759:<;<=>GFJIFFJJHJJJFHJJEJIHGJJJJIA9(((ADCJDEFEJJJJGJJHGFJJJHEFEGEGJJIHIJJJFFFIGJJJJIJJJGHJDIJFJFIJGGJGJJFDGJJBEECJJEBJJ@=:776588=<<FHJJGCDEEJ>'''&%%&02125:=BCJJHIGIJJJJGGDGDJJB=?DCGJJJGJCJG95559=:>1/..9:==<<JGCBJJIFIHJJIJJJGHJHJJ9<<=JJJJGJFFGFGHHJHGJFJIJJDGBDGAACGJHA?GIDEJEJDJJBFJIJFJJHJFJEIGIJJJJJJGJJJJGIJJJJJJIHJJJJJJIGJCB>=7/./03441//0:751.-1,+('&&*%&&&&(-62349<984449889@ADJIJF>==@>98-++++8:AFFJJJJJJIJJJJJJEHDIBEDFEB@FJDECA?<7*+62366)<>>@GGEJJJJHJJJGJJJJJJJJJJGIJJJHGJJJJJJJJJJH;;766<;CGFHJEFJHGJJJJJIDDJJCBB@EGJFGIGJHFHJJJHJJHJJJJJJJFJEJJJJJIJGJJJGJJIJA@@AFJJIFGGGGJ6JGGIHIFD@@@@@>8999JJJJJHJJJHJIJJJGJGJJHJHJJEJJHHGJJJJBCBJJJJEJIIJJJJJJJHG===?JJEHFHJFJJGFGJDCBCC67?DED?3///EHDHCDJBABEJJDE<;<<CJIJFJIGHIGCHJJFEF;:::EDJJCDCJJJHJIJJJEJIHGBFFDAFHJJHGF@DHB9@?AHFJHFFJJFJJFJJJJJFJJJJJJIFGJJJJJFJGJHJJJEICJ@?<,+('()(&&&'((*-/6:<GGJJJJJIJFEFEGJJJEDEJJJDDCDGJGHEFJJFFF836667<788810/,++-67<:?@HFJFFDFDJHHHJGBAAFABBBEFHFHHGIG:///*+)%%$'(9-))+++=>BJJJJJJEBABEJGHIJJJGIJJJJJJJJHJJJJA@@AIJJJJIJIJJFIFIECIJHJJIJJIJJJHJHJJIHJIJJIGJGJGJJHJGJA@ACIIJB?@??BDJGHJHFJJJG999:;;****:99;66673334@@DJIGGJGJHDGFDDDJGIJJEEIJJFIJCIEA@IHIGJGEEGJJJJJFEHGJJJJJJIJFJDCFFJGJG66651-068@>=<22129;;A1115??FDDFJJFJJJJJFDCCHFEEBBDABJDBH:7778JGEFCDEFGJIIJJIHFJJJJHJHJJJJGJJHEEJHIDA@ACJECB76630/.-..624457.--.<<>IIHJJJJIHHHHJGJJJJJJJJJJJJJHHHGJE=>=?E?/---JJHJJJFACAAIJJ<::8<<HJIJEEJJJJEJGFD=<C@BGJJJJJGJ>.69--IJJJJEEJGJJJDEDEJ>,,,,33GJJJHJJEGEBBBEFHJJJHIJJFHGGFA@><=.)))++++9<?<===@<<=>HJJDCDBIEFDGJCDDFJIJHJJJGFFEEJJJGG=IHFGGGFF??:999?9977-/..*:8223;<22////3=D??7778==>=6545:9=::=>HJHGEGGJHJHJJJIJJGJJGIGIJIJECDCI569?;;;77;;A3...2==;?@BGFDGCJIJIIJJIJJIJHJJHJJJJJJJJJGGHJGJJFJIHHJHECA77IJFJIFJJJJHJJJA@??555543415://:=JHCE@AJJJHHHHJCBCCD@JFDEDCBBEDFC<;6677530.--../00---6;98;=?===BJJJIHI>>>?===CEE;;76--,1109631268545?DHFEJFFHJJFJIJGFHFAAAAJJ>>>=F>>>JJ0//2GGGC=<>>?B5457356JJGFJJB@DA?:::;?C@BA>FDGJDB4113/44*&&$&%$%(4'(C@FJJJFJJGJJ@B0057ICFIFGJJJJJJC;5212456==>=BCFICDABEJHJJJIJJFFDICBC+(,,,FJHDCCFJJHIFFIHIGJEJ??>?78734441,,99:JJJE?AJEJIJHJJ<<;<<6485-3....;<;=?AGJJJJIIJJJIJGJJJJJ@?@,,,4=FJJC::9688=@>>AHFFJJIJJF<@>:775237<A=FJIDCCGEJJHDJJIIJDGG<:::....FCDE===*JHGDJHJJJIJJFJD:98<;=JJBDH>:JHGJFJJJIJJGFD@3223JDEGGJJJGJFHJJJG>==>===>?****+57)%%/222118HDGJIIJHHDJD@>>>EDEJBAB@-(((07///06?<;;;<>?>>EFCGJHDDFCB@769;7844=>@B???@DEHJGJEJFB1,+..1@GFCCBHJJCADJJEEDJIJG:BBDDFHJGHJDAACGJIJJJJIFJBCDCFJ>22912EA>?>?I,+)+'%&$%$$$%@@?@CBIGJJGJJJHHJJFHIJJJJJFEDBB=999988;BGHH::9:@BCBCEDDEEJJJJJJJJJJI8888JJGD@B>=@@C?>@=>780<**?AA@BCBJGABCDECFJJHJEHGIJJ:::?BBFEDAA<53/+,39=@9,+(((('+('(&&''))(&'((06<>660&&.06976670///EBB?1-+30&&%**68<ECIJIHHJIJGJJDIJEEJDABB?9>@@@@B;GJEJEJGH><::<<<JJIFIJIJHEJEJFHIFJJJJJEJIJHJJJGIJGFJFC@BACJJJD@JI@CCCEBDJJJHEEGGDA961*('(05<789;<<<B?::89;:4>EFJFJIJJIHJJIJJJHJJJA==?EE77638+++0+**,0=CA7/5?@?:95.*&&0/**.-01166@@@@BAAJJJGJDD>?>?D=>;8:;<FHJGHHDHA+++9IDGEFDFEFJJJHJJJJJHH@G?;/./39JJFFHB@DDEA@741..25337;7CEJJJJJJJIJJFJJJHJHJHGHGIHFJJEJJJEJFIJJHHEFIJFCJJDIJCDA,,,:=B<ADFBJI<;;;:99:@8978651+))0/6077:>GFHFJIGJJJJJJJJJJIJFGF?3011EJGJEFGFGCDFGHIJJHHG@DDBJEGFEGJ==>>GCEJCBB=@JJEEEHCCCGEEEDJG,+++++,A?;<=>AAAIJA@?999:><<<?EEGCD=JEGJIJJJGHGFJJIHJHJJJJFIIHJJ<;:89=CDGGJJJHA@F?:999:1//36666@AAAA@FCDDBEFFC;::::A9;BHJFGHDCCFHJJIJGJHEHGFCGJJG>><;30./3=*)+))''*2???:96998:@CIFDFFGIHGJJFFHJJJJFIJJJJ?@@AJJGJJJFJJJJFHIBI;:@@DEDEJJHEJFFJJGHFGC987:?JJJJJJIDFBA=;<;FGHGJF:999H76884533:>CDA@=<?BC;JJFHEHGGJGFJDHA?B7HBFA@@@=-('(+&*)(%&0000/773344AAA5555@BJJJJJJFJIJHGHJHJEJJJHFCGCFEG5551*'))+'',//0111001**&%%&'(1./>>@BAAAEHGFE?>>?@JEIGJJHJGIJEJJJFFJHB@>;9:IGFEEJJJJJJJGJEIFIGJJJJJJJJIEJJJJGGDB*(((AFGJEHBA<::;>>>JHJGJJIFJDEJHJJJGIJIHJHEEIJGHFFGI7000//32/*DEG????HGJHGIEJJJJFJJJJJJJJJJGGGGHJGCBDAACIEA@91-,*,%%&7678@ABBBBAA0/+,,-/0545<;<999;6?<99:CJJGJIJHJJJIFIGJIJJJJJGJF;555DFHJJIJJJGJGJGFFJJJJDEGJJGGJGJJ8888888HCDEDDGFJJJJFJJJJIJCEEJHJGJJIGECCBFDDDEJFHJJHJJJJHJJJJIHGIJIJGFGJJJHJGHCDAA?<1111CGJDEIJJGJIJJGHJJJ@@A>B?..86;<,+4,(')+'''''..<56A:(%%+<9:<CH@HJJJHHJHHJJJHJJHJGHJJFJJFDG??91**%$#$%&$%&('&&&&&&&'9CDACDC=<;<?EFJGJJJH@@@BJJCCC?<;<?1/.,)+9?ACBCF/,,/-))3457865889GGHDHFJIJHIGJJJHJJJHJJJCCECJJFJJA@12JFJGJFGIJHGBF?9:86777HFGJEEGEDEIFJJDDHH<889::;::=JDFEFJFJEJ@@>BEGGJCBBC8/,
@Glass_T7V_8_D3_12_5_18
CTGCGATGACGACGGTCGAGACCCAGCCACTTCTGCGCTCGGCCCTTCCGGCTGGCTGGTTTATTGCTGATAAATCTGGAGCCAGTGGCATGGGTGCTCGCGGTATCATTGCAGCACTGGGGCCAGATGGTAAGCCCTCCCGTATCGTAGTTATCTACACGACGGGGAGTCAGGCAACTATGGATGAACGAAATAGACAAATCGCTGAGATAGGTGCCTCACTGATTAAGCATTCGTTAAATTACCGCCTTTGAGTGAGCTGATACCGCTCGCCGCAGCCGAACGACCGAGCGCAGCGAGTCAGTGAGCGAGGAAGCCTGCATAACGCGAAGTAATCTTTTCGGTTTTAAAGAAAAAGGGCAGGGTGGTGACACCTTGCCCTTTTTTGCCGGACTGCAGCGGCCGCTACTAGTAGGGAGACCAGAAACAAAAAAAGGCCCCCCGTTAGGGAGGCCTTCAATAATTGGACTATCCCCTAAAACTCAAAGGACCAAAACGAAAAAAGACGCTTTTCAGCGTCTTATTGTTCGTCTTTGGTACCGAGTTATTAATATGCGCGCAGCGTCTGGAAAACCGAGGCCAAAAGACGTGCGTCTTTGATGCCCGTTGGTTTCTACAGCAGAATTAAAATCAAGTCCGGCGCAGCCGGTTGTGCCGCTTCCACGCAGTTATCTGCGCCTAAGCCCCCCGCCAGCAGAACGTTGCCAAGCGATTGACCATTTAATAGTGACCAGTCAAAACGTTGCCCGCTTCCACCCTGGCCGTTGTCTAAAACATATTTATCAACGTGCTGAAACTCGCGGGCGGGCAGGGTTTCACCGACGCTTAATGCTTTCCAGATGGCAACATGTGCTGGCAGAGCTTCACGCAGCGTATCGATATACAGCTGTTCTTCATTACCATGCAGTTGCACTGCCGCCAGCGATAACACCTTAGCTTTGTCCACCACATCGGCAATATCGTGATTGCGGAACACGCCAACATACTGCAACGGTGCCGCAGCCATCACTTCCTGCGCCTGTTCAACGTTGACGCAACGCGGTGATGTCGCAACAAAAATCAACCCACCGTAAATCGCGCCCGCGTCATAAGCTGCTTTAGCATCTTGCCCACGCGTCAGGCCACATACTTATTCTCACCCAGCAACACCCGGCGCACGGCGGCGTGCAAATCGTCATGGGCCATCAACGCCGAACCAATCAGAAAACCGTTAGCGAAGTGGCTTAACTCGCGCACCTGAGCGTAAGTATTGATGCCGGATTCGCTGATTACCGTCACGTTGTGCCCCAGTTTCGGCGCAAGCTCGCGGGTACGGTTGAGATCAATCGACAAATCACGCAGATCGCGGTTGTTGATGCCAACGACCTTTGCTCCCAATGCAATGGCGCGCTCCTGTTCCTCTTCATTACTGACTTCGGTCAGCACCCCCATCTCCAGACTGTGAGCGACGGCGGCAAGCTGGCGATATTGGTCGTCATCCAGTACTGAAAGCATTAATAAGCAGGCATCGGCCTGGTAATAGCGCGCCGGATCAGATCTGGTAAGGGTCGATAATGAAGTCTTTACATAAAATCGGCTGCGGGGCGATTTGGCTGACGATGGGGAGGAAATTAAAGCTCCCCTGAAAATATTTCTCATCAGTCAGCACCGAAATTGCCGAAGCGTAATGTTTATAAATGGCGGCAATGCGTGCTGGATCGAAATCATCACGGATCACGCCTTTTGACGGCGACGCTTTCTTGCACTCCAGAATAAACGCCGTGCGCGCACCCTGTAGCGCATCATAAAAATGCGCGTGCTCGGCTGAACCTCATTCTGAAAACTGGCCAGCGGTTGCTGCTGTTTGCGGGCTTCTACCCAAATCGCCTTGTCTGCGACGATTTTCGCTAAAACGGTTTGCATCATCTAGTAGTCCTGTGTGACTCTAGTATTTAGTTTCTCGTTTCTTCTTCTTCCAACGAGAGAAAACGAGGAACTAAGCGCGCCACTCGATGGACCAGAACGAAAAAAGACGCTCGAAAGCGTCTCTTTCTGGAATTTGGTACCGAGGTCCGCACAGGTGGATGCGGACCAAAACGAAAAAAGGCCCCCCTTTCGGGAGGCCTCTTTCTGGAATTTGGTACCGAGTTATTAGGCCACACGTTCAAGTGCAGCCACAGGATAAATTTGCACTGAGCCTGGGTGGGATTCGGACTCGACCGCATAGCCTTCAGGAGTGAGTTTTGTGCAATACCAACCGACGACTTGACCCTGCCAAGCGGCACCAGATTTCTTGCGTACGCGATCCCCTAAGCCAAAGGTGGCACTCAGGGGAAGCGCAAACTGCCCTGCAACGGGAGCGTTGGCTTCATCGCTACTTTGACCCATCTAGTATTTCTCCTCTTTTTCTCTAGTAAAGTGTTTAGTTCCCTCTTTGCGTCCTTCATAGCTTGATCCGAAAAGTTCTCTAGTAGCTAGCATAGTCCCTAGGACTGAGCTAGCTGTCAACTCTAGAAGCGGCCGCGAATTCCAGAAATCATCCTTAGCGAAAGCTAAGGATTTTTTTTATCTGAAATTCTGCCTCGTGATACGCCTATTTTTATAGGTTAATGTCATGATAATAATGGTTTCTTAGACGTCAGGTGGCACCATGGAATAGACTGGATGGAGGCGGATAACTTGCAGGACCACTTCTGCGCTCGGCCCTTCCGGCTGGCTGGTTTATTGCTGATAAATCTGGAGCCGGTGAGCGTGGTTCTCGCGGTATCATTGCAGCACTGGGGCCAGATGGTAAGCCCTCCGTATCGTAGTTATCTACACGACGGGGAGTCAGGCAACTATGGATGAACGAAATAGACAGATCGCTGAGATAGGTGCCTCACTGATTAAGCATTGGTAACTGTCAGACCAAGTTTACTCATATATACTTTAGATTGATTTAAAACTTCATTTTTAATTTAAAAGGATCTAGGTGAAGATCCTTTTTGATAATCTCATGACCAAAATCCCTTAACGTGAGTTTTCGTTCCACTGAGCGTCAGACCCCTTCATCAGATGATCTTTGAGATCGTTTTGGTCTGCGCGTAATCTCTTGCTCTGAAAACGAAAAAACCGCCTTGCAGGGCGGTTTTTCGAAGGTTCTCTGAGCTACCAACTCTTTGAACCGAGGTAACTGGCTTGGAGGAGCGCAGTCACCAAAACTTGTCCTTTCAGTTTAGCCTTAACCGGCGCATGACTTAAGACTAACTCCTCTAAATCAATTACCAGTGGCTGCTGCCAGTGGTGCTTTTGCATGTCTTTCCGGGTTGGACTCAAGACGATAGTTACCGGATAAGGCGCAGCGGTCGGACTGAACGGGGGGTTCGTGCATACAGTCCAGCTAGAACTGCCTACCCGGAACTGAGTGTCAGGCGTGGAATGAGACAAACGCGGCCATAACAGCGGAATGACACCGGTAAACCGAAAGGCAGGAACAGGAGAGCGCACGAGGGAGCCGCCAGGGGGAAACGCCTGGTATCTTTATAGTCCTGTCGGGTTTCGCCACCACTGATTTGAGCGTCAGTTCGTGATGCTTGTCAGGGGGGCGGAGCCTATGGAAAAGGGCTTTGCCGCGGCCCTCTCACTTCCCTGTTAAGTATCTTCCTGGCATCTTCAGGAAATCTCCGCCCCGTTCGTAAGCCATTTCCGCTTCGCCGCAGTCGAACGACCGAGCGTAGCGAGTCAGTGAGCGAGGAGGAAGCGGAATATATCCTGTATCACATATTCTGCTGACGCACCGGTGCAGCCTTTTTCTCCTGCCACATGAAGCACTTCACTGACACCCTCATCAGTGCCAACATAGTAAGCCAGTATACACTCCGCTAGCGCTGAGGTCTGCCTCGTGAAGAAGGTGTTGCTGACTCATACCAGGCCTGAATCGCCCCATCATCCAGCCAGAAAGTGAGGGAGCCACGGTTGATGAGAGCTTTGTTGTAGGTGGACCAGTTGGTGATTTTTGAACTTTTGCTTTGCCACGGAACGGTCTGCGTTGTCGGGAAGATGCGTGATCTAAATACATTCAAATATGTATCCGCTCATGAGACAATAACCCTGATAAATGCTTCAATAATATTGAAAAAGGAAGAGTATGAGTATTCAACATTTCCGTGTCGCCCTTATTCCCTTTTTTGCGGCATTTTGCCTTCCTGTTTTTGCTCACCCAGAAACGCTGGTGAAAGTAAAAGATGCTGAAGATCAGTTGGGTGCACGAGTGGGTTACATCGAACTGGATCTCAACAGCGGTAAGATCCTTGAGAGTTTTCGCCCCGAAGAACGTTTTCCAATGATGAGCACTTTTAAAGTTCTGCTATGTGGCGCGGTATTATCCCGTATTGACGCCGGGCAAGAGCAACTCGGTCGCCGCATACACTATTCTCAGAATGACTTCGTTTGCATACTCACCAGTCACAGAAAAGCATCTTACGGATGGCATGACAGTAAGAGAATTATGCAGTGCTGCCATAACCATGAGTGATAACACTGCGGCCAACTTACTTCTGACAACGATCGGAGGACCGAAGGAGCTAACCGCTTTTTTGCACAACATGGGGGATCATGTAACTCGCCTTGATCGTTGGGAACCGGAGCTGAATGAAGCCATACCAAACGACGAGCGTGACACCACGATGCCTGTAGCAATGGCAACGACGCTCGCGAACTCTTTAACTGGCGAACTACTTACTCTAGCTTCCCGGCTA
+
%&%$#$%%%$$$%%$#$$$$&$$&'(())33235971022:9:@JH;455624447;JEHFGHEJJJHFIJJJJJHHE>?@?8-*%%%&&((()),++))**553-------533387234EEB@IIJEB<HGJJGEJ@@I>JJJJJJAAAAJFEJDEJJJJJJJJHJJJEGEHJHJIHEFBDBAFJEHC??HC7666(&((-.//:99;<?DGIIJIEJJJJBHJJECGB000,+*)$$&+4.///2228;1>JIGGEGGJJJIFGHJFDBEGJIHJJJJGJGIJJIJJGJHEEFDEHFE@?;;<CFC:889HHGJIJGGHFJEEIJJHHJJFFIJJHJJHEJJIHI@FIB>=>HEEGJJCEGJGJJJIJIGHFGJGJJ@GGI@JJDEFAIEEJJGDDEGIJECCDCFHAEFDHFJJGCFIEHGFJF?81.8965,()((()'*)&'*,.21//7<69:;>??@FFHJEEDJDHFC***1''%%38CCBEF:99HD,,,1CFFGJGFJHFJJJJJJHJIJJJFJDIIFFF@GD@@@A7;64,-<>=?DIHJJIIGJHHHIFJ8888HI7E?<::854/.,)+022200144569:;;?ECABB<''''''',,-79BAA54365>BAIJIFJJGIJIJJJJJJJFD:876)-,,0-,,,&(+/-0CDIJHHJHJF>==;50015:9CDBGHHJIGGJIC@@A5ADBGEEGFFHCDFEHJJIJJJJJJJJJJJJJIEJJJJ@JJ5===<AA>9:/<=<JBGHJGGGFE43117HJJJIJGJJJJJJFJJJJHJJJJJIJJJIJIJHIFIJJD>;520**))-024:;>B<DA63;4812BJHIGJHJJJJHJJJJJJJGJ>;7648ABAGFJJJFJJJIJJIGHIFGJEFE??@@CCACBBCHJJJJJJJGJJJHFJJJJGJFGHJIJGJJGGJCJIHJJGJJIFJJJJJJJJJJJJHJJCCDCJJGIJJJJIGJJJJJJJJJJJJHJJJJJGIIIIJHIFJJJJJHJJJJJJJJJJIJJJIJFHGJGIHJJJGJJDFGJJJJJEGJJJHFFJJJJJJIJDDEFJJHEGHFGGDFJ8777FGGCACFFJJJHIJJIJIGGJJIJJJJHJHJJJFJFJJGJJJG;;::?862,/469?@JJJGIJJJJJJJJJJJGFGGDFFFJGJFHG?1113>>;;;455:F@?:122((()01;EJFJJHJJJJJJJJIGIJDGJJFJJJJJJEGJHEFEEJIIHICEFDACJGJIJIJJJJ>G@.JHGJJIJJJJJFJGJJIJJGGJJGJJJJJJHJJJBBBAIJI@98899DJFDGJHEDCC7''&&,0432++.1<3223HFGEFGIJGJJJHEEFGGHHGFFJJJJHHJIHJJGJJJH?<==JJJJJJJJJEEGGGJGJGJJJJJJGJGJJJJJJGJIJJJJJJEJJ22229HGHCFCCFJGJHJJFJJHJJJGHJJJJJHJJJJJJHIJECC@BEGGIEDECJEJJJJHJHIJJJADBBJGCCADJDDJIJF==>GJGJFEHGCCCAF??9.*))%%%&-13339DCJIEJHEJFGJHJFJGJHEHJJDJII;;;AA>=;6?<<<=IHJFHJJGFJHHJFEDDDGEJJJIA?A6BAAB@<;11CDEEJJIJJFJH?=J=>JGJHJJJIJIIJJIJIJJJJGA@@DJIJJJHJFFJHJJJJJJJJHJIIJJJJJJABA>>>>><:;BDCJFHFE;;;<HGJ??>>EEA==>JFFFIEDGJGJIJJJJJIEEEFJJJGJJJFJJEDHGJEDCBEDIIIGHGJIJJGD?::1//001)'&'79CFEIJJGIJJJJJJGDJFIJJJIJJJJFGJJJHJGJJJJIJJJJDJHJJJBCA@JJECABBACJJHECABBGAB==>??CHGCD@FEFAAGJJJJJFFEJJJJJJJIJIJHIGDEJJJHIJIGJJJJHFJJFJDHF@@?A:;GHJJHJHJIGFI@EFDFE@CCJFIEJHJJJHIJHJJHIIFHJ@?>>@;;<-+++((((*)%&'(++,-JFJIJJJJIF@?>EBDHEHJBA?=6779@C=4445@BH@@@@EJIG@@@A;;;:6766?>><<;<666DC544;HEHHIACBFJ<<;73455>EFEHFC?5..'((<@ABB@GJFJHJJJJHJEHGJFEJHHHB998---.HJJIJJGFHABBEJJJIFIJJGJIGHJJJJHCF@=?AABJFA?;;<<??FJHIJJJJIHHEHAIDFGJJIEH@?>FFJDFEDDGFJGHJFDEFDJHJFJJJJJIJJGDHGJIHJJJJIHJEHB@ICFJFEDGEC('''78HD::FHHJJJJJJJJJGJEHIJIJJJJJEGDGJGJD755<<<?>>?@CDFFFABB?@>?====GBGDACACA>@?JFHFIHECJECBCBJJIHC92-+641+)..=>CHFHJJJFFGGEGIJJEHBB>GGJIIJIEIJFC=542367FBEGFJJJJIIJIIIJJJJHGFJHJHGHIJHHGEJJGJHJJJEFDGGHJD???A311/...A@@ABCB2222F>=<=JJJJJHHJJHJJJJGJIIJJJJGFIGJAI269DD@>=;;;>;<=:;:;952--.CEFJEJFIFFJJJJJJEIJJJJFJJGIJGGECJGJJJJ@@@@JJJGACBCCJECFGFDECBDCEGIJFJHIJJJJJJJGHJIFE>20/.,,*)(&&()22122////66DJJJGGECHJH?(D9<GHJJJJHJJJJJJIJJJJJJJCBCBIJIGIEHGHEEDEJ<<86(,()44IA<<<=ECEBBEFJJJGHJEJIHGJGEG=@ACFDJIFJ;9(BJJJJGGDGIGJJJGJHFGFIIHJJJJHJJJJHDEFFJJJHJEGJJJHIFGI><<<=:99:5450-+%'&%&+>HECB>>=7???ADFDEJCDCHGIHGJJJHHGJGIJJDJEDB@99>@C@D1002/-..?@EJEGFDJJHEBCBEDJJJJIIFFJGJJGFCEGID@>>?HJIJJBEDBAADDEEF@A@>AAACEGFHEGEGJJJJJIFGFII???@FGJEAACDJFBA?AJIFEFEDDBCHDB<-++***/<88=@>53('*)))(&'./-+-,,,,+-,-,,-,212=:HEGJJJIHHJFIIJJJJIJGJIJJJGJJGIJAAA:AAF@;98>G;>::<;@AEDCIFIJJFJGJJJIJJJJIHJJJJIJGGECIB=>CFEAA>6665863333004++**43114?<A>>>IHHEDEF?BCFJGDDBA@88873-))+..9:=HHFHJJJJJGJHJDIJGJJGJJIJIJJEHJJFEG>96**)*9AACCFIJIIIJJFDHJ=BJCF<:99=>?ABBDIEIHGGHJJJJIJHJJJJEDC===<;:778468@::;JJJHFGIDJDBC@CA@?:9**)*%#$&%)+,/-<=CE;;:;@,)))-/332568AJHFCIJFDCDJIHJJJJJJJFHJ776235CHJJIIJJJJGJJFJJJJJJJJJJJJJGHJJFFJFJJGJJEJIJ<=>JJJJJJFD656??IJIHDC@C===>?B:98<B=CCFDEJJJIFDEEFJJJECGFJHEJJHJGE<777667,+*(((--=CJIJJJGJ>;9<=FFGJHFICGFJ98,+++-0,,)***),13''')/2BA>>:<BJGJJJFJ@?9868663*'(:7<BJEDCG<;((==JJIIJ?>:>>JJDGICDACJFEJIDC<330))0-/1104CFEHEJJGAAABGGIGJJIFGFJJG>0++,EGE99=<87/))&&&'8@?AECJGIGJFIGJJJJJJGEJJJJFBJGJJIJGIJDJJGJE?30)))(0/4CFJFJHJJJHJJJEAACFDJJJIJIIHJFIJIFBCDJJIIJJJIFBDEFJJJJGJJJGJJFJJJEDJJFJHGIEJFJJHHEDC=*))4?JJJJJJJJFJJIJGHEHEFJJJHJJJJJHJJJIJGJJGJJJJGJJHA@?>4.,.7651.((''.,++,///1100232547;8878BEDFJHGJHGHIJJJFGJJ;<:;96522;<>?JJJHJJJIJGIJHFJIGIJJJJFJHHJJFJJEJHJJGJFGFE9999CDCDJJJJJJIJGJJJJJJJGFJHJGJJIJJHIJFGFJJGJJJGJJJHJGHFJJHJGGJHHJFJ;D?FA;;*(+)*'(&&&&24577678876659:55222(''(-*''347C@=IICDDFJGIJJJJJJJHEHCJ2?:9:FDDJC888342BGFJJJJJJJJIJJJJEGFGJFEDCBJHJJGBB9---.2324--,,1456>JHJGGJJIJAAAAHJHJJJI@===>JJIJIJJJFIF@;.*+;EGD?CB@@@>B?9889?DEJJJJJJHJJJIFJEJHJHHEJJJJJJGFJFCCBDBCDDJJIJHJIIHDGJJJHE?IIEEABH@@700436,,2,,433643895,++043411,,-*&&$$%,004--0046))))&'(&&&'**,<@CJJIJFJJJJIJJIJGJJJIJJJJJIHJIHJJFJJJHEIIHGHGIEJJJJJJJGJJJJFFIJJJJJJJJEJJGIHJ1111C@?>BAA<A;2/--')04:<=@????DDEA><9:577BJJGHFJFJJJJIJJJJJGJGF76643114GJGJJDJ>B''BCB4444A6778**))**EEIFJEDECG@?@DEGFJJJJJJJJEJJJEGD.--.IJDFJJEFHHHJJHEJHGF@@A2223@=.--+((('(%%')('&(***++3:<>>F>?>=ACADB4>>>A2224BAA/+0&)&
@Glass_T7V_8_D3_12_5_19
TGGTGGCCGTCGATCCGTAAGATGCTTTTCTGTGACTATCGTGGCTGTCGAACAAGTCGTTCGATGGTATGCGGCGACCGAGTTGCTTGCCAGCATCGACACTCCGGGATAATACCGCGCCACATAGCAGAACTTTAAAAGTGCTCATCATTGGAAAACGTTCTTCGGGGCGAAAACTCAAGGTTACTTTACCGCTGTTGAGATCCAGTTCGATGTAACCCACTCGTGCACCCAACTGATCTTCAGCATCTTTTACTTTCACCAGCGTTTCTGGGTGAGCAAAAACAGGAAGGCAAAATGCCGCAAAAAAGGGAATAAGGGCGACACGGAAATGTTGAATACTCATACTCTTCCTTTTTCAATATTATTGAAGCATTTATCAGGGTTATTGTCTCATGAGCGGATACATATTTGAATGTATTTAGATCACGCATCTTCCCGACAACGCAGACCGTTTCGTGGCAAAGCAAAAGTTCAAAATCACCAACTGGTCCACCTACAACAAAGCTCTCATCAACCGTGGCTCCCTCACTTTCTGGCTGGATGATGGGGCGATTCAGGCCTGGTATGAGTCAGCAACACCTTCTTCACGAGGCAGACCTCAGCGCTAGCGGAGTGTATACTGGCTTACTATGTTGGCACTGATGAGGGTGTCAGTGAAGTGCTTCATGGCAAAAAAGGCTGCACCGGTGCGTCAGCAGAATATGTGATACAGGATATATTCCGCTTCCTCGCTCACTGACTCGCTACGCTCGGTCGTTCGACTGCGGCAGGCGGAAATGGCCCCTACCAACCAGGCAGTTCCTGGAAGATGCCAGGAAGATACTTAACAGGGAAGTGAGAGGGCCGCGGCAAAGCCGTTTTTTCATAGGCTCCGCCCCCCTGACAAGCATCACGAAATCTGACGCTCAAATCAGTGGTGGCGAAACCCGACAGGACTATAAAGATACCGAGCGTTCCCCTGGCGGCTCCCTCGTGCGCTCTCCTGTTCCTGCCTTTCGGTTCCCGGTCATTCCGCTGTTATGGCCGCGTTTGTCTCATTCCACGCCTGACACTCAGTTCCGGGTAGGCAGTTCGCTCCAAGCTGGACTGTATGCGCGAACCCCCGTTCAGTCCGACCGCTGCGCCTTATCCGGTAACTATGGTCTTGGTCCAAACCCGGAAAGACATGCAAAAGCACCACTGGCAGCAGCCACTGGTAATTGATTTAGAGGAGTTAGTCTTGAAGTCATGCGCCGGTTAAGGCTAAACTGAAAGGACAAGTTTTGGTGACTGCGCTCCTCCAAGCCAGTTACCTCGGTTTCTAAAGAGTTGGTAGCTCAGAGAACCTTCGAAAAACCGCCTGCAAGGCGGTTTTTCGTTTTGGAGCAAGAGATTACGCGCAGACCAAAACGATCTGAGATCCATTCTTTTGTTTTTAAGGGGTCTGACGCTCAGTGGAACGAAAACTCACGTTAAGGGATTTTGGTCATGAGATTATCAAAAAGGATCTTCACCTAGATCCTTTTAAATTAAAAATGAAGTTTTAAATCAATCTAAAGTATATATGAGTAAACTTGGTCTGACAGTTACCAATGCTTAATCAGTGAGGCACCTATCTCAGCGATCTGTCTATTTCGTTCATCCATAGTTGCCTGACTCCCCGTCGTGTAGATAACTACGATACGGGAGGGCTTACCATCTGGCCCCAGTGCTGCAATGATACCGCGAGACCCACGCTCACCGGCTTCAGACTATCAGCAATAAACCAGCCAGCCGGAAGGGCCGAGCGCAGAAGTGGTCCTGCAACTTTATCCGCCTCCATCCAGTCTATTCCATGGTGCCACCTGACGTCTAAGAAACCATTATTATCATGACATTAACCTATAAAAATAGGCGTATCACGAGGCAGAATTTCAGATAAAAAAAATCCTTAGCTTTCGCTAAGGATGATTTCTGGAATTCGCGGCCGCTTCTAGAGTTGACAGCTAGCTCAGTCCTAGGGACTATGCTAGCTACTGAGAACTTTCGGATCAAGCTATGAAGAACGCGGGAACTAAACACTTTACTAGAGAAAGAGGAGAAATACTAGATGGGTCAAAGTAGCGATGAAGCCAACGCTCCCGTTGCAGGGCAGTTTGCGCTTCCCCTGAGTGCCACCTTTGGCTTAGGGGATCGCATCACGGAATTGCCGTACAGCTTGGCAGGGTCAAGTCGTCGGTTGGTATTGCACAAAACTCACTCCTGAAGGCTATGCGGTCGGTCCGAATCCCACCCAGGCTCAGTGCAAATTTATCCTGTGGCTGCACTTGAACGTGTGGCCTAATAACTCGGTACCAAATTCCAGAAAAGAGGCCTCCCGAAAGGGAGCCTTCTGCCGTTTTCGGTCCGCATCCACCTGTGCGGACCTCGGTACCAAATTCCCAAAAAGAGACGCTTTCGAGCGTCTTTTTTGGTTTCAGGTCCATCGAGTGGCGCGCTTAGTTCCTCGTTTTCTCTCGTTGGAAGAAGAAGAAACGAGAAACTAAATACTAGAGTCACACAGGACTACTAGATGATGCAAACCGTTTTAGCGGAAAATAGTCGCAGACAAGGCGATTTGGGTAGAAGCCCGCAAACAGCGGCCAACCGCTGGCCAGTTTTCAGAATGAGGTTCAGCCGAGCACGCGACATTTTTATGATGCGCTACAGGGTGCGCGCACGGCGTTTATTCTGGAGTGCAAGAAAGCGTCGCCGTCAAAAGGCGTGATCCGTGATGATTTCAATCCAGCACGCATTGCCGCCACTTTAACATTACGCTTCGGCAATTTCGGTGCTGACTGATGAGAAATATTTTCAGGGGAGCTTTAATTTCCTCCCCATCGTCACCCAAATCACCCCGCAAGCCGATTTTATGTAAAGACTTCATTATCGACCCTTACCAGATCTATCTGGCACGCTATTACCAGGCCGATGCCTGCTTATTAATGCTTTCAGTACTGGATGACGACCAATATCGCCAGCTTGCCGCCGTCGCTCACAGTCTGGAGATGGGGGTGCTGACCGAAGTCAGTAATGAAGAGGAACAGGAGCGCGCCATTGCATTGGGAGCAAAGGTCGTTGGCATCAACAACCGCGATCTGCGTGATTTGTCGATTGATCTCAACCGTACCCGCGAGCTTGCGCCGAAACTGGGGCACAACGTGACGGTAATCAGCGAATCCGGCATCAATACTTACGCTCAGGTGCGCGAGTTAAGCCACTTCGCTAACGGTTTGTCTGATTGGTTGGCATGATGGCCCATGACGATTTGCACGCCGCCGTGCGCCGGGTGTTGCTGGGTGAGAATAAAGTATGTGGCCTGACGCGTGGGCAAGATGCTAAAGCAGCTTATGACGCGGGCGCGATTTACGGTGGGTTGATTTTTGTTGCGAACATTCACCGCGTTGCGTCAACGTTGAACAGGCGCAGAAGGAAGTGATGGCTGCGGCACCGTTGCAGTATGTTGGCGTGTTCCGCAATCACGATATTGCCGATGTGGTGGACAAAGCTAAGGTGTTATCGCTGGCGGCAGTGCAACTGCATGGTAATGAAAGAAGCAAGCTATATCGATACGCTGCGTGAAGCTCTGCCAGCACATGTTGCCATCTGGAAGACTGGCTGAGCGTCAGTGAAAACGTCCCGCCCGCGAGTTTCAGCACGTTGATAAATATGTTTTAGACAACGGCCAGGGTGGAAGCGGGCAACGTTTTGACTGGTCACTATTAAATGGTCAATCGCTTGGCAACGTTCTGCTGGCGGGGGGCTTAGGCGCAGATAACTGCGTGGAAGCGGCACAAACCGGCTGCGCCGGACTTGATTTTAATTCTGCTGTAGAGTCGCAACCGGGCATCAAAGACGCACGTCTTTTGGCCTCGGTTTTCCAGACGCTGCGCGCATATTAATAACTGGTACCAAAGACGAACAATAAGACGCTGAAAAGCGTCTTTTTTCGTTTTGGTATTTTGAAGTTTAGGGGATAGTCCAATTATTGAAGCACCTAACGGGGGGCCTTTTTTTGTCGTTCTCCCTGCTGGTCGCGGCCGCTGCAGTCCGGCAAAAAAGGGCAAAGTGTCACCACCCTGCCCTTTTTCTTTAAAACAGAAAAGATTACTTCGCGTTATGCAGGCTTCCTCGCTCGCTTGTAAACTGGCTGCGCTCGGTCGTTCGGCTGCGGCGAGCGGTATCACTCACTCAAAGGCGGTAATTTACCAATGCTTAATCAGTGGGCGCTTTATCTCAGCAATCTGTCTATTTCGTTCATCCATAGTTGCCTGACTCCCCGTCGTGTAGATAACTACCATACGGGAGGGCTTACCATCTGGCCCCAGTGCTGCAATGATACCGCGAGACCCACGCTCACCGGCTCCAGATTTATCAGCAATAAACCAGCCAGCCGGAAGGGCCGAGCGCAGAAGTGGTCCTGCAACTTTATCCGCCTCCATCCAGTCTATTAATTGTTGCCGGGAAGCTAGAGTAAGTAGTTCGCCAGTTAATAGTTTGCGCAACGTTGTTGCCATTGCTACAGGCATCGTGGTGTCACGCTCGTCGTTTGGTATGGCTTCATTCAGCTCCGGTTCCCAACGATCAAGGCGAGTTACATGATCCCCATGCTTTGCGAAAAAAGCGGTTAGCTCCTTCGGTCCTCCGATCGTTGTCAGAAGTAAGTTGGCCGCAGTGTTATCACTCATGGTTATGGCAGCACTGCGTATTC
+
,%%%&&&%%%%)**.46;CBJHJHJJCJJAAA?8228'%%%&')))&%%$$%'*)((($$$$$'(*++&(()45<888710117/+(')+1-.-'&$$%%&&&%%&&+4JFJJJDGJIJJHJJJJJJJJIIJJJGJJJJGJJHJGHJFJJJJJJJJHJECB=;;<FBDBIJ655CH:5*%%%'''''((1(55459;BHCICBABJJJJJGBAA?D?>JJHJGJCA@ADHIJHJFHBEEJJJJFHJHJHHJGJJGDFEJJHHJIJJFJGD<<<?CJ3333JJIJJJJJJJHJGJGHJJHIJHEEG@GJJIJHJJJJJGFJJF<;<;G;;FHJGGJJHJEJJJE2---..**3277ACDEEEEF?>>>>HIIJJJJJJJJIJJJJJJJHJJJGCB@@JEEFFGJIJIIHJJIGJHJJJJJFGEA:5566AABDIFEHJEJA>GG:887=11101*..(*'(.84>@@BABCJJFJJJFCEJJHEHDHJIIJJHFGJJJJJFIGGDJHJJJJJCJJJFJIJIJJJJFEEBCEACDEJEGFCGEJJIDJJJBCCGF:99:87566>EJJJHJEHHFIJJHJJJIEJJGIDE@GHHJGJIIJJHGGA@JHJJJJJJJJJIJGGDEFHHEHFFFJJJFHDEJJIJJJJJGJ:5...19885445JFFFDBB>500*','&+:@FFFIJIJJHJJJGJHHGEFEFFJJJJFIJFGFHJJDABEEJJIECAB?31899BAFJJJJJJJJJJJFIJGJJJI8888@>>>>;;;?GF>220('&'-,-.-'&&&'%&$%%$&'%$&&%%$$%&-/<A@?A@>>@><<;<;9;:::;:9:IHGIIJJJHGJEECBJJDCB@BE:999JE@BA<6;>977FCDFEB@;?>A:BFCJJEJIFJ>>>>GBCCCDDEEDJIJGHJCDIEFHJHJIHFHHIGJJJEEFJIFJJFJJJJFFFE?940((().1.(2787999664/..1399:<JJJJJJFJHGJJCI@EDBCJE<5430**+*++'1116GFFHHFJGIGFHGJJIJGGEA5458JBBEAEJJJJJJHHJGJEEIIJFGEGJDFF@>>::;?>>>BBBBCEEJIJGIJ@<66)(''3//0<?>=?ECDJJHJIGHJGJJGJJJGJDFGHFGJ@AA@<<%%&',,)*+,0///*.,+---013002////:JIICCA=;:;AGJEJHGFJIJGJIJJHHJDBA@D877899B<:21111634IFEJJDDCHDA??BA@@BDJGCBBA@==JFJJJFFHEGJBBBAJJFAABAJFIHJJJ<56EHJJJHJGJIF511'+-))((*<:::<566000/+('&033/23;''?@FJJIE@<;'::66;<C++++-,?*''*28&%%&**+/78;?CFCAAACHIJJIFEFJF7665/'%$$&(%$$&$'),-+&&&+..;;@FJGHJJJJHJFJJFJJHJ7658;@G>>><@@@JJIGFJJJJC@BCD<<=<CA@=<;=D=<<AHIC>A766---.--**+,?>?BC>:?>C:JJJJJIEGJJJJJJFGEDCFDHJHEFJJJJJGJH,,,-@HJHGGCDHDGIHHJJJJJJJJJJIDGJGJJ====JJJJIIJGHFJ><<;GGAA@@B;;4334@BCCEDFGHJGGG8778DBBBJIJJEDEC?AAEEJJCECHIGJIJJFFDCE23,1330,0700>?GEEEHJHGJJJHJHJJGBBJ@@AADDAE@BCBEJJFJECGJ666..+(&%%&*)())8;DFCHFGJHHJJJJGDFDEEDEGDEEBEGHFJGJ999;?JIJIHEDDJCHEFDJJIJHHIIGJGJJDIJJJJJJIJJJIHJJJJCC3334FIICDCCIECEJJGHGJJJGJHJJIJJJJJJJHHFJHIJIGJJJEJJJIJFEJJHGFFEHJJJJGEDJIJIEEACEJJGFJFIF@>99;;<B=CFHIJIGHIHDHHF>=<=AACA><=211244447:;:=ADB?BJ@?@?>==>GEDEJJHHJJGJJJJGJHGFDCGD?@**++467=B=111333002401/,*('('*)('*0*()&''460--9/11-*),.2247799@CBGECD?///4122<>666@C8887;<<DJJIJFJIJJGFJJHJIHJDJGIA;;5344:44340065600/24?JADEBD>7>>@.,+,.5654('&&&$$##&&''$$%$&'''()+67:CGHIJJJBBCC<;;:::?CJJJIJGGJ??==BEJE95555EEEIGEJDGFHCG=<70*%$%&&,,,6FC@ICDDJHFJ;8667JJJJJJGJGJHIJHJHJJJJGFJIJGJJJFJJHFGGJHHJGGFGJFJFHJIJGJJJJIDHEHJJIIJGJFJFFC<==@<@;:(&'+/()*)***+,C/+*),-.334??>?;:;;DEHHFIIJB'&&'=0*+./,('(&),388::?>9988>+(%%'%%%%&()-0'&%&*,+)*).1-196334@AAJC==<=>>=>?DJJFJHJJGD763357:@JEFGE;CDBBHJHJJFJFFEH434FC::75789>CJ???@C>BE?6.&&*,3611>>?JGIBAABF@?@6*():;<('''2324?@BBABJFEFEG7777:6341-+((&&%'))))()+)()),,-8:<=>7666JJ66668JFIJHJJGIHEHHHJGIGHEHIJJGJJJJJEHJHJJJGJJGJHIIJJJHDCJJHJFJJJIJJJJJJJJHJIJJ=?DCFEHFEBEDJECJJJIJFJJJJJ6666=5@?@C4444;)(()14348/...9;<665,++)'&%%$&%*''(2:<>=88@BEJJJJJJIJJIJJGJJJJG;<<BCJJJHGJJ*))*4IJHEGJJCDBDFCEB4459:@.,,+*++,0***+****./*,/.1.***--88::;AAGGE;;7,,;<<>EDCCI>BD3:<;<:<@A9989;;J''')6/-+)*44<AACAAAGEEGGJD;8;?DGJJJFJIFJHGHJHJHJJJIJJJFJJJJIJIFJGGFJJJJGJJEHJJJHHJJJH;;;;JEDB+++,51223;BIDC::9ACJJGHIJJJJCB:CJJIJJIGE@?D===?EH@?;76.9789AJJJIJHJJJ998745CFJHEJHGDDJIIEDDHJFJHFJJJJJJGJ@C@@@AFJJHHJFJFJJJJJHJJGJGJJJJJJHGJFIJFHHJJJIJIEGJGEGE655-,,-DJJJJJGJJIIHJJGIJGIFIJJHJGJJEECCJEIJEFJFEHJJJJJJJJJJGJJIIF=@A?3'&'&((+*))(&&&((&&++///=6646;8875434;<>?@AGJGJIJJFIGHHIIEJIJH999:1/,,-.*(&'/((((9:AGHCD==?FJ@?@?JGGJJJJJJJJJIGFGHIGDEGJJJGFEJCD???@FFIJJJJJJIGEHJJJJJ?::88431///+''579FGFJGCFJHGHEHGEBCHGA?96//,*))''006,,,@CJEJJJJJDCCC?BJJJJJJIEGDB@@H>?==:110;////HIA@@=8856?;EEGHJJHJIJFAA@A::46DGJHHGDIJHJJHJJJJHIJGIHHHJHJGJJCCD==;('&-.&%&%%$$%'%$(-5556GJGJJJJIJJFJIJJJIJHIJIJJEFFJJJGJD8=;;7555/2)'%%%&%$%%'''%&&&&&&((''$$%&..1.;::;@AB?JHE8888HIGJHIJJJGJJJFJ?=<BBCEFEBHGJJIJJFDFJJHJJJJHFJJJJJCBDDHJIJGJJJJHJJJJJJJD7777DECHEGIGJJIJHJJJJGJJHJJIJJJGJEBCBFGJ=<=>HJJJGJIJJJJHIJJJJHJ=<<;@AACHGJFFHCJBGDBACJEJGJJIFGJFGJJJFGFGEGFEFFJJJGJJJJGIJHHFIGHHJIGHIIIH5445JC@AABJJCD>AHJJGJJHJGCGFF@?/)))*+**(('+,0/<=><777>?>>>BGCFCBBGFJJJJGJDJGGFJEJJ****=8///+***23:DHJGF>==AGIC>=<<A<<76(''%&'/.)()).05233JICB@?:G<BC?55,+*,,+''*)),--00.))*8>>655644,'(),./4449:77782,+)*('(%%&)$%&)20--88643?,++1/33>3''''7HIDB>===DB>>;:<9@AA>?BDFECBA7433/)())'%$%%%&$$$%'+--,((../,*)(((*0?=:98&&&&('''+./000435//5?JJEJJIEJDD@CA=:;;>?@@AA?'&%%'&%%&&%%%$&**+*++'''(--.&%'/3+(((98ACBDDG0001<;;7ABDC;=>>>JJJJJJJFJIFGFJ=<,&&&,89AEICGBDD@DD@B<<=>JJJJHFBCB>6.%$%&'''(,(*,../5@DJJJJJJJIHCDBA<=<CEEIHJJGEEEFFD??@AGEFJHFJJFCF?==<@8E>::44@210242'''9DDEJIJFHJJJFHJBIHJGJ>GEIJJJJJJGIJJJJJJHJGIJHJGHFJH80/130/154445CDGDBEFJCED:1-++*-;B<===BBC@@A@J4443888:5555BC<:;:BDCFE9999JGGHGHJJJJGJHEJGJFE@22JJJJJJJJJJJJJJIFFCCDBCB@A@IEBCGF?G>;++++GCDA22'&&*'2((((GFIIJBBCCFDCCDBDF@AEFDD>;8548:4445HEAABJGJIJJJJGFJHIJFJJJJJIGGJGJIIGHJHHJHGFJ3332223:/.*(('
@Glass_T7V_8_D3_12_5_20
TTTAGGGCGGCGTGCAAATCGTCATGGGCCATCAACGCCGAACCAATCAGAAAACCGTTAGCGAAGTGGCTTAACTCGCGCACCTGAGCGTAAGTATTGATGCCGGATTCGCTGATTACCGTCACGTTGTGCCCCAGTTCAGGCGCAAGCTCGCGGGTACGGTTGGATCAATCGACAAATCACGCAGATCGCGGTTGTTGATGCCGACCTTTGCTCCCAATGCAATGGCGCGCTCCTGTTCCCTCTTCATTACTGACTTCAGTAGCACCCCCATCTCCAGACTGTGAGCGACGGCGGCAAGCTGGCGATGTGGTTGATGATCCAGTACTGGAAGACATTGATGAGCGGCATTCACCTGGTGGAATGGCGCCGGCCGGATAGATCTGGTAAGGGTCGATAATGAAGTCTTACATAAAATCGGCTGCGGGGCGATTTGGCTGACGATGGAGAGGAATTTAGAACTTCCCCTGAAAATATTTCTCATCAGTCAGCACCGAAATTGCCGAAGCGTAATGTTTATAAATGGCGGCAATGCGTGCTGGATCGAAATCATCACGGATCACGCCTTTTGACGGCGACGCTTTCTTGCACTCCAGAATAAACACCGGCGCCGCACCCTGTAGCGCATCATAAAAATGTCGCCGTGCTCGGCTGAACCTCATTCTGAAAACTGGCCAGCGGTTGCTGCTGTTTGCGGGCTTCTACCCAAATCGCCTTGTCTGCAACAATTTTCGCTAAAACGGTTTGCATCATCTAGTAGTCCTGTGCGACTCTAGTATTTAGTTTGCTCGTTTCTTCTTCTTCCAACGAGAACGAGGAACTGGTTCAGGCCGCTCGATGGACCAAAACGAAAAAAGACGCTCGAAAGCGTCTGCTTCTGGAATTTGGTACCGAGGTCCGCACAGGTGGATGCGGACCAAAACGAAAAAAGGCCCCCCTTTCGGGAGGCCTCTTTTTCTGGAATTTGGTACCGAGTTATTAGGCCACACGTTCAAGTGCAGCCACCGGATAAATTTGCACTCATCGACCTGGGTGGGATTCGGACTCGACCGCATAGCCTTCAGGAGTGAGTTTTGTGCAATACCAACCGACGACTTGACCCTGCCAAGCGGCACGGGGACTTGAGTACGCAATCCCCTAAGCCAAAGGTGGCACTCAGGGGAAGCGCGCTTGCCCTGCAACGGGAGCGTTGGCTTCATCGCTACTTTGACCCATCTAGTATTTCTCCTCTTTCTCTAGTAAAGTGTTTAGTTCCCTCTTTGCGTCCTTCATAGCTTCATCCGAAAAGTTCTCTAGTAGGCTAGCATAGTCCCTAGGACTGAGCTAGCTGTCAACTCTAGAAGCGGCCGCGAATTCCAGAAACTCATCCTTAGCGAAAGCTAAGGATTTATGTTGAAAAATCTGCCTCGTGATACGCCTATTTTTATAGGTTAATGTCATGATAATAATGGTTTCTTAGACGTCAGGTGGCACCATGGAATAGACTCAATGGAGGCGGATAAAGTTGCAGGACCACTTCTGCGCTGCGCCCTTGCCGGTTTGGCTGGTTTATTGCTGATAATTTTGGAGCCGGTGAGCGTGGGTCTCGCGGTATCATTGCAGCACTGGGGCCAGATGGTAAGCCCTCCCGTATCGTAGTTATCTACACGACGGGGGAGTAGGCAACTATGGATGAACGAAATAGACAGATCGCTGAGATAGGTGCCTCACTGATTAAGCATTGGTAACTGTCAGACCAAGTTTACTCATATATACTTTAGATTGATTTAAAACTTCATTTTTAATTTAAAAGGATCTAGGTGAAGATCGCTTTTGATAATCTCATGACCAAAATCCCTTAACGTGAGTTTTCGTTCCACTGAGCGTCAGACCCCTTGATAAGATGATCTTCTTGAGATCGTTTTGGTCTGCGCGTAATCTCTTGCTCTGAAAACGAAAAAACCGCCTTGCAGGGCGGTTTTTCGAAGGTTCTCTAACTACAAACTATTTAAAACGGCATAACTGGCTTGGAGGAGCGCAGTCGCCAAAACTTGTCCTTTCAGGTTTAGCCTTAACCGGCGCATGACTTCAAGACTAACTCCTCTGGAATCAATTGCAAGTGGCTGCTGCCAGTGGTGCTTTTGTGCATGTCTTTCCGGGTTGGACTCAAGACGATAGTTACCGGATAAGGCGCAGCGGTCGGACTGAACGGGGCGTTTGCATACAGTCCAGCTTGGAGCGAACTACCCGGAACTGAGTGTCAGGCGTGGAATGAGACAAACGCAGCCATAACAGCGGAATGACACCGGTAAACCGAAAGGCAGGAACAGGAGAGCGCACCGAGGGAGCCGCAGGGGGAAACGCCTGGTATCTTTATAGTCCTGTCGGGTTTCGCCACCACTGATTTGAGCGTCAGATTTCGTGATGCTTGTCAGGGGGGCGGAGCCTATGGAAGAACGGCTTTGCCGCGGCCCTCTCACTTCCTGTTTAAGTATCTAGCATAGGAAAATGTCCAGGCCCCATTCGTAAGCCATTTCCGCTCGCCGCAGTCGAACGACCGAGCGTAGCGAGTCAGTGAGCGAGGAGAAACGAGATATATACCTGTATCACATATTCTGCTGACGCACCGGTGCAGCCTTTTTTCTCCTGCCACATGAAGCACTTCACTGACACCCTCATCAGTGCCAACATAGTAAGCCAGTATACACTCCGCTAGCGCTGAGGTCTGCCTCGTGAAGAAGGTGTTGCTGACTCATACCAGGGCCTGAATCACCCATCATCCAGCCAGAAAGTGAGGGAGCCACGGTTGATGAGAGCTTTGTTGTAGGTGGACCAGTTGGTGATTTTGAACTTTTGCTTTGCCACGGAACGGTCTGCGTTGTCGGGAAGATGCGTGATCTAAATACATTCAAATATGTATCCGCTCATGAGACAATAACCCTGATAAATGCTTCAATAATATTGAAAAAGGAAGAGTATGAGTATTCAACATTTCCGTGTCGCCCTTATTCCCTTTTTTGCGGCATTTTGCCTTCCTGTTTTTGCTCACCCAGAAACGCTGGTGAAAGTAAAAGATGCTGAAGATCAGTTGGGTGCACGAGTGGGTTACATCGAACTGGATCTCGACAGCGGTAAGATCCTTGAGAGTTTTCGCCCCGAAGAACGTTTTCCAATGATGAGCACTTTTAAAGTTCTGCTATGTGGCGCGGTATTATCCCCGTATTGACGCCGGGCAAGAGCAACTCGGTCGCCGCATACACTATTTATCTCAGAATGACTTGGTTGAGTACTCACCAGTCACAGAAAAGCATCTTACGGATGGCATGACAGTAAGAGAATTATGCAGTGCTGCCATAACCATGAGTGATAACACTGCGGCCAACTTACTTCTGACGAATAGGAGGACCGAAGGAGCTAACCGCTTTTTTGCACAACATGGGGGATCATGTAACTCGCCTTGATCGTTGGGAACCGGAGCTGAATGAAGCCATACCAAACGACGAGCGTGACGCCACGATGCCTGTAGCAATGGCAACGACGTTTCGCAAACTAACTGGCGAACTACTTACTCTGGCTTCCCGGCAACAATTAATAGACTGGATGGAGGCGGATAAAGTTCCAGGACCACTTCTGCGCTCGGCCCTTCCGGCTCACTGGCTCTGCTGATAAATCTGGAGCCGGTGAGCATGAGTATCGCGGTATCATTGCAGCACTGGGGCCAGATGGTAAGCCCTCCCGTATCGTAGTTATCTACACAACCAGGAGGATAGACAGGACTCTGGATGGTTACGAAATAGACGATCGCTGGATCAGTGCCTCACTGATTAAGCATTGGTAAATTACCGGCCTTTGAGTCAGCCTGATCACCGGCTCCGCCGCAGCCGAACGACCGAGCGCAGCGAGTACGATGAGCGAGGAAGCCTGCATAACGCGAAGTAATCTTTTCGGTTTTAAAGAAAAAGGGCAGGGTGGTGACACCTTGCCCTTTTTTGCCGGACTGCAGCGGCCGCTACTAGTAGGGAGACCAGAAACAAAAAAAGGCCCCCCGTTAGGGAGGCCTTAGATAATTGGACTATCCCCTAAACTTCAAAGGACCAAAACGAAAAAAGACCTTTAACGTCTGCTGTTGGTCTTTGGTACGAATTAATATGCGCGCAGCGTCTGGAAAACCGAGGCCAAAAGACGTGCGTCTTTGATGCCAGGTTGCGACTCTTCAGCAGAATTAAAATCAAGTCCGGCGCAGCCGGTTGTGCCGCTTCCACGCAGTTATCTGCGCCTAAGCCCCCCGCCAGCAGAACGTTGCCGACCAATGACCATTTAATAGTGACCAGTCAAAACGTTTGCACCTTCCACCACGGCCGTTGTCAACGTTCTTCTCGACGTGCTGAAACTTCGCGGGCGGGCAGGGTTTCACCGACGCTTAAATTCTTTCCAATGGCAACATGCTGGCAGAGCTTCACGCAGCGTATCGATATACAGCTGTTCTTCATTCCCATGCGGTACCGCCTCCGCCCAGCGATAACACCTTACAGCTTTGTCCACCACATCGGCAATATCGTGATTGCGGAACACGCCAACATACTGCAACGGTGCCGCAGCCATCACTTCCTGCGCCTGTTCAACGTTGACGCAACGCGGTGATGTCGCAACAAAAATCAACCCACCGTAAATCGCGCCGGCGTCATAAGCTGCTTTAGCATCTTGCCCACGCGTCAGGCCACATACTTTATTCTCACCCAGCAAT
+
))/(&&)&+(((*,-00;ADBGDJJHJJJJGFH==<;>8)'((4..35:<=GJJJIIJ>9:<>GHJJA@<<:112:;<CFDIJJJHJEHCCC?@AAG<:;<ABC<JFGGHGIGFJJIJIJHD99999H5245:883113)0+*)(*)%'&&%%'%&'&*)()(+'$$$'&%%*,,--+++-3347)):;;FDCC?@??A<<7)(&$%/84?<,A<BGD?@?AEECC;;;91/('&%%'+*)*7/<;;3BEEDBCA@0//,***)))&''(--.6....@FEHGJJ99995555GGAAA;9888)((%%&%'%$%(%$$$&)(*''()-0.,'''&$$$&'6;/../44---+&%%')//00/''''-./,,+,.10000+**+-877?DCBFIHF@>>8877;:=3284*AAD:DJIGGHHHHJGHJJJHJJGJJJIGFJ?B6665612422363552))))))(*9<=CBIBAA::=58:56FJHIJEBEFBFC@BBCBGFJ=:;@FJJJA@@ABD98B?>>>AJJCBDBCFAC44((((*)+6445;;<8877975//==;44BAJ;;;<JJHGEIHJJJGJJJIHJABA>@8=>?@:999+++*.,,0*((*));6@6'(AABDDA==<<BBGD79411/();>@@AHJIEJCCBDB;A?;<==@GJJE:::;:888CABDEFDFJCGEE>;::;>DG?=/..04<<B3222=@<>::++%%%%&&'10/0,123BCDBBCBFFJDG?>>?B66666DCBA>=,'&&&+-*''**--,+&'-*()))6=?5321'43052/057822+,+*)%%(*&()'&&&(&&''''&&%'')$%'*.*))24,,,1<96675-----((+1)((*($$%'*<@ADFGDFBGJDJG;:::<==7999EHHEJJFEJJB?;:9632477669JJJIDBDFHG93395899FGJGFE<;?;:A@?>?D>EHGEJJGJAABCJJGIIJGJHGIEEDGIFGHGHJJHGJDF?:'%&&((&&&'''(&&'%##$#$$'(..1620046756:?AGCDJJHGFGFJGDA=B:?@AJJJED5>5/-.;72///''&'334-...0006-:<GFJJHHGJJJEDC=:%%'''%$&'&%%&'/1,,/1>AFH=>@CGCBEFHJJJJ<<<1)),-?@:,+**(%%(('*-/7?@BDFJJFFIJJGGJGJGJFJHBDBAABC>6=>=>772111AADJFEGABFGFD@>ECBEBDCFJFJGED=>ABG=HJGJHFJGJEJEG@:223-,,,)&%%'44567JFFHEGCBCBJDICGHHGGBC777&&&&,1AJEJEDCGJDDDBFD:322344//@IIEFIEIDB?>CCF/-,,.,*''%&(+,23/028<@AC;9435776,/-.%%%%)1/.-.)(%%(&+128AGEC??8666AEFI=<9899=6556<109BCJJJJJGHHJJJIJFJ<==>>DIHFGJ????JJCJJJJHFJBCII3222388;;97767;;;887*)''34566999CEB<433-((''555++,,;<<?=>@CIEGJJJJHJJJFCA@?(8++++?@DC=::,,++-210/2+*++445=>DCCBDDIGHJFJJFCBIJ@=@>98:;569;:;:3/96BEJJGCAAABGJ=<<<==;;>+++=A@1/*))7789<AC6667FDDE988@?-,,-025592221((((*''(-//.+())'$&)(+,(((+./HIHGHJFEEGGJFDIJIIJJGCCEFJIJHHHJJJJFHJJJGJHEEJJJEEDE=HJJJJJJGJJJJGFA@??><3../>CB;:95.,,066345...0=77E@@DEDCFJEJJJJIDFEDB:::@;JH;988IJ<=>7789ACJCEGJIHJJ=101+,+,./3<=>;78<088=99===>JCA@AJGJDE@E??@@J=<>9??>>FCG>:3119DGFHFE@@@@JIF@ACDG;;556<>,***,/01+,)*&&'&&(&%''+($$&&&'*&$$%$%%&*+--10.*+9=@BCB@B???;+++*..3*))')(('.-'(((+-/---2593:<:9:;?>>>AB55-))*)-,,(()2))810-,)).20/.&$$$%((+.-121>=>D?@?<=<=B@=8870,,5699753,02)78@C8:55=<:<?@BBCGBCBCFJG=C?BA@?@HAA<<=***((&%&)-+(&%'&(()(()()56795454;=<88:1.-/.,*)'(&%%&(27@=><;;::>766:8==75554,,,,6566866''')15355589878999??<>;-21=:;;@?BBCFJJFFJJHE8888><;:9:-,*'(**/5.,-,/./36CCDC3213.---.///039<B????D;DC0**+89:::;<:<<<BD<<==DBAAFIHHJHECFEHCEEIIEA@?<;.--.2<HDDCB@?<;@99****+++*8:9:;??@G=CACEGHDBA;44443;'@2>/+6676532('(()$#%')*-.**))&&&&*/.'&&&)***-05332248/==::;:6788==BCBD66668889=?::;9665.,--099?/.----)),*+(((+$%%%#$%%.,++69<BBFBCJFJHGJJHDJEDD?ABCJHJJ@>/104@@A?ADGEGGJJJJFJJJJJGJHJHJGJJIJJEGIFGGGJGGGEJHJJEDEDAA@AD97545+++-912:GJJEFDEFHCEFGJJJJJHFHJJJJJJGJJJIGHEEEJHJGFJJIJ=;@<B?BDAAC?<))),'''+-.1+)%%&('(210-,-..,2('&*//5?B=>...=FHJFJHGJIJHJGJJGIFJJJJGIED???>CD@==9446<<>BCC?C@7644:ABAABCJECJFDGGJHGEJJGHGJJJJECEDJA?DDDCCB?;?CEFHEFJJFFJJFGHFF====FCDEFHJFGJJJJGJJJJGIGB997;<>=;701EIEEFADC@866662244;@C@?@@?@==>C@JFHJFHEDJJBIICD?=GFFEJJFHJHJJJJHJJIJIE@:A>6215233)'%%'),))E@=<8689A==FGCDFJJFEFJJJJGECCJD@@?7444<=977679:<GJJJHGJHJ6666JCFCBBC,''((,,,,,-1/077<=<9;>JGHJJJA>=6;66@?DJJIIEFGJJJ@IJGJJHJHHFAC@CEDDID@C9@@EFDIEIGIJJJ@@@@<;:;<9311;<CDCED;;43343-)(('&%&&'''222010155566---,-,+(*&%&&..;<8889EBJEJFFGED@???JJJGGGJJF67?AGED@?@@A::;DCEDDGCC<;:222,,,=;;?@FCEFGAAHG>?>?IJFEFJHJJHGIJJHGDAA@CD<<557>BDCEGCEB942236..+))**+422///8/98==>?BHHJA?@?BAFJIFHE==>994000++*/138600<BC=>=:1/1BB::;CHGJJJFDJIFHDCCJJDDHJEJJJJJJCCA@1/.++*---544'''(.348DDIHGIFIF=>=?B?/++(*++//*'((-.//.'%+7;=JBBBDIAB?:210..****40173A>IGJGGGD;:;;99:=..-->AAHGDFEGH=<:987&(''-)),(&&',.1100689>=CBG?8;/0,,*)((((%$%&'(11454*))):9:CEGDDBB3223('&&&&'))+;;??EJGIJJDGEFGDFJ@>:;;7,,,/-,&&%'(8:=-*++:>C43400,,..632233''''&&&%&&%((%&(&&'&&&.&%)(('''''''))..,++,&%%%&%'-.-24&&&(&%)((44-++,('(((''&),(*)),&,,''&'.1/'&&&&(((*)'&(&$$%$%$''''*1111<>>7889...-***/129:@3334(&$##$#%&)**-.<=<<<>C>?@EFFFCFCDE??@?ABBC>777CJJ?@DB@=?AFFB><67.13DEC>???IEJFCDJCDH84>D433289888799<ADCB>>>?@<7675559EC?>>2&')452223+(*.+')'&'+,3446>@CBAA@BC1113466BCFEJJEJJH<JHDCJ@?>:;?AC87770..12)().75/0)&$$&*%%%#%$%$$$$%%$$%&'''%()'(&%$$&67@EEDHGJDFDDIHIHHHJJJJJJHDIEIHJJGIJJJIHJIJIHEDFEADD>B@;<857;94200--+'()540/3//--9ACIEJJIJJGHGIJHJJD93.,*+&%%%&&,)*5>IG9889EEHICBAB;9.)*).)'<=<>?<@??ABBA@C?592(&&'&')'%&&((+--6>544469:0/+)*,,21,)*)(*%%%&)&'%('%%%'+....12(&&')))*/00333<<;>>?B?EA80.,')(),/99<;;79;;>CE?:::6777;93++*)'%%')&&%(((((&((&&&')(*,16554555?ACDHFIDFAAAACEFA@C<<?ECHE@@:5895,+++543***)+)%%%%%&%&(**/33@E:9:6555:''$$$%.304>?@HDBCAB;:?IGHJJGECFFGJJIJJJJJJJFEIJHJJJFGJJIJJJJIJJA@AAJA=>>@JJIJHHJJIJHJJJGJFIDEFJJJJHJJIEHIGIJJIGJJJJ:999ACBBJEJ??@FGJHFEJJEIHJGJG::87;,-++.44=::;=GEFFIGDDGJJJJJJIEJ@===@BA?AB?C=;:920,+7.---00076/,+((*&
@Glass_T7V_8_D3_12_5_21
GGAGAAAAAAGGCTGCACCGGTGCGTCAGCAGAATATGTGATACAGGATATATTCCGCTTCCTCGCTCACTGACTCGCTACGCTCGGTCGTTCGACTGCGGCGAGCGGAAATGGCTTACGAACAGGGCAGAGATTTCCTGGAAGATGCCAGGAAGATACTTAACAGGGAAGTGAGAGGGCCGCGGCAAAGCCGTTTTTCCATGGCTCCGCCCCCTGACAAGCATCACGAAATCTGACGCTCAAATCAGTGGTGGCGAAACTCCGACAGGACTATAAAGATACCAGGCGTTTCCCCTGGCGGCTCCCTCGTGCGCTCTCCTGTTCCTGCCTTTCGGTTTACCGGTGTCATTCCGCTGTTATGGCCGCGTTTGTCTCATTCCACGCCTGACACTCAGTTCCGGGTAGGCAGTTCGCTCCAAGCTGGACTGTATGCACGAACCCCCCGTTCAGTCCGACCGCTGCGCCTTATCCGGTAACTATCGTCTTGAGTCCAACCCGGAAAGACATCACAAAAGCACCACTGGCAGCAGCCACTGGTAATTGATTTAGAGGAGTTAGTCTTGAAGTCATGCGCCGGTTAAGGCTAAACTGAAAGGACAAGTTTTGGTGACTGCGCTCCTCCAAGCCAGTTACCTCGGTTCAAAGAGTTGGTAGCGAACCTTCGAAAAACCGCCCTGCAAGGCGGTTTTTCGTTTTCAGAGCAAGAGATTACGCGCAGACCAAAACGATCTCAAGAAGATCATCTTATTAAGGGGTCTGACGCTCAGTGGAACGAAAACTCACGTTAAGGGATTGGTCATGAGATTATCAAAAAGGATCTTCACCTAGATCCTTTTAAATTAAAAATGAAGTTTTAAATCAATCTAAAGTATATATGAGTAAACTTGGTCTGACAGTTACCAATGCTTAATCAGTGAGGCACCTATCTCAGCAATCTGTCTATTTCGTTCATCCATAGTTGCCTGACTTCCGTCATGTAGATCACATCAGGAAAGCTACCATCTGGCCCCAGTGCTGCAATGATACCGCCGGAGACCCACGCTCACCGGCTCCAGATTTATCAGCAATAAACCAGCCAGCCGGAAGGGCCGAGCGCAGAAGTGGTCCTGCAACTTTATCCGCCTCCATCCAGTCTATTCCATGGTGCCACCTGACGTCTAAGAAACCATTATTATCATGACATTAACCTATAAAAATAGGCGTATCACGAGGCAGAATTTCAGATAAAAAAAATCCTTAGCTTTCGCTAAGGATGATTTCTGGAATTCGCGGCCGCTTCTAGAGTTGACAGCTAGCTCAGTCCTAGGGACTATGCCTTGCTCAAGATTTCGGATCAAGCTATGAAAACGCCACAGAGGGAACTGAACGCTTTACTAGAGAAAGAGGAGAAATACTAGATGGGTCAAAGTAGCGATGAAGCCAACGCTCCCGTTGCAGGGCAGTTTGCGCTTCCCTTCAGTGCCACCTTTGGCTTAGGGGGATGGCGTACGCAGAATCTGGTGCCGCTTGGCAGGGTCAAGTCGTCGGTTGGTATTGCACAAAACTCACTCCTGAAGGCTATGCGGTCGAGTCCCGAATCCCACCCAGGCTCAGTGCAAATTTATCCTGTGGCTGCACTTGAACGTGTGGCCTAATAACTCGGTACCAAATTCCAGAAAGAGCTCCGAAAGGGGGGCCTTTTTTCGTTTTGGTCCGCATCCACCTGTGCGGACCTCGGTACCAAATTCCAGAAAAGAGACGCTTTCGAGCGTCTTTTTCGTTTTTTGGTCCATCAGTGGCGCGCTTAGTTCCTCGTTTTCTCTCGTTGGAAGAAGAAACGAGAAACTAAATACTAGAGTCACACAGGACTACTAGATGATGCAAACCGTTTTAGCGAAAATCGTCGCAGACAAGGCGATTTGGGTTAAAGCCCGCAAACAGCAGCAACCGCTGGCCAGTTTTCAGAATAAGAGTCAGCCGAGCACGCGACATTTTTATGATGCGCTACAGGGTGCGCGCACGGCGTTTATTCTGGAGTGCAAGAAAGCGTCGCCGTCAAAAGGCGTAATCCGTGATGATTTCAATCCAGCACGCATTGCCGCCATTTATAAACATTACGCTACGGCAACGCGGTATAACTGATGAGAAATATTTTCAGGGGAGCTTAATACCCTTCCCCATCGTCAGCCAAATAGCAGCAAGCCGATTTTATGTAAAGACTTCATTATCGACCCTTACCAGATCTATCTGGCGCGCTATTACCAGGCCGATGCCTGCTTATTAATGCTTTCAGTACTGGATGACGACCAATATCGCCAGCTTGCCGCCGTCGCTCACAGTCTGGAGATGGGGGTGCTGACCGGAACTGGCGTATAATGAAGAGGAACAGGAGCGCGCCATTGCATTGGGAGCAAAGGTCGTTGGCATCAACAACCGCGATCTGCGTGATTTGTCGATTGATCTCAACCGTACCCGCGAGCTTGCGCCGAAACTGGGGCACAACGTGACGGTAATCAGCGAATCCGGCATCAATTACGCTCAGGTGCGCCGAGAGTTAAGCCACTTCGCTAACGGTTTTCTGATTGGTTCGGCGTTGATGGCCCATGACGATTTGCACGCCGCCGTGCGCGCGCCGGGTGTTGCTGGGTGAGAATAAAGTATGTGGCCTGACGCGTGGGCAAGATGCTAAAGCAGCTTATGACGCGGGCGCGATTTACGGTGGGTTGATTTTTGTTGCGACATCACCGCGTTGCGTCAACGTTGAACAGGCGCAGGAAGTGATGGCTGGGCACCGTTGCAGTATGTTGGCGTGTTCCGCAATCACGATATTGCCGATGTGGTGGACAAAGCTAAGGTGTTATCGCTGGCGGCAGTGCAACTGCATCGTAACGAAGAACAGCTGTATATCGATACGCTGCGTGAAGCTCTGCCAGCACATGTTGCCATCTGGAAAGCATTAAGCGTCGGTGAAACCCTGCCCGCCCGCGAGTTTCAGCACGTTGATAAATATGTTTTAGACAACGGCCAGGGTGGAAGCGGGCAACGTTTTGACTGGTCACTATTAAATGGTCAATCGCTTGGCAACGTTCTGCTGGCGGGGGGCTTAGGCGCAGATAACTGCGTGGAAGCGGCACAAACCGGCTGCGCCGGACTTGATTTTAATTCTGCTGTAGAGTCGCAACCGGGCATCAAAGACGCACGTCTTTTGGCCTCGGTTTTCCAGACGCTGCGCGCAGTATTGAATAACTCGGTACCAAAGACGAACAATAAGACGCTGAAAAGCGTCTTTTTTCGTTTTGGTCCTTTGAAGTTTGGGGATAGTCCAATTATTGAAGGCCTCCCTAACGGGGGGCCTTTTTTTGTTTCTGGTCTCCCTACTAGTAGCGGCCGCTGCAGTCCGGCAAAAAAAGGGCAAGGTGTCACCACCCTGCCCTTTTTCTTTAAAACCGAAAAGATCTCGCGTTATGCAGGCTTCCTCGCTCACTGACTCGCTGCGCTCGGTCGTTCGGCTGCGGCGAGCGGTATCAGCTCACTCAAAGGCGGTAATTTACCAATGCTTAATCAGTGAGGCACCTATCTCGGCGATCTGTTCTATTTCGTTCATCCATAGTTGCCTGACTCCCCGTCGTGTAGATAACTACGATACGGGAGGGCTTACCATCTGGCCCCAGTGCTGCAATGATACCGCGAGACCCACGCTCACCGGCTCCAGATTTATCAGCAATAAACCAGCCAGCCGGAAGGGCCGAGCGCAGAAGTGGTCCTGCAACTTTATCCGCCTCCATCCAGTCTATTAATTGTTGCCGGGAAAGCTGAGTAAGTAGTTCGCCAGTTAATAGTTTGCGCAACGTTGTTGCCATTGCTACAGGCATCGTGGTGTCACGCTCGTCGTTTGGTATGGCTTCATTCAGCTCCGGTTCCCAACGATCCAGGCGGATTTACATGATCCCCATGTTGTGCAAAAAAGCAGTTTACCTCCTTCGGTCCTTGAATCGTTGTCAGAAGTAAGTTGGCCGCAGTGTTATCACTCATGGTTATGGCAGCACTGCATAATTCTCTTACTGTCATGCCATCCGTAAGATGCTTTTCTGTGACTGGTGAGTTCAACCAAGTCATTCTGAGAATAGTGTATGCGGCGACCGAGTTGCTCTTGCCCAGCATCGATGCGGATAATCTGGCGGTCAGCAGCCAGAACTGGAAAAAGTGCTCATCATTGGAAAACGTTCTTCGGGGCGAAAACTCTCAAGGATCTTACCGCTACTGAGATCCAGTTCGATGTAACCCACTCGTGCACCCAACTAATATTCAGCATCTTTTATTTTCACCAGCGTTTCTGGGTCAGCAAAAACAGGAAGGCAAAATGCCGCAAAAAAGGGAATAAGGGCGACACGGAAATGTTGAATACTCATACTCTTCCTTTTTCAATATTATTGAAGCATTTATCAGGGTTATTGTTCATGAGCGGATACATATTTGAATGTATTTAGATCACGCATCTTCCCCGACAACGCAGACCGTTCCGTGGCAAAGCAAAAGTTCAAAATCACCAACTGGTCCACCTACAACAAAGCTCTCATCAACCGTGGCTCCCTCACTTTCTGGCTGGATGATGGGGCGATTCAGGCCTGGTATGAGTCAGCAACACCTTCTTCACGAGGCAGACCTCAGCGCTAGCGGAGTGTATACTGGCTCACTATGTTGGCACTGATGAGGGTGTTGGTGGAGTGA
+
++**+.8@HEDB@B@@665489>>?>A@FFIJFJJJJJJGJGJJHJHHJIC55+*53<>9122;:BHGGIHJJGJJDDFDGDDC;;;;@@?>=;::;::::A<<<<5557HHEECFFDJ?>>=***6;%%$%*&&&&)*++&'::>=<,*+,>ADGA>AG@8BJJJJGJJJGJJIJJGJJJIJHGHGGJHIIIJJJJFGE8A///965--..402''&&/667779GFFJJJHJJGHDCE:2221/,+++,/(&%&))+()%%%(-3555<<=ACFGJJJGH@<>CCEJJE><JGJ??GECEDHJEB89GJHJFJJHFJJ>HA0JAGJHDJIEJIEIJJDH?GGJJJGJDEH?EHEJJAABAHHA@@?D7653248BFJJHJJJJJJJJEHEA@55?@CCJGHHEHGJHJJIJGHFJIJJJFHGJIIJIJJGJFJJIIJJIJGDDJFIHJJDB;:;;=CF@<=>EGJBJJCDDFIJJJEJ<;::@>678=EJBBBAJC913-.))+'%$&%$*@AFABBAFDEJHJHIIJGJJJIJJHJHJIJGJJJ>==>?DFGHEFGGGJACFEIJJHHJDJDFHFHHEEFJHJDEHEFJFFIIGJFGIIJJJDGDJJECCAB??BCHJJ?@IJJJGAA@@DH740*A0002>HGJIHJJIGI*')'',,((9<CJJFHIJHGJEB1-.0:54**)->52358D<9978=@@CJGJJIGGGEEEJJEBI:77==,+)++''('''&,))>9;>>>JE>@==CGDFDEIJGEJDEDDHHFJJ9=;AD4434=DHD8421./--*6?GGH?A@@CDBEA?A@GJHEECDD>5.--+'&&&&D=DFCDGJCJEFJJAD333=>=>=222?BJGDHJIGIGJJIJJGJJJJJJJI???>JFJJJIHGJJJIJBBBDEFHJIJJJJJJGJFJHJFB@AACC<;>@1102::;>>CJCC8777=DBCC>F<<7777<<810/*'(')'%''((&&&&%%$%%%%)&0'+%%&''((+,,,<??AAHJJJJHJHFJEFJDA@;;0((+((((*+888;<=?EACGDDJDB43431544559=><=>?BBAJIJJJJAC?BEDD<<32/++85322455:A??>?CCEGJJJJJJIGEGGJJFJ777DJIDFJJIJJIJHJJJEAAABJHJGJIIHEDEGJGI==>@BE::/./AEGFFDDIG3333IGJJJIIGJJIJJJFFIDJCCJJJFJJIJF@@>>53.,>EJHHJHEJHJEIHJJJJGGFFJFFHEJ>HEJGGEFJJ@@@ADJJCBCCHHCBCCIJBDD?>=5117855BFHFE8777CCBABC7102---*))((((.,,,+/<==>@E@>.,''''(''&'''*+/19312''''+'''5+**('&&&--)8=ACJGJJJGJJBCBCFCEGFA@@@B6554445::;876;?FJJJHIJFJIFGJFJJJIGIEJJJJJE:<@>0'%%&()71>@>E>699=@989;3<9,'&&'...//.*.,05555EHJJEEFFFJJGJJJJJGGJJ@==5444:+**=:9776666?JGEB;;::A>;==JJJJHGEGJGHG?=;;;=1+.//63*++*),,--2+*)*.:3336=<8779<=A9?9IJIA?00'001:;=?0001=66:BCBCDDDCFIJ@>;8534-.++,,/+(&(,&015?=BFA><;=@IDJ@2--/2EDEFCHBGJDIGJJJFIFJJFIJEJF:7776::9;941/4.725?BBB>>B????JA===B@A98920100221+3:///045=;111ABIGJGGC@54798JGEJHGJJJJA==<?;6<;>@<90/=@9BBABEJFFBDDJ?<:522224;==?EJGJGGE@?769::ACDJJJJGJHJEFJIJIJDIJEJJIJIIEGGHJDJEDB?=;-(&&&(('')+(%%'/5:CEHGIEDDIJJJFJJFFJFB>>;4..00001+(&%&'''-.0=@@BGEJJHJJJIJJJEAABDJJIJJJJJA@DDJGHHFDJIFEEJJHIJJJJJHJHIJJJJJGEGJJHJDEF@AAAGHIEGJGIJDD,,,,?@CJJJFHHGJJ6555IJHJGJFDFEHEEJHGJDEGDDI<<=?1111<777''''.53/)(&&)%&&'((-421123?HHJF?JJ;89<@EB222-(+*'(*++-+-?BCE?99867686221'''$%&%%%'()++,,----.;<EGJEECAADEFJIGGGD5FE4?7----./,-79?@GEBBCIHD=;;<<CIFHFDCFGJGGJJFHJEDJJIJJJJJEIJFJHJIJFJJJGJFDACAJJJJJIJJJJJGGEEEJDCDCIJIGGAA@AHIGJEJG>52332('''.//-.-.---+,+,*)%'++666<=99A9EGIFIJHJGJHJHJGJJGDBEJGGI4444HH9779JEGDED?>?5556@BAAGHJFDIFJGJFJJJH<;;<>ACEG<<GJJGJHDEJFE@>=B@;79::73=CEHHGJJJJIHJJJJIJHHCCC<;;<EEJGJDGJHFJICF:110...34>82/00<<871)&'()-/02@BC=>><9;<HDGJHJHJJHJGEADJGJJJHHIFGEFFJJECCDJHJJJJJIJGJJJJJHHJFHG=<=?B=++))**/1342228899IJIHEFHDJJJJJJJDDCCJGJJFJJJJH>>>CIFJJJJIJIIJJHJJJGJJJJJJIGJJJJIJB?@=7,++,3:;;:6333<CGFGGHHJFHGHHHDBAADJGJJJGJEEJJJIHJIGFJJIHJJDC?<?7665;;;;<D556CA@>ABBEFGIIJFJJDJHHJJHJDE?GHJGGJHIGJJGDGHHJIJJJIJJ3333;:99?><=GHDIJJHJJHJHJJG87855112112234))('')-0344@BEGGJHJJDJDAC@???BB----EFFFFJIJJJJGJJGJHJJIJGIJJJIJJJGIJHJJJJJJHJJGJDDBDA@BJFJJHFF>CJE?>2?5?:?@AGGJJHJEEJIGGFJJJJGGEFGFCBA=<=>JJJJJGIJJHJIHFJJJJIJJGFJFFJJJA??@IJJJGJJB@8211/...2,,,-222245>DJAA@?@A@>>?JIDJGJJJIJJ>99:99545865567600//./0+'&'&&$$-/239:@;666?<AAFJIBDEEGJCDDFJJHFIJJ:::FEEJJJJGJJJJEJGHGHGEIJEIFFEF>?>>>,,-2990-*,,,&&'9;;;DB@<:91/0-'''.((+,8:<=CCECA@AAFDA850//19999:9:;4449AEFIHA><6567?BD4222C63110122627:?AA:(((<;;5555@EEDFFCC=EFGFJJH:;<.%'2...;>-)))32-=BEBBBC<<:889DEGA@<:;9:::GJFHIICFEFF><9:=332012:EGEIEJIFGJGHH?96563446BA?>86543<32/,*,5CAA877810'&***+>AGJGJJJHJHGJJJJJJJIJHJJJIJJJJJJJJIAAB543/64335566GGGJJFFJIH@AAAJFFFDG@??@>=5<?GEFHG;;;;HIG?===EJJJJEEHFJJEEEEJA@@BEDBA=////65499:?559@C?@?BCCHJGJJGJJFJJHFJJJJICA>@=@51112/../-,,-+++,//0=@AEJJHIJJJJJIJJJGFJJHJJHJJGHJJHJDBBDCDJEIDJJHJGJHFGIIJGGA>B<BC>9:635/)001>>??A?@@@DB?:70/23577DEFFBE:876./,,,,<AGJGJJIHHJGHHHC>=61*443>B@JGIJFFJGJJJGIJJDIJ96-('('/0))(%%%)$%%'(())-1106:;;;;F::::IJJJJDEJIJJGIJJJJJJJJJECG>==>CJJJHGJJIJHJGJFC99B7666JJJJGJEECG==77EB>;;=774708//-)(('&&(')*+0/(&'''*4;://-/:JIGGJFJGF@>787CGC83,,,,.--2014<5''**(&&&$$'&))),1B?<<;EEJHCEIJGHEHFEJJJJJJGJIDCCA<<FJJJJFJGIJEJJEDCGHGJJFJJGCBCAGJJJIHIJJJJFJJHJACIHIHJJJGJGHJJEEFGDCG2(((%$%115799>A@CBBEABACEEJJIEJJJJJIJIBCBC>>>>JJJJJJJIHJE///--,)*+))).+2.,,)(&&%$$#$$#$$###$$%%$%$%$&''(('%%*-1:<CEJCB@GFIE?ACBDFJJJJIJ???JHJG/--.755::=<7++*%&(%$##$'&');>@DD>>==9=9:CJHIHE999:FCBB?+++-***(&(*)))))(*..0)&&&6-----899/-A??....)(((+*)*+))**)459>ADFIJEJEBDABCEHIIJGJJJHIJJID222.00035EFFEDEACJHFJGDJ5555?D??9JIJJFGJHHEGCD>=>=HGCBE999710/-((')-)*&$$',,0027766.----676:EIJIFGE;;))((=>=>==?>7231..<=DFJJJJDGDEABBFJJJJHGHFHJIHJJJGFEEEHHJJHJJJJJJJJFJJIIJJJJF:::;BAB??::BFJEFIJJJJJJEJCE@?FJIEJHHJJGJJHJJJJJJEGIGJ>>>>FJJBBDCECCFD::::<;<@CEFDGFA9511,333456GJHH@??4334233200.)*4345-,+,.-/3,'&&'+.//=<@FCCBCIJ@A>?E@F6(&&'620/.-'
@Glass_T7V_8_D3_12_5_22
GCGTTGGCTTCATCGCTACTTTGACCCATCTAGTATTTCTCCTCTTTCTCTAGTAAAGTGTTTAGTTCCCTCTTTGCGTCCTTCATAGCTTAATCCGAAAAGTTCTCTAGTAGCTAGCATAGTCCCTAGGACTGAGCTAGCTGTCGACTTGTAGAAGCGGCCGCGAATTCCAGAAATCATCCTTAGCGAAAGCTAAGGATTTTTTTATCTGAAATTCTGCCTCGTGATACGCCTATTTTTATAGGTTAATGTCATGATAATAATCGTTTGCTCAACGTCCAGTGGCACATGGAATAGACTGGATGGAGGCGGATAAAGTTGCAGGACCACTTCTGCGCTCGGCCCTTCCGGCTGGCTGGTTTATTGCTGATAAATCTGGAGCCGGTGAGCGTGGGTCTCGCGGTATCATTGCAGCACTCGGGCCAGATGGTAAGCCCTTCCGTATCAGTCATTATCTACACGACGGGGAGTCAGGCAACTATGGATGAACGAAATAGACAAATCGCTGAGATAGGTGCCTCACTGATTAAGCATTGGTAACTGTCAGACCAAGTTTACTCATATATACTTTAGATTGATTTAAAACTTCATTTTTAATTTAAAAGGATCTAGGTGAAAATCGCTTTTGATAATCTCATGACCAAAATCCCTTAACGTGAGTTTTCGTTCCACTGAGCGTCAGACCCCTTAATAAGATGATCTTCTTGAGATCGTTTTGGTCTGCGCGTGATCTTTTGCTCTGAAAACGAAAAAACCGCCTTGCAGGGCGGTTTTTCGAAGGTTCTCTGAGCTACCAACTCTTTGAACCGAGGTAACTGGCTTGGAGGAGCGCAGTCACCAAAACTTGTCCTTTCAGTTTAGCCTTAACCGGCGCATGACTTCAAGACTAACTCCTGGAATATCGATTACCAGTGGCTGCTGCCAGTGGTGCTTTTGCATGTCTTTAGGGTTCAAGTCAGACGATAGTTACCGGATAAGGCGCAGCAGTCCGTCAGACTGAACAGGAGTCGTGCGTAGATTTAGCTTGGAGCGAACTGCCTACCGGAACTGAGTGTCAGGCGTGGAATGAGACAAACGCGGCCATAACAGCGGAATGACACCGGTAAACCGAAAGGCAGGAACAGGAGAGCGCACGAGGGAGCCGCCAGGGGGAAACGCCTGGTATCTTTATAGTCCTGTCGGGTTTCGCCACCACTGATTTGAGCGTCAGATTTCGTGATGCTTGTCAGGGGGGCGGAGCCTATGGAAAAACGGCTTTGCCGCGGCCCTCTCACTTCCCTGTTAAGTATCTTCCTGGCATCTTCCAGGAAATCTCCGCCCCGTTCGTAAGCCATTTCCGCTCGCCGCAGTCGAACGACCGAGCGTAGCGAGTCAGTGAGCGAGGAAGCGGAATATATCCTGTATCACATATTCTGCTGACGCACCGGTGCAGCCTTTTTTCTCCTGCCACATGAAGCACTTCACTGACACCCTCATCAGTGCCAACATAGTAAGCCAGTATACACTCCGCTAGCGCTGAGGTCTGCCTCGTGAAGAAGGTGTTGCTGACTCATACCAGGCCTGAATCGCCCCATCATCCAGCCAGAAAGTGAGGGAGCCACGGTTGATGAGAGCTTTGTTGTAGGTGGACCAGTTGGTGATTTTGAACTTTTGCTTTGCCACGGAACGGTCTGCGTTGTCGGGAAGATGCGTGATCTAAATACATTCAAATATGTATCCGCTCATGAGACAATAACCCTGATAAATGCTTCAATAATATTGAAAAAGGAAGAGTATGAGTATTCAACATTTCCGTGTCGCCCTTATTCCCTTTTTTGCGGCATTTTGCCTTCCTGTTTTTGCTCACCCAGAAACGCTGGTGAAAGTAAAAGATGCTGAAGATCAGTTGGGTGCACGAGTGGGTTACATCGAACTGGATCTCAACAGCGGTAAGATCCTGAGAGTTTCGCCCGAAGAACGTTTTCCAATGATGAGCACTTTTAAAGTTCTGCTATGTGGCGCGGTATTATCCCGTATTGACGCCGGGCAAGAGCAACTCGGTCGCCGCATACACTATTCTCAGAATGACTTGGTTGAGTACTCACCAGTCACAGAAAAGCATCTTACGGATGGCATGACAGTAAGAGAATTATGCAGTGCTGCCATAACCATGAGTGATAACACTGCGGCCAACTTACTTCTGACAACGATCGGAGGACCGAAGGAGCTAACCGCTTTTTTGCACAACATGGGGGATCATGTTAACTCGCCTTGATCGTTGGGAACCGGAGCTGAATGAAGCCATACAAACGACGGCAGCGACGCCCGATGCTGTAGCAATGGCAACAACGTTGCGCAAACTATTAACTGGCGAACTACTTACTCTAGCTTCCCGGCAACAATTAATAGACTGGATGGAGGCGGATAAAGTTGCAGGACCACTTCTGCGCTCGGCCCTTCCGGCTCGCTAGTTTTATTGCTGATAAATCTGGAGCCGGTGAGCGTGGGTCTCGCGGTATCATTGCAGCACTGGGGCCAGATGGTAAGCCCTCCCGTATCGTAGTTATCTACACGACGGGGAGTCAGGCAACTATGGATGAACGAAATCGACAAATGGCTCGAGATAGGTACTCACTGATTAAGCATTGGTAAATTACCGCCTTTGCGACTGACTAATCACTTCACAGCAAGCCGAACGACCGAGCGCAGCGAGTCAGTGAGCGAGGAAGCCTGCATAACGCGAAGTAATCTTTTCGGTTTTAAAGAAAAGGGCAGGGTGGTGACACCTTGCCCCTTTTACCGGACTGCAGCGGCCGCTACTGGTTGGGAGACCAGAAACAAAAAAAGGCCCCCGTTCGGGAGGCCTTCAATAATTGGACTATCCCCCCTTTTAAACTTCAAAGGACCAAAACGAAAAAAGACGCTTTTCAGCGTCTTATTGTTCGTCTTCGTTCAGTTATTAATATGCGCGCAGCGTCTGGAAAACCGAGGCCAAAAGACGTGCGTCTTTGATGCCCGGTTGCGACTCTTACAGCAGAATTAAAATCAAGTCCGGCGCAGCCGGTTGTCACTTCCACGCAGTTATCTGCGCCTAAGCCCCCCGCCAGCAGAACGTTGCCAAGCGATTGACCATTTAATAGTGACCAGTCAAAACGTTGCCGCTTCCACCCTGGCCGTTGTCTAAAACATATTTATCAACGTGCTGAAAGCTGAGGGCGGGCAGGGTTTCACCGACGCTTAATGCTTTCCAGATGGCAACATGTGCTGGCAGAGCTTCACGCAGCGTATCGATATACAGCTGTTCTTCATTACCATGCAGTTGCACTGCCGCCAGCGATAACACCTTAGCTTTGTCCACCACATCGGCAATATCGTGATTGCGGAACACGCCAACATACTGCAACGGTGCCGCAGCCATCACTTCCTGCGCCTGTTCAACGTTGACGCAACGCGGTGATGTCGCAACAAAAATCAACCCACCGTAAATCGCGCCCGCGTCATAAGCTGCTTTAGCATCTTGCCCACGCGTCAGGCCACATCTTATTCTCACCCAGCAACACCCGGCGCACGGCGGCGTGCAAATCGTCATGGGCCATCAACGCCGAACCAATCAGAAAACCGTTAGCGAAGTGGCTTAACTCGCGCACCTGAGCGTAAGTATTGATGCCGGATTCGCTGATTACCGTCACGTTGTGCCCATTTCCGCGCCGACTTTCGCGGGTACGGTTGGAATCAATCGACAAATCACGCAGATCGCGGTTGTTGATGCCAACGACCTTTGCTCCCAATGCAATGGCGCGCTCCTGTTTCCTCTTCATTACTGACTTCGGTCAGCACCCCCATCTCCAGACTGTGAGCGACGGCGGCAAGCTGGCGATATTCGTTCGTCATCCAGTACTGAAAGCATTAATAAGCAGGCATCGGCCTGGTAATAGCGCGCCAGATAGATCTGGTAAGGGTCGATAATGAAGTCTTTACATAAAATCGGCTGCGGGGCGATTTGGCTGACGATGGGGAGGAAATTAAAGCTTCCCTGAAAATACTTCTTCATCAGTCGGCGCCGCAAAATCTGCCGAAGCGTAATGTTTATAAATGGCGGCAATGCGTGCTGGATCGAAATCATCACGGATCACGCCTTTTGACGGCGACGCTTTCTTGCACTCCAGAATAAACGCCGTGCGCGCACCCTGTAGCGCATGGTCGAAAATGTCGCGTGCTCGGCTGAACCTCATTCTGAAAACTGGCCAGCGGTTGCTGCTGTTTGGCTTCTACCCCAAATCGCCTTGTCTGCGACGATTTTCGCTAAAACGGTTTGCATCATCTAGTAGTCCTGTGTGACTCTAGTATTTAGTTTCTCGTTTCTTCTTCTTCCAACGAGAGAAAACGAGGAACTAAGCGCGCCACTCGATCAACCAAACGAAAAAAGACGCTCGAAAGCGTCTCTTTCTGGAATTTGGTACCGAGGTCCGCACAGGTGGATGCGACCAAAACGAAAAAAGGCCCCCCTTTCGGGAGGCCTCTTTCTGGAATTTGGTACCGAGTTATTAGGCCACACATTTTGAAGTGCAGCCACAGGATAAATTTGCACTGAGCCTGGGTGGGATTCGGACTCGACCGCATAGCCTTCAGGAGTGAGTTTTGTGCAATACCAACCGACGACTTGACCCTGCCAAGCGGCACCAGATTTGCGTTACGCCAATCCCCTAAGCCAAAGGTGGCACTCAGGGGAAGCGCAAACTGCC
+
=>>><;=66537=6434-++.;-=@AEEICCAAJIJJJGJFJHGGCJ=JDCEDDEJJJGFJJJGHGIA=JJDADG=JJGJHHJFJJJFJJJ?A@@JGJIIJJJHGHJGJJJJHJJJJJCH22224CJEBIIHIFEED>9.../1(&&'')&(++3;EGFIGEDB5444I?>;;ABGBEJJFJJFEJJJJIIJJEHGGHJIB<3;@ECBCEEFJJJGJJCD@<?CCJJJJJJJGIJJJJJJJJGJJFCDBCDB:899<=,,,&%&&''*0*(((,.0/000141...++&'%%&*7DBBFDEDGJJEHGFGEJJHCC>=>@?@CCJJJHHJJJJJJHJGJJGFGJHID;<FJJJIHHHIJJJJJHJJGJJJJJEDFFDBAEHFF>==*)('')()11222555EJJFGJJJJHJHHGHJ)((8EC:::?987B99:9728+-5IDG5)'''((()/-.0178:::222JE==@@BCB***-*+=?AFJJJGFGFJJAAAA-,,,3>==C:99>:9AHBA?;BCDC??AF;JGHHIHJJIIHHEGC<;>?DEEJJIHFIECDDJJJEJIJGJ<999JGGJFHJJJJJEIFFBBCCJJJCCIJDFIB<0/0./.1<>EDC?))),()-:;:BHBBAAJEDJIHDJ@CBJFHJHJEBEJJJIGGJJJJHEJJHJIJE@?@GJJGJJJJJHJJI>DIJJJIJFD:A@<033047:;;@@ABJHFHJJGFJG87++''2)'''3B??@CJJHC<<<EJJJJIFJEHIFD763-+8760//:1001AFGIGC@?BBHHGJHIFFJHJJIJJJJJJFJJGGJIJJHJJGEC;:>7?4+*,0044011044DA>>>FA>=@94GJHJIEIDJJJGIJJGIJJIJHJF;:30122211/0//**+)''('(''*)((%++)--2:?CDCFHJJJJJJJGIHIJGJJJJJFJA@?7'&&'),&%$$%%''(/033.---+)*(../54448;;000'''%&%%%(%%'--.34*+0+,&$$'%&%%%%&''('&&-.**131117:@@AFD887'<<BJD---8CJBBEIHJJFECDD2222;999>;:99<6//.1*((1=BEIHIJJGJIJJJJGJJHJFGFJJHJEJIGJJJJJCAAB@@32++*+2/8896:847?;JJIJGJAF@==968423685=>>>>JJGJJJJIJJGJHEICFFFDC<==>JGIFJJJJJJJJJJJJJIJJIGHJJJ=;:=?GF>>32012//''''79=??@@@AAJJJGJDF999<AD;878?ECCFJHJJJJJJIIIFHBABDJJJJEJJIB>;>B<=6611+++25776<=8779BFJGACCJGJDFC@...07/0-,((((6568=>>>GDDCCHJGJBBJH:::;:57JJJIGFJJJJGJJJFHHJJJFJIJJJGEFJHJGJJIJJJJHJJJHJJJJHIB=ABA@?@?@EJIJJJJJGJJJJJJJGJGJHFFFHJJHJJGJFEGGHJHJJJ??==@DEGJ====BDIE----:22@<118895558GEFDCJH<;;;JJJIJJHJJJHEHEGIFJFIJGGE@JGHGG=CBBEEDJEIFCGJEHJJJIIJJJIJJFJJGJJIJIJJIGJIJHHJJJJJJJJJJJIGJFJFJFHJJJHGJFJFHJJJJJJJJEIDABJJJHJEJGJJDA<<?D<98.----77:7EDDFDHJJHJIG=;88:>FHIJJJGDGEECEGJJIGJJJJGGJGEJFJEDDCCDBFJGHHJJJJJGIJHJEIJFJJIHIJJJCCJGJJJHIJJJJJIE----BFHGEIHHHHIJD??JJEBBAFHG=@JJFJFJGEJJHJDDHGFIIJJD@EB;IEA9734;;<=+*'&('>@EIFGJEJJJJJIJHH>>?JJJDABJDGF>655,+++--++'&&&())*/0;DEHHEH@<:;;C0/////..@CJJJFJJFJJ@A:*)&&*30.1211449->?BEDBDDHJJJHEIJJJJJJJJGEEGIJHCA==<:>?DHCJIJJJJFEIIJFIFFH:CD<JIGJHJJJIJFHJGIJJJGHIJJFJIJJJHHFJJJHJJGIJJCECFCBDDFB<<;;>*65/+++2119222<?BEDFHDAABDJIJBDCGJHJGEDB>=JEIDCFGJJCFCCABIGHJJJJJJJJJJJJJFJFJJJJJDHEJGJJHJJEHHGJAAA9.,,,/11.--1++++,.--./>=>>:98898788>=9::@DC<;;;BACE>;9>444+*&&)666-&%%%&(&'*+++99;?6<CFAA@?BBFJGGCEEFGE?665%%%&))')'&%%)*%%%$$&&&%%%%%&&'&&)*.,,3267:AJJJJECD;::****///*+.7:6598:::988,))(**+..''()0/0575120)78DJFGFDEFGJJDEDFFIJHHHEIHGHJJGJJGIJJJJEFJJJJJGGJJJJGJFGEDEEJDJJ=?ABB?*))))(''54578:=C98643,**878<?@@+***+('&&%&,/.--.EAEC@D@?881100;====EGJIJJIJJEJJGJJJJGF?>B;JJJJIJJGJJGHIJBEGFGFF667JJ@??::ED989<;;ABEICGCA666=C////6222/--,&%%&+-)((()('(+.<=<=<?ACHFGDABDCDDIFDBD@@?=<+**('&'&&%%$%(())))'&*&&&&'')++./05554+++))88<>@;::54...?@AEGIHJGDAA?>==AGIJGFCBGCGAAA4337==<?BJFGHGJ>@DE<@EJJHJJGJHEHJIGA@A@?750+)((79.,+(**(''&().,;>D@A@?A>*(('''/4/**+00.197979@EEDIBDFGFB765/...AJGGIFEA999:A7B@===?;<1/<6BAC0.,,2<766,..<A@?B===>DB9;<CJEEIHEGIJGJIGEEEDDCBE;//0/555C888+(((,22112215DFFJJJGJDFDJJGHIJGJJJJJJ@FDDFHB<=BCC@;::<;<<679>9::121-('%(2.*'')''(&)//DHJGIJIJGJHJJGFDFJJJHGHJEJGF2112(0(&&''3:>AGEJJIJJHJGIJJDJ@BCFGBGEIGBED?IJJJIJJJJHJHJJJIHHGHGFJGIJFIJJJJGJGJGJJJHJEGFHJHCJD<;22:97331445>9::A=<;851111AHJCCBBGIJJIJHJIJJFH=;/-)('(**+-32222CACCJJJJJIHJJJJJJJJJJJJJJJIIHHJDBHHHHJIHJJJHJIECDJGDFDA@@AJEJJJJGJJHJJIJJFJHGJJI2222?BBCB??DEEJEJJJJJJEJJJJJFHJJJJJJJGIJGFJFI<DE@?JGFDBEHJJJJJJJJIIJJIJC7777CA@@JGJJJEDGJGGHIJJJJJJJJJJJIJJFC.../?ADJJ@@?<;?D??>=:9449...;>EFCDJFHJHIJGHHJJJJEEGCCGDFJEJJ@@?CBEEJJHJJJGEEFCGGEJIHJHGGJHFJHJJJGBABIHJJ>?>?JFJH?7A?CJJGJJJJEC@::&')&122<<<?BDJJJJGIIIJHJIJHGIGACDCFHJGCB;;@@ABDDEJDCCCGIJJFFG999)(((989>ECCBHJHJIJIEFCDGGJGJEJJDA>>=<2.+(*,,--BDIFGJGDFEDEGIHGJJE;:::F><>>>=8:==>>CBCC;;<<G@<3/)$$%&'$$%&&$%&&)*&-/6:<?979:<=;*(/(-''')***/*()+)))*@==?@GHEEDCFADAFFCJJHJJFGJJJJFFEHBBIDFEFJGIHJHF@@??JFBADIC,0;:++>=BIDC<999BGJHJJJHJJJDD><;3(('(((9CCJJIFFJFFJJGHJJHIJB988:ABCHDDFCD7665235=ADHIJGJDBBBJGJJHHEJJJJJGJJ??AAJJIGHFJJJHJJJJ??><=;;=765312579???JIIJJJFGDHHJJFJJJJJH@DE@D>=999<>8556:E<555FH98878333421-)((+<=GJ@@>GJDJ::9721-+048=433381)(((0,'):62116112332--+,36400-./.28CB@A;;<=>>>?HFHGJJJJJDJJGGHFEE<<<=DEEF>=<?B;33*))))9;F@@@AECB@@?CJIEGHJIIHGJHGHJJJJHJJE?FJJJGJEGJDJDA@J=@55::B?<GCCEG<;;;(((('&&*0/***)*+.2897;ABGJHHF@?66;;;IIJIJJHJJIJJFGIDDCIHJJJCE60/'$$&15,++.;>CFHJIIIGCBHGFGJJJGJJJJGEJJI@AHFGIJJCCEEEFJHHEFFJFCCDBCG?=9ECBCFCFDA?('''')))+2232788:=GEE<77<8@A7F??;321878@ABA9889?>=>1---)('&''(+))))&%%&'(()*/007ABCCEFBDDGHGIJGJ??;9/./=2=?==E>::9:>5643454,-006/../,,+,./,+)%%((44>9***,<AFDECDCFJ9<=G>BDCJJE@AF>654)*&%%&&)-%02-.-,04332;:0000,(&'&&&''*''()00056687:;;@AFIHJFHJEEJJG9>==;<::>DHCJGDB983234DHFCHGGJJCCBCCIB?DBEHDB@B>410/0/0<<>430---1-9::>>>?8BGJJJJJFEHEGEFDDD-,,++&'(+//-++34+**/699FI@@EJIJEFEHIJJGFGD877:HIJJECDBCEIDB;4'
@Glass_T7V_8_D3_12_5_23
AGCATCACGAAATCTGACGCTCAAATCAGTGGTGGCGAAACCCGACAGGACTATAAAGATACCAGGCGTTTCCCCTGGCAGGTTGCCCTTTAGTGCGCTCTCCTGTTCCTGCCTTCGTTACCGGTGTCATTCCGCTGTTATGGCCGCGTTTGTCTCATTCCACGCCTGACACTCAGTTCCGGGTTGATTCACTAAGCTGGACTGTATGCACGAACCCCCCGTTCAGTCCGACCGCTGCGCCTTATCCGGTAACTATCGTCTTAACTCACAACCCGGAAAGACGTCCGGAAAGGCGCCACTGGCAGCAGCCACTGGTAATTGATTTAGAGGAGTTAGTCTTGAAGTCATGCGCCGGTTAAGGCTAAACTGAAAGGACAAGTTTTGGTGACTGCGCTCCTCCAAGCCAGTTACCTCGGTTCAAAGAGTTGGTAGCGAAAGCCTCGAAAAACCGCCCTGCAAGGCGGTTTTTTCGTTTTCAAGCAAGAGATTACGCGCAGACCAAAACGATCAGATCATCTTATTAAGGGGTCTGACGCTCAGTGGAACGAAAAACTCACGTTAAGGGATTTTGGTCATGAGATTATCAAAAAGGATCTTCACCTCAATCCTTTTAAATTAAAAATGAAGTTTTAAATCAATCTAAAGTATATATGAGTAAACTTGGTCTGACAGTTACCAATGCTTAATCAGTGAGGCACCTATCTTGAGCGATCTGTCTATTTCGTTCATCCATAGTTGCCTGACTCCCCGTCGTGTAGATAACTACGATACGGGAGGGCTTACCATCTGGCCCCAGTGCTGCAATGATACCGCGAGACCCCCACGCTCACCGGCTCCAATTTTATCAGCAATAAACCAGCCAGCCGGAAGGGCGGAGCGCAAGTGGTCCTGCAACTTTATCCACCTGCATCCAGTCTATTCCATGGTGCCACCTGACGTCTAAGAAACCATTATTATCATGACATTAACCTATAAAAATAGGCGTATCACGAGGCAGAATTTCAGATAAAAAAATCCTTAGCTTTTTCGCTAAGGATGATTTTCTGGAATTAGCAGCCGCTTCTAGAGTTGACAGCTAGCTCAGTCCTAGGGACTATGCTAGCTACTTTGAGAACTTTCGGGATCAAGCTATGAAGGACGCAAAGAGGGAACTAAACACTTTACTAAGAGGAGAAATACTAGATGGGTCAAAGTAGCGATGAAGCCAACGCTCCCGTTGCAGGGCAGTTTGCACTTTCCCCTGAGTGCCACCTTTGGCTTACAAGGGAATCGCGTACGCAAGAAATCTGGTGCCGCTTGGCAGGGTCAAGTCGTCGGTTGGTATTGCACAAAACTCACTCCTGGAGGCTATGCGGTCGAGGTCCCGAATCCCACCCAGGCTCAGTGCAAATTTATCCTGTGGCTGCACTTGAACGTGTGGCCTAATAACTCGGTACCAAATTCCCAGAAGGACCTCCGAAAGGGGGGCCTTTTTTCCGTTTTGGTCCGCATCCACCTGTGCGGACCTCGGTACCAAATTCCAGAAAAGAGACGCTTTCGAGCGTCTTTTTCGTTTTGGTCCATCGAGTGGCGCGCTTAGTTCCTCGTTTTCTCTCGTTGGAAGAAGAAGAAACGGAGAGACTAAATACTAGAGTCACACAGGACTACTAGATGATGCAAACCGTTTTAGCGAAAATCGTCGCAGACAAGGCGATTTGGGTAGAAGCCCGCAAACAGCAGCAACCGCTGGCCAGTTTTCAGAATGAGGTTCAGCCGAGCACGCGACATTTTTATGATGCGCTACAGGGTGCGCGCACGGCGTTTATTCTGGAGTGCCGGGAACGGCGCATCAGGAAAAGGCGTGATCCGTGATGATTTGAATCCAGCACGCATTGCCGCCATTTATAAACATTACGTTCGGCAATTTCGGTGCTGACTGATGAGAAATATTTTCAGGGGAGCTTTAATTTCCTCCCCATCGTCAGCCAAATCGCCCCGCAGCCGATTTTATGTAAAGACTTCATTATCGACCCTTACCAGATCTATCTGGCGCGCTATTACCAGGCCGATGCCTGCTCTTTATTAATGCTTTCAGTACTGGATGACGACCAATATCGCCAGCTTGCCGCCGTCGCTCACAGTCTGGAGATGGGGGTGCTGACCGAAGTCAGTAATGAAGAGGAACAGGAGCGCGCCATTGCGCGCTGGGAGCGGGGAAGGACATTAGCATCAACAACCGCGATCTGCGTGATTTGTCGATTGATCTCAACCGTACCCGCGAGCTTGCGCCGAAACTGGGGCACAACGTGACGGTAATCAGCGAATCCGGCATCAATACTTACGCTCAGGTGCGCGAGTTAAGCCACTTCGCTAACGGTTTTCTGATTGGTTCGGCGTTGATGGCCCATGACGATTTGCACGCCGCCGTGCGCCGGGTGTTGCTGGGTGAGAATAAAGTATGTGGCCTGACGCGTGGGCAACGCTAAAGCAGCTTATGACGCGGGCGCGATTTACGGTGGGTTGATTTTTGTTGCGACATCACCGCGTTGCGTCAACGTTGAACAGGCGCAGGAAGTGATGGCTGCGGCACCGTTGAGGTGCGTGGCGTGTTCCGCAATCACGATATTGCCGATGTGGTGGACAAAGCTAAGGTGCTATCGCTGGCGGCAGTGCAACTGCATGGTAATGAAGAACAGCTGTATATCGATACGCTGCGTGAAGCTCTGCCGGCGCATGTTGCCATCTGGAAAGCATTAAGCGTCGGTGAAACCCTGCCCGCCCGCGAGTTTCAGCACGTTGATAAATATGTTTTAGACAACGGCCAGGGTGGAAGCGGGCAACGTTTTGACTGGTCACTATTAAATGGTCAATCGCTTGGCAACGTTCTGCTGGCGGGGGGCTTAGGCGCAGATAACTGCGTGGAAGCGGCACAAACCGGCTGCGCCGGACTTGATTTTAATTCTGCTGTAGAGTCGCAACCGGGCATCAAAGACGCACGTCTTTTGGCCTCGGTTTTCCAGACGCTGCGCGCATATTAATAACTCGGTACCAAAGACGAACAATAAGACGCTGAAAAGCGTCTTTTTTCGTTTTTCGGTCCTTTGAAGTTTAGGGGATAGTCCAATTATTGAAGGCCTCCCTAACGGGGGGCCTTTTTTTGTTTCTGGTCTCCCTACTAGTAGCGGCCGCTGCAGTCCGGCAAAAAAGGGCAAGGTGTCACCACCCTGCCCTTTTTCTTTAAACCAAAAGATTACTTCGCGTTATGCAGGCTTCCTCGCTCACTGACTCGCTGCGCTCGGTCGTTCGGCTGCGGCGAGCGGTATCAGCTCACTCAAAGGCGGTAATTTACCAATGCTTAATCAGTGAGGCACCTATCTCAGCGATCTGTCTCTTCGTTCATCCATAGTTGCCTGACTCCCCGTCGTGTAGATAACTACGATACGGGAGGGCTTACCATCTGGCCCCAGTGCTGCAATGATACCGCGAGACCCACGCTCACCGGCTCCAGATTTATCAGCAATAAACCAGCCAGCCGGAAGGGCCGAGCGCGAGAAGTGGTCCTGCAACTTTATCCGCCTCCATCCAGTCTATTAATTGTTGCCGGGAAGCTAGAGTAGTTCGTTCGCCAGTTAATAGTTTGCGCAACGTTGTTGCCATTGCTACAGGCATCGTGGTGTCACGCTCGTCGTCTGGTATGGCTTCATTCAGCTCCGGTTCCCAACGATCAAGGCGAGTTACATGATCCCCCATGTTGTGCAAAAAAGCGGTTAGCTCCTTCGGTCCTCCGATCGTTGTCAGAAGTAAGTTGGCCGCAGTGTTATCACTCATGGTTATGGCAGCACTGCATAATTCTCTTACTGTCATGCCATCCGTAAGATGCTTTTCTGTGACTGGTGAGTACTCAACCAAGTCATTCTGAGAATAGTGTATGCGGCGACCGAGTTGCTCTTGCCCGGCGTCGATACGGGATAATACCGCGCCACATAGCAGAACTTTAAAAGTGCTCATCATTGGAAAACGTTCTTCGGGGCGAAAACTCTCAAGGATCTTACCGCTGTTGAGATCCAGTTCGATGTTAACCCACTCGTGCACCCAACTGATCTTTCAGCATCTTTTACTTTCACCAGCGTTTCTGGGTCAGCAAAAACAGGAAGGCAAAATGCCGCAAAAAAGGGAATAAGGGCGACACGGAAATGTTGAATATTCATACTCTTCCTTTTTCAATATTATTGAAACGAGCTTCCTCGGGTTATTGTCTCATGAGCGGATACATATTTGAATGTATTTAGATCACGCATCTTCCGACAACGCAGCCGGTTAACGGCAAGACAAAGCTCAAAATCACCAACTGGTCCACCTACAACAAAGCTCTCATCAACCGTGGCTCCCTCACTTTCTGGCTGGATGATGGGGCGATTCAGGCCTGGTATGAGTCAGCAACACCTTCTTCACGAGGCAGACCTGGGCTGGCGGTGTATACTGGCTTACTATGTTGGCACTGATGAGGGTGTCAGTGAAGTGCTTCATGTGGCAGGAGAAAAAAGGCTGCACCGGTGCGTCAGCAGAATATGTGATACAGGATATATTCCGCTTCCTCGCTCACTGACTCGCTACGCTCGGTCGTTCGACTGCGGCGAGCGGAAATGGCTTACGAACGGGGCGGAGATTTCCTGGAAGATGCCAGGAAGATACTTAACAGGGAAGTGAGAGGGCCGCGGCAAAGCCGTTCCATAGGCTATG
+
;<=DCABFCDIJGJJJEJJHJC===<BDEJJIIHFHJJJJJBB??B@C=<;:;EF@@BB@>?@=CEC@BA?013:92.-&%'%'()++*-(%%%&1:97..+-=@B?<=?@@>=;*'&'(++((((((...BGFFHFJFEHFFJIJHHIJJJHD?=>GHHJJJJJJJHHDDCCIA@=;78,9:7,*))))&%%%%(7:<==<<====?7221242566;C>77/--,*))),<>CDBBAAFDJ@DBBDJGEICHA=0///6*%'%%$#$#$&'*)+)*+*+'%%%%())-1,-++/22467AJHEC@A@FEDECEJJGGJJJJJJ2224>FHIE@?ACGC8888<1--)((+'&'+:89EDJHJJIJGHJJJJJJJ999:DIC==>JJJJEFDCDDGA766579800---7892122C@??@JJJJ>6:4812''&(&))+*+117EE??<::</ACCEDFE=<::/-/?5---.E930//45:=>?CACCBBCEHHGED=99:7+**(&%&--<27BEACEDGJGJHJJJJJJHJJ@?;;>EGIE:8322<)(((89:A>HGGJGJGEGGFFHJJGFFDHEFHF=:AHIDF:>A@>/.../(&&&(2237EH=<5ABACE777DJHJJFJ:=>@C---.IDFJJJHHIJHHHHJIGJJFEJ::::DDHGBAABJHFDECHJHHHIJJFJIJHEHE>><<76/-'&''()))%&%&'(69;<CCACDEJHHEJCCJFECA?;;;<88:=<>4441044+('''('(,,2889=>DDAIBEHJDJJJDGE?<9:;5/..3A@B==>>@?>>=11.01/2650;31000)))=56=@77/0*+678<>>CJDDECHFEICED=:897..,*-./,&&%&.*)&%%++,0000/26669;9,+)))*,+++**9866@??CCHFDABDFJGJFDJFGEJJDCHDFJECDIDECECGJJDB555333/-+,-:=D??@?@FJJEFHFGFFGJJJFCEJJJHGGJJJJJJJGCFEIFJHJCBA>09<5,+++,<<>>AHFBB////>A98744540'''&')*233.)**14976/./CGIJJEJED0../;>.,,,AJJEIEBEA@?@6552)%%&',*,-9/++*)//34;@JA@@BHJGIE?===BJJGJFJJGHGIDFEHGDFACA1+)08==HJFIIIGI9889<<<?:::;>>:::778;JFGDG;<;===444467(-,-4=F?>?=<<;'''.2/.;:;<<>ADJB8888<2*+++-))%$&',8/)*333;??ADBCFFID>@;::CCDCCBEBACJEDJGJB?==?9998<<<JIIJCCB?@>?444DC>;8899<;/)'&'**22456730/../()0.*4547:94>@@?EFJJ<:99<?AA@CJJ=<::=@FFGBFDC===>CEFIJFJB@AAHJFEH<978;;BCCC>:;=<=<;5--*&%$&%''11-2497;A?80))*11015/)%%'*7++++.,./1:<<>==@@@<=<<::<;743++,+//02-,)))&%%%')+6<@@@FEJHFJAA7551010225;=;=?=><><77688;>BA?CBD;::;@CACBCEFHIJEE999:A@>@DDDBEIEEAA>**),)((&&$&,,*))(('(++-<=?>>FJHGGGECCBJFJEJJIJJJJJJJJJJGJJJJJFJGEDGGJIHJJHHGIIGHEEJIJJGIFCCAB<7378CFFHJFCCDCGFJJGIDCHGC@A@JE>ACGGH@@A@CC?;88;0...0///CEGFJHHJJJGJJGIIJGFG?7777;7766<==>@ABAAAA6651220//4*)'$$$%%%%%$%%#$$%'%%&(.053++(((((((09<;9::;10118FIJFJJHJIFJGHI;;:'&&(('&&()&%%%'**+*/58?BBBIHHHIIFJJIJH87751-,0A?2000<:8898AD<6651,>@=>>@@10/1167563.--.4C?F=34<@DEIJJJJJHJJJIJHJHFJJJJJJJJEGGJJD1111;=/(()(0---?889;>>DC=98:99<:=;6=95IDA@DJJE=:2('+/*8888JJGJEJHEEDDJC==1;411019=?@@FJIJJJHJIJIFJFFJGJJJFJJJJJ?>>>JGJIIJIA@@JFHFEIJFJJGJHJJJJFGJJJJFGJHDHJJJJHHJJG??<=:*((((('%$%&'+//,-,.///1/,)&%'%%&&)))-/12220003>;=<;;;?AJJJJJ><<AA>CIJJCFEJJIFJJJJJHCBDBGJJJJJF@DJJJIEGIHJIJHJIJJGJJGIHJJJHDCC@@?@B/...FJIFDGDJJHCJJJJECCGGFJJIBB?>-+,5GH888898;<JEJ@@@?IJJA>>=>DFHGCCCJGJJJJJJJJJHFGGJJHEEDJGJJJJJJDGHFDIJDJHEJJJJCGFDJ555><9;=BAAC@AFGHJGCCBCHEJE@???.../+**+00157@JGJFHEDF===JJ@@A@BC<<BC<76558JJJFJGHJJJJJJJJJJIJHIHIGEEJHGFIE@AA@?B@HGJJGEJ=<<;BA::==FIHHJGGDEG>7333<<*'',(%$$'('%%&8>@EGGFGJ>@7788EDFGJJFJJJHJJJJJJHJJEBD999A>><?CDFD3000HIFIHJJJJJIGEHDJHDCGDJGHJJJJJJJJJJJJJJHJJJJGGJJIFHJJJFHCAGJJHJJJFFD;91&%%%%%%%%&&03010/01EJJJHJJIJIJJFI;;;;55577555;<<=:CBIBJ>=>?DF8111+++0>5<>?:99881123:899==HHCJFIIFC@C96..42-.02@??BCCGJDFBFHFIJJHGJHJGHJHGFJJHJJJIFJDBFFJEJB@A?@9;;5334BC?D>>><85557DFFFGCGJFJJJJGFIGJGCECDDEDJJIIJJJJJHJFJJH=>>:CE7555:DHJIJJJJJJJJJHDHFCFDDFHJDIIFJJIIIDDFFEDCECJFJ5555JECDD@AC@???BEFEGJFB@BFHJ?8878JIJJE9989AJHCECG?.--330...*+.'(9:;AABEB?<;:99:;C@.--.5393///33332-,-4++,+,,3BHD@@@??45475555AFJJJFFC>===CIIFJJI?>:<@>6<;42/010:;=HJHIJJJGJJFJFGJJGJJGHJJHHEIBAAICA++,IJJFGJJHDCEEFACBFIGFGBBB=C4<=>>C7661+..,-*++JFCCD>=<>;<<<<@;;;:99<?FDDFEDEJEJHJJJJHJJDGHFEJFFDA@@AA@?JIJEJJFBDEJFJFA@A@FD7666==?ABIHJJJJJJGJJJIJJJEJGJIJJJHFGJJJJ:6454+++-21-(%%',-.009761.,,,',.-)78CHGJBBCAIJJIJJJGJGJJJJIJJJGDCBAJFJIEC>>DIJAAHJGJIEEFECBAF====JJJJIIJFJJJJDJEDJJJC@9:88888;CBEBBBBEGJFFHFHJ?JGJFFBHJJJHEDDHIGJHHJJJJJFJJJGAHJHDGA@@B::''''9:66599999:889:BA9<;<;<==<;9@CCC:9787455;IJJJHEDFCJGGGFGJ1../0-((+''(*2344<GEDEDJDABB:2???EJGHEIF>?>?HJJJHJJFJFIJJJJHJJEBCBJHED998)''&%%),./ACFCCJJEE>>FJJJJJEJJJJJAJJHFE0000GDDHD;998:9=661113877==FGJJDIDEIJJJJHJJFIGJJJGJGF::78JDCEE@=4344'''';79:;BJJBACBJHJJEHEHIJHJFHJJJJHHGIJIJIEEDJIJFEDFF5556>>IGJJFAD88864123DFHGJFJHIBDCCFHBDEJIHC@@@;;JHHJJHJJIJI9777JCCDIIHJFDB974555ABBBDEEIHGCC777723110.**)).)3:7255786-,,,766<:HJJJJJGGII@JGJIJGJHIJIJHJGJEDAA231186786::;J>>IGJHFJJJJH;;;;JG@>=?A,+++1012:??CBA<=:9::?:533367:>8888:111262*)(584.-**++200117743//48:98/9:><<::??;9445=8?ACBJJHJGFJJJDHE(''(>=CIJI@?BAJJFHJGIIJFHIHJ<<<<JIJGJJJFJJGJJJFHJDJ45@DJE>=4&%%&)'''+>5222CJ@5<CHDJF99@BDD<<;42+**&&%$&'&%%$%,.BGFFJJF?=::=FFEIGFGJJAA@22014;:9::1111'%%%*)''(&'&&&$))3457:87&&%&%'''&%%%$$%$$&$$%'+,-)'''JEHGGJDJCJJFJCBBADA88::>BDGJJJJDEEE?@@@JJFGJJJ@@>>=>EHJA=;;;IJHIJGJHGFEFJJA@@@>;:;<FIJJGJJIDGFGJGHGJGJHJHJE9865555444.)((&%#%%&#$%%%###&')&&))9DDJDEJGFIHJGJJHJJJJH>83231008556<IGDCC?@@>>?AA3331345502<6?;:55540+*)),,1555437876/.-,,,,;=DEHIGGJJFGJ@?===;52)330189<HEC@AEB?=?A@BACC;777*)))@>??FJJHFJ9999HDFHJJJGEDEAC8<=<655DCGCBCBDEEFEC?DFEJ?:550.467C?=</--+)*;@C@AIJGJIJFHHJIFBA@AHJFJIJHB2-*****++/.)%$$
@Glass_T7V_8_D3_12_5_24
GCCAGGTGCTGCAATGATACCGCAGACCCACGCTCACCGGCTCCAGATTTATCAGCAATGAACCAGCCAGCCGGAAGGGCCGAGCGCAGAAGTGGTCCTGCAACTTTATCCGCCTCCATCCAGTCTATTCCATGGTGCCACCTGACGTCTAAGAAACCATTATTATCATGACATTAACCTATAAAAATAGGCGTATCACGAGGCAGAATTTCAGATAAAAAAATCCTTAGCTTTCGCTAAGGATGATTTCTGGAATTCGCGGCCGCTTCTAGAGTTGACAGCTAGCTCAGTCCTAGGGACTATGCTAGCTACTAGAGAACTTTTCAAATAAGCTATGAAGGACGCAAAGAGGGAACTAAACACTTTACTAGAGAAAGAGGAGAAATGCTGGATGGATCAAGTCGCGATAAAGCCAACACTACAGGTTAGGGCGGTTAGCTCCCCTGAGTGCCACCTTTGGCTTAGGGGATCGCGTACGCAAGAAATCTGGTGCCGCTTGGCAGGGTCAAGTCGTCGGTTGGTATTGCACAAACTCACTCCTGAAGGCTATGCGGTCGAGTCCGAATCCCACCCAGGCTCAGTGCAAATTTATCCTGTGGCTGCACTTGAACGTGTGGCCTAATAACTCGGTACCAAATTCCAGAAAAGAGGCCTCCCGAAAGGGGGGCCTTTTTTCCATTTTGGTCCGCATCCACCTGTGCGGACCTCGGTACCAAATTCCAGAAAAGAGACGCTTTCGAGCGTCTTTTCTCGTTTTGGTCCATCGAGTGGCGCGCTTAGTTCCTCGTTTTCTCTGGTTGGAAAGAAGAAACGAGAAACTGAAATACTAGAGTCACACAGGACTACTAGATGATGCAAACCGTTTTAGCGAAAATCGTCGCAGACAAGGCGATTTGGGTAGAAGCCCGCAAACAGCAGCAACCGCTGGCCAGTTTTCAGAATGAGGTTCAGCCGAGCACGCGACATTTTTATGATGCGCTACAGGGTGCGCGCACGGCGTTTATTCTGGAGTGCAAGAAAGCGTCGCCGTCAAAAGGCGTGATCCGTGATGATTTCGATCCAGCACGCATTGCCGCCATTTATCTAAACGTTACGCTTCGGCAATTTCGGTGCTGACTGATGAGAAATATTTTCAGGGGAGCTTTAATTTCCTCCCCATCGTCAGCCAAATCGCCCCGCAGCCGATTTTATATTGAAGCCATTATCGACCCTTACCAGATGTATCTGGCGCGCTATTACCAGGCCGATGCCTGCTTATTGCGATTGCTTTCAGTACTGGATGACGACCAATATCGCCAGCTTGCCGCCGTCGCTCACAGTCTGGAGATGGGGGTGCTGACCGAAGTCAGTAATGAAGAGGAACAGGAGCGCGCCATTGCATTGGGAGCAAAGGTCGTTGGCATCAACAACCGCGATCTGCGTGATTTGTGATTTGATCTCAACCGTACCCGCGAGCTTGCGCCGAAACTCGGCGCCGCGACCCTGGACGGTAATCAGCGAATCCGGCATCAATACTTACGCTCAGGTGCGCGAGTTAAGCCACTTCGCTAACGGTTTTCTGATTGGTTCGGCGTTGATGGCCCATGACGATTTGCACGCCGCCGTGCGCCGGGTGTTGCTGGGTGAGAATAAAGTATGTGGCCTGACGCGTGGGCAAGATGCTAAAGCAGCTTATGACGCGGGCGCGATTTACGGTGGGTTGATTTTTGTTGCGACATCACCGCGTTGCGTCAACGTTGAACAGGCGCAGGAAGTGATGGCTGCGGCACCGTTGCAGTATGTTGGCGTGTTCCGCGATCACGATATTGCCGATGTGGTGGACAAAGCTAAGGTGTTATCGCTGGCGGCAGTGCAACTGCATGGTAATGAAGAACAGCTGTATATCGATACGCTGCGTGAAGCTGCCAGCACATGTTGCCATCTGGAAAGCGTTGAGCGTGAAACCCTGCCCGCCCGCGAGTTTCAGCACGTTGATAAATATGTTTTAGACAACAGGCCAGGGTGGAAGCGGCAACGTTTTGACTGGTCACTATTAAATGGTCAATCGCTTGGCAACGTTCTGCTGGCGGGGGGCTTGGCGCAGATAACTGCGTGGAAGCGGCACAAACCGGCTGCGCCAGGACTTGATTTTAATTCTGCTGTAGAGTCGCAACCGGGCATCAAAGACGCACGTCTTTTGGCCTCGGTTTTCCAGACGCTGCGCGCATATTAATAACTCGGTACCAAAGACGAACAATAAGACGCTGAAAAGCGTCTTTTTCGTTTTGGTCCTTTGAAGTTGCGGGGATAGTCCAATTATTCCCGAAGGCCTCCCTAACGGGGGGCCTTTTTTGTTTCTGGTCTCCCTACTAGTAGCGGCCGCTGCAGTCCGGCAAAAAAGGGCAAGGTGTCGCCACCTGCCCTTTTTCTTTAAAACCGAAAAGATTACTTCGCGTTATGCAGGCTTCCTCGCTCACTGACTCGCTGCGCTCGGTCGTTCGGCTGCGGCGAGCGGTATAAGCTCGCTCAAAGGCGGTAATTTACCAATGCTTAATCAGTGAGGCACCTATCTCAGCAATCTGTCTATTTCGTTCATCCATAGTTGCCTGACTCCCCGTCGTGTAGATAACTACGATACGGGAGGGCTTACCATCTGGCCCCAGTGCTGCAATGATACCGCCGAGACCCACGCTCACCGGCTCCAGATTTATCAGCAATAAACCAGCCAGCCGGAAGGGCCGAGCGCAGAAGTGGTCCTGCAACTTTATCCGCCTCCATCCAGTCTATTAATTGTTGCCGGGAAGCTTAGAGTAAGTAGTTCGCCAGTTAATAGTTTGCGCAACGTTGTTGCCATTGCTACAGGCATCGTGGTGTCACGCTCGTCGTTTCGGTATGGCTTCATTCAGCTCCGGTTCCCAACGATCAAGGCGAGTTACATGATATCCCCATGTTGTGCAAAAAAGCGGTTAGCTCCTTCGGTCCTCCGATCGTTGTCAGAAGTAAGTTGGCCGCAGTGTTATCACTCATGGTTATGGCAGCACTGCATAATTCTCTTACTGTCATGCCATCCGTAAGATGCTTTTCTGTGACTGGTGAGTACTCAACCAAGTCATTCTGAGAATAGTGTATGCGGCGACCGAGTTGCTCTTGCCCGGCGTCAATACGGGATAATACCGCGCCACATAGCAAACTTTAAAAGTGCTCATCATTGGAAAACGTTCTTCGGGGCGAAAACTCTCAAGGATCTTACCGCTGTTGAGATCCAGTTCGATGTAACCCACTCGTGCACCCAACTGATCTTCAGCATCTTTACTTTCACCAGCGTTTCTGGGTGAGCAAAAACAGGAAGGCAAAATGCCGCAAAAAAGGGAATAAGGGCGACACGGAAATGTTGAATACTCATACTCTTCCTTTTTCAATATTATTGAAGCATTTATCAGGGTTATTGTCTCATCAGCGGATACATATTTGAATGTATTTAGATCACGCATCTTCCCGACAACGCAGACCGTTCCGTGGCAAAGCAAAAGTTCAAAAATCACAACTGGTCCACCTACAACAAAGCTCTCATTGGCGTAGCTGCCTCACTTTCTGGCTGGATGATGGGGCGATTCAGGCCTGCATATCATCAGCAACACCTTCTTCACGAGGCAGACCTCAGCGCTAGCGGAGTGTATACTGGCTTACTATGTTGGCACTGATGAGGGTGTCAGTGAAGTGCTTCATGTGGCAGGAAAAAAGGCTGCACCGGTGCATTCAGCAGAATATGTGATACAGGATATATTCCGCTTCCTCGCTCACTGACTCGCTACGCTCGGTCGTTCGACTGCGGCGAGCGGAAATGGCTTACGAACGGGGCAGAATATCCTGGAAGATGCCAGGAAGATACTTAACAGGGAAGTGAGAGGGCCGCGGCGAACCATTCCATAGGCTCCGCCCCCTCAACAAGCATCACGAAATCTGACGCTCAAATCAGTGGTGGCGAAACCCGACAGGACTATAAAGATACCAGGCGTTTCCCTGGCCGCCAGTTTGCCTCGTGCGCTCTCCTGTTCCTGCCTTTCGGTTTACGGTGTCATTCCGCTGTTATGGCCGCGTTTGTTCATTCCACGCCTGACACTCATTCCGGGTAGGCAGTTCGCTCAAGCTGGACTGTATGCACGAACCCCCCGTCGTCCGACCGCTGCGCCTTATCCGGTAACTATCGTCTTGAGTCCAACCCGGAAAGACATGCAAAAGCACCACTGGCAGCAGCCACTGGTAATTGATTTAGAGGAGTTAGTCTTGAAGTCATGCGCCGGTTAAGGCTAAACTGAAAGGACAAGTTTTGGTGACTATTCCTCCTCCAAGCCAGTTACCTCGGTTCAAAGAGTTGGTAGCTCAGAGAACCTTCGAAAAACCGCCCTGCAAGGCGGTTTTTCGTTTTCAAGCAAGAGATTACGCGCAGACCAAAACGATCTCAAGAAGATCATCTTATTAAGGGGTCTGACGCTCAGTGGAACGAAAACTCACGTTAAGGGATTTTGGTCATGAGATTATCAAAAAGGATCTTAGCCTAATCCTTTTAAATTAAAAATGAAGTTTTAAATCAATCTAAAGTATATATGAGTAAACTTGGTCTGACGGTTGCCAATCTTAATCAGTGAGGCACCTATCTCAGCAATCTGTCTATTTGGTTCATCCATAGTTGCCTGACTCCCCGTCGTGTAGATAACTACGATACGGGAACG
+
('(%&&%%'(((*)+'''%('&()--,,/.32345;AC6A>?>??HGEED@FDBBB444()))=33333556;<<<B:>9745545;0/33>?=:<9999=GDJJJGJJJHFFGJJJJJEEFB???8666=AHHIJIE755211BDDFFHHDJJJJJGHFJJJJJJJJHGHJFHJIIGIFIECEJJJJJGJJJIJHIJIGFIFHJFHIFDF6110/+*.9@FGHJJJJGGHA?D=<<ACDFDED<;;6;0/01:=<=6555<<=;9.*'45:GFC@=?CEHAA:119*)))4<C;;<?JEFEDJCCB@BB@B=//3767525753-+,-,&&'''<<=BFFGJ@@;;<IJDIHHJJJHGJJHFGJJGGJD>>?=JEEEICBAA@=;&&&'***(%%&)''&'$$%'''&%%%3879:))))*)*-+-(((,0****%%%%&+46:229=>FG====DA0<<>J@>?CJJFBA@=???@A@><=@<59:99HAA@>=>;779:ABBJ;:99;)'''444?BDJ7777<55/006666<<<B?99:GJJJFEJJGJFHJJGJ@J?==<=HJIBEA?IIHJGJEDGGEIFGJIHGJJJEIJJJJJJIFGHJJHHJJJJIFHHDJJJFH@>>=ADGJEDDF=B:9265433556988?:8,),,8>HFJEFHB?DB523+*$%&)A......01C?>@IIEJGJJJJJJJJ=;::9CBBJGEHFJJIJJJJJJHJJIJJJJJFEJJJJJJGFJC4..44FG===>HJJCCBCIIIJJJ:988++++,-.--.?DJHJ?>0000642/-*..99AE@8777;<;:...0:4/.&&(,./9>==ACB@A@@@F@@@@IFHGJJJJJHJHJJJJJJHJJJJGIGJJEHCCDDEBCDJHJIJJJJJJJJGB@<0001;=GDDBFECFGIIHGJJBDJJGJE3JGCBBDHF::;=:@3>=>CHDGJFEHJJJJIJJJJJIHIJJJJJJIJJIFIDB@?@ACGHJABBJJJHIGJHJJGGFIJGJ3268HHJJEEFBECD?>?>HJJHGI9888J=FDJGDGGGEB3222GHJFA@AAEJHHJH@?@>DD=64((&'*,)))./---.24675444G>==>B????CEEFBJ<<<<JGJJFJJ>7=AEG>82232.4245577)))((:20/033=FECBAABB@DEDEJFJJ6666;1,,(+'&'**...0??@FCBBD?HH<>11/))(+++-.349CBBBFEFC>>;;>>HB11018777988'&&%$$$%)'(,++++22?BEDFEGHJJJIJJFHGHJJJJJJHJIGJFGDA@777668431./559:DEB??---JJGGFG@?A@EJJIJJGJIJHJBC@ED@BJJJJJIHIGHJFGHEFJ?>4..,,6@@=221197(&&'38?::97776777IFA@@;=99DEGHDEA6*''*+5&455JACJJJFH@BJHJFGGHJEFEE<<0**+318+))*+*(''$$&'*(+++0DGEEJHGIJJFCDDJJJEIHJHB857/---.JIJJHJJJJGIIFJGJDAEJJJJHJJJIJJJJJIJJIGJ:80.--,-./2124GJJIJJIJJIHFJHEJGHHGJHEEDDEHFJJJGJGFHDFJGFIFBBGJ=>=?JHJIJJJJFJJGJJHJHJHJJJIGJII>==?+**+/(&&&,8;J;;;;E;==?@EE::D?JJGDCCGEEEGFJIJGJFJFFJGE<<<5G>@A110((((466:1000::BHJIHHJJJGGIIIIFJJGFFCJEJJIJGJ@998DCJGJJGJJJHIJGHFGJJHCJED;</@0000>?868;5444@?A@DCEDGGGEI>>=?A@==DJJJBA?@JHJGHJJJFHDHHJJHHGJHJHJEF@<::677;BB=22234...,.3334:989@=9889<@;:.*,,&(?8878<<<5555?8788CIJHC'''%%%&&&%&')(''(&''&%,,,)*((,.031:>@6554856732230/,,..75443---(&&&=FFC?9/.-,0,+,,466?<<::88;<BBIJJJIJGFDHJIHHFD::::FEHFEIGGJGGJHFJJIJ@?>;:977,++.%%%*789>??==<<;;<CDJJIJJEFFG999:FBAAJ=<.--*))*/58/7>=:879<EGGFGGGJECDDGDJE;:;;EIJADA((((=>;;>GCAB??@=8../:B=>=<?BB21+0000:9*(((<?A@GGECJJJJJIJJFHGFIJJJJD<<;DGDCGCCFDFACBAHJGJJ86/*'(/198677?BCDFDD@D=854546,,&&*44456558+++-4/0)((&**9>>?=;;;;B@AABCJF@==;;@??DA<@D<>==DDJIGHEJEGBCBDJJHCBJFFEFJHFJEJFJJFDJJJJGJEB:8877320'&&*,5,811//798@=775*>?HFA888<GE:9921125+*('((+89BBCHIJJFGFABBCJJDDGBJGDEGHJDDC><<<CCDF<;;;JHIJGIFEDC99874*(&(.-(()*BCBFJHFJIIEEEFIJGCDCFHJIJGJ=;999@AB?1113335422AC((((@>===>644--.0<;;<?JD?>>?---/GFJEAAJG?A@JJJJJGJJJJGJJJJJJGI<B3798869<44538///0:DJFGGDFIJJFHJGIJGFJJBB*()<BDJJHJJJEHJHJJJJJIFIJJJJJJJGJFIBBA?BA?@ACE>=;<@>A@@<B=6<+''))*,++,*.255====@DDIIJJFIB@>CEDHJEGJJIJJJGIGIHGEJ>HB98767010/./)''&'(''(50000422EDIFHDCFIDCCGJDBBBFFFFHGGJJJJGJJFEJJHC@A@BC7555:;=2....00..233333,))+2222AB=<::EA@?BBDDBJJ><D9433/00/*)**7731/-((,-234.++<BDC@@?@:5,,...IGHFC?=;43001147@:?EHJIJ?>4023***66.++/:?C9777EDFJFGHJJJHJJJJIECCCJJGGJJFGEII8886653455GFHEJJIJJDCACJHDGJJECEEC@HDBBCBCA@AJJGGDECCDDDE?3/01/--,,6;FDCEHB@A:77676669??@@JHJJFJHG@??@B<<::=>H===;?CF@FGEHD5444JFIJJJJJJAD=;=@=FAA10--.+&)*+++3=>JJIGJJJJFCJEA@CEJJJJ?@?=>=)'''=:(%&'/47(''';?DGGGJJGHJFJGGJG?=8<=?=998:4324../044545;;<?@GDDDC=;3333DB@:.599:;BBBDAB?C2.))))/=@BIICA5558))))667JJGGDHFJJJJIJJJJJJJJHJIEJJJJJGJJIJJIJJJBAB@<11?@II?=<0--,+)('(04000=;6>?GJJIIIJHJJJGJJJJJJJFGFJJH5555:?B-2.++*)**2****,++)(%%'(*024;;=FJBDJFC=<=@;;433388<784*))(,,-52+)++'348=;EEJJCAABE222<321-,-/6751,,**,54550000>>@A::448A4++++%%&$$$$$&'%$$$$(),-9;<6189BHJJGJJGIHGJIIJ@??>D??B=;681'''),,+++77=ABDIJHFEDC97767=>A5(('''302=DJGCBCBFHIIEEIFGCC222:>8654477>6>@FBCCDC446>CFIJ7778BCDDGJJHDBCCGE;9:45,**-2;@?<;986444266,+)*('(+1//00.0000,,11@767:>=;)*((--AAHFDDICGFJIJJJJCBAAEJHDJFGJGGCCCADICFCEJJJGJBABA=<5CD:CDBCD@@77;;;::DC31110.--,1>A@F?9742-,,-00342022*'(9;DDBEGFGH@<><<>A=++***&&&&(),*%)&&*,,-0&&&(-.2??5***)+)+&&&'+**,67/.-.;,,,+**+5:9>?DGJ===;::=<@B?BDDGJFIJJJEDCFB=99654710554-3410.-*((('%$$'&).-::<@DEDGDHJIJAJ?3A=CD=<9.(.3252((%%+)'&&&&<BADCDJIEDBECD?>4443+*&&&67>?@DHEAD>>@444--+,,0'5>>:9;986220***'((49<<EIEFJIHGHJFE;;;;ED@;<3+%%((43345459>CCEAD?6756::BCJ@@??EIFFJGFFJEGFAFJEDBEDHFIHEEH6666HJC@?<?3)))EJJJIFEDFFGJGJFHJFJFGIFH;::?JDFIF@?@@AGBDJJJJJJJJJIJFHJGJJJJJH??AA=888AHIIJJFFJJJIEDD><67*(&%%'(*-770>@@ICACCGGJFA>?=E;::;BBBB@?AJEBAA=6111>B@=B=6:;BFJJHIDCEDIIIDDCHJBA7433E/../<;.)&&'669JBCEEJH@A@BFGFA>=<<A@877340/1//./711?6;AJIJA??JFFJJJIJJJ6666---*,+,5---7?>>=<==>@<;<;=;?A<:;=>DJJIJJDCA<C??@CJJD@???>:&%$$$##%2335<ABCHEHGJJHFC;?@?==<=///32,,,&''(9A===JJFDFFHHIJJHGG''''@DDF44349773337997?E@?>>BCBCH>=<<?@<:))))'))*.-...0578))))0....7;:99:<<<=DJFC;:?A@EEEJJGJJHIEJJJJHEDEFF96),'%$
@Glass_T7V_8_D3_12_5_25
GGGGCCAGATGGTTAACCCCTCCGTATCGTAGTTATCTACACGACGGGGAGTCAGGCAACTATCGATAAACGAAATCGACGATCGCTGAGATAGGTGCCTCACTGATTAAGCATTGGTAACTGTCAGACCAAGTTTACTCATATATACTTTAGATTGATTTAAAACTTCATTTTTAATTTAAAAGGATCTAGGTGAAGATCCTTTTTGATAATCTCATGACCAAAATCCCTTAACGTCAGTTTTCGTTCCACTGAGCGTCAGGACCCCTTTAATAAGATGATCTTCTTGAGATCGTTTTAGTATACGCATAATCTCTTGCTCTGAAAACGAAAAAACCGCCTTGCAGGGCGGTTTTAGAAGGTTCTCTGAGCTACAGACTCTTTGAACCGAGGTAACTGGCTTGGAGGAGCGCAGTCACCAAAACTTGTCTTTTAGCCTTAACCGGCGCATGACTTCAAGACTAACTCCTCTAAATCAATTACCAGTGGCTGCTGCCAGTGGTACTTTGCATTGTCTTCCGGGTTGGACTCAAGACAATCATTACCGGATAAGGCGCAGCGGTCGGACTGAACAGGGGGGTTCGTGCATACAGTCCAGCTTGGAGCGAACTGCCTACCCGGAACTGAGTGTCAGGCGTGAGATGGACGAAACGCGGCCATAACAGCGGAATGACACCGGTAAACCGAAAGGCAGGAACAGGAGAGCGCACGAGGGAGCCGCCAGGGGGAAACGCCTGGTATCTTTATAGTCCTGTCGGGTTTCGCCACCACTGATTTGAGCGTCAGATTTCGTGATGCTTGTCAGGGGGGCGGAGCCTATGGAAAAACGGCTTTGCCGCGGCCCTCTCACTTCCCTGTTAAGTATCTTCCTGGTACCCGGAGGAAATCTGCCAGCCGTTCGTAAGCCATTCCGCTCCGCCGCAGTCGAACGACCAGCGTAGCGAGTGGTCGAGCGAGGAAGCGGAATATATCCTGTATCACATATTCTGCTGACGCACCGGTGCAGCCTTTTCCCTCCTGCCACATGAAGCACTTCACTGACACCCTCATCAGTGCCAACATAGTAAGCCAGTATACACTCCGCTAGCGCTGAGGTCTGCCTCGTGAAGAAGGTGTTGCTGACTCATACCAGGCCTGAATCGCCCCATCATCCAGCCAGAAAGTGGAGCCACGGTTGATGAAGCTGTTGTAGGTGGACCAGTTGGTGATTTTGAACTTTTGCTTTGCCACGGAACAGTATACGTTTTATCAGGAAGATGCGTGATCTAAATACATTCAAATATGTATCCGCTCATGAGACAATAACCTGGAGTAATTGCTCAATAATATTGAAAAAGGAAGAGTATGAGTATTCAACATTTCCGTGTCACCCTCTCCTTTTTGCGGCATTTTGCCTTCCTGTTTTTGCTCACCCAGAAACGCTGGTGAAAGTAAAAGATGCTGAAGATCAGTTGGGTGCACAGTGGGTTACATCGAACTGGATCTCAACAGCGGTAAGATCCTTCCAAGTTTTTGGCCCCAAAGCATTCAATGATGAGCACTTTTAAAGTTCTGCTATGTAGCGGTATTATCCCGTATTGACGCCGGGCAAGAGCAACTCGGTCGCCGCATACACTATTCTCAGAATGACTTGGTTGAGTACTCACCAGTCACCGAAAAGCATCTTACGGATGGCATGACAGTGGATTTATGCAGTGCTGCCATGACCATAGTGATAACACTGCGGCCAACTTACTTCTGACAACGATCGGAGGACCCGAAGGAGCTAACCGCTTTTTTGCACAACATGGGGGATCATGTAACTCGCCTTGATCATTCGGGAACCGGAGCTGAATGAAGCCATACCAAACGACGAGCGTGACACCACGATGCCTGTCAGCAATGGCAACAACGTTGCGCAAACTATTAACTGGCGAACTACTTACTCTGGCTTCCGCAACGATAATAGACTGGATAGAGCCGGTCAGACCCAGCCACTTCTGCGCTCGGCCCTTCCGGCTGGCTGGTTTATTGCTGATGATTGCAGCCGGTCAGCGTGGGTCTCGCGGTATCGTTGCAGCACTGGGGCCAGATGGTAAGCCCTCCCGTATCGTAGTTATCTACACGACGGGGAGTCAGGCAACTATGGATGAACGAAATAGACAGATCGCTGAGATAGGTGCCTCACTGATTAAGCATTTGGTAGATTCCCGCCTTTGAGTGAGCTGATACCGCTCGCCGCAGCCGAACGACCGAGCGCAGCGAGACAGTGAGCGAGGAAGCCTGCATAACGCGAAGTAATTTTTTCGGTTTTAAAGAAAAAGGGCAGGGTGGTGACACCTTGCCCTTTTTTACCGGACTGCAGCGGCCGCTACTAGTAGGGAGACCAGAAACAAAAAAAGGCCCCCGTTAGGGAGGCCTTGAATAATCCGATATCCCTAAACTTCAAAGAACCAAACGAAAAAAGACGCTTTTCAGCGTCTTATTGTCCGTCTTCATTCAGTTATTAATATGCGCGCAGCGTCTGGAAAACCGAGGCCAAAAGACGTGCGTCTTTGATGCCCGGTTGCGACTCTACAGCAGAATTAAAATCAAGTCCGGCGCAGCCGGTTTGTGCCGCTTCCACGCAGTTATCTGCGCCTAAGCCCCCCGCCAGCAGAACGTTGCCAAGCGATTGACCATTTGATGATGACCCATGGAAAACGTTTCCCGCTTCCACCCTGGCCGTTGTCTAAAACATATTTATCAACGTGCTGAAACTCGCGGGCGGGCAGGGTTTCACCGACGCTTAATGCTTTCCAGATGGCAACATGTGCTGGCAGAGCTTCACGCAGCGTATCGATATACAGCTGTTCTTCATTACCATGCAGTTGCACTGCCGCCAGCGATAACACCTTGGCTTTACCACATCGGCAATATCGTGATTGCGGAACACGCCAACATACTGCAACGTCAGCCATCACTTCCTGCGCCTGTTCAACGTTGACGCAACGCGGTGATGTCGCAACAAAAATCAACCCACCGTAAATCGCGCCCGCGTCATAAGCTGCTTAGCATCTTGCCCACGCGTCAGGCCACATACTTTATTCTCACCCAGCAACACCCGGCGCACCGGCGGCGTGCAAATCGTCATGGGCCATCAACGCCGAACCAATCAGAAAACCGTTAGCGAAGTGGCTTAACTCGCGCACCTGAGCGTAAGTATTGATGCCGGATTCGCTGATTACCGTCACGTTGTGCCCCAGTTTCGGCGCAAGCTCAGGTACGGTTGAGATCGATCGACAGATCACGCAGATCGCGGTTGTTGATGCCAACGACCTTTTCTCCCAATGCAATGGCGCGCTCCTGTTCCTCTTCATTACTGACTTCGGTCAGCACCCTCCAGACTGTGGAGCGACGGCGGCAAGCTGGCGATATTGGTCGTCATCCAGTACTGAAAGCATTAATAAGCAGGCATCGGCCTGGTAATAGCGCGCCAGATAGATCTGGTAAGGGTCGATAATGAAGTCTTTACATAAAATCGGCTGCGGGGCGATTTGGCTGACGATGCGGGAGGAAATTGAAGGCCTGAAAATATTTCTCATCAGTCAGCACCGAAATTGCCGAAGCGTAATGTTTATAAATGGCGGCAATGCGTGCTGGATCAAGATGATCACGGATCACGCCTTTTGACGGCGACGCTTTCTTGCACTCCAGAATAAACGCCGTGCGCGCACCCTGTAGCGCATCATAAAAATGTCGCGTGCTCGGCTGAACCTCATTCTGAAAACTGGCCAGCGGTTGCTGCTGTTTGCGGGCTTCTACCCAAATCGCCTTGTCTGCGACGATTTTCGCTAAAACGGTTTGCATAGTATTAGTAGTCCTGTGTGACTCTAGTATTTAGTTTCTCGTTTCTTCTTCTTCCAACGAGAGAAAACGAGGAACTAAGCGCCGCCACTCGATCAACCGAACAAAAAAAGACGCTCGAAAGCGTCTCTTTTCTGGAATTTGGTACCGAGGTCCGCACAGGTGGATGCGGACCAAAACGAAAAAAGGCCCCCCTTTCGGGAGGCCTCTTTTCTGGAATTTGGTACCGAGTTATTAGGCCACACGTTCAAGTGCAGCCACAGGATAAATTTGCACTGACCTGGGTGGGATTCGGACTCGACCGCATAGCCTTCAGGAAAAAATTAAAGTTTTTGTGATGCAACCTGACGACTTGACCCTGCCAAGCGGCACCAGATTGAGTACGCAAAATGCCTAAGCCAAAGGTGGCACTCAGGGGAAGCGCAAACTGCCCTGCAACGGGAGCGTTGGCTTCATCACTACTGACCCATCTAGTATTTCTCCTCTTCTCTAGTAAAGTGTTTAGTTCCCTCTTTGCGTCCTTCATAGCTTGATCCGAAAAGTTCTCTAGTAGCTAGCATCAAGTCCCTAGGACTGAGCTAGCTGTCAACTCTAGAAGCGGCCGCGAATTCCAGAAATCATCCTTAGCGAAAGCTAAGGATTTTCTACTGAAATTCTGCCTCGTGATACGCCTATTTTTATAGGTTAATGTCATGATAATAATCGTTACTTTCAACGTCAGTGAGCACATGGAATAGACTGATAGGAGGCGGATTGAGCACAGGACCAGCTTCTTGCGCTCGGCCCTTCCGGCTGGCTGGTTTATTGCTGATAAATTCTCGACTCATAAGCATCCATATAGCAGTATC
+
'')89?797-,641-,***00--/B9889IGDGEJHGA>?DIFCF;;:JE531--2,+++0342233/../1++0.+''''''+001(&&&&(%%&222-89@GGJHJIJGJJDDBBFFIJJGG<9;FIEDGDFJJJJJJHGJJGIJE=D1-=<BIHIJJJFHFJAA4344CGFJGIDJJHHJADDDDICAABFGJJCFJE7777FIGIF----433C@G=>=FDGIJJJIJDFG77*)'&()<<?CCDJ@AA..-)*+-,,,((116917.?IB7/0878:@E<545/>::.-//0=:(((7=:;GIDHEFFEB<:=<DECCJHBJJF=;;DJJHFIFGFGJGHGDJJJFEAAJJ('&-5GEA??@=>=?@FCD****+96679EJFFCIFJJJJJJEHJJGHFDJJJG?>A:9550000435-,+''%%&(()2465345=CEEEHJIJJFDIJJJGIJJJJEJJJJJJJFFIJJHJJFJGFJJJJJJJJECB@@775,(),,--+(-/=?<;::9*F0=8/63///1+&%%')'*)&'''(')((*4>>>?EFFCAA0///..-.53466/../JF@?@BADEEJJJJJJFA@>CBAE;;DEFJJIJGJJJJB@@DA@;===;210/021***+0-))((&%&&/&%&7EGCCEJIHGJJ<;;9::?@EHJFGJJJGFJJHGIHEGJGGJJFIEC5444>JJJJGIJ777AFDCEDA=2056>GIGHF>B6,+++/3458776987765656:668JHFGCCJHJJJIJJJGGJJJHCBB100./084114<<;8886;><=DDIEFD?><;669889=CFJG@>99967;5<=5:779:5422124568DGGF::879;6511))+47*&%%((('''*().-,*%%%%%$'%34*))''*/4/--&&&**((&)-2756552223110/()).66677876(''%%$%)((,01?777:?D@?@66((+//04:98785666;??B>656;::5457EC666511+'&'+*+9@BEIGJJFJJJJJJDFA==CDEJJHFJJGIEFJIJJJJIJJJJJ9999EJJJJJJJJFGJJHHIJJFGEG@@@>BBIJFIHJJJCAACCCHGJHJHIJHDJHABA@=6555CBHJ:B?+),--.88:B=?;;;;;75112;6807/.&%,(((6<;:=.--,*+0/00)*))76666888>=>;:;=><<=<BA<=>:;:>>>@AAHCIJG=77543&&&&&%%%%())(*+***+;<<;<>DG8898<::<BEFJID?@BBEEE?;200/.//('''(((('))''&'.0-'&'((-98;?.,,,21233337:78>A<FDGJJFDJBBCDIJIJBBC0..)))(773/)()*0.0/,*-,,01?DGJHFHDJJEBC<5=)A768@>20/))6779@@??@?BAAEFHJJGIB99AHJDIJJEECCB:::20011100(&&&%()'(**-,+*****15?,,,,,,++889BAADDFA;:;855/)'&&()/(&'&().57,++-(&%&$%&(-/0%%%'))+++++.>==<9<:310/00---*++*/+)-125-333ABCF>>>?JJ@DHDGJJBA@AA9:::;;<>BBB@D?<<<<=:::9?GGJ??>?HGHFJGEFJFEA>998/++*((&$$%)850----22566GIBDB--*+,-33&&'''*',./?@CBDCCJJB@000,)(&%%-27:988:ABEEJFJFJGHJJIIFHJEFJ998,---87<=97330)((*6ACDHFJJJGJJJFHGFIFAB=>@>C;;<JEFEFIJE@77?GCBGFJG<<;;(''&%')@HIHIJIJJJJJJHGGEGJGJGFFHGEJJ<<;;;;;CDCEAEHGEJEJFJJJ@;4,,,.99>>EC,,,,8881/./36?>ICJJJDFFJGIJJJGJFFJJGD:<<21,(''())''%%&%%$#')&$$%&&&''&%$$#%%&&%$###$%$&'(%''(9=?;4453335CDFC<GEJJJJHJHJJJJJHCEDCG>483222/('''5799((''-122222221435:9C9*))+9<<A6666GJJJJJ>=<;AAC@@B=:9445088=5553555AIEFEDJE=<<=FJHJEEB>>DA-,,1,-./454333><;<?22223;<==DBJGIFJJFJJJJJJJJ@@;:55C<:88+***/33*%%%'%%%%***7,'&%%&'(/324<@AC>B@/0:=>BDBBA;<;:1111444446----2.+'&&''**+<?<==JJFGHGJFBFDJGF=<<<B<7*(((088666CJJJJJGJCHJEHJJHCBAACHCF@AB?C@=411;;671*.2(''%,-677766;=AB@>>=;96----/35<?==>?DFFFGEFJJJJJI@@CC?960.,,6?FCAA@B;./.,+++((&&),*+244.--,+*())).))(+(*04+++/EJIJGJJJGIJJJDGEJFGDG=<;11&%%&())%((('(((-,+*-8;;:::>?9DIJIDCCDGJJJJJGGIHIIJD@JFHF>879@?DD@HIFGIHCCAD>>3321556:<<BGDHF877@?BEJJJH>CA@?@@=?7544556*((-304/--,,+''87ACECCIGHJFICCEEEC?>@>@<5=A210./--.462666-...*****::5556::7.'''&&&%&&%%%'''''-79777/&22)?A??C>BBBJIEE8788:731++,=?<<:;>C?HGEFEJJJJJEJJJJJJGE9?A?@?B@<<==?C88((()448=A@@BIJ;89B:GBHHJGHJJJJJHHJJJJGJGJIJJEJFGJJJHIJIGJJJIEJHJHIHJHJJJJJ===?=?B<==<ACFGIGCBCJEJFDJCCFCIJJJGIHHECDC@+,,,55--.0233,,<>DJGHJHIIJJJJJJJGJDH>=:83/00..--,**))/-,+('(),:CDFHECCGJJFGJJJJJEJJHJGHJJIJGIGGII??JJHIHJAA@?BGAFEHCBCJFJJJJJ@??@JJFICA?AAB::::<;<::<9<5///+DEABABJFJEGBFIGJJIJJFJIGHEGJJJFFDJJIJJJJHJJJJIJJJJJJIJEJJEJJ@A@?@B,,,-F4344IGGEFEEFEF??@=@@@B500?BJDEJGJFJJJJJJJJJJJJJJGJHHJGGJJJHHFJFEFJJJJHJJJJJGDFGJJJEEJHIJHJJJJJFJJJJ?@A?<=>>ABIFJFFFFHGJJJIJJJHIJJGJFDJJ<+)($$$$$%+&%&'()('()445@))))CCDCIJHIJJJJDEGJGECCAAHGDIJAA@4***+'((5869CHJJJJCHHFBBCDHHJAJH>JHJJEHJDHIJEJEHGJ<8887000//.-'()6BBBEJE:2./<534:;;BJJHGJIJ888GIF<:645>EEHJJFJJEJJIIGJJJJJIJFHJJIHJJJJJJJJJIJJJJJIJJ@@@><<98261.//00)),-;;;IBBCBFGJGCFCJJFGJFJGJJIGJFEECBCEIJJJGIJGJIJI5555IHEJJC?A54451,,/..-/.-)/&&%&)'&)*+++6:*((*-5++33233<?DJBF:011<@=99DCEIHJJJGFFGEFJJJHJJJHJJJJJJGGJJFJDEI:875-%%$%%$%%&((''()+*))'(&''((13FGF;:::JC?JH??<A9971226?GGJGJJJHIJJHIIHBEGFJGJJJHFJJJHGHJJGJJJJJIE769))JJEDDDEJFJJGGJ>====AJBJDJEHHJJJJJJIJJJJJJFFJBC@CEDBAFHGFJJGJFJHJJJJFJJJJHJJJJGHGJJJEJEDEABHGJJHGBDCDEEJA@(''(('''+-./7<<CJHDJJJHHG>==;>AA@>7742?956;:AA?7AB577(CACB::899=<===8668>:993001)('(**))+*)))()('-)))*,,,/?A=<;97996568:HFACBC;:8988<=66?7B<7>?=B><<?BHHD=C0001EJCDCJGJD>:;HCIHJJ;9:>JJJJFHEIGJ<>9<3888JJFDHJ>=;?<000+*--./+3:<AEHEFFJJFC?ADDEEC??AAFJHJDGGJJHJIHGFEDABABGFJFJGJGCBB;88558<88898746;>@D?>>?EGGHGG>>:83'))(''**+,(&$$$%$%%&**.))(&'%%%&(%&'&&&&(%$%)((-00**8:==??D+))(((%%$%&'%%%%+-.---.310/00AFJDC>86+**'(()-8??64458989:5579:=E>>>7766@?<;:678?@@==<***-25**6<>D@==<999///7@DDFCDE(>@A=;8236<>9:999:;?BFJFDCE=7FDJHFFJJFJHHDJH:99:JACDIJGCECDF?6666655424//(((''+,ABAAA@JJ>>>DFCEEFE<3---0*)))8@HJ?>>>55((((:10-/23CC>;;;>GG:99=:9=;>1--101//54''&&((48976+)''''((((BFCB>@<<=>HJJJEJCCCHHIIEFBB@AADE333000'&&&'%%%'&*,,.0*'&$$%)**+..*))+--)'(**+-,,,.=>=7776,++*++,*+++)'&)&%%%))&%$$&*%%%/87501:;:;1001+***6+)*+,301301+*0('&&%%(%%$$%''&&$$$##&%%%$&&(($
@Glass_T7V_8_D3_12_5_26
TTTGTCGGAATACCAACCGACGACTTGACCCTGCCAAGCGGCACCAGATTTCTTGCGTACGCGATCCCCTAAGCCAAAGGTGGCATTCAGGGGAAACGCCAAACTGCCCTGCAACGGGAGCGTTGCTTTGACTCGCTACTTTGACCCATCTAGTATTTCTCCTCTTTCTCTAGTAAAGTGTTTAGTTACCCTCTTTGCGTCCTTCATAGCTTGATCCGAAAACTTCTGTAGCTAGCATAGTCCCTAGGACTGAGCTAGCTGTCAACTCTAGAAGCGGCCGCGAATTCCAGAAATCATCCTTAGCGAAAGCTAAGGATTTTTTTATCTGAAATTCTGCCTCGTGATACGCCTATTTTTATAGGTTAATGTCATGATAATAATGGTTTCTTAGACGTCAGGTGGCACATGGAATAGACTGGATGGAGGCGGATAGAGTTACGCCGACCACTTCTGCGCTCGGCCCTTCCGGCTGGCTGGTTTATTGCTGATAAATCTGGAGCCGGTGACCGTGGCAACATTGCAGCACTGGGGCCAGATGGTAAGCCCTCCCGTATGGTCGTTATCTACACGACGGGGAGTCAGGCAACTATGGATGAACGAAATCGACGGAATGGCTGATAGGTGCCTCACTGATTAAGCATTGGTAACTGTCAGACCAAGTTTACTCATATACTTTAGATTGATTTAAAACTTCATTTTTAATTTAAAAGGATCTAGGTGAAGATCCTTTTTGATAATCTCATGACCAAAATGCCTTAACGTCAGTTTTTCGTTCCACTGAGCGTCAAGCCCCTTAATAAGATGATATTGAGATCGTTTTGGTCTGCGCGTAATCTCTTGCTCTGAAAACGAAAAAACCGCCTTGCAGGGCGGTTTTTCGAAGGTTCTCTGACTTAGTTTAAAGTCGAGCTAACTGGCTTGGAGGAAGCAGTCACCAAAACTTGTCTTTTCAGTTTAGCCTTAACCGGCGCATGACTTCAAGACTAACTCCTCTAAATCAATTACCAGTGGCTGCTGCCAGTGGTGCTTTTGCATGTCTTCCGGGTTGGACTCAAGACGATAGTTCCGGATGGCGCAGCGGTCAGTGAACGGGGGGTTCGTGCATACAGTCCAGCTTGGAGCGGAACTGCCTACCCGGAACTGAGTGTCAGGCGTGGAATGAGACAAACGCGGCCATGACAGCGGAATGACACCGGTAAACCGAAAGGCAGGAACAGGAGAGCGCGCGACGCCAGGGGGAAACGCCTGGTATCTTTATGGTCTGTCGGGTTTCGCCACCACTGATTTGAGCGTCAGATTTCGTGATGCTTGTCAGGGGGGCGGAGCCTATGGAAAAACGGCTTTGCCAGGCCCTCTCGCTCATCTTCATCTTCCTGGTCGGAAATCTCCGCCCCGTTCGTAAGCCATTTCCGCTGCGCGCAGTCGAACGACCGAGCGTAGCGAGTCAGTGAGCGAGGAAGCGGAATATATCCTGTATCACATATTCTGCTGACGCACCGGTGCAGCCTTTTTTCTCCTGCCAGCCCATTGAAGCACTTCACTGACACCCTCATCGCGTGCCAACATCGTAAGCCGTATTCACTCCGCTAGCGCTGAGGTCTGCCTCGTGAAGAAGGTGTTGCTGACTCATACCAGGCCTGAATCGCCCCATCATCCCACCAGAAAGTGAGGGAGCCACGGTTGATGAGAGCTTTGTTGTAGGTGGACCAGTTGGTGATTTTGAACTTTTGCTTTGCCACGGAACGGTCTGCGTTGTCGGGAAGATGGTGGAATCTAAATACATTCAAATATGTATCCGCTCATGAGACAATAACCCTGATAAATGCTTCAATAATATTGAAAAAGGAAGAGTATGAGTACTCAACGTTTCCGTGTCGCCCTTATTCCCTTTTTTGCGGCATTTTGCCTTCCTGTTTTTTGTTCACCCAGAAACATGGTGAAAGTAAAAGATGCTGAAGATCAGTTGGGTGCACGAGTGGGTTACATCGAACTCAATATCAACAGCCATCATCCTGCTGAAGCTTTAGCCCCAAAAACTGCAATGATGACACTTTTAAGCCTGTATGTAGCAGTATTATCCGTATTAACACACATCGTAGCCGCATACACTATTCTCAGAATGACTTGGTTGAGTACTCACCAGTCACAGAAAAGCATCTTACGGATGGCATGACAGTAAGAGAATTATGCAGTGCTGCCATAACCATGAGTGATAACACTGCGGCCAACTTACTTCTGACAACAATCGGAGGACCGAAGGAGCTAACCGCTTTTTTGCACAACATGGGGGATCATGTAACTCGCCTTGATCGTTGGGAACCGGAGCTGAATGAAGCCGTCCCAAACGACCAGCGTGACACCACGATGCCTGTAGCAATGGCAACAACGTTGGCGACTCCGTGGCGAACTACTTCTCTCAGCTTCCCCGGCAACAATTAATAGACTGGATGGAGGCGGATAAACTACCGGGCCAGCTTGTGCGCTTCGGCCCTTCCGGCTGGCTGGTTTATTGCTGATAAAGAATCTGGACGACGTCGGTCTCGCGGTATCATTGCAGCACTCCGGGCGGGATTGGTAAGCCCTCCCGTATCGTAGTTATCTACACGACGGGGAGTCAGGCAACTGATGAACGAAATAGACAGATCGCTGAGATAGGTGCCTCACTGATTAAGCATTGGTAAATTACCACCTTGGGTTGTCGGCTGGGTAAGCTCCGCCGCAGCCGAACGACCGAGCGCAAGCCAGTCGTCAGCGAGGAAGCCTGCCGTAACGCGGAGTAAATCTTTTCGTTTTGAAAAAAAAAGGGCAGGGTGGTGACACCTTGCCCTTTTTTGCGACTGCAGCGGCCGCTACTAGTAGGGAGACCGGAACAAAAAGGCCCCGTTAGGGAGGCGCTTCAATAATTGGACTATCCCCTAAACTTCAAAGGACCAAAACGAACGTTCAGCGTCTTGTCTGCCGTCTTTGGTACCGAGTTATTAATATGCGCGCAGCGTCTGGAAAACCGAGGCCAAAAGACATCATCTTGATGCCATTTCGTTTGTACAGCAGAATTAAAATCAAGTCCGGCGCAGCCGGTTTGTGCCGCTTCCACGCAGTTATCTGCGCTAAGCCCCGCCAGCAGAACGTTGCCGAGCGATTGACCATTTAATAGTGACCAGTCAGAACATTACCGCTCCACCACCCTGGCCGTTGTCTAAAACATATTTATCAACGTGCTGAAACTCGCGGGCGGGCAGGGTTGCACCGACGCTTAATGCTTTCCAGATGGCAACATGTGCTGGCAGAGCTTCACGCAGCGTATCGATATACAGCTGTTCTTCATTACCATGCACAGTTGCACTGCCGCCAGCGATAACGCCTGGCTTCACCACATCGGCAATATCCTGATGCGGAACACGCCAACATACTGCAACGGTGCCGCAGCCATCACTTCCTGCGCCTGTTCAACGTTGACGCAACGCGGTGATGTGGCGAAGCAAATGAACCCACCGTAAATCGCGCCCGCGTCATCA
+
++/,,%%%$('&$$$+,,4889@AAHIJJJIEFHEECDBCCBJJIHJGDD9==>=@?><9:;('''767711>DFDHGGIB5+)(&&$%&')252+++++&&./1+''((6@A@D<=CED@>>>9830*'&&&'&(()(((-)566632---.E@FHJIIBBC@>8>:;5433;=DJFDA>=<2004)'&&&((()))'&$%').4<>>?>5//./3+**,,'%%$&$$$&,---?@JECDDEGG?@JJHJDDEGJEEGIED@888952..//.1544554.)+12*,'&&'-E?>>>?EJDFJIIJJJJGDCDDGCBJDJHGCDAAACJJJGIJIGE<=GJJGJFGEJFGFIJJJGIHGEJJJHGDAC//.,,-/112:@,,,,C(''$$&)*3'''(2265.-%&./;BHJEFEEEIJIIHEJGJJIFA8''))/-)((%$%(-.899DIE?>>;.-(('''(,3ADCJGFEHJJIJGJIJCEEDDD>;;:9@779>?@322-%$$$%%&)&&&&&&'+&&'(*34<@CEA@FDD@DCA=<8:52)'%%&&&&&(&&$%%&+***22-.3556JJCC??@@=*)).)*9:BEBBBA@?>EJ.,,-00019,+)'''(),-.=C@?>?GJGJJFBDFHHIHFJJBBCADDCEBBC@CEJJJJJJJGIIED.&%&*((((5(;=>CCHJJFJHDAEJIJJJIJJJJJJJJJFCF<5448??@96631002;?666))))100745652.-,'$$%&)()+&&$$$%*/032458;B8=<99::>?DB=====JD0))CA;89<***''%$)--''3347B+**'***,,9C@@B:977;93333FGJGJC>??CGFJGG???@JJFBEDEGDC@:AFFB;;;?JFD@?87.---,'''(+)+*)*'&%%&%%'++**++,+*,1.0222*)237?>7<<JDCA=<6/0:>>ECFHJGJA>>1,,@@@@AAA@BACBFF9777:?=336666EDHJHJFHFGGGJGJEEEFFFGHFGEJFGGHJIFIGHJD?76,,+,546*.100//+*(+0000*+8;<>:887'''-.0*)))''//..-'%$##$*,237IG@/,++-<BCBABBBJHHJJGD<83226-+'()+%%,((37.'<::8>((()ACA>?@@EJHGJHFCAABD++++22))))))&''(++,-.336:;4432568<?AB@@@CHGJJJJJJC(('(,))'&'%&$###%'(389JGJJEG?C@@@<9731143*)%%&%&(+-..6BGFIAAA>@>=@@;6234++*),,1111>@CECGIIJIJJICA5+'''BEIIFFFHHFJ?>4444/.**+.&&%&(&(*,.,043+('&&'&%%&&&&%$$$*'--,)%&'&'())()'''*1>>>CGBACAIEJJDCC>7731.+'%%%&''$%&(),++,/-,-->B:::;BCBABDGGJEJB;8ICBEBBADB@AB.1)))*.++/..18))))*DHDEJHHFJGFGEEJFHJJJGA@@CFDA;;9>;=4-))*+++''011002,+*10144111161---,+$&$%)%%%&&$##$&&((%''(,'&(+)+,.-,,4357578:>>B88881''(*/CB<:<<=44337-,,-*+05588==2994439?;;;>DAB@<=0-&&&213FEFGJIFGJGJHEEEIJJJJJFJ;664499?EADHDJHJGGJJJHJJJJJHGJD@A?@C;;;>DCFFA8:@DEDFGDGFJJJGJJJJHJDDCCJB;@CGF9753/))))-,-545@JIGGFEHGFGGGJGJIJIDHABBBJJJIECAACIJFGDICCDBDDEDFDC=:::BCEC@@=?GEB?<44710,+(($$%%'((((56,++-54-../....9>B;@CBEHJJDCHJJJEJDHDJIHGE@@CGGCG=:434860)((122/867<;----?BJJHIFFHHGFEHEDDBAJA??=95553222/++++&'61234BIHDCD@@@AJ3///1100<<899*(($$$$')('%$$$$%''*%$$%)*)))('&'%&%%'(*)'%$#$%',-(''%%$%%&%)+%%%(,,,-+&+..-///3(((&'%&''()())))A@>==<?@?431))++88@D;;:=DEEFHFA@?@BECGIJEEJJJJHFDFHIGJIJIJGGJGHFGEDCD@54J@@@AA>>=<>=?;;;<??AAIHHGJHIJJJHIJIDHHJFJGIF7767DCHED===?EBAEH9FJIJ>>>))))001?=9877:::CFIJGHJJD655666??:9,,,,.,-,,9CC9767745110///CFA@<<A=87879<CHDCDJHHJJ?=;:''''@=-,+*'&&(8=>>9889FGEJEABCBDFJIIJJJHIJGJHHJHFH=<;000&&&%''&'&&&%$$$$--,--21150,.++'&'(0,().//BEEGFHFCCDDJGAABDHJIJGEGHB=7--,+,+&&%&+'*-.+)*'()''%%)*:4--8?CJJJCD@CGHJEEFJJIIGE0001JDDB9642-*&&*)(((&###$'')*))**-,,6;=:989;A88889:77546764334,+,,>><;<85*('&+,2<==>>>=?CIB;;IJJJGDFFJJHE6410+'&&&'&'./0098222++++,2211777898<A??AGDJDBDDJJJHJEFD@@@EC?FJJJJEI864(''/4&*))(&%$%%$&(&%%%$$#%$$$*0188:<<5555****'&&&'.-('((&%$##$$$%%(+*+//-+++221,--->52*)('$&%((&&&).*('*7:4436>==AB>=;;;88:=>JIDDEG<==<:54837863>C.,)(*12244;BGJFCFGEFJ.--+,.0@8544.)()(%%&))*+)*+.-/.&&&('&%%$$$&+/8;<AAA==>///0DFDEDCCJHDCBCGFJEDG?5..12)''''&%$%&/...-/-0+++-5-7;<>>BCECJJ???@CBBFIHIGJEEJJCFCCE3333HJ>444485+++--*+,-.*'%((&&&)3'())+*$%('%&%&''('')*1+,03..239<<;;88875488>??BABBEBGE==<<929<;;@:BDD00//***++***'%&'')35(((')++3494499(55((())'%$():BIJJJJJHGFGDCF;0.-(&&%'')))')))-.%&(*/-0.5>?JH8778?@@CBCIJJDCCAEJJJJJJJJIGFIHJIJJJFDBCCJF<<;:*(*(&)*,,-<;=CDECDEFG@<;<C?B>D?<;BEJJJGHJFJJIJJJJJJFE?<5530/++,***,.245;88955::;=7(((-///--,'''(('%%%%&/..008;;>C@C@-,,,00(&&&$%%&'&))*()*,0/0/+++,+)%%%''13<<<<C6666FEFJGJFGGJJGEGHIJIJJ==<<BBIJJJJJJJJIJFDCA@BBIEJGDFEH<<;674354<::<8887:&&&&))'&%&,-..11><9@ABDFGEJH8878853666322*&
@Glass_T7V_8_D3_12_5_27
GCAGGGCAGTTTGCGCTTCCCCTGAGTGCCACCTTTGGCTTACGGGGATCGCGTGCGCAAGAAATCTGGTGCCGCTTGGCAGGGTCAAGTCGTCGGTTGGTATTGCCAAACTCACTCCTGAAGGCTATGCGGTCGAGTCCGAATCCCACCCAGGCTCAGTGCAAATTTATCCTGTGGCTGCACTTGAACATATGACCTCGGTCAGCGACCCAAATTCCAGAAAAGAGGCCTCCCGAAAGGGGGGCCTTTTTTCGTTTTGGTCACGTCACCTGTGCGGACCTCGGTACCAAATTGCAGGAAAAGAGACGCTTTCGAGCGTCTTTTTTGGTTGGTCCATCGAGTGGCGCGCTTCATCCTCGTTTTCTCTCGTTGGAAGAAGAAACGAGAAACTAAATACTAGAGTCACACAGGACTACTAGATGATCCGAAAACCGCTTTAGCGAAAATCGTCGCAGACAAGGCGATTTGGGTAGAAGCCCGCAAACAGCAGCAACCGCTGGCCAGTTTTCAGAATGAGGTTCAGCCGAGCACGCGACATTTTTATGATGCGCTACAGGGTGCGCGCACGGCGTTTATTCTGGAGTGCAAGAAAGCGTCGCCGTCAAAAGGCGTGATCCGTGATGATTTCGATCCAGCACGCATTGCCGCCATTTATAAACATTACGCTTCGGCAATTTCGGTGCTGACTGATGAGAAATATTTTACTGGGGAACGTTGCGCCCATCGTCAGCCAAATCGCCCCGCAGCCGATTTTATGTAAAGACTTCATTATCGACCCTTACCAGATCTATCTGGCGCGCTATTACCAGGCCGATGCCTGCTTATTAATGCTTTCAGTACTGGATGACGACCAATATCGCCAGCTTGCCGCCGTCGCTCACGGTCTGGAGATGGGGGTGCTGACCGAAGTCAAGAGTAATAAAAGGAACAGAGACGCGCCATTGCATTGGGAGCAAAGGTCGTTGGCATCAACAACCGCGATCTGCGTGATTTGTCGATTGATCTCGACCGACCCGCGAGCTTGCGCCGAAACTGGGGCACAACGTGACGGTAATCAGCGAATCCGGCATCAATACTTACGCTCAGGTGCGCGAGTTAAGCCACTTCGCTAACGGTTTTCTGATTGGTTCGGCGTTGATAGCCATGACGATTTGCACGCCGCCGTGCGCCGGGTGTTGCTGGGTGAGAATGAATGTGGCCTGACGCGTGGGCAAGATGTAAAGCAGCTTATGACGCGGGCGCGATTTACGGTGGGTTGATTTTTGTTGCGACATCACCGCGTTGCGTCAACGTTGAACAGGCGCAGGAAGTGATGGCTGCAGCACGTTTGGATACTGTGGCGTGTTTGCTGATCACGATATTGCCGATGTGGTGGACAAAGCTAAGGTGTTATCGCTGGCGGCAGTGCAACTGCATGGTAATGAAGAACAGCTGTATGATACGCTGCGTGAAGCTCTGCCAGCACATGTTGCCGTGAAAGCATTAAGCGTCGGTGAAACCCTGCCCGCCCGCGAGTTTCAGCACGTTGATAAATATGTTTGACGACGGGCCAGGGTGGAAGCGGGCAAACGTTTTGACTGGTCACTATTAAATGGTTGAATCGCTTGGCAACGTTCTGCTGGCGGGGGGCTTAGGCGCAGATAACTGCGTGGAAGCGGCACAAACCGGCTGCGCCGGACTTGATTTTAATTCTGCTGTAGAGTCGCAACCGGGCATCAAAGACGCACGTCTTTTGGCCTCGGTTTTCCAGACGCTGCGCGCATATTAATAACGATCAAAGACGAACAATAAGACGCTGAAAAGCGTCTTTTTTCGTTTTGGTCCTTGAAGTTTAGGGGATAGTCCAATTATTGAAGGCCTCCCTAACGGGGGGCCTTTTTTTGTTTCTGGTCTCCCTACTGGTCGCGGCCGCTGCAGTCCGGCAAAAAAGGGAGAGGTCTAGCCACCTGCCCTTTTCTTTAAAACCGAAAAGATTACTTCGCGTTATGCAGGCTTCCTCGCTCACTGACTCGCTGCGCTCGGTCGTTCGGCTGCGGCAGCGGTATTAGCTCACTCAAAGGCGGTAATTTACCAATGCTTAATCAGTGAGGCACCTATCTCAGCGATCTGTCTATTTCGTTCATTGGCCGGTTTAGTTGCCTGACTCCCCGTCGTGTAGATAACTACGATACGGGAGGGCTTACCATCTGGCCCCAGTGCTGCAATGATACCGCGAGACCCACGCTCACCGGCTCCAGATTTATCAGCAATAAACCAGCCAGCCGGAAGGGCCGAGCGCAGAAGTGGTCCTGCAACTTTATCCGCCTCCATCCAGTCTATTAATTGTTGCCGGGAAGCTAGAGTAAGTAGTTCGCCAGTTAATAGTTTGCGCAACGTTGTTGCCATTGCTACAGGCATCGTGGTGTCACGCTCGACGTCGTTTGGTATGGCTTCATTCAGCTCCGGTTCCCAACGATCAAGGCGAGTTTACGACTGATCCCCATGTTGTGCAAAAAAGCGGTTAGCTCCTTCGGTCCTCCGATCGTTGTCAGAAGTAAGTAGCACCATCTTTATCAGCTCATGGTTATGGCAGCACTGCATAATTCTCTTACTGTCATGCCATCCGTAAGATGCTTTTCTGTGACTGGTGAGTACTCAACCAAGTCATTCTGAGAATAGTGTATGCGGCGACCGAGTTGCTCTTGCCCGGCGTCAATACGGGATAATACCGCGCCACATAGCAGAACTTTAAAAGTGCTCATCATTGGAAAACGTTCTTCGGGGCGAAAACTCTCAAGGATCTTACCGCTGTTGAGATCCAGTTCGATGTAACCCACTGGTGCACCCGACTGATCTCGGCTGACCTTTACTTTCACCAGCGTTTCTGGGTAAGCAGAAAACAGGAAGGCAAAATGCCGCAAAAAAAGGAATAAGGGCGACACGGAAATGTTGAATACTCATACTCTTCCTTTTTCAATATTATTGAAGCATTTATCAGGGTTATTGTCTCATGAGCGGATACATATTTGAATGTATTTAGATCACGCATCTTCCCGACAACGCAGACCGTTCCGTGGCAAAGCAAAAGTTCAAAATCACCGACTAAGCACCTACAACAAAGCTCTCATCAACCGTGGCTCCCTCACTTTCTAGCTGGAGTGATGAGGCGGTTAAGGCGTCATTGAGTTGAGCAACACCTCTTCACGAGGCAGACCTGGGCGGGTCTAGCGGAGTGTATACTGGCTTACTATGTTGGCACTGATGAGGGTGTCAGTGAAGTGCTTCATGTGGCAGGAAAAGTTCACCGGTGCGTCAGCAGAATATGTGATACAGGATATATTCCGCTTCCTCGCTCACTGACTCGCTACGCTCGGTCGATTCGACTGCGGCGAGCGGAAATGGCTTACGAACGGGGCGGAGATTTCCTGGAAAATGCCAGGAAGATACTTAACCGGGAAGTGAGAGGGCCGCGGCGAAGCCGTTTTTCCATAGGCTCCGCCCCCCTGACGAGCGTAGCAGAATCTGACGCTCAAATCAGTGGTGGCGAAACCCGACAGAGCTATAAAGATACCAGGCGTTTCCCCTGGCGGCTCCCCTCGTGCGCTCTCCTGTTCCTGCCTTTGGGACCCGGTGTCATTCCGCTGTTATGGCCGCGTTTGTCTCATTCCACGCCTGACACTCAGTTCCGGGTAGGCAGTTCGCTCCAAGCTGGACTGTATGCACGAACCCCCCGTTCAGTCCGACCGCTGCGCCTATGCGGCGTTGCGTCTCGAGCCCAACCCGGAAAGACATGCAAAAGCACCACTGGCAGCAGCCACTGGTAATTGATTTAGAGGAGTTAGTCTTGAAGTCATGCGCCGGTTAAGGCTAAACTGAAAGGACAAGTTTTGGTGACTGCGCTCCTCCAAGCCAGTTACCTGGTTCAAAGAGTTGGTAGCTCAGAGCCTCGAAAAACCGCCCTGCAAGGCGGTTTTTTCGTTTCAGAGCAAGAGATTACGCGCAGACCAAAACGATCTCAAGAAGATCATCTTATTAAGGGGTCTGACGCTCAGTGGAACGAAAGTTGTCGCTCGGATTTGGTCATGAGATTATCAAAAAGGATCTTTCACCTCGATCCTGTTAAATTAAAAATGAAGTTTTAAATCAATCTAAAGTATATATCGGTAAACTTGGTCTGACAGTTACCAATGCTTAATCAGTGAGGCACCTATCTCAGCAATCTGTCTATTTCGTTCATCCATAGTTGCCTGACTCCCCGTCGTGTAGATAACGATATACGGGAGGGCTTACCATATAGGCCCCAGTGCTGCAATGATACCGCGAGACCCACGCTCACCGGCTCTGCAAGTTATCAGCAATAAACCAGCCAGCCGGAAGGGCCGAGCACAGAAGTGGTCCTGCAACTTTATCCGCCTCCATCCAGTCTATTCCATGGTGCCACCTGACGTCTAAGAAACCATTATTATCATGACATTAACCTATAAAAATAGGCGTATCACGAGGCAGAATTTCAGATAAAAAAAATCCTTAGCTTTCGCTAAGGATGATTTCTGGAATTCGCGGCCGCTTCTAGAGTTGACAGCTAGCTCAGTCCTAGGGACTATGCTAGCTGCTCGAGAACTTTTCGGATCAAGCTATGAAGGACGCAAAGAGGGAACTAAACACTTTACTAGAGAAAGAGGAGAAATACTAGATGGGTCAAAGTAGCGATGAAGCCA
+
JJFIIJGJJHEFBB@A@A97DHE=<<>FJHACADC30002@=4***83('''(/)('-55<?C@@@@2221542122,-@DGFJJIBAABHA@:6555300./.)*('&&&)&&'''(287:IDIE;999JJJJJGGJFF>CDGIJJDJEBBFFCGC:333FCCCCJIBAAAJJJJIIJGJHEC@;<96,+)(($##%$$$$$$#$#$$$'%)1.(())*48;?A>DB@@CEA3.439<ADJD6222565@@('''48('&%$%$$$$%,-/3//7778==99954458BDCH////@;;FFGJEFEGJIJI@B=?D:;8896667'''(&-/00073,++,23777**))+****44333A2))*4-.79?FJHJJH;<BGGHEDD?>=>=<>EBB@?=@??GGHDFJHHJFJFBDB?@@??>0.,+)*-25320070;?@EEEJJGCCEGIIJFJ<;;<DA<<<;;ACIA@@JGJIJFJFFJHJJJJHJJGJIEHJ@AEDBABAIG?>>=?EEIGJJJCFHJGEDEDJGGJJHJGJGJJGHDFGHFJJDFJJEGIGJIHFFAJIJEJEJEJJJJGEEEDDDGHGJJFCD=:?>=<=>JEEFJJEGGJJJIHEJJGBCEGHJGJJE5333;J<==(''';8:::GAJJGJJGGJFJJIFJIIJJJFJFJJJIIHJJHJJIJJFEJJJHJH8532,,+)))*:,*)''&%&&%%&'&$$$&(&*,+-0255>>DDDB;:7653..)$('))46CADDDJJJFJIG;31122331667DDA11228732;55;CIGHHJHHJJJHEJDDFHGJFJJJGHJJGGJCJGFIGGFHEG@C>>??A>>FJFJJFFJEJHGJJJIJJGJFIIGJJ>==,,,+++-23))))?=;<A@B888JJJHFGJIJI;;;;J7.++-,,,,,(''&'%(,*++((*(((0;AACFIICD?>?FEIEDDFJJJEJJFJJH>>9666---->?<;>6A>>JJHJHGJJGHCDFECGFCE3('''**+*.+6?BIEFJJJGJFHJIJGHJJJJJJFGEIHJJJJJJEIIIFHHJFGEGIFJHJJJJIHHJJJJFIJJJJF=AAGGAHHEDCCCBBEJ<<<;<<<CFJJJJJJGJJFEEGC=:432/127443::)((+)-+,/,+*-,+,1266<;=:877:HGEFJFJIJHGGDBBDE321232***)*005AAHFGC>??@DDDHIHFHHHIFFJIJFEEJJGJJJHJHJGJJJIHJJHGJDGGIGJJJHJJEIJJJJJJJJIFGHJJHIJJJJJIJJB@51,,.680BJJJJJIJJEGFGGJJGEC743431&&&',%&)'#$%'*'%%&&&&&,./3.+-)&&&+:<GJJJJJJJJJJJIHIJJIJJJGJJJJJ>>JJJJJJJFJJGHJJGJJJHFE::.-./1012>?DGJJIJIGJJJJJJHJC/.%%%*-.279:99;<;533/09>B@CFDCDHEDB?<50//44BFJFJGJGJJJJHBABCJGJJHJJFF:HAC?F?HJJJHJJJJJIFJGJJJJGJIJJDA6573,,,,,,+.-.,+0054873476322---+(-,..334CEFJEJIJHDDC////654*&&&&-999<>AFJGIJJJGJICCDEHGJJJJJJJJJJIJJJJFJJJJIIJJJJGJHJIJGJJJIFEJGDCBCGHEFIHFJG@@@6DFHJHFEDFDCFFJHJJJHJJIJFHGHGGEGGIDEJJJJJJHEFGEFEGIJIAAABJC@@?ADA55+DJFJJJHJJHFFJEHHF>===>4'''(((()64445778;CIHGEFEHDDEJJJJDEED@JJJF,)(+.7)(((,-*&(55?>?222?JJJFEFEJGJFJGJHGJFJIJJJGGGHGFJ=:CDCB9647;9ACC=<=<9999@AIFDJJ@<7*(&%%%'69@4449>10-..0.+)((,+()).*-,,,1&%$$%&&)++11A<>BD@677;4FJJJHGEDIJJJJGIJJJFHJJJJJJIJJGIJGJJHEFIJJGJJIJJJJJHJGIJJJHJJFJE;;;:776965.,-)*('(,+,+))+4:5555JJHJJJJJGFDDDHFDFAAAAEDE;97:DDDCDEJJEJCCDFAA@?GF.---DA?77:998*)))//,'%%%%'&%'+%$$$&),,/06844622?888:J<=FCJIJJIGJJFJEAB9;75303734569+*++>DFJJHJGJHJC100++(***'()*++//55=>>CEFGGJIGHJHJJGHJA@FEIJJIGEJJJJJJJJIJHHJEJHFEJIFFCDDFIJDDDEIGHJHJGHJJDJDDGJEIJJJHJJJJJJIIECBCJJ?/-.@DCBB@AE@GGJJEED<;<>GBBBCEEDEJHHFGHJJJJJJJJJHHCCJIFGJJJJJJFJGJJJIHJIJIJIJGIIJHIJJJH544445)'&%)*.../B;::6778CFD=99IJJJJJJJIHJGIJJ@A@////9556=-,,+/'%%##$%%$#%)+--2227128:;::JJHHJEHFHFJFJJIE?;<IGGECC?<88;6777=<<<<=>=1+)*$#$&&'%&(((((*(&&%(%&,23999:FHFBAB@@@?A@CCGFJJJJ=>==EHHIHJJFIJJJEJHGJJGJGD:;BCBDEJJJJJJJJJJJEJJGHHJEHGJJGH@??=?43478CHGGEJJJJJHGJHGJHFEFFFEJJHFGCJJFEDGJJJJFIGFIJJIJIJJIJJHJJBJIEJJDDEHIJJEIJJJJJJIHJGFJJJJEJ@;;;HJJE@?.++,BCHFIGBBAEJCB0/..79CCHDBB>=;211130*&&&&&A@?@B@:::8;7:=??/..)***422/0(**+422-,%%%%'&&&&(+8/9:;@><<;;BEGEDFCB6654'&&&6(')478?CDDDFHJDGJJJIGJED=<4162+**,85@ABDJJECEEHCDEEJJGEFBACJJFJJJJIIJJJIJAFBJJJHFFHHJGFJJGGIIIHHJJJJHGJFHGJDJJIJFJIIIJJJIGIIJIJHFIHDC?@A@IGGFI=7...0:777??JIJFFE@FDCD76669<;;>CFDDBHJGJJCDDCDDDJBB?5.--64*&%'$$#$%%%%$$$%&(**48=FF@@??FGGEFFIDDGIGJFCED@E?AAAE>='''&%%%%%&&(%%%'&)&%$###$&&&$$%%##$$%$$%'''(%%%)%&.,462233;,,-,-/(''()))&&%$$%&8<?@@BCD=<<<DFFGDAA@AJJJJJIJJFJJJ@==?<@>**)))*=;:987:2/++<>>==:80*'*)*'%##$('*.))))-,--))(*-''5<DEJJIJJJJJHF:<999CFHDJJJJJJJHJJJIHJJIIJJIG?>?=ABBFE;666FEGJFJJHIJJJJHGJIJJIFJGBBC@FFJFFIHJH>B?22343333354/-)('((%%312.*((,-))))((29?>=91178<;<<;;;CC----BG6555;AB@68HJJJJGGFEJIIJJJ???*))),,&&&%&&))9445I?>>>ECEJFFFEGJJJGJECGJJJJ===:;11111?IJIJJIJGJJJJJJGJGACD><88:2+''(+,11...8FGDBA@@IFJJJ=EJFJF>:*((''%$'$***+?BFDJJJGHGEICDJJJHJJJGHJJJGIHHJGIIGGJJJJGJJJJGFDFFFCJCFJFFJIJHIJJJGHJHJJJIJHJJJJFEDEJJJJJ@@BAJGEGJEGDFDCDJHBBAA>?>;:'$%$$%$$$###$$$$##%$$%%%$%''.6>HEFEFJHJJJJBC<<<DCFEGGFJGJGJJJJEJJJHGECIJJGHJDDEAB===@AGGJJ:9999811JJJJHJIJFFGJJJEEGGHGJHGIJJJJJIJJJIJIGEJJJJGJJHIFJDFIGJJJHA<*')(%%%&%'*,)((2-+,,1220/*,++++,++,(''-1'(=?CJJFECCCEDJIJEGJIGEBB>=@G9-,-:6:9:;FDEGFGHIJIHEFDCFEIJFFCFJH3332544:9:99=>=A:<AC?@?>ADIFHJJHGJJIJJ@@@BJ@@F@10/-*))'&$#$%%&(-8:99<>BBCAFBC@@AAGBECCJIBCDB<;+)2231,'&'(54*))'2<<EGIHJHC333<999A5446)'''+(((/00+++*++''()1781111>>?HJIGFIJIGGFIGDJJHEEFI;;;;HIGJJDFDBEFCIDA@@0000@@><<?AJED??@?DB<<>J==<=??>>ECHH@?GGCDBBAAEGFB@664)**+*-8;<<A32('(4///((&&&&'';GGFJGFIJGIFJJGEJDCDEGEDDDJFIFIFGGFCA:60**)'%%%$$$$$068BCJIHEFGEJJEJGFIFDCCCCJJHCJ=;;;433/-..ADCCCCEDEHEID@@@?FD@FHGIJJHFGJHJGHJJGGJJIHGFGCJEECEFJG;;:;BAEEJIFFJIJJJHJJECJDCEDBBBFEIIEDEEJJJGGGGJIIDEDC@@BEDJC?<1,,6478??=>AJEEGFHHJEFAAD:6J:999=;;:65,+++1+))*3430/.0577;4434/:==?>=@ACEIHEJEFJF;4224BJ@995<666<53-)&%&$$$$$%%+0025;<7-+'(())+9??C?@AACB@990016?=863666556A9988>3333..55=<;9;;=>@BGGCFE8777567:><<<?A?@?@CBC>>=?8/
@Glass_T7V_8_D3_12_5_28
ACAGGGACTACTAGATGATGCAAACCGTTTTAGCGAAAATCGTCGCAGACAAGGCGATTTGGGTAGAAGCCCGCAAACAGCAGCAACCGCTGGCCAGTTTTCAGAATGAGGTTCAGCCGAGCACGCCGGACATTTTTATGATGCGCTACAGGGTGCGCGCACGGCGTTTATTCTGGAGTGCAAGAAAGCGTCGCCGTCAAAAGGCGTGATCCGTGATGATTTTGAATCCAGCACGCATTGCCGCCATTTATAAACATTACGCTTCGGCAATTTCGGTGCTGACTGATGAGAAATATTTTCAGGGGAGCTTTAATTTCCTCCCCATCGTCAGCCAAATAGCCGGCAGCCGATTTATTATGTAAAGACTTCATTATCGACCCTTACCAGATCTGGCGCGCTATTACCAGGCCGATGCCTGCTTATTAATGCTTTCGTACTGGATGACGACAGGGATTTCGCCAGCTTGCCGCCGTCGCTCACAGTCTGGAGATGGGGGTGCTGACCGAAGTCAGTAATAGAAGAGGAACAGGAGCGCGCCATTGCATTGGGAGCAAAGGTCGTTGGCATCAACAACCGCGAATGTGCGTGATTTGTCGATTGATCTCAACCGTACCCGCGAGCTTGCGCCGAAACTGGGGCACAACGTGACGGTAATCAGCGAATCCGGCATCAATACTTACGCTCAGGTGCGCGAGTTAAGCCACTTCGCTAACGGTTTTCTGATTGGTTCGGCGTTGATGGCCCATGACGATTTGCACGCCGCCGTGCGCCGGGTGTTGCTGGGTGAGAATAAAGTATGTGGCCTGACGCGTGGGCAAGATGCTGAAGACGACTTATGCGGGCGCGATTTACGGTGGGTTGATTTTCGTTGCGACATCACCGCGTTGCGTCAACGTTGAACAGGCGCAGGAAGTGATGGCTGCGGCACCGTTGCAGTATGTTGGCGTGTTCCGCAATCACGATATTGCCGATGTGGTGGACAAAGCTAAGGTGTTATCGCTGGCGGCAGTGCAACTGCATGGTAATGAAGAACAGCTGTATATCGATACGCTGCGTGAAGCTCTGCCAGCACATGTTGCCATCTGGAAAGCATTAAGCGTCGGTGAAACCCTGCCCGCCCGCGAGTTTCAGCACGTTGATAAATATGTTTTAGACAACGGCCAGGGTGGAAGCGGGCAACGTTTTGACTGGTCACTATTAAATGGTCAATCGCTTGGCAACGTTCTGCTGGCGGGGGGCTTAGGCGCAGATAACTGCGTGGAAGCGGCACAAACCGGCTGCGCCGGACTCGATTTTAATTCTGCTGTAGAGTCGCAACCGGGCATCAAAGACGCACGTCTTTTGGCCTCGGTTTTCCAGACGCTGCGCGCATATTAATAACTCGGTACCAAAGACGAACAATAAGACGCTGAAAAGCGTCTTTTTTCGTTTTGGTCCTTTGAAGTTTAGGGGATAGTCCGATTCTTGAAGGCCTCCCTAACGGGGGGCCTTTTTTTGTTTCTGGTCTCCCTACTAGTAGCGGCCGCTGCAGTCCGGCAAAAAAGGGCAAGGTGTCAGCCACCCTGCCCTTTTTCTTTAAAACCGAAAAGATTACTTCGCGTTATGCAGGCTTCCTCGCTCACTGACTCGCTGCGCTCGGTCGCTCGGCTGCGGCGAGCGGTATCAGCTCACTCAAAGGCGGTAATTTTACAATACTTAATCAGTGAGGCACCTATCTCAGCAATCTGTCTATTTCGTTCATCCATAGTTGCCTGACTCCCGTCGTGTAGATAACTACGATACGGGAGGGCTTACCATCTGGCCCCAGTGCTAATGATACCGCAGACCCGCGCTTGACCGGCTCCCGATTTATCAGCAATAAACCAGCCAGCCGGAAGGGCCGAGCGCAGAAGTGGTCCTGCAACTTTATCCGCCTCCATCCAGTCTATTAATTGTTGCCGGGAAGCTGAGTAAGTAGTTGGCGGCGCCAATAGTTTGCGCAACGTTGTTGCCATTGCTACAGGCATCGTGGTGTCACGCTCGTCGTTTGGTATCGCTTCATTCAGCTCGGTTCCCAACGATCAAGGCCGGTTCGCTAAATCCCCCATGTTGTGCAAAAAAGCGGTTAGCTCCTCGGTCCTCCGATCGTTGTCAGAAGTAAGTTGGCCGCAGTGTTATCACTCATGGTTATGGCAGCACTGCATAATTCTCTTACTGTCATGCCATCCGTAAGATGCTTTTCTGTGACTGGTGAGTACTGGACCAAGATGATTGCTGAGAATAGTGTATGCGGCGACCGAGTTGCTCTTGCCCGGCGTCAATACGGGATAATACCGCGCCACATAGCAGAACTTAAAAGTGCTCATCATTGGAAAACGTTCTTCGGGGCAAAGACTTCAAGGATCTTTACCACTATTGAGATCCAGTTCAATGTAACCCACTCGTGCACCCAACTGATCTTCAGCATCTTTTACTTTCACCAGCGTTTCTGGGTGAGCAAAAACAGGAAGGCAATTGCCGCAAAAAAGGGAATAAGGGCGACACGGAAATGTTGAATACTCATACTACTTTTCCTTTTTCAATATTATTGAAGCATTTATCAGGGTTATCTTCTCATGAGCGGATACATATTTGAATGTATTTAGATCACGCATCTTCCCGCAACGCAAGCCGTTCCGTGGCAAAGCAAAAGTTCAAAATCACCAACTGGTCCCTTACAACAAAGCTCTCATCAACCATAGCTGCCCCTTCACTTCTGGCTGGATGATGGGGCGATTCAGGCCTGGTATGAGTCAGCAACACCTTCTTCACGAGGCAGACCTCAGCGCTAGCGGAGTGTATACTGGCTTACTATGTTGGCACTGATGAGGGTGTCAGTGAAGTGCTTGATCTGGCAGGCTGGCCGGTACGTCAGCAGAATATGTGATACAGGATATCTCCGCTTCCTCGCTCACTGACTCGCTACGCTCGGTCGTTCGACTGCGGCGAGCGGAAATGGCTTACGAACGGGGCGGAGATTTCCTGGAAGATCCAAGGAAGATACTTAACAGGGAAGTGAGAGGGCCGCGGCAAAGCCGTTTTTCCCATAGGCTCCGCCCCCCTGACAAGCATCACGAAATCTGACGCTCAAATCAGTGGTGGCGAAACCCGACAGGACTATGAATTACCGAGCATTTGCCGCGCAGCTTGCCTCGTGCGCTCTCCTGTTCCTGCCTTCGGTTTACCGGTGTCATTCCGCTGTTATGGCCGCGTTTGTCTCATTCCACGCCTGACACTCAGTTCCGGGTAGGCAGTTCGCTCCAAGCTGGACTGTATGCACGAACCCCCCGTTCAGTCCGACCGCTGCGCCTTATCCGGTAACTATCGTCTTGAGTCCAACCCGGAAAGACATGCAAAAGCACCACTGGCAGCAGCCACTGGTAATTGATTTAGAGGAGTTAGTCTTGAAGTCATGCGCCGGTTAAGGCTAAACTGAAGGACAAGTTTTGGTGACTGCGCTCCTCCAAGCCAGTTACCTCGAGACTAAAGAGTTGGTAGCTCGAAGAACCTTCGAAAAACCGCCCTGCAAGGCGGTTTTTTCGTTTTCAGAGCAAGAGATTACGCGCAGACCAAAAACAATCTCAATCATCTTATTAAGGGGTCTGACGCTCAGTGGAACGAAAACTCACGTTAAGGGATTCGGTGATGAGATTATCAAAAAGGATCTTCACCTCAATCCTTTTAAATTAAAAATGAAGTTTTAAATCAATCTAAAATTATATATGAGTAAACTTGGTCTGACAGTTACCAATGCTTAATCAGTGAGGCACCTATCTCAGCGATCTGTCTATTTCGTTCATCCATAGTTGCCTGACTCCCCGTCGTGTAGATAACTACGATACGGGAGGGCTTACCATCTGGCCCCAGTGCTGCAATGATACCGCGAGACCCACGCTCACCGGCTCCAGATTTATCAGCAATAAACCAGCCAGCCGGAAGGGCCGAGCGCAGAAGTGGTCCTGCAACTTTATCCGCCTCCATCCAGTCTATTCCATGGTGCCACCTGACGTCTAAGAAACCATTATTATCATGACATTAACCTATAAAAATAGGCGTATCACGAGGCAGAATTTCAGATAAAAAAATCCTTAGCTTTCGCTACGGATCATTTCTGGAATTCGCAGCCGCTTCTAGAGTTGACAGCTAGCTCAGTCCTAGGGACTATGCTAGCTACTACTAGAGAACTTTTCGAATAAGCTATGAAGGACACAAAGAGGGAACTAAACACTTTACTAGAGAAAGAGGAGAAATACTAGATGGGTCAAAGTAGCGATGAAGCCAACGCTCCCGTTGCAGGGCAGTTTGCGCTTCCCTGAGTGCCACCTTTGGCTTAGGGGATCGCGTACGCAAGAAATCTGGTGCCGCTTGGCAGGGTCAAGTCGTCGGTTGGTATTGCACAAAACTCACTCCTGAAGGCTATGCGGTGGAGACAGAATCCCACCCAGGCTCAGTGCAAATTTATCCTGTGGCTGCACTTGAACGTGTGGCCTAATAACTCGGTACCAAATTCCAGAAAGAGGCCTGCCGAAAGGCGGGGACCTTTTTCGTTTTGGTCCGCATCCACCTGTGCGGACCTCGGTACCAAATTCCAGAAAAGAGACGCTTTCGAGCGTCTTTTTTCGTTTTGGTCCATCGAGTGGCGCGCTTAGTTCCTCGTTTTCTCTCGTTGGAAGAAGAAACGAGAAACTGATG
+
,,**)*())(%%$&.26?AGFJJJJJFIIGFHJJFHBCBBDDBAA@@CFFFGFEJJJB;:8:<=<773010,'/6DFHJJJJJHJJJFJFGGJJFB@@?GJFGBBFBBFFDCFHCA@=4../3446'&&((DACEEIGJHJFJJJJJJIHJJHJJIECBGJJJHHJFHJGIFFIJFJJGGJD:9<?IA>>>>9988<****EFGJGJ9999E;;;:?@A?>:4))+++B@AD@B@@EDGJJJCGJDJHHJJDCJGABAAEJJJEHCEFFEGGJJJJJHJJIJFDBCIFJFJGJIJJHJJ=<<>JJEC@@@JDGEDJJIE>;<::CE>?760*+/+*+(&%%$'&%&&&%%%(.(&&&')+//CFE@@:658888?FEJJ9JF7>=/..,*-58<55233,*))+++116D@?>ABEFCFE?;:::@C?@>>B3(((854454+**''''(+****,(022;655;5JGHFHJJJ?>>>FJ----?:.*)()*+-0;6211/.)(&&-110-)(()*%%%%*0.07886631101348BACBFFAA?>ADFI;:DEIJC6556:>C==6.../004.-,+*)*('(((;EJHJJIAA@@HBCEC>40113566586->=?@@GHACCE>>?BGCGGJEJJIE===//--/110,,,,88<5444<HHIJGDFBB@?>>?ABJJGJJGJJJHJGDEBCDJJJJGJFJJGFHGJJJJJJIJJJDHEEHJJIHJJFJHJJJJJFJJJHJJGEE:999JIJJGHHF@B0000=??==CEJD@A@AHGJJG3''(1--.-+***(''((/6970***+%%%$%$%''&(,&%%&)$%%&&()******FJJIFIGCCEJFGEJGJJG@:7;7-&&'-1AFIGGHHFJHGGJHJJ<<<;??ADA=<<JEHHJED6667B>=?>>;214+++,<AEGDJJJJCGEGJJFGEGJJJJJJEIFJ8888JGJCD?@@?CGHGJJ5444GDIJIJJJJJJJHJJJJJJGIHGIJHJJJJJJGIJJJJJJJJJJIJJJGJJJGJIJJJJJJJEIBFJFEHHIHJJJFGIEGJJGCJGHJF<<JGJEGEHFDJJHJJJJHJJJJHBCCAHB@EB>AFGIIHJIJJFEBBB977<8@>=:&&//0DEAB@@FDEFFDCCBB>AA=><::;=BEHJJEHJJF>?91353009DJEJGIGFJIJGEJHIIFJFDCA9;<DJDJ@999:BBCCFGJJJJJGJFFGDJDJJGHJIJJJJECDEJIIFCEHCDCEGJAA?><A00,*((()037?<=<?JE??=1.../)'').2/,,-FFJIFJGHFHDFEJGGCEDEEFGCJGFIIJJJC@?@BCCDDJJG:::<E1///BCC000<EJJJJJJJFFHGGEFC<<7566:3333765247740//18;<<;??BEGJJIJJJJJJJJJJFGJJG,+,.;91/.-...-+,02::3)&&'./)))(()-,,,/---CFJIGJIJHIGBCC888JJJJ@:@JBFC@?AEGGJJJHHJHJGJGJJHJIJIJJJJICCDCJGGDGFJH@<??EGIG@>;11,,-,--,,'()7899988000/.>886306?JGJ@@AFGJIDEEB@A;JCDIFIIHJ;;A>F@8=0>?<=;;GJJJIFDBBJJJHEH@98773('((<<=65ABF?>>>==<8720-&&)))+*,-.;BEJJJ::::B<((()-64456:=31122;=>=555656>>@:;D6667<<<?@?BGJGJJJJEGAACFGBCEEHE<=909000/@?@BCJJJJIJJGJIGEJHJF88IGHEEBCA?@@<J777:8><<...054'&&)**&&&&)'%&&%(%%$$&&%$%%(,'(***)666JHJIEHG>>>9888;9;99745300/A<CCA3334AGEECJJJFHJJ9999JFGDED@7;7789EACGGJHJJJJHJJJIJHJIJ?=)(((*+02//.''')))('%$$$$%%$$$$$$$$%----89>??@AAGIJJJGJJJIJHGCBABGJHJJJJJJCBAABEB@???25888889:A@A>,+++7533<:::;=8//0CED@'&&)'(+)(').)'&&(&&%%$$''(--233><<=:;31/--0::654421-000+++&'00334221122211320-.9>FJDABDJIEJJGFGJJJJJJJJJJHJJJJJJJJJJGJJJGJJJJJJJJJGJEGE@GIJJJJJDGJ>>:;==CHC99=:9::<EFHGCJECEE>88,*+39:<''''(/''(%$&()%&%%,../8?66::::IJJEI=<=<CEEFJJJJIJJHJJBCDGEJJ9999C>?=:DHEDDBC@BA?31135444::986=:':<IGFCAC;9933447556;A<9984++,-,,00''(*&%')%%%$**+,+)(%%%$&(())*41119GA@@?4''')-***666;B9899JCCEC4445//-,-*''(EEJJGJJJ;:::E755457668>?<?99:G6666CCGJJJ::JJGD@>++(7++017334GIJFGEIJHBA?@BA2220124=DFJGJJDDCC?;9112211*))*544<;9EAJGJJJIGJJJJFGJGE::910611341.3/0/-,)*+*-*,-->@FGHJGJJDIE@@@@JJDAC75)))*++**..349,+)()+-2-.-()('&*,--,579BGFEFJEGJJJJJJJJJHJJGHJJIDA@;:01---++?@EDJGFDC@?99A>7768**)))))))),-0*4556)6459DFEGJHJJ777FJ44455//2346556-,,,670000CJIJGJFFA@A:99:@AJJGJJEBB:99:GJD>?AEGJEEJJJHGJFJJJJJJJJIJGDF=FFHHJJJGIIJJJJJGJJJFJJFJGEE@+'&&&&&'+((%$$%&()*++)(''+.<>B?=:89;64.---0-,,39::42127>@A=B>BCDEHJJGJJJJJFJDJJGA@?;<<@ABAE;;;;JFDCCGBCB75//=FDCBBA<;9:=CFFFHHFJJJGGICCA@=<82-*)'''(,+-.3-+++10/0@8888HJJIJEGHDJGJJFIJIF76568881.)())6+'>A?>=B---122.7FB==@JJHJGFGDJJHJJJJIEEI?>>/(&&*144689:;<<8889633+(),--**/-.''''(&'('(()1460-44,,--++*),,0202134522335461/'''7:@AA:A(=CCEB@DJJFJJEDGJJJG=>=>EB=;1**)*+./53,*&')7>=:;CDA@BAHIJGJJCGCA==?6HIGFJHHJHABBCCD>?<ABCHGCDHJHEA@<;22)(&(+0-03---+++.1=<;<;ADCGJJJJJFDCFFHIEJIJJGFABBGCH00009=@FEIDGIFEJJHGJFFJJJJJ@?...0:;:FJGJJDCEFHGGHJJHJJJGHHEJ?55?AJJJHJJEIFJ=IJJJFGEJJFJ?>J>ECGDFIJE@@@?323);;>>?FFFHIDEJIEAA@@FBCCE;2100222***,---.)%$$%&&(,4>@?>@7A?1001,(&&'*>;;>F=<<AFJJFFDBC@BEI?=<=B;.+,..3;100165/+*)+00006/....+**++65*(('?@GJI)))*2,+'&7::;<EA?A>CCFGJJDHJHC??>=>@ABGJFEBABJJJBABHFCJ>D<>==67/../)))&(()*+&&&$$$)77(((&%%%&()-))(()313<>=@@9C9558998;>BDDHJ?<;/3//0++)),-''''565688<=DCF??@9::;EDEE6632234334=<AAAFJBBBCJEIHHGGHFBB544363)***33366<;;<<@FDFJJEIJJJJFHFEEEHGJJDFBJIJGGHHJEFJEJJJJHFJHGJICC=>:3.,/3..339:::;?<<;;ABABHA<:@@997786021166567@IJIIJJJJHDCD==8999A?>GFJJF43301234123;==<=<DHGJJJBJ9889>>?4+++?>?=>>>AJDEGJJJJGHF?@BBDC6BDDJGFGJDDDCFGHJIHHHG4444113262111CJJFH=::<AGHFJA@AAEDEHEHGJFJHHJJJJJHJJIJJIGHIFGEEJGJIJIJEHJGECBGA??GEJJJGJJ:..---4((()-,(((*'&&'++100,+.'%%%((005445=DCCFJF?;<CJEIJGGGJHIGJFJF0---JJGHJH=<99=?94.+()%'',-5589<<5,'(()((,/.244670,('('++-.5:;<J8888FEDBCBG4444<>ABHJEEJFGGJGJJJJGDDEHDEEJIJJFEGFEJJGHIEJGJFEGJJHJDEJJJJHJJJHHHJHJJGEIEHJJ@BCA888@DDGJCHJGJ@BCCE?8<@E@,,---222997&&*0/((&%$%$$%%&*2++BGCJGHEEEDGCCBADDCFGGJIDACDJHECFIFE<878579::<@G887799666+((&%%$&&'2473,67:<>?>@=:678IEFEGJJJJGJJJJJHJIJJHJDCEFEJEEJJADBDJ??>000077<;==;988:>9;0,**+/0-+((,,++())530(((33*&&+,*++++--.;*))+-+-.144...1540020.))')')'(&&&00/16,)*-//;;=5583334?@86686612755886++./9//////022//07ABEH@@@>65577A=?B@BAIJEE@=<<==>>AB?60,.81776667/,)&&%
@Glass_T7V_8_D3_12_5_29
TTGGAAAACGTTAGCTGGGGCGAAAACTCTCAAGGATCTTTACCGCTGTTCAAGAAATCCAGTTCGATGTTAATTCACTCGTGCACCCAACTAAATATCAGCATCTTTTACTTTCACCAGCGTTTCTGGGTGAGCAAAAACAGGAAGGCAAAATGCCGCAAAAAAGGGAATAAGGGCGACACGGAAATGTTGAATACTCATACTCTTCCTTTTTCAATATTATTGAAGCATTTATCAGGGTTATTGTCTCATCAGCGGATACATCTTGAATGTATTTAGATCGCGCGTCTTGCCGACAACGCAGACCGTTCCGTGGCAAAGCAAAAGTTCGAAAATCACCAACTGGTCCACCTACAACAAAGCTCTCATCAACCGTGGCTCCCTCACTTTCTGGCTGGATGATGGGGCGATTCAGGCCTGGTATGAGTCAGCAACACCTTCTTCACGAGGCAGACCTCAGCGCTAGCGGAGTGTATACTGGCTTATTATGTTGGCACTGATGAGGGTGTCAGTGAAGTGCTTCATGTGGCAGGAGAAAAAAGGCTGCACCGGTGCGTCAGCAGAATATGTGATACAGGATATATTCCGCTTCCTCGCTCACTGACTCGCTACGCTCGGTCGTTCAACTGCGGCGAGCGGAAATGGCTTACGAACGGGGCGGAGGAATTTCCTGGAAGATGCCAGGAAGTACTTAACAGGGAAGTGAGAGGGCCGCGGCAAAGCCGTTTTTCCATGGCTCCGCCCTGACGAGCGTTCACGAAATCTGACGCTCAAATCAGTGGTGGCGAAACCCGACAGGACTATAAAGATACCAGGCGTTTCCCCTGGCGGCTGCCCTCGTGCGCTCTCCTGCTTCCTGCCTTTCGGTTTACCGGTGTCATTCCGCTGTTATGGCCGCGTTTGTCTCATTCCACGCCTGACACTCAGTTCCGGGTAGGCAGTTCGCTCCAAGCTGGACTGTATGCACGAACCCCCCGTTCAGTCCGACCGCTGCGCCTTATCCGGTAACTATCGTCTTGAGTCCAACCCGGAAAGACATGCAAAAGCACACTGGCAGCAGCCACTGGTAATTGATTTGAGAGGAGTAGTTTTTGAAGTCATGCGCCGGTTAAGGCTAAACTGAAAGGACAAGTTTTGCAGGTGACTGCGCTACCTCAAGCCAGTTGCCTGGTTAAAGAGTTAAACGTATTCGAGAAGAACCTTCGAAAAACCGCCTTGCAAGGCGGTTTTTTCGTTTTCAGAGCAAGAGATTACGCGCAGACCAAAACAGATCTCAAGAAGATCATCTTATTAAGGGGTCTGACGCTCAGTGGAACGAAAACTCACGTTAAGGGATTTTGGTCATGAGATTATCAAAAAGGATCTTCACCTGAGAATCCTTTTAAATTAAAAATGAAGTTTTAAATCAATCTAAAGTATATATGAGTAAACTAGTGTGACAGTTACCAATGCTTAATCAGTGAGGCACCTATCTCAGCAATCTGTCTATTTCGTTCATCCATAGTTGCCTGACTCCCCGTCGTGTAGATAACTACGATACGGGAGGAGCTTCATCTGGCCCCAGTGCTGCAATGATACCGCGAGACCCACGCTCACCGGCTCCAGATTTATCAGCAATAAACCAGCCAGCCGGAAGGGCCGAGCGCGGAAGTCATATGCAACTTTATCCGCCTCCATCCAGTCTATTCCATGGTGCCACCTGACGTCTAAGAAACCATATAGTACAACATTAACCTAAAATCAGGGTATCACGGCAGAATTTTCAATAAAAAAATGCTTACTTTCCTGGGGACCGTTCTGGAATTCCAACCCGCTAGAGTTGACAGCTAGCTCAGTCCTAGGGACTATGCTAGCTACTAAGAGAACTTTTCGGATCAAGCTATGAAGGACGCAAAGAGGGAACTAAACACTTTACTAGAGAAAGAGGAGAAATACTAGATGGGTCAAAGTAGCGATGAAGCCAACGCTCCCGTTGCAGGGCAGTTTGCGCTTCCCCTGGTCCACCTTGGCTTAGGGGATCGCGTACGGCAAGAAATCTGGTGCCGCTTGGCAGGGTCAAGTCGTCGGTTGGTATTGCACAAAACTCACTCCTGAAGGCTATGCGGTCGAGTCCGAATCCCACCCAGGCTCAGTGCAAATTTATCCTGTGGCTGCACTTGAACGTGTGGCCTAATAACTCGGTACCAAATTCCCAGAAAAGAGGCCTCCCGAAAGGGGGGCCTTTTTCGTTTTGCGTCACATCCACCTGTGCGGACCTCGGTACCAAATTCCAGAAAAGAGACGCTTTCGAGCGTCTTTTTTTGGTTTGCATCCAGTGGCGCGCTTAGTTCCTCGTTTTCTCTCGTTGGAAGAAGAAGAAACGAGAAACTAAATATTTAGAGTCACACAGGACTACTAGATGATGCAAACCGTTTTAGCGAAAATCGTCGCAGACAAGGCGATTTGGGTAGAAGCCCGCAAACAGCAGCAACCGCTGGCCAGTTTTCAGAATGAGGTTCAGCCGAGCACGCGACATTTTTATGATGCGCTACAGGGTGCGCGCACGGCGTTTCTTCTGGAGTGCAAGAAAGCGTCGCCGTCAAAAGGCGTGATCCGTGATGATTTCGATCCAGCACGCATTGCCGCCATTTATAAACATTACGCTTCGGCAATTTCGGTGCTGACTGATGAGAAATATTTTCAGGGGAGCTTTAATTTCCTCCCCATCGTCAGCCAAATCGCCCCGCAGCCGATTTTATGTAAAGACTTCATTATCGACCCTTCCCAATCTATCTGGCGCGCTATTACCAGGCCGATGCCTGCTTATTAATGCTTTCAGTACTGGATGACGACCAATATCGCCAGCTTGCCGCCGTCGCTCACAGTCTGGAGATGGGGGTGCTGACCGAAGTCAGTAATGAAGAGGAACAGGAGCGCGCCATTGCATTGGGAGCAAAGGTCGTTGGCATCAACAACCGCGATCTGCGTGATTTGTCGATTGATCTCAACCGTACCCGCGAGCTTGCGCCGAAACTGGGGCACAACGTGACGGTAATCAGCGAATCCGGCATCAATACTTACGCTCAGGTGCGCGAGTTAAGCCACTTCGCTAACGGTTTTCTGATTGGTTCGGCGTTGATGGCCCATGACGATTTGCACGCCGCCGTGCGCCGGGTGTTGCTGGGTCAGATCAGTTCCTGTGGCCTGACGCGTGGGCAAGATGCTAAAGCAGCTTATGACGCGGGCGCGATTTACGGTGGGTTGATTTTTGTTGCGACGTCGCCGCGTTCGTCAACGTTGAACAGGCGCAGGAAGTGATGGCTGCGGCACCGTTGCAGTATGTTGGCGTGTTCCGCAATCACGATACTGCCGATGTGGTGGACAAAGCTAAGGTGTTATCGCTGGCGGCAGTGCAACTGCATGGTAATGAAGAACAGCTGTATCGATACGCTGCGTGAAGCTCTGCCAGCACATGTTGCCATCTGGAAAGCATTAAGCGTCGGTGAAACCCTGCCGCCCGCGAGTTTCAGCACGTTGATAAATATGTTTTAGACAACGGCCAGGGTGGAAGCGGGCAACGTTTTGACTGGTCACTATTAAATGGTCAATCGCTTGGCAACGTTCTGCTGGCGGGGGGCTTAGGCGCAAGTAGCTCCGTGGAAGCGGCACAAACCGGCTGCGCCGGACTTCTTAATTCTGCTGTAGAGTCGCAACCGGGCATCAAAGACGCACGTCTTTTGGCCTCGGTTTTCCAGAGACGCTGGCGCATATTAATAACTCGGTACCAAAGACGAACAATAAGACGCTGAAAAGCGTCTTTTTTTCGTTTTGGTCCTTTTGAAGTTTAGGGGATAGTCCAATTATTGAAGGCCTCCCTAACGGGGGGCCTTTTTTTGTTTCTGGTCTCCCTACTAGTCTGGCCGCTGCAGTCCGGCAAAAAAGGGCAAGGTGTCACCGCCCTGCCCTTTTTCTTTAAAACCGAAAAGATTACTTCGCGTTATGCAGGCTTCCTCGCTCACTGACTCGCTGCGCTCGGTCGTTCGGCTGCGGCGAGCGGTATCAGCTCACTCAAAGGCGGTAATTTACCAATGCTTAATCAGTGAGGCACCTATCTCAGCGATCTGTCTATTTCGTTCATCCATAGTTGCCTGACTCCCGTCGTGTAGATAACTACGATACGGGAGGGCTTACCATCTGGCCCCAGTGCTGCAATGATACCGCGAAACACCACGCTCACCGGCTCCAGATTTATCAGCAATGAACCAGCCGCCGGAAGGGCCGAGCGCAGAAGTGGTCCTGCAACTTTATCCGCCTCCATCCAGTCTATTAATTGTTGCCGGGAAGCTAGCGGTTGAGTCAGTTCGCCAGTTAATAGTTTGCGCAACGTTGTTGCCATTGCTACGGCATCGTGGTGTCACGCTCGTCGTTTGGTATGGCTTCATTCAGCTCCGGTTCCCAACAATCAAGGCGAGTTACATGATCCCCCATGTTGTGCAAAAAAGCGGTTAGCTCCTTCGGTCCTCCGATCGTTGTCAGAAGTAAGTTGGCCGCAGTGTTATCACTCATGGTTATGGCAGCACTGCATAATTCTCTTACTGTATGCCATCCGTAAGATGCTTTTCTGTGACTGGTGAGTACTCAACCAAGTCATTCTGAGAATAGTGTATGCGGCGACCGAGTTGCTCTTGCCGGCGTCAATACGGGATAATACCGCGCCACATAGCAGAACTTTGCAATG
+
00789;::9...&$$$$$&FJFDFJICB=;)((((''%&./(3879:9;8+&%%%&'$%$$$'*.''''3,%'&&&',3.../:003,*))+&%%%###&>JFJJJJJFGJJJIJEECCJJJIIJGFDJEJ0000<4)'/..///?FIJHJJJJFGIFJHFFJFJGIJFGGHGGJJJIFEDJ@??@GHGHG4445JHJEDECFDDJJJJDJJGJJCDHJIGIFJGJJIJJJIGHJHJFJJJIJJHJJJJFA@)))+=501)((()),,;?><9422*())*34423****7((()5568??D@>???BDHA@8>?CHJFJHGDCDJGCA:1...DCGFGE>=>?JJGGJEEHFGF433/113>?22:<G><=<=76--,-+**(-**+394FCJJJHIJJJGJJIGJI'''',)'))8>>CGFC7777EJJGJEFFDEI;/310CFCDDBFJJJJFFCCJJGJJIJJJIJGJJJJJEEEJJJJJ>/.,+--5,:D7778IJEEGJJJJJCABCFHJJGJHHIJGIJJJJG??@<31:JJJJEDDIGJEFGEIEFJCDDBCFIJHJJJIJJJFJGJ<;JJIJJABA;BDD@?>JJA,,,->>?ACDEC??JFJJJJA@?<64448----GEIEJJIFGHJJJJFHHGJFGJ??AB=<=CCBB72**-.-<1>>=>66=8889:/*)020'&&*--458FHJFD@>:86634=8@@@AJGJFEEJJED>:992209((),*(&'-3<==B2222..-&)).058::???IA@AB<00008449DB777697999@?ACBGFEJGHJJEJFJGEFH?CIIJJJGDJFGBA@?B=6;.--+*656:E6666B75051...9=DJHFJC=GFIHIJIE......9:9=E=JJGIJGJCAAB9999@742/0....00DJFJGJHJJIFHJJJJJJJACCJDGFJDEEBFDDH>?>;:66;C@778=10//11,*++:9:<51134445>ECGIJEJJJGIGJJJDJJJFJJJJGI>HJJJGJJDDEIGJGJFJJJJJFGJED9932+&&)*,,,+,//4FFFJJJHJJJFJEHIHJJH@?@?((((1511'%$%%$''&'(;<ACGCJ?@=111455356*(((-;8:=?B><:30//0/..,(((*;DHHEAA<;.,++)$$%%%$%$$%%%%'%%'$&&())&'%%%$$###$#$&'02014+++.%()*=AC>>;=;12.0:;9<=<<66214?2111:8)'&'*.>?BJDDFEEEBA==8-----77<=(((*0/-./++*+5@CA;AGHEHJJJJJJJJJJJJF?>==@BBDJDIJEECJJDGDGDJHJJJJJGJFJEFHJJJJFEJJHJHHJJ===JGHJJHGJJ.,,,,*((()'*:<>@JHBC@FFIHGJJGIJGJJJJJIJJIHHJFHIJHJJJJJJFG(((533544*((&''&(****.05689CDCE>?>6555GECCDA@=:32)'%')'(..+**+889:C933238@?444F6556CDHJJH@>??JGBHCACACJFHJHHJJJFDFCGEDJ?C51/-+++''(,,-8?BCBBEGGHJJJJIDEBCHJG@JIEEFEJJIIJFIJJJDCC@BEJEFFJIGJFHBAFEFIEJFJJJJDIIFEHBCBDCJH>HA@@=<>****:311334111136;=99564567998:BA:::661+++.=DJGJJHJEDDD99900.,()+('*(,/0&&%$%$%#$%%'&$$$%&&&'((%$$%''%%%%%$$$&&&%$&(*'%%%(***+021&&%''('),'%$$$%('$$%((%&&&$&'+'$$$$%%$$$$&/29?;CEJJGJCECF>>>>JJJEBCCJGJFJGGH;::;:862.*+./87:<>@9--,-9111694447?DCCE>?=<@B=71*(-))))7>1113E20.)(('(1128;>5@EJJJJGE?>?A2223522411//000<=;;<CEEFJJJJGCEBJJJJDBDFGCJFFFCA=::21:>GC===GJA<<<E=DIJHJGFDHIG>+****(''(*((+*(')21198:5..**()239:9:87535:::;DFEJEIJJCFCB@?@?CHEHEEHJJJJJJJJJFJJJJH311))''(')-0002FDBBDBDJJJJGJJJJJJJHJJJFGJJJJJJJJJHJ<<<<AJHHFFFJJJJFJIGJ@?>?41232331;70=/80)/'(*())%'&((*()%,25?HEFDB@?>;EJE62116:,)'(%&'++=?BCGCAAHDJJGJG;1++*)---BEAE<<40(+60..(*')-1//+)**65977;86;@=(((*5-,+,*))),.1;6764562245.:8=FIGIJJG>=4445=???EA;738@@FJDD====A@>---21)(('+3569CGJEEJIHJHJGDFGGJJIJHJHJJJJIGJJHJIJJGHJJHFJF>>==JHFJJIJJJJJJJHJJJJIIFFFJJDFJGJIHJJDHJGEFG<<<<JJJ88764----./0+*+-/3.-.-,*000ABEEHEDGJHJJJJJGIHJJJEJGFJIJGHJIEIAIA?00004/'&&'*/0622;:<+++/;<742220014CB?>?CBEJCA))))/--/?IDGJDJD1111JGEIABA@GJJFJEJJJJJJJJGJJJJJHGIIIFJJHABB>???B5,**+**)**+1++('(())44212A:96;<AAA88730677<87755211AHJJHBAJJJJJFJIJIJJJGJFJJFJJIJJJJJEJHGJJJJDCCJJFJF==>>CI@,,-3235FGEFIFHJGJFDJ<5,)+569;<BAA@FJJHJJJGDDJHJJJJJJIJJGJJJJJJJJJJJEHHEAAACJBAA=8***-.=?<<;:?@777799==<<HJEJJJDGFIHGE?=>?@GCBCCJ>>=ECEHFDDEJJJFJJJIIGJJFIC?HJEJJJIJJCBBCFJJGDAAGG@<>>FFFABABGJBEED;;)))(-,-117=GA@>==<>=@;@44B>?CDJJJJJJGIJGHIHJJJJGEF:::DFD?@@JGFF;;;5555E>>>)))(+**2234:JJJJIFJJJH@??>BHBEGGIBBCGFDFEF@@A6EJJJGJJJHHJJJJJJIJIJHJFJEGGGGJIGFEEFJEHEJJJJJHHIJJJGGGJJFJIFGHD;<5444C;::9HFJJAABBI<<;;.&&&&&&%$%%%(()>FGJGGJJHJGHDFDJGHDF>;658=HJJJEJJJFGFFCHFHIID::88=7555@AEJFFJJJC98A>?0//*+++-****,,++(**&''/8EDHJIFJJJJJJGJG>>HGJJA:99=>;;::<>DJJJJJJJJJJJJJHJJGIJFJFJJFE>B,,,,//--.-&&''ABFDJJHJJJJJJBDCCB8--8;?IEJDDIBAB@EJHJGJJGFHED5555DJFCECDD?A@86=200012.--AFHGJJFJIJHJFEGJJFHHJDDA?822146EJJJJHJJJJJJJIJJJFCC=H8511+))**89;9655-))'-3@CJACDDJJJHIJCBAADDEJHJJJHJIJFIJGDDEFIJHFJJJJJJHC@=BDA99FEFGC??>;;74/00BBJJFIEH@8/.-))))***.;;;;:;JJJFHEJIJJIGHJFJGGJJJJJG><<<661--.--,,,-)*CAACJJ,+++3247>@>?@EGDHJFB;9997//0.235790///30007<<<???JFJJJJGD977542---56;?>?ADFFGJFJHHC:::GB?2/)'(--897//178::988:<GJJGJJJGJJJJGEGE:9:?@@@@DJIEJEJJEJFJJHE==858:6<H>/)).58/,,-0003A<<<FIJEBAAIGJFF==8879=?<9:9:GJIFEC54,2,,AA?<<8,+)()028;@>@BB?DDFEDJGGFHBCA:550/..++++4;E<</---.0*++<;98887//.12*('$$$$'(*+12<@?B@@J<;;:2B@HIHGIJJJJBAAJAA91FFJEHGJBB??JFJJH@?@BFDFJJIJJJEJJJIJJJFEJIGJJBAC@==?AJHEB?,+++...--++++6<?DHIJJJJJGHGEIJGJJHJJHGJJHGJJJJ*(()GFCGH11100-+)%%%&((''---//./8<99:85EJJJHJ66659:87''''.//+//555FABCDGGJJJJIIGIJFJJJJIJDGEIJJFIJICFIFHJJJJJJJJJEHG>=>>DB::55*)))).*<??AAEJJDD>C33/EB@BEEJ@>?>,,,****-+*))&&&25AJJJGJIDGGGJEAAJJGJJJGJJJJE@AABJJJIHJBFHJDIJHHJIJJEFDCJJJJJJHJHHJHEJGJC@=&&%%(*-*%%&&())567@BBJEJHJJGFDEJJBFDBEGFEHDFGEHJDGDCHGB?,,,JJJHJJJJIJJJJJJJJJED@ACC====A2112>=9:FDIECDCC8ABBAF;211***,>>?CJJJJ:999<<**,,ECJGEGJJJJGJJGFJIJGJD9999JCFEABA=34CIHJJEI5555@A@BJIJJJHGI:/,-77CCJJJJJEIFHGJJFJHECIJJGJJIJJJGHIEEEJIJJGJFJHGCDD@AA?>)(#$'&47>CEHFFGHJF>?FD><<>B@ACEGF@++++,62278EHJHJFA@<+*))25:;@BADEDDB@6556;<><<<<B?CH@<5342&*')-,,++///07JJFGJ9980001=9:9;5443*)+)**((%%%%&
@Glass_T7V_8_D3_12_5_30
TAGGCATACGGCTGCGTTCAGCGTTGATTGATAATTACCGCCTTTGAGTGAGCTGATACCGCTGGCCGCAGCGTCAACGACCGAGCGCAGCGAGTCGTGAGCGAGGGAACCTCTGCGTAACGCGAAGTGATCTTTTCGGTTTTAAAGAAAAAGGGCAGGGTGGTGACACCTGCCCTTTTTGCCGGACTGCGAGCGGCCGCTACTGGTGGGAGCCAGAAACAAAAAAAGGCCCCCGTTTTAGGGAGGCCTTCAATAATTGGACTATCCCCTAAACTTCAAAGGACCAAAACGAAAAAAGACGCTTTTCAGCGTCTTATTGTTCGTCTTTGGTACCGAGATTAATATGCGCGCAGCGTCTGGAAAACCGAGGCCAAAAGACGTGCGTCTTTGATGCCCGGTTGCGACTCTACAGCAGAATTAAAATCAAGTCCGGCGCAGCCGGTTTGTGCCGCTTCCACGCAGTTATCTGCGCCTAAGCCCCCCGCCAGCAGAACGTTGCCAAGACGATTGACCATTTAATAGTGACCAGTCAAAACGTTGCCCGCTTCCACCCTGGCCGTTGTCTAAAACATATTTATCAACGTGCTGAAACTCGCGGGCGGGCAGGGTTTCACCGACACTTAATGCTTTCCAGATGGCAACATGTGCTGGCAGAGCTTCACGCAGCGTATCGATATACAGCTGTTCTTCATTACCATGCAGTTGCACTGCCGCCAGCGATAACACCTTAGCTTTGTCCACCACATCGGCAATATCGTGATTGCAGAACGCCAACATACTGCAACGGTGCCGCAGCCATCACTTCCTGCGCCTGTTCAACGTTGACGCAACGCGGTGATGTCGCAACAAAAATCAACCCACCGTAAATCGCGCCCGCGTCATAAGCTGCTTTAGCATCTTGCCCACGCGTCAGGCCACATACTTTATTCTCACCCAGCAACACCCGGCGCACGGCGGCGTGCAAATCGTCATGGGCCATAAAGCCCGGAACCAATCAGAAAACCGTTAGCGAAGTGGCTTAACTCGCGCACCTGAGCGTAAGTATTGATGCCGGATTCGCTGATTACCGTCACGTTGTGCCCCAGTTTCGGCGCAGACTCGCGGGTACGGTTGAGATCAATCGACAAATCGCGCCAGGATCACGCGGTTGTTGATGCCAACGACCTTTGCTCCCAATGCAATGGCGCGCTCCTGTTCCTCTTCATTACTGACTTCGGTCAGCACCCCCATCTCCAGACTGTGAGCGACGGCGGCAAGCTGGCGATATTGGTCGTCATCCAGTACTGAAAGCATTAATAAGCAGGCATCGGCCTGGTAATAGCGCGCCAGATAGATCTGGTAAGGGTCGATAATGAAGTCTTTACATAAAATCGGCTGCGGGGCGATTTGGCTGACGATGGGGAGGGAATTAAAGCCTCCCTGAAAATATTTCTCATCAGTCAGCACCGAAATTGCCGAAGCGTAATGTTTATAAATGGCGGCAATGCGTGCTGGATCGAAATCATCACGGATCACGCCTTTTGACGGCGACGCTTTCTTGCACTCCAGAATAAACGCCGTGCGCGCACCCTGTAGCGCATCATAAAAATGTCGCGTGCTCGGCTGAACCTCATTCTGAAAACTGGCCAGCGGTTGCTGCTGTTTTGCGGGCTTCTACCCAAATCGCCTTGTCTGCGACGATTTTCGCTAAAACGGTTTGCATCATCTAGTAGTCCTGTGTGACTCTAGTATTTAGTTTCTCGTTTCTTCTTCTTCCAACGAGAGAAAACGAGGAACTAAGCGCGCCACTCGATGGACCGAACGAAAAAAGCACTCAAAGCGTCTACTTTTCTGGAATTTGGTGCAGAGATCACACAGGTGGATCAAGAGACCAAAAAAACGAAAAAAGGCCCCCCTTTCGGGAGGCCTCTTTCTGGAATTTGGTACCGAGTTATTAGGCCACACGTTCAAGTGCAGCCACAGGATAAATTTGCACTGAGCCTGGGTGGATTCGGACTCGACCGCATAGCCTTCAGGAGTGAGTTTTGTGCAATACCAACCGACGACTTGACCCTGCCAAGCGGCACCAGATTTCTTGCGTACGCAATCCCCTAAGCCAAAGGTGGCACTCAGGGGAAGCGCAAACTATCCGGTAACATGGTTTCATCGCTACTTTGACCCATCTAGTATCTTCTCCTCTTCTCTCGTAAAGTGTTTAGTTCCCTCTTTGCGTCCTTCATAGCTTGATCCGAAAAGTTCTCTAGTAGCTAGCATAGTCCCTAGGATTAAGCTAGCTGTCAACTGCTAGAAGCGGCCGCGAATTTGCAAATCATCCTTAGCGAAAGCTAAGGATTTTTTTATCTGAAATTCTGCCTCGTGATACGCCTATTTTTATAGGTTAATGTCATGATAATAATGGTTTCTTAGACGTCAGGTGGCACCATGGAATAGACTGGATGGAGGCGGATAAAGTTGCAGGACCACTTCTGCGCTCGGCCCTTCCGGCTGGCTGGTTTATTGCTGATAAATCTGGAGCCGGTGAGCATTCGTATCGCGGTATCATTGCAGCACTGGGGCCAGATGGTAAGCCCTCCGTATCGTAGTTATCTACACGACGGGGAGTCAGGCAACTATGGATGAACGAAATCGACCAGAATCGCTGAGATAGGTGCCTCACTGATTAAGCATTGGTAACTGTCAGCCAAGTTTACTCATATATACTTTAGATTGATTTAAAACTTCATTTTTAATTTAAAAGGATCTAGGTGAAGATCCTTTTTGATAATGTCATAACAAAATCCCTTAACATGAGCCCCGTTCCGCCTCAACCATCAGACCCCTTAATAGATGATCTTCTTAGGAATCGTTTTGGTCTGCGCGTAATCTCTTGCTCTGAAAACGAAAAAACCGCCTTGCAGGGCGGTTTTTCAAGGTTCTCTGAGCTACCAACTCTTTGAACCGAGGTAACTGGCTTGGAGGAGCGCAGTCACCAAAACTTGTCCTTTCAGTTTAGCCTTAACCGGCGCATGACTTGAATTTTCAACTCCTCTAAATCAATTACCAGTGGCTGCTGCCAGTGGTGCTTTTGCATGTCTTTCCGGTTGCGACTCAAGACGATAGTTACCGGATAAGGCGCAGCGGTCGGACTGAACGGGGGGTTCGTGCATACAGTCCAGCTTGGAGCGAACTGCCTACCCGGAACTGAGTGTCAGGCGTGGAATGAGACAAACGCGGCCATAACGAGCGGAATGACACCGGTAAACCGAAAGGCAGGAACAGGAGAGCGCACGAGGGAGCCGCAGGGGGAAACGCCTGGTATCTTTATAGTCCTGTCGGGTTTCGCCACCACTGATTTGAGCGTCAGATTTCGTGATGCTTGTCAGGGGGGCGGAGCCTATATGGAAAAACGGCTTTGCCGGCCCTCTCACTTCCCTGTTAAGTATCTTGGCATCTTCAGGAAATCTCCGCCCGTTCGTAAGCCATTTCCGCTCGCCGCAGTCGAACGACCAAGAGTAGCGAGTCAGTGAGCGAGGAGAAACGGAGTGTATCTGCCTGTATCACATATTCTGCTGACGCACCGGTGCAGCCTTTTTTCTCCTGCCACATGAAGCACTTCACTGACACCCTCATCAGTGCCAACATCGTAAGCCAGTATACACTCCGCTAGCGCTGAGGTCTGCCTCGTGAAGAAGGTGTTGCTGACTCATACCAGGCCTGAATCGCCCCATCATCCAGCCAGAAAGTGAGGGAGCCACGGTTGATGAGAGCTTTGTTGTAGGTGGACCAGTTGGTGATTTTGAACTTTTGCTTTGCCACGGAACGGTCTGCGTTGTCGGGAAGATGCGTGATATTTAAATACATTCAAATATGTATCCGCTCATGAGACAATAACCCTGATAAATGCTTCAATAATATTGAAAAAGGAAGAGTATGAGTATTCAACATTTCCGTGTCGCCCTATTCCCTTTTTTGCGGCATTTTGCCTTCCTGTTTTTGCTCACCCAGAAACGCTGGTGAAAGTAAAAGATGCTGAAGATCATCCGGGTGCACCGAGTGGGTTACATCGAACTGGATCTCAACAGCGGTAAGATCCTTGAGAGTTTTCGCCCCGAAGAACGTTTTCCAATGATGACACTTTTAAAGTTCTGCTATGTGGCGCGGTATTATCCGTATTGACACCGGGCGAGCAACTCGGTCGCCGCATACACTCTCAGAATGACTTGGTTGAGTACTCACCAGTCACAGAAAAGCATCTTACGGATGGCATGACAGTAAGAGAATTATGCAGTGCTGCCATAACCATGAGTGATAACACTGCGGCCAACTTACTTCTGACAACGATCGGAGGACCGAAGGAGCTAACCGCTTTTTTGCACAACATGGGGGATCATGTAACTCGCCTTGATCGTTGGGAACCGGAGCTGAATGAAGCCATACCAAACGACGAGCGTGACACCACGATGCCTGTAGCAATGGCAACAACGTTGCGCAAACTATTAACTGGCGAACTACTTACTCTGGCTTCCCGGCAACAATTAATAGACTGGATGGAGGCGGATAAAGTTGCAGGACCACTTCTGCGCTCGGCCCTTCCGGCTGGCTGGTTTATTGCTGATAAATCTGGAGCCGGTGAGCGTGGGTCTCGCGGTATCATTGCAGCACTGGGGCCAGATGGTAAGCCCTCCCGTATCGTAGTTATCTACACGACGGGGAGTCAGGCAACTATGGATGAACGAAATAGACGAA
+
+&%&'),&&%%''%$#$''&'(+**&''%%$$%($*122/122C;2CGFJHJJJJHJJJJEJH))))/,(&$$$$$%(24<?@@ABBA;:95:860+**11210/0/+,''((%(+))+033)(()37,,-++*+**)*)08<++*,2679::8:512(,)9:4....884((?9B>@AB100/342212,))*2223----.+%%$$%&&5&&&8:;JB::;EDGJDFDGJJI>88>4***GJFJHGJJA??@EHAGDDGGJJHFBDCD0/=88866;A@C=D@;@JJI@??CJJJJIFGJHJJJJJJJHGFDI996531&$%%'-*%''&(%%$$%&'*./1445::6=?@H32..//>><<763---.0.**,-0,,,..//21226AA444>777850/014457<CFHHJHHGJGJJJJHJJIJHGHJIJGIHJJ1///:/=856559:=?AHJJ@@BBAEBA@A@?A=@?C@??:DJDJFJJJFJJJJ88868/())3(((:<BEGJJFJHHJJJJJJGJJIJH::9;??988+***.777FJFGFFHJJHGCEDAC@??@FEJIJIGEHGJJHJJIJIJIIHJJEBBBGGFJEIJJJGEFIDGEFDCEA**(+++8;@JFIJIHJDJIJIJJIJJGJJJGCJJJJJJGDA>:444>?IJHIJJJJJJFJJEJBEFJJJC9:913220///EB@77788JGJJDEGEIGGJGJHJCDCACB?@9IJJJJJJIIIFHJJHJIJHJ6557;*))''0+%%%%(3.-18689>@;;;<F@>?EFIJHJIJEJJJJJFCFHGHJJGIHJJJJJJ=FGGEGEGJIJFJJGFJJIIJIJJHJFC?@@@JJJFDHJHIJJGJJJJE==>D--./:877:;DII@?@BECBAA<7776854436CJDFDEJJIJIJEJJJHJJ8@B?9CEED@>>??BJG??@?BDBDGJIJGIEGJEHEDJJG1)((*66,,,('(''(($%&%$$%&--.43////===BDJFJGIJGJHCJDFFJJJJJGHJHJHHDIFCBC..-/7:BIFJHDB@@@JJJEGFFJIJIHDBBIEDF<=;;::;E@A??AC@=>;<?50/.27((((.&&>CDJJJHJGGF:7679<88894456***,*)**&%%&&&.(%%&@DCHGJJJFJFDF===9:9::G?<CCCCI====EHIJJIJFJJEJJJJCEH0J8JJJJJGED:::;JJJJJJGHJHJGJDC=D>;::EHIJJJIJFJHHJIJJIJJJJJIHFIHIJG===54444@@B=::<<=>DD@:889FJJE9996=<<;55:;>=>@@<<=>JJGB'''%%%&*,12,&''1//00CEGFIHEGJGFGEJJJJIJJJJGJJFEIGJJGGJFJIFJGIGCECJJJHFHJJJJHJJG3222JJJJDG:9A980000)'$%(51<CDHIF>>>2044@HGJJJIEJJJEJEFFIJFHJIJIHIGJJFJJJJIJIFJFGIJGGJHFDFEGFBC?<;-*)())))3977>@@A@@CGFCHECA@CAEFJJDGCDHJGJJHJIGD??>>>?DFJJIHEJHJJJHJJJHJEBEIIJJJHJHGJJG==6554464/.(''&&&&:;>??ABJIFGFAA??GGJJJFJJJJFGIJJJJJDFDFJEHF?>A:87:?D@@=9DB'''(9;>@@GJEEEJJGJGEJJJJJIJHJJJJEDJCEJGHCEHIFGJJJJFFJF@?@@JGJGJIGJJEJJJGJJHGDFEJFH@?>=IBDEFIJJEBDECJJ?JHIG<<;;6>4333/,,-,0+++++,--./0(''(//1***+.'&&&*((-/-//...1/---8;:::<,++.56001013161,11''%%%&(/*'(()7:<;3333-)'&'++**'((012210347B===ABAAAG655;/'''?@?;:>5340-'''-44651423660//078?8445DGGHGCGIJJHIJJJJJJIJHJJGFFGJGJFJJJJHJGJIFFAB;<>B4.',,&''%*6>@EJJFGGE@@@?DECDHJJJJJF>D>?<<6,,BDBJFGJIH>=>?DB?BJ?CEJJJEJGHGJJEJJJHJFHD@?:9HGAEIHJCCC7777CCIG<<<?A?DJJJJJJJCDC9878BJJGGCA?44334('%%$%&$$#%%%'*'''*;<669:>>@9179>ECJ>>6666661-)+<<@962*0((6664446?8777,,,6;JJE@=A41BFC?@-3-4>&&&&+''''???AJJIHGFJIGEFBDGJJJFG@A''''(A=-&&&&&%&-.522347C*))).)(&&+015IACBAJJJAA@@/&&%%&-.:9963724?@DEIJEFJJIJJ@AD8@AJBA=>>?BCJJAHEEIEIJJHJFJJFBCDJJJJGJJHHCDEJJGJJJJHHHIJHHIJJGHJJJHJJGCDGEIJHFFGHJIJGJJGJIDEFHIIEFEHJHJJJGIJJJJJJJFHHJGCGCDJJJIJFJ>9966975224AECBF*BJGFEBBBCJEJJGJHIGJJFCCFEJFGJEFGCDA/--+*((+**&')*455E>>>>J>===;;999888.//9:60046565GGIJJCJ88'DJJJIJECCFJHIHGIJJJHJDDBEF66,+,,6888::;@@DGFEJJ==<IC(%%')(())%')))----:::?EED<;::FGHJJJJJJHJJIJJIIJJJJJ3+++459?HHJJEDJFJJHEJGFDJF@CCJDBBDCFBGGJ=<=<<EJJJJHEEJJJJJJC8776977>@>40&'%%'))6;;111-.+&&&&-''&&(()*+/0/122<*)((+*)*)(''&*&%$''''&&%%(),,.0278.*,40++50///22021&&&%*/199:?A??ABDCCEIBFABDCE<<B?=<<;BDDJGB77;@GFEEGDBDDJIJFJJJJHGC@=5=,)))/39457733879775568>877;5<EFEDDGJHGJGJHJJJIHJJJJJJEEGCCDJAAAAFJJEDEAACBEEH643341///354*3CA==<000174+)&$%&')*.****::;F?><<>><-++.)0/,)(&&&&-&&(+4-456?@3333213245<;6454.*(((31/,,-/*))')128=76668=<;=GJJEGEJ<;556((()&&&6??DHF666JFH@?@?DFDDFDFFHEIFEEEC?<=??G<;;;IIHGIDBCGCGDACC////:;=ACFHFG6789<C>>>?IHJJJJJGEIFB:::('''*++029::;??<<AJJHGFIEHFJHJBDFJJFCBBAGJJFDCCA'''?<==<<;>8678JJJJBA866799:84227;4B----BJIJHJJJJJGG>?@BJIGJIJEGHJGEDFIJHDJFIIIIJFJFJIIFGDJ.,+-.?:842+++***(('''.7CHJFH=<;<A>0.,%&,6;:C@B?BA@9<;7EE=89=A??>=4**/9=??E:..48JHJIB<;6?7DCJGJHDHGIJJIJHGIIBIF@:73-/222)'&(()(((&&&%&&'(((***%%$%,001+**+5634;:942*&))'&%%%%&&,,++32325+***,DJGHJJFIJHEFEJEJ55221,+++89>>>IJEJEFDJJHJJJJJJJJJGIJJJJJJJIGGJFHHDFIJ9997:,+**017:855544510115.AEJJECFF><;;;>AB@AA@AFFIJJIFJJJJJEHGGAACF=<==@EBHFGJEA?><?854633=FHFIIJGDCDJJJJJHJBAB=8;666>:9:<EGJHIJJGEFFJFJJIGJJHJJIIFJJJEJJGJJGJFJJJJHJJJJJJJHJHJJGGJFAAD?1.,+++,/024788IFEJFEEDA@?988533345=GHGB@=:;<ADJJDFBA766663355555:?>?CCBDJJJJJHGJIHJHJJEEJGJIJJGEDHJJJJJGJJIIIJJ5555GHE322217758;6<<<;9997:.+---FIAA@BDEJFJHJFJJIJHGDJJGC4:60/00;@<765<9JJHJJJJEFJJIJJJJJIGJJJJFEHJ?75433-)))*&&&*/1/.(''46<@EIJDGJJDDDCDCH;88;944999CHEEDCBBBC>6.-)*AEGC6CJ;999B;:>>8997566=?>@9::88800++,//0//36IFJIJJJJJJJEIB?@A?HJFCB=>93'..13(((',++0.,)'%&&**-'&*/1,,,.=9622755*+-.12DDHJGJJHFFJJGJJJ?==>JJJJJJJJGECEJJJJ?@>>BBDJDHJIJJJJEGEGJHJJFDACHFIFEEJGEEFHBBFH<=<JHHFJCAAAHGG@AA@BDCDDFJ@GBBB@65/-)/448:;<+++-BDGJGHGD4200---455;HGFJGJJJJJGHAC3333A;;<FJHHHJDEGAAGGH4434B7788,,*)++@HEFHGGJJD@<=JBCCCJIJHJJGIEJJJHFFJJJIJEGJ@???J<;;=HJCGDIHJFDJJJGJJGHHJJHHJIHJHJJABBABBFCEGJJ@???J@??@87643,+++445/*7?CEFAAAA3221////>ACDGGJEJGIGAAA>;::<:<::JFJGJFJJJIHJECB=<<:CCCA:<AGEIIFFFGJJGJHID@CC6623766322144341/.,,,-.09;>?<<<=FCHCEJ@=66679:@?AA=>?IJFJFHJJJJEGEIDD@9:?:CDCFEH@@@@FIFJGIHJFDGHJFJEDEDFJJJAA@AHF;;;;FDDA:77A;&&&('&&
@Glass_T7V_8_D3_12_5_31
CTGGTGAAAGTGAAAAGATGCTGAAGATGAGTTCGGTACAGAGTGGGTTACATCGAACTGGATCTCAACAGCGGTAAGATCCTTGAGAGTTTTCGCCCCGAAGAACGTTTTCCAATGATGAGCACTTTTAAAGTTCTGCTATGTGGCGCGGTATTTGTATCCGGTATTTAACGCGGCAAAGACAACTCAGTGGCAGACACTATTCTCGGATACGACTTGGTTGAGTACTCACCAGTCACAGAAAAGCATCTTACGGATGGCATGACAGTAGAATTATGCAGTGCTGCCATAACCATCAGTGATTGACAGCCAGGCCAACTTACTTCTGACAACAATGGGACCAGAAGGAGCTAACCGCTTTTTTTGCACAACATGGGGATCGTTAACTCGCCTTGATCGTTGGGAACCGGAGCTGAATGAAGCCATACCAAACGACGAGCGTGACACCACGATCCTTAGCAATGGCAACAACGTTGCGCAAACTATCTTAACTGGCGAACTACTTATTCTCAGTTCCGGCAACAATTGATCGACTGGATGGAGGCGGATAAAGTTGCAGGACCACTTATCACTCAGCCCTCCCAACTGCTGGTTTCTGCTGATGATCAGGCTGCCGGTGAGCATGAGTATCGCGGTATCATTGCAGCACTGGAGCAAATGGTAAGCCCTTCCGTATCGTAGTTATCTACAGCGAACAGCGAAGTGCAGGCGACTGTCGATACAAAAACCAAATAGACAGATCGCTCAGATGGGTTCCTCACTGATTAACCTGGTAAATTACCGCCTTTCAGTGAGCTGATACCGCTCGCCGCAGCCGAACAACCAAGCGCAGCGAGTCGGTGAGCGAGGGAGCCTTCATAACGCGAAGTAATCTTTTCGGTTTTAAAGAAAAAGGGCAGGGTGGTGACACCTTGCCCTTTTGCGACTGCAGCGGCCACTTAGTAGGGAGACCAGGAACAAAAAGCGTAGGGAGGCCTTCGATAATTGGACTATCCCCTAAACTTCCAAAGGACCAAAACGAAAAAAGACGCTTTTTGACGCTACGTATTCATTCAGGTTGTTGATATACGGCGCAGCATCTGGAAAACCGAGGCCAAAGAACGTGCGTCTTTGATGCCCAGTTGCGACTCTACCGGCAGGAATTAAAATCAAGTCCGGCGCAGCCGGTTTGTGCCGCTTCCACGCAGTTATCTGCGCCTAAGCCCCCCGCCAGCAGAACGTTGCCAGAAAGCGGTAAAGCCAGTTTGATGGTAAAGATCAAAACGTTGCCCGCTTCCACCCTGGCCGTTGTCTAAAACATATTTATAGACATCCTGAAAACTCGCGGGCGGGCAGGGTTTCACCGACGCTTAATGCTTTCCAGATGGCAACATGTGCTGGCAGAGCTTCACCAGCGTATCGATATACAGCTGTTCTTCATCATGCAGTTGCACTGCCGCCAGCGATAACACCTTAGCTTTGTCCACCACATCGGCAATATCGTGATTGCGGAACACGCCAACATACTGCAACGGTGCCGCAGCCATCACTTCCTGCGCCTGTTCAACGTTGACGCAACGCGGTGATGTCGCAACAAAAATCAACCCACCGTAAATCGCGCCCGCGTAGATAAGCTGCTTGAGCATCTTGCCCACGCGTCAGGCCACATACTTTCTCTCACCCCAGCAACACCCGGCGCACGGCGGCGTGCAAATCGTCATGGGCCATCAACGCCGAACCAATCAGAAAACCGTTAGCGAAGTGGCTTAACTCGCGCACCTGAGCGTAAGTATTGATGCCGGACTCGCTCGATTACCGTCACGTTGTGCCCCAGTTTCGGCGCAAGCTCGCGGGTACGGTTTGGGGAATCAATGAACAGAACGCACAGGATGGCGTTGTTGATGCCAACGACCTTTGCTCCCAATGCAATGGCGCGCCTCCTTGTTCCTCTTCATCGACTTCGGATTAGCACCCCCGTGTCCAACTTCAACAGCAGCGGCTCGCGATATGGTCGTCATCCAGTACTGAAAGCATTCATCAGCGGGCGTCGCCTGGTAATAGCGCGCAGGATCAATCTGGTAAGGGTCGATAATGAAGTCTTTACATAAAATCGGCTGCGGGGCAATTCGCTAAATCGAAAGGAAATTAAAGCTCCCTGAAAATATCTCATCATCAGCACCGAAATTGCCGAAGCGTAATGTTTATAAATGGCGGCAATGCGTGCTCAATCGAAATCATCACGGATCACGCCTTTTGACGGCGACGCTTTCTTGCACTCCAGAATAAACGCCGTGCGCGCACCCTGTAGCGCATCATAAAAATGTCGCGTGCTCGGCTCAACCTCATTCTGAAAACTGGCCAGCGGTTGCTGCTGTTTGCGACTTATACCCAAATCGCCTTGTCTGCGACGATTTTCGCTAAAACAACTGCATCATGGCGTTGTTGTGTGACTCTAGTATTTAGTTCTCGTTTCTTTCTTCTTCCAACGAGAGAAAAACGAGGAACTAAGCGCGCCACTCGATCAACGAAACGAAAAAAGACACTCGAAAACATATCTTTATGAAAATTGGTGAGAAGATCACGCACAGGTGATTAGGACCAAAACGAAAAAAGGCCCCCCTTTCGGGAGGCCTCTTTCTGAAATTCGTGTACCGAGTTATTAGGCCACACGTTCAAGTGCAGCCACAGGATAAATTTGCACTGACCTGGGTGGGATTCGGACTCGACCGCATAGCCTTCAGGAGTGAGTTGTGCAATACCAACCGACAACTTGACCCTGCCAAGCGGCACCAGATTCTTTAGTTACGCAATCCCCTAAGCCAAAGGTGGCACTCAGGGGAAGCGCAAACTGCCCTGCAACGGGAGCATTAGCTCATCGCTACTTTGACCCATCTAGTATTTCTCCTCTTTCTCTAGTAAAGTGTTTAGTTCCCTCTTTGCGTCCTTCATAGCTTAATGCAAAAGTTCTCTAGTAGCTAGCATAGTCCCTAGGACTGAGCTAGCTGTCAACTCTAGAAGCGGCCGCGAATTCCAGAAATCATCCTTAGCGAAAGCTAACTTTTATCTCTGAAATTCTGCCTCGTGATACGCCTATTTTTATCAACAGATTCATGAATAATAATAGTTTCTTCAACGTCAGGTGGCACCATGGAATCAACTGGATGGACATAAGTTGCAGGACCACTTCTGCGCTCAGCCTCCGGCTCCGCTGTTTACCTGCTGATAAATCTGGAGCCGGTGAGCGTGGGTCTCGCGGTATCATTGCAGCGCACTCCAAGCCATAGGTAAGCCCTCCCGTATCGTAGTTATCTACACAACAGGAAGTGGCGAACTTATGGATCAACGAAATCAACAGAATCGCTGAGATAGGTGCCTCACTGATTAAGCATTGGTAACTGTCCAGACCAAGTTTACTCATATATCTGTTAGATTGAATAAAACTTCATTTTTAATTTAAAAGGAATCTAGGTGAAGATCCTTTTTGATAAATACCGTCTGACCAAAATCCCTTAACGTGAGTTTTCGTTCCACTGAGCGTCCAACCCCTTGAATCAGATGATCTTCTGGACATTCGTGTGCGTAATCTATTGCTATTGAAAACAAAAAAACCGCCTTGCAGGGCGGTTTTTTAAAGGTATCTGAGCTGCCAAACTATTTGAACCGAGGTAACTGGCTTGGAGGAGCGCAGTCACCAAAACTTGTCCTTTTCAGTTTAGCCTTAACCGGCGCATGACTTCAAGACTAACTCCTCTAAATCAATTACCAGTGGCTGCTGCCAGTGGTGCTTTTGCATGTCTTCCGGGTTGGACTCAAGACGATAGTTACCGGATAAGGCGCAGCAGTCGACTGAACAGAGGAGTTCGTGCATACAGTCCAGCTTGGAGCGAACTGCCTACCGGAACTGAGGTGTAGGGCGTTGGAATGAGACGAACGCGGCCATAACAGCGGAATGACACCGGTAAACCGAAAGGCAGGAACAGGAGAGCGCACGAGGGAGCCGCAAGGGGGAAACGCCTGAATCTTATAGTCCTGTCGGGTTTCGCCACCACTGATTTGAGCGTCAGATTTCGTGATGCTTGTCGGGGACGAGCCTATGGAAAAACAGCTTTGCCGCGGCCCTCTCACTTCCCTGTTAAGTATCTTTGGCATCTTCCGGGAAATTACCGCCCCGTTCGTAAGCCATTTCCGCTCGCCGCAGATCAAACGACCAAGCGTAGCGAGTCAGCAGTGAGCAAGGAAGCGGAATATATCCTGTATCACATCTCTGTAGACACACACAGTAACTTCCCTGCACATGAAGCACTTCACTGACACCCTCATCAGTGCCAACATAGTAAGCCAGTATACACTCCGCTAGCGCTGAGGTCTGCCTCGTGAAGAAGGTGTTGCTGACTCATACCAGGCCTGAATCGCCCCATCATCCAGCCAGAAAGTGAGGGACCACGGTTGATGAGAGCTCTTGTAGGTGGACCAGTTCGTCATCTTGGCTTCTTGCCCACGGAACAGTCGTTTATTCAGGGAAGTACGTGCAATCTAAATACATTCAAATATGTATCCGCTCATGAGACAATAACCCTGATAAATGCTTCAATAATATTGAAAAAGGAAGAGTATGAGTATTCAACATTTCCATGACCCTCCCTTTTTTGCGGCATTCTGCCTTCCTGTTTTTGCTAA
+
DE>@AAFE;A;(((,.-/-+,---,,+-'%%%(**++,))(((0.//1@GC::7----221113321556CC;<;+))+118773334410..--.23/.//33442222?;;477:AA6339:878BDCDFHJJJJHJJFIHGCB>AC////72+&&%$''&(&%)('&''&&%&'*,(+*%$#%%%$%%$')%''%&(,---.53,,///)'%%))*446A@@@C????DB?BA:77433:<<974445=>IA@DCIJJIJBCD332/+)(&&&'&&--,,,327@:<::<;22%%%..,+'$$%%&%%$$$'5.56BEDIFJHJFGJ)))&&&%'&+&'0210.-2+''(,.0*,,,10==;778;88:1/**)+++(&%$$%'.,,022-&(+''(*'--8...,,,201'''=>@FFJJJFJJIJHHI+++****77001166&&%%%$&%%#$'''),/*&%%%()*.0.1443002:4)'%&*,7:99FB??9:::F=*'&%'%%&%%(,+4>BBB5443)''''''15578DJFFJFFGJJJJFDDC8=1164331)))&&&%&%%&&&()*)))&&%%##$$$$*6&&&&=+++&'&%&%%%'&%%',22324))'%&&'''(558BAEHJJEGJFFC<<;('%%&&&/0269=<=>>;6/-,(-=CJIF:999//--,,,+)&&$%##$%%&%%$$$$$$%$$%%%$##$&'&&())'((++-''''*1111222(&&&)'&&&&%&%6687.---./+,-.4<BFEEJFFHEEIEGJ/...7788CB@@BDC---,+,,231333,**/33362111789:<;<<<4,++(((*))()'(&&&&(&&18<EFDFFFGFJGFFGEEJF>>>ADG=;;>E?DCGGHIHFJGDD>==))))222+&&)()*('')))()**,,-+**)(''&$$%%').=;:;;53-')$%%'***$#'$$',.20++13(&&'(**+()&&...368==??E;851122:@EFCD10068(((,11/.030000444(&$$$%$%&'''(%(%$##$%%(*))(+++/,--,0++**.,,*+48?A>>><5211/0/.(.-,'&'%&((7:><=BA<<84)***1-,+,.---,''')*52++222466987542///132446:;;C@F@>;10/../0*+:=CHJJJEDDDGFFBC99//5;><8?B9885445:<=:22256,,*))/.%##$#$$$%'&*('+(**$%%$%$$%%$%)*@=68:2221&&&)34&((('4;7<553-))'''-23//'')((1&$$&&&&'&),,-212--0367:CEHFFFFJJGEBBDJEFJFJJGEJEJJIJJEG?JEGDGG=<=?JCD??@7771'''&'*%&&&%())*347999DA?@66BFIJH?@?41,'''/DHCDEED::::JJ7666?@;<<<JJGGHDJ8BA?>JCJEGACBCHHJ8777FFHFHJEC>@@@IH@@AAF8666:799CJGHJJIJJJJFJIFEDA>98;777==>>HJDHJCAA@FF?4???:;;7887:77A>>;;<9;;895111>@>@?A--.<<<>JGEEIGA9994//++,,0001)('&&+::CA771)*++:<=?JBJFE>B@FJJJGJJIJ??7855650,,++-0568?@DB===?GDFJEHGEFH>>>>HHHJHGJEEHC4323?>>DJF<<<:==<?@8899GCCBDFJHIJJJGGJIJGJJHHJIGGJB=4,+-43499@?DF=<<::<BABBDEDHGGCA?2.-'''').5(''.8<?<FDJEJFHJGFGECD@844?698887((((((*37<??<:3333//-.22*'%$%&%%%%&''''&&&&''*'('%$%.146;8;=@JJCBC@ABFHFJEJI9>I<<<<F00007754+*('%&%''''&'%'%''&'$$$$()'&&&*+((++-.-+1&&&()*&'&&'$#$'&%%$%'$$$%$$$$&(((%&&'&&&?@CD??>>A?<<===;*))'+--/--))**'''&'(5999,***+++10/'')(/.(%%%;<=@?A995643452110768...=95<BDCGJHIF7777D>33233''&&&%%&%$$&''$$*(+))00/-.,/--)*67:;?CEJ=0*)'')(**)*,*,0//68@DH>>?>FFFIEGJHEA@??@B:876<@>:99444((()./0--+*)''(*+-,-'((((.,/;;<<??CFFJJIJJFDDFBJJGIFDCDJHJJEGFEFEJECCDCC????B5;9886A=9CDDGHGDDF200.-.013--,,,,-443,*(()('''7778>?AD@??@FIJBBHA::96777:7767<:9953=5(&'&%%&(125;<JHECDEFFEGJJFJJGJIEEFGD?@@/..33*(()(('''%&$%&&''&%((*//99:99:.----@CCAB?/<9799AAB;.(B@=DE;IFEJ7997461.-('(./058;?==><;:;840010*))*.,*&&&,3*)).81*)*+*///...09325.../1/**&&'(**)%%%$$$%&%&%#%&)++.0011+**())))9;9@BHD...1JA;:546>AF668=5555DJDGAA<31:456--..0**+)((),+,58<@DGGEJJIJJHDEEHJFIJJGJJGGJHD99??EBCDCGHJIJGE:5))*++/000333-,,-.12>=?BCJCFHHJEEJJ@>>>>@B930/-'/01879895.-,../1'(((7..>IFJHJFEFGD@>>?C://./,&22,$%%&&,0446;<EJ7B++AEJBAABJE?833333889=67*)(()2367FFGC@A@AJF?764576)))(((,((4448;3337<001>?AA9875775788D@AACAED@BEE><<IJHHEDJCBA::@=?<1>;;7/EDE@>>D96654341-,&&*)()67./2211,,,,,884344544436AB1**12;1+,,=;;<<=F1000/-,,48>DGDFHJBA??BA<85++&&('&&'&'3+'(,+,543-+&$#%'//,++++,06=?BB>B@@BACAA?@BDA>>>>IEGJJJ?=-&%%')'&%$%')))(&&&%&&%)(')()**+*++??<<=>=>>9:9:<///6;73334,,,,*&%%)*))(+.(())?@>C:?>>8D?@999.(((),,-*868))(+,,../03''''=<<;3222.,,'(()+&%$$$%)))(())))))111<:84,,,))((('(()*('&&$%%%%%%&()))+,-8;<A8FJJGHF<;;;AHAA<<=<%%%%''')')('&('%$%%$&&&**&%%&(()+5(&&()))*-55569<<?@><;<3333975659840>@BCFJ?DAAIGIEA;0..467>BCBEE;322288965)&&&&&/,,,+*(%$'-311.,,,6<IJIGDEIFDDE>52/&&))),,-940.,,1)343;35../-+(&&%''''-79>DJJEGFDJJCBF>>756555;5114:@--,'(('''/&%%&*6682&(-.'%%%'()((+*')')))(''&%&&(&&%&((+(&$$%'39211117BCB5//5DDDCA++++F?@>?G@?21../274'&',//''')'''('$$%&-0.-++--2331A8BBGGEDC@==@BFGCAFBB>999JEHJEFDDJIFABA=IEC@GEEF?>>@B@A?@C0.0888==98870//00/6444JC@ACGJI><78@AA*(((.4446=ABJAD@AGAD?4<12444744;<:33369)(('),/1:?44447:9;;><;<=7777>EF4FFD@=;<A>?(''%%%'+&'./377,+(()(,('%&''*1144=??<=>>>?A:8889::<?JFEJJDAB2JIACC8557//=&&&4&6<0(&)5),***34113;A??AAA?@A?88863-21344988-9@DFIFA(''<=GA=<<<GEJJGJJFFD@B@@:::D;8510))(&',/BJJ@><//,,(%&&&''&+./20111/001.157955:664)++,..,*)*+->ACBDDHJGIJDEJJGJJJFC2*)*'%$$$#$%(*145<FDJ?>'''(:;5898:/.//B>98?DBFDHJJEJFC?;9?887795+**%('()%$#$'.654('(('44:HA@A611/./235559:=4;;2('&%%%)(('&')1...0)((',1'''*-++*(&%%(%&(+,----9;9:0001311*()(**+11+(&))*)))411012***+&&%%%$$$$%&(*(&%#$'(*--/0>??=<<AFFFFGICDD=77==?=>E???A<<.....?FHGEJEFEICC??B?HHBA@<==41--,....//2001BHJJIHJJJJC9993349//7332'''&'=;>?>?0001@99889<=?=<:,*((,<?:8782.++)+&&&')+,('&&''*'&'%%$##$%(&&**++,/-,,,,'''%%$%(')*)*+(&+('))+-,*%&'(''&&%%&'*.1)(&'**333337877:?D>5442///06744//=><BB===<=>>@CDFAA@BDC,,,'''+))**933:DCEB?><89DJFGECJFDDFDEECA??6645EDBAA?@;&&%&'')()*?<BBCDFJE=;;443&+)),-99<=A=51134<9,)
@Glass_T7V_8_D3_12_5_32
TCACGGACTACACCTTTGACGGCGACGCTTTCTTGCACTCGCGAATAAACGCCGTGCGCGCACCCTGTAGCGCATCATAAAAATGCGCGTGCTCGGCTGAACCTCATTCTGAAAACTGGCCAGCGGTTGCTGCTGTTTGCGGGCTTCTACCCAAATCGCCTTGTCTGCGACGATTTTCGCTAAAACGGTTTGCATCATCTAGTAGTCCTGTGTGACTCTAGTATTTAGTTTCTCGTTTCTTCTTCCAACGAGAGAAAACGAGGAACTGAGCGCCGCCACTCGATCAACCAAAAAAACGAAAAAAGACGCTCGAAAGCGTCTCTTTTCTGGAATTTGGTACCGAGGTCCGCACAGGTGGATGCGGACCAAAACGAAAAAAGGCCCCCCTTTCCGGAGGCCTATGGAATTTGGTACCGAGTTATTAGGCCACACGTTCAAGTGCAGCCACAGGATAAATTTGCACTGAGCCTGGGTGGGATTCGGACTCGACCGCATAGCCTTCAGGAGTGAGTTTGTGCAATACCAACCGACCACTTGACCCTGCCAAGCGGCACCAGATTTCTTGCGTACGCGATCCCCTAAGCCAAAGGTGGCACTCAGGGGAAGCGCAAACTGCCCTGCAACGGGAGCGTTGGCTTCATCGCTACTTTGACCCATCTAGTATTTCTCCTCTTTCTCTAGTAAAGTGTTTAGTTCCCTCTTTGCGTCCTTCATAGCTTGATCCGAAAAGTTCTCTCATAGCTAGCATAGTCCCTAGGACTGAGCTAGCTGTCAACTCTAAAAGCGGCCGCGAATTCCAGAAATCATCCTTAGCGAAAGCTAAGGATTTTTTTATCTGAAATTCTGCCTCGTGATACGCCTATTTTTATAGGTTAATGTCATGATAATAATGGTTTCTTAGACGTCAGGTGGCACCATGGAATAGACTGGATGGAGGCGGATAAAGTTGCAGGACCACTTCTGCGCTCGGCCCTTCCGGCTGGCTGGTTTATTGCTGATAAATCTGGAGCCGGTGAGCGTGGGTCTCGCGGTATCATTGCAGCACTGGGGCCAGATGGTAAGCCCTCCGTATCGTAGTTATCTCCACGACGGGGAGTCAGGCGACTATGGATGAACGAAATAAACAGATCGCTGAGATAGGTGCCTCACTGATTAAGCATTGGTAACTGTCAGACCAAGTTTACTCATATATACTTTAGATTGATTTAAAACTTCATTTTTAATTTAAAAGGATCTAGGTGAATCCTTTTTGATAATCTCATGACCAAAATCCCTTAACGTGAGTTTTCGTTCCACTCAGCGTCAGACCCCTTAATAAGATAATCTTGTCAATCGTTGTGGTTGTACGCGTAATCTCTTGCTCTGAAAACGAAAAAACCGCCTTGCAGGGCGGTTTTTCAAAGTTTATATAGAGCTACCAACTCTTTGAACCGAGGTAACTGGCTTGGAGGAGCGCAGTCACCAAAACTTGTCCTTTCAGTTTAGCCTTAACCGGCGCATGACTTCAAGACTAACTCCTCTAAATCAATTACCAGTGGCTGCTGCCAGTGGTGCTTTTGCATGTCTACTCCAGTAGATCAAGACGATAGTTACCGGATAAGGCGCAGCGGTCGGACTGAACGGGGGGTTCGTGCATACAGTTCAGCTTGGAGCGAACTGCCTACCCGGAACTGAGTGTCAGGCGTGGAATGAGACAAACGCAGCTAACAGCGGAATGACACCGGTAAACCGAAAGGCAGGAACAGGAGGCGCAGAGGGAGCCGGGGGAAACGCCTGGTATCTTTATAGTCCTGTCGGGTTTCGCCACCACTGATTTGAGCGTCAGATTTCGTGATGCTTGTCGGGGGGCGGAGCCTATGGAAAAACGGCTTTGCCGCGGCCCTCTCACTTCCCTGTTAAGTATCTTCCTGGCATCTTCAGGAAATGTCCCGCCCCGTTCGTAAGCCATTTCCGCTGCACCACCAATGAAACGACCGAGCGTAGCGAGTGAGTGAGCGAGGAAGCGGAAAATATCCTGTATCACGTACTTCTGCTGACGCACCGGTGCAGCCTTTTTCTCCTGCCACATGAAGCACTTCACTGACACCCTCATCAGTGCCAACATAGTAAGCCAGTATACACTCCGCTAGCGCTGAGGTCTGCCTCGTGAAGAAGGTGTTGCTGACTCATACCAGGCCTGAATCGCCCCCATCATCCAGCCAGAAAGTGAGGGAGCCACGGTTGATGAGAGCTTTGTTGTAGGTGGACCAGTTGGTGATTTTGAACTTTTGCTTTGCCACGGAACGGTCTGCGTTGTCGGGAAGATGCGTGATCTAAATACATTCAAATATGTATCCGCTCATGAGACAATAACCCTGATAAATGCTTCAATGACAGCTGTTTTTGAAAAAGGAAGAGTATGAGTATTCAACCTTCCGTGTCGCCCTTATTCCCTTTTTGCGGCATTTTGCCTTCCTGTTTTTGCTCACCCAGAAACGCTGGTGAAAGTAAAAGATGCTGAAGATCAGTTGGGTGAACGAGTGGGTTACGTGAACTGAATATGAACAGCGGTAAGATCCTTGAGAGTTTTCGCCCCGAAGAACGTTTTCCAATGATGAGCACTTTTAAAGTTCTGCTATGTGGCGCGGTATTATCCCGTATTGACGCCGGCAAGAGCAACTCGGTCACCGCATCATTCTCTCAGAATGACTTGGTTGAGTACTCGCCGGTCACAGAAAAGCATCTTACGGATGGCATGACAGTCATTCTGCAGTGCTGCCATAACCATGAGTGATAACACTGCGGCCAACTTACTTCTGACAACGATCGGAGGACCGAAGGAGCTAACCGCTTTTTTGCACAACATCGGGGATGGTGCGGAACTCGCCTTGACGTTGGGAACCGGAGCTGAATGAAGCCATACCAAACGACGAGCGTGACACCACGATGCCTGTCGCGATGGCAACAACGTTGCGCAAACTATTAACTGGCGAACTACTTCTTCTAGCTCCCCCGGCAACAATTAATAGACTGGATGAGAGCGGGTTAAAGTTGCCAGGACCACTTCTGCGCTCGGCCCTTCCGGCTGGCTGGTTTATTGCTGATAAATCTGGAGCCGGTGAGCGTGGGTCTCGCGGTATCATTGCAGCACTGGGGCCAGATGGTAAGCCCTCCCGTATGGTCGTTATCTACACGACGGGGAGTCAGGCAACTATGGATGAACGAAATAGACAGATCGCTGAGATAGGTGCCTCACTGATTAAGCATTGGTAAATTACCGCCTTTGAGTGAGCTGATACCGCTCGCCGCAGCCGAACGACCGAGCGCAGCGAGTCGTGAGCGAGGAAGCCTGCATAACGCGAAGTAATCTTTTCGGTTTTAAAGAAAAAGGGGGAGAGGGTGTGACACCTTGCCCTTTTTTGCCGGACTGCAGCGGCCGCTACTAGTAGGGAGACCAGAAACAAAAAGTTTAGCAGGAAGCTCAATAATTGGACTATCCCCTAAACTTCAAAGGACCAAAACGAAAAAAGACGCTTTTCAGCAGCGTCTTGTGCGTCTTTGGTACCGAGTTATTAATATGCGCGCAGCGTCTGGAAACCGAAGCAGAAGATAGTCTTTGATGCCAGTTGGTTTCTACAGCAGATTAAAATCAAGTCCGGCGCAGCCGGTTTGTGCCGCTTTCACGCAGTTATCTGCGCCTGAGCCCCGCCAGCAGAACGTTGCCAAGCGATTGACCATTTAATAGTGACCAGTCAAAACGTTCCGCTTCCACCCTGGCCGTTGTCTAAAACATATTTATCAACGTGCTGAAACTCAGGGCGGGCAGGGTTTCACCGACGCTTAATGCTTTCCCAGATGGCAACATGTGCTGGCAGAGCTTCACGCAGCGTATCGATATACAGCTGTTCTTCATTACCATGCAGTTGCACTGCCGCCAGCGATAACACCTTCAGCTTTGTCCACCACATCGGCAATATCGTGATTGCGGAACACGCCCAACGTACTGAACAATACGCAGCCATCACTCCTTGCGCCTGTTCAACGTTGACGCAACGCGGTGATGTCGCAACAAAAATCAACCCACCGTAAATCGCGCGCATCATAAGCTGCTTTAGCATCTTGCCCACGCGTCAGGCCACATACTTTATTCTCGCCCGGCAACACCCGGCGCACGGCGGCGTGCAAATCAGGCCGTGGGGATCAACGCCGAACCAATCAGAAAACCGTTAGCGAAGTGGCTTAACTCGCGCACCTGAGCGTAAGTATTGATGCCGGATTCGCTGATTACCGTCACGTTGTGCCCCAGTTTCGGCGCAAGCTCGCGGGTACGGTTGAGATCAATCGACAAATCACGCAGATCGCGGTTGTTGATGCCAACGACCTTTGCTCCCAATGCAATGGCGCGCTCCTGTTCCTCTTCATTACTGACTTCGGTCAGCACCCCCCATCTCCAGACTGTGAGCGACGGCGGCAAGCTGGCGATATTGGTCGTCATCCAGTACTGAAAGCATTAATAAGCAGGCATCGGCCTGGTAATAGCGCCGCAGATAGATCTGGTAAGGGTCGATAATGAAGTCTTTACATAAAATCGGCTGCGGGGCGATTTGACGATGGGGAGGAAATTAAAGCTCCCTGAAAATATTTCTCATCAGTCAGCACCGAAATTGCCGAAGCGTAATGTTTATAAATGGCGGCAATGCGTGCTG
+
**22'&&%')))*236A;FEFIJIHGIJJJF>FDBF7775))../??BDJIJHJJJJHE@A>==>FD8--72332323236<782(((33CFIJJJGGJFJJFGJJJJIJJJJJJFHFJHJJFJDBDDJHFJJEI<:JEJ>=CCJDCBBEIDAACHJFDHFJDIHJJJGIFDIEJJJJEHJEFJGIGDDHHHJJJGHJHHHFEHJJIIIJJJGJJEJJJ::::CFFC<;975A==A@@;>7*275:@??<A=94=4222-*)***)*%%&'))*(-10,,,++-('''))+*),.+)(()+CC>=>BCCHEEHIHJJEDIDFEA?='''(4:////=EBCBBEJJJIECBCCHEJJIIFHHDEGCHIIIJJIAAAFJFGDBA>>=B@?9.)(''(((((.&&%%&'%(+'((%%%%$$%'$$%%+-611100;;90//1:??@ABEIIA?@@JGJJJJJFIHGGGDEDA@7788%%%%'+%$&*0357DJGFGJGEDCCCA9899BDFA>8=<8-2./>>>=??=@??7765--,.4;JH?9FJHIJGHJDFEDHAA@?@::??=DFGFJJHDCDDJJJD988:@>DDFJHJHJGHEFJJGJJJJJIJJ8888I9:876:ADFIDJEHJFFJFIFEHFJJJJJJHIJJGJIIJJCBC=<78991000FGHEA>384BHG=<=>JJJFEDF<:01;)DE?FCE@8JJJGJDE1//0-*+,,777><55CH>;;21-,''(((45211/0,,,-0>>:333DIDCBCGJIFFJCC==?@430-./04444:888<<FE;:676557855554<46===ACGFDC<<=<?>;877?<=888:HJJJIJJIIDGIHIHJGJJHIJJJHJJJJJIFEHJJIJJJ9888:FEDDEIJJJGJIIJJ>@@AAJCCDCD7776?:87::::DC?@A@JFEDJJIGGEFEEB??<;;@6644?BHFJEJGIGJJFFFGHGJJHJHJJGJGJJGHJJJJJJJGJJFH===9;:9:E>?BFEDDIJBA@BHEIFFD@?8440112C9888BIIHJ@@A777JIE;::<CCFECDDCCE66(89</..'&&')+('%%%&'(/9:<E>770/../****++**/041//2((--)),,1689:?>@@@BACEFIFHCGFJJJJJJJIJHIHHGJBEBBCABBDB@??ACCGGGIGJJJIDIIFCCCEHGGIFJEGJEJJGEEEJIIG@?@?BIJJJHHJJDEBB43321-)**+-++*,*124A>@AAAA@GBBGJHFJJJIIHJJJGJ>?JIJJFIGFJJEBCDEI>GG.---BCDEIJJGFCB80:JHGCAG99978845----(&&')*%%'(&&'&%&&&)589<;;@?CGHJFCFGJHDJJJJJJJGFGJFIIJIIFIE<;;;;4?,('''%%&&%%&%&''13..-,)()+,10+>IEIJJJGJJJGJ><;:;:BBBBCHFDBAADEJHFFJJJJHIHHBA@B@;964663:;>@<.=EJIIJ@@@@IHGEJEJJIJJIFHDJIIHA?AFIHEEEDJJDDBEEFIJJJHFJJIGJFF@C>54373+***0/)(%$%%&&&&%&%&&&3469:;@>>>=632/6EFJHIIJGJJJJIJIHJGGJIJIHECCHIFIGCABBBD....557/---D@?99:HJFEDFHHIIJGIHJFJJJEJGFDEFHBB@DDFJJHIJE<999<0/.,(($%###$%%&&'.368=??GDBCBBGJJJIJJIJJJJHEEFHB77531,)*-'$&'1/1/./,&)HJJIJEEFDHHGFHC><<=>?67767556=<<9=DDC@@A@GFGJIEEGFDCDBGJJIJJJFIGHIDBAC===>?@10009JGJJDFEA@F44'&&&*032335B;;;;GBC;@B@>=A?>,,,,BAIB?98531200/1:5???DCCDEE9.,-.-/1.((((-)98645=;726+,9:;-,,,31)./**(('&&%$&$%''/)))(****+<AAADDDCD+++,,11545489C>;41*/,))*,--510..---()+*++,111>>ABJHJHJJHJJJHEFE@754><=99:EDE88881112;;:/../49:HFGEDEJJJJEHIFHJIGHI<<11114GIGGIJEECFA@B=<6<>A@CFIGJGFJEHFFGJGHGIJJIJJIJJGJIIEJHJJJJIJGJJJDDHAEJEFJCA++++=:877CDED9CCDFFHFJJJJJCJHGGJGHJJJGGIJJJJJJJIGGJJJJIJJGGJJGIIHGJJJJJHJJJJJJJGFHJEGGE?DJJJJJJH99JHGGGDHHJGJGHJJJFJJHJJEGGFAA?>AAA==JJFJJJIHJJJJJJHIJJJJGEF8)((((((:;>AGFJJJGJJIGHJFJD?+&&&&'(&'&%'&&&'*),,.=GEGIJJGJGCC5444543)''&&%&(/*+8A?433374.))()??<?@=44348>;;;DCGJGD>??J=<<>?><=6662501=@FGHHHHJHJJIJJJIHJJHFGJGJJJGIJJB<;;==<<>+(%%%'++059;D;7&&%%&'0/(((((&&)++,.>A@AA>?@<C@A::FIIJHJJ@?@?B::EDFHJFFEJJJJJIJGJJJIHHJBBBBIJC;<=?6*)''))-5:;<7;<;FJJHFCB>>:4>@BDCCE>?7)@?H@?DDDDCABB@DCB)(()940(%$%$&&))(08?@AAADGGJJJJJFJJJ?4(()((()9:99<?EFJC775242679FEC5534333.--(%##$%&(,,,.253397>GIIGIHFGFEHHJJJFHFFEJIJFG9889JHCA=1:==E;;;<???A?>954344@@DIGGHHEJIJIJJJJJFG><772224;/--/D@3,,,/**229221/223900*(,--/14829:BCFDEEECGHFJHHIIJHJJIJJJJJJHJJJIJCFE1111JJJGJJHIFA'&&&**+/////5699;:289:::::EABABEFIHJI@@?>A@??:)(((('(-1+,+*11E>GIE@>>??=?=2222>:761.+,,-)'%%%$%&%$$$&'&&))...4346AEFDCHE???D=DJ>HJJJJJFJJJJJJJJGJGJJJJJJ?>??FIJJJJFEDE<<;<JJGJFIJJJFJJJGJIJIJJJJJJIJFFHJIJIIJJIGJJG@>>=4+'''(),,-'&''''';<9988?C:::8888;))*-+-.8;;<====JJJHJJH;:G=?<<=95522AAECGFFJFJJHJG?@??IJJJJJGJJJGJEDHIJJGJGJEA;;:;A7,,,-.444@IDHDEFFJJE>>JHJJJEHJFGJJJEJIEEJAB=?AA1//1=CA@@@>>=DBJ=;:<6677IEEGDEEJIJEDC<=6@EFAA?IJIGHJHDAA?@3;55331,*++-(&%&&&&&%&),.566/,/5222278:=<=;;<EJFCCCDFGG,,,,,,,55112*))*+)&&&**+(((%###$'&&$%'**9;BFAJFJJJHFJGJJJG>:96576:@BFJCDB988B=2224><<;95)())11*)'&(*+'&&'*&'%##$&''',998;>3666>@BDGHFHF@@=9253--''&'%$$%(%$$$*)%$$$'%&''&&%$%'&&'&&)(++.)(((,)+''((('(()*0245666655559:BDEDDFC<<<=9122,++,0+)&((?EHEJJFJJJEJBDAA))),,;C?CB@??>DHIGEDF>B@;ABJGCEEIJFJJHJGHIJJHJJJJJJDFCCDFJE@?:(((883.././,1))3D?>?<<,+++CGJ?@@?ADAIJJHJJJJJIGGJJGE,%%&(0@<@G@@A@DE?>::9222398812BJB?7215.(BD==HJGJEEFJH?<<;<AJJGCABCDGJGJHJFJJJJFHJIFEGJJJJJJGG112-@A@?A@BIIJGGIFGJJJEFIG@@@?A>=?CCDC3334>4000IJJJGJJHFJJFED<::9333431.-,*)))*2246811''''&''&)&&''##%%%%&(&&%&*+++*(((%&20++BCGJJJJJHJJJGJJIJJJGJJIJFJJJJJJB@@@?@@@JJGGJJHFEJJIHEJJIJDE>991+&&%%&('3348=ABBCC?EFJDGJJJIJJHJJIFCDCAIJI=779?+))@?DG<:2((((*)))>?>G5333?JJJJDDEBEDDJEI?<9:30/0)+))/0-)%$%*,-'&&'-.7>.,,,JIJJJJJJJJJHHJFJGJGJGJJJ888:4466BFEHE//0IJJIJJIHJJJGHJJIGJJJJJJJEGJJJ?=HJHJJJJJJHJGJJDF;333<?==BJJJGJFJGJJFJJHIH0001/-,-101003666:6667JJGEA@DJJEJDEIGGIJBGFEJHDHDFJDFDJE?5555FEIHFEFIHJFIGJJJJIJIIHFJJFJGH@HJJFGGJJJED@>?@B?>?7776=>?<>;<>?>BCHBHJFJJJJJJIJJIHJIGFHJIIFJJIJJGJIJJJJHJGJIJJEFHFFIGJHFJJJJJHJJJJJJJJIJJFEFFJGGJ><;--,*,,*-,,1-,,.0299:JJIJHJJJECCCHJJJJJFDE@555;<DBEGJ,***3;/,,,A@54438(%$$%*)--GC>=====;222311.+=;CHEA@@>9930@@DFJJIJJJGJIDIFGFHEEDCDCGIJJJJJJIJJJHFEHFHJJJFJDDCHEAA:9111+
@Glass_T7V_8_D3_12_5_33
CGCCAGTCACTTGCGCAGATAACTGCGTGGAAGCGGCACAAACCGGCTGCGCCGGACTTGATTTTAATTCTGCTGTAGAGTCGCAACCGGGCATCAAAGACGCACGTCTTTTGGCCTCGGTTTTCCAGACGCTGCGCGCATATTAATAACTCGGTACCAAAGACGAACAATAAGACGCTGAAAAGCGTCTTTTTCGTTTTGGTCCTGTTGAAGTTTAGGGGATAGTCCAATTATTGAAGGCCTCCCTAACGGGGGGCCTTTTTTTGTTTCCTGGTCTCCCTACTAGTAGCGGCCGCTGCAGTCCGGCAAAAAAGGCAAGGTGTCACCACCCTGCCCTTTTTTCTTTAAAACCGAAAAGATTACTTCGCGTTATGCAGGCTTCCTCGCTCACTGACTCGCTGCGCTCAGGTCGTTCGGCTGCGGCGAGCGGTATCGCTTCACTCAAAGGCGGTAATTTACCAATGCTTAATCAGTGAGGCACCTATCTCAGCGATCTGTCTATTTCGTTCATCCATAGTTGCCTGACTCCGCGTCGTGTAGATAACTACGATACCGGGAGGGCTTACCATCTGGCCCCAGTGCTGCAATGATACCGCGAGACCCACGCTCACCGGCTCCAGATTTATCAGCAATAAACCAGCCAGCCGGAAGGCCAGGCCAGAAGTGGTCCTGCAACTTTATCCGCCTCCATCCAGTCTATTAATTGTTGCCGGGAAGCTAGAGTAAGTAGTTCGCCAGTTAATAGTTTGCGCGACGTTGTTGCCATTGCTACAGGCATCGTGGTGTCACGCTCGTCGTTTGGTATGGCTTCATTCAGCTCCGGTTCCCAACGATCAAGGCGAGTTACATAAATCCCCATGTTGTGCAAAAAAGCGGTTAGCTCCTTCGGTCCTCCGATCGTTGTCAGAAGTAAGTTGGCCGCAGTGTTATCACTCATGGTTATGGCAGCACTGCATAATTCTCTTACTGTCATGCCATCCGTAAGATGCTTTTCTGTGACTGGTGAGTACTCAACCAAGTCATTCTGAGAATAGTGTATGCGGCGACCGAGTTGCTCTTGCCCGGCGTCAATACGGGATAATACCGCGCCACATAGCAGAACTTTAAAAGTGCTCATCATTGGAAAACGTTCTTCGGGGCGAAAACTCTCGATCTGCACTGTGATCCAGTTCGATGTAACCCACTCGTGCACCCAACTGATCTTCAGCATCTTTTACTTTCACCAGCGTTTCTGGGTAAGCAAAACAGGAAGGCAAAATGCCGCGAATAAGGGCGACACGGAAATGTTGAATCTGCATACTCTTCCTTTTTCAATATTATTGAAGCATTTATCAGGGTTATTGTCTCATAGACGGATACATATTTGAATGTATTTAGATCACGCATCTTCCCGACAACGCAGACCGTTCCGTGGCAAAGCAAAAGTTCAAAATCACCAACTGGTCCACCTAACAAAGCTCTCATCAACCGTGGCTCCCTCACTTTCTGGCTGGATGATGGGGCGATTCAGGCCTGGTATGAGTCAGCAACACCTTCTTTCACGAGGCAGACCTCAGCGCTAGCGGAGTGTATACTGGCTTACTATGTTGGCACTGATGAGGGTGTCAGTGAAGTGCTTCATGTGGCAGGAGAAAAAAGGCTGCACCGGTGCGTCAGCAGAATATGTGATACAGGATATATTCCGCTTCCTCGCTCACTGACTCGCTACGCTCGGTCGTTCGACTGCGGCGAGCGGAAATGGCTTACGAACGGGGCAAGATCCCTGGAAGATGCCAGGAAGATACTTAACAGGGAAGTGAGAGGGCCGCGGCAAAGCCGTTTTTCCCCATAGGCTCCGCCCCCCTGACAAGCATCACGAAATCTGACGCTCAAATCAGTGGTGGCGAAACCCGACAGGACTATAAAGATACCAGGCGTTTCCCTGGCGGCTCCCTCGTGCGGCTCTCCTGTTCCTGCCTTTCGGTTTACCGGTGTCGATTGCTTCCGCTGTTATGGCCGCGTTTGTCTCATTCCACGCCTGACACTCAGTTCCGGGTAGGCAGTTCGCTGCCAAGCTGGACTGTATGCACGAACCCCCCGTTCAGTCCGACCGCTGCGCCTTATCCGGTAACTATCGTCTTGAGTCCAACCCGGAAAGACATGCAAAAGCACCACTGGCAGCAGCCACTGGTAATTGATTTAGAGGAGTTAGTCTTGAAGTCATGCGCCGGTTAAGGCTAAACTGAAAGGACAAGTTTTGCTGGCATTTCGCTCCTCCAAGCCAGTTACCTCGGTTCAAAGAGTTGGTAGCTCAGAGAACCTTCGAAAAACCGCCCTGCAAGGCGGTTTTTTCGTTTCAGAGCAAGAGATTACGCGCAGACCAAAACGATCTCAAGAAGATCATCTTATTAAGGGGTCTGACGCTCAGTGGAACGAAAACTCACGTTAAGGGATTTTGGTCATAGAATTATCAAAAAGGATCTTCACCTAGATCCTTTTAAATTAAAAATGAAGTTTTAAATCGATCTAAAGTATATATGAGTAAACTTGGTCTGACAGTTACCAATGCTTAATCAGTGAGGCACCTATCTCAGCGATCTGTCTATTTCGTTCATCCATCGTTGCCTGACTCCCCGTCGTGTAGATAACTTTACGATACACGGGAGGGCTTACCATACTGGCCCCAGTGCTGCAATGATACCGCGAGACCCACGCTCACCGGCTCCAGATTTATCAGCAATAAACCAGCCAGCCGGAAGGGCGAGAGCACAGAAGTGGTCCTGCAACTTTATCCGCCTCCATCCAGTCTATTCCATGGTGCCACCTGACGTCTAAGAAACCATTATTATCATGACATTAACCTATAAAAATAGGCGTATCACGAGGCAGAATTTCAGATAAAAAAAATCCTTAGCTTTCGCTAAGGATGATTTATCGGAGTTAGGGCCCGCTTGTAAGAGTGACAGCTAGCTCGAGTCCTAGGGACTATGCTAGCTCTTCAACTTTTGGATCAAGCTATGAAGGACGCAAAGAGGGAACTAAACACTTTACTAGAGAAAGAGGAGAAATACTAGATGGGTCAAAGTAGCGATGAAGCCAACGCTCCCGTTGCAGGGCAGTTTACACTCCCTGAGTGCCACCTTTGGCTTAGGGGATCGCGTACGCAAGAAATCTGGTGCCGCTTGGCAGGGTCAAGTCGTCGGTTGGTATTGCACAAAAACTCACTCCTGAAGGCTATGCGGTCGAGTCCGAATCCCACCCAGGCTCAGTGCAAATTTATCCTGTGGCTGCACTTGAACGTGTGGCCTAATAACTCGGTACCAAATTCCAGAAAAGAGGCCTCCCGAAAGGGGGGCCTTTTTCGTTTTCGTGCCGCATCCACCTGTGCGGACCTCGGTACCAAATTCCAGAAAAGAGACGCTTTCGAGCGTCTTTTTAGTTTTTTGGTCCATCGAGTGGCGCGCTTAGTTCCTCGTTTTCTCTCGTTGGAAGAAGAAGAAACGAGAAACTAAATATAGAGTCACACAGGACTACTAGATGATGCAAACCGTTTTAGCGAAAATCGTCGCAGACAGAGGCGAATCAGTCAAGCCCGCAAACAGCAGCAACCGCTGGCCAGTTTTCAGAATGAGGTTCAGCCGAGCACGCGACATTTTTATGATGCGCTACAGGGTGCGCGCACGGCGTTTATTCTGGAGTACAAAGCGTCGCCGTCAAAAGGCGTGATCCGTGATGATTTCGATCCAGCACGCATTGCCGCCGATATTAAACATTACGCTTCGGCAATTTCGGTGCTGACTGATGAGAAATATTTTCAGGGGAGCTTTAATTTCCTCCCCCATCGTCAGCCAAATCGCCCCGCAGCCGATTTTATGTAAAGACTTCATTATCGACCCTTACCAGATCTCTGTCGCACGCTGTACCCAGGCCGATGCCTGCTTATTAATGCTTTCAGTACTGGATGACGACCAATATCGCCAGCTTGCCGCCAGTCGCTCACAGTCTGGAGATGGGGGTGCTGACCGAAGTGAGTAATGAAGAGGAACAGGAGCGCGCCATTGCATTGGGAGCAAAGGTCGTTGGCATCAACAACCGCGATCTGCGTGATTTGTCGATTGATCTCAACCGTACCCGCGAGCTTGCGCCGAAACTGGGGCACAACGTGACGGTAATCAGCGAATCCGGCATCAATACTTACGCTCAGGTGCGCGAGTTAAGCCACTTCGCTAACGGTTTTCTGATTGGTTCGGCGTTGATGGCCCATGACGATTTGCACGCCGCCGTGCGCCGGGTGTTGCTGGGTGAGAATAAAGTATGTGGCCTGACGCGTGGGCAAGATGCTAAAGCAGCTTATGACGCGGGCGCGATTTACGGTGGGTTGATTTTTGTTGCGACATCACCGCGTTGCGTCAACGTTGAACAGGCGCAGGAAGTGATGGCTGCGGCACCGTTGCAGTATGTTGGCGTGTTCCGCAATCACGATATTGCCGATGTGGTGGACAAAGCTAAGGTGTTATCGCTGGCGGCAGTGCAACTGCATGGTAATGAAGAACAGCTGTATATCGATACGCTGCGTGAAGCTCTGCCAGCACATGTTGCCATCTGGAAAGCATTAAGCGTCGGTGAAACCCTGCCCGCCCGCGAGTTTCAGCACGTTGATAAATATGTTTTAGACAACGGCCAGGGTGGAAGCGGGCAACGTTTTGACTGGTCACTATTAAATGGTCAATCGCTTGGCAACGTTCTG
+
&'&&%$#$$'(('%$(+..//1233333:<DJ:910/*+**/-1111FDCHE?9@==<5-.78=<;;<JHJHEGJJJJFIFC>>>>FDDFC@JJJIJGHIJEFFJDCFAEEDABJEJJDJFGHJGA=?CHEHJGHJFFJGIIJGCJFHGGGJFHDBHJHJJJIJHHJJJGFGJJJE?===HJEJGD>=0//26:301/+*&(((*'%&''.49=?@CCCJIGG@>>?AB@AECBDB?@A?==9.-.=56C@ABJC>;983CBJED?>?9('&$%%=??ADGEDB7666889C?B9999=<?11227.455AA;:6....-/++-;<>@FGGJGJ??@;=>JJ>;<?;FJJJEBBADHJIHJJJHJJFJFHJFFHJDCDDJC??>B@CDBBJJJJIJJJJJHJEA;:/++,=AACJJJHJJJJHJJHJEEBA>:1'''*01BCEJIIJJHJIJGFFJJJJDJJJIJGC.--.JJGIHHJJBABCJJIJEEGG<==<J@?88==<;>?FJGJJJJFJEDDG;999AA<=,,*((((**+4)))'*('(/2//1385)*8<4--,,1.2:9JGGEDDFFGGJHIJIJJJJGIJJGGJJIJHJIHJJJJJJHJJJGJHJJIIIGJJFFBJ33336668==??888:?>=:-+*+,0-.---*&&'.2>BCDHCAAAF>=322430001=A>IFJJJJHJJGJJJJJIJJJJJIJCCBGEJIHB=4445;ABJECBBJHIJGJJJJJIJHJJJJJDF''''55211*,1,,,)**&&%%**7CBBCDJJJJJFJJJFGDFBACDJ@??@I?@@@ECEDJHJJEFDEFJIJFJJEFCBACDBFEIHJEDDA;9(((((''()55@ADGEFEGCCFJJJJFDECFGJFEJD8:5<BIHJI9630387666;-,,,2@BHEGGJJJHJHJJFGFFJIJJJJIJJGIIJJGFJFJJJJGIEFJJJGJJHJJ9999EHEJJJJJJJJJHA0B=9748//98@A1///DDABCBIJJIJJFHHFJJJJJJJIHJGJJGJCB=<?BB???>=85556202001155;;54527@5/B@BB@::::=:@HJHJJJ?<<<CIJJHJGJJJFIFJHJEJB=HGHFIGJJ1001BDCDEFFJJJDGJFJJGEGJGJ?>?EE75++)&$%((&$$$%(.'(19?>>;843433@<=6666CJ<;<=FDFGDFJJJDEDAD?,../34<<;;;;@@A<353/(7677<978,+,-****-&&(+//32>A;;---4421/((%%''),,,.3:888::;@BGJ@>=''&&+-,----..+.7:ACIEFJFEJFIFJJ5555FGJFJJBDB;:<=?DE9C5.--.(''&%%&'(/1933422555752571/.-/..0///..45;:<:@:5GGGHJJHIIHGIJGFHIDEJJHJFGEIFGJJJHJFB@AHJD881-((*78=;;30/.%$%(-.4))('')=ADJE?::;IC=11919:JIJCBEBCFD8>;;@=C999GH>=<=?==>GFFJGJFI>>??E:::@??>ABC@6562,22,---?GJFC>>>?HJJHGGJJHJJJJGJIJJEGJJGJJGJJJDJJJJHJJIJHID=;;;?JIJJJJJGJIJJGHHE@;;FJDCF;>1/,-6ABDJFFBFHEHHHFJJJJIIJJHJGJJJJJJJGJJGCC88<<HJJ>:98857,(&'(1//127ADJJJJHDBADCADC7554<::;E?>>>JHIDC76578645FJJJDFJFJ>;;;+**77+&&)'&/3.>DJJ@?=;;;8?BBJIF@BAFFAECBGEDDEBCAABCBCC?GIIEGFHJJJJHEJ@:::76111><888@B???IJDDI?33301./0001777><=;<---*)))556;=DGDEECJJJJGJJJEHJHDABJHFJGGIHIHFA==?<>@?:999/,,*)+/;=>=:9>A@@?AFFJGGFHEJIJEF4D@CEFHHFAA?7CIDB60//*((,,,.++++244AIEIJIHFGJJJJJIJJHJB@>>?ADJJJHJJIIHJJFJJFGJEEJ:EJEEA@@'&&&'((*,(((311CCJJGFGGJHJJEB3333JJHJJJIHBDEEJIJHIGJJJJEJDDCEAJECFEEFGJIHJJFHJJGEF=<<=5;;<AHJGJJIGGJDJIGJJJJGHJJHJFEJJJIJEJHJJHJJJJJJJJJEHJJIGJJGJJJEDBF@<;8:BG@9999:;>,,8,IAEGFHHJJJHCHGJJJJJJJHGHDF>-&%%'((**+*++3--.>>6498;=EBDFHGEBBDAGB===BJDE:58A2111679:::95772,-//:FJGIIEEGDJJEGJIJHEI<D@AC+***9.--,.7)))889<><=6667A<:BB888FD=;;6622/*)((088836=D;::9;DFJJJJIHJJ@?>>?;;;<<>>899994441233E>BDJAG?:8700/+((%$%(&(',--/8CFBBBJJFD9++++/..16=<<?>>DB<E<?@C988<EBICGJEEA>C('''JDGHJJDB?@::11236IGEEE>?>>HJJJGJJJJGIIIJJFJJJHJJHFJJJJGGEHBA@B?=;;BC7755985--9:CF@?AA>@@@G::('''(+-.----,+354876897*)))&&&&'&&(''*))))/3597-,,,4***+-)())133421669<<997689?B;<;9=ABHCDGJHJFJJEFFCBCDFFFJJJEJFEJHFJHBAA@EBBJFDFB=422/525464.+(('&'))((--7FFJJJGGJJJGGFJJIDEHDEFGJJBJHJIJJJGJJJ=?;<=>@;;:89;<BCG:96678;<<=;DDACBBEHFHJJFJFJJJGFJJIJJJIHJJJJHGJJIGHJJIFEEEJGJJIE@@>778@2//JJJJJIGHJHCDJDI@<AADHFFJGC6553811'&&&--.&&%'())'()/6999=>CD>?HIJIIECBD9/--08:;(&&(,2015BEJ<66621*()-.48:8-.-18;=>GJFEIJFGJJGEE??@FIGEJJJJGJJJFBA@@J@C?<3,))>:;BFB>@@AECBAA;9:;:>>DDDB@@A=:/(()6('')40457>?;;<9DJEHFEEIH;;97,'&%%&%'/-5567>JI@???C7,,,5<5234GHA?:98886772*)/21(/--.EGEHCEEDBIFFIGJJJJIJJGHDA@??D@?@=;:555533.8;99.....CC@@AFHJCCBFFJDI<:6578865549=65;<?BIE@JHIJGFJJJHJJIGDABDJGIIGJEE.---)**8:;<@>>=>IFGF>?>?B?@???98:<=D@@112??@@>EJCB@=;A;DEEFEIJD;9878<=81012:<('''(*(999:;:>5455;;EFEAAA?31/.53/014A;B95*/HDAC?BD:888FDCBBCBB:;9@?>*)))+,4?4446>>ECA@@CGDGHGFJJE=55>;;:///0@C+('(=>ABCIGAJD<34A<<?C@::::;@?7///24'&'(12<BJIJEC@??@>561....565889JFJEEEEH??????AJJCB@@AAAJAA0.**+8'&%%$$$$$&&'.--,7:<DFBAB@CD?AACHJE55554333><977=956<;;<==<<=CFJIEJGFJJJJIGJJJJJFHJJIGJJJJJ>>>?JJDJIEJFCHDIIHJJFGD75410))(&%%&66567788AIGJIIHJJJJJEDFEJIJIJJIEDED;6658JJJGDECCJHJFGJ43/-*(%&.,,-/9:7346220((01....B7777DCFFFJHDDA.(&)/1./.-.;)((+,8;,,,,5255799@<1114;<H0000?788><;<;;:;BCADJJJJCDCBIJJJJGJJJJJJJHFGFIJJ<----<?=&%%%''',,&''&%%%211:9.-))*.)GBCJJJHEJJJIJGB>****AFFFIJGJJJJJJ@@==GFCEDCDEGJHEGBCCDHGFFBFDB@7+&&-003236///0=ACGJJHEFJJJIFJFEIC6..0EJ5444<EEEEAA3212JDJJHJHJFJJJBBEDHJHJJJFJHFECDEGHGFHGGJJJGJHHHJ.,,.CB?=>JJCDEJJFJJJJHJFGGCIJHJJJJIIJIHJJJJGJJFJEIJJJJJIIJJJJHEJJJJJHABCBFFGFCCF443577;31111IGEGHJJJJJJJJJJJIJIJJJJJHJJIHIBCAFJJGJJJJJJJHJJHJJJJHJJDA@ABFJJEIE:::JJJJJJIGJGGIJGJHJGGJDJJJHJJJJJJIJJJJJJIFJJJJGIJIDGGJJJGHJJJJJJGJJHHGHHJJIJF?BA@??A>BCGFIJJJHJJJGIHIHJJJJJJHJJJJJJJADCBHCC@AHJJJJJJJJJJJJJHHHJJJJJJJ9888@AAJIIGG@>>>?AA999ACBBCJJFDJJJJJJJHJJFJJFHJJJJHGFIFAB@BBBBBD=<>>JJIF<@4JCFGGHJFJJJJGHJJJJJJJJJJJFJIJIJFHJJHJHJJJJIJJHJJJHGGHJJHHHJGFDGJJEHHHJJJJGJJJGIJIIHJJJIHJJFJHIJJJJJJJFFJEJ?===>BDIGJEDFCDDCCAJIEJ?>=>=JJJIGJJIJHGHH?===FDDJG??@=>A?;??FJJHJJHJJGHIJIEJJJBHJ@BC3333@DJI@>>BDGHJGJHJJIJJJJJJJHJHJJJEEEJJEFDCGJJGJJJJJGFECA?A<<?;///0A@ACDEEDEC>>=%%%
@Glass_T7V_8_D3_12_5_34
GTGGTGACACCTGCCCTTTTTTGCCGGACTGCAGCGGCCGCTACTAGTAGGGAGACCAGAAACAAAAAAAGGCCCCCGTTAGGGAGGCCTTCAATAATTGGACTATCCCCTAAACTTCAAAGGACCAAAACGAAAAAAGACGCTTTTCAGCGTCTTATTGTTCGTCTTCATTACGTTATTAATATGCGCGCAGCGTCTGGAAAACCGAGGCCAAAAGAGCGTCAGCTACTTGATGCCCGGTTGCGACTCTACAGCAGAATTAAAATCAAGTCCGGCGCAGCCGGTTTGTGCCGCTTCCACGCAGTTATCTGCGCCTAAGCCCCCCGCCAGCAGAACGTTGCCAAGCGATTGACCATTTAATAGTGACCAGTCAAAACGTTGCCCGCTTCCACCCTGGCCGTTGTCTAAAACATACTTATCAACGTGCTGAAACTCGCGGGCGGGCAGGGTTTCACCGACGCTTAATGCTTTCCAGATGGCAACATGTGCTGGCAGAGCTTCACGCAGCGTATCGATATACAGCTGTTCTTCATTACCATGCAGTTGCACTGCCGCCAGCGATAACACCTTAGCTTTGTCCACCACATCGGCAATATCGTGATTGCGGAACACGCCAACATACTGCAACGGTGCCGCAGCCATCACTTCCTGCGCCTGTTCAACGTTGACGCAACGCGGTGATGTCGCAACAAAAATCAACCCACCGTAAATCGCGCCCGCGTCATAAGCTGCTTTAGCATCTTGCCCACGCGTCAGGCCGCACTGCTTATTCTACACCAGCAACACCCGGCGCACGGCGGCGTGCAAATCGTCATGGGCCATCAACGCCGAACCAATCAGAAAACCGTTAGCGAAGTGGCTTAACTCGCGCACCTGACGTAAGTATTGATGCCAGGATTCGCTGATTACCGTCACGTTGTGCCCCAGTTCCGGCGCAAGCTCGCGGGTACGGTTGAGATCAATCGACAAATCACGCAGATCACAGTAATGCCAACGACCTTTGCTCCCAATGCAATGGCGCGCTCCTGTTCCTCTTCATTACTGACTTCGGTCAGCACCCCCATCTCCAGACTGTGAGCGACGGCGGCAAGCTGGCGATATTGGTCGTCATCCAGTACTGAAAGCATTAATAAGCAGGCATCGGCCTGGTAATAGCGCGCGCCAGATAGATCTGGTAAGGGTGGATAATGAAGTCTTTACATAAAATCGGCTGCGGGGCGATTTGGCTGACGATGGGGAGGAAATTAAAGCTTGCCTGAAAATATTTCTCATCAGTCAGCACCGAAATTGCCGAAGCGTAATGTTTATAAATGGCGGCAATGCGTGCTGGATCGAAATCATCACGGATCACGCCTTTTGACGGCGACGCTTTCTTGCACTCCAGAATAAACGCCGTGCGCGCACCCTGTAGCGCATCATAAAAATGTCGCGTGCTCGGCTGAACCTCATTCTGAAAACTGGCCAGCGGTTGCTGCTGTTTGCGGGCTTCTACCCAAATCGCCTTGTCTGCGACGATTTTCGCTAAAACGGTTTGCATCATCTAGTAGTCCTGTGTGACTCTAGTATTTAGTTTCTCGTTTCTTTCTCTTCCAACGAGAGAAAACGAGGAACTAAGCGCGCCACTCGATCGACCAAAACGAAAAAAGACGCTCGAAAGCGTCTACTTTTGTGAATTTGGTACCGAGGTCCGCACAGGTGGATGAGGACCAAAACGAAAAAAGGCCCCCCTTTCGGGAGGCCTCTTTTTCTGGAATTTGGTACCGAGTTATTAGGCCACACGTTCAAGTGCAGCCACAGGATAAATTTGCACTGAGCCTGGGTGGGATTCGGACTCGACCGCATAGCCTTCAGGAGTGAGTTTTGTGCAATACCAACCGACAGACTTGACCCTGCCAAGCGGCACCAGATTTCTTGCGTACGCAATCCCCTAAGCCAAAGGTGGCACTCAGGGGAAACCCAAACTGCCCTGCAACGGGAGCGTTGGCTTCATCAGCTCTTTGACCCATCTTAAGTCTTCCTCTTTCTCTAGTAAAGTGTTTAGTTCCCTCTTTTGCGTCCTTCATAGCTTAATCCGAAAAGTTCTCTAGTAGCTAGCATGGTCACGGATTTTATGAGCTAGCTGTCAACTGTAGAAGCGGCCGCGAATTTCCAGAATCATCCTTAGCGAAAGCAACTTTTTTATCTGAAATTCTGCCTCGTGATACGCCTATTTTTATAGGTTAATGTCATGATAATAATGGTTTCTTAGACGTCAGGTGGCACCACATGGAATAGACTGGATGGAGGCGGATTGATAAAGTTGCAGGACCACTTCTGCGCTCGGCCCTTCCGGCTGGCTGGTTTATTGCTGATAAATCTGGAGCCGGTGAGCGTGGGTCTCGCGGTATCATTGCAGCACTGGGGCCAGATGGTAAGCCCTCCCGTATCGTAGTTATCTACACGACGGGGAGTCAGGCAACTATGGATGAACGAAATGACAGATCGCTGAGATAGGTGCCTCACTGATTAAGCATTGGTAACTGTCAGACCAAGTTTACTCATATATACTTTAGATTGATTTAAAACTTCATTTTTAATTTAAAAGGATCTAGGTGAAGATCCTTTTTGATAATCTCATGACCAAAATCCCTTAACGTGAGTTTTCGTTCCACTGAGCGTCAGACCCCTTAATAAGATGATCTTCTTGAGAATCGTTTTGGTCTCGCGTAATCTCTTGCTCTGAAAACGAAAAAACCGCCTTGCAGGGCGGTTTTTCGGTATCTCAAGCTGACTTCTTTGAACCGAGGTAACTGGCTTGGAGGAGCGCAGTCACCAAAACTTGTCCTTTCAGTTTAGCCTTAACCGGCGCATGACTTAAGACTAACTCCTCTAAATCAATTACCAGTGGCTGCTGCCAGTGGTGCTTTTGCATGTCTTTCCGGGTTGGACTCAAGACGATAGTTACCGGATAAGGCGCAGCGGTCGGACTGAACGGGGGGTTCGTGCATACAGTCCAGCTTGGAGCGAACTGCCTACCCGGAACTGAGTGTCAGGCGTGGAATGAGACAAACGCGGCCATAACAGCGGAATGACACCGGTAAACCGAAAGGCAGGAACAGGAAGACGCACCGAGGAGCCGCAGGGGGAAACGCCTGGTATCTTTATAGTCCTGTCGGGTTTCGCCACCACTGATTTGAGCGTCAGATTTCGTGATGCTTGTCAGAGCGCCTATGGAAAAACGGCTTTGCCGCGGCCCTCTCACTTCCCTGTTCAAGTATCTTCCTGGCATCTTCCAGGAAATCTCCGCCCCGTTCGTAAGCCATTTCCGCTCGCCGCAGTCGAACGACCGAGCGTAGCGAGTCGTGAGCGAGGAAGCGGAATATATCCTGTATCACATATTCTGCTGACGCACCGGTGCAGCCTTTTTTCTCCTGCCACATGAAGCACTTCACTGACACCCTCATCCATGTGAACATAGTAAGCCAGTATACACTCCGCTAGCGCTGAGGTCTGCCTCGTGAAGAAGAGGTGTTGCTGACTCATACAGGCCTGAATCGCCCCATCATCCAGCCAGAAAGTGGAGCCACGGTTGATGAGAGCTTTGTTGTAGGTGGACCAGTTGGTGATTTTGAACTTTTGCTTTGCCACGGAACGGTCTGCGTTGTCGGGAAGATGCGTGATCTAAATACATTCAAATATGTATCCGCTCATGAGACAATAACCCTGATAAATGCTTCAATAATATTGAAAAAGGAAGAGTATCAGTATTCAACATTTCCGTGTCGCCCTTCCCTTTTTTGCCGGCATTTTGCCTTCCTGTTTTTGCTCACCCAGAAACGCTGGTGAAAGTAAAAGATGCTGAAGATCAGTTGGGTACGCGTGGGTTACATCGAACTGGATCTCAACAGCGGTAAGATCCTTGAGAGTTTTCGCCCGAAGAACGTTTTCCAATGATGAGCACTTTTAAAGTTCTGTATGTGGCGCGGTATTATCCCGTATTGACGCCGGGCAAGAGCAACTCGGTCGCCGCATACACTATTCTCAGAATGACTTGGTTGAGTACTCACCAGTCACAGAACGTATTACGGATGGCATGACAGTAAGAGAATTATGCAGTGCTGCCATAACCATGAGTGATAACACTGCGGCCGACTTATTTTCTGACAACGATAGGAAGCCAAGGAGCTAACCGCTTTTTTGCACAACATGGGGGATCATGCGTAAGCTAATAGTTCGGGAACCGGAGCTGAATGAAGCCATACCAAACGACGAGCGTGACACCACGATGCCTGTAGCAATGGCAACAACGTTGCGCAAACTATTAACTGGCGAACTACTTCTCTCTAGCTTCCCGGCAACAATTAATCAACTGGATGGAGGCAACTGGTTGCAGGACCACTTCTGCGCTCGGCCCTTCCGGCTGGCTGGTTTATTGCTGATAAATCTGGAGCCGGTGAGCATCATATAGCGGTATCATTGCAGCACTGGGGCCAGATGGTAAGCCCTCCCGTATCGTAGTTATCTACACGACGGGGAGTCAGGCAACTATGGATGAACGAAATCGACAAGATCGCTGAGATAGGTGCCTCACTGATTAAGCATTGGTAAATTACCGCCTTTGAGTGAGCTGATACCGCTCGCCGCAGCCGAACGACCGAGCGCAGCGAGTCAGTGAGCGAGGAAGCCTGCATAACGCGAAGTAATCTTTTCGGTTTTAAAGAA
+
=<<EBDCA::83++=2==>?AJEFGJJJJEEFFHDJHGGBBCDJ?:9:222DJ@>>>B@>=>740..88253,23230//,--@HHHDGJJ=>=>>?8CJGEHGHJJHJGJDDJJJGDIHFJJJJGJGJII>>>@JJJGJJJEHJIJJJGJJJIJJDA:310,))*,2*,++&&''-./2:<=>???GJCJGEF<<<<CCIHIEFAA?>A?CEDA?=;2/,,+*'(*,///,.FBBDGCCCJJFFCBCAAHFJJJCJEDCAD=?JJIJIIJJJDCEDH<<;=/---3*0--...01./.?@@GFHGFIGD44>>@<;776331JDCA@>@@ABCA?4441444<==****7879;:;B?@ABACBJJJJJIJFFGJJABB>=<912)+'9((((DEEGJJEEJJ993347B6;4''''9HHJJJGJJJJIJJGJGBA::DFFJJJAIHEJI@?++++<9879:8=JGEEEE?>;JD@:EJDBCJEJJJJJJJJHGEHEDD96668BEC9888BABEFJEGJGJJIJF@86)***6;9999BJJHFJFHJFFHHBACBJJJGFJJJJJJFEAC@AIJGIIJ@JJJJJJJJGJJJJHJDICEGJJHJHHHJJFFCD?<<=?BB@:9;;<DCGIDF;:6./==>FDJJJHIJJJFJJCADJJJJIFJJIHJJGJJJHJJJGJJJGJD9889EDDJHGEIGHIGJJGHIIJJJJJJCEAD<0/0<@JJJJJJJHIGJHJGJEECCCECE@@=877=>;:7766&$%&%%%&)%''')('((58=>AGCDHJJJJHHJFHGGGFJJEGA@;66789::?I<<<<JEJ/(((&,,-23AFHECFDCCEFHFEB;/)*)/9:<@>@A?@CBEJJFG??CCHG=?(((DHEJABEAHHAAA+*(())(()06;989;FCJJJJJJJFFFHBC==;;?()''+=CA<<<<;>>>AHEJE::9941/1457443///-''((,*((&%&)2((&%%''+.=>?AEHGJJJHIDA>99DCHJI;:;:JIHHFGDICCA>=?5D?ECB778:;?>>>>?2,**+BC@B<:79=@?@668;GGFGHJIIJGJJJJGDJIJJGJIGIJJEGEFFJIDFHIHJ:99:ECED===<CGIIJGJHJJJJHIJIJGJJJEDCFEJFJJ22200++,+/8;@?FFHE....:::BIGEE@<44437:.4459;:9;;;B<;7677:4333?JEBBBJIECDDHDECA<:655;9>=HJCBCCGGF=::;;42--..BFHJJJFJA1)@9:GJIJJJJGJJJIJGJJJJGJJCEEJJJJEFGJJJJJJJIIJJJJIJFFGJJIEBCAE----66559>;5444B?>>CJ....66<;:556HGEDCCCHIJJHJJDH????GD@@J?@HJEGGFDIJIA@@@FFGGHJJDCJBBABCCCCFJGJJCD--,-CIDJJJIJJJGGFGHDDBCBD=<<BFFDCFBB?@AAJJIHEFJJJJEFJJJHJFJJJBBABJJEGGJJJJIFIJJJGIJJIHFJJIJJJFJGJJJJHDJJJJJJIJJIJGHJJHJJFJJIJJJCC<<CBC77789>?>?@A83:4233J?=8,*:0/;783333@>>=@:::=1//1*+2367;=@B@AC??@;7661,,-01--.0)))/>@@BEEDEHJHJEHGGAA>>+++-64((''(%%&%)89<:76631020311129<----/'&&&'(&',/.((()-*)))++22=932;7:;<FBBABJ76633<10'%%%%%%%%24;CCCEIJIJGHHJJJFJDBDCECHEFFJJJHJJJJHHIJJHFGJJJGGJIFEEFJEJ?>>@867>66///-1<=?CDJABABJGIJFB<C@FJJJHGHJIJHJIJFIECDDC???@69-&%%+.,'(>BBB??@>HJJGHHGJJHHGJECFJJJJ>;;:9:,,--FDJJA@?CIIJFJJJHIJ>>>=..78JH=..)''(:>ID?@@@HJJJEGIFIJJEDHDAA@@-***'&&'%'(%$&9?C@A?>0*'''&&)%(:;>4+''00==EEJJEJDJC9866@>A=>;0/5/00//47;C79GJGIGE==:?C??@CHJJHJJEDBAA2112000))''&(((++----/+++,01987899944449??:9::<?CCAC::85567*&'%&'*(,-.33;;789/.+*(&%$$%&-34:775568EDBA@A>1/4DBAEDDDE@@@A>=99B>777:ABJEGJGJJJJHJEJGJIJHJJJGIJC9)(()),))**+-++*.,(/*-899IJJFFIB>3((32233.((((&$%()//134--((3:FDEJHFHJJGHJJD887:CEB9;CBEEIHJJJJIIJJGJIJIJIHJ3333GJIJJJIGFF1111:?:;=A<<AAJJHJIJJJJJIGGDD<<<;>?HJE655:671HDFHJEJ@?C=JJJJJJJJEHGHGJFFJHIHJGJHJJJDDBBCA,,,1--88998999?@?EF+++-1124@AG<;<EJFGJJHGHEHDJGJJIGJJJJJJHJGJJGHIJICCDCGB@=<=BHGDIBCJJJEJIJHJB>DHEJFHFJJJJJJDCDADDJGJJJJJIJJIJIHCEJC@><=@J?@CHBAB@DFHGBAB1112>=>CFIJFDJCJJFJGJJDHJFGFCCCDJFIFGIIIEJGEJJJA?@AJJJFGJFJADJA?<<D;87781***)0,++')2235=6..+,)'(&&((-,,++27CFFDHEGJJJ:::=HEFJGAABCJHJJDJFJ322199;4/-)(((**&&&''%%%'/''019EEJGGIGIFIJGH5555EJEGIGJJFHFJEJJEGFCGJGB???GEGFIJC==>CGDGJ:54024*)))-,,,??AA=+++CECCDGFFFGJJJGEJ@@@-,,,>9889@E@;,,+,-*.--/1..--354488@A<;<C<D+@C@JEAABEDCFHEJGHI?=<842.*,,BDJCDE;;99=5555555DB@CFDFGHJJGJHAB@@FJFJJJJIJGJIJCFBBFHJJFJJJJJIJJEJFCJHHFJGIEHJJGJHJIHJJDFHJCABCGGEGEHGEFEGFGEJIDJECJFDFJHJJJIFFEJJJJEJFEFJJH98:;DECF@>0/0+((*)/,-01-/)*)+,2=>JJJGDBBBCADG?JG7556EJCBBDFGJJFFJJJJJJJHGGJIJJJCAABFBCCACA-,,-99:@FHEIDD?<8883-,,-0.3/-56@@JJIEJFEEEJJJJIJGJIDJECE76422237?==@:/''&&(&&&)/*-19=C<=<<B=624?BCDCFGHD<==CB=>>988,-07A>=<>AE@JF@@BAIHFHJD11119889---/AA<<=<<8:-(((*))(()/7:852/,--/52.,,,=?>>?ACIEFJIIJIFFJJGJJJJJJJFJHGHJE<742355ABDJJFJJEHJGHIJJJJFEG////EJ<<<=F@::))'&&%&$$&271003CDEFAJEDJGJDCIGJIJFEJJHJIGDFGJJJFGJI9553442-0*+'((,*(%''%&&'&&)&'((**EJCEDDHDCB@=<@CHHJJEJGHDHCAA>;4((7..1DIHJHJJJ?>??JEHJIJDIJHFIFJJJJJJHJJIGFJGIJFBBAAE>@@DCDDFFJJJJJJIGJIHCCB==<;5554BCBEHJJEHIHJGJ1000A?@HJIGHFJEJFJFJJHIJEJGHB@9:JEJJJJJEJJJJJJJJEHJJIJFGJJIJFIJJIJEJ@=@HFJJJEEA:8831('%&*9;77;?DDDCJG---+++++5.2%(><:?:C70/(&&):@@BIDDB@<1B=B9733337>/++*,7FBGJGHEJJJFJJIJJHGHGJGGEIHF><:,,,&$$)*%%&''''('((*,>C<DBBE===?B?5332/+)))*553445<=>?8453*/0JFJHJG*''',&0/0011.13377A1?AJHGHJJJJIGJJJJGJEDB0/-'%&26BCGHGGHJIJHGIBC5*DFFGJIJGJIFGGG9989DC4446JDGFF@@A@IFJJJHGIIFIEHCDJJJJIJHJJFJIJJJJFGJHJHHHGIHFJE81.*%&&&%&&1''HJIGIHJEID++*,-,5878889:==@AABJGJA=<=EEEGA---;;EJF1//''').+++(%%&')&%&&.((''')()(++'&&')&$$$'(69;===>JJJJJIJJJJJJJJ88885012HD=65443*%%#$$$%#%(,,,.('''CJJHJJJHGJHHJJHJJJJHHJGJEADDE777====IGHHFIEJFJGJJJIJIJHJJJAABCJJGCD;;<9B4-@?@ABACCBBCDFFJJJJ8777G><;0++*-.0//05:9:71CADJJ++++&&&%---01111)(((,,&$$$$$%$$$$%56788EGB<<@A;;<;>??DDG>77ACCG>=>BEDBHJCABCAG77D=;48442./037+**)+*(&&&&&&)''(*ABDJEJFEJJFFE777---575-,,,098699BCCE??A;?AD9995544:>@B@@IFJIJJIJJJFJGGGJJ666;77FHFJHJJE@?<>>.*))'))011668777FFGGFH@CA@HJJJIIJJJF?@=>>?JJCEDFF==>;>>?JE>GDDCDCBJJGJJJIBAA<<<>....:::<<>7777000115337653339::=>==,)(@EJGFHCFIHHHJEJFJFJJGIJJIFHJED?>>?JJ/,++)&
@Glass_T7V_8_D3_12_5_35
ACAGGTTTTTCCCCTGGCGGCTCCCTCGTGCGCTCTCCTGTTCCTGCCTTTCGGTTTACCGGTGTCATTCCGCTGTTATGGCCGCGTTTGTCTCATTCCACGCCTGACACTCAGTTCCGGGTAGGCAGTTCGCTCCAAGCTGGACTGTATGCACGAACCCCCGTTCAGTCCGACCGCTGCGCCTTATCCGGTAACTATCGTCTTGAGTCCAACCCGGAAAGACATGCAAAAGCACCACTGGCAGCAGCCACTGGTAATTGATTTAGAGGAGTTAGTCTTGAAGTCATGCGCAGCATAAACTGAAAGGACAAGTTTTGGTGACTGCGCTCCTCCAAGCCAGTTACCTCGGTTCAAAGAGTTGGTAGCTCAGAGAACCTTCGAAAAACCGCCCTGCAAGGCGGTTTCGTTTTCAGAGCAAGAGATTACGCGCAGACCAAAACGATCTCAAGAAGATCATCTTATTAAGGGGTCTGACGCTCAGTGGAACGAAAACACACGTAAGGGATTTTGGTCATGAGATTATCAAAAAGGATCTTCACCTAGATCCTTTTAAATTAAAAATGAAGTTTTAAATCAATCTAAAGTATATATGAGTAAACTTGGTCTGACAGTTACCAATGCTTAATCAGTGAGGCACCTATCTCAGCGATCTGTCTATTTCGTTCATCCATAGTTGCCTGACTCCCCGTCGTGTAGATAACTACGATACGGGAGGGCTTACCATCTGGCCCCAGTGCTGCAATGATACCGCGAGACCCACGCTCACCGGCTCCAGATTTATCAGCAATAAACCAGCCAGCCGGAAGGGCCGAGCGCAGAAGTGGTCCTGCAACTTTATCCGCCTCCATCCAGTCTATTCCATGGTGCCACCTGACGTCTAAGAAACCATTATTATTCATGACATTAACCTATAAAAATAGGCGTATCACGAGGCAGAATTTCAGATAAAAAAAATCCTTAGCTTTCGCTAAGGATGATTTCTGGAATTCGCGGCCGCTTCTAGAGTTGACAGCTAGCTCAGTCCTAGGGACTATGTTAGCTACTCGAGAACTTTCGGATCAAGCTATGAAGGACGCAAAGAGGGAACTAAACACTTTACTAGAGAAAGAGGAGAAATACTAGATGGGTCAAAGTAGCGATGAAGCCAACGCTCCCGTTGCAGGGCAGTTTGCGCTTCCCCTGAGTGCCACCTTTGGCTTAGGGGATCGCGTACGCAAGAATGTCGTCAGCTTGGCAGGGTCAAGTCGTCGGTTGGTATTGCACAAAACTCACTCCTGAAGGCTATGCGGTCGAGTCCGAATCCCACCCAGGCTCAGTGCAAATTTATCCTGTGGCTGCACTTGAACGTGTGGCCTAATAACTCGGTACCAAATTCCAGAAAAGAGGCCTCCCGAAAGGGGGGCCTTTTTTGGTTTGGTGCCCCATCCACCTGTGCGGACCTCGGTACCAAATTCCAGAAAAGAGACGCTTTCGAGCGTCTTTTTTCGTTTTGGTCCATCGAGTGGCGCGCTTAGTTCCTCGTTTTCTCTCGTTGGAAGAAGAAGAAACGAGAAACTAAATATAGAGTCACACAGGACTACTAGATGATGCAAACCGTTTTAGCGAAAATCGTCGCAGACAAGGCGATTTGGGTAGAAGCCCGCAAACAGCAGCAACCGCTGGCCAGTTTTCAGAATGAGGTTCAGCCGAGCACGCGACATTTTTATGATGCGCTACAGGGTGCGCGCACGGCGTTTATTCTGGAGTGCAAGAAAGCGTCGCCGTCAAAAGGCGTGATCCGTGATGATTTCGATCCAGCACGCATTGCCGCCATTTATAAACATTACGCTTCGGCAATTTCGGTGCTGACTGATGAGAAATATTTTCAGGGGAGCTTTAATTTCCTCCCCATCGTCAGCCAAATCGCCCCGCAGCCGATTTTATGTAAAGACTTCATTATCGACCCTTACCAGATCTATCTGGCGCGCTATTACCAGGCCGATGCCTGCTTATTAATGCTTTCAGTACTGGATGACGACCAATATCGCCAGCTTGCCGCCGTCGCTCACAGTCTGGAGATGGGGGTGCTGACCGAAGTCAGTAATGAAGAGGAACAGGAGCGCGCCATTGCATTAGGAACGAAAAGGTCGTTGGCATCAACAACCGCGATCTGCGTGATTTGTCGATTGATCTCAACCGTACCCGCGAGCTTGCGCCGAAACTGGGGCACAACGTGACGGTAATCAGCGAATCCGGCATCAATACTTACGCTCAGGTGCGCGAGTTAAGCCACTTCGCTAACGGTTTTCTGATTGGTTCGGCGTTGATGGCCCATGACGATTTGCACGCCGCCGTGCGCCGGGTGTTGCTGGGTGAGAATAAAGTATGTGGCCTGACGCGTGGGCAAGATGCTAAAGCAGCTTATGACGCGGGCGCGATTTACGGTGGGTTGATTTTTGTTGCGACATCACCGCGTTGCGTCAACGTTGAACAGGCGCAGGAAGTGATGGCTGCGGCACCGTTGCAGTATGTTGGCGTGTTCCGCAATCACGATATTGCCGATGTGGTGGACAAAGCTAAGGTGTTATCGCTGGCGGCAGTGCAACTGCATGGTAATGAAGAACAGCTGTATATCGATACGCTGCGTGAAGCTCTGCCAGCACATGTTGCCATCTGGAAAGCATTAAGCGTCGGTGAAACCCTGCCCGCCCGCGAGTTTCAGCACGTTGATAAATATGTTTTAGACAACGGCCAGGGTGGAAGCGGGCAACGTTTTGACTGGTCACTATTAAATGGTCAATCGCTTGGCAACGTTCTGCTGGCGGGGGGCTTAGGCGCAGATAACTGCGTGGAAGCGGCACAAACCGGCTGCGCCGGACTTGATTTTAATTCTGCTGTAGAGTCGCAACCGGGCATCAAAGACGCACGTCTTTGGCCTCGGTTTTCCAGACGCTGCGCGCATATTAATAACTCGGTACCAAAGACGAACAATAAGACGCTGAAAAGCGTCTTTTTTCGTTTTGGTCCTTTGAAGTTTAGGGGATAGTCCAATTATTGAAGGCCTCCCTAACGGGGGGCCTTTTTTTGTTTCTGGTCTCCCTACTAGTAGCGGCCGCTGCAGTCCGGCAAAAAAGGGCAAGGTGTCACCACCCTGCCCTTTTTCTTAAAACCGAAAAGATTACTTCGCGTTATGCAGGCTTCCTCGCTCACTGACTCGCTGCGCTCGGTCGTTCGGCTGCGGCGAGCGGTATCAGCTCACTCAAAGGCGGTAATTTACCAATGCTTAATCAGTGAGGCACCTATCTCAGCAATCTGTCTATTTCGTTCATCCATAGTTGCCTGACTCCCCGTCGTGTAGATAACTACGATACGGGAGGGCTTACCATCTGGCCCCAGTGCTGCAATGATACCGCGAGACCCACGCTCACCGGCTCCAGATTTATCAGCAATAAACCAGCCAGCCGGAAGGGCCGAGCGCAGAAGTGGTCCTGCAACTTTATCCGCCTCCATCCAGTCTATTAATTGTTGCCGGGAAGCTGAGTAAGTAGTTCGCCAGTTAATAGTTTGCGCAACGTTGTTGCCATTGCTACAGGCATCGTCGTGGTGTCACGCTCGTCGTTTGGTATGGCTTCATTCAGCTCCGGTTCCCAACGATCAAGGCAAGTTCCTTCAATCCCCATGTTGTGCAAAAAAGCGGTTAGCTCCTTCGGTCCTCCGATCGTTGTCAGAAGTAAGTTGGCCGCAGTGTTATCACTCATGGTTATGGCAGCACTGCATAATTCTCTTACTGTCATGCCATCCGTAAGATGCTTTTCTGTGACTGGTGAGTACTCAACCAAGTCATTCTGAGAATAGTGTATGCGGCGACCGAGTTGCTCTTGCCCGGCGTCAATACGGGATAATACCGCGCCACATAGCAGAACTTTAAAAGTGCTCATCATTGGAAAACGTTCTTCGGGGCAAAAACTCTCAAGGATCTTACCGCTGTTGATCCAGTGGAATGTAACCCACTCGTGCACCCAACTGATACTTCAGCATCTTTACTTTCACCAGCGTTTCTGGGTGAGCAAAAACAGGAAGGCAAAATGCCGCAAAAAAGGGAATAAGGGCGACACGGAAATGTTGAATACTCATACTCTTCCTTTTTCAATATTATTGAAGCATTTATCAGGGTTATTGTCTCATGAGCGGATACATATTTGAATGTATTTAGATCACGCATCTTCCCGACAACGCAGACCGTTCCGTGGCAAAGCAAAAGTTCAAAATCACCAACTGGTCCACCTACAACAAAAGCTCATCAACCGTGGCTCCCTCACTTTCTGGCTGGATGATGGGGCGATTCAGGCCTGGTATGAGTCAGCAACACCTTCTTCACGAGGCAGACCTCAGCGCTAGCGGAGTGTATACTGGCTTACTATGTTGGCACTGATGAGGGTGTCAGTGAAGTGCTTCATGTGGCAGGAGAAAAAAGGCTGCACCGGTGCGTCAGCAGAATATGTGATACAGGATATGCCGCTTCCTCGCTCACTGACTCGCTACGCTCGGTCGTTCGACTGCGGCGAGCGGAAATGGCTTACGAACGGGGCGGAGATTTCCTGGAAGATGCCAGGAAGATACTTAACAGGGAAGTGAGAGGGCCGCGGCAAAGCCGTTTTTCCATAGGCTCCGCCCCCCTGACAAGCATCACGAAATCTGACGCTCAAATCAGTGGTGGCGAAACCCGGCAGCG
+
--,.+&'&+125<?=:;<>:332289@@?@JGJFHGEHJFEI@IJJJGJJJEJJJJJJHFJEFHJIHJJJJJJJJJJJJFJJIEEFCHHJIJIIJJJJJJJJJJJJJJHJHJJIJJJIEJGCB@@BCG:;;FDF=<9;=AA>>HHHJEJJJJFF=>>>:EHJEGDBCEJJJJHHFHGJIIFGFJH<>>?DCFGJIJHJJHIHG?<<;@AEDFDH=:JFEJJFJDDDDGGJJJHJFF?555IJJJJJHHJJJJJJIJIHJFEDGGCGGJHEJIHFDD;9612=G?;9::965./+'''+-2988;AJJJJJJGJJJIDDGHJHFGCDHIJJJJGEHGIIJJJIGGHHC***+))));BDDJDJJDBB62111103B??B?EIFIJIJHFFGA=DDJBA?D-,,->9,,9=JA?>?CFGJHIJJHEJFJJHJIIJJH??>IJCAB@?<90/120500=7:@EBGEFDGIGFJIIHGHCGD0../>AAGD,,,BC8('(+32''=ABBABCJIJHFJJIHJFEHDEFDCCCCE<88:9701445....496678849-=566;8777668:<>=B:6GA@>@JJGJJJJJJJIJBBBBIJJA?@?JGHHJJGJGHJJEJJJEIGHJDHDJJJJGJIHJJIGDEFA>=<AGDEFDJFGECCA@@D<JGJFJFHHIECACABCGIHJFGIEE::((()=881*))*+689:;?EDGIGCAEBDJCDICJ<<=EIHEIHIGGJFJGJJGFCDFGF==1133=EJIFFJDHJJJFFEIJFJGHGGJJJFEJHFDC@@@BEBCJC@AADCIEAFFEICBBBB?@977:78?ABFJIEFECFDEIGJFEAABDFC2IDGHJGEFBBCBJGIFGFDCDBCCEDDC???BEDAC@AAAB@AADCBCJJJGJHJJJJJJJJIJIJIJJJIIJIJJFGFJIJGGHFJJJHJJJH7766=9?@IJJJJDJFHJIJFJJJJJJJJJFIJJGC@BGCEBBEHFEAABBEIEAAA?A@ADIJGJJJFJJJIFFCG5333CGF.--/;===>?''''/1,+*&&%'(**,.6.-*'(,-.:<??CCDCEJJD<<<<JIGHGJJFGIGFJJJJHJJIJGEA:AB:689569<BBJHCCEDFIJ@@AAJHJJJJHFJIHFFJJHFIDBC?AA<=EEJGFIBCCFEF@444>=;<<?;:8CB999ABABABEEJJ@DEGJE::@GDB2110966654.-,..--(((&%%''2)*ADHFJJJDEDEGHJIJIJIGJJGEIEGFJ?@@JJIB>>>=FAAIFJJJJJJHJJJJGEGFGJEBGHJGIICEDC?ABBEC@??BJFJJIIHGEFFFJGJJJGJJJHJH@>>>FJJDDGJGJJDHDCEDGEJDEFDEGFCICEIJJHJJJJJGHIE@>JACAHJDBCCA;956312-&%%+4(((&&&&''(468HHJJGJHJJFBAC><;;=JD7651<////CCHFECHFIDGCFGEA?@DIEAC8B?JF0../59000/0011679;DGJHC@@@ABBCCJFGJJHHJGC?968678>FJJGHA>;940192/'&'(('+''+?1(((=?@HJJJHIJJFJGGGDEIGJJIJGIJJJJJIJHJJJGJJJJJJIJJJGEJFJJJJHJIJHIJJJIJGF@>>?;<<><ACEJJJJJIJJJHJHJJJEEJJJGFDA>;:;>=<;<<=ABAB<<=>::;????A@@.--..72226EHFJIHJJJJJJJIHHJEGJJFJHCHJJCCBBCCCBEFEECA?CJJJHHDEAABBIIJJEFHJGFGDFJJI?JJJJJJ@;F2.+-7<---/0//999:>B?EFHJFHGJ555C@HJEFDHJ=:67<99::HFJGEFEFEDHDDDB99:<>AJJIJIJ<:9=HJHBCBGB2112DA><23-+,1@?@?>9:;GJJIJACA@A@HFGJJJGJ?BCBDIEFJGJGJJJC??@?BEDFEHCJF>B=<4433F>?@DJIJJJJJIJJHFGDFEHJIJHGJJIFIJIJJJJIJHJEJIJC>@@AEHEEHFJGDFJHGGJDJFJJGIGJJHHJIGJJJJJJJJJIJJBABCJJJHFJG>==JJJFHDFFECBHJHJIGJJJJIHGJJJGIJFHJJJJGIJGCGJHJJJJ776)(((,)'&'')*7=:;A97779998;;;FIFEIJHHFHHJHJJJJJJJH>===BJJJJIEFGEIGJFGJIBJ3347862278??FGJJJIJJJJIHJJJJJIHJJGJGJJIIHHHHHFJIIFFJJIJJJJGFDCGFEHHGJJIJHIJGDDHFJJIJJJJJJJIJIHFIJIJHJJIJHHJHJGJJJIJJHJJIJJFEGDFDFGJFJJJJJJFJGHHJJJJJJJJJJGEEDJJCBBCJGGJJJHHHFFIJJJJIHJHHIJJHIJGJJIF:::EIEDFEIFH@@FJEGJGGJIIIJJJHJGGJGJFJHIJJJIJHHGJHHGIGJJJJ;@A>CCCDJJFHGGFJEJGIFBB.---0;80:>EJGJIIHBBDJJIJJIJJJJJJJJJJJJJHHJDCHGCBCCGGEFFIIFJFBJCE>>>>JJJJJJJJIFJJIJIJHJGJJJJJJJHJHJHIJJIFJGJJHJJJJJIJJJGJFJJJFJJIA>;;<AEEHGJGJJJJJJJJJJFGJJFJJJJJJJHJJJJJJJJGIJJIFJJIJJJJIGJDJGGJJIJJIJJJJHJJIJIJHJJFCCEJJIJJJJGJGJFJ;J>IGEHJIJJJJIHEHJHIJJJJJJJJJJJIJJFEHIJIIJJJJJJJHJJFIED??ABAAA@CABB??@BJHJJJJJJHJJJIGJJJG7777BCDCBBAJJJGJGJJIJJJIJJJJJJIJHH@HJJJJGIIFJJJJGFIJHJJJIJIJJJJ3332CCCFJJCAAA=<;;>6339;?JJJJJHIJGIJFDCBFFGGI5445ACF?JJEBGDJ@888B@441-(9022=JFCB>AJF7666HFHJHHJJFDEGIFE>........--.69::FJJDCDCFJJJJIGJJJGIGB@ADJJGBBCCHJJJI2///<<<>?><>8A>CFIEJCA@>FJJJHGFJJIJJJJF;::;IJHGIGJJIJJJIFEHJDA96=EAFJD>?9FEJBBCBGGJJHGBC----GEDJGFHJJJEJHJIJHJJHJGJJFEFJJEB@ADHFDEDHJFFFJD@7<CB65<777(;IJJFEEEFIJIJJJJJJHJJJJJIJJFDDDCIJGFJJJJJJJJHJGHFIFJJJJJIJJJGHFCEEJJJJIJJJJHFBCC;;;;I<84348:GHHJEIFIGJJJJDGGJJIGFGJJGFIIJFJJJIJJJJJHHGJJHHJGJGG8889EJJFEJFFJHEJJIJFHJIIHIGJJFJJJJJFFCIGEJFJIIIFIGEJIJGGJ@07<A78;HECE@GDA@A?JHIIJFIJGJGFHJJJJJJGJJJGJJEJIIFJJJJJJJJJJDFFGJJJJJJIJIJJJJJJJJGHGGFJGIGJJGFHJB@A>IFJIEE>>>BHD==CJJHJIJFJFHHJJIJJJJJJJIJJJIJJJJJJJJHJGJJJJIIJJJJJIHJDEJIDD&&&+*+172222BFJHJJFFIGJHIIIJJJIFJFJJJJJJJJHJDGFABB=?=<0,**))*+-/2GJIEIJHJJJIIJJJJJJJHJJJHHGJJJIJIJJJJJGHGJFJJJE<<;7777**)*7****001//**66:DHJJHIJHJJHJHJIJJJJJHGEGHEDJHJGHFJEGJFJFG8888EEHGJ??DEFJJFDDGJHIFGHGJFJIFHGIJGHHIIEJJJJFFGFJJJJJEJGJHFJJHJDJFBD5445:AEFEEDCJIJDFHJJHGHJJJJJJGIIIFJJHGHJJIIJJHD;::;FHEIIHJFFH==?DCADHGHJGJJJJJJJJJJGHFDJHJJHHEA@EAAEAGH9++++>>?GGJHJJJGJJIJGJIJJJCBCFGJJJHJJJJHJJGHFJBABAJFJIJGJJJJJFJIIJ?:9786(((18,*()**044==AA:.//****2.))0:>..-&'()()+'*..../68;?AJHJJHA@@BCCA*((,*6FFJFJGIJHDBBFDFJHFHJJJJJIJJIIJDDCCCC9JBBAJDFGEIJJJJJJFJEGDEBDFIJHHJJJJJJJJJJ('''=9:DEJJJJHHJJJECB203+))*0107B@GJHJHJHJGIJJHIFJJJGJJIECGB@>654.8,((()--35578?=>=:.*)))4:8>ADDFB@B97221210..(((-5(;8&ACEFIFHGJJFJFFJJJJJJJJJFIGJJJJJFJFJ:::JF@>=:89:JHJJJJJJJJJJGCB/.+01-1*1<A>>>?EFJJHJJIHEJCDED:7C?>?FJJFFJJJEDDJG876642263<<:71,,*)*+,.//<DJGJJJJGC</JJJJEJJGHC<:5,,JGFEECBEFJJJJJHJJHJIJJJJHJEEECHHIFFJJIJJJJIJGFJJJJG@?@@;55555679>BEE==>=854-),=AJJIGDJIJJGIJJJJJDEDDJJJJJJDJJJJHEFJF<<644+(&$$%+,25:CADDJJJIJJJJJHFJJJJCCGCGFGEGEEIFDHJJJIJJ?>?>HGJJJJJGJIDBBADJJFHEJI6650,..67A?CGAAGEEDG@9:;IGFJJGCEB:BCFJJJJJGGIJJJGIHJ??>>EF?<98::..-,...5/0BCBDGEG@EFFBHIJECGFEEIJJHJGHHJJJJJIIFJJJJJJJGGJJGJJFIHJDA@FB;8*(('**'
@Glass_T7V_8_D3_12_5_36
GTCGCTCAGTCTGGAGATGGGGGTGCTGACCGAAGTCAGTAATGAAGAGGAACAGGAGCGCGCCATTGCATTGGGAGCAAAGGTCGTTGGCATCAACAACCGCAATCTGCGTGATTTGTCGATTGATGCTCCTGGAACGTACCGCGAGCTTGCGCCGAAACTGGGCGCGACGGTGAATCAGGCAAAATCCGGCATCAATCTTCGCTCAGGTGCGCGAGTTAAGCCGCCTTCGCTGACCGTTTTGATCGGTTCGGCGTTGATGGCCCATAAACAATCTGCACGCCGCCGTGCGCCGGGTGTTGCTGGGTCAAGTGAACGTGGCCTGACACGTGGGCGGAGTTGCTAAAGCAGCTTATAGACGCGGGCGCGATTTTGGTGGGTTGATTTTTTGCGACATCACCGCGTTGCGTCAACGTTGAACAGGCGCAGGAAGTGATGGCTGCGGCACCGTTGCAGTATGCTTTGGCGTGTTCCGCAATCACGATATTGCCGATGTGGTGGACAAAGCTAAGGTGTTATCGCTGGCGGCAGTGCAACTGCATGGTAATGAAGAACAGCTGTATATCGATACGCTGCGTGAAGCTCTGCCAGCACATGTTGCCATCTGGAAAGCATTAAGCGTCGGTGAAACCCTGCCGCCCGCGAGTTTCAGCACGTTGATGATCTGTTGCGACAACGGCCAGGGTGGAAGCGGGCAACGTTTTGACTGGTCACTATTAAATGGTCAATCGCTGGGCAACGTTCTGCTGGCGGGGGGCTTAGGCGCAGATAACTGCGTCAAAATCAGCACAAACCGGCAGCGCCGGACTTGATTAATCTCTATATAAGTCGCAACCGGGCATCAAAGACGCACGTCTTTTCGCCTCGGTTTTCCAGACGCTCGCGCATATTAATAACTCGGTACCAAAGACGAACAATAAGACATCGAAGACAACCTTCGTTTGGTCCTTGAAGTTTGGGGATCATGCAATTATTGAAGGCCTCCCTAACGGGGGGCCTTTTTTGTTTCTGGTCTCCTCTTTATTCATGACCAGCCACTGTAAGATCCGGCAAAAAGACGGTCACCACCCTGCCCTTTTTCTTTAAAACCGAAAAGATTACTTCGCGTTATGCAGGCTTCCTCGCTCACTGACTTTTCGCTTCATCGGTCAATTAGGCTGCGGCGAGCCGTCGGCTTCACTGAAAGGCGGTAATTTACCAATGCTTAATCAGTGAGGCACCTATCTCGGCGATATTGTCTCTAGAGCTCATCCATAGTTGCCTGACTCCCCGTCGTGTAGATAACTACGATACGGGAGGGCTTACCATATCGCACCATACTGCAATGATACCGCGAGACCCACGCTCACCGGCTCCAGATTTATCGGCGATAAACCGGCCGGCAAAGGCCAGGCGCGAGTGGTTCCTGAACTTTTCTGCCCTCCATCCAGTCTATTAATTGTTGCCGGGAAGCTAAGTAAGTAGTTCGCCAGTTAATAGTTTGCGCAACGTTGTTGCCATTGCTACAGGCATCGTGGTGTCACGCTCGTGGTTGGTATGGCTTCATTCAGCTCCGGTTCCCGACGATCAAGGCGAATTTCATGCATTCCCCATGTGCAAAAAAGCGGTTGTTTTCCTTGGTCCTCCAATGGTTGTCAGAAGTAAGTTGGCCGCAGTGTTATCACTCATGGTTATCAGCGACACTGCGTAATTCTCTTACTGTCATGCCATCCGTAAGATGCTTTTCTGTGACTGGTGAGTACTCAACCAAGTCATTCTGAGAATGGTGCTGCGGCAACCGGCTTGCTTCTGCCGGCGTAAATACGGGATAATACCGCGCCACATAGCAGAACTTTAAAAGTGCTCATAATTGGAAAACGTTCTTTGGGGCAAAAACTCTAAAGATATTACCACTGTAATCCAGTTCGATGTAACCCACTGGTCCACCAACTGATCTTCAGCATCTTTACTTTCACAGCATTTTGATTAGCAAAACCAAAGCGGTGGCGGAAGAAATGGATCCGAAATGTTGAATACTCATACTCTTCCTTTTTCAATATTATTGAAGCATTTGTCGGGTTATTGTCTCATGAGCGGATACATATTTGAATGTATTTACAATCACGCATCTTGCCCGACAACGCAGACCGTTCCATCACGACAAAGTTCAAAATCACCAACTGGTCCACCTAACAAAGCTCTCATCAACCATGACTGCCTCACTAACTGATCATGGGCGATTAAGGCCTGGTATGAGTCAGCAACACCTTCTTCACAAGGCAGACCTCAGCGCTAGCGGAGTGTATCTGGCTTACTATGTTGGCACTGATGAGGGTGTCAGTGAAGTGCTAATTGGCAGGAAAAAAGGCTGCACCGTAGTAAGCAGAATATGGGTGCACCAGGATATATTCCGCTTCCTCGCTCACTCAAGCGTTACGCTCGGTCGTTCGACTGCGGCGAGCGGAAATGGCTTACGAACGGGGCGGAGATTACGTGAAAATGCCGAGGAAGATACTTAACAGGGAAGTGAGAGGGCCGCGGCAAAGCCGTTTTTCCATGGCTCCGCCCCCCTGACAAGCATCACGAAATCTGACGCTCAAATCAGTGGTGGCGAGACCCGGACCGGTTTATGAATTACAGGCGTTTCCCTTCGCCGTTTGCCTCATCTCACTCTCCTGTTCCTGCCTTTCGGTCTACCGGTGTCATTGCCGTTCTTATGGCCGCGCTTTTGTCTCATTCCACGCCTGACACTGAGTACCAGGTAGGTGAGCCAAGCTGGACTGTATGCACGAACCCCCCGTTCAGTCCGACCGCTGCGCCTTATCCGGTAACTATCGTCTTGAGTCCAACCCGGAAAGACATGCAAAAGCACCACTGGCAGCAGCCACTGGTAATCGATTTAGAGGAGTTAGTCTTGGAGTTCATGCGCCGGTTAAGGCTAAACTGAAAGGACAAGTTTTGGTGACTGCGCTCCTCCAAGCCAGTACCTCGGTTCAAGAGTTGGTAGCTAGAGAACCTTCGAAAAACCACCTGCAAGCAGTTTTCGTTTTCAGAGCAAGAGATTACGCGCAGACCAAAACAATCTCAAGAAGAATCGTCTTCTAAGCGGTATGACACTCAGTGGATAGAAAATTCACGTTAAGGGATTTTGGTCATGAGATTATGAAAAGGATACTTCACTAAATATTTTAAATTAAAAATGAAGTTTTAAATCAATCTAAAGTATATATGAGTAAACTTGGTCTGACAATTTCAACTGTTAATCGTAGGCACCTATCTCAGCAATATCTATCTTCGTTCATCCATAGTTGCCTGACTCCCCGTCGTGTAGATAACTACGATACGGAGAAGCTCATCTGGCCCCAGTGCTCCGAATGATCCGCGAGACCCACGCTCACCGGCTCCAGATTTATCAGCAATAAACCAGCCAGCCGCGGAAGGGCCGAGGCGCGAAGTGGTCCTGCAACTTTATCCGCCTCCATACAGTCTGTTCCAGTCCTCCGGCCTAACCTAGAACCATTATTATCATGACATTAACCTATAAAAATAGGCGTATCACGAGGCAGAATTTCAATATAAAAAAAATCCTTAGCTTTCGCTAAGGATGATTTATGGAATTCGCGGCCGCTGCTAGAGTTGACCGCTTAGCTGAGTCCTAGGAGCTGTGCTGCTTGAGGACTTTTTCGAATAAGGGCTATGCAAGGACGCAAGAGGGAACTAAACACTTTACTAGAGAAAGAGGAGAAATACTAGATGGGTCAAAGTAGCGATGAAGCCAACGCTCCCGTTGCAGGGCAGTTTGCGCTTCCCTGAGTGCCACCTTTGGCTTAGGGGATGGCCACCACAGAATATAATAACTAGGCAGGGTGAGTCGTCGGTTGTTGCGGGACCGTACTGAAGGCTATGCGGTCGAGTCAATCCCACCCCAGGCTCAGTGCAAATTTATCCTGTGGCTGCACTTGAACGTGTGGCCTAATAACTCGGTACCAAATTCCGAAAAGACCTACAGAAAGGGGGGCCTTTTTTGCAACTGGTCCGCATACCCACCTGCGGAGCCTCGGTACCCAATTCCAAAAAGAGACGCTTTGGAGCGAGTACTTTTCGTTTTGTGGTCCATGTAACGTGGCGCGCTTAACGCCTCCGTTTTCTTCGGCGAAGAAAAACGAGAAACTTGAAATACTAAGTCACGGACTACTAGATGATGCAAACCGTTTTAGCGAAAATCGTCGCAGACAAGGCGATTTGGGTAGAAGCCCGCAAACAGCAGCAACCGCTGGCCAGTTTTCAGAATGAGGTTCAGCCGAGCACGCGACATTTTTATGATGCGCTACAGGGTGCGCGCACGGCGTTTATTCTGGAGTGCAGACGTTCGCCGTCAAAAGGCGTGATCCGTGATGATTTCGATCCAGCACGCATTGCCGCCATTTATCGATAACTGGCTTCGGCAATTTCGGTGCTGACTGATGAGAATGTTTTCAGGATCCATACATTTACCATCGTCGCCAGATCGCAGCCGATTTTATCTGTAAAGACTTCATTATCGACCCTTACAATCTATCTGGCGCGCTATTACCAGGCCGATGCCAGCTCTTGTTGATCTTCAGTACTGGATGACGACCAATATCGT
+
%&&%&&%%%%&(,,17787;:<<<<42)((')02454.../11-./;?A??AADG=?@>>?=@AADEEGGE@>@5<56''(577;:::BABDADBAA@ACBBB<<<<EE@>>>@AC@?A/./,,'''%%&%%&%$#$#$&''*'-++++.,(((++(),3*(('+,+,,-.+**&%%&''&''(('')))*(%%%$$')((+&(5:D@=>=JI@A===<5*'&'*)'('(&'*+'&%%'%%%&$#$$$%*++**.120+*+*))*-)(%$$$&''$%%&%&**2/352200,+-)/3*3.-++-'''))**))(&%%$$#&%./.++'&&&)))'(%$%%&%&'%%&'-($$%&(.****CFCACCDD=>=76,'%&*'%&'&'('('/0))..42555999>:90--.017::@AHCDED==:8897787760.-223?EFB@AD?>>=CC>EEFDEB@400105;AJFEFDEAI5565FDGCFCBB?B@7766HJJFECCDGGEGCHEBEFJ?6512/+,..@BECBJJHGHJGHJHJDD@=>>BBBJDEHGJGJJGJJJJFJFCCBGJJGFEF=<82--&&%*0244ADGGDDCDH=GD....<<GJJJH<<<;;;;AE9666@JEDD>75...-2/6010111461<;;//.16-.0,,++,**+%%%%'(**)***+,+-)'&%%%%%%*3889899=E4434;;JJBGDA@?>ABB==?<5555000-.0,.--,---:>?CBAG;J@:<.../)*,/6A>??>??AB<922-*(()('&'(()&&'**&&$%$$#$%$&''%'%&((%%%####%&((&$$$%%&1;<AHGFBHGFIGJGE>>>JF2234B@A.***,'&&+1791/++-/-+*''),045520%%'*,-1..;=;;<9:87650//0333/--.-**%$$&%(%#$$%&'''().(((&&&&$(52333%%$()*+++.8::<:99;<CHEGEJJCB4=22C<==FJCC><?EA@A766322---**('&(&('$%'&&&$$''%&()+))&'%%'(%%%'''))(('(&$$$%*3378DCBB=BH==>>>E2065467?==6556HG?@?/..128::9899@=55@?C<::953334333(&%$$$&&&%&))((()..'%%%*&%$$%&$##$'('(&$$$%%#$/&(330001;>???@>@@?BA@=?@ADGIFAFJIJIFCBBAC<<5544/.-(((()((+)&&$$(('%&&&%%&6785:988999::=>AA<;><<A>==?>87>@>>=;<:657<B86.00.-'.6///16''''''*)+,,-/1/((*)*)'''&''&&'(*0,--.2/158:?>@BAAA@BB><<5'''%%%%'&&)'()*''&&''(-4:99:989/+'))''%$$%$&&$)+.1((&'')*8;;AGIHJJEHCGJBCBFDJF==<<A@CJ=;:)''&&''''&'+.2236:@@:9:6555831//,,,,/15CDEEEGJJJJGDHFDJJHJJJJDEIJJD@@?;9%%%%(*,'-.076677:(&&&0098:67>AAB@?>)''%''&&&&(((&%$'&$$$$$&&'$%&&%(''%&*+-<:655))))('&&((*-*'(*7:;0/,,-))))1.''7=BHGFBBCIIJEFHGIIJHJJIJE---&''&&&&)))%%$$###$%%&#'&&/635213+'&&()))<;;:A==8;6667764339:4434:9==>?FJA@A?BJA?>>=:::;8787;;6322/.*)))&$$$$$+.11-%$$#&%',*''(()'(&'&%$'&,/..4/8411&&&&1*(459==8889>=>=@=>>?IJCB??>-,+'((+-.6<BHB;;:300-)**55,,,42)(&&&$%&&'&&'%&&%&''/++*0>??EJA9997821/)(&&&%((%%$&(&(')+*(''((*58?@=65@7777,'(&$$'&&&')$%$$$####$')'%$$$%$##$$%$##%%&&'&&$#'&%%),->?;1)**<GFDC@@AFJDBEC====A;-,,-/10/1300111...-*(((()6????;:866678899B?>?@BAA;9:?=DA><4---.1.)))-))())**,.***+-33464331.+++02205--'&'%$$$%.,))')))::>8887<=A1111>:;1.%%&')+(''&%%&*,,00288888878774+++&%%&$#$&&'&&'&(((('%&&()./1822--./11004BDAABCF>?=754('''?>AABB@==>=>JJCA@>76;88>99))+677>?=?>>EC<99JHDFFEE@<5669<;700/09844457+*))))('''&(02532/./--+++))&&'%$$'''&'((&%$#$%%%$%%(*+>@>:;888.B976@:33332((('+***)%%%'()-+,;<:::;B>=>>GFAADBBDC:::;EDBA<==<=678:AACJDFD?=88700/0,(()&&&(('(,18;=@=<=?=<?EEJBFJJGJJ?>5545=422268676433++*)))*-)5((*732***,+1><10/.0126667988<EFCBA@J><==5448;665,,,+)(&%%%$&)'&%%$$$#&'%((((*++,''//)))*54,'&%$&&%''('''&'&$$&&%''')'(((+*(*-5678>;*'&%$$%&'%%%%%*'('%%$#$$$%%'///12*)(''&'''+++,-0//216+*++3344::('&'&%%$&%%'$#$())*,-7==>?;=<=>><;<<A;-..1567=@>=;++++895556=FFHJGJHGF@DCDFIDFJJIHFFBCDJFDGBA>>@=<:;8:;=;=<<43&&''5C@@>?@@ABBBDHEC@A@A?>=----13)%%%'+',,.23=>=111122-''((-&'---227696B>@AECB6445=88;<FCBC@AABEEJBBADC<<;::75453=>6212.***(''')'''+*+++7557459/../&&&(*.+.0.**..35630))((+)'%&(()))+4(&&*5=98:;<>@>?DDCDABB454451/13''(45330.---.00/+)0)+///07--&&&%%&*,++,422/,,,,)))'&&%(+*(('')**-**0242330))4733335546:--*)+,:8.,++)(&$$$%$',,%$%&-))*.%%&&..3--6<999?=:7553335555<;8534622/./201+('&$$%(++++)('(+'&'%&&&&$&'%%$#$%%%*($')%%%%)*(((+/,+++)((%'().385544776788:<@?CB??BA@JGCEGJBBAA>=<=>>988774,&(&'&''&'0;==>BBCGCA@<AB+**(()313./-788:>@@A><;:<9:CCBEBA;:6?<=<0-112;=:;;44468112431.../()))-..&.*),,127+++2;777<BBCAHFEEFGB>44.//52-(*&%&(*+.&%&'-()(,-0,,(''$&%$#$$$$$(',+./++++-0020344:>=>FFGDFJIHEHJEDCF?>=<<.-+)((&&)''&'')''())')3AAGDGA==9B<<<76C?BECIDBFHJB@==/''''.//0+))'''()(((('&&+-.-)),+()*2./35))))59?..-)+&&&+)(&$$&%$$&'%%&'(,9,(%&''(+'''()(&&%$%%&%%%%&,.168A@8:::BE::::E<=<987984?=246:=FGGGGEFDCFHIIJEFBAB@GDFA===;>=?999@A>??;<>;=<::??@FGFCCADBB=7664::7;::@ABB9766:.'''(,))+-:60'''''&&%'%$&((&%$$$%(()$$$$'&&/.%$$%(()(*++,'%$$%##$$$#$$$###&)9?@@?>>?311010/0,*++11.*788><99=?A>;:;DFGJJJJ?>>>CEFIEFHJJHJ....BEDDFHFCCDJ7,,()(+&%&'&&'&)-+-'(%''):92--0++&%%'15./966333598<.&&%%&&$$(()*.,-(()))**)126.+&$$&((*)()+)()&)%%%$%4::>=?B7776=&%$&&$$%&%%'(+*'&&''=7710224**((%$####&+)(((/*%%****+++'.5:C90,&%%$$$%&((('''&''&*0,/*%%)*1.+)(()*-00'(34753344;>CCEICBCHJGGEIGJ=;;500214/.333444?@;;<=C<===A44444113135557689D;<<=JGIJIJ555---,&%%%*77+&%%''&&'++)*+++8666<<99DDGEFIDEJFFEEGDEFHDA@;;@AECCAABJGFDCFFFJIIJH7740/,+)'%#$$#%-+,2=@AC@@?CDC?@@;;<73337CEECFB>/*((,7323,,+,..45:@887---0..*(((+***$$$$')''(()).4,(((2221111002.-,-./.---4+''(&(%%%%%&'&&&&))()(&('&&')&%&(&%%'---..//0**%%%*..<FHEHDA?@BAGFJIJJAJF>A4444C@ABA>>??JB==88979++.052/...11-)((()+)**'('&','788<>BADCFJFF<<<<65554*'%
@Glass_T7V_8_D3_12_5_37
AGAGAAGCGCGAATGGTCCTGCAACTTATGCGCCTCCATCCAGTCTATTCCATGGTGCCACCTGACGTCTAAGAACCATTATTATCATGACATTAACCTATAAAAATAGGCGTATCACGAGGCAGAATTTCAGATAAAAAAAATCCTTAGCTTTCGCTAAGGATGGTTCTGGAATTCGCGGCCGCTTCTGAGTTGACAGCTAGCTCAGTCCTAGGGACTATGCTTGCTCGAACTTTACGGAATCAAGCTATGAAGGACACAGAAGAGGGAACTAAACACTTTACTAGAGAAAGAGAGAAATGCTGGATGGATCAAGTCGCGATGAAGCCAACGCTCCCGTTGCAGGGCAGTTTGCGCTTCCCCTGAGTGCCACCTTTGGCTTAGGGGATCGCGTACAAGAATGTGGTACAGCTGGCAGGGTCAAGTCATCAGGTGGTCCTGCACAAAACTCACTCCTCGAAGGCTATGCGGTCGGTCCGATCCACGGCTCAGTGCAAATTTATCCTGTGGCTGCACTTGAACGTGTGGCCTAATAACTCGGTACCAAATTCCAAGAGACCTGCCGAAAGGGAGCCTTTGTGACTTTCCGGTCCGCGTCCACCTGTGCGGACCTCGGTACCAAATTGCAGAAAGAGACGCTTTCGAGCATCTTTTGGTTTTAATCTAGTCAGTGGCACGCTGGTCACCGTTTTCTCTCGTTGGAAGAAAAAGAAACAGAACTAAAATACTAGAGTCACACAGGACTACTAGATGATGCAAACCGTTTTAGCGAAAATCGTCGCAGACAAGGCGATTTGGGTAGAAGCCCGCAAACAGCAGCAACCGCTGGCCAGTTTTAGGAATCAGGGTTCAGCCGAGCACGCGACATTTTTATGATGCGCTACAGGGTGCACACGGCGTTTATTCTGGAGTGCAAGAAAGCGTCGCCGTCAAAAGGCGTGATCCGTGATGATTTTGGATCCCAGCACGCATTGCCGCCATTTATAAACATTACGCTTCGGCAATTTCGGTGCTGAGCTGATAAGAAATGTTTTACGGGAGCTTTAATTTCCTCCCCATCGTCAGCCAAATCGCCCCGCAGCCGATTTTATGTGAGAAGCCGTTGTGGTTACCCGGTCTCTGGCGCGCTATTACCAGGCCGATGCCTGCTTATTGATGCTCGTACTGGATGACGACCAATATCGCCAGCTTGCCGCCGTCGCTCACAGTCTGGAGATGGGGGTGCTGACCGAAGTCAGTAATGAAGAGGAACAGGAGCGCGCCATTGCATTGGGAGCAAAGATCGTCGGCATCAACAACCGCGATCTGCGTGATTTGTCGATTGATCTCAACCGTACCCGCGAGCTTGCACCGAAACTGGGGCACAACGTGACGGTGATCAGCAGATCCGGCATCAATACTTACGCTCAGGTGCGCGAGTTAAGCCACTTCGCTAACGGTTTTCAATTGGTTTAGGCATTGATGGCCCATGACGATTTGCACGCCGCCGTGCACCGGGTGTTGCTGGGTGAGAATAACAGATGTGGACATGACGCGTGGGCAAGATGCTAAAGCAGCTTATGACGCGGGCGCGATTTACGGTGGGTTGATTTTTGTTGCGACATCACCGCGTTGCATCAACGTTGAACAGGCGCAGGAAGTGATGGCTGGCACGTTTGCCGTGTTTGGCGTGTTCCGCGATGCACCATGTGCCGATGTGGTCGACAAGCTAAGGTGTTATCGCTGGCGGCAGTGCAACTGCATGGTAATGAAGAACAGCTGTATATCGATACGCTGCATGAAGCTCTGCCAGCACATGTTGCCATCTGGAAAGCATTTACAGCGTCAGTGAAACCCTGCCCGCCCGCGAGTTTCAGCGCGTTTGATGATCTGTTTTAGACAACGGCCAGGGTGGAAGCGGGCAACGTTTTGACTGGTCACTATTAAATGGTCAATCGCTTGGCAACGTTCTGCTGGCGGGGGGCTTAGGCGCAGATAACTGCGTGGAAGCGGCACAAACCGGCTGCGCCGGACTTGATTTAATTCTGCTGTGAGTCGCAACCGGGCATAGAAAGACGCACGTCTTTTGGCCTCGGTTTTGCAGACGCTGCGCGCATATTAATAACTCGGTACCAAAGACGAACAATAAGACGCTGAAAAGCATCTTTTCGTTTTGGTCCTTTGAAGTTTAGGGGATAGTCCAATTATTGAAGAGCCTCCCTAACGGGGGGCCTTTTTTGTTTTCTGGTCTCCCTGCTGAGTAGCGGCCGCTGCAGTCCGGCAAAAAAGGGCAAGGTGTCACCACCCTGCCCCTTTTTCTTTAAAGCCAAAGGGTTACCCGCGTTATGCAGGCTTCCTCGCTCACTGACTCGCTGCGCTCGGTGCGTTCAGCTGCGGCGAGCGGTATCACTGCACTCAAAGGCGGTAATTTACCAATGCTTAATCAGTGAGGCGCCTATCTCAGCAATCTGTCTATTTCGTTTCATCCATGGTCCTAACTGCATGCCGGAGTGTAGATAACTACGATACGGGAGGGCTTACCGTGCTGAGCCAGTGCTGCAATGATACCGCGAGACCCACGCTCGCCGCTACAGATTTATCAGCAATAAACCAGCCAGCCAGAAGGGCCGAGCGCAGAAGTGGTCCTGCAACTTTATCCGCCTTCCATCCAGTCTATTAATTGTTGCCGGGAAGCTAGAGTAAGTAGTTCCGCCAGTTAATGGTTTGCGCAACGTTGTTGCCATTGCTACAGGCATCGTGGTGTCACGCTCGTCGTTTGGTATCGCTTCCATTCAGCTCCGGTTCCCAACAGATCAAGGCGAGTTACATGATCCCCATGTTGTGCAAAAAAGCGGTTAGCTCCTTCGGTCCTCCGATCGTTGTCAGAAGTAAGTTGGCCGCAGTGTTATCACTCATGGTTATGGCAGCACTGCCGCTAATTCTCTTACTGTCATGCCATCCGTAAGATGCTTTCTGTGACTGGTGAGTACTCAACCAAGTCATTGTCGAATAGTGTATGCGGCGACCGAGTTGCTCTTGCCCGGCGTCAATACGGGATAATACCGCGCCACATAGCAGAACTTTAAAAGTGCTCATCATTGGAAAACGTTCTTCGGGGCAAAAATTGTCAAGGTGTTCCACTGTGATCCAGTTCGATGCAACCCACTCGTGCACCCAACTGATCTTCAGCATCTTTACTTTCACCAGCGTTTCTGGGTGAGCAAAAACAGGAAAAGCAAAATGCCGCAAAAAAGGGAATAAGGGCGACACGGAAATGTTGAATACTCATACTCTTCCTTTTCAATATTATTGAAGCATTTATCAGGGTTATTGTCTAGTGAGCGGATACATATTTGAATGTATTTAGATCGCGCGTCTTGCCGACAACGCGACCCGTTCCGTGGCAAAGCAAAAGTTCAAAATAGCCAACTGGTCCACCTACAACAAAGCTTGTCATAGACCGTGGCTCCCTCACTTTCTGGCTGGATGATGGGGCGATTCAGGCCTGGTATGAGTCAGCAACACCTTCTTCACGGCAGACCTCAGCGCTAGCGGAGTGTATACTGGCTTACTATGTTGGCACTGATGAGGGTGTCAGTGAAGTGCTTCATGTGGCAGGAAAAAAAGGCTGCACCGGTGCGTCAGCAGATCTGTGATACAGGATATATTCCGCTTCCTCGCTCACTGACTCACTACGCTCGGTAGTTCGACTGCGGCGAGCGGAAATGGCTTACGAACGGGGCGGAGATTTCCTGGAAGATGCCAGGAAGTACTTAACAGGGAAGTGAGAGGGCCGCAGCGAAGCCGTTTCCATAGGCTCCGCCCCCCTGACAAGCATCACGAGATCTGACGCTCAAATCAGTGGTGGCGAACCCGACAGGACTATAAAGATACCAGGCGTTTTCCCCTGGCGGCTCCCTCGTGCGCTCTCCTGTTCCTGCCTTTCGGTTTACCGGTGTCATTCCGCTGTTATGGCCGCGTTTGTCATTCCACGCCTGACACTGAGTTCCGGGTAGGCAGTTCGCTCCAAGCTGGACTGTATGCACGAACCCCCGTTCAGTGCAACCGCTGCGCCTTATCCGGTAACTATCGTCTTGAGTCCAACCCGGAAAGACATGCAAAAGCACCACTGGCAGCAGCCACTGGTAATTGATTTGGAGTTAGTCTTGAAGTCATGCCGCCGGTTAAGGCTAAACTGAAAGGACAAGTTTTGGTCACTGCGCTCCTCCAAGCCAGTTACCTCGGTTCAAAGAGTTTGGTAGCTCAGAGAACCTAAAAACCGCCCTGCAAGGCAGTTTTCGTTTTCAGAGCAAGAGATTACGCGCAGACCAAACAATCTCAGATCATCTTATTAAGGGGTCTGACGCTCAGTGGAACAAGAAAACTCACGTTAAGGGATTTTGGTAGTAAAGAGATTATCAAAAAGGATCTTCACCTCAGATCCTTTTAAATTAAAAATGAAGTTTTAAATCAATCTAAAGTATATATGAGTAAACTTGGTCTGACAGTTACCAATGCTTAATCAGTGAGGCACCTATCTCAGCAATCTGTCTATTTCGTTTCATCATAGTTGCCTGACTCCCCGTGCGTGTAGATAACTACGATACAGGAAGAGCTTGCCATCTGGCCCCAGTGCTGCAATGATACCGCGGACCCCCACGCTCACCGGCTCCGGATTTATCAGCAATAAAGAACC
+
%%$))*)(()''((+./210059779>18-,+,43;;7>?@@C@4323;9;88+++,,+++66987((((+)'''%**)**+,-.79==>?99833336+)&&'*+-****?>?>GIEC@@?>>843275,'&&')++09><==<<::888<?B666:<32111'%$$$&%'''(*'(----/-,-.*-(((-178BBA@?;::<;:9:9991011<@>=>=:54,--)&$$&')2)(''()+,++,3;;?>>?ABA=//.-*))///>CC@@??@A@>==E=>=861752/026-+./-*())((%&+*)*)&&&(-,,-BBBDDDDG>=<9:::?;3AA>B9;;;A54/.-,-**+,+/3?>:864588788797255697224::0(&%%&&'(---*(&(&&((''&&*%'2,,,-23.-,/&&&%%&%--/3+'%%&>>444BD=6///154(''(.72B22/,**(''''),++*+3+0,,-40.,,,.++-1:=:;;;ABCCCCGJJ@CA=9:993336;6666///:;>@AACABAA6672<+*'&),**)(*)))(1/.*)**&&%%&&%&&&&&',+&%%%*,,.&&')10,*+,..:62113;5442440112:,../566:>==?999:D<8776&%%')24)))*43.('''%$$%$'')**&&&')&%%$$$#%(.54011243489:89>9;'&''-('&&&')&+'&'))(((&%%%'*,,//77FCCCCEICAAEJJJJJJHJJJ>>=>=&&&%'-.4/-+++++)))))'''(+*+-118=?B?>A?EFFDGJFIJ5555;<00029:;5333)'')88-%$$&))(()-,.,+)(*&'&'8<:;;;ECJDGJGB@@?BDG(''':((()...)('&&&,;AAB@B@8877:;?<=:7531.+-.0:99<?CCCBCCC====33358'538>D??>>?/.-/BH1,@@@B?AAGJFGJHGFEJHJHJ,,,,0002>B@CCB@@A665681+*+*''''&%*,;=+)))470++++4&&%%,>@<<>91111@:DA<==<663///034;81123==>@=::99;?:;:;JJCC:7'&&&(&$$#%%$%$%''(''*&$##'''.0I??>>ECCDCBEADJCC>;94455;;97)**'((,//-,-27>=>>BACB5556>>?DDEEFFDEDCD665322085212000((((899ABBADDEJHHGCB@200-)(()**.,,--,-+)+.238588=:>95655543422?>:6:B=87222723)&&%&&&(('''(37793333;7663337=EHFCB:889<32222/***1+8889745-,,,1,**,,*')-()('/0CD::88:((((/.462222:::-,,,-JB?<;D;:::9992+**,34688;==??11114/95233332++-4777422221'%'&((&%'-((),'((&---333;5555?<;:<==?DD@@@ADJDDEG321168A@>:788788<.,+**((&&%$$$$$$&&&%%%$&(()))((+1-,..-/-+.>EGA@@@JCJFEHBB==A=6622454,*&&&:<;:<7857?>B20/.+))+/0C8777CCBD73--,1458?=66AHDIDBEDB@BDGGF>>?=856''()(''12++*&$%*-*%&&%&'+90219,,,-.++&%%()000..256::::9:=9633311;;=>JDDBBBB@@BFFHJIGJIJJJJHJJFF??=A?@?JHAAAABA<>CA>=6:211241+*)),'''(<<;;88892,-13/,.1268<C885578?BGG@4320'&&'/363+++,?@BCGGEJB;208998=5200/3,,&&&8;?H@9>=::7685456=***,,55,,,,2../<;:46FJGFGEGGEBABBJ:::<JJJJJFJJJJGIHFCFGGBAB@CB@?;;<FEF?>>>JJ97444122@FIEFG<??A>=2.,((345:<AA@ACEJJ<<<;@8885ECECJJGDEFFJFAA<4767859897788234((()'$$$')++.03.+(()))-5,,,8:::9:754****69:<8>BA((%&%$&)3..//03))(((((336899:=>@EEDFDC@;544237;44445322*)()FDA33349CB&%%&8/)&&%%%%($$$(++0/../JGH?>>=A999:>=<+++++*+25--.48<B0/0GD>;88=DCED8767/+,,14333288111++++-55?FDF9999?4445<<@G>FCFCGDC?<.)(-+1/./15*++*-2253/,,21:,**)())%%%&'+1*),''()*)+:;?=A@>,,/-13'&&&'+332522640*)+189)'''234740010+++-....6.---///11-+&&&'&&,,114ACCCDBDGF@A?BB;;=B><:3470+++)))++,---00.,++44-..-//01113<>87765/654/))(''$$%$%+-..--../-,&&**:..3>=<:<=@>>?BF;<>>@;6566+))&&&&&%$$$*%,.-01272244666==19-+*+,-626547,***))++.//34=?BGGJGFIGJGJJFJJHEF??>;))),3,1)0++,.-/./2572220++*((((+-7<6970+5431,,--++((&&'.-.-0/0226234344>=:::,++,-++,.++**+)()+1235+**''''202,,'&')02./0-..++..;:76556588222****++,6668*))++++>8789;1...493))2110.0---1*/)*)+..,,))/,(()/0..-/-033.0;98::8977732018:>GCBA>222332221122*---+)(()-./7<>??@6556;?DD>??AEHEIBGDGEDFC<>:00,'(*13=A@A==?('')33--,&%%$$-/12/-:5..../---/82.--*(&&&&&&--.=8??@CFJGHHG++++4<=:6668;:73/---&&&%%&,.9:;@??@A333.--0154341974344<<64<=DE>;;:=IFGFEJJIHGJI8777;8336400;::95667-+,HGFFFF@?>=?DDAAADDE@4445<?,,,,0+''&+-++(('%%%&$$$&&(&'+,300522///0)'&')%%%&-.,...014;44GG=??@334331116531112;6<;=6311438878:8/0&&&02223644201./3*.+')((()/.'''&)()*BECCC;A97799:<940.--,-68=;8774443100((()))&&'')).26-)((())()313568111/.///00/476=52200'&&$&'&()/--++,**..-<JJHJGFE5-,,-/7612,+++3())(/0..0,-&%&0-,=@BCADJJJC0000::BFJCE<6559:****-546CDFAA8767&&%%%')))(*(&&&&-('''*010../2//,5)))):46+++,???CEDH877<=0../.,,./3/866//--01898:;;@<<<<IBDC@711**00/-,-//666AA?????DCA@ABA@@BDJJJJJJFHHJJB:98<?>>CE@;777=EEG::::;;9973322//3337B8864468;?@@@@CEF??,+.1//&')())((('*+,,,+-.0---0A@BB?@;=@IB><<BCGJG<;;;?AAAA<=>?JJIHECCB,,,,;<AACDC>=?::::====FJDCA@@>A+)))2--=@111269883315B?;((((20-))''&'&%&&)+8>@CCIGJIGAB?<=@@?('''4.--+('&&&))1011127<886<:=@FFHFEIA?>@:::9:++('*-99:JE:::;::9=>><=BA777*))%&)%+++8:9<<;=8852.**,+((()220111567989<4444:987/...@>??=<:;A:43)32;<9583.997><9:;2>BDIEEFCJJJJJJIHGFFCFDECC@?><=97?>==>?99:9@?<///*&%%'&'(+-..-.-+-,,/--,'''/-.01BBBCAAABABAD44336;<=<<;((((''((+)''&%++12383:?=?@AJJJGGEHCBBAJ?@ACCJIIIGA>@?ACEEEBA?><<<F><000***(09CJJJJJJGFEEIJ7767551/-&'(10.,))*(('0465-,,,,.('*+-.68:@??>*'')0./35;:991-++/02-/.,,++1255<<A@A>8**))*=;:3668/-,(5,**,562110-0.,+++.-,(&&*&')%%&>;:;9894233,('*)'&&):D6545>@,))())*+//0:=@BDAB@@=553.-+/.*))'($$%(//,,,,6--,,-<FJJJCABDC4444///-)((&$$%').233//2**.)+9FGBJD<<993,,+(''''''(../65//08660321/(&')''''-((4258>0-,&0:>JJEJEEFEFCHD////*((()++,7@B?A>?@?/...@A@7664688JDFFGD889@A@AAE:::9>GA??@.---5AA3323==<=@A))))311.--/5868878065/''7888;<<<BBAC4310.1((()4@?@?AAA@?<;++,13((''+&&%%(-%$$$&%%&'+*'''(*+-:;A::::CB65544)'')1++65::;;223D;;:7+*)**,564:-++,+++&&(''((%
@Glass_T7V_8_D3_12_5_38
ATCGTTTCAATAATATTGAAAAAGGAAGAGTATGAGTATTCAACATTTCCGTGTCGCCCTTATTCCCTTTTTGCGGCATTTTGCCTTCCTGTTTTTGCTCACCCAGAAACGCTGGTGAAAGTAAAAGATGCTGAAGATCAGTTAGATACCTAAGTGGGTTACATCGAACTGGATCTCAACAGCGGTAAGATCCTTGAGAGTTTTCGCCGAAGAACGTTTTCCAATGATGAGCACTTTTAAAGTTCTGCTATGTGGCGCGGTATTATCCCGTATTGACGCCGGGCAAGAGCAACTCGGTCGCCGCATACACTATTCTCAGAATGACTTCGTCAGTATTCACCAGTCACAGAAAAAGCATCTTACGGATGGCATGACAGTAAGAGAATTATGCAGTGCTGCCATAACCATGAGTCAATGGCTACACTGCGGCCAACTTACTTCTGACAACGATCGGAGACTTCAAGGAGCTAACCGCTTTTTGCACAACATGGGGGATCATGTAACTCGCCTTGATCGTTGGGAACCGGAGCTGAATGAAGCCATACCAAACAACAGCGTGACACCACGATGCCTGTAGCAATGGCAACAACGTTGCGCAAACTACTAACTGGCGAACTACTTACTCTAGCTTCCCGGCAACAATTAATAGACTGGATGGAGGCGGATAAAGTTGCAGGACCACTTCTGCGCTCGGCCCTTCCGGCTGGCTGGCTCTTGCTGATAAATCTGAAGCCGGCTGACGTGGGTCTCGCGGTAACTGCAGCACTCGAGCAGATGGTAGACCCCTCCCGTATCGTAGTTATCTACACGACGGGGAGTCAGGCAACTAATGATAAACCAAATCCGACGGAATCGCTGCGAGATAGGTGCCTCACTGATTAACTGGTAAATTACCACCTTCGTGAGCTGATACCGCTCGCCGCAGCCGAACGACCGAGCGCAGCGAGTCGTGAGCGAGGAAGCCTCATAACGCGAAGTAATCTTTTCGGTTTTAAAGAAAAAGGGCAGGGTGGTGACACCTTGCCCTTTTTTTGCCGGGACTCCGAGCGGCCGCTACTGGTCGGGAGACCAGAAACAAAAAAGCCGTTGGAGGCCTTCAATAATTGGACTATCCCCTAAACTTCAAAGGACCAAAACGAAAAAAGACGCTTTTCAGCGTCTTATTGTTGTCTTTGGTACCGAGTTATTAATATGCGCGCAGCGTCTGGAAAACCGAGGCACGAAAAAGACGTGCGTCTTTGATGCCCGGTTGCGACTTTACAGCAGAATTAAAATATCAGTCCGGCGCAGCCGGTTTGTGCCGCTTCCACGCAGTTATCTGCGCCTAAGCCCCCCGCCACAAGAAATTATTGTTGCCAAGCGATTGACCATTTAATAGTGACCAGTCAAAACGTTGCCCCACTTCCACCCTGGCCGTTGTCTAAAACATATTTATCAACGTGCTGAAACTAGCGGGCGGGCAGGGTTTCACCGACGCTTAATGCTTTCCAGATGGCAACATGTGCTGGCAGAGCTTCACGCGCAGCATGCGACATACAGCTGTTCTTCATTGCATGCAGTTGCACTGCCGCCAGCGATAACACCTTAGCTTTGTCCACCACATCGGCAATATCGTGATTGCGGAACACGCCAACATACTGCAACGGTGCCGCAGCCATCACCACTTCCTGCGCCTGTTCAACGTTGACGCAACGCGGTGATGTCGCAACAAAAATCAACCCACCGTAAATCGCGCCCGCGTCATAAGCTGCTTTAGCATCTTGCCCACGCGTCAGGCCACATACTTTATTCTCACCCAGCAACACCCGGCGCACGGCGGCGTGCAAATCGTCATGGGCCATAAACACGGAACCGATAGAAAACCGTTAGCGAAGTGGCTTAACTCGCGCACCTGAGCGGCAAGTATTGATGCCGGATTCGCTGATTACCGTCACGTTGTGCCCCCAGTTTCGGCGCAAGCTCACGGGTACGGTTGAGATCAATCGACAAATCACGCAGATCGCGGTTGTTGATGCCAACGACCTTTACTTACAATGCAATGGCGCGCTCCTGTTCCTCTTCATTACTGACTTCGGTCAGCACCCCCATCTCCAGACTGTGAGCGACGGCGGCAAGCTGGCGATATTGGTCGTCATCCAGTACTGAAAGCGTTCATCAAGCAGGCATCAGCCGCCTGGTAATAGCGCGCCAGATAAATCTGGTAAGGGTCGATAATGAAGTCTTTACATAAAATCGGCTGCGGGGCGATTTGGCTGACGATGGGGAGGAAATTAAAGCTTCCCTGAAAATATTTCTCATCAGTCAGCACCGAAATTGCCGAAGCGTAATGTTTATAAATGGCGGCAATGCGTGCTGGATCGAAATCATCACGGATCACGCCTTTTGACGGCGACGCTTTCTTGCACTCCAGAATAAACGCCGTGCGCGCACCCTGTAGCGCATCATAAAAATGTCGCGTGCTCGGCTGAACCTCATTCTGAAAACTGGCCAGCGGTTGCTGCTGTTTGCGGGCTTCTACCCAAATCGCCTTGTCTGCGACGATTTTCGCTAAAACGGTTTGCATCATCTAGTAGTCCTGTGTGACTAGTATTTAGTTTCTCGTTTCTTCTTCTTCCAACGAGAAAACGAGGAAACGTCACACTGAATCAACAAAACGAAAAAAAAACAGCTCGAAAGCATTCCTTCTGAAAAATCGGTACCGAGGTCCGCACAGGTGGATGCGGACCAAAACGAAAAAAGGCCCCCCTTTCGGGAGGCCTCTTTTCTGAATTGTGGGGCCCCGAGTTATTAGGCCACACGTTCAAGTGCAGCCACAGGATAAATTTGCACTGAGCCTGGGTGGGATTCGGACTCGACCGCATGACCTTCAGGAGTGAGTTTTGTGCAAATACAACCGACGACTTGACCCTGCCAAGCGGCACCAGATTTCTTGCGTACGCAATCCCCTAAGCCAAAGGTGGCGCTCGGGGGAAACGCAAACTGCCCTGCAACGGGAGCGTTGGCTTCATCGCTACTTTGACCCATCTAGTATTTCTCCTCTTTCTCTAGTAAAGTGTTGACTTCCCCTCTTTGCGTCCTTGATAGCTTAATCGAAAAGTTCTCTAGTAGCTAGCATAGTCCCTAGGACTGAGCTAGCTGTCAACTCTAGAGCAGCCAAAATTCCAGAAATCATCCTTCACGGAAAGACTAAGGATTTTATCTGAAATTCTGCCTCGTGATACGCCTATTTTTTATAGGTTAATGTCATGATAATAATGGTTTCTTAGACGTCAGGTGGCACCATGGAATAGACTGGATGGAGGCGGATAAAGTTCCGACCACTTCTGCGCTCGGCCCTTCCGGCTGGCTGGTTTATTGCTGATGATCTGGAGCCGGTGAGCGTGGGTCTCGCGGTATCATTGCAGCACTGGGGCCGGATGGTAAGCCTTGCGTATCGTAGTTATCTACACGACGGGGAGTCAGGCAACTATGGATGAACGAAATAGACAAATAGCTGGGGATACGTGTGCCTCACTTGAATTTACAGCGTTGGCATTTGTCAGACCAAGTTTACTCATATATACTTTAGATTGATTTAAAACTTCATTTTTAATTTAAAAGGATTCTGGTGAAGTCCTTTTGATAATCTCATGACCAAAATCCCTTAACGTGAGTTTTCGTTCCACTGAGCGTCAGACCCTTTAATAAGATGATCTTCTTGGAATGGTTTTTAGTATCGCGTAATCTCTTGCTCTGAAAACGAAAAAAACCGCCTTGCAGGGCGGTTTTTCGAAGGTTCTCTGAGCTACCAACTCTTTAAACTTGAGGTAACTGGCTTGGAGGAGCGCAGTCACCAAAACTTGTCCTTTCAGTTTAGCCTTAACCGGCGCATGACTTCAAGCTTAACTCCTTCTAAATCAATTACCAGTGGCTGCTGCCAGTGGTGCTTTTGCATGTTTTTCCGGGTTCAACTAAGACGATAGTTACCGGATAAGGCGCAGCGGTCGGACTGAACGGGGGTTCGTGCATACAGTCCAGCTTGGAGCGAACTGCCTACCCGGAACTGAGTGTCAGGCGTGGAATGAGACAAACGCGGCCATAACAGCGGAATGACACCGGTAAACCGGAAGGCAGGAACAGGAGAGCGCACGAGGGGGCAGGCGGGGGGAAAGCCTGGTATCTTTATAGTCCTGTCGGGTTTCGCCACCACTGATTTGAGCGTCAGATTTCGTGATGCTTGTCAGGGGGGCGGAGCCATCAAAAACGGCTTTGCCGCGGCCCTCTCACTTCCCCTGCATCTTCTTCCTGGCGTCTCGGGAGTACACCACCACCGCCCCGTTCGTAAGCCATTTCCGCTCGCCGCAGTCGAACGACCGAGCGTAGCGAGTCAGTGAGCGAGGAAGCGGAATATATCCTGTATCACATATTCTGCTGGACGCACACGGTGCAGCCTTTCTCCTGCCACATGAAGCACTTCACTGACACCTCATCAGTGCCAACATCGTGAGCCAGTCTATCACTCCCGCTAGCGCTGAGGTCTGCCTTCGTCGAAGAAGGTGTTGCTGACTCATCTCGGCCTGAATCGCCATTCATCAAGCCGGAAGGTGACGCATGGTTGATGAGAGTTTTGTTGATGACGTTGGTGATTTTGAAGCCTTTGTTTCCACGGAACGGTCTGCGTTGTAGCGGGAAGATGCGTAATCTAAATACATTCAAATATGTATCCGCTCATGAGATA
+
&%'$$$'(26BB@ABCC;7??>:99>BBB?>=:'&&',0//.44*))),'%%+@>>?>=70*-<?G?DHJJJHF==A@FDDGHIIEIIJIJJJHJJD5555JHGJGJJJGIFJIGJJD??@?B?@EJDF<<:;A>5))*.--0''''''&%$$$&*.325**)*+/047<.)))))'%(()//*)'&&&'**33356FDHHFGHDA@??EDCBDC<JGJJJA::HEJGEIGG@>;;?DBEJIDGGIJJJHJJE;::86*)))4400001(@@AEGJGJJHEGJHDAABCB==:;<;@@E<=<8@ADCCCCD:1.'&'2BICABJCHD>>?22235))((1@@CCE==<0-35:D>;:;>?JAB??JGJGHJJJJJJID;<4===@CBCCJJFJDCCCBJ=32559965-,,-)%$$%&(((('+--4?>?EFFEEG6/--,512;333++++/)))'*+,'&'(456679:>?@EC524::;;;000,,*&(399>EEJ<D>?BDC@CA>0++51-.,,,,/:=889:D??@F=<==FGGJJBBJD=<??('''&&<A:9::@B>FDIHIJJJIJFFF2213<;ABA@@BBEGDIFDB@@>=6(&''BGBFJ>???HHJHJ86557?A?AB97.+>8:::<>>ABCEICBBBHJJJJJDFDDEDFFFCEC==<=<?BB@<3))*6887820++45871500>AED@??=51'&%%*((7111*)()'&%$&'''&'%&''''''&&&'&&&-'''''((()*+*())%%%%&&&&%$%'&%$$%'-.///-;>>8441111344489GJ@??8544422'+,-1%%%''&''')%&$$%%'((+)&&&$$#(%-**+///06?E>>?FIJBDCDHGFDB:6.&&''9>>>AE@@;++*+-''''FGDFIJIDFC44422263334550224444528:43344888110///?@@@?@=78530+&(3FGEIDEEHHJDFBDFEGJA???DJJGJJIGHHJBBJJG>AIEHGIJJIJ@?>=2.-.-/(87>?A-,*'+'(%%$%'&&&/023224001''''''(A=88911..62***+*)(%###$&'$))'*34-***-214****0124433434@=<<:555DFEB@746::,,,.;GHHIF@A??A@64-'&&%(/&+,-3456;;=.)444:73445705;0777865588<>??<AAAGHHEFHBC70/0)(&%$$'/2220((((01;?FEDJJJGJJDIJEFHD?=3/.+033;75442521324,*'&%%(,)**4@CCIHEFDDGBJ@;;:<?@FIFJJJGD??<>==>3***933434+'),-)*,'%%%&''&%$#$$%&&)**,1=>===BCJEB88>,,,,,,-DCDB9877;>JG<>?8768<''''/4/566@9@<HACBAD@>111<>00../16<(''(8876937<721+++,56>?:<><???JCEC76659:@BAC?=<90,('%&'*../?@AB@DF@A@?EIJJJJFIHFC4''''/.--.*)&%%&(++,;89>EGIF@A>0('&&'$&)*224322899:?BCGGCIIJJJJJJA@@@F8BBHJGIB???JJIJJJFGDFGJEIE;::9<<<A;988;A::;<BBFFGJFHJGH=;<<@?//+)))--,('''/,,-@BAFFABHJJJHJJA;::6778EDACBBJIJJGJCACB,))*3334>@B=>64445<7<;;>C>>>=>><?9,,,111122@BCEHJJHCACBGHIJGJJJFJHFIHHGFFA><-,-.1234A7<<<>@@ABBEJG8888DB1111AA<9+++////323<=?D@<<=@E===B@>>(''*))%%))4:,,+(**18EB?:999=4445<9778:>;>>:302.-..0,'%%%%%&&(****014333;5EBHGDDDI6667;:6)'%$$%,.+0..227>=@@A9.++,:C<;;<?*'&%%+5782222('''.49779:::;@@A@IGJJEGGFJJJJGA@@@D000054.--()('%%&&$$%&(())+9:;DHJJBC@BC886;22/BA@B@3.((((=DGJJGDEGJIIHJDJDFFGFJGGJJFJBCIGJCABC@GG5558?;11116-,.799665--.((((/2@E@?><:546;5.82//('''((')&'('%%$&..0224;>AA====<=:<,-,))()*&&'*,,-889680/))((+,0289;:32/.'045/--,0.+++3/-+*+../,+*)%+//32.++-3@AG?<;78<8<3202100-1559?@HGJJJJFIJDDFGJJJDGGJHEFHJEHGJGJJGFJDJHJHHEFJDDDFCCCCJIIGGGHJJEGA=54442/18887<@<9:<;=556;GBA????BCE<<<DDE5444HEIJ<<;<ABB@@D@JJIEGJIGGEIJJJJIFDJGE@IGHE?@@@JGI65556?JIJFJHBIDCJJJJEFIIJIJGDCAAIJJJFEHEDCC<<=655444*1112=BIJIGCDJJFJJGJEDCAI@=@AJJGGFHGGJGJJFJHJJHJJHJIEFIJJJJJEGFHJJD99000,,++-/465788842,((&$%&'*+028==??JBBCEHEAA6<<33B;C?=<+*)*(&&&&&&%%&'$####$&'(&&&$%%%%$%&&)*)(,/20*'&&&&#$&''&*&(''(&'%&)//,+++))&%'(+,-))**+'&&'*,--44@935CAA><;=;==HD0//6DJGJF@@AABDDDIFBDHJJJFGH?<6;:&&&%&%(%&'(&&%%$$$((()'((&&&&BED>=11118879;<::9=:E4111IJJHGIIJJA@?8888<<7776+)+;:976323451123,,(($$$##$%+..1AD99462.-+,,-,,')%&%%'*&(((,,-5-469::9:6066998779*''694344:9<555454+,,-77<:644788;;DFF;;8&&&&&&)>AA221/111;>B98779;?@ACABBCJGCCAACBEEEEBD?@CA>;9304:;B?D?><<>=ACABICECC?<ECFEDFDCDFCDFCCC65334/2222:;=7-C==:52.&&&$%&')(()('').<811/0.../:><>?>@BACCDCB?:8,++*&%%%(,/((''(*+())+**'&')(&%$$$#$%('$%''()*6322227:+***)(/56(&&((((()*.2*'%%%&-6;?;=86776)))<=<:66423;;9?@JHDEGJJIEGJHIBC@?>?-,,-787777H=66368:<IC@ADDFBCBADEJJJJJGIDEBACDGFDGDIDA;9891..***&&%%(.3<>@BFDDA?<;<==??8859BGDEIEFFB@@;2+***/>)))%%%%0159CCEC@?=:4200058B??A?@?BIDGFHDDDDCAJIGJ000E@;//+.-,)''&''$$$$$$78999433334002477=<?;;;JJ?=><<@>4447?@7778<>?>;77A;****)((*&%%&+**++'%$$$&'%&&%.,--)&'-'(.&(((/0//+)&%%%&%))(*,/0.@@@BE@<88>?>?BD98884-339<A;CFC>?BG==<<?>CBHB862;:-&&&'(&&&('&%&)53'%%')+785788??==7579BDC999JJHGJJJEGHHJJJFHJHJDABF?>7?<439;22,,+**+-171,89*))),%%%%''&)+'))**,,,,100'&&&%$$%')+,8,)((/./1**,225FA/../;9<CDEA@ABFHFEJGGJBA>>??J<433@FED?>4411159*+4//./'''0&&&'*(%%'/55212'&''**,,,--<32288;<@ABAJJGDFJJFHHGJJG?<;;;++,422+<HJHJECCCD===1-+-)))()%&&'**.-**00BFIGJHHEJC@@DFJJIIJHIJH>>>?DC;75531///***+++325*983:)((%%%%3?BCCEEHHHFJJEJGGIHFGHHI<<;1000332586789112D=:8722349999775--264//((+-99ABDEIGFIA@AJFGEDDEB>><<>10///...))9:6667A=>>?DCBCHEB@:52++.,--443887:6)+1(''&'&&%&&(&%&'')))))*;>>@@@:721/.,-)&%&((&%%'*****+)(+./0,,,++,.5---..3/+&%&&./10''')?A;DFAB?AC410*''&&&')+,*,,-8@<:::4>//.13=9640*)(&&%%&)*+<A?>?EHFHFDJ::889:FC33/)****.-32/(&%%%(&)*&&((('%&&(''*,0*'&%&&/+++'''%*.334=BBEDCBDHJJJC?BB;GDCAEJ@?==AABBBC??@=<<;>=?888:EAA2)'''+++0@@EJIEGEGEHHGC<<;;EFA@?CAAAD;<@>>@@C43017668:<668IJEDE834-)65:FEEHIJJJEDIGJDEFEG88::BC-+)())**=>?IJJEIH;;-,,'(((-&&&&(('%$$$$(-%586017:;111161/))++/%$%%&''46<ACC?<<;9;8778-+,**'%&((*%%%&&%%&&'&#$&$##%%'&'&)'(%%%#####$$%2222-+*,*('&(')*'#$#$%$$$%%&%&((''&%%%&&&'*%%%(+,).04>@B5553310228590/.--.C>9865643('''.,,0000)))%%#$&%&'(++1357622820.,)%
@Glass_T7V_8_D3_12_5_39
GCCTCTCACTGATTAAGCATTGGTAACTATCTGGACCCAAGTTTACTCATATATACTTTAGATTGATTTAAAACTTCATTTTTAATTTAAAAGGATCTAGGTGAAGATCCTTTTTGATAATCTCATGACCAAAATCCCTTAACGTGAGTTTTCGTTCCACTGACGTTCAGACCCCTTAATAAGATGATCTTATGAGATCGTTTTGGTCTGCGCATTAATCTCTTGCTCTGAAAACGAAAAAACCGCCTTGCAGGGCGGTTTTTCGAAGGTTATTATGACTACAACTCTTTGAACCGAGGTAACTGGCTTGGAGGAGCGCAGTCACCAAAACTTGTCCTTTCAGTTTAGCCTTAACCGGCGCATGACTTCAAGACTAACTCCTCTAAATCAATTACCAGTGGCTGCTGCCAGTGGTGCTTTTGCATGTCTTTCCGGGTTGGACTCAGAACAATAGTACCGGATAAGGCGCAGCGGTCGGACTGAACGGGAGTTCCATACAGTCCAGCTGGAGCGAACTGCCTACCCGGAACTGAGTGTCAGGCGTGGCGTGAAGTCGACAAACGCCGGGCCATAACAGCGGAATGACGCACGGTGAACCGAAAGGCAGGAACAGGAGAGCGCACGAGGGAGCCGCCAGGGGGAAACGCCGCATCTTTATAGTCCTGTCGGGTTTCGCCACCACTGATTTGAGCGTCAGATTTCGTGATGCTTGTCAGGGGGGCGGAGCCTGGAAAAACGGCTTTGCCGCGGCCCCTCTCGCTTCCCTGTTAAGTATCTTCCTGGCATCTTCCAGGAAATCTCCGCCCGTTCGTAAGCCATTTCCGCTCGCCGCAGTCGAACGACCGAGCGTAGCGAGTCAGTGAGCGAGGAAGCGAACTGTGTCCTCTATCACATCTGCTGACGCACCGGTGCAGCCTTTTTTCTCCTGCCACATGAAGCACTTCACTGACACCCTCATCAGTGCCAACATAGTAAGCCAGTATACACTCCGCTAGCGCTGAGGTCTGCCTCGTGAAGAAGGTGTTGCTGACTCATACCAGGCCTGAATGGCCCCATCATCCAGCCAGAAAGTGAGGGAGCCACGGTTGATGAGAGCTTTGTTGTAGGTGGACCAGTTGGTGATTTTGAACTTTTGCTTTGCCACGGAACGGTCTGCGTTGTCGGGAAGATGCGTCATCTAAATACATTCAAATATGTATCGCTTCATGAGACAATAACCCTGATAAATGCTTCAATAATATTGAAAAAGGAAGAGTATGAGTATTCAACATTTCCTGTCGCCCTTATTCCCTTTTTTGCGGCATTTTGCCTTCCTGTTTTTGCTAGCCAGAAACGCTGGTGAAAGTAAAAGATACTGAAAATCAGGTTTCAGTGTACAGGTTGAGTTGAACACATGAATGCAACAGCAGTCAGGTGTCTTGAGAGTTTTCGCCCCGAAGAACGTTTTCCAATGATGAGCACTTTTAAAGTTCTGCTATGTGGCGCGGTATTATCCCGTATTGACGCCGGGCAAGAGCAACTGGGTCGCCGCATACACTATTCTCAGAATGACTTGGTTGAGTACTCACCAGTCACAGAAAAGCATCTACGGATGGCATGACAGTAAGAGAATTATGCAGTGCTGCCATAACCATGAGTGATAACACTGCGGCCAACTTACTTCTGACAACGATCGGAGGACCGAAGGAGCTAACCGCTTTTTTGCACAACATGGGGGATCATGTAACTCGCCTTAATCGTAGGGAACCGGGACTGCAATGAAGCCATACCAAACGACGAGCGTGACACCACGATGCCTGTAGCAATGGCAACAACGTTGCGCAAACTCTTAACTGGCGAACTACTTACTGAGCTTCCCGGCAACAATTAATAGACTGGATGGAGGCGGATAAAGTTGCCAGGACCACTCTGCGCTCGGCCCCTCCGGCTGGCTGGTTTATTGCTGATAAATCTGGAGCCGGTGAGCGTGGGTCTCGCGGTATCATTGCAGCACTGGGGCCAGATGGTAAGCCCTCCCGTATCGTAGTTATCTACACGACGGGGAGTCAGGCAACTATGGATGAACGAAATAGACAAATCGCTGAGATAGGTGCCTCACTGATTAAGCATTGGTAAATTACCGCCTTTGAGTGAGCTGATACCGCTCGCCGCAGCCGAACGACCGAGCGCAGCGAGTCGTGAGCGAGGAAGCCTGCATAACGCGAAGTAATCTTTTGCGTTAAAGAAAAAGGGCAGGGTGGTGACACCCCTTCTTTGCCGGACTGCAGCGGCCGCTACTAGTAGGGAGACCAGAAACAAAAAAAGCTACGGTTAGGGAGGCCTTCAATAATTGGACTATCCCCTAAACTTCAAAGGACCAAAACGAAAAAAGACGCTTTTCAGCGTCTTATTGTTCGTCTTTGATTCAGTTATTAATATGCGCGCAGCGTCTGGAAAACCGGGGCAAAAGACGTGCGTCTTTGATGCCCGGTTGCGACTCTACAGCAGAATTAAAATCAAGTCCGGCGCAGCCGGTTTGTGCCGCTTCCACGCAGTTATCTGCACCTGCAAGCCCCCCGCCGCAGAACGTTGCCAAGCGATTGACCATTTGATGAGTGACGAGTCAAAACGTTGCCCGCTCCACCCTGGCCGTTGCTGGACGCCTTTATGAACGTGCTGAAACTCGCGGGCGGGCAGGGTTTCACCGACGCTTAATGCTTTCCAGATGGCAACATGTGCTGGCAGAGCTTCACGCAGCGTCCTCGATATACAGCTGTTCTTCATTACCATGCAGTTGCACTGCCGCCAGCGATAACACCTTAGCTTTGTCCACCACATCGGCAATATCGTGATTGCGGAACACGCCAACATACTGCAACGGTGCCGCAGCCATCACTTCCTGCGCCTGTTCAACGTTGACGCAACGCGGTGATGTCGCAACAAAAATCAACCCACCGTAAATCGCGCCCGCGTCATAAGCTGCTTAGCATCTTGCCCACGCGTCAGGCCACATACTTTATTCTCACCCAGCAACACCCGGCGCACGGCGGCGTGCAAATCATCATGGGCCATCAACGCCGAACCAATCAGAAAACCGTTAGCGAAGTGGCTTAACTCGCGCACCTGAGCGTAAGTATTGATGCCGGATTCGCTGATTACCGTCACGTTGTGCCCCAGTTTCGGCGCAAGCTGGCCGGGTACGGTTGAGATCAATCGACAAATCACGCAGATCGCGTTATTAATGCCAACGACCTTTGCTCCCAATGCAATGGCGCGCTCCTGTTCCTCTTCATTACTGACTTCGGTCAGCACCCCCATCTCCAGACTGTGAGCGACGGCGGCAAGCTGGCGATATTGGTCGTCATCAGTACTGAAAGCATTAATAAGCAGGCATCGGCCTGGTAATAGCGCGCCAGATAGATCTGGTAAGGGTCGATAATGAAGTCTTTACATAAAATCGGCTGCGGGGCGATTTGGCTGACGATGGGGAGGAAATTAAAGCTTCCCTGAAAATATTTCTCATCAGTCAGCACCGAAATTGCCGAAGCGTAATGTTTATAAATGGCGGCAATGCGTGCTGGATCGAAATCATCACGGATCACGCCTTTTGACGGCGACGCTTTCTTGCACTCCAGAATAAACGCCGTGCGCGCACCCTGTAGCGCATCATAAAAATGTCGCGTGCTCGGCTGAACCTCATTCTGAAAACTGGCCAGCGGTTGCTGCTGTTTGCGGGCTTCTACCAAATCGCCTTGTCTGCGACGATTTTCGCTAAAACGGTTTGCATCATCTAGTAGTCCTGTGTGACTCTAGTATTTAGTTTCTCGTTTCTTCTTCTTCCAACGAGAGAAAACGAGGAACTAAGCGCGCCACTCGATGGACCAAAACGAAAAAAGACGCTCGAAAGCGTCTCTTTTCTGGAATTTGGTACCGAGGTCCGCACAGGTCGATCAGGACCAAAACGAAAAAAGGCCCCCCTTTCGGGAGGCCTCTTTTCTGGAATTTGGTACCGAGTTATTAGGCCACACGTTCAAGTGCAGCCACAGGATAAATTTGCACTGAGGGCCGCGGTCAGATCGGACTCGACCGCATAGCCTTCAGGAGTGAGTTTTGTGCAATACCAACCGACGACTTGACCCTGCCAAGCGGCACCAGATTCTCTTGCGTACGCAATCCCCTAAGCCAAAGGTGGCACTCAGGGGAAACGGGAAGCTGCTGCAACGGGAGCGTTGGCTTCATCGCTACTTTGACCCATCTAGTATTTCTCCTCTTTCTCTAGTAAAGTGTTTAGTTCCCTCTTGCGTCCCTTCATAGCTTGATCCGAAAAGTTCTCTAGTAGCTAGCATAGTCCCTAGGACTGAGCTAGCTGTCAACTCTAGAAGCGGCCGCGAATTCCGAAATCATCCTTAGCGAAAGCTAAGGATTTTTTTATAGTAAAATTCTGCCTCGTGATACGCCTATTTTATAGGTTAATGTCATGATAATAATGGTTTCTTCTAGACGTCAGGTGGCACCATGGAATAGACTGGATGGAGGCGGATAAAGTTGCAGGACCACTTCTGCGCTCGGCCCTTCCGGCTGGCTGGTTTATTGCTGATAAATCTGGAGCCGGTGAGCGTGGGTCTCGCGGTATCATTGCAGCACTGGGGCCAGATGGTAAGCCCTCCCGTATCGTAGTTATCTACACGACGGGGAGTCAGGCAACTATGGATGAACCAAATCGACAAATGAT
+
((*;44)*.344BCADAC==;4,,-543(&%%&)++-4-=ADIHJ>===JJJGB----.')*99FBFFJCJHJFJIJCFDJJJF>FEJHJJJJ><:90'''(8<867A@<=;=?IHGDFJDBA:::>?DCDFGHIJJJJIFJHII=;::4?J><;<CJ?@=01('''%&)2//0JG>8;H:9813*&(*++)*+,.234777AI@@@CGJJ==--*)+:)'''6133//0465442248?=CEHEEGEHJIJJJJJJJEIJJJC:::;<:;+++**(()*)('''+'&)/.CHDJJFHJJJJJJFJJGJE><?@@@66;..,--560??A>>;654336=9:8;:EJHGHJJDJJIEHJEFEFEJGA4/,-.289BAIJGJJCDFHEJHGJJIJJJFHJJJHJJJJIJJCBB9661101@E?:::FFDBFDAD<CA7C43221**//13,,,,***3435AGJGJEGJJJHJGEI>>>=EJFJJI5656'&&''%%)))*,'())+(&%&)$$$''-()((+,593ECGJF;;:;FEGBBA@;;32.-,(&%&&&&%&()**,,)%%&'*''%%$$',-6889643))&&'(*&&%&*)))+/13?JJJIJIGGDJFGHAA54002358411**))())CDG:7610(&&'*)*-4.72222>545..<<DJGI@@A<JJJJJJGGDFAB>:9:56BABBA4444A>D=<;:=***/5GFGE?<;;<1-)168JGHJHIHJJGEJFA@??@?>;;99=0//15B;)G:932332223<9;8DJJIJGDE@513AACC?@?;;9AAJDJFEJIHGFIJJJDBCBHFH;::867---.CACIFJJE3333CB.....999<99;??@2//-'4(&&%'(())**+,2,))+*)'%%&&()))65577;BABDJEBBDC?;;:;CCJCCJJGD4444CBFEJGIFFJ===<DB8888=DDDIJIJHHJJJJJJDCDCJJFGJEGEGEGEDDBBGJFJJJDDGJJJJJJJIHHEFEJHFJJHGJJGJJFFEJHEJJJJGIGB;==;JH@BBA//./=;44468664AC@@??CFCF?:8;;::99<DEGFFJGJGJJHGDGGJHJJGJIJJJJHGFGECCIJHJJJJJJJIHJGHEEJDA>>;65/...7?BGCCFCGED<:85ICBEFGJFIJIJDE*)))JJJGJJJGGF'''',)1))224**85--:@@@>?767@=<<AJGJFJJJIJEGJEIDIHHJHJJAB6?JJJFHEHIGDFIIIFJJJJD999----/**)*.../;;612@?C:=FHHGGHEJHJHA;;<;JCAGADAAB63355;>0..//213B=>>;:;<@==:C962257=6++++980//,*))(+2'%$$''%%$$$$%$$$$&$#&'&'&(&&'(.0+++)*)%$$%%%&&&&$$&&+)(((,-4--/6513<=@EJCA@@?E=9*223:=00044335>BACJJJGGJJJHJGFC:433438;:>=;@?>4/ABHJGGF@BAAJJDE98==:---0++,1;::9:;??EDFJFEHHBC@BHIGJJEDIDACIH@>=>>?>98867;<;::5444962-('&'&'()*CJJJJJJHJHHEJJIJJJIJJJHJJJJJJFJJIIBCEJJHJJ@@@AJJJJFFFFH>?----4447:22248;2264457789EBA?54''(0119=HGIJIHHHJIGIJGEEJCCDEF::556D>=99998;99=?@))))2+,----&&&'-.,./0/6...*((((((*--,0..53589******+,,,,<4444;<<ADJIJGGFHEHJIJGF@A@-,-.:8/0++&&'&'&&'&,=A@AD>>>>C?==;6>?9:7344:94)@DEFJJFGJGJJC;;;<F?;;BJDFFCIGHHGIFC@</+'%')())'%%&)),**/,*+*1/-.,.@DDJJJEJGFJJGJIEDIJDHCB.--.EHFHEJE@A><;98--,,01..11?AGHIJDDBCJJJIJEJJAF@DBCACBCCDHJHHJHJJGFD@JJJIJJIIGJIJIJGFJFHJE;;;JJJJJEEIJCBBC?@;;;<@>;842378&%$%+++,,334555>@C?@JIGBBCBJB7440,/.0676.<>?AABD87600.+,5*789>AAEJHGFFJFEIEG===;?98878CABBBBB;:::?C??FCDBD54312230--/*/-+++.002DECCD@>>>I5553556<+(&&'&8:ABBEFJDA@A<578;)))&&%$&'),-2*/16-,,-000112;<BCJGF===;=<(''(-/1DCCACBA::B;*''(,,+($%#$%'))+,/3691++32.&''*.*11))(()+65556BCIFJJDHHJF?@?>70011875<JFEDA?9911878567EBB@:654121----231&&%&&()*268:?CCJJFJCEADHGH@@@@HHGFDA?64*)'$#$'((1)(*/4AB9<=>EHICDCC@@CCJHDDBJ:999FHBDA@@A<311265544589777:CABBDJEDJCAC<=A:CBC?>5?@B**...))(*)$$%'&'''(*+,*897;92223440.--''&+.038:;<CBCB>:7*&&&'&&&(--&&&')&''/6---*)('&('$$$&*''&%%%&%&$#$##$$$$$$%')+&%%&(&&&)*8;8674488:;<<=<;7667594+-)))<<<<=>FGJJECAE@C=?DCBIG><<;:5.&&++0<6666;0,+++,-*'&%%%&''(=AFJJJ@>HJJGJ7872,,119?CJJGIJJIJJJIJHJJIH?>=>?JJHJGJIIHF<==EJJDBGDFHGJFGHGJEGEDDGJJHJJHJHJIGJJJIEDEJJJJHHHGJJHIJHJJJJJIHJJJJJJJJFEJJJJJGJJJJIIJJGJGJJJJJJGJHJJHJJJHJFGHIJJJGJGFJBEEJEDDJHJJJJJJIHGJHJJJGJFIDCCEHFCC=<;=G6'''&?@ADIJGGJFJCB@@@@C@AEEJFHBCA===6,0/04;=GGC===<>>@HDHHJGJGIJHECFFJJIHJJ>>><***+HJEIJJIJJJJF>@?>?ABJGEEEJJGJJJFJJJJJIDHDJJJHFJFJGJJJ?>>>JJIIJFFJEDJ556BGGFHJGIHEGC<C>==>GBEBDJGIDGFJJFEHEE?=0.+-:;=@=:::FJEEEFC)))(*+69--113-+)*),.7667;:::===>:::;<,,--131..---,--/:;;BDCGJF6;5156555++++;:;=GJJIJIFHJHJJGG:H7FJJJHJIHEJGFGHJECA??>?>;9889::DABFEJJJJJJJJJJIJJJJIFJJG5444<<<;444/--,.;''''&''%%(57DACIJJJIJJHJJIIJJGJJHFJIA?@AGDJJ(((((()7576///10//00:9:=?@ABGGJJJHGIGJFJJ@@@GCADCAABHIEGEDCIJDBADJHDECCJHHEFHGB423,,,FA558;<9=43.-,,('.DABFEHJJC7:8*==?HIJJJGJJGJJJJJIIJJHJJIGHFJJJIFJJJDGEFCDEAJFJJFIJJGGJJJFHJEDDFJ<;9:??HJJGJDCEDJJHJJIGJDDEEDJJJJJJJHJIJJJJJJHFCFE8IFGEEJJJHJHIJIEAE8:JCJJAHFAAEJJ9932222<DFECJA8878C9878<>?6666EA<:::9@BDECDB@::;8999<==>AAC>=A<8899I=@CJDB<;77968889CDBCHDGIJGEJIGECJHJJJEJEEHJGE;88@CCEEGJFFEJCBC5545=>JGGGJJFDD=42100000079,)56557DFE?;AA:=B:H?CCAFB?>::<;73356AB@>7(((688:959<<<AA;<<;<,,,DB=<<?DIEJIEFDGD@@@IIGEDCB<;;==;=??BFBJECEBAA854586870,-645787.-.-21/,,1/04?50/02EB>=>ADHEJAB=8)888JJJFIJFGABBBDEHJJIGJJJFFJJEA;<:34411227731///0+../689<=JIEGEDEGJIIGECDDEGH=531-++-.*)*0*)(((&'*-788:DGFDCDCFJIJEJHDIHJJDJGJJGJJJEDEIGE==<<BDB?>??ACCFGHJIJFGJJJJFJBBA(((''')'&(((63@??2288***+335600AFJFIJEHFHJHECD=5556>?3)'&%&'&$###%%%:;<@ACCCEB@@:+++-;9>B989:>>@@@<>BEA<JDD55568ECDJEGG=9:7,7446:;;CFFHFFEB7./9(6/0211**'((**(,'-8BBBCC1000988;CIJHHJJIIGJIIJGJJJJHFJJJGJJJEJGJJJHFFEJHJJJGE;999?6656BCIHJJJH;::;@C?/)&&)5=100008@89B@@CJJFE?>?>?988=<;;1/(&&%%%-21,/'''%*557BJHB6888JDDC:/-'&$$*+/89965578700038822..0088/*&&''(9.--.JJJEIJGJEHFCEFCBA@B=;99HGGEEEIFCEFIFIEHCJFJJHJDJ===GJEC=<<:;<;<755252.)*4556755:@>@@@BGHGJIGJGJEJIFHJG6430+*')1,++,-,++,,=ACGEJJICDCBDJEFCGCDFA76668====?>>=?::91HIGJGGHJGHIJHJHJJJFEEDHJJGGHFGHJJDBBCBD((((-,,*'&&'+4223,(((%&$
@Glass_T7V_8_D3_12_5_40
GAGGCACCTATCTCAGCAATCTGTCTCATTTCGTTCATCCATAGTTGCCTGACTCCCGTCGTGTAGATAACTACATCGGGAAAACTACCATCTGGCCCCAGTGCTGCAATGATACCGCGAGACCCACGCTCACCGGCTCCAGATTTATCAGCAATAAACCAGCCAGCCGGAAGGGCCGAGCGCAGAAGTGTGGTCCTGCAACTTTATACCGCCTCCATCAGTCTATTCCATGGTGCCACCTGACGTCTAAGAAACCATTATTATCATGACATTAACCTATAAAAATAGGCGTATCACGAGGCAGAATTTCAGATAAAAAAAATCCTTAGCTTTCGCTAAGGATGATTTATGAATACGCAGCCACTTCTAAGAGTCGACAGCTAGCTCAGTCCTGGGACTATGCTAGCTACTGGAGAACTTTTCGGATCAAGCTATGAAGGACGCAAAGAGGGAACTAAACACTTTACTAAGAGAGAAAGAGGAGAAATACTAGATGGGTCAAAGTAGCGATGAAGCCAACGCTCCCGTTTAGGGAGAGGTCCGCTTCCCCTGAGTGCCACCTTTGGCTTAGGGGATCGCGTACGCAAGAAATCTGGTGCCGCTTGGCAGGGTCAAGTCGTCGGTTGGTATTGCACAAAACTCACTCCTGAAGGCTATGCGGTCGAGTCCGAATCCCACCCAGGCTCAGTGCAAACTTACTGTGGCTGCACTTGAACGTGTGGCCCTTCAGTAAGTTGGTACCAAATTCCAGAAAGAGGCCTCCCGAAAGGGGGGCCTTTTGTTGGTTTCGGTCCGCATCCACCTGTGCGGACCTCGGTACCGAATTTCCAGAAAAGAGACGCTTTCGAGCGTCTTTTTTGAGGTTTTTTGGTCCATCGAGTGGCGCGCTTAGTTCCTCGTTTTCTCTCGTTGGAAGAAGAAGAAACAGAAACTAAATACTAGAGTCACACAGGACTACTAGATGATGCAAACCGTTTTGAAAATCGTCGCAGACAAGGCGATTCGGGTAGAAGCCCGCAAACAGCAGCAACCGCTGGCCAGTTTTCAGAATGAGGTTCAGCCGAGCACGCGACATTTTTATGATGCGCTACAGGGTGCGCGCACGGCGTATTTCTGGAGTGCAAGAAAGCGTCGCCGTCAAAAGGCGTGATCCGTGATGATTTCAATCGAGCACGCATTGCCGCCATTTATAAACATTACGCTTCGGCAATTTCGGTGCTGACTGATGAGAAATATTTTCAGGGGAGCTTTAATTTCCTCCCCATCGTCAGCCAAATCGCCCCGCAGCCGATTTTATATTAAAGCTTCATTATCGACCCTTACCAGATCTATCTGGCGCGCTATTACCAGGCCGATGCCTGCTTATTAATGCTTTCAGTACTGGATGACGACCAATATCGCCAGCTTGCCGCATCGCTCACAGTCTGGAGATGGGGGTGCTGACCGAAGTCAGTAATGAAGAGGAACAGGAGCGCGCCATTGCATTGGGAGCAAAGGTCGTTGGCATCAACAACCGCGATCTGCGTGATTTGTCGATTGATCTCAACCGTACCCGCGAGCTTGCGCCGAAACTGGGGCACAACGTGACGGTAATCAGCGAATCCGGCATCAATACTTACGCTCAGGTGCGCGAGTTAAGCCACTTCGCTAACGGTTTTCTGATTGGTTCGGCATTGATCGCCCATGACGATTTGCACGCCGCCGTGCGCCGGGTGTTGCTGGGTGAGAATGACGTGGCCTGACGCGTGGGCAAGATGCTAAAGCAGCTTATGACGCGGGCGCGATTTACGGTGGGTTGATTTTTGTTGGAGCATCACCGCGTTGCGTCAACGTTGAACAGGCGCAGGAAGTGATGGCTGCGGCACGTTACCATGTTGGCGTGTTCCGCGATCACGATATTGCCGATGTGGTGGACAAAGCTAAGGTGTTATCGCTGGCGGCAGTGCAACTGCATGGTAATGAAGAACAGCTGTATATCGATACGCTGCGTGAAGCTCTGCAGCACATGTTGCCATCTGGAAAGCATTAAGCGTCGGTGAAACCCTGCCCGCCCGCGAGTTTCAGCACGTTGATAAATATGTTTTAGACAACGGCCAGGGTGGAAGCGGGCAACGTTTTGACTGGTCACTATTAAATGGTCAATCGCTTGGCAACGTTCTGCTGGCGGGGGCTTAGGCGCAGATAACTGCGTGGAAGCGGCACAAACCGGCTGCGCCGGACTTGATTTAATTGTGCTGTAGAGTCGCAACCGGGCATAAAAACGCACGTCTTTGGCCTGGTTTTCCAGACGCTGCGCGCATATTAATAACAATTGTTACAAAGCAAACGATCCCGCTGAAAAGCGTCTTTTTCGTTTTCTGGTCCTTTGAAGTTTAGGGGATAGTCCAATTATTGAAGGCCTCCCTAACGGGGGGCCTTTTTTTGTTTCTGGTCTCCCTACTAGTAGCGGCCGCTGCAGTCCGGCAAAAAAGGGCAAGGTGTCACCACCCTGCCCCTTTTCTAAAACCGAAAAGATTACTTCGCGTTATGCAGGCTTCCTCGCTCACTGACTCGCTGCGCTCGGTCGTTCGGCTGCGGCGAGCGGTATCAGCTCACTCAAAGGCGGTAATTTACCAATGCTTAATCAGTGAGGCACCTATCTCAGCGATCTGTCTATTTCGTTCATACCATAGTTGCCTGACTGCCCGTCGTGTAGATAACTACGATACGAGAAGCTACCATCTGGCCCCAGTGCTGCAATGATACCGCGAGACCCACGCTCACCGGCTCCAGATTTATCAGCAATAAACCAGCCAGCCGGAAGGGCCGAGCGCAGAAGTGGTCCTGCAACTTTATCCGCCTCCATCCAGTCTATTAATTGTTGCCGGGAAGCTGGGTTGAGTCGTTCGCCAGTTAATAGTTTGCGCAACGTTGTTGCCATTGCTACAGGCATCGTGGTGTCACGCTCGTCGTTTGGTATCGCTTCATTCAGGGCTGCGGTTCCCAACGATCCAGGCGAGTACATGATCCCCATGTTGCAAAAAAGCGGTTTTCCTTTCGGTCCTCCGATCGTTGTCAGAAGTAAGTTGGCCGCAGTGTTATCACTCATGGTTATGGCAGCACTGCATAATTCTCTTACTGTCATGCCATCCGTAAGATGCTTTTCTGTGACTGGTCAGTACTCAACCAAGTCATTCTGGAGAATAGTGTATGCGGCGACCGAGTTGCTCTTGCCCGGCGTCAATACGGGATAATACCGCGCCACATAGCAGAACTTTAAAAGTGCTCATCATTGGAAAACGTTCTTCGGGGCGAAAACTCTGGCGAGGATCCGCTGTTGAGATCCAGTTCGATGTAACCCACTCGTGCACCCAACTGATCTTCAGCATCTTTTACTTTAGCCAGCGTTTCTGGGTGAGCAAAAACAGGAAGGCAAAATGCCGCAAAAAAGGGAATAAGGGCGACACGGAAATGTTGAATACTCATACTCTTCCTTTTTCAATATTACTGAAGCATTCTGGGTTATTGTCTCATGAGCGGATACATATTTGAATGTATTTAGATCACGCATCTTCCGACAACGCAGACCGTTCCGTGGCAAAGCAAAAGTTCGAAAATCACCAACTGGTCCACCTACAACAAAGCTCTCATCAACCGTGGCTCCCTCACTTTCTGGCTGGATGATGGGGCGATTCAGGCCTGGTATGAGTCAGCAACACCTTCTTCACGAGGCAGACCTCAGCGCTAGCGGAGTGTATACTGGCTTACTATGTTGGCACTGATGAGGGTGTCAGTGAAGTGCTTCATGTGGCAGGAGAAAAAAGGCTGCACCGGTGCGTCAGCAGAATATGTGATACAGGATATATTCCGCTTCCTCGCTCACTGACTCGCTACGCTCGGTGGTTCGACTGCCGACAAGCCGGAAATGGCTTACGAACGGGGCAGAGATTTGGAAGATGCAAGATACTTAACAGGGAAGTGAGAGGGCCGCGGCAAAGCCGTTTTTCATAGGCTCCGCCCCCCTGACAAGCATAGCAGAATCTGACGCTCAAATCAGTGGTGGCGAAACCCGACAGGACTATAAAGAGACCCCGGCGTTTCCCCTGGCGGCTCCTCGTGCGCTCTCCTGTTCCTGCCTTTCGGTTACCCGGTGTCATTCCGCTGTTATGGCCGCGTTTGTCTCATTCCACGCCTGACACTCAGTTCCGGGTAGGCAGTTCGCTCCAAGCTGGACTGTATGCACGAACCCCCGTTCAGTCCGACCGCTGCGCCTTATCCGGTAACTATCGTCTTGAGTCCAACCCGGAAAGACATGCAAAAGCACCACTGGCAGCAGCCACTGGTAATTGATTTAGAGGAGTTAGTCTTGAAGTCATGCGCCGGTTAAGGCTAAACTGAAAGGACAAGTTTTGGTGACTGCGCTCCTCCAAGCCAGTTACCTCGGTTTTTAAAGAGTTGGTAGCTCAGAGAACCTTCGAAAAACCGCCCTGCAAGGCGGTTTTTCGTTTCAGAGCAAGAGATTACGCGCAGACCAAACAATATAGAGAATCATCTTATTAAGGGGTCTGACGCTCAGTGGAACGAAAACTCACGTTAAGGGATTTTGGTAATCGAGTATCAATTAGCCTCAATGGCTTGAATTAAAAATGAAGTTTTAAATCGATTTAAAGTGTACTATGGTTGAACTTGGTCTGACAGTTACCAATG
+
(14=@?@////75339<++++22300('''::CBA=HHJH?>4444HEJJIFCA<=B@JIGEHHB@?@;;;;)(&&&&'*).+)'())))9?@ABJFFFCJEEFEEFEB@)))*8733++25;8GFDDEJJAA@>@?8775577BGJJAA@AEJHFEJFJJFJJJIJJCDDCFEGGJIDDE>=5)'''&&%&&&'''''99=>BE==,++*:::D><</((/=BFHDFIIJEIEGHIFFDE888,,,-65545;5GBAA@BCFJEDJJGDBA@BGHEE=:34JJJJJGJJIIJJJJJECEEHJ<;>89C1001:66==JFFGJDIEJJGFGJJJJDJIJFJJJ8778C43/'&&*('(-/00/..**-*)*-56'&'(978>>=?>9778@BH///IJJIJHEA8888777'&%%((*,.10///0BH><<?EBA<<;BEEE;:::BC=9>C7D<<<<EGDCCBJIE?:7//00;?BB>ED@=@EF<;433'''(()267788AE====AD?@>>A?;;<,,,&&+'+**%$$&(%%%%%%$%)1/*+16?@?ADEJHHFFIJJEFIJJFDHJJJJ?;;.---7755210/'1555GCEEDGGFFGGJJFJGJ@@@@@?>45EDGJGEJCBCBA@A@FGJHJBCBBJJJJJJJJHGFJJJJJJJ=::9?<>>>8873@=A@HDAB1///9E:::9<9.*('-*(5EEC====?@CCEGGC++++,(*$#$#$$%$$$'*;<??<;:<64-,()****(''',''*47<CB?@?>:88=;;/'&&+,/43...:::<<;99=HEHFGJJHHJEJIC?>?>5<&''&31-:7:7?JJJGHHJ><;:B.+++21///42254'&&&)*,+06('(*4++:6667<<?9877;6&%%&059---0DE>;65448;@?>==A;0231,+-)''(.7+'%%*9:*'''4469>EDCEEJHFIJHEGDFDIGFJEJIJJGA@AA>('(368524433358-+-,-8?D>>+++,10&%&%%%&'*/46>HJJHJGJJJJHJJJJIJFJE@GJGCCBC<<@><<<5<;JFB>?@GFJFGJFEDGEJJJGIHEI9888=G?>=;>9655<?=;...++'')(&++-../('().299;22556CCDAGJGJGFJJ@?:::::589:A85505+%%%&('''9:@@>>?@JGFC@566GAA<<EJJIJGJJIJJJIJJEFCDJJJFJJHJHGJF<;;:??@FCA0/))**89EHIJJJJJJJJIIJJJJ86:==D=<<;??AEB==>=BBBJHHJHJJI43223/-,)+('+,0%%%,,01571179@>HB6>D-,,--1-.67<GIJCEFEBB9<???@A=;//,-13322/-)+**+00:<<A<9989;<<@>=DC@=9:=00/68...,--./*(((&,**..:::9:9998:::BJHHGJGFD@>73.-(''(*+0,'&&,=JGHGHIGJHJHJFJJJJHJJGJIJJIJJJJFGJJD==<9:DDC;<;AJEJJJJJJEDGGHJ<<<<CABEFJJJJJJIA@@@B?CBHC?@DFIGGFHJJHEJJJJJGGDEEDDHFJGH9::JJHICDCBJGGIIEEDB@A<=<;IGGJJJHJJJ>==<JJIJFHJGIJB@A@GJEB//664./9<?AHHGJIJJIJJJJJJHJJJJFJJGDCB.-,.****22,,,-><DAABGEFEJJEJIJFJJIDEDCB11/+,220))))..559***+,+%&%%%%.5;JGJF<=<<IFEJGJJJJFJJJJHJGJJJJGJJJHJHJIHJJJJHJGFGJJGIEJJJJHACAAFJ?((''%%'''';ABBEDICB>::;=@JEJFJJJJFJHJJJJ<<IDFHJIJJGFJ>EH:9:97++0(&%$')+:2350111E;B=@)))*DIBJJJ7777JGGEHJJJJHJJHJJIGIJJIFIGJGJEHJEEEDIFJJJIJJJJJJJHJJIJJJHJJGJJEGHJEJGJJHJJHJFDEEEIHJJJJJJHB?=4,,**))(&'')()113)7:9ABBEFIJJJJGJJGHJFHJC>>BIJJJJJJJ<AHI?@B?8710*++69BCHBBCBHJJJJJJHJJGGJJJCABABFEJJGIJJHJJJ;33AA??B@DFDEEJJJ=<<=JJJIJHJJIIIEHEHJJD43343223;=>IJGEEGEJJA?@AJJJHDB?>/---2EJFJIJEEEDIJJGJIJJHHIJJJHIGHJ?;=:>G:(((((((7,%&''+$%$$$$$$'(+++++--134446+<41.(&%'.)''),+*+*+,,.-./3)'',9=36,?@@CDJHDA?69***+1(('%%'&&&''''&(&%&((&$&&&&&&&$$%(2122EDA>BA>@BBG,++,670'''88898>@BBDEC?)()5IHA/...3367AA@BBJGJJJGGIFGFIHE777GF>:99;?@FCDAECFFDAACCJJJJFJHJJFCBIFEHJJ3334EAB>>@IJEA@BGHIJEJHJJJJGJGFCJJDJI?>>BHDDADJH<9114::<7777JIDIDHHJI?FJJJIJJHEFCCAA@ADAEHFHJHJJIJJJFEEE?>>JJECCC8323322120.-.411136677@----1++334=BFJJFHIFJJJJJEH?ABBFGHJBAA7777----@<==<?@>>4+*'(/+****0///199312*44*)))29;@B8779>856&%&'(78:CFHA>>@>544.--,,*+)%$&'&&*&**&+))))@EJJJJIGD@:4('''''&*(&&379??GFFJGIJFGFJGEAAIJJJ@AB95B=<<<>DA??@AJEGJIIFJ>;;;BCJG?I>=>=BD75-./9::CFCCEFGFHEEJGHCA???>?</0FJHGGHJJJJEGJJJFD5331499E999.('(('&&&*(((00247FFEGIHGJJEFIEJGGJGJFJJJJIGC54449:8:)(((01/))((++((()3:<45@=>>>GFGJFC)'''=9001..(((',)&$$'*****00---.2126=:)'('(;;54**99?ACCDC?)***97874322(''&&%&++4;5@@A60(((.::;>E>???JFIAAADGJFE<:::A;5566=EJHEIJEIJGFCCEFIJDHG>8/011DEHGDHJBJEJJJJJHJGFIGGFGAJ??CDB@=<;B@40//-,,,1-.))))1322199=@@AAGEECCB@2//.+++++-9<>BB??@@AA>.,+,/,./,,+*/;<>DHDFD4445EGDGGGFEBCIICHEAH:9:;@@BBDJJJJIJJFGJHFGJJGFJJFEHIAAF?@>)(('43./00=<888<B;8*(''(%$$('+&&&57:;94)((((JGJFJH====E670::,,,&&&)+''254667=<=<F=/=>IJJHFEEF>:98D.....:89<<5(,,5:;0//0A:75>=;;>?J?B?7;=4/////<445GJJGCIFJFHHFDJJJJJJJFEEJJIJJI@?@AJJJFJJJIIIFIGB?@?<@.('(),,,.//18>D;;;..&&&7JHJICD----G;;;;HJEJIJJFIJJJEBECFEA@@B:+++-...0---56-8)<=6667-+*1556?CJB@ADGJJGEGJBACGF>;61///BBCEJF>??BJJJIJJGJJEBBCJHJFH>>==??A@@DCGJFHJHJJJDJ@>>=AC>JD@7B>?>>*))*:;==....8..88:JEE=0/--.288::;BB>>?@;176'--))((.1---,,/./7:@@4...''+'),./78779ADJ>==<DDCDCDGFGJJIJIFEEDHJEJGIFFJHGFHHEEEFGHJHFJ>GEGA=;IDFJEEBCB>67654.////66CJEDFDGAA>>77<=D=<;7756+,**-'6686=?BD@@@@GJHJJJHFJIHJJHJ===@0000@*)))53*&%%%&&),.019<???><:9:444;<;;><''''2211)+00)((*'%%%1../40++><<=<CFEDGHGB@AFJGA@@AE888:C:520.+,-&&----=?@:BACHGJIGJJGFJFFJ=<<73333BA@BC22225447FFFF>?>?HC@:9@:43001032021-,,.1-('&$#$%%)*,---,3765(%%***)**)1256B<;==>8:98;4--.--5697000.1+,.*(339;<=BCEJFIJJJGFHFJJJIJJJIJFGFF:878=>BFBAEGFIDB@A4300'&'&696;;:<99887;<<898GCABBJJFIJIA@<99::;<---9::00666666;;=@?EJHIGJJJJBCFGEIFGIGJJGGDIFIG=::::FBD?EJA435/53-+.++,,1GEJAC@9767DDJJJHJJJJHJJJJDCA@;;;;<6??DHGGGDHJJJJGJFJJJJJJHJGJIGJIJIGGGJIJJGJGFJJJJGJJJJJJJJJ@@AAJEDDDEBD=?9BE:AAAEBC97210,11210,(,&%%94446577/..-*),45583240,,66CJJEDCCC64@@43:;C44//..<,)))22,,((???AEACCEDE>>==JFFEB6556544&&%%&()/4:;;<>>=AA?BCEGGJFGEEE?@A@CBDEEFJGCCBIGJJEBA@?GA@@@@??=8502:+++*+++,..)'%$&&&&&'&$%$($$%-&*)&*456D@F<<?>@?=9(''(1)(('%$%'/-((((('(&%&'&%%$-/,34462.,-0/0+***--+
@Glass_T7V_8_D3_12_5_41
CCGCGTCTTTGAGCGTGACTTCTGCCTTTGCTTCTTTAACTGAAGCAGAACGTGAAATGCGTTCAGCCAGTTAATCTGTATGGATTTGTCACAGCTAACACCACGTCGTCCTTATCTGCTGCGTGCATTCTATCGTGGTTGCTGGATAACCAGCTCACGCCGCACCTGGTGGTGGATGTGACGCTCCCTGGCGTGCAGGTTCCTATGGAATATGCGCGTGACGGGCAAATCGTATCAACATTGCGCCGCGTGCTGTCGGCGATCTGGAACTGGCGAATGATGAGGTGCGCTTTAACGCGCGCTTTGGTGGCATTCCGCGTCAGGTTTCTGTGCCGCTGGCTGCCGTGCTGGCTATCTACGCCCCCTGGAAGATCCACAGGCGCGATTGTTGAGCCTGAAGCTGCCTACGATGAAGATACCAGCATCATGAATGATGAAGAGGCATCGGCAGACAACGAAACCGTTATGTCGGTTATTGATGGCGACAGAGCCAGATCACGATGATGACACTCATCCTGACGATGAACCTCCGCAGCCACCACGCGGTGGTCGACTTTACCGGCATTACCGCGTTGTGAAGTAATACAAAAACGGCCCAGGCGGCCTGTTTTGTCTTTTTAATGACTTAATAAAATAGCGTGATTGTGGCAATCATATTCACCACGAAACCGACTGCCATGGGGATCGCTGTAACCACCGCAAAGGATAACAGAACTCCTGACGTAACGACCACCACCGCAGTAATCGGCGAAACCGCGCGCGCTAGCGTCGTGGCAAAATGCATCGGCATAATCATTACAACCGCTGGTACATGTAACCAGCTACGATATCCGGATACCGACTGGCAAATGACATAAACGGCGCATTGCCAGAGCCCATCACAATGGCACAAATGGCAATGACCAGCGCCATAATAATCATAGCGCCAATACCGCCCAGACCAGAATGCTCCGCCCCCCTGATAACGCATCGACAGTGCCAATCGTCGTTAAGCCTTTCGCAAATATTTCACCCGCGACCACCAGCGTTACCACGTTGGCGAACTGAGTCCGTGCCGTCAAAAAACGCCTGCACATCGTCCATTGTTTCGCGCAAGTTATGCTTGCGGAAGCTCAACAAACATCGTCACAGTCAAACTCAGTAACATCACCACCACCAGGTAACTGGTGAACGCCGACGTGGGCGAGGAACAGCGAGCCGAGCGTCAGGATTAACGGCATCACAGGTAAAATGGCGTAATAAGGCGGGACATTATCGAGAGCTTTTTGCTCTGCCTGTTCGTGATTGATATTTTTATCTTTTTTGTCAAAAGCGCGTTGCACGAAAAAGTGGGAGATCGCCACCGAGATAATGACGCAAGAGGCGACCGGAAGCTGGTAGTGAAGAAGTATGTGGCAATTTTCATTCCCGCTACCTGGGCAGCAAAAATGGAGTTCGTTTCCAGAATCCCCCACTCAATGGACATCGTCAGTCAGATAACGCCACCGCAGAGAGACGGTTTACTGCAACACCAAGCGCCTGAATAAGGTGACCATCAGCGACCGTACCCAGACCGGAGGCGCTGGTAATAAACTGTGCCATGATTTGGCCGATGACGTAAGTTGCCGACAGATAATATACGGCGAGCGAATGAGTTTTAACGGGCGGCTTAACAAGCTCACCATCGCGCGACTGGCACCTCCGCTCCATGTAGCGGGCATAACCGCCCACCGCCATAATCGACAGCCCCAATCCGGCAATGCGGTTGGACAGCATGCGCAGGATTTGGTTCTGATCTTCGACGATCAAGTAGCCGCTGCTTTTGGTGGGATCGAGTACACCACCGAACCCTTGCGACCAGACACCGCACATCATCAGGAAGATACCTGCGGCAGCCAGCACCACCTGAGGTTTGTAACTTCAGGATCAAATAGCCCATCGTAATTAATACGATGACAGATATAATTATGCCGAACATTGTTGAACTCCGTGTCAAAAAGGAACAGGTAGATCCCATAAACGGCAGATTGAAAACAACGATGTTATATTTTTTGCAAGGCTATTTATGGTGCGGATGTCGTGTTTTAATTGTAGGTGAGGTAATTTTCATTAAAAAATATGCGCTTATGATTATTTTGTAAGAACACATCATCATGCATAATGCTGGTCAATAGTCTTATAAATAATTCAAACGGGATGTTTTTATTCTGCGTTACATTAATTTTTCGCAATAGTTAATTATTCCGTTAATTATGGTAATGATGAGGCACAAAGAGAAAACCCTGCCATTTTCCCCTACTTTCAATCCTGTGATAGGATGTCACTGATGATGTTAATCACACTGACCTACAGGATCGGGCCTTATGAACGCATTTGATTCGCAAACCGAAGATTCTTCACCTGTGCAATTGGTCAGACTTGCGTAGCCGCCCGCTGGCGCGTAAAAAACTCTCCGAAATGGTGGAAGAAGAGCTGGAACAGATGATCCGCCGTCGTGAATTCAGCGGAAGGATTTGAACGATTTCCGTCTGAACGCGAACTGATGGCGTTCTTTAACGTCGGGCGTCCTTCGGTGCGTGAAGCGCTGGCAGCGTTAAAACGCAAAGGTCTGCATGTG
+
1JDDBBDCG@222254...--('''++7:,=@@DHJGDA@@96++-705-(665:=BA98-,*&%%%'$$$&&)A222277BGFJJHJJFJEJJJJJHHJHJEJ;:---*))*).12;;:;?==@A222-.,,(%&',--....11197782210,,:8899@::::IJJ77769/4556AFFJJEJEFGJGJJJIIFIDJ988FDJJIJJIJJGHEEJIGG=>=C////8?@.(((EFIJJDFJFJFGCDD>=<=.,,+()*+888EDEDDJJ@?A@===>EGGJHJCFIIFACC@BB?5422:49?DJJFFC<<<=B555;@?JHHFEGEJJHJFGBCDCID<EIFJJEJJIJFCDCCBA8+2,,+((../-*$$%&.,+,&&'%$$%$%&(8ABCJGHHJGHC=<<;A><;@?>?CD;BBEC:9999?BAJB99<<DFGFDI@9::HJIJJHJJIJJJJJJJEGFJJBEDDACC///+&%%()''&&*1//,-.>>?>JJFEFJEJGDB<=<>G@BD555488C?>;::;78=>JJIJJJJJFE433+&&&(1/*+)&*&,,,++))+))))288<BF<;;::,,,74,*)++3+=?@A@@AD=<33226/./1599DFCDBAA?@JEEAAG:88.---0634<<A,,,-8778;77<==F222JJEEDACCBJHJ??>JFC>+++))%$%$$%(%%%&')'&$%%'%$%&')&&'0;:;;<99562333>?JJ?EGJJHJIIHDFEIHJJJGEDACCHJGAAA@G9889><666JD>=<=EBCEGJFEDFJJJJGGJJJHJJGJF@BABC?*&&&&&&(%$$%''/('(*(*+,+)())*+D???BDCB----GDEDEHDBA@>?8463400/((((99:FFIJIJDABBJJJJJJFJEJB?>=A>=><;>-,+,,,,,,,,5*))))))5788<;CGBJJIJCCF:96CB>5@A@;?@0.-)***+))'$&**/.('((CC?@??JJGJ@963'&%&(.*00119>EJJDGFGFH;:979:CJ?@>0****6224)(((4'&&(&(%%$.004346;GJGJ;;;;FD><<==AABHGJJIJJJJGJIEGJJDHA@<;<:540/.')%'')**9@A@JIGIJJJJJFCJEJFEGDEGJJJHJJJFEECGF@A:('&%''''(''%%%$$#%$%(29<AJJIJJGJHJAAB>>>>>5556''''123777@D<::685++((();<>DA;;;;@@A@2('((*-,,-,++*,('&'14100;>FF??>>AA@@04:)BEGJGFFHJIJJJJJJJD?8E@FGGF?<;;JIJ?>===<CHG?><BIF7;45::1///222<JFAJJJJJJHJJIFEB@;<?>:+***()))401/;B-,,,)*+*(+%&(%%%&71/.146++*))+2,;=><<=?BHIJIFJJHJFF7>;;<=70//0-7/764+.?@GJ<<<=BAB@JFG('&%%%$$$$)''((('$###&**+++./0212/(&&&$%%#$#$$##%$&&&&&&')&&&()))44>9844.++,)*(&$$&')1/55554@@AB?8767FD000/../4,+*++./--,,444AAGGJHDJIJDBBCB;9522222:));;<=;;;;?HHFH88788;;;EHJFBHHGJJCD>>:78:@EEJJHFFJHFEGCEDDBBA=<:***))'&&(%%%)35478>>JHGHGGJHDHDF?JEHJIFHJGIGFJIJJJHGJJHFJJJJHJIGIJFHBCDBDJCBBDJJFHJ@AI;=;=*))(''((*++**+88<<<<9769000128878;;9733335---3-**+)*+-/.//+,,-6=:*%%$$%'*&&$%%%%&*++-@AIFAABBJJFFIEFEJGJHGJGJJIJJJHFB@ABJJEH59E10,+)&''+6;?DF>99:;:99<:ABABBDGJJJJCCBAD@<=??>=<:7:@IFJGJDCEFF@?@?H;:88CD65+740-++,3761)1,('''&%$$$,-(1DGJJJJJGGJIIFFFFHJJJJGJJIJJJJJJJJJJJFDCJIIJJJGGHFHEGJJGJJJHJD,)))''',,621010000I>==>699ACF=:99<EJG>767;2.'&%&%%&')*0310/..-,--.,'&%$%%&())*..0:<=<>5''&%%%%(//.222B>?AEGFJJJGJJDBEBEHDD5930)('$$'*//312ADJ@AJGJJJEICCBB>>>>>HDJDADCEDFJHIGJJJJGJJIFCDA;8223////9<IGEHJJFJJGIDDEABCJGDIJIFHIJJJ<;;;JDH;''(EFIJHIGJJJE>?JJEJJGJGIAI=<332(''%%%'-.879:+++9A@H?A((()BCEGIE;:::FJJFIJJJJHJGJFHHIJ@<<:;:.)*---.,,*%$$&'(1/044::@@===@@AEJJJDBAEBBDGDDFJ@=0+''-3-)(&&)+*0460,,,;=@?AEA??B////H;@<76---+*+++&&&&&''(&*&&('&&((*))+..,,,,ABAJJBBAAFHJGHGFI>>><>?@D@DHEFA9:@JBBBAHJFGIJHJIJEJJIFFDIGJJHCEAB@000FB<;667;?@;97,&&%&'
@Glass_T7V_8_D3_12_5_42
GTGCTTGCGTCGTTGAAACGTTTCTTCGAGGGGCGAAGGATCCGCTGTTGTGATCCAGTTCGATGTTAAACCACTCGTGCACCCAACTGATCTCCAGCATCTTTTCTTCACCAGCGTTTCTGGGTGAGCAAAAACAGGAAGGCAAAATGCCGCAAAAAAGGGAATAAGGGCGACACGGAAATGTTGAATACTCATACTCTTCCTTTTCAATATTATTGAAGCATTTATCAGGGTTATTATTCTAAGTAGCAGATACATATTTGAAATATATTCAGATCACGCATCTTCCGACAACGCAGACCGTTCCGTGGCAAAGCAAAAGTTCAAAATCACCAACTGGTCCACCTACAACAAAGCTCTCATGACCAGTCAGCTCCTCACTTTCTGGCTGGATGATGGGGCGATTCAGGCCTGGTATGAGTCAGCAACACCTTCTTCACGAGGCAGACCTCAGCGCTAGCGGAGTGTATACTGGCTTACTATGTTGGCACTGATGAGGGTGTCAGTGAAGTGCTTCATGTGGCAGGAGAAAAAAGGCTGCACCGGTGCGTCAGCAGAATATGTGATACAGGATATATTCCGCTTCCTCGCTCACTGACTCGCTACGCTCGGTCGTTCGACTGCGGCGAGCGGAAATGGCTTACAAACAGGGCGGAGATTTCGTGAAATGCCAGGAAGATACTTAACAGGGAAGTGAGAGGGCCGCGGCAAAGCCGTTTTTCCATGGCTTCGCCCCCTGACAAGCATCACGAAATCTGACGCTCAAATCAGTGGTGGCGAAACCCGACAGGACTATAAAGATACCAGGCGTTTTCCCCTGGCGGCTCCCCTCGTGCGCTCTCCTGTTCCTGCCTTTCGGTTTACCGGTGTCATTCCGCTGTTATGGCCGCGTTTGTCTCATTCCACGCCTGACACTCAGTTCCCGGGTAGGCAGTTCACTCCAAGCTGGACTGTATGCACGAACCCCCCGTCCGACCGCTGCGCCTTATCCGGTAACTATCGTCTTGAGTCCAACCCGGAAAGACATGCAAAAGCACCACTGGCAGCAGCCACTGGTAATTGATTTAGAGGAGTTAGTCTTGAAGTCATGCGCCGGTTAAGGCTAAACTGAAAGGACAAGTTTTGGTGACTGCGCTCCTCCAACCAGTTACCTCGGTAGAAGAGTTGGTAGCTCAGAGAACCTTCGAAAAACCGCCCTGCAAGGCGGTTTTTTCGTTTTCAGCAAGAGATTACGCGCAGACCAAAACGATCTCAAGAAGATCATCTTATTAAGGGGTCTGACGCTTAATGAAACGAAGACCACGTTAAGGGATTTTGGTCATGAGATTATCAAAAAGGATCTTTCACCTCAATCCTTTTAAATTAAAAATGAAGTTTTAAATCAATCTAAAGTATATATGAGTAAACTTGGTCTGACAGTTACCAATGCTTAATCAGTGAGGCACCTATCTCAGCAATCTGTCTATTTCGTTCATCCATAGTTGCCTGACTCCCCGTCGTGTAGATAACTACGATACGGGAGGGCTTCATCTGGCCCCAGTGCTGCAATGATACCGCGAGACCCACGCTCACCGGCTCCAGATTTATCAGCAATAAACCAGCGAGCCGGAAGGGCCGAGCGCAGAATGTGAGTATGCAACTTTATCCGCCTCCATCCAGTCTATTCCATGGTGCACCCTGACGTCTAAGAAACCATTATTATCATGACATTAACCTATAAAAATAGGCGTATCACGAGGCAGAATTTCAGATAAAAAAAATCCTTAGCTTTCGCTAAGGATCATTTCTGGAATTCGCGGCCGCTTCTAGAGTTGACAGCTAGCTCAGTCCTAGGGACTATGCTAGCTACTGAGGAAGCTTTCGAATAGAGCTATGAACGCAAAGAGGGAACTAAACACTTTACTAAGAAAGAGGAGAATGCTACGATGGGTCAAAGTAGCGATGAAGCCAACGCTCCCGTTGCAGGGCAGCTTGCGCTTCCCCTGAGTGCCACCTTTGGCTTAGGGGATCGCGTACGCAAGAAATCTGGTGCCGCTTGGCAGGGTCAAGTCGTCGGTTGGTATTGCACAAAACTCACTCCTGAAGGCTATGCGGTCGAGTCCGAATCCCACCCAGGCTCAGTGCAAATTTATCCTGTGGCTGCACTTGAACGTGTGGCCTAATAACTTCGGTACCAAATTCCAGAAAAGAGGCCTCCGAAAGGGGGGCCTTTTTTCGTTTTCGTCCCGCATCCACCTGTGCGGACCTCGGTACCAAATTCCAGAAAAGAGACGCTTTCGAGCGTCTTTTTTCCTTTCGTCATCAAGTAGCGCTTAGTTCCTCGTTTTCTACTCATTGGAAGAAGAAGAAACGAGAAACTAAATATTACGTCACACAGGACTACTAGATGATGCAAACCGTTTTAGCGAAAATCGTCGCAGACAAGGCGATTTGGGTAGAAGCCCGCAAACAGCAGCAACCGCTCGCCAGTTTTCAGAATGAGGTTCAGCCGAGCACGCGACATTTTTATGATGCGCTACAGGGTGCGCGCACGGCGTTTATTCTGGAGTGCAAGAAAGCGTCGCCGTCAAAAGGCGTGATCCGTGATGATTTCGATCCAGCACGCATTGCCGCCATTTATAAACATTACGCTTCGGCAATTTCGGTGCTGACTGATGAGAAATATTTTCAGGGGAGCTTTAATTTCCTCCCCATCGTCAGCCAAATCGCCCCGCAGCCGATTTTATGTAAAGACTTCATTATCGACCCTTACCAGATCTATCTGGCGCGCTATTACCAGGCCGATGCCTGCTTATTAATGCTTTCAGTACTGGATGACGACCAATATCGCCAGCTTGCCGCCGTCGCTCACAGTCTGGAGATGGGGGTACTAACCGAAGTCAGTAATGAAGAGGAACAGGAGCGCGCCATTGCATTGGGAGCAAAGGTCGTCCGCATCAACAACCGCGATCTGCGTGATTTGTCGATTGATCTCAACCGTACCCGCGAGCTTGCGCCGAAACTGGGGCACAACGTGACGGTAATCAGCGAATCCGGCATCAATACTTACGCTCAGGTGCGCGAGTTAAGCCACTTCGCTAACGGTTTTCTGATTGGTTCGGCGTTGATGGCCCATGACGATTTGCACGCCGCCGTGCGCCGGGTGTTGCTGGGTGAGAATAAAGTATGTGGCCTGACGCGTGGGCAAGATGCTAAAGCAGCTTATGACGCGGGCGCGATTTACGGTGGGTTGATTTTTGTTGCGACATCGCCAGGCGTTCAGTCAACGTTGAACAGGCGCAGGAAGTGATGGCTGCGGCACCGTTGCAGTATGTTGGCGTGTTCCGCAATCACGATATTGCCGATGTGGTGGACAAAGCTAAGGTGTTATCGCTGGCGGCAGTGCAACTGCATGGTAATGAAGAACAGCTGTATATCGATACGCTGCGTGAAGCTCTGCCAGCACATGTTGCCATCTGGAAAGCATTAAGCGTCGGTGAAACCCTGCCCGCCCGCGAGTTTCAGCACGTTGATAAATATGTTTTAGACAACGGCCAGGGTGGAAGCGGGTTTGACTGGTCACTATTAAATGGTCAATCGCTTGGCAACGTTCTGCTGGCGGGGGGCTTAGGCGCAGATAACTGCGTGGAAGCGGCACAAACCGGCTGCGCCGGACTTGATTTTAATTCTGCTGTAGAGTCGCAACCGGGCATCAAAGACGCACGTCTTTTGGCCTCGGTTTTCCAGACGCTCGCGCATATTAATAACTCGGTACCAAAGACGAACGATAAGACGCTGAAAAGCGTCTTTTTTCGTTTTGGTCCTTTTGAAGTTTAGGGGATAGTCCAATTATTGAAGGCCTCCCTAACGGGGGGCCTTTGTTTTGTTTTCTGGTCTCCCTACTAGTAGCGGCCGCTGCAGTCCGGCAAAAAAGGGCAAGGTGCCGCCCGCCCTTGCCTCTTTTCTTTAAAACCGAAAAGATTACTTCGCGTTATGCAGGCTTCCTCGCTCACTGACTCGCTGCGCTCGGTCGTTCGGCTGCGGCGAGCGGTATCAGCTCACTCAAAGGCGGTAATTTACCAATGCTTAATCAGTGAGGCACCTCTGTCGCAATCTGTCTATTTCGTTCATCCATCGTTGCCTGACTCCCCGTAGTGTAGATAACTACGATACGGAAAGCTGATTCTGGCCCCAGTGCTGCAATGATACCGCGAGACCCACGCTCACCGGCTCCAGATTTATCAGCAATAAACCAGCCAGCCGGAAGGGCCGAGCGCAAGTGGTCCTGCAACTTTATCCGCCTCCATCCAGTCTATTAATTGTTACCGGGAAGTTAGAGTAAGTAGTTCGCCAGTTAATAGTTTGCGCAACGTTGTTGCCATTGCTACAGGCATCGTGGTGTCACGCTCGTCGTTTGGTATGGCTTCATTCAGCTCCGGTTCCCAACGATCAAGGCAGACATGATCCCCCATGTTGTGCAAAAAAGCGGTTAGCTCCTTTCGGTCCTCCGATCGTTGTCAGAAGTAAGTTGGCCGCAGTGTTATCACTCATGGTTATGGCAGCACTGCATAATTCTCTTACTGTCATGCCATCCGTAAGATGCTTTTCTGTGACTGGTGAGTACTCAACCAAGTCATTCTGAGATCGTGTATGCGGCGACCGAGTTGCTCTTGCCCGGCGTCAATACGGGATAATACCGCGCCACGTGGCG
+
,,+-,+'&$$%$#%$%%/3453/-014,*)*-)%$%'&'%%#%&266972/%%(*=<<?A<977;=7..-*/'4<?ACHHIJJGFFID764,(&()):@?<;=>=422/9:97;<CEHA?@=?CJ==<=DDHHGJGJJHJJJIFJJJGJJGHICCDJJDFF@HFFJJJIJG,,,,=;;ADJJGJIJGFJJJJHBC76558://24:999;=@FC>EJHJIJC;;:113////03;10-(''&'&&&&&&&*))*,,)))),++6:7022..0%'''*111,+)*+*-)+(48<CFDGFIGFFAFGFJEHGJJ:::<C=;;?3000:;<IJJ<<;;AAGGJGJGJJJJJGJJH::9;>>==@?@+++*+*+****/14033HHJHIJJJJJJJIJA@@@CBBE3333=FDEJFJJJJJJFEDIHCFJHFGJJGJJFJHIJJJJJHJJIHJJIJJJJJGHGJJGJJIJJJJJEFG5555JFBAABGI966:CEEBCFDFFJIJHE@744011DJJ=<;;<=A@;::9;/*+*/BHGJJIEJGGJJJJJJJGDEJHJHGJJJJJJJBBBBJJ@@ACJJF585358;DEIIJIHEJJGJIIIIJB>>A@BCCI?;;;BBBCC>=::;;GJJEIFIDB=FJHGCCDCA@5114///;BA>:2(((*)%%&&'',.33.223CGIEABA<59>8777GJ===;966785:99>BJ9999CF::9:@B2/((()-.-)),.88::8:<<;=A66222227557A??BEGEDJCDEDFJGJJJJHJHGJJJJIAAB@GHIFEFEIJJJHJJFJEFGJHJ@7;63420--(-,+**)+--5478FFFJJJFGJHJJHJJJJIJJJDFJJJJJJJJIGJH===>JHJHJGJJJJHJJIEFCEFA<65545BCAGAFGCDHDCH@@?<;585451'DEAJDED33222)(((228@CHFGJJJJJEHFIEC8665224=;/)&)455>GJIHFEGEJJ?CDDHJFJJJJHJJFIJIGIJFGIIHIFFFJJJJJJJFEDB?A>>GDA++++===HGJGEIGGGIJIFHJFFJJICJJJHJJJJJJJIHFEJJFIGGJJJJJGJJJEJFFJCJFHJJIJJIJEJJDJGHJJJJHJJJJIJJJJJGJC?>>>>?0)((*25------8,,,*()*+24=:4879882../?AA;556>//??FGJHJHJJHGGJJEDGHEC;;324>+))*53(%%%,+-AEEJIGGEJJHJGJJJ@?@E9++++0((+,--+-56*)))++5667?@@@@65232++*)())**,-+(('(&$%''**2/0;?<><92-/0*-,,((('*($%*)*+>@B8673312+/002+***+@=AAA@:1,@99:CJJGJJJJHJJJHJD>:9970.01463333=?1114>BD<::7;=>JJJFEJJIFEIEGJJJIJFIJJIIHHJFFJIHFIIJJGJIJE?>>:;;;22-,+,--.0022..035345//66?BJD=>FIFDCEDHJEECEIIGJEEAACAF982..))()+#$%&*+-?EJID=>>JJDC6667AACDH@@DFGEEJGJJJJJIJHJFFIAJJ877:<;1;3234***((()2***&&&'1*<=<BDE@B<<<::<-,,.+((&$%%&'(')),.0/.//2<BAA@ABJIJCDCCG?<:78>D>=><1&%&&%'45+++,45:<=>DJGHJJEE@@A@JCBCJHJEJJJJIJFEJJHIIGJGHHGGJJHGJGJFJJJJGFJ@?><;:8:8JJJJHJJJGECE:6GB==DJEB=<;)''(-)4559:<</..,../887559446;>=47JJDIEFEFH@888AJE+***HFJGJFFGDBBC=;;*)*2('-&&)1,*'''.)'()4+*('&&$'')*-079;BFBEEGFE1112;*('&&')401('(,('(''')')%%'-..56547:<;;;)'''../5<8880..,-229::B;<=>@0*)+)(*'',--,;==,,,4>FC:;;<B62556;1012B>4112.///79>>@EJJJHGJJJJJJHJHJFIJ=;5555;;;AJHD>@BCJGGHJEJHCCCBDFIFEECGJIHJGJHJJJJJHJJJHGIABABB>5;<=JGJGJFGJJFEEJJGFHJFJJJJJJJJHGIJJJJGIJJJABBAIJEJCD7--,.&&&'+*+1++./11129957/2/68?DJGF?<67>10+23@=@>?D@@72<=>A5+((*-1*('&*-&9:;==>>CCJIJF@A8>==20.....))*49-,,,78<?>@@AE>>>>JF@>=<;>88887:<(&)+1((('&&*011321007789=?BIJE>===JG1.*'')''+&.-/-.-,.110--+,-,,13,,))+.-('&&%&&+**+986578(''&&&'10/./<CGJIJHGJJJFJHJJHJFJIJGGJJGJIGEDIGEDDCGHIJEFIIDDB>=>>CIIJFDFEJJGJJJEJH****=>9855-+++9>>CDDJJJJGEJJJJFGDDJJJJDEGCFJHJIJJJJJJJJG@>>?GCBCCEFEE@A@@A=@75545<=AHEFGIA@CEJEB666,++,<=>FJIJJGIE766341CCDIA@@@G=6556JJIJA??@C@@?@EDGEBEGIJJJGFIHGFGJJJHJA>><((()?987853330''(0/--***/*))))711/.-,+,)+0.)4=@DDCF:9AEACBCEEGJJJJJJEIHJJJJIGJIJFIJGHCA<<=>HJ?FH?B@7??HFHIHJJFFHJ7<JD@@>?@987689F;::8988::;D?JEJJJJJGJJJGJGJIJJHJIJGJJJIJFDFIJJIJJHJJJFJJJJJJJJEDCDIDJJJJIHD5444?@BBCE6/06:::;,,,.76:950/.-.//1266EJFGCEJJGJJJJFIJHGJJGGGJ@?@@70...+''&&*-8;9,,,0+*'')'&&%'+,+++((()/00086410113:>??33110-.-.297,%$%.'999?=7HFFHAB@@F:9/+*)-+(''(=>AA7778?>=@>>?=BDBFFF<<<<JJGJGIJGEFJJJJH6677JJJGJJJHHD<>=>@;<EJJ=<<<CHCCBBGHJGJJJIECCJJHDJGFDCGEJHFJIIGJGJJJJHJDJGGJJJIJHGGJDHGJGIIG=889?JECCCIIJJIA@A?ECEHJIJCCDEJHHJJJJJIJJJJIIJJJJFJJJEIFJJGJJJJJFGJJJJGJJJJIJGHEEJDFGGIIJJJJJJJIGGJJDEEEDBA32-%%&&&((.=>:531,---39644459:989;''<<FJGFIHIJHJIJJJHIJGDCB@??@@GJJEHAEHJJJJHGJBEEFGDFJIJH@??>?J8777IJJHFJJJGJJDDB9:FJJJJIIJGFEJEJJJJJGIGJG&&(''(//55JJFG@EDCAB><=<>876769ADJGIJJJHEJJJJHJJJHJJJJJJGJEDCGJJG@DDAAACDFIJHJG@@@?CC?>><;<==<=AIGJJHGAFBBBD>A446****<>GBBCFJIJIFCEHCG<933/++'''123=>IGHJED>:6741../+*+%&''24=334588:;@FHJJJJ::99BAAB@B@FJEJJJDGEFIGGFHGGHJJJEJEFHJHJIJJJEJJJD><==C@@@?;;;8;3349BCCBJJJGJJGFJJJFB@@GHG??@IJJJIIJJJA??@<;;899<BIHDDCBAFJJD=>>==DCEEJDD3335@ECC9;;B91)52:<=<222BDFJJEJDEJHJCBBBFGCDGGJHJF333==)))'**,+*,5699:JJJCCCBJIJJF3112>3+++-0000;867=>>;111;GIJEFFFJCBBGJJJACCBJIFFHEGIJGJ>??I='&&..+'-6=A??><<:;=<@??@@JFHEF??@?JJJIGHGJEDJ55225>83+++A@<9430232344**))))*45570++=:+((7?:97.'34@FHGJGJJJJJEJJJHBJJJJIHGJJJHFJJJJJHJFJGGHJJJFJFJHFJEI9870,003111@ACHFIFDCCA@A@JJHJ@===FF=>JJHF@CEDDGGJJFIJEHJGJIJIFJFGJFFJJGIDCDB8775(''(())(--.2221024@@>>?@B<<<<B>4334434321110021+*')))?@@ADBDJFGDCDFIJB@896655'%%%&&1136EB:99?CJC@::;>HHDGJJJFIFJJIHJJJFJJJJJIDEECC7CDFGJF9666611126;>DBCJ>=>?GFEEIIJHCGFDGG991().87610026:?B@<=3966679:@B9JIHJJGEDDAB??AB@C>''&&),-*($%$&(,-+++-,+,.177C=HJIJJHJIIHJJJHJFDBCFFEJFIHJEFE854*)(&(*;@=<==JGHEF;;;<91++0344>:;<==5558;911BCGEGHIG<JJIJGJ<<<++++/../3&$$##%%&8863333>ABFAA?AAEHJJCB@DECFA98887492)?BJGGJEC3222555:EJDFIGFJEBEJJJIFIGGIJJJJIJJJJGHHJIJJHJFJJJIGJEIDEECAACCGIHJGAB?@HEI''''(3-+()***?CFEJJGJHJCB?A2223=?IGFFJJJJJJFJJJFFGJJJJB@555577998>>?JIBBCDFFD5333?=>@99968DEAHDEG>4444978@DFIJHJCB222160/*)&&&&
@Glass_T7V_8_D3_12_5_43
CCGCTGGAGCGAACTGCCTGCCGGAACTGAGTGTCAGGCGTGGAATGAGACAAACGCGGCCATAACGGCGGAATGACACCGGTAAACCGAAAGGCAGGAACAGGAGAGCGCACGAGTACGGCCAGGGGGAAACGCCTGGTATCTTTATAGTCCTGTCGGGTTTCGCCACCACTGATTTGAGCGTCGATTTTCGTGATGCTTGTCAGGGGGGCGGAGCCTATGGAAAAACGGCTTTGCCGCGGCCCTCTCACTTCCCTGTTAAGTATCTTCCTGGCATCTTCAGGAAATGTCCGGGCCCGTACGTAAGCCATTTCCGCTCGCCGCAGTCGAACGACCGAGCGTAGCGGTGCGTGAGCGAGGAAGCGGGAATATATCCTGTATCACATATTCTGCTGACGCACCGGTGCAGCCTTTTTTCTCCTGCCACATGAAGCACTTCACTGACACCCTCATCAGTGCCAACATAGTAAGCCAGTATACACTCCGCTAGCGCTGAGGTCTGCCTCGTGAAGAAGGTGTTGCTGACTCATACCAGGCCTGAATCACCCCCATCATCCAGCCAGAAAGTGAGGGAGCCACGGTTGATGAGAGCTTTGTTGTAGGTGGACCAGTTGGTGATTTTGAACTTTTGCTTTGCCACGGAACGGTCTGCGTTGTCGGGAAGATGCGTGATCTAAATACATTCAAATATGTATCCGCTCATGAGACAATAACCCTGATAAATGCTTCAATAATATTGAAAAAGGAAGAGTATGAGTATTCAATTTTTCCGTGTCGCCCTTATTCCCTTTTTTGCGGCATTTTGCCTTCCTGTTTTTGCTCACCCAGAAACGCTGGTGAAAGTAAAAGATGCTGAAGATCAGTTGGGTACACGAGTGGGTTACATCGAACTGGATCTCAACAGCGGTAGAATCCTTGAGAGTTTTCGCCCCGAAGAACGTTTTCCAATGATGAGCACTTTTAAACTTCTGCTATGTGGCGCGGTATTATCCCGTATTGACGCCGGGCAAGAGCAACTCGGTCGCCGCATACACTATTCTCAGAATGACTTGGTTGAGTACTTACGCAGGTCACAGAAAAGCATCTTACGGATGGCATGACGGTAAAGAATTATGCAGTGCTGCCATAACCATCAGTGATAACACTGCGGCCAACTTACTTCTGACAACGATCGGAGGACCGAAGGAGCTAACCGCTTTTTTGCACAACCTGGGGGGATCATGTAACTCGCCTTGATCATTAGGGAACCGGAGCTGAATGAAGCCATACCAAACGACGAGCGTGACACCACGATGCCTGTAGCAATGGCAACAACGTTGCGCAAACTATTAACTGGCGAACTACTTACTCTAGCTTCCCGGCAACAATTAATAGACTGGATGGAGGCGGATAAAGTTGCAGGACCACTTCTGCGCTCGGCCCTTCCGGCTGGCTGGTTTATTGCTGATAAATCTGGAGCCGGTGAGCGTGGGTCTCGCGGTATCATTGCAGCACTGGGGCCAGATGGTAAGCCCTCCCGTATCGTAGTTATCTACACGACGGGGAGTCAGGCAACTATGGATGAACGAAATAGACAGATCGCTGAGATAGGTGCCTCACTGATTAAGCATTGGTAAATTACCGCCTTTGAGTGAGCTGATACCGCTCGCCGCAGCCGAACGACCAGCGCAGCAAGTAGGTGAGCGAGGAAGCCTGTAAGACGCGAAGTAATCTTTTCGGTTTTAAAGAAAAAGGGCAGGGTGGTGACACCTTGCCCTTTTTTGCCGGACTGCAGCGGCCGGCTACTAGTAGGGAGACCAGAAACAAAAAAAGGCCCCCGTTAGGGAGGCCTTCAATAATTGGACTATCCCCTAAACTTCAAAGGACCAAAAAACGACGCTTTTCAGCGTCTTATTATTAGTATTGGTACCGAGTTATTAATATGCGCGCAGCGTCTGGAAAACCGAGGCCAAAAGACGTGCGTCTTTGATGCCCGGTTGCGACTCTACAGCAGAATTAAAATCAAGTCCGGCGCAGCCGGTTTGTGCCGCTTCCACGCAGTTATCTGCGCCTAAGCCCCCCGCCAGCAGAACGTTGCCAAGCGATTGACCATTTAATAGTGACCAGTCAAAACGTTGCCCGCTTCCACCCTGGCCGTTGTCTAAAACGTGTCCTCAACGTGCTGAAACTCGCGGGCGGGCAGGGTTTCACCGACGCTTAATACTCCAGATGGCAACATGTGCTGGCAGAGCTTCACGCAGCGTATCGATATACAGCTGTTCTTCATTACCATGCAGTTGCACTGCCGCCAGCGATAACACCTTAGCTTTGTCCACCACATCGGCAATATCGTGATTGCGGAACACGCCAACATACTGCAACGGTGCCGCAGCCATCACTCCTGCGCCTGTTCAACGTTGACGCAACGCGGTGATGTCGCAACAAAAATCAACCCACCGTAAATCGCGCCCGCGTCATAAGCTGCTTTAGCATACGCTCCACGCGTCAGGCCACATACTTTATTCTCACCCAGCAACACCCGGCGCACGGCGGCGTGCAAATCGTCATGGGCCATCAACGCCGAACCAATCAGAAAACCGTTAGCGAAGTGGCTTAACTCGCGCACCTGAGCGTAAGTATTGATGCCGGATTCGCTGATTACCGTCACGTTGTGCCCCAGTTTCGGCGCAAGCTCGCGGGTACGGTTGAGATCAATCGACAAATCACGCAGATCGCGGTTGTTGATGCCAACGACCTTTGCTCCCAATGCAATGGCGCGCTCCTGTTCCTCTTCATTACTGACTTCGGTCAGCACCCCCATCTCCAGACTGTGAGCGACGGCGGCAAGCTGGCGATATTGGTCGTCATCCAGTACTGAAAGCATTAATAAGCAGGCATCGGCCTGGTAATAGCGCGCCAGATAGATCTGGTAAGGGTCGATAATGAAGTCTTTACATAAAATCGGCTGCGGGGCGATTTCGCTGACGATGGGGAGGAAATTAAAGCTCCCTGAAAATATTTCTCATCAGTCAGCACCGAAATTGCCGAAGCGTAATGTTTATAAATGGCGGCAATGCGTGCTCGATCGAGGTGACCACGGATCACGCCTTTTGACGGCGACGCTTTCTTGCACTCCAGAATAAACGCCGTGCGCGCACCCTGTAGCGCATCATAAAAATGTCGCGTGCTCGGCTGAACCTCATTCTGAAAACTGGCCAGCGGTTGCTGCTGTTTGCGGGCTTCTACCAAAATGGCCTTGTCTGCGACGATTTTCGCTAAAACGGTTTGCATCATCTAGTAGTCCTGTGTGACTCTAGTATTTAGTTTCTCGTTTCTTCTTCTTCCAACGAGAGAAAACGAGGAACTAAGCGCCACTCGATGGACCAAAACGAAAAAAGACGCTCGAAAGCGTCTCTTCTGGAATTTGGTACCGAGGTCCGCACACAGGTGGATGCGGACCAAAACGAAAAAAGGCCCCCCTTTCGGGAAGGTCTCTGAATTTGGTACCGAGTTATTAGGCCACACGTTCAAGTGCAGCCACAGGATAAATTTGCACTGAGCCTGGGTGGGATTCGGACTCGACCGCATAGCCTTCAGGAGTGAGTTTTGTGCAATACCAACCGACAGACTGACCCTGCCAAGCGGCACCAGATTTCTTGCGTACGCAATCCCCTAAGCCAAAGGTGGCACTCAGGGGAAGCGCAAACTGCCCTGCAACGGGAGCGTTGGCTTCATCGCTACTTTGACCCATCTAGTATTTCTCCTCTTTCTCTAGTAAAGTGTTTAGTTCCCTCTTTGCGTCCTTCATAGCTTGATCCGAAAAGTTCTCTAGTAGCTAGCATAGTCCCTAGGACTGAGCTAGCTGTCAACTCTAGAAGCGGCCGCGAATTCCAGAAATCATCCTTAGCGAAAGCTAAGGATTTTTTTATATTAAAAATTCTCCTCGTGATACGCCTATTTTTATAGGTTAATGTCATGATAATAATGGTTTCTTAGACGTCAGGTGGCACCATGGAATAGACTGGATGGAGGCGGATAAAGTTGCAGGACCACTTCTGCGCTCGGCCCTTCCGGCTGGCTGGTTTATTGCTGATAAATCTGGAGCCGGTGAGCGTGGGTCTCGCGGTATCATTGCAGCACTGGGGCCAGATGGTAAGCCCTCCCGTATCGTAGTTATCTACACGACGGGGAGTCAGGCAACTATGGATGAACGAAATAGACAAATCGCTGAGATAGGTGCCTCACTGATTTAGCATTGGTAACTGTCAGACCAAGTTTACTCATATATACTTTAGATTGATTTAAAACTTCATTTTTAATTTAAAAGGATCTTAGGTGAAGATCCTTTTTGATAATCTCATGACCAAAATCCCTTAACGTGAGTTTTCGTTCCACTGAGCGTCAGACCCCTTAATAAGATGATCTTCTTGAGATCGTTTTGGTCTGCGCGTAATCTCTTGCTCTGAAAACGAAAAAACCGCCTTGCAGGGCGGTTTTCGAAGGTTCTCTGAGCTACCAACTCTTTGAACCGAGGTAACTGGCTTGGAGGAGCGCAGTCACCAAAACTTGTCCTTTCAGTTTAGCCTTAACCGGCGCATGACTTCAAGACTAACTCCTCTAAATCAATTACCAGTGGCTGCTGCCAGTGGTGTTTGCATGTCTTTCCGGGTTGGACTCAAGACGATAGTTACCGGATAAGGCGCAGCGGTAGGGACTGAACCAGGGGGGTTGCT
+
[truncated: 6,989,870 more chars]
