# Supplementary material for: Preventing Multimer Formation in Commonly Used Synthetic Biology Plasmids
Source: ACS Synth Biol. 2025 Mar 18;14(4):1309–15. doi: 10.1021/acssynbio.4c00508 (PMC12012879; doi:10.1021/acssynbio.4c00508)
Supplement: Supplementary file 2 — sb4c00508_si_002.zip [file sb4c00508_si_002.zip › DataS1/data/fastqs/Glass_T7V_9_D3_12_6.fastq]

@Glass_T7V_9_D3_12_6_0
GGCATCATCGATGATGAGAACAGTTTCAGCCATTGAGCAAACGCAGGCGCAGCCAACCACGCGGGGCGGCGTGCTGGGGTAGATTGCACCGTTGGTCAGCAACGTATCGCCAAACCAGCCCACGGCGGCGGTCATCACATCCAGTTGATAATCAATCTGCAGTTCGGCGCTAAATTTATTATCCTGAACGATCACCGGAACATCATCAATACCCCACTGTTTTGGCAGCATTAATTTCAGGATCTCGTAGTCTTCAATCACCACCAGCCCAGCCAGCCCCATCGCCACCTGTCGCCCGGTTTTGCCGTGCTGATGCGGATGGAACCAGCAGGTAGCGGCAGGTGATCAACGTTCGACGTCACCGAGCGCTTGCCACCTGGCGGAATAATTCCCTGGCCGCATCAACTTCACCCGGTACTTCCAGCCCGTGCCAGTGCAACGTTGTCTTCCGGTCAGCTGGTTGTAGATATCAACCGTTACCGCTTTGCCGCGCTGTAATTTCACCGCCGGCCGGCAGATTGCCGTTATAGCCCCAGGTAGCGTGCGGTTTCCCGCGAAAGTGGGCTTTGCGCCAATAGTTAACTGAATGCGATTACGGGCATCGGTCGTGAGCAAATCAGGGATCGGTAACGTTGGGCGTTCTGCCGCAAATACTGCGCGGCTCCACAGCGGCAAAGCCAAAGCCAGCACCCAGCGCGACGGAATATTTTGATCCGCGACGTTGCATAGTTATTTCCTTATTCTTAAGCAGGCGAAACAAAATCAAACGTTGAGCATAGTCCTTCCCCTTACGGGAAGGTCAAGCCGCAGACACAATTTAATCGACAATAATGGTCGTCGCCTCGCTCGCAGTGTGCTAACGTTTATCTTCTCCAGCCCCTGGTAGAAGCAATGAAGACGTTTTTCAGAACAGTGTTATTCGGCAGCCTGATGGCCGTCTGCGCGAACGGTTACGCACTCCGTCTGAAGCCGAAGATATGGCCTGCAACTGATCACGGCAACTGTCTTTTGAAGAACGATTGTGGTTACCAGAACTTACCTAACGGGCAAATTCGTCGCGCACTGGTCTTTTTCGCTCAGCAAAACCAGTGGGACCTCAGTAATTACGACACCTTCGACATGAAGACCTCGGTGAAGACAGCTACCGCGATCTCGGCGGCATTGGCGTTACCGTCGCTAAAAAATGCAAAGCCCTGGCCGCGATTCCTTAAGCCTGCTTGCCTACGTCAAATAATCCCTGATACCTTTTTGTAGAAATATTAAGTGCATCCGCGGTCAATGTATTATTATGTTGCGCCCTTTTTTTACGGGTGTTAACGAAGGAGGTATCAACCCATGGCCGAAAAAAAACAGTGGCATGAAACGCTACACGAGTTTGGGCAGTACTTTGCGGTAGATAACGTTCTGTAAGTGAAAAGACCGATCACCAGGATCTGATCATTTTGAGAAACGCCTGCATTTGGTCGCGTAATGGCGCTGGATGGCGTAGTACAAACCACCGAGCGCGACGAGTTTCCTGTAGATGATGACCATGTTCCGCTACTGGCCCATGGTCACGCGAAACATGTGCTGATTATCGGCGGCGGCGACGGTGCAGTGCTCGTGAAGTAACCCGACATAAAAACGTTGAGTCGATCACGATGGTGGAAATCGATGCGGGTGTCGTATCGTTCTGCCGTCAGTATCTACCCAACCATAACGCCGGTAGCTACGACGATCCGCGCTTTAAGCTGGTGATCGACGATGGCGTCATTTCGTAACCAAACCACGAGCCAGACCTTGATGTCATTATCTCCGACTGCACCGATCCTATCGGTCCCGGCGAAAGCCTTTTCACTTCGGCATTTTATGAAGGCTGCAAACGTACTGATCCTGGCGGTATCTTCGTCACACAAAAACGGCGTCTGCTTTTACAGCAGGAAGAAGCCATCGACAGCCATCGCAAACTCAGCCATTACTTCAGCGACGTTGGCTTTTATCAGGCGGCGATCCCGACCTATTACGGCGGTATCATGACTTTGCATGGGCGACAGATAACGACGCCTTACGCCATCTCTCAACCGAAATTATTCAGGCGCGTTTTCTCGCCTCTCGCCTGAAATGCCGTTATTACAATCCGGCAATCCATACGGCAGCTTTTGCCTTACCTCAGTATCTGCAAGACGCACTGGCTTCACAGCCGCATCGTATAAGGAGAAGATAAGAAATTGAAAAAACTGAAACTGCATGGCTTTAATAATCTGACCAAAAGTCTGAGTTTTTGTATTTACGATATCTGCTACGCCAAAACTGCCCCGCAAAGCCAGTGGTTATATTGCTTATATCGATGAACTCTATAATGCCAACCGTCTGACCGAAATCCTGTCAGAAACCTGTTCCATTATGGGGCTAATATTCTTAACATCGCCCGCCAGGATTACGAACCACAGGGTGCCAGCGTCACTATTCTGGTAGATGAAGAACCGGTTGACCCGAAACTCATCGACAAAACAAACACCGGCCCACTGCAACGGTCGTTGCCGTCTTTTTGATAAAAGTCATATTTGCGTACATACCTACCCGGAAAGTCATCCTGAAGGCGGTTTATGTACCTTCCGCGCCGATATTGAAATCTTCCTATTGCGGCGTGATTTCTGCACCTGAAAGGCCTATAGTACTGAATCCACCAGCTTTAAGTCCGATATCGTAACCATTGATTATCGCGTGCGCGGTTTTACCCGCGACATTAACGGTATGAAGCACTTTATCGACCATGAGATTAATTCAATTAGAACTTTATGTCTGACGATATGAAGGCGCTGTATGACATGGTGGATGTGAACGTCTATCAGGAAAATATCTTCCATACCAAGATGTTGCTTAAAGAGTTCGACCTTAGACGTTACATCTTTTGCCCACACCAAACCGGAAGACTTAACCGACAGCGGACCAGAATGTGCAGGCTGCGCTGTGGAAAGAAATGCGCGAGATTTATTACGGGCGCAATATGCCGCTGTTTAACGGCTCTGGCGGACTCCAGGCTCCGCCAGATTTATTTACTTCTGCTGCACGAAATTGCGGTAAGCCGCCACGACCTGCAGAAAATCCTCAACGCCGCATAGCGACAGGCTTTCTTCGTCGTAGTAGTTCATCCCCTCTTCCATTTCATCAGCCACAAGGGAACTTCCAGTTGATTGGCGCGAACCATCACCTCTTCACCGTCCATCCCGCCAGGGTGTATTCATGCCCTGCCCCGTTGCCAGGACCGTTTCGCTACCTTTCAGTGCGTGCGCTGCTTTATTCACTTCATCAAGCAAGGCCAGGTTTTCTTTCACCTCTTCATTAAACCAGTGCCCGACCACTTCATGCCACATGGACATGCACCCTTACCACTCCGGTAATATCGCGCAAAAATCATAATCCGTAGTGTTGTTGCTTCAGCAATGCACCGAAATCGCATTGCGCCATTGATGTAATTATCGCAGCCTTACCGGAGAAAAACAGCGGAACGGCGATGGTTTAGAAATAAAATACCGGGAATGCATTCACCGGGCATTGTGTGGTTTATGCGCAGCGCGTGCGCTGACTTTAAACCGCAGTACTGGAAGATCACCCATCGGCTTTCTCGGTGTACTGAGAAAGCTGGTTGAAGTTCAGATAACGGTAAGTATCAACGGCTGTTTTATCTACCTGCGCCACGTAGGTCTGGTACTCTTCCGGCAGGACCATCGAGCAACTGTCCGAATCAGCGCCGCAACAGCCGCCAGTTCCGCAGAAGCCAGGAAGACATCGCGCCAGCTGCCAGACGGTTCGGGAAGTTACGGGTAGAGGTGGAAACCACCGTTGCACCGTCCGCCACACGCGCCTGGTTACCCATCGCGAACGCCAGGATCTCGATACGCGCCGCTTACCGAAGACGCTGTCGTCGCGCCTTCTTCGGTCAACTGTGCTGCATCCACTACGGATTTGGCCGCAATGGCTGACCCCGCGCAGGCAGGTGACGGCAACCGGCTCTGCGCATGAGCAGTTTTACCCGCAGCGCCGGAAGTGACCGATGTTGGTCATGCAGGAACCGATAAACACTTCGTCGATCTTCTCGCCCTGTTCCAGACAGCGGACGCGCGTCATCCGGGTCGTTCAAGGAGCGCACAGGATCGCTCTTTAATAGCCAGATGGATGTTGATCACTGCCGCGTATTCCGCATCTGCATCGGCTTCCAGCAGCTCAGGATTCGCCAGCAACTTCATGCACCTGGATGCGACGGTCACGGACTGCGGCGATCGCCGTCGTTCAGGCGATCATCCACTTCAGCAGGACAATGTCGACGTTCAGGTATTCGATGATCGGTTCTTTGTTCAGCTTGATGGTACAACCAGCGGCAGAACGCTCGGCGGACGCGTCGGTTAGCTCAAAGGCCTGCTCAACTTTCAGATCCGGCAGACCTTGATTTCAGGATCAGCCAGAGATCTTCTGTTCCTTTCTTCTCAACGGTCAGCAGACCTTCTGATCGCATACAGCGGAATAGCGTGTACCAGATCGCGCAGGGTGATGCCCGGCTGCATTTTGCCTTTGAAGCGCACCAGAACGGATTCCGGCATATCAAGCGGCATTACGCCAGTTCGGGCGGCAAACGCCACCAGACCAGAACCCGCCGGGAAAGAGATCCGGTATGGGAAACGGCGACTGGACGTAGCCACCGGTACCGACGGTATCCGGCAGCAGCATACGGTTCAGCCAGGAGTGAATGACGCCGTCAGCCCGGACGCAGCGACACACCGCCACGGTTCATAATGAAGTCCGGCAGCGTGTGGTGCGTGTTCACGTCAACTGGCTTCGGATACGCCGCGCAGTGGCGACGAAGAGCTTCATCACCAGGTAAGCCAGAAGCTCTCCAGGCACAAGTCTTTCGTTCTCATCACCGGGTCATCGGTGAAGGTGGTCTTGCATCGACGTACTGCCGCCAACGTCGTTCTGGCTGGCGGCAGCACGCCGGACGAATGCCGCGCCACAGGCACGGCCTACCATTTTTTGCGCCAGCAAGAAGCCGCGATCGCTCTCAGCGACATCTTTCGCCTGACGGAACACATCACTGTGCGGCAGACCAAGTGCTTCACGCGCTTTGGTGGTCAGGCCACGCCCGATAATCAGCGGAATACGGCCACCAGCACGCACTTCATCAATGAGCACGTCGGTTTTCAGTTCGAAGGTCGCCAGCAGTTCGCCGGTTTCGTGGTTACGCACTTCACCTTTGTACGGGTAAACGTGGATCACGTCGCCCATGTTCAGGTTAGAGACGTCAACTTAAATTAGGCAGTGCACCGTCTTCCATCGTGTTAAAGAAGATGGTGACGATACCGCCGAGGCACAAACCACCGCCGCGTTTGTTCGGCACATGTGGAATATCATCGCCCATAAACCACAGAACGGAGTTAGTGGCGGATTTACGCGAAGAACCCAGTTACCCACGTAGCCGACGTACGCCAGCGGGAAACCTTTCTGTTGCAGAGCTTCGATTTGCTGGATCGGACCAACAACACCAGGCTGGTCTGGCTCAATACCTTCACGGGCGTTTTTCAGCATCGCCAGCGCGTGCAGTGGGATATCCGGGCGTGACCACGCGTCCGGTACGGAGAAAGGTCATCGGTGTTAGCAGCCAGTGACTTTGAAAAACGGTCGCGTTCGCTGCTTCAGCCAGCACGGCGATTCAGGAACCATTCGGATCCGCCCAGGACTGCATAACCTGCTTCGCATATTCGTTGCCTGCTTTCGCTTTCTCTTCTCGTCATAGAAGTTATCGAACATCAGCAGCGTGTGAGAAAGTGCTTTGGCAGCAATAGGTGCCAGTTTGGCATCATCCAGCGCGTCGATCAGCGGATGAATGTTGTAACCACCCTGCATGGTGCCCAGCAGTTCGATGGCTTTTTCCGGAGTCAGCAGAGGGGATTTGGCTTCGCCTTTCGCGATAGCAGCCAGGAAGCCTGCTTTGACATAGGCGGCTTCATCGACGCCTGGGGGAACACGGTTGGTTAACAGATCTAACAGGAATTCTTCTTCGCCCGCGGGCGGGTTTTTCGCCTGTACGAGTGCGGCCATTTGGTTTGCATCCAGGGGTTTGGGCGCAATCCCCTCAGCGGCGCGCTTCAGGCTACGTGCTTACGGTATTCTTCTAGCACGACGGTTCTCCTCGCTCTCATTGTCATAGTGCGGCAGGCGATTCTCTTCACGCTCCTGTGAGACAGCAGTTTGTTGACAGGTAAATGCCCAGTACCGCAACGGGCAGAATAGCAGGATTTTGACGAGGTGTTAATCTGTTTACAAAAAAGCAATAAAAGAGTGGCTGAATCGTTAAGGATGCATATTACGAGATTGTTTCCCTCCGTAAAAACTTCGTTAATTCGCATGGTGATAATCACCTTTCTCAACGAATCCCAAGATTAGTCAAAATTTAAACTACCGCCTCTTTATACTCGGATTCACAGCACCTGCGGGTGGCAGTTCGCCGACCATTGCGATTTCCTTGAGATCCAATTATGAAAATGACTTTGCCGTTTAAACCCCATGTGCTGGCGCTAATTTGCAGTGCCGGGCTTTGTGCCGCCTCTACCGGCTGTGTCTAAAAGCCGCACAGTGGAAGCGCCTGTCGATCGCAATCGACACAACTGGCTGTGTCTGACGCTGCCGCGGTTACGTTTCCTGCAACGGTTTGCCGCACCTCCCGTAACACCCGCCGTCGTCAAATCCGCATTCAGCACTGCACAAATAGATCAATCGGTCGCGCCCGTCGCGCTGTATCCCGACGCCCTACTTTCGCAGGTGCTGATGGCGTCAACCTATCCGACAAACGTTGCTCAAGCAGTGCAATGGTCGCACGATAATCCACTTAAACAAGGCGATGCTGCTGTTGGCGGTATCTGACCAGCCGTGGGACGCCAGCGTTAAATCACTGGTGGCCTTTCCGCGATTGATGGCATTGATGGGCGAAAACCCGCAATGGGTGCAAAAGTACGCGGCGATGCTTTTTCTGGCCCAGCCGCAGGACGTGATGGACTCGGTACAGCGATTGCGGCAACTGGCGCAACAAACCGGCTCGCTGAAGTCATCAACCGAACAGAAAGTTATTACCACAACGAGAGAAAGCTGTACCGGTAAAACAGACAGTCACGGCACCGTCGTCCAGTCCAATACAGTTTTAACTGCCAACCCCGTCATTACAGAGCCGCAACAACCGTCATTTCCATTGAGCCCGCCAATCCTGATGTGGTCTATATTCCCAACTACAAACCAACAGTGGCTTACGGGAACTGGGCGAATACTGCGTATCCGCCGGTTTATCTGCCACCACCGCGAGCGGAGAACCGTTTGTTGACAGCTTTGTACGCGGATTCGGCTATAGCATGGGCGTTGCTACCACGTACGCACTATTCAGCAGCATCGACTGGACGACGACAATCATGACCATCATCATCATGACAATGATGATTATCATCACCACGATGGCGGTCATCGTGACGGTAATGGCTGGCAACACAACGGCGACAACATCAATATCGACGTCAACAATTTCAACCGTATCACCGGTGAGCATCTTATATTGATACGGATCTGGCATGGCGGCACGATCCAAACTACCGTAATGGTGTGCCCTATCATGATCAGGATATGGCAAAGCGGTTTCATCAAACCGATGTCAACGGCGGAATGAGCGCCACGCAATTACCTGCCCCAACACGCGACGGCCGCGTCAGGCGGCAGCAAAGATCAGTTTCAGCAACGAACACACGCCGCACCAGTGACGCGCGATACCCAACGTCAGGCAGCGGCACAGCGGTTTAATGAAGCTGAACACTATGGGAGCTATGACGACTTCCACAACTTCAGCCATCACCAACCACTGACCCAGCAACAAAAGGACGCCGCTCAGTAGCGTTATCAGTCCGCCTCGCCTGGCAGCGGCAGTTCGCGAGAATGCAGACTAACCCGAAGATCCAGCAGCGAAGAGAGGCAGCGCGTGAGCGCATTCAGTTCACCTGCCTGAGCAGCGCCAGGCAACTGGCGAGAAATCGCAGACTAACCCGCAGAACCAGCAGCGAAGAGACGCAGCGCGTGAACATGCCTGGTCTGGGCAACGCCAGCAGCGCCAGGTGTTTAAGGAAAAAGTACCAGCAGCGCCCACTGAATCGACGGCAACGTGATAACGCCCGCCAGCGTGTTCAATAGGCATCACCTGAACAACGTCAGGTTTTTCAGGAAGAAGCTCAGGAGAGCCGCCCACAACGTCTAAACGACAGTAACCATACTGTCAGGCTGAATAACGAGCAACGGTCAGCAGATATGCAAACGTGTCTCTCTGGAACGTGAGCAAGAACTGGAAAGGTAAATTGCAGACGTAAAAAAAGCGGCGTGGTTAGCCGCTTAATTGCCGGATGTTCCGGCAAACGAAGATACTCTTCTTCGCTTTCGGTTTGGCAGGTCGGTAATGCTACCTTTCGAACACTTCTGCCGCCAGGCCCGCGGACTCGTGCAGAGTCGGGTGCGCGTGGATGGTCAGTGCGATGTCTTCAGCATCACAACCCATTTCGATTGCCAGGCCGATTTCACCCAGCAGCTTCGCCGCCGTTAGTACCGACAATCGCACCACCGATCACACGGTGAGATTCTTTGTCGAAAATCAGCTTGGTCATACCGTCTGCGCCATGAAAAAGCTGATAGCACGACCAGAAGCAGCCCACGGGAAGGTGGCGGTTTCATAGCTGATGCCGCTTCTCTTCCCTTCTTTCTCAGTCAGACCCACCCATGCAACTTCTGGTTCGGTATAGGCGATGGACGGGATAACTTTCGGATCGAGGATGATGTTTCTTACCGGCGATAACTTCAGCGGCAACGTGACCTTCGTGAACACCTTTGTGTGCCAGCATCGGTTGACCGACGATATCGCCGATAGCAAAGATGTGCGGTACGTTGGTACGCAGCTGTTGTCAACGCGGATGAAACCACGGTCGTCAACTTCCACGCCTGCTTTGCCTGCGTCGAGGTTTTTACCGTTCGGCCGACAATCGCTACCAGCACGGCGTCGTAACGCTGCGGTTGAGCGGGTGCTTTATCCTTGTCCATGGCGTCACATAAATGCCGTCTTCTTTCGCTTCAACGGCGGTAACTTTCGTTTGCGGCATCAGGTTGAATTTCTTGCTGATACGCTTGGTGAAGACTTTAACGATGTCTTTGTCGCTGCCGGGATAACGCATCGTAGAACATTTCAACCACGTCAATCTGTGAACCCAGCGCGTGGTAAACGGTGCCCATTTCCAGACCGATGATACCGCCACCCATTACCAGCAGGCGTTCTGGTACTTCTTTCAGTTCCAGCGCGTCAGTGGAGTCCCGGGATTACGCGATCTTCCATGCGGAATAAACGGCAGTTCGATCAGCAGAAACCCGCTGCCGCGATGATCGCGTTGTCGAAGTTGATCACGGTTTTGCCGTTCTCGCCTTCAACTTCCAGGGTGTTAGCCCGGTGATTTTACCAGACCGTTGACCACTTTGACTTTGCGGCCTTTCGCCATACCACCCAGACCAGCCGGTCAGCTGATTGATCACTTTCTCTTTCAGGTACGAATCTTGTCGATATCGGTTTTCGGTTCGCCGAAGACGATACCGTGTTGAGCCAGCGCTTTGGCTTCTTCGATAACTTTTGCTACGTGCAGCAGTGCTTTAGAAGGGATACAGCCGACATTCGCAAACACCGAGGGTGCTGTGAGTACGATTACGGTTTCCAGACCTAAATCAGCGCAACGGAAGGCAGCGGAGTAACCTGCGGCCCTGCCCAAGTACCACGACCTGAGTTTTGATTTCAGTACTCATCATGAACCTCTATATATTTATTTCGGCGGTCATACCCGTCGTCTTTCAGGCCGCAGCGGCGTTAGCTTCACGCCCTCGCCCAGTCACTTTATTATGTAAGCTCCTGGGGATTCTCCGGCGCTTGCTACCTTGCTGCACCCAGAAATCCATAGGGTATGTGAAGTAATACCCTAACCGCCACCAGGGTCGTTCTGTCCGTTGGTCTTTTACAAAATTGTAACAATTTTTAAACAACAAACGGCAACCGATTTGTCTATTCGCTAAATAACCTAAATCATTCATAGAGTACCAGAAAAAAGCCGGCCGTTGGGCCGGCTCTTTACTTACATCACCAGACGGCGAATGTCAGACAGCGTGTTGTTAATGATGTTGGTAATGAAACGGGCACCATCAGCACCGTCAATAGCGCGGTAGTCGAAGGAGAAGAGAAATCGGCAGCATCAGACGCGGCACGAACTCTTTACCATTCCACACCGGCTCCATCGCGGACTTGGAAACGCCGAGGATAGCCACTTTCCGGCGCGTTAGATCGGCGCGAAGTGGGTAGTACCCAGGCCGCCGATGCTGGAGATGGTAAGCAACCGCCCTGACTTAGCAGTCAGCTTACCGTCACGCGCTTTCTTAGAGATCGTCATCAGCTCGCGAGACAGCTCGATGATGCCTTTCTTGTTGACGTCTTTGAATACCGGAACAACCAGACCCGTTCGGGGTATCCACCGCCACACCGATGTTGATGTATTTCTTGGTCAGACGCTGACCGTCTTCCGACAGCGAACTATTGAAGCGAGGCATCTGCTCAAGAGCTGCAGCAACGGCTTTCATGATGAAGACAACCGGGGTAATCTTCTGGTGTCCAGCTACCGTTCGCCGCTTTTCGTTCTGCTGTTTACGGAACGCTTTCAACTCGGTGATATCGGTTTTGTCGAAGTGAGTAACATGCGATGATTGCCGGTTGAGCAGCACACACCAGAGATTTAAATCCCTGAGCGTACTGCCGCTCTTGAACTTCGCCAAACTATGATGAAGTCCACCTTCGGCCACGGCGGCGTGCCCAGGATCCGCCCGCCAGTCGCTGCCGGAGCTGCTTCTGCACGTTTGATAGCTTCTTTCACGTAAGCCTGAACGTCTTCGCGCAGGATACGACCTTTACGGCCAGTGCCCTTCACTTTCGCAAGGTTAACACCAAACTCGCGTGCCAGACGGCGGATCAGCGGAGTCACGTGAACATAAGCGTCGTTTTCAGCAAATTCAGATTTGCCTTCCGCTTTCGCAGCTGGTGCTGCTGCCAGGGTGGCGGACTTACTGGTGCCGGCGCTGCCGCTTCCTGTTTCGCAGGAGCTGCCGCAGGCGCTGCGCCTTCAACTTCGAAGATCATAATCAGCGAGCCAGTTTTCACTTTATAGCAAGACGTTGACTTCGACATTCACAACATCAAACGGCTAAGGAACTTCCATAGAAGCTTTGTCGCCTCTCCGGTGGTGATGATTGTTCAGCGGCAACTTTGTCGCCCACTTTCTCACCATCACTTCAGTCACTTCAACTTCGTCACCGCCGATATCCGGAACGTTAACTTCTTTCACGCCAGCCGCTGGTGCGGGGCAGCTGCCGGAGCTGCTTCCTGTTTAGCGGCCGGAGCTGCCGCGCCTGCTTCACCGCGGACTTCGAAGACCATAATCAGCGAGCCAGTAACACTCTGTCACCCACGTTCAGCTGATCTCTTTCACGGTGCCAGCAAACGGAGCCGGAACTTCCATAGAAGCCTTGTCGCCTTCTACGGTGATCGCATTGTTCAGCTTCAACTTTATCGCCAACTTTCACCAGGATTTCGGTCACTTCAACTTCGTCGCTGCCGATATTGCGGAAACGCTGCTTTGCGCCAGCGCCTGGTGCTGCTGCCGGAGCTGCTTCTTTCTTCTGTGCCTGAGCAGGTGCAGCGTCTGCTGCACCAGTAGCGATCGAAAATCATAATCAGTGCGCCGGTCTGGGTTTTATCGCAGCAGAATTTTGATCTCTTTAACGATACCGCTGCGGAGACGGAACTTCCATAGAGGCTTTGTCGCCTTCTACGGTGATCAGCGACTGTTCGCTTCGACTTTTGTCGCCCACTTTGACCAGGATCTCGGTGATTTCATTCACCGTCGCCCCGATGTCCGGTACTTTGATTTCGATAGCCATTATTCTTTTACCTCTTACGCCAGACGCGGGTTAACTTTATCTGCATGGATGTCGATTTGGCGATTGCGTCAGCAACAACCACTTTCTTATCGATTTCGCTAACGTAGCCAGTTCGCCCAGCGCCGCAACCACGACATAAGAAGCATCAACTTCGAAGTGGTAGCGCAGGTTCACCACGGCTGTCGGAACGACCGAAGCCATCAGTACCCAGTACGCGGTAGTCGTCAGCCGGTACGTAAGTACGGACCTGTTCAGCGGGAAGAACGTTTCATATAGTCGGTAGATGCCACTGCCGGAGCGTCGTTCATCACCTGAGCGATATACGGAACGCGCGGAGTTTAGGCGGGTGAGCATGTCCAGCGTTAAGCAAATCCTGACCATCACGCGCCAGCTCGGTGAAGGAGGTCACGCTATAAACGTCAGAACCTACGCCGTAATCTTTCGCCAGGATCTCAGCTGCTTCACGGACGTGACGCAGGATGAGAACCGGAGCCGGGCCGCTCGAACTTTACCTTTGCTACCTTCAATAGTTTCGAGTTTGTAGATACCTTTACGGATACCTTCCTCAGCACCTTCCGGCATTGCCGGCATGTGGTAGTTTTCGTTCAGCGTAGTGATGTAGTAGTAAACGTTCTCTTGTTTCACCGTACATACGCTCCAGACCGTCATGCATGATGACGGTTTTGGTAACGTAAGCGGTGGTCGCCGATACAGTTGCGGGATAGTCAGCGACTGAATGTGGCTGTGACCATCTTCGTGTCAGACCTTCGCCGTTCGGGTGGTATGGAAATGCTCGCCGATCAGGAAGCCACGCGCTTGCTGGTCGCCAGCCGCCCAGCACAAATAGCCAATACGCTGGAAGCCGAACATCGAGTAATAGATGTAGAACGGGATCATCGGCAGATTGTTGGTGCTGTAAGAGGTCGCCGCTGCCAGCCAGGAACAACCTGCGCAGCTCGTTGATCCCTTCCTGCAGAATCTGACCTTTCTCGTCTTCTTTATAGTAAGCAACCTGCTCGCGGTCCTGCGGGGTGTACTGCTGACCGTTCGGGCTGTAAATACCGATGG
+
%&&&%$####$$%$$$###%%$%$$%%$%),262003;?DJJJHFDIBCC999:0001>A95//?AB----.,*&%%'01/,,++03:<??DI1111:9:;FHHJHJFJJJJFJJJHJJEJCAAAEDIJGGEEJH?=712?BFHDJAAB4332((()53.''''''//000/99:;7'&&&'5=EBDE@@??AIJJJEJJIJJC;;:,,,,=::;<FCCBBAA>=?:99:FE>:323777<AE>=++,&%%&,76))));;:000/9445>><<?HIIGIGDJEJHJFJHJGCCBDJJFJJJJHHIAJJGHJIJJHJHJIJHJJGJGHJADHBDEFHHE@DA?-,,04333441,+**../==9999221266<8889JFJJIJJFHECDEC@E*&'1/-()(&&&'4-3776652/.//22BB@A@@AAAD7556JDC@8::.0-,.(%%%&$$%%()-8889843436--0BAEFEFEDDHJIEBDJFJB>JCD=<=FGAHC@;;;/../('%(-----BEJFFEHJHCIJJC;:=:83.....--*=5-,*/,,//*'&(()*)*$#$%(&&'..//=A@@6330//+,,.02+*6;=;+*)),,,'(()0---...+)'*/777--,.54,115783,,+-'%%%())%%%&6885557997;:<><?>5444::((((3+''$%#$%,212278ADBDFF;;64.%%%()$&&'*0678889GFEHJJJJJJJJHHJJHJCE?BCFGHJHJIJHHJHJFCBBCJJD<999BCA??AACD??AFC?4=<<AFB@B@''''33110167@B3333IDJDEDFFCDBEJIIJHGFID2222FCA@><<=CD9998>==CBHF85768:67**//1ABEGJJJ==>CIH;::<JJJGFFEFJJJHJJJJJFE@>B@8;;.---GDFHJGJJJFGJHIJGIJJJ,,,,84569850('('*$%'''(15<:7754320,(''&'&%$$%%%$$#$%%'''%%%$$$')(+%%%)+/.00/.-.7;>IIJFIJHHHHJFDGFFFJJIHJJJFEIGJJHDFFDEJHGJJBJJHGJGA?@=?GGC@@B@=;9523586671111=DEJGIEDGCFIEH531/((%%&'*'&&,,13FJIJJC?@AA:77.=654021***+:99==999++*+376;;99::@CJ=;;671-,+''(352/.+43347=>>B?CEDEFJHDA9=9668>@<;=>==<<''''----6=:;<=EC?91*+++,*)%%$$$&343203336.-.,30(''(+../-8:5777=;<>;:=@JA@444>J5555@(('(311+)12.+++-5./,***(+**,37:<<>@??DBBEBEEFE>>=+)))(()((3+((,3201222946668''''(/0+++%$%&&%'%&(/1>9('(0567***+?<:?211311+*)+3,**-12+****..+--0.45++++22@CCDFEJGGJJF<:;442+*)*(())8885236699=<:/../61(''(*'$#$%%%&'&&&564656:EGJJH@@@=<;::<965556*((-2888900ACIJJIJHDDDBCA*))+0/.0145**)*+4'''6HCGF@@?ADDEEHE:88;<;///(''),+,-/8877=>FEIJB@@A71013>HFFJIF00/0<;;<>9:65222+***21000/0/***+(((***153=>55555FBA?755DA6FEJJJJJGCCJBBA758;:9:6660..--*('&'%&&')')'',,410***+0464/../(,-6>@<<;;<43001;=?BB?>>3222<6771/00**3(+++...E;;<CDJ?56?@FDIJJB@?F@>>@EEGCFFCDDDE=>55332--:::990-,,,,+*&'+,))),5/63===>>CG<<<645<<50++++,++009;6=ACECACBDJJGDG?:90002:)('&&%&&),,('&&&&///25//233555BAACBB<<<1111111<<>HD???AFDJGJHGGC?>-,)*,,()))+*-/(((((((8>@@HDCHGJJJGJJJJJJJJIJJIJJGHGHHJA;;:9=<<?@?@HJJFA9566610))**,EEAA<ABE@IJHDC??0//0E=@=0000JHHJJGFJJIIIJJJJJEHH>EFJ66HFEJGJHJB=>?==B65557789412,,,*((&'&$#$%&&149735143211>ABGE@BBJIEEDHECCJEGDF@HBACBEFEEJ????JIGFGJJGJJIGIDC>>;@?3)&'&&&&&((25?988,,,,EJD:44567+*))(')''((*($%$##%++,=>===BDCJ?@2***+778B??;;:<@>@A=?@ABD<<=<A<0.)(')011111:<<CBIGGHJFCCBD@@+++JEJJFHJJJGFC>BJJGEEEEEDEGEJHFFJCC:999@BD>;;;EHJJIGFGJEFJGFED@@=<;-----/565::@BGHH<<;;>;>>BIHEDC@3334B??=)(&)*+*)**0202323&&'/..(&&''&%%&&&&&'--9@CDEJ@B55555==?JGJFG<;<=?=66:,*GFHIFDA@@>?@A::;)))86543454..13>7:0/--+)**()(%%%&$%%&%%%$%''(555::99::<63*)()++,./435/+*&&$$$#$$$&&')/()(''((-.&&%*+(%&(239899CDEFJHFCHIGJEDEJHJJJJCJJHJJJGFDAD=>>:;;;GJJHHGGCAA@J;;56C7JJEHHHJICA=99@CFGA54438679>999JEJHJGFJJJDIGJDDEJJGJJJFGHJGGGJFHGDFHJA@FFDEFDFC@>???==:9953322238/3(+45@;79@BEEHHJDIBJJJHIIJC865576&%%%%'($%$$%&''++())(8889789:IDED@DB;<<?GGE;::8;:5-(&$%&%&&&&')&''&)3489>AF@@@CCEEAAA?<::556DFJJHJHJEJJEHEC55533*(((**EDBHEGJIEHIJJJFF2-,*+''&++)674124,*'')607888...,<=FEAC:7()-'(('1DFEFIGFE?>=6668>=9<>BIHJJIJFFJ?+++,88:??BCCG)(((21/3;:,*'&&&8?A5443344.--..?57,+4577=>>>99/,++-1*'&&&(((&((',5:9:;?JJDFBJC9999JJHGBCED=?C>DIEDCDD8777)'+(')-23/,,--,,-...4,79;87223225....234882213:77=<DJCEFGGIJJFGFJFJCCA.''')&&)*,5<;;;;@???@JIBAAAJJJJEBB@BHDGEBD>EA@AAACJJHIHIEJGFHE;886)***))')((+*,,()&&%'/)12&9==?@>>9?)977791//,++,.058101138-)())*(('%$$%$#$%%%+.065//,,.+..:8=JIHJHJJJGJJHGHJGFJFDEGDGEHIFEGHJHGGFAI==>422<<=@J@@AHD8888::(('(/-,,,-/*'012)))(5&0.&&%%%//2CCCJFHIHDCCB<::::F@GDCCEFJJIJFJIGGJECDB;:?0/0=>----:64((+56...0::;:69:<>>>GJJFDAGJGJJJJIGFGEHJHJ>::4*)&&(($$$%,/09ACGIHCFBA0...=>?@D988>::997663?A>>=<<<=000/2<<?A=<<99979.-*+)'&%&$%%$$$%&%%%&&###,+()---.,++-+,,))),****5///05633444:213<;;>=6(('(*'''&'&&()+'101(''2/,..4F?><0-),8=CA@@AC7312BB===8889CA>?@22100::9223AAIGHGJJJEJABF=:)''%$%*()(&''(///'%&'))(''(+)+**(+<AJJJIJHIIFG(&&&(%%%'(644<:9;>,,,,953/+)'&$'''%$$$%&&%&&&&'(&%%%'(&%%%%$$$&*'(%&$%(&%$%$%$###&)*)&$#$%%$$$&&&&%%%&*+***-.0137=14,'))()7<EGGDGEJHJJIGIGDEJJJJBABAGDDEJHDGDD3322*))&&&&/5/(((&'(*3--)$%%'556GCJJEH???>@@AACGGEJH>53341'''');9,,,-115/0***,4015054'&&'()))&'''1.)%&)4200/002A:<7777JEDBDEJCB3335??E@>><>J98899::99>?;::;62-&%$$$$$##$&$$%$%&''&%&%$&'%$$$$$###$$$$$%%$%%'%%$#$%$$#%%&+-+/1''&'(+*/0567742&&&'*&%$$$$''(034783,+.0<=>>>>>C>>==9<<9ACFJHFJFHJIEC3222554((()))3)(...1113-,)''&&'(2/10...04<>EGJFHCJE++++/0/*/..04JJHJ@@?<;=922105*%%&&%$##%&%%%%%'%$%$%%$%$$%&&&+11<>>AJGFJJEEC422481.&&'(4433...1..02;6>:999:=96454/,))*''',++,,05446@A?>CDJC@A@BBHJJJGJJIFHJJ>=>>F53234::6:B@@AIGGJJI;8668>>EJHJEDCDGB;>A(''(+111+,,/+++,-..20150/++/0,')((.136570('(%%$$$#$%'(./*)'%$&%##$%%)))(((+-9?>FJIFFCBBDIJJJIJFJJFJF=<<999:::<BFDCCG?EDA@<<=CEEGC@A=;4-+)&()@IIJ??889.--(((*1011:<BFIHJJJJHJHGIJHFE@@A@DC?>?>((1:9889<A667==DEECE@??AA?<<>?>0)()'*))&%%%'('&&$$%(+*)*+(&&'&&&'875)((('%%$'&''$$$%%%&%'&##$$$%&(%%$&&'%%('&&&%&+((''%%%%'(%%&*(((&$%#%%%$$$&('&%&%)'%&%$$%&'%$$%%$$$$$&$$$&''&%$%&'*+::<.,,--((&&'&:;<::<<CGEEFFG7665BBA??><==>DDAE,+++;:<<9733343312334>?BIJGJ>>6/,3554@ACDDFJG==<>JFIIJIIJGFF?21.-.533312211319;@@DE<<<DDE=>=>FJ><;8<0(>@DDCFHJJJEGJEJJ<<<>CA@0?768//,,.*(-/(&%%$$$%%&((3442AJJ94334578:=FFHBDCBIFDDEC7..-,0/35,01239>E?>=<>@@BBCC@?43323''':B@@?99'&&&),+()))))**32380234:A70//.3220,,,.7'&&%'%%%'())(,*)*&%&'*&''(&%%&()'())*)((*%$$%$$%%%&%((*24>@A>BF:9;9?;;<;@A?A88:8544*79;BA@@FECC@AABDEGJJDJFGIJG=;9<BABDFHFGGGEC?==>989==77630011**2362..52,,,2240'&%''''+,43))))8:BACCBBABJJFDHGJHHEB<4ACGJJJJJ==<=AIJCH))''9999EBCCJFJHFCFDJJGJJEDDB?@AF=777ABABE@CJ??FJ==<<@C.--,-43+)7014/001<6555=HJJJJJEA>?EGEFJJJ>***,++,,0.-,,*,.0005@JJCCEC=>>:<8+(&$$((133597640&%$&(('%$$$$$$%%%$%'((%%%%%%&'&&&(%&(:999:;<>5>9;211349GHFC@D?FCEA?ABAJ6669==JJA:3--@FCIJIC>BB>>>?FFFGFGEDGHFDDA@?;>-(%&'(**++4677=87755,,**++-AB:::://00>?EJGGJFGHJGDFC8881111JJDECEHG9998::;HJJGJJJJEFA??ABJJI@@@A???>JEFFJFJJG7555?>;997784330%&&(*&'&'(2899:CEIAB=::=@@2/,,+-*()7CBA@?<AAEGE==><I<6HGJJFJJJIJJH@BB=J@<<=9111+(++,233AADACCHJ9:9444499:7EFEIG9755//4)&%%&233/....0/2==?>=E>B===9::810/-,.//004445;43:-(''''(,.,,,,@@B@@EC@@?'&&(4,,*+,,/1;;IGGE;;;@;;...-22=<+*)*),*))((*++,7723>>>@F0...3BCJJDGEHIJGCDHCCBCFHJFJJFHC@CDDHFJDFJFJJIGJHJFJJEFEDJC;9??@CHE?C?GFJJJFIJJGGB?;<...('''+)((%&&%%&'3346;89:;GDIJJEJHJJ@?>>/.-2.0))?BEEEADFCEHDFFJJJEJ7777GEGJ@<HEEGGC:85'&&&(,79+*+//9;>==<*)))=988<;0)%%%&('(('&'(033/644468762368<8**)*-.035<FEFFEGJFFIIHJIIJJFCFEG>8..CC@A<:9:>@JJHIJFA?DGHJJGJJCEDEJJEH>JJJHBEE@F++++>CDDH=;;:;ECABCGJJGJJGIJB@@AA54309<=CJEGFBAB;:99<;1466110)))023134>FEDGHCEJEJFA;9C323>IGGJIJJIHJIGJJJJJIJJIJ?6667JH?@AA@@H875/,((('%$$%+'*%'&&'(+++-7?>?=;66<==>=<;=:3224211&%&&&'(0444JFHIEJGGGJJJHJJJEJHEC@A@GJGE>=>ABFIHHJJCAB?EJGFFFC@?>/...489,,+,2+BDJJ<<<====;=<999944/5<:=FJHFGEGHJEHEDG98790''((322****5-,,,2119?AEGBJEDAB>@>=A?@DJGJHGFJH71001DCIIGGJH?==///+,,-?::<<=>BHIJGIJHJ>=<0////../>,++,00.0/-./087778GBBBCFJHJIJHGIDBC>>>>DF)))&&&FJJEBAABBEIGJHIJHJJJJJIG?;<A880/.,+-:@@BJJIJFGHGB**(*:;;;JHHEIG4333ICCIFH?<<CDB2223,,,-.-,((''++(%%%%%&'(0//0///49;33/012==A@A:86689B@BABEBBC=>==CCEEDEJFFJJJJIJJGGE?@ABJDEFJ:::;A>@?GJCABCBA>B7660///2)))*)'')-,**+.0-69&&%%&%'&&)',,,.88711AEJEJIJJFDCEE866....)*)*,'(*&&%%')&&')''%&&%%%6433;<:::6.--/98B:889BC411+))(&&99=ABBDF>===7@J9?>;<=@A=5>?<;<?JJGJJHJJFIFJJEHDEDJEC;6@85-,*'%$$$$$''(&&&%*+,2=JCC5422)))*;<<:;@BEHJJAIEFJDJFCJ=<;<>9::753+(&&'(.120000>??<==9;:;B22226103.---39842../4BFF>778855698888AA.++,?EFJJIJJJJJJJ>9878>?77/((())35>976334((()+*))*0***-6667/..-<:---.20/0/0/01++**-..666GDJIJJHJJEGEIEJHFJJDFDEFC;;;<DFEBDBBJ8778??8889;<<FIHEIBCAAE===<@DDBB98777>B@CA55502)+)))),+**'*()**+32'&&&(&''(0---.668869---.64579;89IJGJJGJJHIJJJJJJJJJCE<===7667GFJDFEJJGJIAA@BGHGH?=>>@:99;A@10--.737/./-**(((((&&&&%$%(+4:<755<C@@@0000...''')'&%'(*,.///.+**)'&&)'&&&&'838ABEJJHFHIGFDFBBCAI@@+(-(&+*((&&&&(2:=:3EEFJJJJIJHIIJIJIIHGJJIEEGCJFJJJJJFIIFF@???E9889EDCBE5555;;=?>?99+))):1556@4434667>@B888,,,,6.43.///?EJJDCG<<;7794,('&&&48::E5444<@:@AB@999:://***&%&,,**+/0,+-.///<;;<;<<>>?=>A<449>++0**<=>ABHJB@EEJDBB@A//,+))'''')()))*,**+-++(()*5;CDGFJJJHJ@+++,-'%%&&(*-,*&&&,./135=22228448120/..221/2466:<=@===:<--('%&'($#$&$$%%&'((&,(((*,&%&08AFGHJJJJJI8==BAAGJIJGECEJB?@DEEHAA:=22212.,,))*)(((???GHJGJGJJIID><<66656222+**))(();EB;::;A@<:=?@HFBACFCEEDG:0000745520/-.06666545--144?CEDCDCDIIJJ@?>>JJJJFH;::<JHJIJJJGIEBB@HJJ>=8556A?@A-('''''+0-%$#$%'((%%$%%%%&()''0*)$$$&&&&&)(*.29?<>=;0.+),++.1<=<<;;>FCDD@>11-0111542221/4*('-,,(()))*6998280>?>@?;+))&)%$%''*405;88<<=@7..'=.+++;@@AD<<<=GJJJGD@4233/456?CA@?4435@=@A?BB=87%&')'',)))*9+++,2)&&&''&'*+3:<==JGJJEFJJJ@A@AFEDJ=ABGA@@4334@DB;;;=8762444A=B@9@51118:///1,,,/1//0..05677@GIAABBJJHJJ>>>=GCAEJB>8))))/,((.18.,+*+,+13/,9;<CC<<<8:9:;827@CBAABJ?@312100.,,)'''&&&+,*-0/...089;=?HFCB@)))*-/+**113345;@9=CCAC@<93233446554)&&'(+++/**(')'586+:64333777?AC=>=>@C<<-,,,=>?&&9;5))*<?8789322.//06:64A2111291**(*.))'(&&&&'&&*)(++(+44=FGJFGJDFEDHJHDEC@??CJ=>=@FG??ABJJJFJHGJGB=20<=BEGDBF4333H@CBCDFD.---C?+++,::913566654,+44567>JFFEA@@EEJJEHJIJ@>,...-.4?-,,,-0069@3325>65544//07-...AAEEFFIJJJJJEJJJE>===BHFHG@>?BC@@0)(&%%%%$%$$&&'(*+,8;@B;;;;D@?>?IIIEFGJC?=A*)()..+-(((((&&%$(*&''()&%$&&&%$$$&$%,21120112;2100(29;:;::=889BDC=;:;<;'''(=+*''((71114350..28877<999:==<94-+)'(+;;<@?778DCJEFJGJJEJJFEI-''(0/.)10,*('&%&((*,10002=;:::D<==>JGGJGDCFCIHJFGJJJJIJFIHHJHJJJJJHGJG<JEFDFCJJJEJJJHJEJJGEJJJHJJJDJJJJIGJJGJJJJJJ?>645:;<:::9;;<=79:<=97668??@A,***2??>=9:5/0/.02-.34//0162)'&&)*+-0234:>>9987767(&&(,)('&%%&+$%$$$%&++'(%%'(68<===>A@F522142,,,,8AB>?@AIF:::5555@<....D?;;:;CA9-**+?CB7433<?><72222<D:14(,*+++7CDJJJJJJJJI@<<<1+<HGJFIGDA6666>;:9/**))&%)273.-,..**('+''()+0)+...0D<E88;+*&'+)/.,,-))--,1=?AIFHGJJEIJJJEHIH@7889<8754342224'3245***+8788?@@BA3348BAFG<3333:333DCCFJDEGIHIJIJHIJIJGJJJJJJGG?E><<8845,,,(**'&&&,,-'&&$$$&(&$##$%'%%%&(34;BFCIDJHJFJCJJJJJDCCBFHJHHJIJJHHIIJJJFGJJEDHICBBBE10..,0,+,-38710255;<DBA???=<<;;?EBA>?:1--,-/0''9;=A?CEGFJGCDEE@@B>:-,+(&%%'&&&&()')*))9:9;;;?=22227BJHFGJHGJJJE=/-..+////0//*&&&**+)%%%%)+&%%%,-,//01558:9;;C;41..*)((,6;9:::A<:;:?<=GDI>=>>HGJ9999??>HBBEGJJFHEGJJHJIJBBA?=)))/0--/0/))((()(()+,''')(/,(((&$$)++2437?C?;5((BA@?>>==.,--)((&'('%%&')&'&%%&(((''''33*++')(&$$$%*('')))()'*/*%%'%&&99::9;AECDFC?B>AB@A667>=3223/.//)))*./7678CG@IHFJJEHHJJBB?,,,--,+())'(((2--,,---+''',=?@888CGFJFHHJGHHCCCBBJ@?>;,,,..../655((&&(()*+)((*)*-.>FJEGCDFHFJJJGJFJEFFJHHIHDEFJHFGJGJJFFJGHJJJJJHFCF@?86,(((),,,2++3732015464311&%%*-666.)2%&%%%&),)&$%%&%&&(((.60./.-%%%%%*1&BGHIFFJGJIEJG?;-0//*'(%%%&%')*-,-,,'$$$&$&&(6?>@?=>@678351128633==<----,,)',---+))....///556,+,>==>==>?FHJJG@?B?9AC?7767999BAHHFFHHHID:;8:;765-,))).-(337444JFJJFEHJJEJHHJBBDDJHIHJHJFJJJ??==@=))*9::;>?FFHEJJEB?=>33-789:>BBDAA@>@>AJJJECB=7,)'&&&,,,..024??>>>?>BA?>=?DJGHD@?>?CAC<<=;9@8>>BB'''(75,*&%%%$$$%%&'%%%%(*&%$%%()*(((8<><=CGJBC8F;9446>C-,,,0('&,18333:==?@@BBBBDJHJEHJIIJCB@A4443323)%'%$$%$$$$((*('&'+++((%%%%('++*11//$#$&%%$$$##$$%$$%%''&&'%%($$%&()%$$%$$&(*%%%%&'&((&&')23:<3667=GE>>>---+++-6-'(((.+++..-*:;:=<====5322:<EAABCI@;=BEJHGJJJIJGJJJFJ@;?9.ABCBJJIIIJFHJJFDFDEB88A@=?JFI@;::<=?=925567DCCB>???CC6<==>IACCBDDBAEDFJCBCCCEGG5222:DGCGJHF644222/27>>@:9@8,((()<<>?@B@>;;BA@>B@JJ@<:;<??>?7)))5=A@BBBFD:34?=0/;;AJJFJHJJJFB6656-(&'*,'&&$%$&(*&&&&'(*++++,;==<??<;;2***68::466111/-'(+55/;:;;:;<<:>88-)+1&&'':2...1899?@AADGEFEC@?@J@?;;B@.)))*/,,(()(&&(&'.*&&&&()(&&%&'$$$#$$#####$$%(('%$$$%)&('%&'.001131/,*))($%%%#%$%#$&'('&&&%$&'(/<;?DCGJJEH<<<<;:34<<B43238((&'/009=?@@@CJGGB7663(&))3:67<?AFGEHIGJDEHF@@ACHJJFGEGEGI??>/+3445@;976645,)))*''(//'&&&)27389?>>?@@A@EEIHJ=9HJJJJJJJJFJEB@@?JDEB?@@;9,+++(,((&&22..566C<<<DADC@AA?86669''''''(23'''(****.-00370+)'''(<??=<@72JJDHIGJJFFGGJJE:;55321013074//<@((((>@A@E9DA56@AICCBC88;((((..*))&''')+,**(,,,8;E>?>666.--047323334449:B1//00///0*'&&&)(*+,'''(/-(,,'''%%&(+0*(%%$&)*+,((%&(%',''&&'(&'&$%%&&&67;<9663//0186/''(%&%#$%454311,+&&'&'''@CGJEEDBF?@=5441/.***+-***655333499AA@54442,--,,(()/6;9,,,,/)*,&&%($%%&$%)*9769<:==444242('%%(*)''&&'*,86666<BE@<<>DGJGIFJGFDDFJEHJHEEFIJHB>>>4222114.,((83))),22202213359::9,)**+-/01>B?66?@::99E=7543.-+*+++++/))223555.8553336022CC?===JJGIJJJJGJJJHJGHJJJJGJDJJIJJJJHIFEGGFJCDBC:7))).+*+,'&&''&%##%&((*,10/0----,()''&%%%**./23A:BE=GJ?==>@&$$###$%'((+-0CCB>BBAA:976>>;=>?GEJJJEJJJFHEHFDGDE?>>>>IBDBACEBA@'&&'())+'()('&%%((597720+(**,./468::=FDCA=<<5;;<7;<FIHJJIJJHGJIFEJIEJHJFEG<;//./13***698?**((+,'('(+)'&$$$()&*-240((.-01<6656BA2112<95321/(())--,.1CEEGJFJJJA@AB9<<22<>A5555('''1/(&(())+++%$%&/0++()9=B<;8'&&&%%%%&((/---.4;<<=>GHHJIJDEDDJIIGHJJGJJHJEFIJHE>::;+***3/1-./9;9899<1-831-*)()*0../46522:=>@=:99CBDCJJFGGJJCD;9523/-+**)--)()))(('%(''''&'(4<@EBFA9;;9DEABA?=*&&&&%&(-+.4489433112;@@A@IA=EIJJIJJJHJJJE=<::=AABJ?B>JJFJJHGJIGCGCCCECJ5545;I42122459AFFJIJJJJC@3379:65>EEEDCG=<:844?EJJEJJJIIJIJJEE>>:FJGGA=200-,---05-+*&%%&')%%%%%%$%####$$%%%%#$$&&+.23*)**)'%&*.?97756668421..12=A@ABJIJHFIIIJFJD0000('&')+-10(.669:93*))-+**))$$%)'&%$%$%',,123+)))1:88:HJGGGIJIJJGJJJJJJFCBBBAAB33223/)((''''/00;JDDFE>88A<<8?@AFC0-+,-BHH=<<>;9-,----.3.@>AB9666FCAB@AAC@@A??;;<=:=>007/...3350---:;==@=8:5100--/)((&$$&'(13)))*BAAC@A>EJ@659/0:@AFE@CG?E>22CEF?BA96J9999>><=<<<JE<;:9<;<>6666;<97678833336<3232222(&&)*,)))+/0+++'((&%
@Glass_T7V_9_D3_12_6_1
TCCGGCCTTTATTTCACATTCTTGCCGCCTGATGAATGCTCATCCGGAATTTCGTATGGCAATGAAAGACGGTGAGCTGGTGATATGGGATAGTGTTCACCCTTGTTACACCGTTTTCCATGAGCAAACTGAAACGTTTTCATCGCTCTGGAGTGATTCACGACGATTTCCGGCAGTTTCTACACATATATTCGCCAAGATGTGGCGTGTTACGGTGAAAACCTGGCCTATTTCCCTAAAGGGTTTATTGAGAATATGTTTTTCGTCTCAGCCAATCCCTGGGTGAGTTTCACCAGTTTTGATTTAAACGTGGCCAATATGGACAACTTCTTCGCCCCGTTTTCACCATCGGGCAAATATTATACGCAGAGGCGACAAGGTGCTGATGCCGCTGGCGATTCAGGTTCATCATGCCGTTTGTGATGGCTTCCATGTCGGCAGAAATGCTTAATGAATTACAACAGTACTGCGATGAGTGGCAGGGCGGGGCGTAAGACCCTTTGAGTGAGCTGATACCGCTCGCCGCAGCCGAACGACCGAGCGCAGCGAGTCAGTGAGCGAGGAAGCCTGCATAACGCGAAGTAATCTTTTCGGTTTTAAAGAAAAAGGGCAGGGTGGTGACACCTTGCCCTTTTTGACTGCAGCGGCCGCTACTGGTCGGGAGACCAGAAACAAAAAAAGGCCCCGTTAGGGAGGCCTTCAATAATTGGACTATCCCTAAACTTCAAAGGACCAAAACGAAAAAAGACGCTTTTCAGCGTCTTATTGTTCGTCTTTGGTACCGAGTTATTAATATGCGCGCAGCGTCTGGAAAACCGAGGCCAAAAGACGTGCGTCTTTGATGCCGGTTGCGTTTGTACAGCAGAATTGAGAATCAAGTCCGGCGCAGCCGGTTTGTCGCTTCCACGCAGTTATCTGCGCCTAAGCCCCCCGCCAGCAGAACGTTTGCCAAGCGATTGACCATTTAATAGTGACCAGTCAAAACGTTTCCCGCTTCCACCCTGGCCGTTGTCTAAAACATACTTATCAACGTGCTGAAACTCGCGGGCGGGCAGGGTTTCACCGACGCTTAATGCTTTCCAGATGGCAACATGTGCTGGCAGGAAGAGCTTCACGCAGCGTATCGATATACAGCTGTTCTTCATTACCATGCAGTTGCACTGCCGCCAGCGATAACACCTTCAGCTTTGTCCACCACATCGGCAATATCGTGATTAGGAACACGCCAACATACTGCAACGGTGCCGCAGCCATCACTTCCTGCGCCTGTTCAACGTTGACGCAACGCGGTGATGTCGCAACAAAGATCAACCCACCGTAAATCGCGCCCGCGTCATAAGCTGCTTTAGCATCTTGCCCGCGTCAGGCCACATACTTTATTCTCACCCAGCAACACCCGGCGCACGGCGGCATGCAAATCGTCATGGGCCATCAACGCCGAACCAATCAGAAAACCGTTAGCGAAGTGGCTTAACTCGCGCACCTGAGCGTAAGTATTGATGCCGGATTCGCTGATTACCGTCACGTTGTGCCCCAGTTTCAGGCGCGAGCTCGCGGGTACGGTTAAATAGATGGACGATCGCGCAAAGAAGATCGCGGTTGTTGATGCCAACGACCTTTGCTCCCCAATGCAATGGCGCGCTCCTGTTCCTCATTACTGACTTCGGTCAGCACCCCCATCTCCAGACTGTGAGCGACGGCGGCAAGCTGGGCGATATTGGTCGTCATCCAGTACTGAAAGCATTAATAAGCAGGCATCGGCCTGGTAATAGCGCGCCAGATAGATCTGGTAAGGGTCGATAATGAAGTCTTTACATAAAATCGGCTGCGGGGCGATTTGGCTGACGATGGGGAGGAAATTAGAAGCTTGCCCCTGAAAATATTTCTCATCAGTCAGCACCGAAATTGCCGAAGCGTAATGTTTATAAATGGCGGCAATGCGTGCTCGATCGAAATCATCACGGATCACGCCTTTTGACGGCGACGCTTTCTTGCACTCCAGAATAACGCCGTGCGCGCCTGTAGCGCATCATAAATACTAGCGTGCTCGGCTGAACCTCATTCTGAAAACTGGCCAGCGGTTGCTGCTGTTTGCGGGCTTCTACCCAAATCGCCTTGTCTGCGACGATTTTCGCTAAAACGGTTTGCATCATCTAGTAGTCCTGTGTGACTCTAGTATTTAGTTTCTCGTTTCTTCTTCTTCCAACGAGAGAAAACAAGGAACTCGCGCCACTCAATGGACCAAAACGAAAAAAGACGCTCGAAAGCGTCTCTTTCTAAAAATGGTACCGAGGTCCGCACAGGTGATACGGACCAAAACGAAAAAAGGCCCCCCTTTCGGGAGGCCTCTTTCTGGAATTTGGTACCGAGTTATTAGGCCACACGTTCAAGTGCAGCCACAGGATAAATTTGCACTGAGCCTGGGTGGGGATTCGGACTCGACCGCATAGCCTTCAGGAGTGAGTTTTGTGCAATACCAACCGACGACTGACCCTGCCAAGCGGCACCAGATTTCTTGCGTACGCGATCCCCTAAGCCAAAGGTGGCACTCAGGGGAAGCGCAAACTGTACAACGGGAGCGTTGGCTTCATCGCTACTTTGACCCATACTCATCTTCTCCTCTTTCTCTAGTAAAGTGTTTAGTTCCCTCTTTGCGTCCTTCATAGCTTGATCCGAAAAGTTCTCTAGTAGCTTGCGCCAAAAAAACGGGTATGGAGAAACAGTAGAGAGTTGCGATAAAAAGCGTCAGGTAGGATCCGCTAATCTTATGGATAAAAATGCTATGGCATAGCAAAGTGTGACGCCGTGCAAATAATCAATGTGGACTTTTCTGCCGTGATTATAGACACTTTTGTTACGCGTTTTTGTCATGGCTTTGGTCCCGCTTTGTTACAGAATGCTTTTAATAAGCGGGGTTACCGGTTTGGTTAGCGAAGAGCCAGTAAAAGAGCGCAGTGACGGCAATGTCTGATGCAATATGGACAATTGGTTTCTTCTCTGAATGGCGGGAGTATGAAAAGTATGGCTGAAGCGCAAAATGATCCCCTGCTGCCGGGATACTCGTTTAATGCCCATCTGGTGGCGGGTTTAACGCCGATTGAGGCCAACGGTTATCTCGATTTTTTTATCGACCGACCGCTGGGAATGAAAGGTTATATTCTCAATCTCACCATTCGCGGTCAGGGGGTGGTGAAAAATCAGGGACGAGAATTTGTTTGCCGACCGGGTGATATTTTGCTGTTCCCGCCAGGAGGTACCGTACACTTCGGTCGTCATCCGGAGGCTCGCGAATGGTATCACCAGTGGGTTTACTTTCGTCCGCGCGCCTACTGGCATGAATGGCTTAACTGGCCGTCAATATTTGCCAATACGGGGTTCTTTCGCCGGATGAAGCGCACCAGCCGCATTTCAGCGACCTGTTTGGGCAAATCATTAACGCCAGGGGCAAGGGGAAGGGCGCTATTCGGAGCTGCTGGCGATAAATCTGCTTGAGCAATTGTTACTGCGGCGCATCGAAGTCGATTAACGGTACCGGTCCGTCCACGATGGATAATCGGGTACGCGAGGCTTGTCAGTACATCAGCGATCACCTGGCAGACAGCAATTTTGATATCGCCAGCGTCGCACAGCATGTTTGCTTGTCGCCGTCGCGTCTGTCACATCTTTTCCGCCAGCAGTTAGGGATTAGCGTCTTAAGCTGGCGCGAGGACCAACGTATCAGCCAGGCGAAGCTGCTTTTGAGCACCAGCCGGATGCCTGTCGCGCCACCGTCGGTCGCAATGTTGGTTTTGACGATCAACTGTATTTCTGGCGGGTATTTAAAAAATGCACCGGGGCCAGCCGGAGCGAGTTGGTGCCGGTTGTGAAGAAAAAGTGAATGATGTAGCCGTCAAGTTGTCATAACTCTAGAAGCGGCCGCGAATTTGCAGAAATCATCCTTAGCGAAAGCTAAGGATTTTTTTTATCTGAAATTCTGCCTCGTGATACGCCCTTATTTTTATAGGTTAATGTCATGATAATAATGGTTTCTTGAGCGTCAGGTGGCACCATGGAAGCTTTGTAATCACTCGATGACCAAAATAAAAACCCGCCGAAGCGGGTTTTTACGTAAAACAGGTGAAACTGACGCTAGCCGGTCACATGTCAATCTTGCCTGACAGGCATTGATGGAATCGTCGTCTCACGCTGATAGTCTGATCGACAATACAAGTGGGACCATCATACAGACCGGATAATCAGACCGACAACACAGTGGGATCGTACATACAGACTAATAATCAGACCGACGATACAGTGGGACCGTGGTCCCAGACTAATAATGGACCGACGATACATGGAGCATCATTAAGTAATAATCAACCGAACGATCGAGTGGGACCGTCGTCAGACTAATAATCGGACCGACGATACGTGGGACCATGGTCCCAGACTAATAATCAGACCGACGATACGAGTGGGACCGTGGGTCCATTGTGATTATCAACCCGACGATCAGTGGGACCGTGGGTCCCAGACTAATAATCAAACCGAGCGATTCAGTGGGACCGTGGTCCCAGGTGATTATCGGACCGATCCAAGTGGAACAGTGCGCCAGAGAAATATGGCCGGTTGTGCTGGGCCTGACAAAGGACATTAGTAAAGACCGATAAACATTAATTAAAACGTGGGTCGCGTGGGTGCTGGCTTTTCAAGTTCCTTAAGAATCGCCTCGATTTTTCTATACACTCAGTTGGAACACGGGACCTGTAGGTTAAGCACCATTTTCGCCCTTATACAATACTGTCGCTCAGAGCGAACTTGATGCTCGTAGACTAAACTCATTTTTGCTTGATGCAGATGACGTTTTAAGCACAGAAGTTAAAAGAGTGATAACTTCTTCAGCTTCAAATATCACCCCAGCTTTTTTCTGCTCATGAAGGTTAGATGCCTGCTGCTTAAGTAATTCCTCTTATACTGTAAAGGCTTTTTGAAGTGCATCACCTGACCGGGCAGATGACCGCAGTAGAAAAAAAGCAACAACTGATTTAGGCAATTTGGCGGTGTTGATACAGCGGGTAATGATCTTACGTGAAATATTTTTCCGCATCAGCCAGCGCAGAAATATTTCCAGCAAATTCATTCTGCAATCGGCTTGCATAACGCTGACCACGTTCATAAGCACTTGTTGGGCGATAATCGTTACCCAATCTGGATAATGCAGCCATCTGCTCATCATCCAGCTCGCCAACCAGAACACGATAATCACTTTCGGTAAGTGCAGCAGCTGCGACGGCGTTCCCATCGGCAATTTCTATGACACCAGATACTCTCGACCGAACGCCGTGTCTGACCAGTCAGTAGAAAAGAAGGGATGCGGATATCATCCAGTGCGTCCTCAGTAAGCAGCTCCTGGTCACGTTCATTACCTGACCATCCCCGAGAGGTCTTCTCAACACTATCAGCCGGAGCACTTCAAGAGTAAACTTCACATCCCGACCACATACAGGCAAAGTAATGGCATTACCGCGAGCCATTCTTGCTGCGCGCGCAATTAACAAATCCACCATCGGGGCAGCTGGTGTCGATAACGAAGTATCTTCAACCGGTTGAGTATTGAGCGTATGTTTTGGAATAACGGCGCACGCTTCATTATCTAATCTCCCAGCGTGGTTTAATCAGACGATCGAAAATTTCATTGCAGACAGGTTCCCAAATAGAAAGAGCATTTCTCCAGGCACCAGTTGAAGAGCGTTGATCAATGGCCTGTTCAAAAACAGTTCTCATCCGGATCTGACCTTTACCAACTTCATCCGTTTCACGTACAACATTTTTAAAACCATTGCTGCCAGGCATGCAAATTTATCCTCCATCCACCAGATGTGGACCATGCTGCTATCTGGTAAGCAAATGCGTGCATCAGGGCTGGAACACCTTAAATCAACGTTCTTCAGCAGATCACGAAGCATATGGAAAAACTGCAGTGCGGGGGGGTGGTCAGAACAACTCAGCAGGCGTGGGAACAATCGGCACATCAGCAGCACATACAACGTCTGGTGCCGATACCCAGGTTAGGCGCGCTGTGAATTGGTCTGACATCATAGTCATGAGCGACCGTTTCAATGGCCAGTCGGAGCATCAGGTGTGGATCGGTGGGCAGTTTACCTTCATCAAATTGCCCCATAACTCAGTTTCAATACGGTGCAGAGCCAGACAGGAAGGAATAATGTCAAGCCCGGCCAGCAAGTGGGCTTTCTGCATAAGTGACATCGTCCTTTTCCCAAGATAGAAAGGCAGGAGAGTGTCTTCTGCATGAATATGAAATCTGGTACCGGTCCGTGATACATTGAGGCTGTTCCCTGGGGGTCGTTACCTTCCACGAGCAAAACACGTAGCCCCTTCAGAGCCAGATCCTAAGCAAGATGAACAGAAACTGAGGTTTTGTAAACGCCACCTTTATGGGCAGCAACCCCGATCACCGGTGGAAATACGTGTTGCGCACGTCGCAATCGCGTACCAAACACATCACGCATATGATTAATTTGTTCAATTGTATAACCAACACGTTGCTCAACCCGTCCTCGAATTTCCATATCCGGGTGCGGTAGTCGCCCTGCTTTCTCGGCATCTCTGATAGCCTGAGAAGAAACCCCAACTAAATGCACTACTCACCTATTCTCCAGCGCCGGGTTATTTTCCTCGCTTCCGGGCTGTCATCATTAAACTGTGCAATGGCGATAGCCTTTGGCGGATTTCATGACCAGCGTTTATGCACTGGTTAAGTGTTTCCATGAGTTTCATTCTGAACATCCTTTAATCATTGCTTTGCGTTTTTTTATTAAATCTTGCAATTTACTGCAAAGCAACAACAAAATCGCAAAGTCATAGAAAAAACCGCAAAGTTGTTTAAAATAGAGCAACACTACAAAAGGAGATAAGAAAGACGCATCCTTCAGTCACTTATTATCACTAGCGCTCGCCGCAGCCGTGTAACGCGGCATACAGCGAGCGAACTGGCGAGGAAGCAAAGAAGAACTGTTCTGTCAGATAGCTCTTACGCTCAGCGCAAGAAGAAATATCCCACCGTGGGAAAAACTCCGGTAGAGGTACACACGCGGATAGCCATTCAGAGTAATAAACTGTGATGATCAACCCTCATCAATGATGACGAACTAACCCCCGATATCAAGTCACATGACGAAGGGAAAGAAGAAGGAAATCAACTGTGACAAACTGCCCTCAAATTTGGCTTGCCTAAAAATTACAGTTCAAAAAGTATGCCAAAATCCATGCAGGCTGAAGGAAACAGCAAAACTGTGACAAATTACCCTCAGTAGGTCAGAACAAATGTGACGAACCAGCCCTGAGAATGTATAACCATAACCCTCAGACTATCCTGTCGTCATGGAAGTGATATCGCGGAAGGAAAATACGATATGAGTCGTCTGGCGGCCTTTTCTTTCTCAATGTATGAGAGGCGCATTGAGGAATTATTATATATTAATGCGTTTAACACAGACCTGCAGGAAGCGGCGGCGGAAGTCAGGCATACGCTGGTAACTTTGAGGCAGCTGGTAACGCTCTATGATCCAGTCGATTTTCAGAGACGATGCCTGAGCCATGCGGCTTACGATACGACACGGGATTCGTATAAACGCATGGCATACGGATTGGTGATTTCTTTTGTTTCGCTTTTAAGCGAAACTGCGTAAACCGGTTCTGTAACCCGATAAAGAAGGGAATGAGATATGGGTTGATATGTACACTGTAAAGCCCTCTGGATGGACTGTGCGCACGTTTGATAAACCGAGGAAAAGATTCATAGCCTTTTCAGTCGCCGGCATCCTCTTCGGCGATAAAACCACTTCCTTCCCCGCGAAACTCTTCAATGCCTGCCGTATATCCTTACTGGCTTCCGCAAGAGGTCAATCCAAATATTCAGCATATTAGCAACATGGATACTGGCAGGATACCGTCATGTTCCCTGTAGGGTGCCATCAGATTTTCTGATCTGGTTGGAACGAACAGATACAGCATACGTTTTTGATCCCGGGAGAGACTATATGCCGCCTCAGTGAGGTAGTTTGACTGGACAATTAGCGGGCTATTTTTACGTTTCTTGTGATTGATAACCGCTGTTTCCGCCATGACGAATCCATGTGAAGATGTTGACGAGTTTCAGATTGTCACACTAAATAAAAAAGAGTCAATAAGCAGGGATAACTTTGTGAAAAAACAGCTTCTTCTGAGGGCAATTTGTCACAGGGTTAAGGGCAATTTGTCACAGACAGGACTGTCATTTGAGGGTGATTTGTCACACTGAAAGGGCAGTTTGTCACAACACCTTCTCTAGAACCAGCATGGATAAAGGCCTACAAGGCGCTCTAAAAAGAAAATATAAAAACTATAAAAAAAATAATTATAAAAATATCCCCGTGGATAAGTGGATAACCCCAAGGGAAGTTTTTTCAGGGCATCATGTATAACAGAATATATAAGTGCTGTTAGGCTGGTGCTTCCTCGCTCACTCGACCGGGAGGGTTCGAGGGGGGGCACCCCCTTCGGCGTGCGCGGTCGCGCGCACAGGGCGCAGCCCTGGTTAAAAACAAGGTTTATAAATATTGGTTTAAAAGGTGAAGGATTAACGATGGTTCAAACGGGCGGAGGAAACCCTTGCAAATGCTGGATTTTCTCCCTGTGGACGGCCCTTCAAATGTCGATGGGTGCGCCCCTCATCTTCAGCGCTCTACCCCCTCAAGTGTCAGGGGTCCCGCGCCTCATCTGTAGGTGCGTCGCGCCCCTCAAGTGTCAATACCGCCAGGCACTTCTACAAGCTGTCCACATCATCTGTGGGAAACTCGCGTAAAATCAGGCGTTTTCGCCGATTTGCGAGGCTGGCCAGCTCCACGTCGCCGGCCGAAATCGAGCCTGCCCCTCATCTGTCAACGCCGCGCCGGGTGAGTCGGCCCCTCAAGTGTCAACGTCCGCCCCTCATCTGTAGTGAGGGCCAAGTTTTCCGCGAGGTATCCACAACGCCGGCGGCCGGCCGCGGTGTCTCGCACACGGCTTCGACGGCGTTTCTGGCGCGTTTGCAGGGCCATAGACGGCCGCCAGCCCAGCGGCGAGGGCAACCAGCCGAGGGCTTCGCCCTGTCGCTCGACTGCGGCGAGCACTGGCTGTAAAAGGACAGACCACATCATGGTTCTGTGTTCATTAGGTTGTTCTGTCCATTGCTGACATAATCCGCTCCACTTCAACGTAACACCGCACGAAGATTTCTATTGTTCCTGAAGGCATATTCAAATCGTTTTCGTTACCGCTTGCAGGCATCATGACAGAACACTACTTCCTATAAACGCTCACGGGCTCCTGAGGATTAATAATGCGGATCTCTTCGATAATGGGAGATTTTCCGACTGTTTCGTTGCGCTTCTCAGTGGATAACAGCCAGCTTCTCTGTTTTAACAACAAAACAGCATATCCACTCAGTTCCACATTTCCATATAAAGGCCAAGGCATTTATTCTCAGGATAATTGTTTCAGCATCGCAACCGCATCAGACTCCGGCATCGCAAACTGCACCCGGTGCCGGGCAGCCACATGCAGGCGCAAAAACCTTCGTGTAGACTCCGTTGAACTGATGGACTTATGTCCCATCAGGCTTTGCAGAACTTTCAGCGGTATACCGGCATACAGCATGTGCATCGCATAGGAATGGCGGAACGTATGTGGTGTGACCGGAACAGAGAACGTCACACCGTCAGCAGCAGCGGCGGCAACCGCCTCCCCAATCCAGGTCCTGACCGTTCTGTCCGTCACTTCCCAGATCCGCGCTTTCTCTGTCCTTCCTGTGCGACGGTTACGCCGCTCCATGAGCTTATCGCGAATAAATACCTGTAAACAGAAATCACTTCGCAGAATAAATAAATCCTGGTGTCCCTGTTGACCGGGAAGCCCTGGGCCAACTTTTGGCGAAAATGAGACGTTGATCGGCACGTAAGAGGTTCCAACTTTCACCATAATGAAATAAGATCACTACCGGGCGTATTTTTTGAGTTATCGAGATTTTCAGGAGCTAAGGAAGCTAAAATGGAGAAAAAAATCACTGGATATACCACCGTTGATATATCCCAATGGCATCGTAAAGAACATTTTGAGGCATTTCAGTCAGTTGCTCAATGTACTTATAACCAGACCGTTCAGCTGGATATTACGGCCTTTTTAAAGACCGGTAAAAGAAGATAATG
+
69>;>@?CJB56754==<<=877321+009BC@5.,000.'''(3178=76658:99555+++,;>@JFJCBF4444?A>=20--,.99?CHEJJJJJEEEDJJIHHBDJJJJHJHJFA5A:9:B9665CCDFJJGJJFJ>;777>@><<9/3+%%%%&&&-1789<<EDC>>?@FJFJJJGFJJCJJF>DEA<;//2:<@BJJJGDFFEFDDFDD?..BAA=>2224;6578=72*@@DJHJFJJJJJEDDHIJJFEEEHFJB<<;=33;;<;878;CBBCAJJECDFEJJHIJJJJJGGDCGFJGIIGJHHGGBA@BDHCDDDDCBJJJJJHJEHIFDFEJ9889:J7667@=E?>00/*,%%%%('&',9<@>@??DFJDFECDJJHDGDA@B>;996555775566:==:3111-,+**51223?@C@@?>100.@??AA;??B@>?>1116715211)))'&&'/@AC@???JJJHFJEC>?@JJJHJHIJFIJJJJGJHJJJHJJJIJGFGDED7..?@CIJJJEECJDJJIFDGEDGAEB@<77/,))+==>>=>??JDEABCBCCIEJJJIGCCIEJJJJHJJ))))@DBBABEDCEEBACDC?ACJJGEGHJJFJDHJEEA<;20/73/.45?>?AGJIGEECBHJ+**('')<:889CC>@FB3,,4DD@@??>?=652(((00431052--237@<EJHJJEFJDIEIIJJDCB@FFGJJFIJ,++;:...0<=:<><6656EJJHGHEIEFEA;;;'''(?=?@8455456(*))--./3;=@AA@@@@BFJIA@A@HFJBA@:::963/-,,-115.-/(((((.-+(*+**(&''(((+**++/33679899945/.--.-'&&(&')'''):>BCB=><A=752((()696<<=0/../:00<=8877224009AECAGCCGJDA??;840,(221977----)((&'''4145655571///1<=>?JHJGE2000:ACBCC;=BAC3407544.+)(''.03...+---5EDIEFGGJJ??FIFJG>=>>JJHEEHJJJHIJJHJJJHJJDDFEJJIHBAA<--,ECJ@BAJFFJHHJ;;E<;:>7)(('(.-.1./566766111244446569::=C;>6344<<@A@GB>ECGJHEECF????GHFGJIHJJJJJJJA@@?D*)))?AFBGFB>IEJJJJJHJDGIJIJ-,,*+&'&&&'/1****31247?<:6667564335;63335566648889<D5CFIJJGGFHDDEDHGJGJJJJJJJJHFJJGBCBDA>>4443::=///9889C>?@AEGJIJHDFACGBA?=?64544<@CD<AIBABADB><>99873448;<CFJFJJHJA634?5=>>?<<CHJAFCCHG5555BFFEDGG333)))'+)*--9?999:AJ778;@11(((('**((()3)))(&%%)667>>@A@@CCGJJGJJJJJJJJJJDBBCIJIFHGJGJGJFFIJJJGEJBBA?A@AC=::::89>9899AEJHGGJGICFBG@52.-93/,,+03('&&*)*+,53<23=<<=,''(&%%%&%%(%%$&'%%%&%%&(())))));=<;<<=799:E91115==@BJ73+***26---0C444((((+++70/*411-,*&)56766668IFBBIC@31111346::;;=FIEJJJJGG??@@CC@@BDFJJJGEJJ=<98CB@<<>==???>?A@@AFHEDDHFJJJJJGFHDJJJJHHJJJJJJF@?>?EJJGGGJIHH@@;=?>?==1--.0111HGGGFAA??CFFJJJJGJJGJJJAJDCB?ABAFEDDJJ?<<<HD;8744225444+*+00::ED>?43011(&%'(+++*+*()*<=IJEE>==259++,,1.,,-:<;=856BCJF8873DEGIHJJHGB@AAAJGEBBDJEHFF>===D<<'&&&()*,)'')2.-00011.(%&)))-.3777435:;BEEDDH><:7899<7777D>@6531,'.-,))&&%*,,)'9<<<=<?==/..1044)&%$$%%)+8:89::B=;;=<=2122@CJJHGIJDJHGGJFJGECCHEJFDEB::><<:953<9785560((()2999EGEGFGDJJJFEJGDJGGIGJIHGIHGJBJJJJJFJBCAB44443400-1<<310/0-.-,-,---++,<:(>;;CDJA@@;A@>?@7C>==111222*(()%&&&)*)*($$'()((****)+-.()',0CB1115BA>?@=4344>??GJDAA?@6..8++%%%+)+().3555:=?<<=2DAHBBAB722410*((),4=C@422:DEJEHBFDGJ=>>6.//-0/)%%*)((/4733345672894565699:9BB??BCJGGIIHEIJJHJJJDEEIJHJJIJHHEHGJIJJJJHFIDCAA@>>=?)**3910..2279:3444=@??=<<9:9)002@GGDGGJ;978DAB====E?110/222:;=<99=>@BFG=65;<DFHDF<7678<0.2223;;?IJJ2122EAFJ44CJJJHGHIJ<;;:2+**.47GJHCD>=*))+54*''''+,12710344001786456/045;;<51778730'&&%''''''19;>CJDA<FDIDEHHJJJJJIJF999B>BEE?;7J<EBB><;;9<<E66C>33424257:FFIHAC86+**)(((*%%$$(,14BBDJE8888;;:8:=::C=644'&&7=DJJFJIJJJJJJJJHJJGCDFAFJDACDGDHIFGFHHHFGDFEFJGJJJHBJJJJJJFJFIJJIGIIGJJFJGFJFHIJGGFFHDHJDBBBGJGHGCHJJIJIIFHJEJFJJIJDECFIGJFIJFJC@EDJJGFHFJF-)('''@>65111-,-,02>A@BA??FCFGIIJJJJJ@@@?>;933277667;=CCEIHJIJA?>0+&%%+010*---/879/-.8::99:9645699<////0BBC7677===JE@@>?CEEGJJJIBJ>=?CCDEEDGGJIGH<;::9?DC?:99::IABCBJED>HFJFB@@@AJGHEJHCIG?FJJJJGF<;;;DFJJJJGDBB++,CDJJGADGEF>;FCB@:866<A@D@>BJFG@=A@0000//029@DBAC8>;:::>=>?EABC>;?JJJCABHHHEIDGFEIAE62339>>>C;;;<9000:==:677FJJCBA@<;:722-,,-56;;;<8522<:::;:GIDAE@CIFE@>?=??/../-,++()+**)&&%'(,,&&&&*243357;<BCIBBAAEAC88686445342320756595*((''''9:;DJ<;;;>9::<<5==>AC773355><****-.=>@BD@D<B??C@???@ABCCD??C?6311?9;<JJ?:>>:0//1/=@J>@CEI?>77644775445=<;=EACEDFGFDG=677CFDBC>7776@>444*'''01(''(1BCC<EIFFGIF?=6676:556DC9:>9778FFEHDJHA@>@JJJHJHJJIJGHIB<74-***&&$'*&$%')+-.2/''')'$$$$&',-056++*),9<9889=>A@CA@@@<:747<<<,+++0BDF@>>=5555((()JGJJHHEBADEDEGHJABBDGDIJJJFE@>:99;?ACJJHFJH?:7555:BCBBFCGBBBAJJIJIJJCH<;643..-8CJJH>>=<4+++CJIFJHFGGDB>AJJG==>>GDA=>....@BFJEBDFCIDFJFJIFJJFGEHJB61,,,=55543///310//-+&&%%&%',-**')469:EEF@?@DJ@>=>DHJAB@1//0,+++%'''('',(''(99;;<=>788FA??@J?>766688-*.)))+)*0,,,,2('''..-./1335(*CBEABF8666DDHIJIJCCBA>?996788777573.&&&&&'),9?>>?>==82235)&&&&21188@?=779589?6566222334=;:<=;<AGBA;<<A@DCE@?:931126577/../6216.0345FDBA?@CJEGJJJGHGJFIBABACC@@?>?:55,--../<=?:9))))..--0024=543556>>=9322''''(((()().))*0<@=;;11*(+.*9880/0....)))*68GF>=>>E55IHE:97769'&&&&ABBB@>>:;+,/,())++,*5865223=>==DC=54:40)))'&&&*))**6:>D<;;67679;::9787563+*****)++$$#$$#$&%&(,//++---,''&'(')++-2++%%&*+-21*'''''(6=:999><<?444/---./)))*(''(%$$%&)4+++@8879;=:9668<<C??8&%%$&'(-,)))(%%&&'*&&&%%&&%#$'''(+-+*'&&(&((&(++(''&'()8888))''''(&&&''+.--,-''&&)'(.+++(&%&&045566>----9:73))*?@B;<;6555542343666<-+*++,,,..('$$%$$#$$&'(++11/0,(&&'***'&'&%'&'(*++--)))*))**)'&()-----..0---,43221+*++'''',..:<<;;99::@<53.,)((())&&&&()%%'$$$'+,***+*(&%$$##$%(*''-///,'')6322210+*'$&&&(&&%'&'(,**)&&&$$$',-.0+*'''(6731/.+,))))/;913%&))(%%$&#$$&'$$$$&&*.-*'%%'*(('''&%&/-./1299('''76>1-(+,-014(''(*(''(&)''(*+,,,,-('')1(('('''')()4((-.0*0)+8@=<;<@A=>;799.&'./8)))).,**.+)%$%()))*++-?=81///-,,'&&'08=>B@@@AABD=:8GEDCBD??=1199@A@JJJ?:21126=>7788DFACCCG?7788@=74359::9<;7514566>>;;;;JJJHHJJHJFHJJFIJIJD?:;4**;<EJEJGGJB86.=300.4((<DFDGJHG?777CDDB::944455**79?@;6/--&%%%&(%%%$&&&')11,**'&&%'''655573113>??@E>JCEHCJGJBABCJFBCFCFE322((((,*&'))+2<<BA??=<?>@;?DFJGHFJJIJJJGEJJJJJGJ;;<9CGJJGEIDEDDFJJH8899><<=E<ABEFJGGFDFIGJHJJGJHJJHHJJIEFGDCC---9<997984,,,))('%%+/BCEJHJJJHGCAAB@C3333@99EGHJJFJHJJ:889BGBF>HFHJEGEDIGGFFJIJJJJGGJJHGJ>>4333500''**+)))*&&&'();9899JHD@A?@97210+++**)*+**),++355:==>:::...-''%%&.100,-,,*((()*+,((/2/31/+(&')+**+3799667@BBDG6,***++.3335222=FDIJDHJJJJJJJJHJC@BC..(()10/,++08,++++*&&&%&&&&%%&$%(?6<6////45<=CHIDBDDFFAAB<<<<GEDFGIHJJJHFDFGIJJJJGJJJJHACA==;661/10(%%%&&&%%'%&%'&'';/.//AJJ)(();@@?FHGHGEJJGGFAB==<=B<;;>@IJFJJHIJJJFJ>??AB?=A6,+++88768:::DA??B>?<1.*+:?@>+++AECDDDFI99999944.-..<+)))*66;5A@@9><(=CA@@6555EEHJJJHJGDEJFGJJJFIGJFGCJFDB@<988;=HJJEGJFIJJCE@EJI?>;;<;?2<>AAA?<<=CBJJFDC>>>>FHJJ<<<<HGJHFEJCHEEEFA<B=<DE@@A@;B?:BF:99;C1./((((+/&''''*('())../7:1--+&&'''&(-+*++322.*%%%%%&-/*))*2.-+)()')'')&&&%$%&%&%%$$&&02..*(((079<=222266-,+)((%###$&)('&&*--//1*5535799999633%%%%.-.27=>0.//6-..0(''+.64//,-((((*&&(,+))+(''',**-,<;;<42226777'''+9D--*++),,,0676**58CDB>>8889***&&%%%%%%&'&'*+-///BBAB=<=;>JFAD@>&&&&'$$$$%&'($$%%%$###%%((,,,1/('((E<<<<BEGJDEE.-**43..//...>B>?@AJ??>=BA63334G>=::9487)&&&()'***1++)*.0,+/./-*789;>944/..././0((1(((0.00)))'(++.0))),)*+<>:7787=99::@AAFB8,-,-<=0001>>??@CCJFC@<></.//2/0:;<=EJFJGEJGHJFGHGFJGJEHH?87-))()*)*210(((()453(&&%&--++++1/-,***,,.10///1:;>=BA;<;;84455=78FGB>@@IA@AA?@:;667=CDC;-+*)+.E===>>AA'''(::=?DGBGJJJGGHIGECGGEGFJIJ888D?@?655/:4/:---=@??55424425568886994434/+---.''')....1./028-../;;<CJFJHIJJJFGHHE@@?EIJJEHDEJGEJIEJJFEB=>DC6555BD;;;;ACCCADEACIDJIJJFGJIJJJFJJJJGEHGJJHJJFJJJEIB@;<>JJJIJB<:1*0/+,,0/..2267=100075/))1446<7=?@;<<>BBDF>?>>?98831//.)(()*8>9GJIEIJJHGJFFJGFFJ==::;;=@7BCDFGJHFJAA@AJFJJJIJJE;;;=CD4441333370,-,+,**+757778ABADJIJIIJHJJJJGJJJJJJJEJGJCBE:JD>>>?DGDAG6667>AAA?A=G=:GJHJJJJJJFJCA847?AFEHC<;8;@<323153327621+)))35895568=>888==511.-./30//++,,-FJIJHEGHJJJFJJCG<577576++,-/773223><=>CD=B544/.-**-070--./--.2----0//01'***,-.332235<@>?@FHJJJJHHJJC32-%%##$$&&&((*+**+,,33;ACC?<<:8:93&&'073**=;>@2224CFJBBAGCA91():/<HHJ>=?>;<32,-2,/;:9=?882(-**))-06821124*)'((/11561-**+56=@CGGFC::>6''20--./+++)((+/*+019&&&'--./,0,,2A=;;<AABJJJEFHJ???>BAF?@AGHIFJJFHGEEFJJ=;:=>IAEF?8:))-4:9=BJJJEHEHGGBCBBJHFJGJC;5<888:JI-,,,2))))0/3:0))((**))',,,6(%&&%%&(&&'9:9;=@JJJEJDF<:6'425AA==@@<;<=A:6'&)*+.,,+,7112../---7HIJHJIEJJJJJJJJ988:E@988;=&&&(-,**'&$$%&))*258;B76649:7789<92-***:<<BBJCBIFCEJ<6651.3++)*,,,.011443.-,,'''&%&%%%168;=>@20094A=<==?B99211316--6666.,+,,)((('&%%%%%%%&()&&%%'*+0039339:?ADCA>?56AB==>?JEFFDIJGC>=>>AA?@B@DAAFFIEEEDC@ABBHGHJJJJJGHBAB><;;>>FG3...72111>=1+(&.::4223=<;2222<90'&&'-1337.--('%%&(()),7<=9899===JHBGEJJJGHJJG9878@=>@>>>>FDAAEB>7762*))(''''))'''1,5---.578=>::;+***:88;FJGIFJJHIJJIJGIJJBEDCGJJAABJJJJJFJJH@@999;D67CJJGGJ?>:::<@BAADCDEE@A@?///00550+++11337>ECBC997&&&&'(()+05-++*,-5.---6BCBDC@=4221-,+*,@CCFHJJGGC<<3<::89..<@=<::82334**)**,-(())32...9666889:A@?794,))3440+++-5'''*77.'******10)18,,,-0.,--*(('+,,31.0---.,.3349:454/=@6540,,)'%%&'****+50/'''''&&'(++**+,))*>><;<:779:==?;;:;<:&%%&&&%'06JJEGJHDGA?>=4//00,,,,-89;3((((4-;>DABAC2222655458;CBA888?@>???B;;:9:8989IHGJFEHGFGHJJHIJAHEC@?A@.--.:955654/%*&&&--()/221127433222%%%$%%'0&&')'((9<=>2225...--,-1337FGHJDEBEA@55ACJJGJGFJJJJJJ:???JGIA0///<75-,0/,,,?=:;=?DC****633014211256==A@@C@@@B?<==IGJFFFGHHFJCBCEJCFEFHJJF><;;@@@;;>BHE>=>=J>EA?;;ADDGHDFDGHFJDHJDC=<:;:;??@BD>>>?A=4;66762))*((''/>?>><<<;>>BCCHFJJEGEDCDHGJJFEAAEICECEHGEFFJCCBBBABBHD:334F@F?>??AC>6.))))+*&%%%()((-'''/856BGEI;:;?BB776)(''&&')/////5;;<>BEEJGD@A?8677;>21000/..37:B>86'''0;>=8..45@DDHDCABB:///0862+'(445;9+**+'&%&'))+(((*/2123:;;=;<=<C<;****>+++1.'&&&%&&(%%$$%%()('('$$$(*,-,)*,)('(-,*/21*%&+,1866=42113>?=@+*)*?>@A@C0000931**,,21/'&&&''&'+***1,+/+*+*..)()*'''',)'()/:950-)*.,)(((*,,'%$#%((''&&)5532)(((&%%%*+**.33441.-./00)'''())(,&$(('((''&&#$##&&)(+564<66644042345HJIECF)(((=@;:;;=0///<;9:<6-,-02..434312DBDAAAAB?=?@?79000))'%(+662..+,)))((&&'(*+,::A===?86667=<7>5-?@JEC3333:545BECBDGDDJJJHDCEBDA?3,--**(()*124(((),,/,+*)&%%(23244?CJJJJB<41)0---/B?>?@GHJFFIFJJJ?>>=A;;:9::@BDAA@DF><<>;889;;:74338GJA?>?BDJGGIJGJJ<;;<ADGGDBA;964:??==B@<<;;DE999;10-,*)*+39=?BEBBFAFDJJJJEAA@AJFJGDBEBC:99)1=C@@>=AHJIHIEBA<<6.,,))))*9<899=A?A=?JHDCCCFJGJGJFJE>99EJCA><565''<IGFDHDD@BCDJJJGGJFJJJFHDDJEGEFJJJEJIDDC@>?@>><FJJJGEJHEEEJ<<=B>==>EF9(((>?C@?@BDEFHGIHIFFCEJCECJJJJJGGFGJJCAFD;9?>)((%')(((.>;::3++*),2//////09778<::22+&&&AFDFCDBGD===??750/021100-443.(((;725//::9;;;FHJ5556<<;8*')')///02632+)))+,12>@BDIEFBBEJJB>====?>ECFGGJEDCEF@A@BBDCF?<>JJJJGDCB/.+***,::=FC4444?<<=EFJJJJJJJGC@?1001+/''.=AAHJA@ABJJFJFJJJEGJFDC<89;8((&&'&&%&%'&'&))))15><;;5+**,/)&&&&&&*,.7:=:<<<JJJFJJGFJA>8840''''''@BCBCACGGHJJJHEI??>==88;<<>?DDJJ>>>CEBA?@>==;<455557A@6554434;<AA?BABECEC@???CIIJJBBAAECBAAJJJJHJGFE@AA>=;<CD@FHJDDDHJHFEBFE?BD3/,0?9;<;>=>:::CEFD?55@>?5GFHCJF5;.+,,./=+>99>?E=>;;;;;:A@=?@BIJG???>F01./>?E?>>;;6899;98:576678>==???@=:98;:-,,,,,,-0/.-.-+'(.187963445/...,,,+++;=??::::;44449@?FF;:0../356A??8;;@C;:;?A@A;?446>::?=)))),,,?A@BIJHIFFFF<734??DHJCCCCGCDJ515746,)&''89:9;<<BEGFJCBDFJJ>7657<>?7222340//.006==;;//..<B@@?@@?@>943688@>G?8883333<@@FG<;<;CFFJJ>=>>EEHGJJFHJJJDFD/--/22;GDE>??>HEBDGEHHFH:65510004+*)''('-+'&&&&')+573324637===AAFCDDEFFEDE99;87;EJG8::@:6621(*3:6564,*%%&&$
@Glass_T7V_9_D3_12_6_2
TGCATTGCTTCGTCGAGACGCAATCCTTCGACATAAGGATATTTCAGCCCACCGCCGATAAAGCGGTCCTGCTGGCCTGGCATCTGTTCCGGATTACTCGAAAGCGACATACTTCGCATTGCTGGTAGGTTCGGCAAGCGCCAGCAATTTGTGCAGCGGAAAACCGATCCACGGCACCACCATCGACCACGCTTCCACGCAGCGCATACGATAAATACGCTCTTCCAGCGGGAAGCGACGGGTTAAGTCATCATGATCGAGGGTCAATGGTTTTGCCGCTTCACGCTGATTTTCAGTGTCCATGGATCGGTTTTCAGGCTACCAGCATTAGCGGCGGGATCGGCTCTATCCAGCCCGAATTCATAGAAGTTATTATAACCGGAACTTTTATCTGCTGGCGTCAGTGGCAGGTTATTTTGCCAGGCGGCAGGCTTGCTGAACTCCAGCGCTTTTCCGGCGGGGGCGGGCGGGCGATCGTTCCCTTTAAACCAGCTAAGCAAATCGGCATGCGCAGCGTGAGGCAAAGAAAGTGCAGTTGCACTGATGCCCAGTGCTTTTAACACCTGCCGACGCTTCATAAAGAATACCGACTCGGCCGTAACATCTGATTCTTTTAAAAATTGATTCTTTTTCATAAGCCATCACACTTTTTTGTCGTTAGCCAGCAAGAGCCGTTTACTGTTAATCTGTCAGGGAGTGTCCTCCCTAACAGTAGCAGAGATCTGCTTTTACATATTTATGCATTAACTGCCACGATAGGTTGAATACCCATATTGGCTAAGTAATAAAGGCACATGATAATGCTCGTTCACTTTATTAATATGAAATTCAACGGGAATATCAGGGAAGAAACTTTCAAGATTTTGTTTCTTGAAATAGTCCCCGGTTTTAAATACGACACGGTAATCGCCCGTAGTTGCAGTTTGCTCGGGCCACAGTGCCTTAATTCGTCCATCCTTATACTGTTTTGGCGGTATTAAGTTGTAACCAGCCGTTATCCGCCTTCTTTTCAAGAGTGACTGTCACGTCAGCAGCGGGTTTTCCTGTTGCTGGTTCAAAATGTGCACGCTAAGAATGTTTTGTTGTGCGGCATTAACCAAAGAAGGTAATGAAAATGCTGCCGTTGCTACCGAGAGTACTAAATAACGCTTTAACATGTTTATATCCTTGTCATGTGAATGAGTTTTGAGGATAGCGAAAAAGTAACCCAGGGTAACCTTACAGCAGCATTACAATTTTGTAATGAACCAGGCTGTTTCTATAACATATGATTTATGGCATATTATTTTCATGAAGATTCTACTTATTGAAGATAATCAAAGGACCGAGGAATGGGTAACGCAGGGGCTTTCCGAAGCGGGTTATGTCATCGATGCCGTTTCTGATGGCAGAGATGGGCTTTATCTTGCGCTGAAGGATGATTATGCATTTACCGTTCTGGATATTATGCTTCCGGGTATGGATGGCTGGCAAATATTACAAACGTTAAGAACAGCAAAGCAAACCCCTGTTATTTGCCTTACTGCAAGGGATTCTGTCGATGACAGAGTCAGAGGGCTGGACAGTGGGGCAAATGATTATCTGGTAAAACCTTTTTCATTTTCTGAGTTGCTGGCAAGGGTTCGGGCACAATTAAGGCAACATCACGCTTTGAATTCAACATTAGAAATCAGCGGCTTAAGAATGGACTCTGTTAGTCATAGTGTGAGCAGGGACAATATCAGTATTACACTGACGCGCAAGGAGTTTCAGTTACTTTGGCTACTGGCCTCCAGAGCTGGCGAAATTATACCCAGAACGGTTATTGCGAGTGAAATTTGGGGAATCAACTTTGATAGTGATACCAATACGGTGGACATCGCCATTCGCAGGCTCCGCGCAAAAGTTGATGATCCTTTCCTGAAAAGCTAATTGCCACAATCCGGGGGATGGGCTATTCATTCGTAGCGGTAAAAAAATAATGAAAAGACTATCTATAACCGTCCGTTTAACCTTGCTTTTTATATTGCTACTGTCTGTTGCTGGCGCCGGAATTGTCTGGACTCTCTATAATGGCCTGGCAAGTGAGTTGAAATGGCGCGATGATACAACACTCATTAACCGGACAGCGCAGATCAAGCAGTTGTTAATTGATGGGGTAAATCCAGATACGTTACCTGTGTACTTTAACCGGATGATGGATGTTAGTCAGGATATCTTGATTATTCATGGTGATAGCATCAATAAAATTGTTAACCGGACAAATGTCAGTGATGGCATGTTAAATAACATACCTGCTAGTGAGACAATCAGCGCAGCTGGCATTTACGAAGCATTATTAATGATACAGAGATAGATGCTTTACGAATTAATATTGATGAAGTTTCGCCATCATTAACGGTTACTGTGGGCTAAATTGGCTTCAGCCAGACATAACATGCTTGAACAGTATAAAATTAATAGCATTATAATTTGCATTGTCGCCATTGTACTTTGCTCAGTATTAAGTCCGCTGTTAATCAGAACGGGATTACGAGAGATCAAAAAGTTGAGTGGTGTAACGGAAGCGCTGAATTATAACGATAGCCGAGAGCCTGTAAGGTACACGCATTGCCGAGAGAACTAAAACCTCTTGGGCAGGCGTTGAATAAAATGCATCATGCTTTAGTCAAAGATTTTGAGCGTCTAAGTCAGTTTGCTGACAATCTCGCTCATGAACTTAGAACGCCAATTAATGCATTACTGGGTCAGAATCAGGTTACGCTCAGTCAAACCAGAAG
+
CGJJFJJHGFHEDDCB8877:.,,-=CC>99956*)(*/--/31//0=CDGHFJJIJIJJHJJJIJIJGHJJHFGJGFFGJDGDCFJJC?.)((('''%%&('4***BAB=<<>>HJJJIHJIJHJGEIGJJJJJHJHJHJFDDIB@@@?BA663333==CFE@9----JFJJJJJJIEEJEF>;;<FJJJJJHJJFGHHGJFIJJHGGHIJJIFJGJIJJJDEEHJJJHJJHIGJ@?@?DFFJJJIHJ?@>?CCBJIFAGGJGEFEEGJGDCEDCC*'&&'''()410008>88AAAIJJEG8766=;;CEJJJEDJFJJIJJHJJJF>=>000(((:BD>>=>''''EJHJJHI>??=B<;;))>>>CF><;;;/-,-7524-/02A>>999;@BBBBDC=<<<>>6666?989887873AA@877243220,+//585<:<BIJHFDDJJEE5FF=@?=A?7<;=ABBA<<<<2120151?<7>>@D::88'''((%&'(/01<<;;@@8887:0//0/0001>DDFCDJDDDEHFIGHFCJA54-+;=>CEFGJJJJFFEDHJJHFJFGGJC?>=?E?><22984567=7867;<@IIJJJDECDJJHIJGJJJJJJJIJGJJJJJFJ@??@@HJJJIIGHFFG:@>CD??333?:EEJHGJJJFJJJJHIGJJJJJJJ@@A@E=7//59CJGEGJ;69/0:8:;A988899*)*.0//001<=DJEGHJJJJJJJIJIJGIIJIJIGJJJJJJA@C?9970977749:DJEGJJFFCB>?@IJJJJJJJJIJHJIJJB989;CJHGJJJJJJHJJFJJJJJJFJ-&&&%*..-**,)')68IEJIJGJHJJJJJJIHHDJBD@C<>;88JJF0000:JJIHCJJE999JIJJGGGJGJJIJJJCCEB@D6545EDBDFEFJJJF;<<FIFIHJJJJJFJIJDJJGGHGDGA??JBJB???DJFHIJHJHJJJJJJJIC5@??JJDJJJIIEEDJIBJHJHJFEJGHFJJHIJJJJHEJJBCCBIGJJBAEEFEHJHGJG?7F5)EDBAABFEHIJJJJJHJGJJFIJJJJFJIHIJFJJFJEIHJJJGJJJGJGJECGA?=6''//026@AC@@@AFCDFHGJFEJJJJIJJHDJGEFFIJJIGHJJJJJGJJFJJJJFJJGJJIGJJHJGJJIJIJJJJJJHBJJFGFBAA?@@=84/+((()+367@BDCBCDBFEIJJGJGDGFGJDHGJJJFJEF=>==EDHIJEJJGA7666DGFHJJJJJJIJJHJJHJEJJJDBDEJHHIHJJJJJJEGCADGBGJCH8GC8554.,,,..++,()));?>CJIHIGEFFFGHJJJHJJJH@ABHJIHJDJJEFFCGDB@BBFJFDFJGGEJIJJJEIIJFJJJIJJGHD@?=>A<EJGJJGIIJJJDDGFGF@($$&%())+,.2116DJIBBABHFJJFHBJHJDFEGJJJJJHGJI:,++****GIGJJEJJGJGIJDDDDIIJJJJHJJJJJJJJJIJGJDID:=80000JGFJIGJ8778@===@<<:'''(1.037;<BCFHJEF?>>>GHJJ<655)'''(/118:J>>>JHGFECCBBEAJF@91/0112DJFEGFJJFJJJJJGFIJHJJJJJFGGGFHEEGDIC@??GFF@A@CIJEEJJJJIJHJJJJJJIJFJJJJJJJJJJJJJJJJJJJFGJHJJJJGHFBGIJBIHJJJ@@@BJ>=>?JJJJIIJJJJGJFIJJHJIIJJJGGDIDG=<:<C>FJJJJHJJJEJFJ>JHGFFJHJJHHJJJJHHJD?;IIJJHHJJJJJJGFEGGJIJIFGC111EJEDGJIHJJJIJJJJJIIFJJJFGJGG???C=97)))(,,,4(&&&@EEJFDD<<<<BBBD><5.--'&(.4..:445;?DDHDEJFHFHJJJIJEIHCGFCFJFIA788>FIJE:99,+++.DCCJJJJJJJJJG;;:<JGHJJGJEEFHJEJEDJJGH>;8710*=EEFI><;387;9;45555AA@@BDCABBJEFJJJIJGF<<<?4333:<A<55JHDCEIHGGFHGJJJJJJJGJJJGHFECGJJJJJJJHJGIHEJEJGHFJJG===>HHJIFFGH;;;;H41112;99:<=ECDGJFE?JGJIDEJJJIJHJJJGGGIHHEFI@?:88:33>>CD<:FFJJFJJJJGJJEJJJJJJFGJIJIFJJJJJHJHJJJJJJIJJJJJJJHIIIIIJHIJJJJJJIHIJJHJDFGEFFEJJJFIEJHJJGJHIJGHJIJJJIJJEHGHHHEHJEEIJJJF6666A@@DCDCJCGEJEEHJJJ111<GIFICABABB65535***+:><::@>@<?C??7668==?ABBJEJJJHGJGJJJGHEIGJJJJJJJJJJJCA@::/..(BFFGDJHGFGHHJGHJJFJH761018?@BCEDGJJFEIHJJHJJJJJHJJJJHDDHJJJJJJJJJJIJGEECD999;=@IJIJDHJJGJJHIJF>;;;==:/**5'7AC9899C<<8;9964,,+*)555212BAACGEHEEJIIJFIJFHFIJJJJIGHJHJIJJJJHIJGHIJJIIHIJECD?>)('&&$$$#$&&'''()&'''()>@BJEHJGJJJJHDJJIJJJJFFJJJGJIJJJJJJIJIIJIHJJJ?<<;;999=>?==<<;888HJBBBDJIIJEEEIEHJJ-,,/B3333::;:?><@<77@DCDBBBB<DJJJJIFJHEGGJJJIGCEBCD;<<=BHJGEEB?:77767656310.)
@Glass_T7V_9_D3_12_6_3
TGCATCGCATACGGAATGGCGGAACGTATGTGGTGTGACCGGAACAGAGAACGTCACACCGTCAGCAGCAGCGGCGGCAACCGCCTCCCCAATCCAGGTCCTGACCGTTCTGTCCGTCACTTCCAGATCCGCGCTTTCTCTGTCCTTCCTGTGCGACGGTTACGCCGCTCCATGAGCTTATCGCGAATAAATACCTGTGACGGAAGATCACTTCGCAGAATAAATAAATCCTGGTGTCCCTGTTGATACCGGGAAGCCCTGGGCCAACTTTTGGCGAAAATGAGACGTTGATCGGCACGTAAGAGGTTCCAACTTTCACCATAATGAAAATAGAATCACTACCGGGCGTATTTTTGAGTTATCGAGATTTTCAGGAGCTAAGGAAGCTGAAGTGAAAAAAATCACTGGATATACCACCGTTGATATATCCCAATGGCATCGTAAAGAACATTTTGAGGCATTTCAGTCAGTTGCTCAATGTACCTATAACCAGACCGTTCAGCTGGATATTACGGCCTTTTTAAAGACCGTAAAGAAAAATAAGCACAAGTTTTATCCGGCCTTTATTCGCATTTATTGCCCGCCTGATGAATGCTCATCCGGAATTTCGTATGGCAATGAAAGACGGTGAGCTGGTGATATGGGATAGTGTTCACCCTTGTTACACCGTTTTCCATGAGCAAACTGAAACGTTTTCATCGCTCTGGAGTGAATACCACGACGATTTCCGGCAGTTTCTACACATATATTCGCAAGATGTGGCGTGTTACGGTGAAAACCTGGCCTATTTCCCTAAAGGGTTTATTGAGAATATGTTTTTCGTCTCAGCCAATCCCTGGGTGAGTTTCACCAGTTTTGATTTAAACGTGGCCAATATGGACAACTTCTTCGCCCCCGTTTTCACCATCGGCAATTCTATACGCAAGGCGACAAGGTGCTGATGCCGCTGGCGATTCAGGTTCATCATGCCGTTTGTGATGGCTTCCATGTCGGCAGAATGCTTAATGAATTACAACAGTACTGCGATGAGTGGCAGGGCGGGGCGTAAGACCCTTTGAGTGAGCTGATACCGCTCGCCGCAGCCGAACGACCGAGCGCAGCGAGTCGTGAGCGAGGAAGCCTGCATAACGCGAAGTAATCTTTTCGGTTTTAAAGAAAAAGGGCAGGGTGGTGACACCTTGCCCTTTTTTGCCGGACTGCAGCGGCCGCTACTCATCAGGGAGACCAGAAACAAAAAAAGGCCCCCGTTGGGGACCTCAATAATTGGACTATCCCTAAACTTCAAAGGACCAAAACGAAAAAAGACGCTTTTCAGCGTCTTATTGTTCGTCTTTGGTACCGAGTTATTAATATGCGCGCAGCGTCTGGAAAACCGAGGCCAAAAGACGTGCGTCTTTGATGCCAGTTGCGACTCTACAGCAGAATTAAAATCAAGTCCGGCGCAGCCGGTTTGTGCCGCTTCCACGCAGTTGTCGCCTAAGCCCCCCCCCGCCAGCAGAACGTTGCCAAGCGATTGACCATTTAATAGTGACCAGTCAAAACGTTGCCCGCTTCCACCCTGGCCGTTGTCTAAAACATATTTATCAACGTGCTGAAACTCGCGGGCGGGCAGGGTTTCACCGACGCTTAATGCTTTCCAGATGGCAACATGTGCTGGCAGAGCTTCACGCAGCGTATTGATATACAGCTGTTCTTCATTACCATGCAGTTGCACTGCCGCCAGCGATAACACCTTAGCTTTGTCCACCACATCGGCAATATCGTGATTGCCGGAACACGCCAACATACTGCAACGGTGCCGCAGCCATCACTTCCTGCGCCTGTTCAACGTTGACGCAACGCGGTGATGTCGCAACAAAAATCAACCCACCGTAAATCGCGCCCGCGTCATAAGCTGTTTTAGCATCTTGCCCACGCGTCAGGCCACATCTTTATTCTCACCCAGCAACACCCGGCGCACGGCGGCGTGCAAATCGTCATGGGCCATCAACGCCGAACCAATCAGAAAACCGTTAGCGAAGTGGCTTAACTCGCGCACCTGAGCGTAAGTATTGATGCCGGATTCGCTGATTACCGTAGGCGTTTGTGCCCCAGTTTCGGCGCAAGCTCGCGGGTACGGTTGAGGATCAATCGACAGATCACGCAGATCGCGGTTGTTGATGCCAACGACCTTTGCTCCCGATGCAATAGCACGCTCCTGCTTCCTCTTCATTACTGACTTCGGTCAGCACCCCCATCTGTCCAACTGTGAGCGACGGCGGCAAGCTGGCGATATTGGTCGTCATCCAGTACTGAAAGCATTAATAAGCAGGCATCGGCCTGGTAATAGCGCGCCAGATAGATCTGGTAAGGGTCGATAATGAAGTCTTTACATAAAATCGGCTGCGGGGCGATTTGGCTGACGATGGGGAGGAAATTAAAGCTCCCCTGAAAATATTTCTCATCAGTCAGCACCGAAATTGCCGAAGCGTAATGTTTATAAATGGCGGCAATGCGTGCTGGATCGAAATCATCACGGATCACGCCTTTTGACGGCGACGCTTTCTTGCACTCCAGAATAAACGCCGTGCGCGCACCCTGTAGCGCATCATAAATGTCGCGTGCTCGGCTGAACCTCATTCTGAAAACTGGCCAGCGGTTGCTGCTGTTTGCGGGCTTCTACCCAAATCGCCTTGTCTGCGACGATTTTCGCTAAAACGGTTTGCATCATCTAGTAGTCCTGTGTGACTCTAGTATTTAGTTTCTCGTTTCTTCTTCTTCCAACGAGAGAAAACGAGGACTCAGCGCCGCCACTCGATGGACCAAAACGAAAAAAGACGCTCGAAAGCGTCTCTTTTGCTGAAATTCGTACCGAGGTCCGCACAGGTGGATGCGGACCAAAACGAAAAAAGGCCCCCCTTTCGGGAGGCCTCTTTTCTGGAATTTGGTACCGAGTTATTAGGCCACACGTTCAAGTGCAGCCACAGGATAAATTTGCACTGAGCCTGGGTGGGATTCGGACTCGACCGCATAGCCTTCAGGAGTGAGTTTGCAATACCAACCGACGACTTGACCCTGCCAAGCGGCACCAGATTTCTTGCGTACGCGATCCCCTAAGCCAAAGGTGGCACTCAGGGGAAGCGCAAACTGCTCTGCAACGGGAGCGTTGGCTTCATCGCTACTTTGACCCATCTAGTATTTCTCCTCTTTCTCTAGTAAAGTGTTTAGTTCCCTCTTTGCGTCCTTCATAGCTTGATCCGAAAAGTTCTCTCATAGCTAGCCCAAAAAAACGGGTATGGAGAAACAGTAGAGAGTTGCGATAAAAGCGTCAGGTAGGATCCGCTAATCTTATGGATAAAAATGCTATGGCATAAGCAAAGTGTGACGCCGTGCAAATAATCAATGTGGACTTTTCTGCCGTGATTATAGACACTTTTGTTACGCGTTTTTGTCATGGCTTTGGTCCGCTTTGTTACAGAATGCTTTTAATAAGCGGGGTTACCGGTTTGGTTAGCGAGAAGAGCCAGTAAAAGACGCAGTGACGGCAATGTCTGATGCAATATGGACAATTGGTTTCTTCTCTGAATGGCGGGAGTATGAAAAGTATGGCTGAAGCGCAAAATAATACCCTGCTGCCGGGATACTCGTTTAATGCCCATCTGGTGGCGGGTTTAACGCCGATTGAGGCCAACGGTTATCTCGATTTTTTTATCGACCGACCGCTGGGAATGAAAGGTTATATTCTCAATCTCACCATTCGCGGTCGGGGGTGGTGAAAGATGGGGACAAATTGCTTTACCGACCGGGTGATATTTTGCTGTTCCGCCAGGAGAGATTCATCACTACGGTCGTCATCCGGAGGCTCGCGAATGGTATCACCAGTGGGTTTACTTTCGTCCGCGCGCCTACTGGCGTGAATGGCTTAACTGGCGTCAATATTTGCCAATACGGGGTTCTTTCGCCCGGATGAAGCGCACCAGCCGCATTTCAGCGACCTGTTTGGGCAAATCATTAACGCCGGGGCAAGGGGAAGGGCGTTATTCGGAGCTGCTGGCGATAAATCTGCTTGAGCAATTGTTACTGCGGCGCATGGGAACGATCCAGCGGGTAAGCCATCCACCGATGGATAATCGGGTACGCGAGGCTTGTCAGTACATCAGCGATCACCTGGCAGACAGCAATTTTGATATCGCCAGCGTCGCACAGCATGTTTGCTTGTCGCCGTCGCGTCTGTCACATCTTTTCCGCCAGCAGTTAGGGATTAGCGTCTTAAGCTGGCGCGAGGACCAACGTATCAGCCAGGCGAAGCTGCTTTTGAGCACCACCCGGATGCCTATCGCCACCGTCGGTCGCAATGTTGGTTTTGACGATCAACTCTATTTCTCGCGGGTATTTAAAAAATGCACCGGGGCCAGCCCAAGACGAGTTCCGTGCCGGTTGTGAAGAAAAAGTGAATGATGTAGCCGTCAAGTTGTCATAACTCTAGAAGCGGCCGCGAATTCCAGAAATCATCCTTAGCGAAAGCTAAGGATTTTTTTATCTGAAATTCTGCCTCGTGATACGCCTATTTTTATAGGTTAATGTCATGATAATAATGGTTTCTTAGACGTCAGGTGGCACCATGGAAGCTTTGTAATCACTCGATGACCAAAAGTAAAAACCCGCCGAACAGTTGCGTGAAAACAGGAAAATTGACGCTAAGCCGGTCACATGTCAATACTTGCCCTTGACAGGCATTGATGGAATCGTAGTCTCACGCTGATAGTCTGATCGACAATACAGATCAGGACGTCAGTACAGACCGATAATCAGACCGACAACACGAGTGGGATCGTGGTCCCAGACTGATCATCGGACCGACGATACGAGTGGGACCGTGGGGTTCCAGACTAATAATCAGACCGACAGTCAGTTGGTACAGTGGTTCCAGACTAATAATCAGACCGACGATACGAGTGGGACCGTGGTCCCAGACTAATAATCAGACCGACGATACGAGTGGGACCATGGTCCCAGACTAATAATCAGACTCGACGATACGAGTGGGACCGTGGTCCCAGTCTGATTATAGAACCAACGATCAGTGGGACCGTGGTCCCAGACTTAATAATCAGACCGACGATACGAGTGGGACCATGGTACCAGTATGATTATCAGACCGACGATACAAGTGGAACAGTGGGCCCAGAGAGATACTTCAGGCCAGTTATGCTTTCTGGCCTGTAACAAAGGACATTAAGTAAAGACAGTAGATTACTTCATTAAAACGTGGTGGCGTCAGGGTGCTGGCTTTTCAAGTTCCTTAAGAATGGCCTCAATTTTCTCTATACACTCAGTTGGAACACGGGACCTGTCCAGGTTAAGCACCATTTTATCGCCCTTATACAATACTGTCGCTCCAGGAGCAAACTGATGTCGTGAGCTTAAACTCGTTTCTTGATGCAGATGACGTTTAAGCACAGAAGTTAAAAGAGTGATACACTTCTTCAGCTTCAAATATCACCCCAGCTTTTCTGCTCATGAAGGTTAGATGCCTGCTGCTTAAGTAATTCCTCTTTATCTGTAAAGGCTTTTTGAAGTGCATCACCTGACCGGGCAGATAGTTCACCGGGGTGAGAAAAAGAGCAACAACTGATTTAGGCAATTTGGCGGTGTTGATACAGCGGGTAATAATCTTACGTGAAATATTTTCCCGCGCATCAGCCAGCGCAGAAATATTTCCAGCAAATTCATTCTGCAATCGGCTTGCATAACGCTGACCACGTTCATAAGCACTTGTTGGGCGATAATCGTTACCCAATCTGGATAATGCAGCCATCTGCTCATCATCCAGCTCGCCAACCAGAACACGATAATCACTTTCGGTAAGTGCAGCAGCTTTACGACGGCGACTCCCATCGGCAATTTCTATGACACCAGATACTCTTCGACCGAACGCCGGTGTCTGTTGACCAGTCAGTAGAAAAGAAGGGATGAGAATCATCCAGTGCGTCCTCAGTAAGCAGCTCCTGGTCACGTTCATTACCTGACCATACCCGAGAGGTCTTCTCAACACTATCACCCCGGAGCACTTCAAGAGTAAACTTCACATCCCGACCACATACAGGCAAAGTAATGGCATTACCGCGAGCCATTACTCCTACGCTGGCGCAATTAACAAATTCACCATCGGGGCAGCTGGTGTACGATGCAGCAAAATCTACTCTTCAACCGGTTGAGTATTGAGCGCTATGTTTTGGAATAACAGGCGCACGCTTCATTATCTAATCTCCAGCGTGGTTTAATCAGACGATCGAAAATTTCATTGCAGACAAGTTACCCAAATAGAAAGAGCGTTTCCAGGCACCAGTTGAAGAGCGTTGATCAATGGCCTGTTCAAAAACAGTTCTCATCCGGATCTGACCTTTACCAACTTCATCCGTTTCACGTACAACATTTTTTAGAACCATGCTTCCCCAGGCATCCCGAATTTGCTCCTCCATCCACGGGGACTGAGAGCCATTACTATTGCTGTATTTGGTAAGCAAAATACGTACATCAGGCTCGAACCCTTTAGAATCAACGTTCTTGAGCAGATCACGAAGCATATCGAAAAACTGCAGTGCGGAGGTGTAGTCAAACAACTCAGCAGGCGTGGGAACAATCAGCACATCAGCAGCACATACGACATTAATCGTGCCGATACCCAGGTTAGGCGCGCTGTCAATAACTATGACATCATAGTCATGAGCAACAGTTTCAATGGCCAGTCGGAGCATCAGGTGTGGATCGGTGGGCAGTTTACCTTCCATCAAATTTGCCCATTAACTCAGTTTCAATACGGTGCAGAGCCAGACAGGAAGGAATGATGTCAAGCCCGGCCAGCAAGTGGGCTTTATTGCATAAGTGACATCGTCCTTTTCCCCAAGATAGAAAGGCAGGAGTGTCTTCTGCATGAATATGAAGATCTGGTACCCATCCGTGATACATTGAGGCTGTTCCCTGGGGGTCGTTACCTTCCACGAGCAAAACGCGTAGCCCCTTCAGAGCCAGATCCTGAGCAAGATGAACAGGAGACTTTGGAGGGTTTTGTCAAACGCCACCTTTATGGGCAGCAACCCCGATCACCGGTGGAAATACGTCTTCAGCACGTCGCAATCGCGTACCAAACACATCACGCATATGATTAATTTGTTCAATTGTATAACCAACACGTTGCTCAACCCGTCCTCGAATTTCCATATCCGGGTGCGGTAGTCGCCCTGCTTTCTCGGCATCTCTGATAGCCTGAGAAGAAACCCCAACTAAATCCGCTGCTTTCACCTATTTCTCCAGCGCCGGGTTATTTTCCTCGCTTCCGGGCTGTCATCATTAAACTGTGCAATGGCGATAGCCTTCGTCATTTCATGACCAGCGTTTATGCACTGGTTAAGTGTTTCCATGAGTTTCATTCTGAACATCCTTTAATCATTGCTTTGCGTTTTTTTATTAAATCTTGCAATTTACTGCAAAGCAACAACGATCAAAGACATCAAAAAACCGCAAAGTTGTTTAAAATAAGAGCAACACTACAAAAGGAGATAAGAAGAGCACATACCTCAGTCACTTATTATCACTAGCGCTCCGCCGCAGCCGTGTAACCGAGCATAGCGAGCGAACTGGCGAGGAAGCAAAGAAGAACTGTTCTGTCAGATAGCTCTTACGCTCAGCGCAAGAAGAAATATCCACCGTGGGAAAAAGTCCAGGTAGAGGTACACACGCGGATAGCCAATTCAGAGTAATAAACTGTGATAATCAACCCTCATCAATGATGACGAACTAACCCCGATATCAAGTCACATGACGAAGGGAAAGAGAAGGAAATCAACTGTGACAAACTGCCCTCAAATTTGGCTTCCTTAAAAATTACAGTTCAAAAAGTATGAGAAAATCCATGCAGGCTGAAGGAAACAGCAAAACTGTGACAAATTACCCTCAGTAGGTCAGAACAAATGTGACGAACCACCCTCAAATCTGTGACAGATAACCCTCAGACTATCCTGTCGTCATGGAAGTGATATCGCGGAAGGAAAATACGATATGAGTCGTCTGGCGGCCTTTCTTTTTCTCAATGTATGAGAGGCGCATTGGAGTTCTGCTGTTGATCTCATTAACACAGACCTGCAGGAAGCGGCGGCGGAAGTCAGGCATACGCTGGTAAGTTGAGGCAGCTGGTAACGCTCTATGATCCAGTCGATTTTCAGAGAGACGATGCCTGAGCCATCCGGCTTACGATACTGACGCGGGATTCGTATAAACGCATGGCATACGGATTGGTGATTTCTTTTGTTTCACTAAGCCGAAACTGCGTAAACCGGTTCTGTAACCCGATAAAGAAGGGAATGAGATATGGGTTGATATGTACACTGTAAAGCCCTCTGGATGGACTGTGCGCACGTTTGATAACCAAGGAAAAGATTCATAGCCTTTTTCATCGCCGGCATCCTCTTCAGGGCGATAAAAAACCACTTCCTTCCCCCGCGAAACTCTTCAATGCCTGCCGTATATCCTTACTGGCTTCCGCAGAGGTCAATCGGGATGCAGCATATTTAGCAACATGGATCTCGCAGATACCGTCATGTTCCTGTAGGGTGCCATCAGATTTTCTGATCTGGTCAACGAACAGATACAGCATACGTTTTTGATCCCGGAGAGACTATATGCCGCCTCAGTGAGGTCGTTTGACTGGACAATTCGCCAGGGCTATTTTTACGTTTCTTGTGATTGATAACCGCTGTTTCCGCCATGACAAATCCATGTGAAGTGTGACAAGTTTTAGATTGTCACACTAAATGAAAAAAGAGTCAATAAGCAGGGATAACTTTGTGGAAAAAACAGCTTCTTCTGAGGGCAATTTGTCACAGGGTTAAGGGCAATTTGTCACAGACAGGACTGTCATTTGAGGGTGATTTGTCACACTGAAAGGGCAGTTTGTCACAACACCTTCTCTAGAACCAGCATGGATAAAGGCCTACAAGGCGCTCTAAAAAAGAAGATCTAAAAACTATAAAAAAAATAATTATAAAAATATCCCCGTGGATAAGTGGATAACCCCAAGGGAAGTTTTTTCAGGCATCGTGTGTAAGCAGAATATATAGTGCTGTTCGCTGGTGCTTCCTCGCTCACTCGACCGGGAGGGTTCGAGAAGGGGGGGCACCCCCCTCGGCGTGCGCGGTCACGCGCACAGGGCGCAGCCCTGGTTAAAAACAAGGTTTATAAATATTGGTTTAAAAGCAGGTTAAAAGACAGGTTAGCGGTGGCCGAAAAACGGGCGGAAACCCTTGCAAATGCTGGATTTTCTGCCTGTGGACAGCCCCTTCAAATGTAGATAGGTGCGCCCCTCATCTGTCAGCACTCTGCCCCTCAAGTGTCAAGGATCGCGCCCCTCATCTGTCAGTAGTCGCGCCCCTCAAGTGTCAATACCGCAGGGCACTTCTCCCCAGGCTTGTCCACATCATCTGTGGGAAACTCGCGTAAAATCAGGCGTTTTCGCCGATTTGCGAGGCTGGCCAGCTCCACGTCGCCGGCCGAAATCGAGCCTGCCCCTCATCTGTCAACGCCGCGCCGGGTGAGTCGGCCCCTCAAGTGTCAACGTCCGCCCCTCATCTGTCAGTGAGGGCCAAGTTTTCCGCGAGGTATCCACAACGCCGGCGGCCGGCCGCGGTGTCTCGCACACGGCTTCGACGGCGTTTCTGGCGCGTTTGCAGGGCCATAGACGGCCGCCAGCCCAGCGGCGAGGGCAACCAGCCGAGGGCTTCGCCCTGTCGCTCGACTGCGGCGAGCACTACTGGCTGTAAAAGGACAGACCACATCATGGTTCTGTGTTCATTAGGTTGTTCTGTCCATTGCTGACATAATCCGCTCCACTTCAACGTAACACCGCACGAAGATTTCTATTGTTCCTGAAGGCATATTCAAATCGTTTTCGTTACCGCTTGCCGGCGTCATGACAGAACACTACTTCCTATAAACGCTACACAGGCTCCCTGCCGATTAATAATGCGGATCTTCTACGATAATGGGAGATTTTCCCGACTGTTTCGTTCGCTTCTCAGTGGATAACAGCCAGCTTCTCTGTTTAACAGACAAAAACAGCATATCCACTCAGTTCCACATTTCCATATAAAGGCCAAGGCGTTTCCTTCTCAGGATAATTGTTTCAGCATCGCAACCGCATCAGACTCCGGCATCGCAAACTGCCGCCGGTACGGGCAGCCACATCCAGCGCAAAAACCTTCGTGTAGACTTCCGTTGAACTGATGGACTTATGTCCCATCAAGCTTGAGAACTTTCAGCGGTATACAC
+
456220/2**()**)*/)))+'''()4---.:8820/0//47B@A.+++:DCJJJAAABJBC@<==54444=:<<>GFJJJJIC??=>AJ=999FIHJJHJIJJJFJJJEAABB@9HFG9C8.7'///0J;BB@FGJJJHHHHIJJJFJGJJJJJFJJIGGJJJJJJGJJJJJJJJFJIGJB=>..;=AFCGJHIDJJJJJFJJICB=:....<=@DDED><?;=7777JIGEJJJJHJJHEJJJGJFJHIJJHH??=;82,+*+*+0124659:BHGIIJBDECHDHF;;;===?0001777C@BCFCC;566EJFAA@111121231222))+%&=>>=>?@EJHDBEGJJGJ:999DFDD@AA@CBCJB=>BA<65535554100++,,,+''096,())-./9CJJJHA>>758:?DJJJGJJHJIJJIFJHGJJGJJGGJJHJJIJFIIJEJJHIJJJCEEEGGJEGICC7666=FFHIJEHJHFJD6666<>=89?@DFGJJGHJJJHFFFFHGJJGHIGF@@@DBFJFFCBJFFHFJJJJJHDJJGJHJJJJFIJJJJDJ@7((((/+&&&'2667>>AB@?777?<;;5567?<;=A<??8;;<EJHI;::;IJJHBC@DE9999EIJJECHC<8::JGIFDEHE>>>GFJJIHJJIJJJJJJJIJIGJJJJJECBEJJIJEJCCBCJJFFGGJJJJGJJHEJHJIJFJJJEDHFFJEJFFDJJJGFJIJJJIJJFJJFDJGHFFFDEID>B+++,9<89././5B?>FHHIJIJFBABCFJJJJIFFIJJJJJJE@;-,+,-../02766;6221544::;2223?;:;@>=....6856686:;<J@6668IGJJHJGFHJIEFHHJHJJJJJJJHHHJGEFGJHJAHIJJJBHJ:7*))(25+-&&&',,>@EDJJHJJGC>=@?20000<7767;EIHGGFFHBDCCAD@@@EEEI=;:;CGGGHJJEECED?=,==>9;AAJ=E95ABB@BCFCJDCJFE<::2''96''(?@=*))*+F@DFHJGACBJHGJC547=<;9=EADCECJHDFEEG@9?:<:110(&&)56:<??@@@B<999666348:BAC5001899?>>BEJGIDCCBHJJEFCCDCFHHIIJEGGJIJDGGGJIJJJBHDHJIGDJJ@DFGJBBCBB@@EB@A;87-0210:;.,+***+,,355:?DJC<<;433*''&&&',CDA@CA@:797898A;<?>;8;AA;20-('&&'&&(&&()15.9=====@C@@BBCDHJEDDJJJJEJJIIJJJJ<;;DHJFFGHDCCEJFJEGDEFDDGDDH?773363333CBBABE>@@?CCJJEIEHJFJHFABCFFABABBAAGIGDC9877>?GJHHGEA?@A>772221044('+&(')-+**)0003369ABGJFJHCJJJJJHGJJJIEA@@GJJJIBB@BB=<++++/2537677810001,&&&(*())*,*)+-/388<A@FHICJD>8895668EDJ<;;<DDJHEJJHJIJJJJJIJJDGFE=<<JEGHC=BCBBDCFABBFJEJJIJGJIJFJFGJGJJJJEJEHJIJJJJHJJGJJJJIIHJJJGIJJJGFJJCCDC=IJJFJFEGJFFDC@HIJIJJHGJJJGJGHJJJHJJJJGJJIHHIJJ@???6542235>=<874001GDCBA@DJJHJJEHEFBCDIGBEEGEIJJJJJJJHJJGCEFJGJIJJJJIFFD>6DEFEJDA@AAJA<>?@FEIJJGJHE@?@99981.*)),9;++++>::E8889JFDIFJJFJJJJJJJGHFJJJJJFJJJJJJJJJJIIG;;;JJFGJJIJJFFEJFEIJJJIJJIFD5445==?556>@BCE?@?=BCCEEJEG<<<=BGFJGGJ?>>?EB,++@@HGGHJJJIJFJFEBCIJJJJJGJBC@B--/:6AA@@A>?A??DCIFEIJIFJHFIHHJFEDIJHHJFJABCC>=>99::>?JJGJCCAA@C?6688>BBCCJGJJJJJJHJJJJJIJJIIJJIJGEB64/001@>=>=JJJIJJJJIJJJEJJGJJJBGEGGJCAA8877;:979+(((/0///38:<;;;;::B@888ADC''''',AABJJICDC@B4/,1122)&&&.-..*)**-,**,,-88>?BCJJJHIFJJIHFHJJGJGJIJJIEIFH4--,,B???5443335A889?<;99;<FDJJFDD=8887?DB@=<9:.--0<;<@D@777=;;;<'')JC31.--.44<AIIHJEGJJJJJJJJJFIBCC76654400.00---,&&'4(((?=DJIJJJEIHGJIJCCBEJJJF=<<8887;93399AB95468A<<B@?490/...0,,--54=4459556CCDFDCDB?@@CJC9:;HF@???BCCJJHIJ8888BBJJJIBIEEIGIEB:;44GEEFFJJJFHFJC?ICHJJJJIFJJJHHIFJJJJJJHIFFHJFJJJJIJGIB>D=334ACEHDGJJHIJHJCCA7..,-*))/54///0333<BG>>9::9;941//115?@@@JGJGDCB:EAABAJ;IJGDDEJFGJJJGJE>C>A+))/3<?;;===..****)12)*)((&(*))((**:7777::%%%%%&&')),/)(((FCGJGIDGJJDIGJHIJHGJIGFJJGHFGJHB=;;<>7766:8643////:?CFBDDCBEHJGJJJFGEJJJDJHGFEGJJHHB@BCJGJFHEJJJHJG????GJHJJJJECEBBJIIDE?8DA@CA>@8774669:63221+*)/+++++*+.0.(+/,,--389****+***53..0:DDAABA/...1--.47)(((0.+))&&&'-,.+.'&'&+-+,-))&&&./1=>CDJHJJJHF967??>CB>/./1@AGBADBDC?8:::4?@AEC64572004<;>?FJJJJFEEFJJFG=;:1.73...,/**//01:=8889GF9886.,++/0;<<EGFFEHJGJFC;6668DGEBB??=<21+++,3-/5DDJIJGEJJGHHFFFHE@****-2-*'')))))134?@@?@ECJ>JJHJJFJJCEHHGDE7@966FFB?;;;<GCEDCGJ@?@?FGD:**01<=>?EJFGJJ@A@>@?BEJJIJIHH>=:9:74.+++078=CBADIJJJJJGJGJIJCB?ABAEC=0(((()&(%'$$%&.//29:;6E996.7646((DGJJEFFIFEIGHADB@:893.BBCCFJFCJJJJJJJ7777C=DJIIBGH@J=<('''(/1,&&&%%%%1//79===@AAHDIFDGEE,,,,.,,07<=ABA=;44CGC:8887786/..+**002:?@JEIIJFJEEGJJJJJJJFEGFB@@99.,)+..>IGFDIEJJJHJJJJJHHJFJF;9:9=GC>@>?ABEAA><<;>@CJIIE@><<5557JD767*CBEFGGCDCGGIJJJHIFJD.,,(('*,/<:=?;=HEEEJJJFJJJJJHHIJF?>@GCFFGJJCJIJIJJJ@==763345;=>BAFJJJJJJJJJGJJJJJGEEIDHIJJHGHFJJIHJJJFGDHFHFJIJJJJJJECBCDEJJJJHJJHJJJHJGJHHGHHJHJIFEIGIHFIJGIIIGJI00/.--022.../5199CJJEJHDHGJGIJJJJJEJIHJJJJHGJJJJJFFHJ9951//0000333.--1521)()))*348=>=?DBJ<;;;BDDEBBBA667GHF8778;;:555356231))))::9@::::655000,''(EEJEDF;:9681/**+13+**,/0-/-.-&&&&/12:B@:000-///778778=64/>?=B5:@A===>6556CGDABBAJGDCBBEC@99+779:::BABCDGJJIJJJJGBCCHJJHJJIJD=@;;;6510+(;?CB6667AC,+++?ADECEEB=6.()+((((*+++++,.---/:B:<BJJJGFFHJFIG<8DEDF=9993244A?GFIDGJFJJJJJJEJJJJHFI@555G+))*.;;;<JJEDF@HC?G=<::4322)0.).''''A:<>?C??@JFGFEJJHI=<==DH898'8=>FEEIJJGJFJJFFEEAG96:8262-,+,)(''*+,+*'&&(*+378;<<;=@CJFF4444@@@EJIHGGDC><>C@D7667>@@?>?@?<<<=?@?BJJIIJJJBCB5434:<;>@EIHCDCDJJGJJJGJHJJGJFD<>/.-++.112??@BEGDEFGJJJGJD?>:43634BACDCCG===<0./5?DAAABHIGJFEJJJJGIJJI=:<JJIFHGJJJJJJGEGJIJJJJJJJJ?;9?BDFDEJJ<;;<HJJHJJHJJJGJHFBBBBIDDJ?998??@@DEFJJHHHIGJEED766631288776954536778;?HDGIAECJJJJECHJFIGIJGJJJJJB:554(''1/5(7/0=JD?AAFJJJJJJJHIJJJJJJJJJJJJH<;;<<A---1.0-,((+>?DF@>::9;;DJEJJAA>9::;;977:3334JGEFJGEJJJHJJJHECDDJDGICC<<DBDDDIIJJFF>=>>A>;99:ADCFJJIHJIHJJJGFJFJHJIJJJJJJGFJGCEABJJIHJIFJH@22222?>==>JEJJJJJJJGGIFJJEFJJJDBDBCECEHFGGJHJ?77HJI>99=>?4412+))/*&%'*),,,&&&)..+*)&())'**+989;0*&,*+..500003333@?CEEDBHJJJC@@AHIHJJJJJJJJJHJJJHF0000AABBHJHFJJIJEHF??@@A@A=?>AJH;;:8110*++*('(()*)*79=8::9<<>JGJJGABDEEJJJ@?@@JEJFGHA@:9966/(('))$%%%''&*))*328;;@AAF3225666794,,*('&''&'')347:778<;)(''))))+(((''&&'%'(''%%&')36663234@@E@A?>=>55550+--0//3/.))*BBCAA;;622((/(31/2-.>555220032/245<?BD000077HJJIFJFEE;;C:@99;88><<<*))*)(''*46:;76668:DJFJGHAA44424,)&'+,**+.22'%&+$&(((**)))+,.01100/0../0080??>=8-->:::42/-,,+,38888=/.-/%$%&''$&)*-,.+)**'&%%)+'(12;=@B@GJHFEGJC@DFJJJJHJHJ;8889>-*))+01))/4-()?@JGHGGGJJJIJJEGC@??CFJEFDEA@AAEEJJGJECBBGDCJB=--,*)((*%&%&$$$##'+-6/2,,2+**'''':<>@;989=@@@BA:328:<>JHF>HJJJJFHEGJJ?>>?GIJHHDIDBB><>?BJIJEHEEJJGBCJHJIGEJJJEJJGJJJJE>?>>???<<@JEGJEJJDJJH;;;<FG86*&&''*,59:FB99937//7:::9<111175,+++('&(*-(./4?BGJJGB=<>8221:44458876:ACJJA?DIB?30///-'&&*0003-;:9;61155?AC?111161,**),-.AAAJIJFGJJJJJJA@BBFFJJHJJJJJG-56DEE>DJIJICDA=CDJJJJJGJJGJHJJGDCBGJJGJJJGJJJJCEFAGHJFJJGJFGIIHHJIJGJJC>>>=@@>?<::999:A<3222<;344>?BBBGDEJGHJJHJJJJJIJJJJJJJJJJFCH1112EJGJHGIJHJHFF:91/4+)--755451-**-431294//.07?7@@DCD==<;>?AJGJJJJJJHGEJJJJJIJJJEJIHFHGJEJJJIEHJJJDDDFC::9:GIHJF>=>>CECBCDB<<<=JHJGJJJJJJJHJJJJIFJJJECB@FDD??@@G''''<>>=@AAJFJJJFJFEJICCBJHGGJJIJJGHJIFHJJHIHGJJHCEABC7767884.93355@B<;;8:63224;>GFEJJJCJDDE6?@BD????GDD>511>;:::=89:CBDJE>>=DDEEJGJED>666620,-0)*<8;CDCFJD@@AAJB5432334<;;;667BB@;:9::JIBCE:<;<;;<ADCBAAB;>=::==AAA?=))((+33/1889;;D?@@BA111122228FD@?BAA@??@CCIG:;;<>FHJJFF>=EHIIJFJIJJJHHIFJIJHFJ>>>>DDJJ:>=995//3330113<6555997''&(((((67EGCDDHJCA=<9//.+&&%'-*)))*))+.,++%%&%&'&&))<<>:@7555<<=-,,-..''(/+**,-07878::7///GFJEFGGFDGEHJJ@>::<=C80)CDFJJGJHJ7767;;:<,***><<>HGFJJJJHDJ:988-+++,%((*+,/,((((8=;;:)))(*)-23/220023<=JEFA@?=?>999A0000556BCDIEFGIJJH1112321..//7:68222499=<;9<FFEDEJJJGJGJJGJJJHJJJJIJJGJHJJHFGJGJJJCGDFFG?JEJFJJEIIHJIJJJJJHJJGGJIJJ=<<=@@::GJJEDADGGHJJGJJJJFEEHEHJGJD22119<JIJHJEEJJFEGFJIGJJJFEHGIHHJFJJJJJ:436//>@?GJJEJJGJJGIA@@ABB@?EJF<<3223DFJJJEJJJ>??@JJJHJIJHJJJFJJIJJDDHEGJHGFGHDGJIJJJJEBAAAHJFGJHFIJJJJJIJJJHJIJFJJJJIJDFEGFJEGJHHJJJFJJJJJEIJJJIFHJJG;:;EJDEDGJJJIJGFJ;;;;CJ2223JJGJIHJGHJJEJIJH?883223AJDG=:889?>6666>;;<===9@A>>=6556;.0'';=7749<8435=JJJHJJJJGDH:<??EBCAAJJJ7777EJEIHGCA><>D2680)))(+''))-07=?BDIJH9888883.)(2(65554566@CJEGIDGCJGECFC3003>?BEEFDACCHFE>4/-,&&*-0022>>>DD????CC@@???<;@??DCFFDB>>>GJABACJEGFADBDEJIHHBGHJ<ECGCCCBACAJJJGDJHGEDFD;../0--))(((**@@6/2///8878997D177;=A?>AB:89933/.++**)'%&&(*)'&&0/)(((,9AACCHDBEFCHJJJJBBC?@?BGH5555JJHJJFEJAJJJFJJHHJGHIJJJFJIDEFCFECJGJJJIJFJJJCCDGJGJGJJJJJJJFJFJJJJJJJ94324888888>>BIJECEEJHJE4444JHJJ?@EEDDDAEDCJFJJJJJJJJJJJJIH;;:;:::9:C?:9F<<:339//((''(*97,,45:;EBDEEGJJJJJ=<<;;-,,,EACEGEAF6-9995-))''-,.8FJJJEBGFJHJJJJJFJEJCECFJHJJHFJJHJGJJGJJJFIEJFEGJIJGFJJJIJJGJ><8')*)***779:4443/*&'*>:7?@EFFIJJJIJJJGJJJB@927558==7267>=?>CEEJJJF@JFCJIJGJJGGDEHJJIJC645IGACGGEJFJJJJJ>>?>IJFEDHCCGHJ//////)(()()*,)%%'-069JJGDFFEHFJJHJIJHGJ=;;=<:6544454---++--1?@CA?=<<;;@B@JJJJFHJGJJFJDEDGJJGJJGGJJIHEB969(((('&'(249>CCGEFBACB?8///01,,,,,+++***<=>>A<<>4:33,+-57679=<>?JGBBBIJJJIJJIDGEFHFHJGJHDFE;;;866:8<DED@>=976)''(,+,./0.,***/17;=>>@DJJJEFDF?A>>JIJ66549760../<@JJJHJICCEEHFIFFJHFIEJFJHJJJJJJJFJJJJBCCBEAB?=<7324>==A@EIIJHJJGFC?>@DFBBJJJJDEFHEJJJIJGHFJJGJJHHHIEFFEB869778EJJHEFEJJB>967AJC??>?GBBCFFDDJJJJH>989;EFDCHECFJFGCEDFGIJJIHJFF>66A?@J::9:BACAHGHFBJB751*+...22('&)0),0334+((()))-:;AEAH>9:=EFJFJEIEIEJJFFDGCHDCCCCECBDGJHFEBAADJGFJJHGGJJJJ@322479;**+4365545EFH?@@JFHDFJDFDCECBD::9:?@?BBCACJFFJFCIGFIJJJJJIJJIJJJJFJJIJJHJEBBCJJJFGJFJJJJHJIGJJJJFHF>>A@;:;<ABBJFHJHIBAGEJJJJFJG><<10'%%&+035CCCEDJHDDJ7775777;;<BJ32/,++*)))())*,(/88-,*(,,-((((8000D@GEFJJJIGIGCB>=?22,,,+20-++''''4<?B??6666C<;;;CH@?>>DFDHJH?<BBCHEGD777211177=>BDGCDGJIJJHJJIJJJGGHDFDA<;:;877320/,,-4*-+++6//223CF====?74/0+++-=//EDJIGJ??CJHFHEJJEAB===>@B=>=<<?>0-,((())ADJJJJFIEGDGGJB/-2/78=@ACCCAB?@JHFIIID7<=A@JJIFGIFCGIBD::::...5+,()44EEBFJGJJJJ<::;IJCDBJJJGGFFHDEEJIJI:;;=C442:568>CB:***'%%*'--+&&199<=?BCEF==>>J9999AB;;@44>??JD>JFJHJFGJJJJDFEFJFFGJBA==>===@B=;67./;:;=53222445CIDBB=10033364467:?54005,)/'1,,,++++-,36:3:<B;622/222><9778::2/**8=)))*610(%%((/BBD===GDCDBEI:888?GJEEHIGJEJE?<=A335--***).111('''5?BCJJJHGJJGH984,)''-;<444CCDC@?@=<>10//'&&):;;=>>?A?AABDBA@BCIJH?>>>GH@B6/((EFGJGFH@??=;;9?=:<AE>CE@AA>=;;J=<<;AB><=>FGFIIJJIJGJJJJHFFJJJGFGECCCCEGJD<8853333,,)())),**-024967732.))(+6:=AHHDGB9=@>;;DFJHJFJCEGGJJGHFJEJGJDFHGDEJCBBCB9873232-+)(''(((=IFA@?@>>BIJJJJJFJFJJEDFEJIJFG@?EJJJIGJHJJJJJJHJEIJJJJJIFJEGJFJIFJGJGFDGJIJHJHJJIJHEIIIJFJJEJHID44FJEAA@+&%%'-5>EA>667:888((()(((+31=>GC::9731,+-+(,:;94-,+-.04;98))9:DFCDBCDJJD@?<<==EC77887<;;;HA=>==@CGGIEJEEFEJJIJEJEFJJIJHCBDFJJJJHJJFJJJGADFGFEBABBBD:::??@>?==0/+4JGJJJHJJHJJJJJGHJJJJECHDEJJHGIJFJJGJIHBJE88,8-,,,6661./541<7'%%'$%$($$$%&'((68<222?>===B@BFEGFJHJJJEFHJJIFJEFCBABAAFD.+**?@IECA?6566EHJIFGECHJJJ>=@AACFA>>>ACA<<00?70''')+-'',--89:GJGJJJDJIFJIHGDEJIGJJJHJJEFJFGDEGFEJJFFJIJJJJJJJFFDDC=;>,)(8AEDJJIC?>?ADAAAAIEGCCEDGC52213754434847534:554443257A@B@;;;8GCG<:4///1?@AJGGJJGDFEJFDEJHECEC;<;<>>B@B776720019@@JIFIIHHEHJC:97AHFFIAA<;<;B77731.+*,AHJIFGJIGC=<<<:65,+,,>;?@@BAG;777///JCB?>?AGJJE=<<=AB)((1>=.--,-.5=>D>==;===////CEJJIEJFJHJJHHEJGJJIHJGIJJJCFIHJJJFDHE??@@HGHJEHHJI=<<=JJJJJJEJ=779:<8852101221157:331:458<@AB@DDIIIJFHJJJFHJFJJJJJJJJJJJIJFDDDGGF@:;89@@DDHEJJJGGJGHEE4334IJIJIFJJJJIHIJJJFIGHGJJHJJJJII>>??JGJJGJ;;JHHJDC@63331117764779A@?==?:::8677:=IEJJJJJEJD@@EFDA@:<=;42==:5015>DJ@AA?D@<66;6+&)))45A?@?=B;@?:76:;:<3*@BBCFEJECBBBAA?A<=,***55669:9&&)IGGEFEGJ@>?>AB?DHHHGJJJGFJJFCEDHJDFD7?><:86624-5BCHFFJDIJFECCCDB@94214,**,(&%&&()-048**+@D@BDB>CCHEHGCI@?@@AA@@GGA?@B?A?CABJ>;;//19>22,())(3+,***17EBDAE???FCCD>;>1119>776:5678A=)((((36:<A<56564499EFDFFFHFJA??9;753/073(''&0+29;10/0,+*)(&%&$
@Glass_T7V_9_D3_12_6_4
GTAACTTCAGGTTGCCGAAGTGAAGGCAATTCAGTTTGCGGTGGGTAAGAGCGGTAAAATATCGGTGGTTGCGTCACTCGCACCTGTCATGCTGGATGATAAAAAAGTCCAGCGGGTGAATATTGGTTCCGTCAGGCGCTGGCAGGAGTGGGATATTGCGCCTGGTGATCAGATTCTCGTCAGCCTTGCCGGTCAGGGTATTCCTCGCATTGATGATGTGGTGTGGCGCGGTGCAGAACGTACGAAACCGACACCGCCAGAAAACCGCTTTAACTCGTTGACCTGCTACTTTGCTTCTGATGTTTGTCAGGAACAGTTCATTTCACGCTTAGTCTGGCTGGGGGCAAAACAGGTTCTTGGGCTGGATGGCATTGGTGAGGCCGGTTGGCGCGCGCTGCATCAGACTCATCGCTTTAGAACATATCTTTTCCTGGCTTTTATTAACGCCAGAGCAATTACAGAACACGCCGGGGATCGCGAAAAGTAAAAGTGCGCAGCTATGGCATCAGTTTAATCTGGCTCGTAAGCAGCCTTTTACTCGCTGGGTGATGGCAATGGGAATACCGCTAACCCGGGCGGCGCTTAATGCCAGTGATGAACGGTCCTGGTCGCAACTTTTATTTAACCGAGCAGTTCTGGCAGCAGCTGCCGGGGACTGGATCGGGACGCGCCAGACAGGTTATTGAATGGAAGGAAAATGCGCAAATCAAGAAGCTGGGCAGTTGGCTGGCTGCCCAGCAGATCACAGGTTTTGAACCTTAGTGTCCTTCGTGGCTGTAGTAAAAGACCGGTAATCCCAGCTTAAGGCGTAGCGCCAGTAAGCGGGCAAAAAAAGCCGAATACCAGGGTGGAGATAATTACCACATCATGGTTAAAAACATCGTGTTAACGCGATGTACAGCACGGCGGAGGCAAATGAGACACCGGCATACAACTCTTTCTGGAATACCAGTGGGATACGTTTACAGAACATATTGCGCGCAGAAACGTACGAAACACGCCGGTGGTTACCACCGCGACAACGGCAATAATTGGGCCGTGCCCCATATCCAGTGCAACCTGTGCCCCGATGATAGAAAAGACCACCATCCGAGCGCATCGAGCACCAGAAACACTTTGCGCAGGTAAGGCATTACAGGAGCAACGATAGTGGTGAGTACTGCGGCGGTAGCGACGATAATCACATATTCCCGGGGTGTTTGACCCAGCCGAGCGGATAGTGGCCCAGCAGAATATCAGCGCACTGACCCTCCCCGCCAATTGCGGTGGCGGTCAGCAATAATAATTACGCCAAATGTATCCATGCGCCGTATCATCCAGCAGCCAGCGCCCCCGTCATGGCTTCGGCAGTAATTCGAACCAAATACAAAATGTGTAACAGCATGGTTCTCTCCCTAAAAATCTGTCTGGCAGGGTAGCGATTTGTGCGCATTGTCACGATTGAGATTTTTTAAGGGGAAGAGGAAAATGATAACTTGTAGTTATGTGAAATCGCTATTTTCTGTAGCAGAGATGCATTCTTCTGAGGCTTACTCTGAGAAAATGCATAAGAAAAAATAGGTTAAAACTGAGGGGGAAAAGAAAGGTGCAATATTTAGCCATTGTGTTCACTGCACCTGGACCTTGGCTTACGCATCGGGTGTCTCAATCAACAAAAAGAGTTTTTAGTTTCTGCTATTTCTTCTCTGTAATTTTTACACTGTTTTCCAACTGCTTGATGCTGACCTGCGGGGTCGGCAACTCCTCAGGCATGGTTTCGCCAAGTTCCTGAATGGTTTGCCTCACCTTGCGACCCACGTCAAAGTGTGTGGTGTTTGCTTGTTGTTTGAATTCACGCCATCCCGCTTGAGTTTTTCTTCTGTTTGGGTAGCTCGAAAGAGATCCAGCCGCCAGTTCTGTTGAACCCATATGATCCAGGATCTTCTGATTCTTTTCAGCCCCTTCCGCTGATGAATAGCTTTCTGATCTAATCCACCATACAGCCCCTGGTAACCATGATTCTGAAATATGGCGAAATCAGTAGCTGTCGCTACCCCAGCTTGCTGTGCTGCCTCAACCAATTGTTTGTTATGTTCTTTCAACTCATTTCTCAGAAACAGACGCTTTTCGTCTTCACGAAGTTGCTTAAATGCTTCATCGTCAGCAAGCTCCTGCCGTCCGGGTCTGGATAGCAAAATAAGTCTGCCCTGCCGCAATGACCGGTTTCGCAGGTAGCCGTTTTGTACTACCAGGTAACAGGCATAGCGGGAGAGTACGATGTCTTTTAATGCTCTTTTGGCATTTGAGCCAATTTTGACCATATCAAGATCCTCGAAATGGTCATCAATTGTGTGACCACTGTTCTCACAGGCTTCTTTGGCGCGCGTTAATACAGGTATAAAGTGACGATACTCTGAATAACCCAGTAGTTTCCCAAGTTGTCTTGCTGACCATTGTTCTGCTCCGTTTGCATTAATCAGTTTTATCTCTTCAAAAGGTTGATGATGTTCGTTCATTGCCCACTCCATGTGATATCAATTGCAAAGAAAGTAAATCTGTAACTGTATTTATATACAGTTGTGAGTATCACGTTCTCAGTGTGCTGGGCAAAAAAACATCGCAAAATCTGGAGCAGGCACGCAAAACAGAATTGAATGTTGCGGGGAAGAAAATGCCGCTCTGTTTGAGTGGCGGCATTTGTGAAGGCGGAAAAGTAAGAATTGGCGTTACGAGTTATTCGATGTTCTGAATCTGCTCGCGCATCTGCTCGATCAACACTTTCAGCTCGATGGCGGAGTTTGTCACTTCGGCATTGATACGCTTCGACGCAAGAGTGTTCGACTCGCGGTTGAACTCCTGCATCATAAAATCCAGACGACGACCAACCGCTTCTTTTTTCTTCAGAATGTTGTAGGTCTCTTTGACATGCGCTTCGAGGCAATCCAGTTCTTCGGCAACGTCAATTCGTTGTGCCAGCAGAACCAGTTCCTGCTCCAGACGGTTGTTTTCCAGTGCGCCTTGAGCATCTTCCAGCTTCGCGACCAGACGCTCACGCTGCCATTGCAGGATTTCCGGCATATGGGAGCGGACTTGACCACTTCGGCGGTGACGCCTTCCAGACGCTGCTCGATCAATGCTTTCAGTGCCTGACCTTCGGTTTCGCGCCGACGATAAAGTCGTTCCAGCGTACCATCCAGCGCCGCGAGAATTTCAGCGGCAATGGCGTCAAGATCCTGCTCCTGGGCTGCCATCACGCCCGGCCAGCGTGGATCTTCAACCGGGTTTAGATCTGCCCTTCGTCACTCTGCATTTTTACCCAGTTCGCGGCAGTTACCAGCTGTTTAGCCAGTTTTTCGTTGAGGATCAGCTCACCTTGCGCGCTAACATCTGGCTCATAGCGCAGGGTACATTCCACTTTACCGCGCGTCAGGCGAGAACGAATACGCTCGCGAACGACAGGTTCAAGGCTACGGAACTGCTCCGGCAGACGAAAGTAAGTTTCCAGATAACGCTGGTTTACCGAGCGCATTTCCAGGTTGGCTTTCCCATTCACCCTTGATTTCACGCCGGGCGTAGGCGGTCATACTGCGGATCATAGACGTTCCTGTTTATAAAAGGAGAGGTGGAAGGATTATAGCCATCGATGCCTTGTCAGGATAGGAATAACCGCCGGAAGTACGTGGTAAAGACCGCATTTCTTTCGGCGCGATTTCAATATGCGTCCAGCAGGCCGTAGCAATAATCAGGTGCGTCCCGTTACCCTGACTCGTAACTCTGAACATGCAGAAGGCTCGGTGCTGGTCGAATTTGGCGATACCCAAAGTGCTTTGTACCGCCTCTATTGAAGAAGGCGTGCCGCGCTTCCTGAAAGGTCAGGGCCAGGGCTGGATCACCGCAGAGTACGGCATGCTGCCACGTTCTACCCACACCCGTAACGCTCGTGAAGCGGCGAAAGGTAAGCAGGGTGGACGCACAATGGAAATCCAGCGTCTGATCGCCCGTGCTCTTAGCCACGGCAGTCGGTGAAAGCGCTGGGTGAGTTCACCATTACGCTGGACTGCGACGTGCTTCAGGCTGATGGTGGCACGCGTACCGCGTCGATTACGGTATGCGTGGCGCTGGTAGATGCGCTACAGAAGCTGGTGGAAAACGGCAAGCTGAAAACCAATCCGATGAAGGGGACATTCCTGCGCGGTTTCTCGGTGAACGGCGAAGCGGTTTGCGATCTGGAATACGTTGAAGACTCTGCCGCAGAGACCGACATGAACGTAGTGATGACCGAAGACGGGCGCATCATTGAAGTGCAGGGGACGGCAGAAGGCGAGCAGCTCACATAAAGCTACTCACTACTGCTGGCTCTGGCACGGAGGGAAATGAATCCATTGTAGCGACGCAGAAGGCGGCGCTGGCAAACTGATTTTTAAGGCGACTGATGAGTCGCCTTTTTTTGTCTGTAGAAAAGTAAAGATGAAGCGAGAAGGCATGAAACCATATCAGCGCCAGTTTATTGAATTTGCGCTTAGCAAGCAGGTGTTAAAGTTTGGCGAGTTACGCTGAAATCCGGGCGCAAAAGCCCCTATTTCTTCAACGCCGGGCTGTTTAATACCGGGCGCGATCTGGCACTGTTAGGCCGTTTTTACGCTGAAGCGTTGGTGGATTCCGGCATTGAGTTCGATCTGCTGTTTGGCCCTGCTACAAAGGGATCCCGATTGCCACCACAACCGCTGTGGCACTGGCGGAGCATCACGACCTGGACCTGCCGTACTGCTTTAACCGCAAAGAAGCAAAAGACCGGTGAAGGCGGCAATCTGGTTGGTAGCGCGTTACAAGGACGCGTAATGCTGGTAGATGATGTGATCACCGCAACAGCAATGCGCAAGTCGATGCAAATATTCAGGCCAATGGCGCGACGCTTGCTGGCGTGTTGATTTCGCTCGATCGTCAGGAACGCGGGCGCGGCGAGATTTCGGCGATTCAGGAAGTTGAGCGTGATTACAACTGCAAAGTGATCTCTATCATCACCCTGAAAGACCTGATTGCTTACCTGGAAGAGAAGCCGGAAATGGCGGAACGTCTGGCGGCGGTTAAGGCCTATCGCGAAGAGTTTGGCGTTTAAAGAAACTGGCCGGGATGAAAGCGCATCCGGCATCATATTACTGCAACTGTGCCGCAATTAGCGGCCAGCGGGCGTCAAAATCATCCGTCGGGCGGTATTTAAATTCGCTGCGGACAAAACGTGACAGCATACCTTCACAGAAGGCCAGGATCTGGCTTGCCGAGCAGGGTTTCATCGGTGGTGTAACCTTCACCCTCACGCATTCTCTTTTCACGCAATACCTGGCGCAGCTGCACTTTGGTAAGCTGAACAGCTGGTTGATGCACCTGCAGCGATCCTGTGAACGTTCATCACCAGTGAGGATGCGGGTCAGGCCAGGATTACGCTCACCAAAACCGAGAAGCAGCAACACAATCAGACGCAGGCGCGCTGTGGTGTCTCTCATCTTTCAGATCAGGTTGATGCGAGTAATCAGGCTATCTTCGATAAAACTCAATCAGGCTATCGAACATGCGGGTCTTACTGGGGAAGTGGGGATCCAGTGCCGCTTCGGAAACGCCGACAGAGGCGGCCAGTTTTCGTCGTGATACGTTGGCTTCCATGGCTGGATTCCAGCATCAGCGCCAGAGACTGAAGTATTTCCTCGCGACGGTTCCTTTTTTCGCAGTTTGTTTTTCTGCCATGTTACAAAATACCCCTGAAAATAAGCACTTGCCAGGCGGCACCCACGCTATGACCGCAAACGAAATGTTTGCGGCTATGTTATGACGTTATTCGGATGCGTATGTGTTACTGACAGCCAGAGTGACCAAAGCCGCCTTCACCGCGGTCGGTGGCGTCGAAATCTTCCACCGATTAAATTCAGCCTGTACTACCGGAACAAAAATCATCTGGGCGATGCGTTCGCCAGGTTGAATGGTGAAGCTGTCCTGACCACGGTTCCACACGGAAATCATCAACTGGCCCTGATAGTCAAGTGAATCGATCCTACCAGGTTACCAGGCACGATACCGTGCTTATGTCCCGATCCGGAGCGCGGCAGCATCATTGCCGCCAGTAAAGATCGCGATCGATCGCGGCCCGGTGGAAACAGCGTAGTGTCACCCGGAGCCAGTTCTACGGCGTCGCTGAGAACAGCACGGTGAATTCCGGCAGAGCCAGAGAGTGGCGTGAGTGGAAGCGGGATCCTTCCCAACGCGCCTACAGAATTTTAACGTCGATTTTTTTCATCATAACGGGTCACGATCTCGTCGAGTAATAATTGGCCGATTGCGCTCAAGCGGTAAGACTTTATCTCCGTCCTGCCAGAAAAGGTGTAATGAGTTGTTGTCGCTGTTAAATCCTTGAGTTGGCTGGGAAACATCGTTCGCGCAGATCAGATCAAGGTTTTTACGGATACGTTTTTGCCGGGCGTATTCTTCCACATTATTTGTTTCGGCGGCAAATCCAACGACGTAGGGTCAATAGTCTTCAGTGCGGCAACGCCTGCGACGATATCGGGGTTTTTAACCATTTTTATTGTTAATTCATCACCCTGCGTGGCCTGCTTTTTGATTTTCTCTGGGGCCACGGTAGCTGCGCGATAATCCGCCACGGCGGCGCAGCCGATAAAAATATTTTGCTGCTGTACAGAAGCATTCACGGCGGCTTCCATTTCCCCAGCGCGGTCATCACATCAACACGTTTAACAAACGGTGGCGTCGGTCGTGAAACCGGACCTGATACCAGCGTGACGTTCGCGCCACGACGGGCAGCGGCGGCGGCGATAGCAAAACCCATCTTGCCGGAGCTGTGATTAGAGATATAACGCGCCGGATCGAGCGGTTCACGCGTCGGGCCGGCGGTAATCATAATGTTCAGATGTTTCAGGTCGTTGACGGGCGAAAAATGCGCTACCGCCATATCCACAATGGTTAACGGATCGAGCATCGCCCAGGAGCCGATATCACCGCAAGCCTGCATTGCCACTGTCTGGCCCCCGATGAGCAAACCACCGGGAAGCAAGCACCTCTAAATTATGCTGCGTGGCAGCGGCGCGGTACATCTGCTGGTTCATGGCGGGGAGCACGGCTACAGGCGCAGGTGTAGCCAGACAAATCGTCGATACCAGGTCATTCGCCATTCCGGCAGCAACACGGGCAATCAAATCTGCCGTGGCAGGGGCGAGAATCACTAAATCAGCCCATTTACCAGCTGGATCTGGCCCATAGCGGCTTCGGCTGCCGGGTCCAGCAGACTGTCGGAAACGGGATAACCAGAAACCGCCTGCAAGCTAGTGGGTGATAAAGGCTTTTGCCGCTTCGGTCATGGCTACGCGGACGTCGGCCCCGCGATCGCGCAAACGACGCACCAGTTCAGGGGTTTTATAGGCAGCAATACCGCCGCTAACGCCGAGAACGATTTACCCGGCCAGGCTAGTGATGATTTTTCCTGTAGGGTGACACCAGAAGTTGGCGATTTTATCACAATACTTTTGTTGTCGTGCCTTCACCTGAGATTCACTTTGCAAGGCGCTTCCAGACCTGAAACTGGCCGTCGATTTAACGAAACGGCTATGACAGGATGCGAGCACCACAAAGGAGGTGAAGGTGAAAAACAATTCACAGCTGTTGATGCCGCGCCGAAAAAATGCTGAAGTTTGGTATTAGCGCCTTAACGGATGTCGACTGCTGGCGCTTGTCTGCGTACCGGAACGCGCGGTAAAGATGTATTAACCCTGGCAAAAGAGATGCTGGAGAATTCGGCTTCTATGGCTTGTTAACCTCTGAATATGAACAATTTAGTGGCGTTCATGGAATTGGCGTGGCGAAATTTGCCCAGTTAAAGGGGATTGCTGAACTGGCGCGGCGTTACTACAACGTGCGGATGCGTGAAGAAAGCCCTTGCTCAGCCCGGAGATGACGAGGGAATTTTTACAAAGCCAGCTCACGGGTGAGGAGCGGGAGATCTTTATGGTGATCTTTATCAACTCCCAACACCGGGTTATAACGCATAGGCGTCTTTTTTCCCGGCACGCTAAACCATGTTGAAGTCCATCCTCGGGAAATTATCCGCGAAGCGATAAAATAAACGCCTCGGCGCTGATCCTTGCACATAATCACCCTTCGGGTTGTGCTGAACCCAGTAAAGCGGATAAACTCATTACTGAACGGATAATAAAGAGTTGTCAGTTCATGGATTTACGCGTGCTCGACCATATCGTGATTGGGCGTGGAGAGTATGTTTCTTTGCCGAACGCGGCTGGATTTAACCCGCTATGCGCGATCCTTCGGGATCTTTGTCTGTTCGGGACTTGAGCGCATCGCTACGTCGGCGCATACTACGCCACCTTTGAGAATCTCGGGTTTGGCATTTGGGCCTGGCAATCGAGAGTTCACATAGAACTGCGATGACCGGGCTGTAAACCTGATGAGGCGCCAATAGCCCATACGAAGCTCGAGCTAATTTGATTTTTGGAGAATAGACATGTCCCGAGTCTGCCAGTTACTGGCAAGCGTCCGGTGACCGGTAACAACCGTTCCCACGCACTGAACGCGACTAAACGCCGTTTCCTGCCGAACCTGCACTCTCACCGTTTCTGGGTTGAGAGCGAGAAGCGTTTTGTCACCCTGCGCGTATCTGCTAAAGGTATGCGTGTAATCGATAAAAAAGGCATCGATACAGTTCTGGCTGAACTGCGTGCCCGTGGCGAAAAGTACTAAGTACTTAGAGGAAATAAATCATGGCTAAAGGTATTCGTGAGAAAATCAAGCTGGTTTCTTCTGCTGGTACTGGTCACTTCTATACCACTACGAAGAACAAACGTACTAAGCCGGAAAAACTGGAACTGAAAGAATTCAATCCAGTTGTTCGCCAGCACGTGATCTACAAAGAAGCGAAAATCAAATAATTCTCGCTTTGATGTAACAAAAAAACCTCGCTCCGGCGGGGTTTTTTGTTATCTGCTTGCCCCATATTGACTGCATCTGTTCATTCCTGGAGATGCTATGCCTGGAATTTACCCAAAGTGAAACCAGCCACAGCATAAAGCACATCGCTGGTCTAATCATTCTTCATGCAGTGGTGCGCAACGGACGCTTGCGCTGGCCGGTTTCAGAGATCTACCGTTTAAGCGACCAACCAGTGCTTAGCGTGCAGCGGCGGGCTAAATATCTGCTGCTGGAGCTGCCTGAGGGCTGGATTATCATTCATTTAGGGATGTCTGGCAGCCTGCGCATCCTTCCAGAAGAACTTCCCCCTGAAAAGCATGACCATGTGGATTTGGTGATCAGCAACGGCAAAGTGCTGCGCTACACCGATCCGCGCCGCTTTGGTGCCTGGCTGTGGACCAAAGAGCTGGAAGGGCATAATGTGCTGACCCATCTTGGACCGGAGCCGCTTCGCGACAATTTCAATGGTGAGTATCTGCATCAGAAGTGCGCGAAGAAAAAAACGGCGATTAAACCGTGGCTGATGGATAACAAGCTGGTGGTAGGGGTAGGGAATATCTATGCCAGCGAATCACTGTTTGCGGCGACTTTTAAATGGCTGACCGTCATCCCTTCTCACTGGCGGAGTTGTTAAATATTCCTCGGTAATTAAAGCGGTGTTGCTGCGTTCGATTGAGCAGGGTGGTACAACGCTGAAAAGATTTTCTGCAAAGTGATGGTAAACCGGGCTATTTCGCTCAGGAATTGCAGGTTTACGGGCGAAAAGGTGAGCCGTGTCGGGTGTGCGGTACGCCGATTGTGGCGACTAAACATGCAGCGGGCAACGTTTTATTGTCGGCAGTGCCAGAAGTAATTCATGCGCGCCGGATGGCATACCATCCGGCATAAACGCTACGCTAACTTCGCCATCAGCGCCTGATGGACATTCTCCGGCAGGAAATGGGTGACATCGCCCTGATGGCGCGCCACCTCTTTCACCAACGATGAAGAGATAAACGACCACTCTTTCAAAAGGCATAAGGGATACGTTCCAGTTCCGGCATTAAGTGGCGATTCATATGCGCCAGCTGCATTTCATATTCAAAATCTGCCACCGCACGCAGGCCACGAATCAGCACCGTAGCGTGTTGATTTAGGGCGAAGTTCGCCATTAAATCACTAAACCCGACCACTTCCACGTTCCCCAGATGCGCGGTTGCCTGCTGTGCCAGTGCCACACGCTTCCAGGGTAAACATGAGGACTTTACTGGGGCTGGCGATCGCCAGAATAACGTGATCGAACATCTGCGTGGCGCGCGTCACGATATCGATATCGACCATTGGTAATGGGATCAAAGATGCCGGATAAACCGCCCGTTTTTGCATAACAACCTCAATGCGTTTTCGGTGGCAGGTAAGGTTCCAGCAGTTGAAGCAGACGCTGTAGCGCGCCCTGGTTTTGATACAGTACTTCAACGGCATGACGGCCATAGAAACTACGGTAATCGGCGTCGGTGAGTAAAGAGGAAACCTCTTTTGCAAGCGTAGTGGCATCGGTAACGGTAATCAGCCCGCTTGCTGCTGCTCCAGCCGCGCGCAAATGTCTTTAAAGTTAAAAGTATGCGGCCCCATCAATACCGGAATAGCGTGTGCGGCAGCTTCCAGCGGATTATGCCCACCACGTTCAACCGTGAAGACTCCACAACAAGGCGAAATCGGCAATGCCATACAGTAACATCAACTCGCCCATCGTATCGCCAACCACAACCTGCGTGCTGGTGGAGGGGACTTCCCCTGAAGAGCGTGTGATATAGCTTAGTCCAGCCTGGCGGACAAGGTTAATCGCATCCGGGAAGCGTTCCGGATGACGGGGTACCAGGATGAGCAATAAATTCGGGAATTGCTGTAACAATGCCTGATGTGCGGCGATCGCCGCACTCTCTTCGCCTTCGTGAGTGCTGGTGGCAATCCATACCGGGCGGTGTGGTGCCCACTGGCGGCGCAGCGTCACGGCTTTAGCAGCCGACTGCAGCATTGCGCGATCTCGAATTTCAGGCTACCGGTAACGGTCACCTGCTGTTTTGCGCCAGCGCCACGAAACGTGCACCATCTTCTTCATTTTGCGCAGCAATCAGCGTAATACGACGCAGCAAGCGACGGACGAATTTACCCAGTTGGCGTAACCTGCGGCCGAGCGGGCAGAGAGTCGCGCGTTAGCGATCGCCAGCGGAATTTTACGTTTATGTAGCGCCGCAATCAGGTTAGGCCATAGTTCGGTTTCCATAATCAACACCAGTTTAGGGTCGACTTTATTCAGGAAACGGTTGAGTGCATCGGGCAGATCATACGGCAGATAAACGTGCTGAACATCCTTCCCGAAAGCCGATTGTACGCGCTCCGAACCGGTTGGCGTCATGGTTGTTACGGTAATCGGTAAATCAGGATAACGATGACGCAGCGCGCGCACCAACGGGATCCGCCAGAGTTTCACCGACGGAGACGGAGTGCAGCATAATGCCGCCTGGTTTTAGCGGATGGCGGTAAAAACAGTAACGTTCACCCCAGCGTTTTCGATAGGCCGGAGCCTTACGTCCGCGCACCCAGAGCCGTATCCAGATCAGCGGCTGGAATAAGGTAGAGAAGGGCGGTGTAAAGCAATTCGAGCATAGTAAATAGCTGACTTATGGT
+
$#$$$$$$&&(*:>>B:FFJJIJJJGJJJGJJDDDDJDIJJJ>CBBJDE>>>=@@AFJHJ770-,-./-,,,,,26=>=ABCJEJGEIJJJFJJJJJJIJCJHHJ?<:6555EEJJHJHJIJJHHHFJJJJJGJJIJECGFIJ>BEA@989@AGHIHIJB@BBJJGIFGJHE?+++-78FFJJJHGH@F@BCE8878;;ABA98://EIJIHJJJGJJIJJEJIHJGJJ??>@J?=><:2211---88,)((+00)*8--CHHGJIIHJJJJJJJGHHE@@@@JJGJFBFIED7542447CEC@72DGGJFIFEJJJJJFJFIIJJIJJJIJJJJJJJHDDEJJJ>>>JJ====JHEG?@@AFBHFFEFJEEJGJJJFJJJEHAEGDG>>?>JDGJHGJJJEGGEGFGJJA@@@A(''(014248:201.00=?HJHFJGEDCGDBCC=>>BC444432*(((1++*+1/7323....-9>?JFJGJJHGJJJAA?ABEHFFIE:EA>==?J;;;;JJIHJAA@@JGJ===>AFCBBACB999:JHGHJJHJJ@?@@JFJJJJJJJJGJIIJJHJJJJHJJHHHJJHJJJJIJJFJJJJJGIJJJJIJJJJJIIIIJGI8766334*))).//<<???@DJJJBA@B?@=7857?666888IAB;<@7777966@A=444JJJJIJJJJIIJJJJJJGJJJJGICBC;D??@?92.**5CDCCBHHFGIJJJI@C>;><<.,,-==5555HJJHFEF??G788;FGGFGHJJJJHJIJJJFJIGJJJJHJHFHJFJJFHEFIJGJJJJJJJGJJJJJJGHJGCDB551+++29;2+)())*32219CAAHD=ACIJFGFCHC></--.0&&&&)0)-11+*)*+-33-,,'('&'''&''''(***:AHA@=33:>@CAABCEBCEGJGFJJJJHGHIIJEJJFJIJIIC<;@@GJGJJJJGJF@=54578//./4,,)('*((((.320''&&((9553210227BABDCE.,/3<BEDIGJHHDIIEJJJJEEEFIJHGJFD?<:::BFGHJEDBBADJJJBB?IEAABAEB>=<=DDE753*''*((),9:?8888JB@@@3111=<=@>9888?>?>>>>@@GIFFF6666>88BCD;3233:42111=:++++-*))+;;?JJJJJHFIGGJJCDCCDIA@==B::/)1AA@C?>@=>:7<1/--,+)/45<?;::3444=960019:::90+**((%%'&'-0140.)((=B<<;>DC?>=9:85551-(()47;@AGGHJBDBAC?>>IDCHFJHJIG@98-))'&%%&%%&%%%'''/56011///0??@C,,,,>5334420**)&$$$(.F?JJCHJEDIJJJJIGJJFHJJJHHJJJHJGCFEFBCAHJHEGJIJIFHJJGFJJIIJFGJJJIIJJGGCEHIJJJJJJJJJJGJIJJHJJJI<@AA3-,+*)--498<77BFGFFJFIJEBC@@>=;;EJJHCDIFJHJJJJJJJJJHJJGIJJIGJJJFG@?642***,&%&%(**,=BIGJIEHBCA@<878668C:?A?:?BIEC?7777DI>FFJIHIJEGHDEJHJGJJHJJJJHJJJJIHJJJJJGJJJIJIIJJHJJFJHHIIG>>==CEGEFDC;;A@JJD@??587=BDEEEFJHEDCJ@JJIHGJJJJJJJJFE@>JDHDIHJJJJJGGIJGJJJH@89:999JIHJGGIIJJGFID@??DEE:88<@J=>==HJJHGGJJ?>?=(3((;;FFJJIJJAFFJEJFFJJJJJJDIFGJIGJHJIJ<<;;BADDFFFJGJGIFJJGJGAGB;)&&(),/445A?@JAABBFJJJHJFJBB@B9<9;6771?=67>;>BC????2***.0+*&'&&%%%'*+,379><<?=8556CJJEJ;:77:;8121+))))(**+56;<9?@=988<B;1-*@?JHJJHJJJJJHJIIJD@77JEJ?>>?E??>?JHJGJGJHJFHJJJJIJJJAAAAJJJHJJHJFJJJHFIEJHECDCBDCHIHJJJIJFG@9999><AEB@@?@ABIIJJJJJJHJGIHJJGHJJHJJJD@A:-JFJGJJJJJIH?=;;;JH@@??@EFB@@??@GJIEJEA@AJJGJJJIIHJJGIEGDGF855+***)*)'&&)-(('$&&&''.:;:;;FGFDC>==CF:9882/++*31:=??EFJJCBCACABAFD86//0&('''+,-ACABA?>=>IFJJGJJGHJJJIJIJJIJGHEG?=>=DDDEA?A@CBABFFJJ>=>7/'((7667AA=98676:<8312200./)%%%'(()(,05;CC>>=9///.//4/66677667EFEJJEJ86666@>AB@CGGHJHJEGJJHHHJJIJJJJGJJJGIJJGHJFFJF=<<<BJHFJJJGJHJFJHHHJJJIDJFJJJJIHGFHC-*)'&&'&&&$%%&,()')-13<8888?C3222A==;<:889>.BGGJIJJJIEJIFGJJJJHHJJJJJIHHJJGIIHEHJJIGHJHGJJHJGH<:;<JHFJJIGFHHJJHHJJJFHJFIFJI=:;:7768:?.))*'&&&--,-2358?AAGEDF:::;'''6JFFHHFGHEGJIJJJGDCEGFJJJJIJHFDDDJIEEHIFHDIJGJFCA@=>@JJB886-**......889AIFBEGFJJH?>=25251???BFJJJJDJAA=>66=DDCDHJJJHIJJJJJFIFJJJFGJHJJJIEBCACGA64../58>>>==>>-'&&,---EGIJGJEEFDGFJJJJFJIJGJJ884..==;8:@=;@?4521*&&%')2=?AJHJGJJJJJHJJJGJJJJHJJJJJJJJFJEC?::::A@FIHEJJJJJGJJDGEJ==>=JHJHGH@?=<=GBEA3**)(&&&*(+//5?@FCACCBHJHJG>;:971144CE+++,JB@BD<B?;<DEBHFEJ?66562222@C?@CB=<007966BJJGCJCJEJFEIJJIJJIJJB@C;;;-10**1122:336666?@@9:?GGDGBIJJFFEEGCGJHJHEEBACBJJD>>=>CBJ?GGJHJFJJJJJJBC@CD?4.-...')(++67;?HJIJHIHDFEGGGJEJJFIJJJGHGF@==>ADGFHHHJJJHJGJGHJJJJJJIEDIHGI2/./1,&''$%'%&'&$$$$*(()*CEFABCCHJHIJJJJHA@5/.==BEC@34=>DF<<<<>>::;:?>BJDDB?AJJJJDGHJJECC?CIFACDJJJJFIE;855''($%$%$%&&/6C?9=2('&'$&%&(.6<.:EJJJGIJJJJGHJJJIFA?9?>?7777HG=<<<@?5,*''*,)(%''('+'''***2259A@>>=C::84003=?D=AFGEJJJJJJGJJJJJJHJJJJFFJHFGJJHJFFEDE:A@B@7EJ@BBCJG=;;=998/--+*///8:))))@DGFGFECFBGGFIB>???JJAA>>BGHEDDJDC=DHHGJJJJIGJIHEHJJJJJEJJHJHIJIJJIGGGEJ@211277446641-//)1+*))(&$%''+++256+85(>EIHJEJJJJJJJJHIGGJHJJJDCCBBJFE<;;;@99:;>??IGAA:;@AB:DBEHHJGJJGJHHJHJHJJJFJJJCCBDBCBCIJHGIBFA?=<<>JEGE>>DACDEC68524'?98--++(&%$%&%&&&&('')(')++'$%&'%%'))..7<<IJJGGJGJJGFIJJIJIIJJHEGFIJJJJIJIJJJJGI:788>DJJJCDBB422.,,+&%##$%*)''((:A@CBGEACCHJFFFG>-+++070.+***,-,'),/../00((((:;BBBHJIDD:;::FGJEIGJJJJHJ9777D<555<EGJJJF>>>DCBF><<<@I@@@@J7777BAEHFHIJFFJEA4334>FCFGJJFHJIJJJGIGIJJJJHJIJJ;:;;HJJJFDDJGHJJJGJFGJEGJJFJJJJ@@552234==A<;:767?>>==::<;:::;<B?@@542$#$$$&''++,,(%%%',37AEEHGGJJJCCBBIJIJJHHJJIJGIHHJJHJJJIJJJJHJECA=<=JJJJJJGJJIJJJJCC;:99;110/-))'(&'('&%%)01@EJHGIJJDEECDJJFGFFB;=IHJJ><==I7;JJJJEHFEEDGIDFGJJB4445DBB?....;:::,+.,*,/000238884+($$%'(+,0=@BBCJCJDDFBEA7***1BIJJJIHGCCJGJJJJJJJIFJIJJJJJJJJHGJJJJJHJJJJJIJJJJJFJJIJJJJEFEDCJJIHGJJJJJIJJJH89IHIJJJHJICB?994)%$%&'&'%%&$$%%&&(-*))(&%$%''$%...JJHIHIFEC20/05.(-,+'&&'*==CEGJJJFJJEEH@@JIJJJDCC====JC0002BFJJIJJJGJHJJ>===BCJ@???@=<<;:DACCG@A=<;91111+)(()$$$**)&$*&(((++AHEHFFGJIJJJJJJJIGJJJIJJJJH@@@?IH@@@@HJJFJ00//0EFIGJJJIJJIJJCH9321/*)+*))))+478551000:944,+263/,,,,,,4?8FEA@DEBGCCDHJJIJJGIJJJJJEFEIHJ?>>=B@<<,++,=:5666HE?@CFJJJGJJHJIJJJEHIEBABBCGGJJEFGGIJFJJF;;;;?JIEJFFJECC?DE>;95('*+/389;<JJGCAAEHJGJJJIJJJJJHHJJGJJBJJHJGJEGJFJAEB<=6679CCE?A@?FJJEFGDJJJIFJIJJJJGHJJJJJJJIJHGJ444(+/BFIIJGEJIHFJBB@@BA@BBFFEFJDEJHH<:99:F7667IJGJJJJHJFDAA9989=99<E//-))%%&')('(($%%&((((7////($$$())./1224CEFEIJHJJJJHGJJJIFCADGHFJGJIHFIHC@@A?=<;=;;<?JJIJJJGDJF@A@?CA=;7666@.(((*(((78;?@JHJJ:::<GIIJJJJJJJHHJJEJJJJJJHIE===?IFJJJJJJJJJGGJJHJGFEJJGGJJJHHJJJHJJE:9@JJJGFEEF?2110/,.-''&&*+6667DGFJEGDEHEHCCFDIGGFHJHJF73443661*466831/1--.-+-,(,())+.*&&%&'(&++&&&'(())&&&&9>@EJJGJFJJHJJGHB??BB>>??@<==@IGJJIFIJJJDGFIHJHFFIDECE@:5455631+++,.,*&'))*2/-,++***-37:>@?;5FFECFFFGC=91011356:<:7/.,)&((59<=??@A<<2112CDDIJ?;<>DJ=DHGHJGJJHHJFJJJJEFC??GGA@::;;?>4222385655)'$$&'*&)*)(()*(((6?>>?ADFEGCDGE11.+''''+&&&&)(('%%'$%&&##$$&%%'56>FFHJJFBAA>BDHEJJD@EDHJHJIIIJJFDJ@A@GJ9...:>FI<<<>JJHIJGHHJJJJGJHHJGHC@JIJHA>894./--++=?HGD91/.'&3233A@DJFH>=<=;;:.-,.*,*+0031,,,-*))+///679BDDIEAB(%%%(9=,,,,ACCBEADHEJJJJDBA853352+,.2>?DA@AACBABEFHAAB@000*))*9:DJGH9882:6-'&)*33587999BBBCCFFD<7,,,.?CEJJJJGJGJJJGJIGJGA@AHJGF<<JJJJGJGHJJJGGEEC>>>?><:87.@F?88FFFFJIA7>;?:99=EEFF;;;<DFJJEGHBBB@@C<IJEHGJJJHFJEFHFJIIIJJJIHGJFJJJJJHFJJIJHJGHC==A@;:8.''&&%&%&),-'&&''7:98BFCAAEGJJJJEEDEFD?20+'&&%$,,-?FGGHHJJJJJJHJJJIJJJHJJGJFHIICABCDDCJD?@:::8;:23*01.1125665666;EFJJJHBAADJJJJJGHEHJJJJJJJHJJJJ====JJJJEIJIGJICD???>BCJDCA?765465-HGHJHGIJHJCC7777AAFJJJEJIIJJGJHJGJJGGFI6/.--**))'**)'&'(.-,,56;8341/.(++)(**-2*((%%),,-,245++/)+))DEJJJJJB>CCBBDBCB=;;9;<64-&$$%'''((&%&%%%$$$&&%%#$$$&$%')''(+5324565556<88>>=?JFGFD@BAA=>77223//.-*('$##$%%%%%%#$$'$%(,,,59GGGJIHE:1-'(%$%&''(&&''%&&),,)(''(''*,**,033/0((%%$%'&*+().0079:<8434444488335@@ABDJJJJJIFJ44448//4'')()*33--++'''%####'1:>A@BEJFJJJIGJIHIJGFD@@;;=<9;:<=A=@JJJIJJJJJGFJA''''=>BBJHJJEEHJJEFFDHE9777:=:?GEHJFIJJJJF@@AA5556B9778<32237=6:=>65440005:AA?6566;;878:@AGBA;>B9AA;CBCHHJFIGFBGGG0--/@EJA?@ADFJJJAABBF@4444,%$%&''()+('&&+;>==666565000/07988688898C8<=AD=;;6((((,52---5>=FJHEDB@6668@''''///08?3219=B<;;<<:/*))+,9JJIABABJDEDDJGIGJJJ3333JJGJHJIHJDEEDJDBBBCFECHJJFGJJFDEDEAHBBBEDBB@EDJJHJHHJFJIJJIJJC@<6567<--./:CCCAGFJJJJEGGHJGGFHJJDJJIGHIJJJGDID?@?@<888))))<?DJJDJIJHJGHGJJJ@GIEG,,,,:1+,11233;;;@ADCC777,++,001222;:.,+++.JCJHJJFID?@HEJJJJJIFGFIA9CDEGJJGDGDBC00.++))*))))?DGJG>?89999//9:EDIIIJJABCBDB?@D?@?=?DDGCJGA>DGACB?@@BJJGGGGDB@HJJJFHHIJJHJJJF:::<EFAJJFFJJGHFHJ?=<<8/.-+'(&&//+-///.(().,,0034/**'&'',-+)%%&'',,-/652144ABJJE4330((()-./;897))4BHBC@??AA@@@HGDCEEGCCCJH;988?IEGFFDC@((()?@@?@GEJGJHFFEDBB9997<:9::9990006>9>?BEJJJFJJJIJHJGGGJEDCBCDJE5445?>97=@@4444@>@ABFFJJJGJJJJHIJGEDFB?1000EBDDGJF=7.@:==335377.-,-3005CGGJGJHGJJHF?>>70/.+-,-))()****11:6?BIJJJGIIABBCHFHFAA@9CA877,&&&&'.(((&(98A?B@JIJGJJJHJHIJEDGFJJD76662//269@AAA<==BJCAB?@?@JIJBBAABJJIJHFGJB@@@<<==@A5444=??;:::AB5444DHJJCBCACCGF>=>?IJHJJJHGJIIGCCEEHJFIJJJJJIJIHIGHGD@A@@B@BBG555.51;90&@@BFHD>?(''')2699954<;?=DDCCDEIJJGEHIGJJIJHHGFFJJJJHJIJJJJIJHED:>JJJHFFEC@?AHGJI?2223HHECDDBDCAA?;=))))1*)())+')$$&'%&'''''(51,,,,34654<FCEBJJEJJJ@?'''',6;GJEJHJJGFJEIFJJJJIJIFGGJJJJ?>=>B@?973200166FEFD@?@HJJI98882'':<HJJHGJDIFJGJIGJJJJJIJHJDCEGFACE=---*)('(&&&)**,-+()($$$$-/116:?;;CJJJJJJIJJJJJHJJBBEGIIJJJJJIHGJIGGHFJHHGFJJEEEC???700/.0*+++//01=:<CACJGD:9::EJJJDEDDEGDEJEJGFIJGFJJJJHJEDDFEHIIJJGGGFJIJJJFEGG;::;EDGIHJJJGJGFD7777I:::41.--/22020..--1=??BIGJJJJJJJJJJJJJJGFJHF866/0442;9BBEHGJGGABAJHCBHHJJJJJFIIJJJJJIIFHC334EHGJIJFE;;87/...7898:322,++13332:<<ECD@@@>AACGJHJJDJHJEGJGGGFFDEEJJFJFJ>GC>@3.GHJJJEJJJJJJDJEFJIIJJJJJJJFFJJEGGJGJJJJJGDGJJJJJJB>=<;*/013>A==<<@?@CCBA<<=;,,,++45@BBCCDJHJDJJBCEJFGJGGGJBEI;JJJGJHJHJJHJJGIJJJJJJIJJJIJGHJGJJJHJG<>?JJIJJFFCEDDGHJJJJJFJJHFFD@@:5/&&&'=BGHFEDDFHHJGJHIJJJJGGJJJFJFDEEDDBG<FCCGEFJJIIJJJJJIHEDJGGJJFEJJGJJJ>=>9-),((-.<=><760***5;@;=>?FGEFFJJJ>>997222,,*+,(''()&&&),)*:<GCEEDIJCFA=;9;?++DBGJJJJJHJJJIJJJJJJJG211))))622223622-,+,,560++,.../3//.010,+-*&&&&%%&'6733,(((+*))5<CDEDDJJHJFFFJJGJFJJJJJFJJJJJJJEIFF@???A?>?99>3000530,++++./;<=AC:9990/'''(-<A@@CECCHIJGGIJGJEII@GGE@?@?JJGJJJJJJJJJJJJIGJJJJJ@GJJJHHJJJJJJGFJGJHJJIJJFJJHJIJJHB><<?100111CGJJABBBJ<<=?CHIIJ=?FDBCDCEEEJJJEJIJJJJJEEHG:544++,7;CAEFJJJHHJJGJJJJJJFIJJJIJJJIE11003/'''(8<==>JIJHGIHCCBACFJCCEJEJFJIHJJJJJJEJEJGJJJIJJGJJJGJGGHJJGGB?==>BAGDFGA@=0JFEEGJJJFJHJJJGFDF987877AAEGFEEFJHEGBBJJIIJI??>>JGEHJJIJJJH??@@FCDC<<BF2228,,,/0954466>A6?@ABEGABA@>6>BCBCA:<=<<=:::GFFEGDDCEJJHFFJCCCDHJJJHIJJHF,+*0=DJJJGHDDCCEBCDEGJIFDDJD>:7403001+))'+0//1888:;=DDFFGJIFIJJGFGGHJJJIJJJHIJJJJJIHI<-,/.24030.'%&*+(()+),&'%$&%%%'%'&'))'%%$$%$$###%#$$$%(((;==>>IJ><4455IHJFGJFGJJJJJIGHJHJJJJ00010../;1.,*,-/2.++6:?B:1AEHHEDH????@<=9:;;,++,-00//1.../=>?IIFEGJHFJHJJHHJIJIJFBGJHHJIGJJJJIJJGJJJHJJJ@=AAHIECDEHJJJJJJJJGHJJJJDDHHJHGG>?:CEHDJE>IIJJIFJIGIEJGJHEEAAAFDEJJJJJJJJIJJCCD/-,,/789<=JJJJHJGJIJJGJDIDFF2222EBJFDF@BBB?=AFJJEFJJGJJJIIGGFHIJFFDCEIIFDJJJJFFDABBIEJGFHJGJJJJJJBEIIJJJJJJJ8885+**+24....;8***,BA766777<>?@>JJGHJJJGHJID@?>J?ABBIFJJHJFEGDEHEJJIIGJJJJHHIHJJJJJJJIJJGJGJJJJHHHGJFCDDHIJJJJJJJJIJIGIICBGCJGGJJJJJFF0000($$$'(%%%'%%%)%###$%&%&'(('(%&%$%%&()))))*+(''$$&*&%&$(+,/211001;;?AGJHJJGHIGJFD?52++++63221/002=999//../084-()9;=<<79;8::<<;EDEEDA333278944451222GIFECI89JJJJIJIIEJGFJGJIHJJJ=<<JJHHJJIJIJGJJG@?@@GJJHJEIFFDJJC@@>?FJB@=?>90,++-)+''&121257AEFJDFJJDC@@A>???JJJJGJJIJIIJGJIHJGHHGJHAJEAJDFJJJFJGJHGJEDGJFJJ>====<==GEJDEGJJJEIJJIJGJIJJGJHJGJJJGJJHHJGJIIJHEJHIJEEJFGHEDCCCJGJEEJJIFIJJ??>>ECEGJIDE@@>CDBEJJJJHEGJJJJJHJJHCCBD>444877+'&&)&&$(*%%%$%&%%$#$%&')9ACCHFHFGJJG****HHIDGFHFFFJIJJJJDIHJJJJJJHJJJHJGJGGGIJHF<=>;=BCCDJHEFFIJJJJHEHJHJJJIJJIJJGJJFIID@989*-**+8FGFEJI<999@@ACFHEFFGJIJJJJJDFFE@@?@JJJJJHH@?<;<@GEJJEEBCHJJJJJJGHCCABIIHIEHJ5445C@6.'13BJJHJJJJ<<0//55567=7FGJHJJGHJC?)(()6652345411125((()***>;:::HEJJIIIJHEEJDJHJIJJHFEFDEHB('''72004691110-%,%%&%(,*&%%&&203326))))3==@8@@CBACEJGJJJJGEGBHGDJJFIJJJJIHJEJJHJIGJIJJJJJJJJJJJJJJJIJGJJJJIJJJHIJHIEJJJJHJGJJJIGDFJJGJJJJFDFGFEDEJGJJJDEJGHJJJJHJEJBAAAFIIIEDFCIJFGDECBBB:ADGEEEDIJJIJJJGCBAC@?DCAB++++EFDFGGJGJJJFFG<;;4444861.-,%%$%'%'.73446?B><82BDCGGEFGB@BD<IJJFJJJJGHJGJHHJIJFJJIJJGJIIJJFJFJIJIJJGJFGJJJHJJJIFFHDJJJJHIJJJJIJJD?>@DFCD:9987,*()*)%$%$$&&$$$#$$%'*%%&&&7>BEEFDGJJJJJHDEGJJGJIJJGIJHFEHJJJJGHGJHGJECCEGJJGJJJIJJJJGJJHJ85559;@A67;66<??IEJEGJHJJJGHJJIJGJGGJCDHJJJJJJHJJJJJJJIJJIJGHJH2222974-33:AABA@?00/=;:89<655970//-.23:9745777;AAAB,+++;=;:889+)((01109;?BFJJJJGFGED=<=>((('(();;??DC?B@:9B8<@((((=JGIJHHHD4444G:9551//1@A?@AB9887:::----IHIJJJJJJHJJJJJJIJJJA-,,++++-,,,6<+++***'(%%%%&&&&&99:>CA@BCEICBJHDFFJI9882,+%$%%'''&)*'&%&)&+0--.-8---<>89....<<=@@A?GF@AECIGJFF@1155<<=GHJFFFFJB@?@ACFDEEDEEE;;;:>:;1117DFDFE?6/+*'.-+-++-13((<<?FFGGJGJHC;)(*)1133<=CFGJ99977;;,,,+656<=FCEDFJHCBGE@A;5))))*+-86677FJGHI@IJIJJGFDEEFDFJIJJJDDJHJJDIFHJJA@@@;400244))))9<565***2&79951,+((()23::@>>>@64444<;8866AJJJHHIJJHFIJJJJIE5556BB5777HHFJGJIFGGJGHJJFJJJIJBEHJJFJFJJJJGJJJHJIGJJJJJGEDD><==DBB<99:<FIHHJIJJHJIIIJIJHJFIJ@B>@==<4554888>0-*6::@?=>EC@GFDCEJIJGIJHHFBDDFF6667@@ACBCBACB@GHIGJJIJJIIJIDCCDC@=//9?:'''';@==?278@EJJJJJJJJJA@A?A,,,-335===?C=<8866?EFJIJJHHJJJIJJJJJJA32226@>A?@@@?.'';?>;<A@@@AEEFHIJHHEHJJJIJJDJGJEJIHJIJIFJHGIJFEGJJJJHJAD50'
@Glass_T7V_9_D3_12_6_5
CGATAGTCTCTCTGAAAATCGACTGGATCATAGAGCGTTACCAGCTGCCTCAAAGTTACCAGCGTATGCCTGACTTCCGCCGCCGCTTCCTGCAGGTCTGTGTTAATGAGATCAACAGCAGAACTCCAGATCGCCTATTTAGTACGTTGAGAAAAAGAAAGGCCGCCGGACAGGACTTCATATCGTATTTTCCTTCCGCGATATCACTTCCATGACGACGGATAGTCTGAGGGTTATCTGTCACAGATTTGAGGGTGGTTCGTCACATTTGTTCTGACCTACTGAGGGTAATTTGTCACAGTTTTGCTGTTTCCTTCAGCCTGCATGGATTTTCTCATACTTTTGAACTGTAATTTTTAAGGAAGCCAAATTTGAGGGCAGTTTGTCACAGTTGATTTATTTTGCCTTCGTGCTGATGTGACTTGATATCGGGGGTTAGTTCGTCATCATTGATGAGGGTTGATTATCACAGTTTATTACTCTGAATTGGCTATCCGCGTGTGTACCTCTACCTGGAGTTTTTCCCCACGGTGGATATTTCTTCTTGCGCTGAGCGTAAGAGCTATCTGACAGAACAGTTCTTCTTTGCTTCCTCGCCAGTTCGCTCGCTATGCTCGGTTACACGGCTGCGGCGAGCGCTAGTGATAATAAGTGACTGAGGTATGTGCTCTTCTTATCTCCTTTTGTAGTGTTGCTCTTATTTTAAACAACTTTGCGGTTTTTTGAATCATTTTGCGATTTTGTTGTTGCTTTGCAGTAAATTGCAAGATTTAATAAAAAAACGCAAAGCAATGATTAAAGGATGTTCAGAATGAAACTCATGGAAACACTTAACCAGTGCATAAACGCTGGTCATGAAATGACGAAGGCTATCGCCATTACAGTTTAATGATGACGGCCCGGAAGCGAAAATAACCGGCGCTGGAATAGGTGAAGCAGCGGATTTCATCATCTCTCAGGCTATCAGAGATGCCGAGAAAGCAGGGCGACTACCGCACCCGGATATGGAAATTCGAGGACGGGTTCACAGAACGTGTTGGTTATACAATTGAACAAATTAATCATATGCGTGATGTGTTTGGTACGCAATTGCCGTATTGCTGAAGACGTATTTCCACCGGTGATCGGGGTTGCTGCCCATAAAGGTGGCGTTTACAAAACCTCAGTTTCTGTTCATCTTGCTCAGGATCTGGCTCTGAAGGGGCTACGTGTTTTGCTCGTGGAAGGTAACGACCCCAGGGGACAAAGCCTCAATGTATCACGGATGGGTACCAGATCTTCATATTCATGCAGAAGACACTCTCCTGCCTTTCTATCTTGGGGAAAAGGACGATGTCACTTATGCAATAAAGCCCACTTGCTGGCCGGGGCTTGACATTATTCCTTCCTGTCTGGCTCTGCACCGTATTGAAACTGAGTTAATGGGCAAATTTGATGAAGGTAAACTGCCAGCCGATCCACACCTGATGCTCCGACTGGCCATTGAAACTGTTGCTCATGACTATGATGTCATAGTTATTGACAGCGCGCCTAACCTGGGTATCGGCACGATTAATGTCGTATGTGCTGCTGATGTGCTGATTACCACGCCTGCTGAGTTGTTTGACTACACCTCCGCACTGCAGTTTTTCGATATGCTTCGTGATCTGCTCAAGAAACGTTGATCTTTTGAAAAAGGTTTCGAGCCTGATGTACGTATTTTGCTTACCAAATACAGCAATAGTAATGGCTCTCAGTCCCCATAGAAGTGAGGAGCAAATTCAGGAGATTCCTGGGGAAGCATGGTTCTAAAAAATGTTGTACGTGAAACGGATGAAGTTGGTAAAGGTCAGATCCGGATGAGAACTGTTTTTGAACAGGCCATTGATCAACGCTCTTGGACTCATACCTGGAGAAATGCTTTTATCTGGGAACCTGTCTGCAATGAAATTTTCGATCGTCTGATTAAACCACCGCTGGGAGATTAGATAATGAAGCGTGCGCCTGTTTATTGCAAAACATACGCTCAATACTCAACCGGTTGAAGATACTTCGTTATCGACACCAGCTGCCCCGATGGTGGATTCGTTAATTGCGCGCGTAGGAGTAATGGCTCGCGGTAATGCCATTACTTTGCCTGTATGTGGTCGGGATGTGAAGTTTACTCTTGAAGTGCTCCGGGGTGATAGTGTTGAGAAGACCTCTCGGGTATGGTCAGGTAATGAACGTGACCAGGAGCTGCTTACTGAGGACGCACTGGATGATCTCATCCCTTCTTTTCTACTGACTGGTCAACAGACACCGGCGTTCGGTCAAAGATATCTGGTGTCATAGAAATTGCCGATGGAGTCGCCGTCGTAAAGCTGTATCACTTACCGAAAGTGATTATCGTGTTCTGGTTGGCGAGCTGGATGATGAGCAGATGGCTGCATTATCCAGATTGGGTAACGGTACTCGCCCAACAAGTGCTTATGAACGTGGTCAGCGTTATGCAAGCCGATTGCAGAATGAATTTGCTGGAAATATTTCTGCGCTGGCTGATGCGGAAAATATTTCACGTAAGATTATTACCCGCTGTATCAACACCGCCAAATTGCCTAAATCAGTTGTTGCTCTTTTTCTCACCCCGGTGAACTATTCCCGGTCAGGTGATGCACTTCAAAAAGCCTTTACAGATAAAGAAGATCTCTTAAGCAGCAGGCATCTAACCTTCATGAGCAAAAAAGCTGGGGTGATATTTGAAGCTGAAGAAGTTATCACTCTTTTAACTTCTGTGCTTAAAACGTGGTGTTGCATCAAGAACTAGTTTAAGCTCACGACATCAGTTTGCTCCTGGAGCGACAGTATTGTATAAGGGCGATAAAATGGTGCTTAACCTGGACAGGTCCCGTGTTGCCAACTGAGTGTATAGAGAAAATTGAGGCCATTCTTAAGGAACTTGAAAAGCCAGCACCCTGATGCGACCACGTTTTAGTCTACGTTTCTGTCTTTACTTAATGTCCTTTGTTACAGGCCGGAAAAAGCATAACTGGCCTGAATATTACTGCCTTGTCGGACCACTGTTCCACTTGTATCGTCGGTCTGATAATCCAACTGGGACCACGGTCCCACTCGTATCGTCGGTCTGATTATTAGTCTGGGACCACGGTCCCACTCGTATCGTCGGTCTGATAATCAGACTGGGACCACGGTCCCACTCGTATCGTCGGTCTGATTATTAGTCTGGGACCATGGTCCCACTCGTATCGTCGGTCTGATTATTAGTCTGGGACCACGGTCCCACTGGTGTCGTCGGTCTGATTATTAGTCTGGAACCACGGTCCCACTCGTATCGTCAGTATAATTATTAGTCTGGGACCACGGTCCCACTCGTATCGTCGGTCTGATTATTACATCTGGGACCACGATCCCACTCGTGTTGTCGGTCTGATTATCGGTCTGGGACCGCGGTTGCCACTTGTATTGTCGATCCAGACTATCAGCGTGAGACTACGATTCCATCAACGATCTGCAAGGGCAGATCTTCCGACATGTGACCGGCTAGCGTCAGTTTCACCTGTTTTACGTAAAAACCCGCTTCGGCGGGTTTTTATTTTGGTCATCGAGTGATTACAAAGCTTCCCATGGTGCCACCTGACATCTTAGAACCATTATTATCATGACATTAACCTATAAAAATAGGCGTATCACGAGGCAGAATTTCAGATAAAATCCTTAGCTTTCGCTAAGGATGATTTCTGGAATTCGCGGCCGCTTCTAGAGTTATGACAACTTGACGGCTACATCATTCACTTTTTCTTCACAACCGGCACGGAACTCGCTCGGGCTGGCCCCGGTGCATTTTTTAAATACCCGCGAGAAATCAGTCATGCGTCAAAACCAACATTGCGACCGACGGTGGCGATAGGCATCCGGGTGGTGCTCAAAAGCAGCTTCGCCTGGCTGATACGTTGGTCCTCGCGCCAGCTTAAGACGCTAATCCCTAACTGCTGGCGGAAAAGATGTGACAGACGCGACGGCGACAAGCAAACATGCTGTAACGCTGGCGATATTCAAAATTGCTGTCTGCCAGGTGATCGCTGATGTACTATGACAAGCCTCGCGTACCCGATTATCCATCGGTGGATGGACGACTCGTTAATCGCTTCCATGCGCCGCAGTAACGATTGCTCAAGCAGATTTATCGCCAGCGGCTTCCGGATCAGCGCCCTTCCCCTTGCCCGGCGTTAATGATTTGCCCAAACAGGTCGCTGAAATGCGGCTGGTGCGCTTCATCCGGGCGAAAGAACCCCGTATTGGCAAATATTGACGGCCAGTTAAGCCATTCATGCCAGTAGGCACGCGGACGAAAGTAAAACCCATTGGTGATACCGTTGCGCAGGCCTCCGGATGACGACCGTAGTGATGAATCTCTCCTGGCGGGAACAGCAGAAAATATCACCCGGTCGGCAAACAAATTCTGGTCCCTAAATTTCACCACCCCCTGACCGCGAATGGTGAGATTGAGAATATAACCTTTCATTCCCAGCGGTCGGTCGATAAAAAAATCGAGATAACCGTTGGCCTCAATCGGCGTTAAACCCGCCACCAGATGGGCATTAAACAGTATCCCGGCAGCAGGGGATCATTTTGCGCTTCAGCCATACTTTTCATACTCCCGCCATTCGAGAAGAAACCAATTGTCCATATTGCATCAGTTTAATCACTGCGTTCTTTACTGGCTTCTCTCGCTAACCAAACCGGTAACCCGCTTATTAAAAGCATTCTGTAACGGAGCAGAAACCAAGCCGATGACAAAAACGCGTAACAAAAGTGTTGTGGTAAGGCAGAAAACCCCACATTGATTATTTGCACGGCGTCACACTTTGCTATGCCATAGCATTTTTATCCATAAGATTAGCGGATCCTGCCTGACGCTTTTTTATCGCAACTCTCTACTGTTTCTCCATACCGACTTTGGGCTAGCTACTAGAGAACTTTTCGGATCAAGCTATGAAGGACGCAAAGAGGGAACTAAACACTTTACTGGAGAAATGCTGGATGGGTCAAGATCAGCGATGAAGCCAACACTTGGTTCCGGGCCGTTTGCGCTTCCCCTGAGTGCCACCTTTGGCTTCCAGGAAATCGCATACGCAGATCTGGTGCCGCTTGGCAGGGTCAAGTGACGCGTGGTATTGCACAAAACTCACTCCTGAAGGCTATGCGGTCGAGTCCGAATCCCACCCAGGCTCAGTGCAAATTTATCCTGTGGCTGCACTTGAACGTGTGGCCTAATAACTCGGTACCAAATTCCAGAAAGAACCTGCCGAAAGGGGGGCCTTTTTTGGTTTTTCGTGCACATCCACCTGTGCGGACCTAGATTTACCAAATTCCAGAAAAGAGACGCTTTCGAGCGTCTTTTTTCGTTTTGGTCCATGAGTGGCGCGCTTAGTTCCTCGTTTTCTCTCGTTGGAAGAAGAAACGAGAAACTAAATACTAGAGTCACACAGGACTACTAGATGATGCAAACCGTTTTAGCGAAAATCGTCGCAGACAAGGCGATTTGGGTAGAAGCCCGCAAACAGCAGCAACCGCTGGCCAGTTTTCAGAATGAGGTTCAGCCGAGCACGCGACATTTTTATGATGCGCTACAGGGTGCGCGCACGGCGTTTATTCTGAGAATGTCAAGAAAGCGTCGCCGTCAAAAGGCGTGATCCGTGATGATTTCGATCCAGCACGCATTGCCGCCATTTATAAACATTACGCTTCGGGCAATTTCGGTGCTGACTGATGAGAAATATTTTCAGGGAGCTTTAATTTCCTCCCCATCGTCAGCCAAATCGCCCCGCAGCCGATTTTATGTAAAGACTTCATTATCGACCCTTGCCGGAATTCTATCTGGCGCGCTATTACCAGGCCGATGCCTGCTTATTAATGCTTTCAGTACTGGATGACGACCAATATCGCCAGCTTGCCGCCGTCGCTCACGGTCTGGAGATGGGGGTGCTGACCGAAGTCAGTAATGAAGAGGAACAGGAGCGCGCCATTGCATTGGGAGCAAAGGTCGTTGGCATCAACAACCGCGATCTGCGTGATTTGTGAATTGATCTCAACCGTACCCGCGAGCTTGCGCCGAAACTGGGGCACAACGTGACGGTAATCAGCGAATCCGGCATCAATACTTACGCTCAGGTGCGCGAGTTAAGCCACTTCGCTAACGGTTTTCTCGATGGTTCGGCGTTGATGGCCCATGACGATTTGCACGCCGCCGTGCGCCGGGTGTTGCTGGGTGAGAATAAAGTATGTGGCCTGACGCGTGGGCAAGATGCTAAAGCAGCTTATGACGCGGGCGCGATTTACGGTGGGTTGATTTTTGTTGCGACATCACCGCGTTGCGTCAACGTTGAACAGGCGCAGGAAGTGATGGCTGCGGCACCGTTGCAGTATGTTGGCGTGTTCCGCGATCACGATATTGCCGATGAGGTGGACAAAGCTAAGGTGTTATCGCTGGCGGCAGTGCGACTGCATGGTAATGAAGAACAGCTTCTATATCGATACGCTGCGTGAAGCTCTGCCAGCACATGTTGCCATCTGGAAAGCATTAAGCGTCGGTGAAACCCTGCCCGGCCCGCGAGCTTCAGCACGCGTTGAATAATATCTTTTAGACAACGGCCAGGGTGAAGCGGGCAACGTTTTGACTGGTCACTATTAAATGGTAAATAGCTGGCAACGTTCTGCTGGCGGGGGGCTTAGGCGCAGATAACTGCGTGGAAGCGGCACAAACCGGCTGCGCCGGACTTTGATTCTAATTCTGCTGTAGAGTCGCAACCGGGCATCAAAGACGCACGTCTTTTGGCCTCGGTTTTCCAGACGCTGCGCGCGTATTAATAACTCGGTACCAAAGACGAACAATAAGACGCTGAAAAGCGTCTTTTTTGGTTTGGTATTTGAAAGTTAGGGGATAGTCCAATTATTGAAGGCCTCCCTAACGGGGGGCCTTTTTTTGTTTCTGGTCTCCCTACTAGTAGCGGCCGCTGCAGTCCGGCAAAAAAGGGCAAGGTGTCACCACCCTGCCCTTTTCTTTAAAACCGAAAAGATTTCGCGTTATGCAGGCTTCCTCGCTCACTGACTCGCTGCGCTCGGTCGTTGGGCTGCGGCGAGCGGTATCAGCTCACTCAAAGGGTCTTACGCCCCGCCCTGCCACTCATCGCAGTACTGTTGTAATTCATTAAGCATTCTGCCGACATGGAAGCCATCACAAACGGCATGATGAACCTGAATCGCCAGCGGCATCAGCACCTTGTCGCCTTGCGTATAATATGTTCCATGGTGAAAACGGGGGCGAAGAAGTTGTCCATATTGGCCACGTTTAAATCAAAACTGGTGAAACTAGCAGATGGCTTCAGAGACGAAAAACATATTCTCAATAAACCCTTTAGGGAAATAGGCCAGGTTTTCACCGTAACACGCCACATATTGCGGAAGTATATATGTCCAAGACTGCCGGAAATCGTCGTGGTATTCACTCCAGAGCGATGAAAACGTTTCAGTTTGCTCATGGAAAACGGTGTAACAAGGGTGAACACTATCCCATATCACCAGCTCACCGTCTTTCATTGCCATACGAAATTCCGGATGAGCATTCATCAGGCGGGCAAGAATGTGAATAAAGGCCGGATAAAACTTGTGCTTATTTTTCTTACGGTCTTTAAAAAGGCAGCTAATATCCAGCTGAACGGTCTGGTTATAGGTACATTGAGCAACTGACTGAAATGCCTCAAAATGTTCTTTACGATGCCATTGGGATATATAGACGGTGGTATATCCAGTGATTTTTTTCTCCATTTTAGCTTCCTGGCTTCCTGAAAATCTCGATAACTCAAAAAATACGCCCGGTCGTGATCTTCTTTGGTTTATCGGTGAAAGTTGGAACCTCTTACGTGCCGATCAACGTCTCATTTTCGCCAAAAGTTGGCCCAGGGCTTCCCGGTATCAACAGGGACGCCAGGATTTATTCTGCGAAGTGATCTTCCGTCACAGGTATTTATTCACGATGGCTTCCATGGAGCGGCGTAACCGTCGCACAGGAAGGACAGAGAAAGCGCGGATCTGGGAAGTGACGGACAGAACGGTAGGGACCTGGATGGGGAGGCGGTTGCCGCCGCTGCTGCTGACGGTGTGACGTTCTCTGTTCCGGTCACACCACATACGTTCCGCCATTCCTATGCGATGCACATGCTGTATGCCGGTATACCGCTGAAAGTTCTGCAAAGCCTGATGGGACATAAGTCCATCAGTTCAACGGAAGTCTACACGAAGGTTTTTGCGCTGGATGTGGCTGCCCGGCACCGGGTGCAGTTTGCGATGCCGGAGTCTGATGCGGTTGCGATGCTGAAACAATTATCCTGAGAATAAATGCCTTGGCCTTTATATGGAAATGTGGAACTGAGTGGATATGCTGCTTTTGTCTGTTAAACAGAGAAGCTGGCTGTTATACCACTGAGAAGCGAACAAAACAGTCGGGAAAATCTCCCATTATCGTAATCCGCATTATTAATCTAAGGACCTGTGTAGCGTTTATCAGAAATCACATGCTCATCATGCCTGCAAGCGGTAACGAAAACGATTTGAATATGCCTTCAGGAACAATAGAAATCTTCGTGCGGTGTCGGTTGGGGGCTGTCGAGTTTGGGTTATCTGAGCGATGGACAGAACAACCTAATGAACACAGAACCATGGTGTGGTCTGTCCTTTTACAGCCAGTAGTGCTCGCCGCAGATGAGCCGGACGGCGAAGACCCTCGGCTGGTTGCCCTCGCCGCTGGGCTGGCGGCCGTCTATGGCCCTGCAAACGCGCCAGAAACGCCGTCGAAGCCGTGTGCAGACACCGCGGCCGGCCGCCGGCGTTGTGGATACCTCGCGGAAAACTTGGCCCTCACTGACAGATGAGGGGCGGACATTGACTCGAGGGGCCGACTCACCCGGCGCGGCGTTGACAGATGAGGGGCAGGCTCGATTTCGGCCGGCGACGTGGAGCTGGCCAGCCTCGCAAATCAGCAAAAACGCCTGATTTTACGCGAGTTTCCCACAGATGATGTGGACAAGCCTGGGGATAAGTGCCCTGCGGTATTGACACTTGTAAAGCATTCGACAGATGAGGGGCGCGATCCTTGACACTTGAGGGGCAGAGTGCTGACAGATGAGGGGCGCACCTATTGACATTTGAGGGGCTGTCCACAGGCAGAAAATCCAGCATTTGCAAGGGTTTCCGCCCGTTTTTCGGCCACCGCTAACCTGTCTTTTAACCTGCTTTTAAACCAATATTTATAAACCTTGTTTTTAACCAGGGCTGCGCCCTGTGCGCGTGACCGCGCACGCCGAAGGGGGATGCTTTCCCTTCTCGAACCCTCCCGGTCGAGTGAGCGAGGAAGCACAGGGAACAGCACTTATATATTCTGCTTACACACGATGCCTGAAAAAACTTCCCTTGGGGTTATCCACTTATCCACGGGGATATTTTTATAATTATTTTTTTTATAGTTTTTACAAATCTTCTTTTTTAGAGCGCCTTGTAGGCCTTTTATCCAGTGCTGGTTCTAGAGAAGGTGTTGTGACAAACTGCCCTTTCAGTGTGACAAATCACCCTCAAATGACAGTCCTGTCTGACAGATTCCCCTAACCCTGTGACAAATTGCCCTCAGAAAGAAGCTCTTTTACCACAAAGTTATCCCTGCTTATTGACTCTTTTTTATTTAGTGTGACAATCTAAAAACTTGTCACACTTCACATGGATCTGTCATGGCGGAAACAGCGGTTATGATCACAAGAAACGTAAAAATAGCCCGCGAATCGTCCAGTCAAACGACCTCACTGAGGCGGCATATAGTCTCTCCCGGGATCAAAAACGTATGCTGTATCTGTTCGTTGACCAGATCAGAAAATCTGATGACAGCACCTACAGGAACGTGACAGATATATGCAGATCCATGTTGCTAAATATGCTGAAATATCGGATTGACCTCTGCGGAAGCCAGTAAGGATATACGGCAGGCATTGAAGAGTTTCGCGGGGAAGGAAGTCATTTATCGCCCTGAAGAGGATGCCGGCGATGAAAAAGGCTATGAATCTTTTCCTTGGTTTATCAAACGTGCGCACAGTCCATCCAGAGGGCTTTACAGTGTACATATCAACCCATATCTCATTCCCTTCTTTATCGGGTTACAGAACCGGTTTACGCAGTTTCGGCTTAGTGAAACAAAAGAAATCACCAATCCGTATGCCATGCGTTTATACGAATCCCTGTGTCGTTATCATTTCGTTCAGTTGTGCAGCCAACCCGGTATTTAACCACCCCTTGCGCAGGGAAAGTACCTCTGATGTTTTCGCATTTATCGTGAAACGCTTTCGCGTTTTTCGTGCGCCGCTTTCAATCCGGCTTACGATACTGACACAGGGATTCGTTGTTTTAAACGCATGGCATACGGATTGGTGATTTCTTTTGTTTCACTAAGCCGAAACTGCGTAAACCGGTTCTGTAACCCGATAAAGAAGGGAATGAGATATGGGTTGATATGTACACTGTAAAGCCCTCTGGATGGACTGTGCGCACGTTCGATAAACCAAGGAAAAGATTCATAGCCTTTTTCATCGCCGGCATCCTCTTCAGGGCGATAAAAAACCACTTCCTTCCCGCGAAACTCTTCAATGCCTGCCGTATATCCTTACTGGCTTCCGCAGAGGTCAATCCGAATATTTCAGCATATTTAGCAACATGGATCTCGCAGATACCGTCATGTTCCTGTAGGTGTGCCATCAGATTTTCTGATCTGGTCAACGAACAGATACAGCATACGTTTTTAATCCGGAGAGACTATGTCCGCCTCAGTGAGATAATTAATGGGACAAATACGCCACTATATTACGTTTCTTGTGATTGATAACCGCTGTTTCCGCCATGACAGATCCATGTGAAGTGTGACAAGTTTCTAGATTGTCACACTAAATAAAAAAGAGTCAATAAGCAGGGATAACTTTGTGAAAAAACAGCTTCTTCTGAGGGCAATTTGTCACAGGGTTAAGGGCAATTTGTCACAGACAGGACTGTCATTTAAGGAGTTGATGTGCACACTGAAAGGGCAGTTTGTTAGCAACACCTTAGAACCAGCATGGATAAAGGCCTACAAGGCGCTCTAAAAAGAAATCTAAAAACTATAAAAAAAATAATTATAAAAATATCCCCGTGGATAAGTGGATAACCCCAAGGGAAGTTTTTTCAGGCATCGTGTGTAAGCAGAATATATAAGTGCTGTTCCCTGGTGCTTCCTCGCTCACTCGACCGGGAGGGTTCGAAGGGGGGCGCCCCCCTTCGGCGTGCGCGGTCACGCGCACAGGGCGCAGCCCTGGTTAAAAACAAGGTTTATAAATATTGGTTTAAAAGCAGGTTAAAAGACAGGTTAGCGGTGGCCGAAAAAACGGGCGGAAACCCTTGCAAATGCTGGATTTTCTGCCTGTGGACAGCCCCTCAAATGTAGATAGGTGCGCCCCTCATCTGTCAGCACTCTGCCCCTCAAGTGTCAAGGATCGCGCCCCTCATCTGTCAGTAGTCGCGCCCCTCAAGTGTCAATACCGCAGGGCACTTATCCCCAGGCTTGTCCACATCATCTGTGGGAAACTCGCGTAAAATCAGGCGTTTTCGCCGATTTGCGAGGCTGGCCACTCACGTCGCCGGCCGAAATCGAGCCTGCCCCTCATCTGTCAACGCCGCGCCGGGTGAGTCGGCCCCTCAAGTGTGACGTTCCACCCTCATCTGTCAGTGAGGGCCAAGTTCCGCGAGGTATCCACAACGCCGGCGGCCGGCCGCGGTGTCTCGCACACGGCTTCGACGGCGTTTCTGGCGCGTTTGCAGGGCCATAGACGGCCGCCAGCCCAGCGGCGAGGGCGACCAGCCGAGGGCTTCGCCCTGTCGCTCGACTGCAGCAGCACTACTGGCTGTAAAAGGACAGACCACATCATGGTTCTGTGTTCATTCCATTTGCCTGTGTCCATTGCTGACATAATCCGCTCCACTACGTAACACCGCACGAAGATTTCTATTGTTCCTGAAGGCATATTCAAATCATTTTCGTTACCACTTGCAGGCATCATGACAGAACACTACTTCCTATAAACGCTACACAGGCTCCTGAGATTAATAATGCGATCTCTACGATAATGGGAGATTTTGACTGTTTCGTTCGCTTCTATTTTAGTGGATAACAGCCAGCTTCTCTGTTTAACAGACAAAACAGCATATCCACTCAGTTCCACATTTCCATATAAAGGCCAAGGCATTTATTATCAGGATAATTGTTTCAGCATCGCAACCGCATCGACTTCCGGCATCGCAAACTGCACCGGTGCCGGGCAGCCACATCCAGCGCAAAAACCTTCGTGTAGACTCCGTTGAACTGATGGACTTATGTCCCATCAGCTGCAGAACTTTCAGCGGTATACCGGCATACAGCATGTGCATCGCATAGGAATGGCGGAACGTATGTGGTGTGAACAGAACAAGAGAACGTCACACCGTCAGCAGCAGCAGCAGCAACCGCCTGCCCCAATCCAGGTCCTGACCGTTCTGTCCGTCACTTCCCAAAATGCGCGCTTTCTCTGTCCTTCCTGTGCGACGGTTACGCCGCTCCATGAGCTTATCGCGAATAAATACCTGTGACGGAAGATCACGCTGAGAATAAATGATGCGCGTTGTGCCTGTTGATACCGGGAAACCCTGGGCCAACTTTGGCGAAAATGAGACGTTGATCGGCACGTAGAAGGTGCGACTTTTCACCATAATCAAAATAAATCACTACCGGGCGTATTTTTTGAGTTATCGAGATTTTCAGGAGCTAAGGAAGCTAAAATGGAGAAAAAAATCACTGGATATACCACCGTTGATATATCCCAATGGCATCGTAAAGAACATTTTGAGGCATTTAGTCAGTTGCTCAATGTACCTATAACCAGACCGTTCAGCTGGATATTACGGCCTTTTTAAAGACCGTAAAGAAAAATAAGCACAAGCTTTATCCGGCCTTTATTCACCGTCTTTACCGCCTGATGAATGCTCATCCGGAATTTCGTATGGCAATGAAAGACGGTGAGCTGGTGATATGGGATAGTGTTCACCCTTGTTACACCGTTTTCCATGAGCAAACTGAAACGTTTTCATCGCTCTGGAGTGAATACCACGACGATTTCCGGCAGTTTACACATATATTCGCAAGATGTGGCGTGTTTCGGTGAAAACCTGGCCTATTTCCCTAAAGGGTTTATTGAGAATATGTTTTTCGTCTCAGCCAATCCCTGGGTGAGTTTGGCGCAGCTTTGATTTAAACGTGGCCAATATGGACAACTTCTTCACCCCGTTTCACCATCGGCAATTTGTATTACGCAAGGCGACAAGGTGCTGATGCCGCTGGCGATTCAGGTTCATCATGCCGTTTGTGATGGCTTCCATGTCGGCAGAATGCTTAATGAATTACAACAGTACTGCGATGAGTGGCAGGGCGGGGCGTAAGACCCTTTGAGTGAGCTGATACCGCTAGCCACAGCCGAACGACCAGAGCGCAGCGAGTCAGTGAGCGAGAGGAAGCCTGCATAACGCGAAGTAATCTTTTCGGTTTTAAAGAAAAAGGGCAGGGTGGTGACACCTTGCCCTTTTTTGCCGGACTGCAGCGGCCGCTACTAGTAGGGAGACCAGAAACAAAAAAAGGCCCCCGATTAGGGAGGCCTTTGATAATTGGACTATCCCCTAAACTTCAAAGGACCGAAACGAAAAAAGACGCTTTTCAGCGTCTTATTGTACGTATTTCGTACCGAGTTATTAATATGCGCGCAGCGTCTGGAAAACCGAGGCCAAAAGACGTGCGTGCCAGTTCAACTCTGCCGCAGGAATTAAAATCAAGTCCGGCGCAGCCGGTTTGTGCCGCTTCCACGCAGTTATCTGCGCCTAAGCCCCCACCAGCAGAACGTTGCCAAGCGATTGACCATTTAATAGTGACCAGTCAAAACGTTGCCCGCTTTCTCCACCCTGGCCGTTCTAAAACATATTTATCAACGTGCTGAAACTCGCAGGGCGGGCAGGGTTTCACCGACGCTTAATGCTTTCCAGATGGCAACATGTGCTGGCAGAGCTTCACGCAGCGTATCGATATACAGCTGTTTTTACTGATTTACCATACAGTGCACTGCCGCCAGCGATAACACCTTTGGTTTGTCGCCACATCGGCAATATCATAAATTAGGAACACGCCAACATACTGCAACGGTGCCGCAGCCATCACTTCCTGCGCCTGTTCAACGTTGACGCAACGCGGTGATGTCGCAACAAAAATCAACCCACCGTAAATCGCGCCCGCGTCATAAGCTGCTTTAGCATCTTGCCCACGCGTCAGGCCACATACTTACTTTACTAAGCCAGCAACACCCGGCGCACGGCGGCGTGCAAATCGTCATGGGCCATCAACGCGAACCAATCAGAAAACCGTTAGCGAAGTGGCTTAACTCGCGCACCTGAGCGTAAGTTTTTCGTTGCCGGATTCGCTAAACCGTAGCGTTGTGCCCCAGTTTCGGCGCAAGCTGGCGGGTACGTTGAGATCAATCGACAAATCACGCAGATCGCGGTTGTTGATGCCAACGACCTTTGCTCCCAATGCAATGGCGCGCTCCTGTTCCTCTTCTATTACTGACTTCGGTCAGCACCCCCATCTCCAGACTGTGAGCGACGGCGGCAAGCTGGCGATATTGGTCGTCATCCAGTACTGAAAGCATTAATAAGCAGCAGTCGGCCTGGTGATCGCGCGCCAGATGATCTGGTAAGGGTCGATAATGAAGTCTTTACATAAAATCGGCTGCGGGGCGATTTGGCTGACGATGGGGAGGAAATTAAAGCTCCCTGAAAATATTTCTCATCAGTAGGCACCGGAAATTGCCGAAGCGTAATGTTTATAAATGGCGGCAATGCGTGCTGGATCGAAATCATCACGGATCACGCCTTTTGACGGCGACGCTTTCTTGCACTCCAGAATAAACGCCGTGCGCGCACCCTGTAGCGCGTCGTACAAATCTGCGCGTGCTCGGCTGAACCTCATTCTGAAAACTGGCCAGCGGTTGCTGCTGTTTGCGGGCTTCTACCCAAATCGCCTTGTCTGCGACGATTTTCGCTCAAAACGGTTTGCATCATCTCATAGTCCTGTGACTTTCTCGTCTTTAGTTTCTCGTTTCTTCTTCCAACGAGAGAAAACGAGGAACTAAGCGCGCCACTCGATCAACCAGAACGAAAAAAGACACTGGAAGGCGCCTCTTTCTGAAAAATCGTACCGAGGTCCGCACAGGTGGATGCGGACCAAAACGAAAAAAGGCCCCCCTTTCGGGAGGCCTCTTTTCTGGAATTTGGTACCGAGTTATTAGGCCACACGTTCAAGTGCAGCCACCAGATTAAGTTCACTGAGCCTGGGTGCGGATCGAACTGACCGCATAGCCTTCAGGAGTGAGTTGTGCGATACCAACCGACGACTTCGCCCCTGCCAAGCGGCACCAGATTTCTTGCGTACGCGATCCCCTAAGCCAAAGGTGGTACTCAGGGGAAGCGCAAACTGCCCTGCAACGGGAGCGTTGGCTTCATCGCTACTTTGACCCATCTAGTATTTCTCCTCTTTCTCTAGTAAAGTGTTTAGTTCCCTCTTTGCGTCCTTCATAGCTTGATCCGAAAAGTTCTCTAGTAGCTAGCCCAAAAAAACGGGTATGGAGAAACAGTAGAGAGTTGCGATAAAAAGCGTCAGGTAGGATCCGCTAATCTTATGGATAAAAATGCTATGGCATAGCAAAGTGTGACGCCGTGCAAATAATCAATGTGGACTTTTCTGCCGTGATTATAGACACTTTTGTTACGCGTTTTTGTCATGGCTTTGGTCCCGCTTTGTTACAGAATGCTTTTAATAAGCGGGGTTACCGGTTTGGTTAGCGAGAAGAGCCAGTAAAAGACGCAGTGACGGCAATGTCTGATGCAATATGGACAATTGGTTTCTTCTCTGAATGGCGGGAGTATGAAAAGTATGGCTGAAGCGCAAAATGATCCCCTGCTGCCGGGATACTCGTTTAATGCCCATCTGGTGGCGGGTTTAACGCCAATTGAGGCCAACGGTTATCTCGATTTTTGTCCTCGACCGACCGCTGGGAATGAAAGGTTATATTCTCAATCTCACCATTCGCGGTCAGGGGGTGGTGAAAAATCAGGGACGAGAATTTGTTTGCCGACCGGGTGATATTTTGCTGTTCCCGCCAGGAGAGATTCATCACTACGGTCGTCATCCGGAGGCTCGCGAATGGTATCACCAGTGGGTTTACTTTCGTCCGCGCGCCTACTGGCGTGAATGGCTTAACTGGCCGTCAATATTTGCCAATACGGGGTTCTTTCGCCCGGATGAAGCGCCCGCCGCCGCATTTCAGCGACCTGTTTGGGCGAATCATTAACGCCGGGCAAGGGGAAGGGCGCTATTCGGAGCTGCTGGCGATAAATCTGCTTGAGCAATTGTTACTGCGGCGCATGGAAGCGATTAACGAGTCGCCAGCTGAGTCCACAATGGATAATCGGGTACGCGAGGCTTGTCAGTACATTCGCGATCACCTGGCAGACAGCAATTTTGATATCGCCAGCGTCGCACAGCATGTTTGCTTGTCGCCGTCGCGTCTGTCACATCTTTTCCGCCAGCAGTTGCGGGATTAGCGTCTTAAGCCGCGCGAGGACCAACGTATCAGCCAGGCGAAGCTGCTTTGAGCACCACCCGGATGCCTATCGCCACCGTCGGTCGCAATGTTGGTTTTGACGATCAACTCTATTTCTCCGGGTATTTAAAAAATGCACCGGGGCCAGCCCGAGCGTTCCGTGCCGGTTGTGAAGAAAAAGTGAATGATGTAGCCGTCAAGTTGTCATAACTCTAGAAGCGGCCGCGAATTCCAGAAATCATCCTTAGCGAAAGCTAAGGATTTTTTTATCTGAAATTCTGCCTCAGTGATACGCCTATTTTTATAGGTTAATGTCATGATAATAATGGTTTCTTAGACGTCAGGTGGCACCATGGAAGCTTTGTAATCACTCGATGACCAAAAGTAAAAACCCGCCGAAGCGGGTTTTTACGTAAAACAGGTGAAACTGACGCTAGCCGGTCACATGTCAATACTTGCCCTTGACAGGCATTGATGGAATCGTAGTCTCACGCTGATAGTCTGATGGACATCAAGTGGGACCATGGTCCCAGACCGATAATCAGACCGACAACACAGTCGGGATGGTGACCCGGACTAATCAGACCGACGATACGAGTGGGACCGTGGCCCCAGACTAATAATCAGACCGACGATACGAGTGGGACCGTAGGTTCCAGACTAATAATCAGACCGACGATACGAGTGGGACCGTGGTCCCAGACTAATAATCAGACCGACGATACGAGTGGGACCATGGTCCCGGACTTTTAATAATCAGACCGACGATACATCGGTACATGGTGCCAGTATCATATCAGACCGAACAACGAGTGGGACGGTGACTACAAGCTAATAATCAGACCGACGATACGAGTGGGACCGTGGTCCCAGTCTGATTATCGGACCGAACGATACAAGTGGAACAGTGGGCCCAGAGAGAATATTCAGGCCAGTTATGCTTTCTGGCCTGTAACAAAGGACATTAAGTAAAGACAGATAAACGTAGACTAAAACGTGGTCGCGTCAGGGGTGTCGCTTTCAAGTTCCTTAAGAATGGCCTCAATTTTCTCTATACACTCAGTTGGAACACGGGACCTGTCCAGGTTAAGCACCATTTTATCACGCCCTTATACAATTCTGTCGCTCCAGGAGCAAACTGATGTCGTGAGCTTAAACTAGTTCTTGATGCAGATGACGTTTTAAGCACAGAAGTTAAAAGAGTGATAACTTCTTCAGCTTCAAATATCACCCCAGCTTTTTTCTGCTCATGAAGGTTAGATGCCTGCTGCTTAAGTAATTCCTCTTTATCTGTAAAGGCTTTTTGAAGTGCATCACCTGACCGGGCAGAATAGTTCACCGGGGTGAGAAAAAAGAGCAACAACTGATTTAGGCAATTTGGCGGTGTTGATACAGCGGGTAATAATCTTACGTGAAATATTTTTCCGCATCAGCCAGCGCAGAAATATTTCCAGCAAATTCATTCTGCAATCGGCTTGCATAACGCTGACCACGTTCATAAGCACTTGTTGGGCGATGATCGTTACCAGATCTGGATAATGCAGCCATCTGCTCATCATCCAGCTGGCCAACCAGAACACGATAATCACTTTCGGTAAGTGCAGCAGCTTTACGACGGCGACTCCCATCGGCAATTTCTATGACACCAGATACTCTTCGACCGAACGCCGGTGTCTGTTGACCAGTCAGTAGAAAAGAAGGGATGCGGAATCATCCAGTGCGTCCTCAGTAAGCAGCTCCTGGTAGCATTTAGTTCCTGACCATACCCGAGAAGGTGTTCTAGACACTATCACCCCGGAGCGCTAAAGGTAAACTTCACATCCCGACAGAGCATATACAGGCAAAGTAATGGCATTACCGCGAGCCATTACTCCTACGCGCGCAATTAACAAATCCACCATCGGGGCAGCTGGTGTCGATAACGAAGTATCTTCAACCGGTTGAGTATTGAGCGTATGTTTTGGAATAACAGGCGCACGCTTCATTATCTAATCTCCCAGCGTGGTTTAATCAGACGATCGAAAATTTCATTGCAGACAGGTTCCCAGATCCAAAGAGCATTTCTCCAGGCACCAGTTGAAGAGCGTTGATCAATGGCCTGTTCAAAAACAGTTCTCATCCGGATCTGACCTTTACCAACTTCATCCGTTTCACGTACAACATTTTTTAAACCATGCTTCCCCAGGCATCCCGAATTTGCTCCTCCATCCACGGGAGCTAGAAGCCATTACTATTGCTGTATTGGTAAGCAAAATACGTACATCAGGCTCGAACCCTTTAAAATGAACGTTCTTGAGCAGATCACGAAGCATATCGAAAAACTGCAGTGCGGAGGTGTAGTCAAACAACTCAGCAGGCGTGGGAACAATCAGCACATCAGCAGCACATACGACATTAATCGTGCCGATACCCAGGTTAGGCGCGCTGTCAATAACTATGACATCATAGTCATGAGCAACAGTTTCAATGGCCAGTCGGAGCATCCGGTGTGGATCAGTGGGCAGTTTACCTTCATCAAATTTGCCCATTAACTCAGTTTCAATACGGTGCAGAGCCAGACAGGAAGGAATAATGTCAAGCCCGGCCGGCAGATTGGGCTTTGTCGTAAGTGACATCGTCCTTTTCCCAAGATAAAAAGGCAGGAGAGTGTCTTCTGCATGAATATGAAGATCAATTCTTCCATTCCGTATACATTGAGGCTGTTCCCTGGGGGTCGTTACCTTCCACAAAACACGTAGCCCCTTCAGAGCCAGATCCTCAAGATAAAACAGAAACTGAGGTTTTGTAAACGCCACCTTTATCGGGCGGCAACCCCGATCACCGGTGGAAATACGTCTTCAGCACGTCGCAATCGCGTACCAAACACATCACGCATATGATTAATTTGTTCGAATTGTATAACCAACACATTCAACCATTACTGGATGATTATCCGGGTGCGGTAGTCGCCCTGCTTTCTCGGCATCTCTGATAGCCTGAGAAGAAACCCCAACTAAATCCGCTGCTTCACCTTCTCCAGCGCCGGGTTATTTTCCTCGCTTCCGGGCTGTCATTATTAAACTGTGCGATGGGGATGAGCCTTCGTCATTTCATGACCAGCGTTTATGCACTGGTTAAGTGTTTCCATGAGTTTCATTCTGAACATCCTTTAATCATTGCTTTGCGTTTTTTTATTAAATCTTGCAATTTACTGCAAAGCAACAACGAAATCGCAAAGTCATCAAAAAACCGCAAAGTTGTTTAAAATAAGAGCAACACTACAAAAGGAGATAAGAAGAGCACATACCTCAGTCACTTATTATCACTAGCGCTCGCCGCAGCCGTGTAACCGAGCATAGCGAGCGAACTGGCGAGGAAGCAAAGAAGAAGCTGTGCTGGATGGCTTTACGCTCAGCGCAAGAAGAAATATCCACCGTGGGAAAAACTCCAGGTAGAGGTACACACGCGGATAGCCAATTCAGAGTAATAAACTGTGATAATCAACCCTCATCAATGATGACGAACTAACCCCCGATATCAAGTCACATGACGAAGGGAAAGAGAAGGAAATCAACTGTGACAAACTGCCCTCAAATTTGGCTTCCTTAAAAATTTAAGATTCAAAGAGTGTCGAAAATCCATGCAGGCTGAAGGAAACAGCAAAACTTTGACGAATTTACCTCCAGTAGGTCACAACAAATGTGACGAACCACCCTCAAATCTGTGACAGATAACCCTCAGACTATCCTGTCGTCATGGAAGTGATATCGCGGAAGGAAAATACGATATGAGTCGTCTGGCGGCCTTTCTTTCTCAATGTGAGGCGCATTGGAGTTCTGCTGTTGATCTCATTAACACAGACCTGCAGGAAGCGGCGGCGGAAGTCAGGCATACGCTGGTAATTTTGAGGCAGCTGGTAACGCTCTATGATCCAGTCGATTTTCAGAAAGAGTA
+
+&&&&$$$'&&++//====.,,,-)**/<AC97789@?>77756<::6-*&%&'5555<?>CJJJJGFGJGIJEJJJJJJJHFI@@@@CJE8867;:::==@--,,11,,,,,@@@CDJ?==?88421.&&'&&()/--*%%&&&'&'&'''*.2247:CGHJHACB;A9>:99:;A968?BFBBDHIEJIHE9HAJBHHJHJJJFEGIJJJJHEJB?9///57667678BA?@A773321-+,3<<>=??CCGJJIDDC>>=54445><9>CACHIJJJFDFFIJJJJHJIJJJIJHJIJJHJJJJIFJJJJJAJBBDAEEJB>=411'')**.,/1265;GJJJIJHJJGH;FFHJGEDDDJFAAAC@DEH643489EDEGJHCCBFHJEG@7540'&%%(&&%&*%%%&(&$$$$('(((((<CFGEGHEFFHJBBBGA@AAGJGJJGHJG@=>>BCJCBBDJJIJJJJJFIIJIJJJJJJJJJJIJHIGJJJHJEGJJJJHGJGJJJJJGJJCC@=>:163555;<=JGC@BDDEGDJFEEJFHHJJGFDGDDC@@C@AEDIDCBEEB@ACJHJJJJJHCBDFCDJFHJDEFFHGJJHJFGEJIJJJIHIHJJFJJGJJJHHJJJIJJJJJIHJGJC777GJHJIJJFGJJJJI?>>?JJJJJJJGJGEEJ9JJJJHJFJJJHBAABEJHEJ??:55@BJJJJHFDEHGJJFJFJJJHJG00/.///0134689:6666GJJFJIJFJJJJJJJJJHJJJJJJJJJIJJFJ?HJGEFCB=>1112A66655666;<CIGJJFEAAFDJJJJJJJJFJGGJIJJJHE?2.1=JJJJJFJHGJHJIIJJFJIJJ>8?@@10/,,.8444:9/---('&$'%$&'-+-8:<=751))),6:713442259;=866/).../.,(%&&&%%&+)()*)*2451120$$$#$$$%%%&''14=BCFJJGIDJJJF><=>GFEJJJJGFFDCDDBC?C====>JHHJEF@=11122)()--**,--.'&&%&&&%28>8888DGFFFJCDCDJJFF??@?JJJJJJJJIGHIDIFJIJJDBC7777?76((()-+'%$%%&&'++.05;==A;;;=BE>>3/02,,,++++F@?=<>:12-)89;HFJGICBDGFA:>666DB??76<:;=>JGAA@@JFEHAFA733225;>659:999:JEJHIGIGCDDGFC@AAACAABCDEEIJGCDC4333?9:720./&%&%&,.033=>9887;<???>>8;;?97411112=6136DII===;967?@CGJAABBFGJGEE>30+*+,3443../IFEFFB===;99DFB@@DIEFIJ@A?A@;<;>=/../5+**+8A<<<JJJFHJFHFED@?65/88<:GIECDEJJHJIJJIIGDFJJJIJJJJJGJJJIJDHGJJJEJJIJJIGFIHEIFCDCCA222*/,,+++,JCFDCDCJJIHJJ@7233?AHJJGJHHJGJJGJGJHJJHJJHJJJJFIJJGF99C:999:FFFGJCEBCA@@?>:;CHJFIJHHJJJFDJJEHFJEEFIJIJFIJIJJJJGJFHJJD<;96)&$$&''(4;@EEHJE976788BAEEHJHHJEJB@AAGJGJFE@88DBIGGD66JJJJFFE>3339910--../-**//(--,)())*+,,()),19<=8<;999?@BJJJGJJGEIFHIGJFJB@?<IIIGJJIJJHHGFF@@A?CJ533300/-/--.**(*)())57877:9:7200//,++-,'%%%%%&().GJEGDDEBFJEJHGIHJJJFGJJJJIJJJGJJJIHHJHHJJJJJJGJGJJJED3334;:J?DBH9:9CDIIFJDJE>99<>JGIFAA??@@DG<<;7887<,&&++-+****,-7<8:5121463*))&'''--?EJEGJJH:9:;/..-)))77891///---''''44'''''%%$#'),/24:99;0//335899?DCCC@>0/''''),.12''''A@<6666<?G???@FGH97776&&&(&&&*..**+,111588?BCDBGFEJEGIA>BDAAAHJJJGFIGHJJHIJJJJHHF=>?@40***,4871111,+++.3333>>>;==>=>?@==945545687675779<FJJGJJJJJJJFJIJJFHJJJIGD:5337ED666+**+152445C>6---7669BBJHJIJJBBBCJJJJABAAEC8889=A@@?@@<20)$#$%'%%(&&')+.066888874006AA@AB978FHHCICIDF?A@@JDHGJJJFI777/00///+(((''''/2/-,,,,,3A?@BD6437653-/0.,,..)0**+469<DCFCBFJDD2)(($%')*3;<7DCJJI@?=>ABEFJGJJJJHHGIGJIJEJJJHHGDDAA'**+2,-..99FIJHJJJDEFGJJJEFJJJJDE=55543((00J>JHGIIJJFJJIJCCBDJJJJJHJHJJJJJJIJIJJJIJGFHEGCCCJE?BHFJDCIFFDFHJHIDFFIIJJDECCJEBCABAFFJEFJIGJFG;8?>?@GGHJIJB@@?>===GJCA@:;IEDDFFCFHBA@9J<;70145EJEHJJJJJJJFFJ8DCJJD?<?>?C?>>@A??=-*,()**67<@A@J;;;875568;>DHJJJHGIJD@>/../,(((,//0//...0259@DEEJJIGJHJGJJIIJGJGF///0-'(BJJJHJD=5GJHFJC@?>9CIFGFEDJIIJJIJJGFDBHDHEIFIJEJJHGFJJJEG@JEHA..&%%$%&$&&&&%&&%*+3/.02@>IFHHHEJHJIJJGIJEJJIJHBDAEIJGJFJJFHJJFHEHGJJEJIJJFJJHJJGI::::A=;:;53348:HBCCB76.):644./.)**,'&&'&&%&%$%%)+,:;?=@BBCHBEDFG:25599B@@@>ABEJJJJJJJEFJJJJJJJJJJFJJGJ@CA=6552/,->??5''',../>8@===EFJJGJGJHJJHEC88974'&&&(',+())12<A@>>>@@>;9975,+*()(&('&&&'&()''''+&&(%=DCDIHGECC@877//.1/))))('()*:9;:77)('*+''.'699<===0---.0./04013-,+'&&$'(6:@CECBJJJJII@@A8889CB<<<=ABCDECJBAACABAAJJJIIFEEIJEJ=<@8::777678223353599>CA?=?@AE>>875:000<=@JGJGAAA?BC?A9******)))*//433('''(225CEECC@@@544+&&&00((('()+,3;=>>EGIJHGJJHJJGJHJIGJHFIHJJEFC3223B=431((((('''),))))*')+,:A>>=>?@BBDJABB---.;)''(6....2359<<;51((&&)'''04493322:9+*)'((*34**(&''(('(017;@CA@AACJD@EA+**)('&&('**+,2589:@++++3,('0129;8799?EFJECBBBC>>=>@A881-('''*%#$%--9;;>:+**)))'&&&'24:6002>?CCGBABBIBAABEEFHEJGJEFFIJG///08B??>A33331899<<887767-++-66=AADAA@A@BJJEDEDACDGCE@<:2*<BCFFG@4444555*)))*&%&)'/1011788?A?@BDDIFJFHF@@A@@ACB?B7521--,,-./237>@FCE<:=>(')')(+,7.,,+514.,,@:?DGFHIEEH6445?;>>DF<;6+('&&&&3445:<33CDJFHGFJHJEJGJJGJDDGFC@>?:55DEHDGJJJJHJJFJIGIJJIIJGGEJJJDCCBCECBCFFJEEJJJHJJJGG@GEJ?F8/-/68681-2/042254+'%&''+''%'*-++88<989;CA:@A@BJBGDFJFJJJJGJFECJEIDEEFHEIHFJDD;99<JFFIFEEG?HFJJIIHJFJJFF:93+*)&%%%&').40322523AA@BEF:9:9>5744BJIGJDEGFFAJJJJHJFFFIIJHHJHHECB==>FJC@?=>>==>))))A;9'$#$&(+,-+,,,2.++01FFDAEJJJHJ<<<<JJG<;<8111,+,*)%$%%&'(389>ABDCBBCFJEJHCHCE<<<<(((&(+'''&'(%$%%&(&')7>AIJ>===IG?BIFIJFHICDB???10))*)-*,--0<<;:;:;;:79:8=<++++)&&&&''((&%)/234602FA?>09?:000JJGIJJ::98==@HJEEIJB<<=JJIJGHJJJJEJHJJJJIGJDCBB?9889@BBAEADJFJ=444@@DEGGGHJEEGFJJIHJJJGFJJHJJJJHJJIIJGHIJEG=;83...'('(*('&&&'(,,('())*,+&&&';211120))'%%%'&&(((3//014?CC@DECEJG???@AD?=<;=JEACCFB@C84441.(('&&&&'')$$$$38:<?>FJFJJJJIDEB@?992223<;7,++,.-+'(.+0011?>=>>DDB::99<<A?86334-,,-010002<<:A.*@DEGIB>>>AAA30-.((((,..5<EEJFFFEFJEEHHEEICFEEGC9888?@@>===AJHJG>??>CB<99:9:;E7766;:5+%%((67=<>=9:92112A?>3333?A:656BJGGEJIHJJJEJJGC9:FCJ:9:5J@877.***/67;@B?=221246*((((+,()%%%&&$$&$$$%)./++*+(&')/**'%'*)'%(&(..1758:=99:;?332,*'-227::9CA>AGJJJBCBAC?<88?)'''(+*%&(&+---/3/(((249;@@FI@?<=?>B979=632,)&''&&%$$%'*)(),541112EFIJJJGIGGJJIGEJJHJFHIGJHJIFJJGJJIGJJJFJCB>=>:6669>?@CFIF@BE=76,+++,22))))7=>//.-,+-00:>?B?@AEBC@A<::<EH8..-..*('(%)&%&.))*,FEBCCBBB===<@A;851//.,++,+,-;==@BJCGGGF>>=@BA>:<B7ECFAAAC<755JB<:/''**++*'()**),**''%%%$'&$%&&')*,-*)()(()3661***+)(&&&9+)))-:;333445515))//7DG@?>=?4-***+$%%%('*)(&&%%&&%$%''*+,.**+39999:@>AFFJJJHC8767*(%%%$%%&)&&)(,BBADFJB@@@DGHJJ>>?JJJHJGEJEA81/./000+((()850EB:7BC<?3324>JGHGGGI=::989>EJJJIJ@@@?DHJJJGJJGHECBBCC>>>>@>?>EGGGGJFJ<;8/)+34)'$%-((('--11;:87/*))*08BE))))64?,**()&&%)%%&'''((6<<988;:('&''''))(13.33357>ADHFHJJJIJJJGIDCEDBB@AA@@AG6325:=7221100-+*,'%()-*2126<<==<88@HJFJJJB@DCEHEIFJGIA7:BJGHGEFHJJC@ABE<4.,)*20-)+55<;=98743421128:9<>@@BEJIJHA<<?@DJJJHJ@===>==@GF:999B922489;::4233398@ACBEJGIJIIGJIHJJJJJGJGJ>>90E>2''07>?DCBEF9888EJBAA7646<=?@EGHJJJFGIEJIJHJJJIJFJJFDDCBCDJFGJHGIF=<<0/+(''''(((((/3>?G>>AAAIJIJIGJJJGJJJJ??@@J11//33>@<=9((((HJIHECCCDEJJJIHFJHEFIFJEJJHJJGGIIIFHE?<1-8888HCHJGHC@@AJGHJI=<;=?IFED9@@1//1/,**+*94:==?>@@>@BB<=8895556?FBCCB;;;;IGGCIHJFIEJFFEEIG544</..1//36599+++,236'(((55677)''(018899953446;9<94FEDHGEHDDDEDB?6-377FJCEDCJJ;;GJBBBCJJFJFCDEEDEBBCB,,,,<;;=@BFDJJFEFBCA88?+++,3///0015;?JHGFDDECCA>?DC@-,,,-:;9<:9;=;;=;;;8882486BCFGFJI==:422;952245@<333;ACJIEDBA@@CDBAC5555DCBABBEJH:44''''(+356>;<BFCCD98874;200130(,..0//4;;<999IHAA??B////9EJJ;;<<FDJ@@@@CF6444>A222,-,-..--+**5@BJJED:943339:IJJIJJIJGJIHGCEDCGH75,)'&&(04333:IJHGJJGEJGJEDGEJJIJJJJJHJJEFIJIDDHJJEGDFGHIJJHEJCCCJ81103/.8B::6778;;<?D???5422<=BC@=<::99?22IGD20014/678;;<89::<;8742./1007??>>IIFJGIJGJGGGHJJJJHIEDEHDDDD@66A@@BHJJJJHHJGJJJJF9:DDHGJJIHJJJIJGCCHEJJGGJ::76677=>GABGJHJJJGFD@****5546884433<*))),,,,?CDIC?><AIIHIJJJIEDEJJJJEJJGFEH>==/)(().,..:;=;;;785/,-+'&',-++-/04;=@ADE@@>10//432,+*&&;=JJJJJJJJIJIHJJJJDEEDJJIHJGFGGJHJJJAB@AHDDFJCEE@J?@:3004-'&(('*,,,,)*+''(')'*)()+*++))**0/2222AC:;::;=<3/4--225568??@AC?>?>BFDGFFEBDAAA5346855500020002))3DJHHJEEFD<<<=DFIJJJGBBC@CIHJGGHFICFJJIJJJGJJJJJFJFJJDCDJF====GJ;989=D?>;+(-,.,,,-8EJFJGEGIHFDFHJDDCBD?:<61===?DEHA:99>>DCEDEBA----DIJCDEJJ;9788?>A@>:55++''')*,3<=>?@@@EEFFFHJFFE===GGDDEEHCAB@ADDJJEHHF>><=BD@E8)))/5,)+'''(---/;??7<<CGHFHHJD<888GC999:JJJCEGDEGE76622493-))()37=?A<>=A665576888ED6542233999;<<:888>>BBCJJJIFFEJJJIGJGJJJFEEBAABEBIBED?733<9:86769355IFIGFGHJA53,&&-002212<;55==A4009;>@BB==GHJHJHEDED>;::>898-++-)+,-?BA@@C><<;;:5331233768ABA;;<HFIG;887:<<?;8555689>JCBCCJJHFDCBCDHJJFFFJJGIB&&&&'+,3/..+,,-/067:DEECDJGJJJGGJIJJJIJJFIJFE1///>>>@JDJIEEHFIHIJJGJJFJAA??944..,,67...1.1()(((%%%&&&=GGJJFFBCC<<<EHG@BBA<:8.-+,*))68<@BBGB@@?CC3-+++078<C>62222661/.((())2/+++,*$$%&''+)()*DIJDBDDJ>?<::92224442:4,..6@JCJHJIJJJJJEJJJJJJJJJHHJJECAA6669''''-+*&+)&&&))+,,+*)'%%&%&::;8::@BABJJIEJJGJJJJI8887<;<HIJHFHHDJJJJFJH?::;;JJHJFB?@9:=GJFJ@A@AJICC9879@BABCBFJIDDDECABDCF65/,,4634BFHHJIJJFJJJJHJJJJIHHIJGJEBDGCJ=<==@ABCHJFIJJF@?@@JGHIHA?B>==>CEG9977;<>HEABE////:90//07:@CG-'(.8;;;ACC61//045+'$$#$##$%&&(*123@CCFJJHJJJJJIGHCBB=40****-195558>?DFJJJJJFFEEDHGJJEDIIJAAFCC@AB=JE9BCFFJJJEG87(''((:;=IHJJIHHIJJEDDDCJH@AHFDBB9>ABI744441.,&&&(,))8=AA<<<;?+**,13+0**/7D?;;43--10223'''(-..88'&'%$$$%+(3.--.665537746:CEEHDE>=>?BFDJBAADJFEJGDDCBEDII6..,&&+>>@B=>>BI9667@CA:@50CCC<.-,,,---.(%&&%*(%%$&$$$$''(+++12999999355@@IJIJJJJJFEDED9&&&(,''''/1(&',,.333489:@CEJJJGFGIJJFJJGJHJE0,+/<CA<?=;730.))*04JGIBDDD:;;;:212/...'''))&&%&'&'-.6D??@?CAACBCFDFJFHFIJJHJJEJGJJJHJFJJCDH>=,,,,,)(()ADBD>>?00//<:788AEAAEAA?997'&'-:;<=C<<=AGJJJGJHJJJGIJJGJJJEJIDJFJGJFF?>FBCIGJHJJGJJJJJJJJJH@@@?IEJHEGG5545?>BEHC@@?@BCCCJJIJJFJJFGFJD>B==;<::94****6::>E:99AACD@=<70,)(*+1<=822220/12<BD@?=>@@??>8666;CHHHGCFEJJIH??@CBD<ECIBDCC>.--.365458877:CBB@A??AGFGJGEFEJJGFJJGJJ*((>C@>.,,,,'8<>@ACFIJJJJJJJIJEGEE///.33--.,004(''',0088.---666>BAAB<;//.*++-3*((%'''>=>CIJIEJ>==;=-+*)*(()*,*,:;?=B>D??*((((((&$$#%$%***./../7;9>@JJIJIFJJJJGGHJJJ@@;:<;JJJHJJFJJJJJHIJJHCCB<98:;<;===ABCE96665.***,+)&&&%%'&$$$%''(&().4,,++++--*))'&$$$%(((+++,467?>??@==:898//--,''''..6.,,.**++-+**&&'5101)))((/,&&++-...)('()*''''((((+*()%%&-/--.<B?;74444811138>E7666BJEEDCDHDJCC<<<<IGJGEB;;;;5554;9BBBFC@A@@J?<::732(%&1/2(()*-1327347:888=HJIBEDFCCEG6>>>;;:70000>?ACD@?B@CDIHFAAABDFJJJJHHDDEDJJ6444&%%%%$%%%'):=HFIHDDGB><?;7CEJIJJJJJGGHJBA@C;8878998679@==>>EGHA@A<7:;CEDFJJHJIFHIGIJHGDDG?==>??C2'''%%&9CB???@DJGFJJDA==76667778D@JGDJJJJJJHGFJI54440*&''/0)'('(),+/,**))675558>=4-++*'&&&%$$%$#%&*'''''''+89?B5556DBDBAIGJAA=?DGGJJJJJJGFJHJJEJGGJJHJJJJJJJGJHIGGJFHFIEJJFEEHEFJIJEIJCEBCFIIJJIIGGGJIJJGEJJJJEGJJCFJEJF<<>B?>;==CBAACJCBC=><.*)&('('*+*)(*=>F<<<;==;=?EE?@@GCDEEEDFHFEEJ5:;;@C@?@4489JJJDFEEFJFJEJEBDAEGJEJEIGD.../&&%,596620)''*)&&&166110*)*+:;>.-,,6?211185**0.,,.-/01''%&,-?IFIBBBB::;;JJIJJFFJEFED@@@9@ADDDJGEDBHJJJJJI@4333E76HJDDBFFEGJJE;JEA6E===JHFJDJFJA?@@A?E=:=888:BDBCCEJ8CJE1($$(.//,(''09:=75579/...3,,45A@=;;<;7543,0**+9+*****(&&++,8JJJEFGJEED766****7:=>95=;;<>:89AEDCD@@@AJBABAG@@ADEEFFIEJCB/*-+&&&*,++25+-DGFJE@:56>>>,++,@A@94212,(,+*(+'&&+3/+*)+,1:DDEDFA?<?6555CJHIIJJJF=JCJJ;;=.((()*9;=6566@<=JJFAB?<@JJJJJGIEHC966(((((((999FEJJFJJJJJGGA@@99;%&'(+-+*(()-...-.2D?>;::7B=A@@BB????D@EFJJJJJDCCCJJJIGGJJFJJFGJJID<6666:78886FJJJJIJJJJJJJDEBAB74-+)**+;9;;;;=<2,++-2.-11511.--+/'&%%&(&&%&*,)%&&9;11113*))**+++**--/00?CJJJEEJJJFEGBD::::??@;83))99CDDIHJJBBFE44EJJJJHJEJJJJIGIJDGGJHJFEJ4444@@7:4110,10,,-;=<9;2/.-)'')01566>>>JEDEEDBCCE@>6445EFJA@?AHJJHC?7755798;:;=<=;@5>BEJEEIJJJJJIHIBBABDACDFA@=>;8645;455DED@?@DJJHJJGDHDDDACCDFIJFBEJHHJGFJEJJA:JHDEFGIBBD???CDDEDHGIJCB3333B7555>BAFHGGJED86599-1452+**+<:11004599:73,))))7=@@B?>;;<>IG>>;70(%$$$#####$&'())))))'$$%$$$###%)+'&&&.+&112+,,+(('$$#$$%&&499:<<>?>66:>?CEIEJGAADJIJJFJJDHDFIIGGEHJIJEDDEDFIDBBAEJGG==<;4-,,,/ECECDFE?@BEHHJJGJEGCA=<4<:89>754454478@<==>FGEDJGEFI:;:79977541//0:==>@B@JGJJGHIJJJJJJJJGJFHHIGB>=<;<<<<;;JCA?ABIFHJJJJGDHJDECBDBHH6667JAB<<EBB442256D=<>CJJJJGAAA<>CJHJICJJEHFC@A@8('')111065356>GHHJEDD?>>JGDCCEEBFIGJIAABBFGFJJJJHG?7)&&&(),,./010148566534362:@<J45EJFJGJJJGJGHGEFCA85469:?JFEFBDFAABB6444:88<<GF9))))>999;HGJDDDABBA=<<<7789889;;7669;;<DBBCDJFJ=JIJEJJIDHF@>63303-)///0944455:=;877=>@;::-+++,556::::;;///332456765<(('(,',,+**)'(&%&%&''++,.((((&%%$###$$%$$%''**-+*)((+'%%&'($%$$)*23DDBF@FFECCDDCBAA@?@AFGC8996877<88831111DA@AABCBADCD@>?<<7686<+**;?AAECEDBDD3223,*)(,/0,,,1123:>>>@B@AAA76568:,+*+68FGA@@DBGEFFJGFBCBCJB@><;:980006445>?>>?ADDEBAACEFBCEGEBBBC?@@AJE88776(''',+*)&&''('')*2322:;<CDECBA@@AA@/()-,-34:422&$'/2479889875BBBDJGCABABDA>BF;::41-,3=878976,+,,8AD@@?=767DFIEIGBBAB@?>@DEDA85..00,,,47:855668<AG??=?<2-,,/+742---;:99=>>GGGJFGJCGCCGJJJJHJJJHFC?>@HBDBDJDJBA;::8641..59:AB@??I?;;<=@FHIJEBC:+(((**0./4443342=><5001/1<;<==<CC<,,,,++,,879:977632/-.,-060ACGGJEJFHJJGJGHIJGEGHAABDJJGJGJHJEJJC6GJJHJIJJJJJJGDEHHIJ@J>==@@BFF<;;<;:5@FFDDCGFHGHJGJJGCCCEHJHJIFGJIGEIJ:EFFEDEJJA:::<?=-,,,,0))('(),4899:@JJJJHCDDHCCBDGJDJHJHHJJJJJJGIIJJJFCDBBA??>9>@///1=;;<///.336:@5449555BDC33335665:0084/))((''()133;=,C>33210111.,,,,.022BBJFEBA@AFHJFHJGE???A@@>>>3212/.,,/.4667@CJEA@=*(('%&**78;956365667BC@@?@BAIIDDJECCDGDJGJACDJJHBBBAJGJJH?>>>AADBJJGE==>>=?7.(',-,&'378<>7347@CA**)*-056865/)((&(**-<<DECA@>?@@;;;:=989:;<=<1700=>?FEEJ99;;BCE<<89884.,-/=BC>>==BB31124,,40-011>?HGEB55556GECCDCD??@@988111---.3-))))((&%&'*.78:;;;CBEJICCCCE=6668DA(((())-./,(''*8CA>:99@@@=A@??AGBB888:A===?DDCGECHA101&'&&&&)+&&$%%'01000/)(''))*1233;<<;88.++&&'*.12334/338<<>=>@@BFA?=><;:6-*+<>?AA@?;:;<>FGD8((((6)(('%'+)&&'47:;B@;;:8934500022@@A97899@?@BABHFJJFJJJJIJJFGDFH<<<>::444((()//-.7:899888GJIJJJJJ?=;;=:**-135:?@=?HFABA@;<::99910118?@HJGJGEJFCB>?=>.-3469/??50))*-/02'');?BBDJGHHHJJJIJJJGJJJJJJGGJJ@@@>;8.*'&')*,,,+,,&''(57HIFJJJIJFI5444JJJEJ4445,,,,,'((-+((3=HHHGDHIHJJJGEBE7)3:@@@;AAE999:@?=<>;8A=>>EDFJJFJJJ2224A7/,)*%%'.-*+66<==?5=>A?@<?<.++-)3-,+'''+677?<?EGA>=JGJJJJHFDEFGHGIIFJJFGHFEEJJIGJGHJCFDJJIFDGIHGJHHDBCB888891-*(%&&''1(()556;ACFJGGJJJJCCDG=<<+**((('('(0//.-++,,-,,)+*((&&'&01113>==>DFHEJB@>??EEC;5:43--..4444>?FGJ@?547710+0+,89=DB@???BCDBB?>?><:998<EDFFIJFJJGI<<<:5<>>@>><@?52240'&&&&+((&%(())+1/.012,**'&%'&&'$')))&(**''('+*&'(',*&&,)567AJDDC>:A;989ECJFHJGFIJCJF(''(766,,+,+&&('))%%##&&+,,,(()+/()+%$%&-1.,*)-1127<>9BFHJJGEJJJFJFJJEHJJ?@?@CB?CC0000FFGCHEJEJJJJHA@@FC466--.81=.--3@DIDDEGHJDCE@?@?GDBABJJEGJE:;;;@EIEICAA??@C@A;6655?=>?>>8879+**1233:9:;339GHJJJJFEFIJEJJJHGHJJJIEEEHIJJHHGE>>::CHIGDDJ98FA=::::7777744:85432114767+++==GJDEDJGJJE11-*('&&&(()&%&)&--0::;6577;;>,,,555=JIEEACJFAB<==ABA=>>AJFAAFDCCBACHJG?;962288<?HGJFIJG7778BA;552<::3-))26//),67:>DCEGJBABBGDFFDHJCBFJHGJFICBBBEGEFIDE<;;;JB=?@B@<000*++++')345>EGGIJJJGJGFJJJJ>?CADE<;(&&&,344798**&&&&145758@A=BACGJJIJI@?>82245:?AECAADE<::9=76779*))*10-54.*''&%&&$$%%'%&''(2,8:=BDIECDDEEJI@A@??/((('('+++265:;;>B@;84.9;>>@422355421,*(%&%%*+>@ABCCD@BA@DEG<;<<JG>===C888?CCGABABJJFGJJJGGJEDAA>;>(&&*.++++-.666,,,-8:::6<AA=88JJHFJIIJFGGJFJJGCEGGIFFBBCDIJJHJJJDECJJ@@???A>=:6?83;;=DJJIEHJJDDC=>2*))**,,.2234451111*&%%&')*7;;<56++112;9;2+)/.5=?>;::<>DGJJJGFFFECEEDJIJJJJA??BHGJHJJIJFGDIFD>?43247DEFBCBFEJEI=JFCFA<8AJ<;;765450,++2=@BD@@A;86''''',/--++,)-,,323546;<==75:==93'%()+.2>A<<;;C0011<>;9'''(*,+)('(,67:6640.((()*'&%$%+0+**.21+)&'&$%'(((+01;>644..-'&&&''-.0*)('''***014<?AAABDIFCBB@BCCF8889JCDJJJJJDHJIFGIIJJGE74453//-01(*('$%&&'((&&&$%&,+').1089<@;9889D>;<<CJFGJE@>>?:173365461--((<?GFFEBB=<;8.-..,,..61-4.,,,=;;>AEDCFEAGJDDDC====5534CJFJGJIJFJIFJJJGD>777?@7660/./...+)()+01<=>EDHHB@>:(%(1=JHJFE>>??EGGJJHJJFIJJIJJJ=44(''-4((((*,--,/0.,---/0,,,,00BFIEIJGFBJJJJGHHHGHJJJJHHJJJJJJJEGFCDDEC>??:;2200222300*+-2..-,)7)'''*21.)/-))$&')+'(22568>?HEAJHGJEBBB----5+())-.(&&%%%%*++522259854-((%%$%(&%%%&&,%%')()4<ABB@AFHHFDBDGJJC@40.0/8732237ACJJJGGEJJIAIJJIJHJJJJHJGGJJJGF66665+*/0368>@J443:::EJFJEGEEBAECHJJIEGADCC;9:99CDHJ<IJ;5<<JFJJJJGIEHHDGEEJHIGC?32233332+)*,,)(((.0111ABAIEIEFJHJEFEGG==>ADB>><9447>?ECDIG::::B9:3/...3*)*+1****--.///1@<<=;;<78DDIGHHHJGJJJEFJDDDABAFJJG;<510.,)))'%$$%'''*,,<7330'&'$$$$$$%&*,**%&2365:872)(((?B;;<<C100,,'%%%&&&'&&'))1005:::;.../@?@@EJGEGBAAAECD>>>>DJJHGFJHEJJJHC>5411:44451..0566>A>>A<<;EF;9:4;8-*.'&'&((()+CIHCEEE0..----788>4444BE>A@IJGEFHHJJBCEBCD....<;>AA??554/////..0>=D@@BEIJ><<<<=444---(''())&'+'&',,0333:111-,++2..0.55:(((0667CCD??:9+++-443+-.-1,+++6:?@D7777=;;;BJ@556JHEFEEC<<<<999556566EDC?6:97766/2/.+,009=DFHHB?</.658;;;>>.....75)&%&3-*''3//07BEDFGGFHJJD=(((8<==FJDIJHJJ@@@?D)(''.*)),20.0/0000?AE@?=>;9;;;;AC>>=?CC<<;:;::61588==CBEEEBCEGJBIEDEHJJHCJ6556BJ:66634((%%&%%$%,/(&$$%%**51106@@DECGHFI><<;9<;998;;;;;DICGE==<=7667AC4+++/B==:6A9-+))010<<DGDDDJJIFFJC=888230/,+++0-'&&&JGDFAABBECB>;:53(%&%'))..'&&&&&&'&('(,,-0)((*50*3))))1240*++)><<<6567=DCGGG=;;<EDCA<:77221137:;70/0,(''('%%&('&&&*+,-+*((*&'%'',%&&'&)+,4.3.--,,((%%''//./01/.0**)*./55;?87762,'(-)**-2...4FEFC>9=DCD:843/344?EFFGEB@730088//0024-565643245<6BB;;<<JFJ@@?@E>CBCB664222-((%&$$&'&%%%$$&26:AHGJDJFJ=/''''(&%%'(//.1/55601333>33348B=;;:65/766)(()3)%%((,--(&&(*&%&&*336<940-.(''(''''654-0./0=@A66DH*)))GIJF@??@A?HAE@7-'%$##$&,5<JJFFJDC988:>>@@A@EFHGJJGJJJJJJJJIJJHEJJFDFF>;::0,--/4*)''''+,*,,,7:=DDEF?>A?C??AEDGJDCBAA@45:17899980-JEJ;;;DAAJHIFJJ((((;:9;HJIHJBB@<)((((6650018335@@DGJBAABFEA>?CABIJB@A@>>CCHJFJJIHHDJJJA@<***('11@ACDJGJJFJEGFGJJGJEHEFIJJJJJJJHGJJGJJIHGJGJGJJJJJJHJEJJJJGJJJJJHE?7778C@>>@CDGJIJJGHCCFHHJJI?::;:;<<JJEHJCJJGJJHJJJJJHHIJGHIDF@>>==><==B@<DD@CFEDJGJGGGJJJIJGJJJFIEJGJGIIJHEDBACJJEHFJIGJIFJGJJHJGIGJJFJHFJJIJGJHGJJJJJGIIJGIJJJJJJIJJJJJHIGA,,,,H><=<BDBGJGHJJJJIGJHJJHJFDJGJGHJEDFGFJJIJG?=<<?B;;>?DBGJ@ABAJICFJJJJJA.--2;-DEHJGHGJ<=;<:GGJEC?===;=<784..-0./0=@CADA<<3922553)'''*+-*&&''((,,.,+*++*+-1-:-+)((+3<:;:9.1-+/('**,=9/.)('''//0>@;2---FID=<<400/21*((()//7<:999;;97678<CA888BDFHA8886877<;><<=C56<69559;9:;8766+2232113<=>DIJFFJJJJJIGFED=66612228777:::<9788?@ABJJIGJFHIJHGJGJGBJEEI988456,,,,FD1111DCDJIJJJIJIDFEFGJH@BEE6664.++,E?;///100--/*/./(((-10121***)()469=BB>A@BAFBECG=<<4779''''32212BH776577;@=;?EHJA;JJB<==<F=5568@?@@FJJJJGIDEDDEGEIJDB>?BBEEJJHDDA>@?AHJAA@@G=>=>JJ===>=<:2$$$%%%(*-))%$$%')()%&(*..3;<=?EFGGHGGH;;;;CCFDB988898.-,*+/.112AACDGIJJIJIEGF@CBBHI>>>JE;9;889EEFFHIJJJJIJJHJJJIDEDFHG....?>>@EGHJJHJJGJGB<<,*+>7CIEHF;;::731223>5223343331240++++8?@EEEJB@@@CAAA@@EBDCEJJJGFJJJI?661(''/--/)))),CAJCFHHJGG8888B?.------==788<;:7;BBEIGA;76787778.../:722'&%'/0//11/00JFJGGJDJFEEEJDJFCC;;/.+'%$%''&'(,..22FFHJJHJIJHGCCD:999GIIHJBAAD87+(%%&&%&%%-.067/2,,367?6551-,,,-24+*)*4;;<::<>?9B9:@=((*-''&'&&&&''')*45;777:GJJJ8767760-**+116444:<;>BCGIIDHJJJGJJJCDCCJFJJGEJFJJJEJJJJJJIGIFJIHJJJJJHJJJGJJFEEFJHJJJFJJFEIJIJB??<866BBBIJJJJJJJGHEE>??@FFJGJIHJJJGJGDDJ==>B;,+++-<;545344446)()))<::BC3332?5557@@>99@AJD:;JIJJH@@@0-,&'1:;:??>>??GF@?@BBA::I<<=:333..(&$%##&'(+---,,'&%%&%%%&)./0:;=;==0668=@=GCBDD<9'''(,,),**..*))),+,*)*)*135446;3=?@EFDE:761'''***)((*(''**/135@@JEFIFJFEEC==@BJFHJBB@BE@6660+*&%%%*)**.579778888-+*))(&%(+01,+++++.7EEJJFDBDHGFH<:89;;;<@@>;337:9354335681114EJJJFDCG((()67)))).)))(*,/4457665656523510,))))**($$$&*'(&%%%%$$%%$)1**)*6-,,)('''**+---72&&'&&%%$$&%&&')/23345@GEHEBAD>>?@D>==>JJFJHJIJJIFGJJ@>:9;<865034//00:1---:=>?A7777JIDFJFGJ@??CJH@==;8=>>=;995689JJIJJIJHJFEFJEE:::=HHB:9::CFJJHJHHJJIIJJGJGB=;8999AFE@B=888868@JG,+**1+))(+)*+,+*+&&&&./8<'&&&(((@<@>GJJJFEBBCJ/,,,3==;?---.?@<GFCDDFJFGGGJFB==DJEECCJIFJJJFH?>==881///7D22/*)('***-'(('&&*(&&'1,-<>AC::93.'''5AGDEFJEGJJEFFGFJFEJIFAAAABCD>?JJJJJJJJJJJIJJJJJJFGJFGFJEIJFIJJHJJJJIGHJFHJEFFCJIFIJFGDHFJJHJJJJFHJJ>;JJJJIFGEJHJHJJGIGJC<;;<=?B@@955.,)&'-.--?@CIFGEIJFIJJHJ>=?GGJJG@?9210223344>>AAA99783;63*(''&&',-/222/67JJB<<DA>EGJJFCEFJJHJGIIFJJIFDEGHHJGJJJJEHJJFJGGFJGFJJJJJEJJJ:::;HB;=FJJJJGJHFCD;977-:00/.-,-+*)).005675200-01*DG<;;=B9444021/.-/0AAADJJJGJHJJGJJJHHJGJGIJJJIJHGIDD;;;:>>>DI=;;('''//0:::,,,,3@BAIJJJJEJFFJJJJFGDEJGECDJDJFCDGD))))??@AJHFGCEJFIHIJGE?>>BFA334:5000177A=>=<=@;<;<<8887:77540(*)(+,----EIIDDCBIJFJJIFGFFI@?B<<<@AABABFHFDJFJJHJGHCCCEFDDB6111((((+,,..+-,*(%%$$$((+/6----?GEFIJGE<889>>?A6557645673'&&&&))&''''()''(+641021+676438<44322'''((88787----.+,+,/(''&(+,3313344202245996.--*)(&'&&&'&',+,-?CFEFJHHJIJGDFHFJFJIJIGJHHHDGEEEC@?CB??@ACCEJGJJ644487('((86;=>JJIJJJJGFJGGFDEFJJ@BC?A?@@@B=>>?DFCAC<:99<AE9<<BACDEEEFJJJJFJJJJJHJJC??A@DCEEJJJECF@><<@@A:8737<CGBAABJJB6A?>>>....:88:;;9<<=EDCJIJIIFJHEJAA:*'&&(&&$$);<<::;;?B==9788CJB??@JIJJJJGC;<;:<673221559=>>B;<;?CGHB?@DC@9111395,/1212:?=CIADJJDIJJIJJJHJJJJ====?DIFFGFI>EFF:2'')767768855667EGDJJEEDFJJJJJJIEDEFJCC@??FA74-12--+'%&++++;>??@?>@>@D86/0.'-2>CCFJJGIJJJEF:9<=:::=8>1001;A>AB;+)((*$$$)001//.+,-.//178?>@ABEJGCCE-,,-CJIFE@@GGJFIJGJJGJE=9875579I9888HJJJEDEEJIEJHJJG:::9AAAJIIJIABAJJHJGJHJJJJJJJJJJJFAAAC2-.,,4C>=JJGI@>=;99.---+&&&),----.-+*()-,.++++,F?@@ADDEIEJIJJJFEBABCFGJCA@@@=:95'&&'1366771'&&&(('))((*/./+4()26?BACGJJJJJJFJJJJJE?><93/+++-4338CEADD>@BD<:85665JFJFIJJGIEE:84434:30/0'&&&*)()'(+,--**/+**('(*')(&&&&'(('().-./))&'-,,-25457((((<==?CCHDJGJCBBBEDABA@;4,-)&'%%%'%&&''%&&%+//''(,++-+,,-+,**)('''+-2CCBE??>?HDD@:>95%')233213446:@EJB9:438340--.-++)(('''&&'')-+))/+)((*<<CEHGA::;FFGDBCCBJD<>-++,6----;:000.0/2=;:896@CCEEJBA<;::=:AEH<;::=<A6666((((ECGDEJHFFIJIHJJJHIGIJJJJJJGJGFG?83...7=<;99:;=::921**+('((+'&&$%&&,*'&%%&'+5=8HIGGJFGJIFEJHJFHIJEBD42548>?JGJGEDGCGEIEDE:104438=GABCE=>=>?AAAAA>>>::>928>;7636=>@CEGGFJFHGEGJJHJE@753557:C<?0,@AA211)(()9>A====>+&&',8*))(*&%%(,/('''//0:;>>544.---236/...CABDHGJGJFEGIJH?CF;EJFDBD:3CBHFJGCGJJJJGBID6GJJHJJJJFEJED<@<857:@>;/++<9<EF@GFIHHJJFJFHHJIIG776,++'))68,((()**+**13022?BCGCBEIFJJJJJJFECIHJJJJBEFJEHJJJJBA?@@DBEGHDJB877/6;-/889;GHDA=<677JFHJB?:9:84334772122111<@BEEGHFIJJHJJC@@@ACABFEHDH<=<<CA11/0024;;7(''*/-*+3/054640.*+'+'%%'(%$%'(2///01223;;>;=EIFHCAA=??;=;<=DJHJG@@8667:EJFGJHJJJJIBEJIGJJJJJEJJJGJJJJJJJHJJGJGGHFFEFEIFCDDCBF>@8666;FIIGHJHJJJJJICC?88:>=BDEJGHHIJIJJJIHGJJIEJD==85:.,().*4@EFGJJJJJJIJFJJFEJJJGDCABBFEJJJJEGJE:;@8EEF<86))(((%&',,-@((($$$%%%67447EJJFEJIJIEFFJFIHHJAB@BDEH96('&(-+++-31/09(50()166662,++,13678/.--21//<@?@9@B?>7667E;:..JGHJJDEAADE;8;;=;::EFHFGCB@EJHHJIJGJJGJJHIA@@A>A?65:===::6788=(''+&&&*876:8774378/*)//5)(((+2+++/+('(+,++..11/033EGCE<BFBC?@EDEJJCC@?=;<=96)(((5FCDCA===>FEIEC988>>=<<<..--11++)''*)***,<>?C?@FEEIAAA00++)*,,4331,++,0794,+++))')%$
@Glass_T7V_9_D3_12_6_6
TGCAAAGCCTTGGTCGTTCTCGGCGGCCCGGCAATGAACATCGGTCTTGGCGGTGGTGCAGCGTCTTCTATGGCGTCTGGTGGATTGTAGATACCAGACCTGGACTTTACTTTGCGTACAGCGCAACAACCCCGGAGATGGAGCGTCGCTGCCAGGAAGTGATCGACCGTTGCTGGCGGCTTCGTGATGCCAACCCGATCCTGTTTATCCACGACGTTGGCGCTGGCGGTCTTTCTAACGCCATGCCGGAACTGGTGAGCGACGGCGGGCGCAGGCGGTAAATTTGAACTCGCCGAGATTCTAGAGCGACGAACCGGGCATGAGCCCGCTGGAAATACCGTGCAGCAAATGCCCAGAACACTACGTCTGGCGGTTGCTGCCGATCAATTACCGCTGTTTGACGAACTGTGTAAGCGTGAGCGCGCACCCTACGCGGTGATTGGTGAAGCGACCGAAGAACTGCATCTTTCTCTGCACGATCGTCGTTTTTTGATAATCAGCCGATCGATCTGCCGCTGGACGTCCTGCTTGGTAAAACGCCGAAGATGACCCGCGATGTACAAACGCTGAAAGCGAAAGGCGACGCGCTGGCCCGTGAAGGGATCACCATTGCAGACGCGGTGAAACGTGTGCTGCATCTGCCGACTGTGGCGGAAAAAACCTTCCTGGTTGACCATTGGCGACCGCAGCGTAACCGGCATGGTAGCGCGCGATCAGATGGTGGGGCCGTGGCAGGTGCCAGTCGCCTTCATGCGCGGTCACTACCGCCAGCCTCGACAGCTACTACGGTGAAGCGATGGCGATTGGCGAGCGTGCGCCGGTTGCGCTGCTGGATTTCGCCGCCTCTGCCCGTCTGGCGGTCGGTGAAGCGTTAACCAACATCGCCGCAACACAAATTGGCGATGTCGAGCGCATAAACTTACCGCCGACTGGATGGCAGCGGCCTCACACCTGGTGAAGATGCGGGCCTGTATGAAGCCGTTAAAGCCGTGGGCGAAGAGCTTTGTCCCGGCGCTGGGCCTGACGATCCCGGTGGGTAAAGACTCCATGTCGATGAAAACCCGCTGGCAGGAAGGTAACGAAGAGCGCGAAATGACGTCGCCGCTGTCGCTGGTGATTTCTGCATTTGCCCGCGTGGAAGATGTACGTCACACCATCACGCCGCAGCTTTATTACCGAAGATAACGCACTGCTGCTGATTGATTTGGGCAAAGGCGATAACACGCTGGCACAACGGCGCTGGCGCAGGTTTATCGTCAGCTTGGCGACAAACCGGCAGATGTACGCGATGTCGCGCAACTGAAAGGCTTCTATGAGCGCGATTCGCCTGGTTGCACAGCGTCCAGCCTGCTGGCGTATCACGACCGCTCTGATGGCGGCCTGCTGGTAACGCTGGCGGAATCGGCCTTTGCTGCGTCAGTATGGCATTGACGCGGATATCACCGCTACCTCGGTGACGATCGCCTGGCGGCGTTGTTTAACGAAGAACTGGGTGCGGTGATTCAGGTTCGTGCCGCTGGCTCGTGAAGCAGTCAGTCCGTACTGGCACAGCATGGGCTTGCTGATTGTGTCCATTATGCGCCTGGGTTTCCGGTGACCGTTTTGTGATTACCGCCAACGGGCAGACTGTATTCAGCGAAAGCCGCACCACGTTGCGTGTCTGGTGGGCAGAAACTACCTGGCAGATGCAGCGCCTGCGCGTAACAACCCGGAGTGTGCCGATCAGGAGCATCAGGCGAAATCTAACGACGCCGATCCGGGCCTGAATGGAGAAACTGTCGTTCGATATCAACGAAGATGTAGGCAGCACCGTATTGCCACTGGCGCCACGTAAAGTTGCCGTACTGCGTAAAGAACGGCGTGAACTCGCATGTTGAAATGGCGGCAGCTTTCCACCGTGCAGGCTTTGATGCTATCGACGTGCATATGAGTGACCTGCTGACCGGACGCACAGGCCTGGAAAATTTCCGCCCTGGTCGCGTGCGGTGGTTTCTCCTACGGTGATGTGCTGGGTACGGTGAAGGTTTGGCGAAGTCGATCCTGTTCAATGACCGTGTACGCGATGAGTTGATCCTTCTTGCCACCGTCCGCAAACGCTGGCGCTGGGGGTATGTAACGGTTGCCAGATGATGTCTAATCTGCGTGAACTGATCCAGGTAGTGAGTTGTGGCCACGTTTTGTGCGCAATACCTCCGATCGCTTTGAAGCGCGTTTCAGCCTGGTTGAAGTAACTGCGAAGCCCATCTATGCTGTTGCAGGGGATGGTGGGCTCGCAAATGCCGATTGCTGCTCTTCATGGTGAAGGGCGCGTGGAAGTGCGTGATGCGGCGCATCTGGCGGCACTGGAAAGCAAAGGGCTGGTAGTGCCAGCCTGTCGACG
+
--+(((*0-*(&&*-.--/11166;99:@<834:98789++*++,&&&%%(@CCDGDJJJJIHIFFJGJ@@?>CABAB?==+*)()'(&$%&%%%%,,-192122456-,,.1-0/0456567;))))**+988?<>>><989:<@9889;C@=@@9?=///8/+*++-..***)-0+**+5,++'''&''',,,1&&&.<=C98,*=BABA>>>>@CAABJJJGJJJHJHEJEDFACFJIJJJJJIFJJJIJHJJEEFF=>=7666775>A4344EIJJCDBCH0//-1,)*+++2011*)&&'',888,+++6688=//+++**(()*:65622-+*))'%#####%'&&((('&&%&&%%&&&%&&8<BECEIEBCCD?ABEJEJECCGGIDJGCJGJJJEJJJJJJH<<FIHICCFFGJHEGDJECEFEIEJJIJJJIIJJJEHIJECGEFHJJJCDFE765677*)&&**-,++.500*((('&)0,++////556>)(((+++,DACJEHJFHGFJJIJIJFIG:::;HJJJFEDAACJJJJCBDGHJHHDJJJIJHJJJGJJJJJJJJHEJJJJE@@@@CDJCBCCHABABDF>77??7666@BDEHJJJJIEEFDJGFEGGJJGJIJJHD<;<DJB<778>55*:877<<=666;;37;BFJJJHJHIFEFIJJJJJDGCIHHFJJJJJJE>=9//0:;;>CA6556999BCCJJGJJGJIHJEE///0322''''))(((%%&&'2299::CCBBJGGJHGJDGJ???@FFFGGHJJJHIGJHJJJJJJCFD7777>FFGJFEGJGFIJG<<;<JHGFHHJIDHEHFJB=@20/049679J?8DFGJJHJJJJFJEDHCFEBAA?EJ910017310101./0,-,,:7,('()/.&&%$##$&&%%&%&&'&%,,0;<3233HJJGEJI==<652*'$#$%%(-8==A=96.//.///8=:711446>FDC?>>?EGGJJJJGJJJJJJJFJJGHJGJDE40IJIHJGGGFJJEEC-,++121794445:9:;<5522+;=A3334<;??GFJIHJA@CCFHJJJIIJJGJCCFDGFFHIHIJJJJGJFJGFGGEHJJJEHJFIJJJJJGJJJIJJIJJJHCEAACHFDEBBA@?@CABCG7777B:99;>>><635;955/(%%%'76;?CF=>BDDFDDHDJIJJH;;;;IJ@FJGFJ@>>=@FF1000;;89811+'(&&&'-(''((((?EDH@?@=?712///-../;9)))BDCCIJFD:::///100//229<<GJIGHDDEDAECCCABE@@A431/((*(((%%%&'$$%'%%%''(%%((0-/('''%%%(*))224:43-**(()1/111989=95633/7?B;764548834448854.+**212=8<<7>?74,,'(&'')**5000/3324)(/0+++&&&$&&%%%'+((),*)'&'%()/89AEJJHCEB@@?<9::443.+,&))),6BA=>:8999555528-**9;9////-+(%$%+1224((((%%%)*'434:;HJ?@88887233<FGBBCCCGFIFHJJC8877<4%##$&%%%%&'&)*++))))))*+++.**-=@AC;BEHHFIJJF8667;54(&&'*2313372;<;?4445BDCJHGHJJFDJHJHJJJE@C@@G??5558JJGJJJJGJJJJGJJJH><9-/**+&&&&2245987999:346=66<<>7++()++,*,,'('211?ADD?>=3333JEFCHFF?95//())*,+)-'(...5?:9::C@5445>>?;553'&%$&&%#$&&'(((%&()'&$&&&('%&%&%%&+,+*-2-//245944'&&&()&&()3@:;;:;1))**8;<9>@??FJJFIBC@=:<;:;:JCCGEJEDJJGJ>3334@@@BGEHIFJGGCB:9,,//=@BBBHJGFJFFAFBE7776)(('())))*1100335)))*9BHGEEJGJJJHHIFA@?EFF@@B:95456JC@@>>A32/.'&$%(3236867-**'98779.+*++32:::7:;;;EFHJJJJD;6632+)'&&($#$%&),),/-//.64336<BFCBDE>>><?><<:544<@<5544/./+++.-,,,..2../;B==6456JEFGFDDHJH8770+(-0,)****+./;BGJFHJJGJJEJJGFCDE)))*633//**+2>???GDJJIJFD9776544//;DEA@>>?EJ=;:610++/0212.-...---510.+,*+47FDDCDFA@??A0///3798661+**)**&$$$(+&(8:=BDBBCEIJA@>=5567=70/00=JJJJJHIHJFJ***<=>@?ECCDEDEJFA>>@BACAB665&%$$',%%%%&''&')'%
@Glass_T7V_9_D3_12_6_7
CCCACTGGTGATACCATTCGCGAGCCTCCGGATGACGACCGTAGTGATGAATCTCTCCTGGCGGGAACAGCAAAATATCACCCGGTCGGCAAACAAATTCTCGTCCCTGATTTTTCACCACCCCCTGACCGCGAATGGTGAGATTGAGAATATAACCTTTCATTCCCAGCGGTCGGTCGATAAAAAAATCGAGATAACCGTTGGCCTCAATCGGCGTTAAACCCGCCACCAGATGGGCATTAAACAGTATCCCCAGCAGCAGGGGATCATTTTGCGCTTCAGCCATACTTTTCATACTCCCGCCATTCAGAGAAGAAACCAATTGTCCATATTGCATCAGACATTGCCGTCGCTGCGTACTTTACTGGCTCTTCTCGCTAACCAAACCGGTAACCCCGCTTATTAAAAGCATTCTGTAACAAAGCGGGACCAAAGCCATGACAAAAACGCGTAACAAAAGTGTCTATAATAGCGGCAGAAAGTCCACATTGATTATTTGCACGGCGTCACACTTTGCTATGCCATAGCATTTTTATCCATAAGATTAGCGGATCCTACCTGACGCTTTTATCGCAACTCTCTACTGTTTCTCCATACCCGTTTTTTTGGGCTAGCTACTAGAGAACTTTTCGGATCAAGCTATGAAGGACGCAAAGAGGGAACTAAACACTTTACTAGAGAAAGAGGAGAAATACTAGATGGGTCAAAGTAGCGATGAAGCCAACGCTCCCGTTGCAGGGCAGTTTGCGCTTCCTGAGTGCCACCTTGGCTTAGGGGATCGCGTACGCAAGAAATCTGGTGCCGCTTGGCAAGTCGTCGGTTGGTATTGCACAAAACTCACTCCTGAAGGCTATGCGGTCGAGTCCGAATCCCACCCAGGCTCAGTGCGAAATTTATCCTGTGGCTGCACTTGAACGTGTGGCCTAATAACTCGGTACCAAATTCCGGAAAAAGAGCCTCCGAAAGGGGGGCCTTTTTTCGTTTTGGTCCGCATCCACCTGTGCGGACCTCGGTACCAAATTCCAGAAAAGAGACGCTTTCGAGCGTCTTTTTTCGTTTTGGTCCATCGAGTGGCGCGCTTAAGTTCCTGGTTTCTTCTCGTTGGAAGAAGAAGAAACGAGAAACTAAATACTAGAGTCACACAGGGACTACTAGATGATGCAAACCGTTTTAGCGAAAATCGTCGCAGACAAGGCGATTTGGGTAGAAGCCCGCAAACAGCAGCAACCGCTGGCCAGTTTTCAGAATGAGGTTCAGCCGAGCACGCGACATTTTTATGATGCGCTACAGGGTGCGCGCACGGCGTCTCTTCTGGAGTGCAAGAAAGCGTCGCCGTCAAAAGGCGTGATCGTGATGATTTCAATCCAGCACGCATTGCCGCCATTTATAAACATACGCTTCGGCAATTTCGGTGCTGACTGATGAGAAATATTTTCAGGGGAGCTTTAAACTCCTCCATCGTCAGCCAAATCGCCCCGCAGCCGATTTTATGTAAAGACTTCATTATCGACCCTTACCAGATCTATCTGGCGCGCTATTACCAGGCCGATGCCTGCTTATTAATGCTTTCAGTACTGGATGACGACCAATATCGCAGCTTGCCGCCGTCGCTCACAGTCTGGAGATGGGGGTGCTGACCGAAGTCAGTAATGAAGAGGAACAGGAGCGCGCCATTGCATTGGGAGCAAAGGTCGTTGGCATCAACAACCGCGATCTGCGTGATTTGTCGATTGATCTCAACCGTACCCGCGAGCTTGCGCCGAAACTGGGGCACAACGTGACGGTAATCAGCGAATCCGGCATCAATACTTACGCTCAGGTGCGCGAGTTAAGCCACTTCGCTAACGGTTTTCTGATTGGTTCGGCGTTATGGCCCATGACGATTTGCACGCCGCCGTGCGCCGGGTGTTGCTGGGTGAGAATAAAGTATGTGGCCTGACGCGTGGGCAAGATGCTAAAGCAGCTTATGACGCGGGCGCGATTTACGGTGGGTTGATTTTTGTTGCGACATCACCGCGTTGCGTCAACGTTGAACAGGCGCAGGAAGTGATGGCTGCGGCACCGTTGCAGTATGTTGGCGTGTTCCGCAATCACGATATTGCCGATGTGGTGGACAAGCTAAGGTGTTATCGCTGGCGGCAGTGCAACTGCATGGTAATGAAGAACAGCTGTATATCGATACGCTGCGTGAAGCTCTGCCAGCACATGTTGCCATCTGGAAAGCATTAAGCGTCGGTGAAACCCTGCCCGCCCGCGACTTTTCTGGAGCACGTTGATGAATCTGTTTGCAGACAACGGCCAGGGTGGAAGCGGGCAACGTTTTGACTGGTCACTATTAAATGGTCAATCGCTTGGCAACGTTCTGCTGGCGGGGGGCTTAGGCGCAGATAACTGCGTGGAAGCGGCACAAACCGGCTGCGCCGGACTTGATTTTAATTCTGCTGTAGAGTCGCAACCGGGCATCAAAGACGCACGTCTTTTGGCCTCGGTTTTCCAGACGCTGCGCGCATATTAATAACTCGGTACCAAAGACGAACAATAAGACGCTGAAAAGCGTCTTTTTTCGTTTTGGTCCTTTGAAGTTTCAGGGGATAGTGCTCTGCAATTATTGAAGGCCTCCCTAACGGGGGGCCTTTTTTGTTTCTGGTCTCCCTACTAGTAGCGGCCGCTGCAGTCCGGCAAAAAAGGGCAAGGTGTCACCACCCTGCACTTTTTCTTTAAAACCGAAAAGATTACTTCGCGTTATGCAGGCTTCCTCGCTCACTGACTCGCTGCGCTCGGTCGTTCGGCTGCGGCGAGCGGGTATAAGCTCACTCAAAGGGTCTTACGCCCCGCCCTGCCACTCATCGCAGTACTGTTGTAATTCATTAAGCGTTCTGCCAACATGGAAGCCATCACAAACGGCATGATGAACCTGAATCGCCAGCGGCATCAGCACCTGTCGCCTTGCGTATAATATTTGCCCATGGTGAAAACGGGGGCGAAGAAGTTGTCCATATTGGCCACGTTTCAATCAAAACTGGTGAAACTCACCAGATGGCTGAGACGAAAAACATATTCTCAATAAACCCTTTAGGGAAATGGCGAGGTTTTCACCGTAACACGCCACATCTTGCGAATATATGTGTTAGAAACTGCCGGAAATCGTCGTGGTATTCACTCCAGAGCGATGAAAACGTTTCAGTTTGCTCATGGAAAACGGTGTAACAAGAGGGTGAACACTATCCCATATCACCAGCTCACCGTCTTTCATTGCCATACGAAATTCCGGATGAGCATCATCAGGCGGGCAAGAATGTGAATAAAGCCGATAAACTTGTGCTTATTTTTCTTTACGGTCTTTAAAAAGGCCGTAATATCCAGCTGAACGGTCTGGTTATCGGTACATTGAGCAACTGACTGAAATGCCTCAAAATGTTCTTTACGATGCCATTGGGATATATCAACGGTGGTATATCCAGTGAATCTTTTTCTCCATTTTAGCTTCCTTAGCTCCTGAAAATCTCGATAACTCAAAAAATACCCACGGTAGTGATCTTATTTCATTATGGTGAAAGTTGGAACCTCTTACGTGCCGATCAACGTCTCATTTTCGCCAAAAGTTGGCCCAGGGCTTCCCGGTATCAACAGGGACACCAGGATTTATTTATTCTGCGAAGTGATCTTCCGTCTGGCAAGTACTTCGCGATAAGCTCATGGAGCGGCGTAACCGTCGCACAGGAAGGACAGAGAAAGCGCGGATCTGGGAAGTGACCAACAGACTGGTCAGGACCTGGATTTGGGGAGGCGGTTGCCGCTGCTGCTGACGGTGTGACGTTTGTCCGGTCACACCACATACGTTCCGCCATTCCTATGCGATGCACATGCTGTATGCCGGTATACCGCTGAAAGTTCTGCAAAGCCTGATGGGACATAAGTCCATCAGTTCAACGGAAGTCTACACGAAGGTTTTTGCGCTGGATGTGGCTGCCCGGCACCGGGTGCAGTTTGCGATGCCGGAGTCTGATGCGGTTGCGATGCTTGAAAACAATTATCCTGAGAATAAATGCCTTGGCCTTTATATGGAAATGTGGAACTGAGTGGATATGCTGTTTTTGTCTGTTAAACAGAGAAGCTGGCTGTTATCCACTGAGAAAGCCGAACAAGAAACAGTCGGGAAAATCTCCCATTATCGTAGAGATCCGCATTATTAATCTCAGGAGCCTGTGTAGCGTTTATAGGAAGTAGTGTTCTGTCATGATGCCTGCAAGCGGTAACGAAAACGATTTGAATATGCCTTCAGGAACAATAGAAATCTTCGTGCGGTGTTACGTTGAAGTGGAGCGGATTATGTCAGCAATGGACAGAACAACCTAATGAACACAGAACCATGATGTGGTCTGTCCTTTTACAGCCAGTAGTGCTCGCCGCAGTCGAGCGACAGGGCGAAGCCCTCGGCTGGTTGCCCTCGCCGCTGGGCTGGCGGCCGTATTGGCATTGGAACAGCGCCGAGAAACGCCGTCGAAGCCGTGTGCGAGACACCGCGGCCGGCCGCCGGCGTTGTGGATACCTCGCAAAAAGACTGGCCCTCACTGACAGATGAGGGGCGGACGTTGACACTTGAGGGGCCGACTCACCCGGCGCGGCGTTGACAGATGAGGGGCAGGCTCGATTCGGCCGGCGACGTGGAGCTGGCCAGCCTCGCAAATCGGCGAAAACGCCTGATTTTACGCGAGTTTCCCACAGATGATGTGGACAAGCCTGGGGATAAGTGCCCTGCGGTATTGACACTTGAGGGGCGCGACTACTGACAGATGAGGGGCGCGATCCTTGACACTTGAGGGGCAGAGTGCTGACAGATGAGGGGCGCACCTATTGACATTTGAGGGGCTGTCCACAGGCAGAAAATCCAGCACAGTTGCAAGGGTTTCCGCCCGTTTTCGGCCACCGCTAACCTGTCTTTTAACCTGCTTTTAAACCAATATTTATAAACCTTGTTTTTAACCAGGGCTGCGCCCTGTGCGCGTGACCGCGCACGCCAAAGGGGGGTGCCCCCCCTTCTCGAACCCTCCCGGTCGAGTGAGCGAGGAAGCACAGGGAACAGCACTTATATATTCTGCTTACACACGATGCCCTAAAAAACTTCCTTGAAATCCACTTATCCACGGGGATATTTTTATAATTATTTTTTTTATAGTTTTTAGATCTTCTTTTTTAGAGCGCCTTGTAGGCCTTCTAGTGCTGGTTCTAGAGAAGGTGTTGTGACAAACTGCCCTTTCAGTGTGACAAATCACCCTCAAATGACAGTCCTGTCTGTGACAAATTGCCCTTAACCCTGTGACAAATTGCCCTCAGAAGAAGCTGTTTTTTCACAAAGTTATCCCTGCTTATTGACTCTTTTTTATTTAGTGTGACAATCTAAAAACTTGTCACACTTCACATGGATCTGTCATGGCGGAAACAGCGGTTATCAATCACAAGAAACGTAAAAAATAGCCGCAGATCGTCCAGTCAAACGACCTCACTGAGGCGGCATATAGTCTCTCCGGGATCAAAAACGTATGCTGTATCTGTTCGTTGACCAGATCAGAAAATCTGATGAACCGCCTCCAGGAACATGACGGTATCTGCGATCCATGCTGAAAGATGCTGAAATATTCGGATTGACCTCTGCGGAAGCCAGTAAGGATATACGGCAGGCATTGAAGAGTTTCGCGGGGAAGGAAGTGGTTTTTTATCGCCCTGAAGAGGATGCCGGCGATGAAAAAGGCTGTGAAATTCTCTCACTGGTTTATCAAACGTGCGCACAGTCCATCCAGAGGGCTTTACAGTGTACATATCAACCCATATCTCATTCCCTTCTTTATCGGGTTACAGAACCGGTTTACGCAGTTTCGGCTTAGTGAAACAAAAGAAATCACCAATCCGTATGCCATGCGTTTATACGAATCCCTGTGTCAGTATCGTAAGCCGGATGGCTCAGGCATCGTCTCTCTGAAAATCGACTGGATCATGAAGCATTACAGGCTGCCTCAAAGTTACCAGCGTATGCCTGACTTCCGCCGCCGCTTCCTGCAGGTCTGTGTTAATGAGATCAACAGCAGAACTCCAATGCGCCTCTCATACATTGAGAAAAAGAAAGGCCGCCAGACGACTCATATCGTATTTTCCTTCCGCGATATCACTTCCATGACGACAGGATAGTCAGGGCTATCTGTCACAGATTTGAGGGTGGTTTGAGTCACATTTGTTCTGACCTACTGAGGGTAATTTGTCACAGTTTTGCTGTTTCCTTCAGCCTGCATGGATTTTCTCATACTTTTTGAACTGTAATTTTTAAGGAAGCCAAATTTGAGGGCAGTTTGTCACAGTTGATTTCCTTCTCTTTCCCTTCGTCATGTGACTTGATATCGGGGGTTAGTTCGTGATGATTGATGAGGGTTGATTATGACAGTTTATTACTCTGAATTGGCTATCCGCGTGTGTACCTCTACCTGGAGTTTTTCCCACGGTGGATATTTCTTCTTGCGCTGAGCGTAAGAGCTATCTGACAGAACAGTTCTTCTTTGCTTCCTCGCCAGTTCGCTCGCTATGCTCGGTTACACGGCTGCGGCGAGCGCTAGTGATAATAAGTGACTGAGGTATGTGCTCTTCTTATCTCCTTTTGTAGTGTTGCTCTTATTTTAAACAACTTTGCGGTTTTTTGATGACTTTGCGATTTTGTTGTTGCTTTGCAGTAAATTGCAAGATTTAATAAAAAAACGCAAAGCAATGATTAAAGGATGTTCAGAATGAAACTCATGGAAACACTTAACCAGTGCATAAACGCTGGTCATGAAATGACGAAGGCTATCGCCATTGCACAGTTTAATGATAACAGCTACCCGGAAGCGAGGAAAATAACCCGGCGCTGGAGAATAGGTGAAGCAGCGGATTTAGTTGGGGTTTCTTCTCAGGCTATCAGAGATGCCGAGAAAGCAGGGCGACTACCGCACCCGGATATGGAAATTCGAGGACGGGTTGAGCAACGTGTTGGTTATACAATTGAACAAATTAATCATATGCGTGATGTGTTTGGTACGCGATTGCGACGTGCTGAAGACGTATTTCCACCGGTGATCGGGGTTGCTGCCCATAAAGGTGGCGTTTACAAAACCTCAGTTTATCTTCATCTTGCTCAGGATCTGGCTCTGAAGGGGCTACGTGTTTTGCTCGTGGAAGGTAACGACCCCCAGGGAACAGCCTCAATGTATCGCGGATGGGTGCCAGATCTTCATATTCATGCAGAAGACACTCTCCTGCCTTTCTATCTTGGGGAAAAGGACGATGTCACTTATGCAATAAAGCCCACTGCTGGCCGGGGCTTGACATTATTCCTTCCTGTCTGGCTCTGCACCGTATTGAAACTGAGTTAATGGGCAAATTTGATGAAGGTAAACTGCCCACCGATCCACACCTGATGCTCCGACTGGCCATTGAAACTGTTGCTCATGACTATGATGTCATAGTTATTGACAGCGCGCCTAACCTGGGTATCGGCACGATTAATGTCGTATGTGCTGCTGATGTGCTGATTGTTCCCACGCCTGCTGAGTTGTTTGACTACACCTCCGCACTGCAGTTTTTCGATATGCTTCGTGATCTGCTCAAGAACGTTGATCTTAAAGGGTTCGAGCCTGATGTACGTATTTTGCTTACCAAATACAGCAATAGTAATGGCTTTAAGTACCGTGGATGGAGGAGCAAATTCGGAATATTGGGGAAGCATGGTTTTAAAAATGTTGTACGTGAAACGGATGAAGTTGGTAAAGGTCAGATCCAGGGATCAGGAGCTGTCTTTGAACAGGCCATTGATCAACGCTCTTCAACTGGTGCCTGGAGAAATGCTCTTTCTATTTGGGAACCTGTCTGCAATGAAATTTTCGATCGTCTGATTAAACCACGCTGGGAGATTAGATAATGAAGCGTGCGCCTGTTATTCCAAAACATACGCTCAATACTCAACCGGTTGAAGATACTTCGTTATCGACACCAGCTGCCCCGATGGTGGATTCGTTGATACCGCGTAGGAGTAATGGCTCGCGGTAATGCCATTACTTCTGTATGTGGTCGGGATGTGAAGTTTACTCTTGAAGTGCTCCGGGGTGATAGTGTTGAGAAGACCTCTCGGGTATGGTCAGGTAATGAACGTGACCAGGAGCTGCTTACTGAGGACGCACTGGATGATCTCATCCCTTCTTTTCTACTGACTGGTCAACAGACACCGGCGTTCGGTCGAAGAGTATCTGGTGTCATAGAAATTGCCGATGGGAGTCGCCGTCGTAAAGCTGCTGCACTTACCGAAAGTGATTATCGTGTTCTGGTTGGCGAGCTGGATGATGAGCAGATGGCTGCATTATCCAGATTGGGTAACGATTATCGCCGGACAAGTATATGAACATAGTAAGCGTTATGCAAGCCGATTGCAGAATGAATTTGCTGGAAATATTTCTGCGCTGGCTGATGCGGAAAATATTTCACGTAAGATTATTACCCGCTGTATCAACACCACCAAATTGCCTAAATCAGTTGTTGCTCTTTTTCTCACCCCGGTGAACTATCTGCCCGGTCAGGTGATGCACTTCAAAAAGCCTTTACAGATAAAGAGGAATTACTTAAGCAGCAGGCATCTAACCTTCATGAGCAGAAAAAAGCTGGGGTGATATTTGAAGCTGAAAAATCACTTTTGACTATGCTGCAACGTCATGTGCATAAAGAAACTGGTTCAGCTTTCACGACATCAGTTTGCTCCTGGAGCGACAGTATTGTATAAGGGCGATAAAATGGTGCTTAACCTGGACAGGTCCCGTGTTCCAACTGAGTGTATAGAGAAAATTGAGGCCATTCTTAAGGAACTTGAAAAGCCAGCACCCTGATCAACGCACCGTTCTGATCTTACGTTTATCTGTCTTTACTTAATGTCCTTTGTTACAGGCCAGAAAGCATAACTGGCCTGAATATTCTCTCTGGGCCCACTGTTCCACTTGTATCGTCGGTCTGATAATCAGACTCGACACGGTCCCACTCGTATCGTCGGGTCTGATTATTCGTCTGGGACCACGGTCCCACTCGTATCGTCGGTCTGATAATCAGACTGGGACCACAGTCCCACTCGTATCGTCGAGTTGCTGATTATTAGTCTGGGACCATGGTCCCACTCGTATCGTCGGTCTGATTATTCCGTCTGGGACCACGGTCCCACTCGTATCGTCGGTCTGATTATTAGTCTGGAACCACGGTCCCACTCGTATCGTCGGTCTGATTATTAGTCTGGGACCACGGTCCCACTCGTATCGTCGGTCTGATTATTAGTCTGGGACCACGATCCCACTCGTGTTGTCGGTCTGATTATCGGTCTGGGACCACGGTCCCACTTGTATTGTTGAATCAGACTATCAGCGTGAGACTACGATTCCATCAATGCCTGTCAAGGGCAAGTATTGACATGTGACCGGCTAGCGTCAGTTTCACCTGTTTTACGTAAAAACCCGCTTCGCCAGTTTTTGCTTGGTGATCGAGTGATTACAAAGCTTCCATGGTGCCACCTGACGTCTAAGAAACCATTATTATCATGACATTAACCTATAAAAATAGGCGTATCACGAGGCAGAATTTCAGATAAAAAAAATCCTTAGCTTTCGCTAAGGATCATTTCTGGAATTCGCGGCCGCTTCTAGAGTTATGACAACTTGACGGCTACATCATCGCTTTTTTCTTCACAACCGGCACGGAACTCGCTCGGGCTGGCCCCGGTGCATTTTTTAAATCCCCGCGAGAAATAAAGTAATCGTCAAAACCAACATTGCGACCGACGGTGGCGATAGGCATCCGGGTGGTGCTCAAAAGCAGCTTCGCCTGGCTGATACGTTGGTCCTCGCGCCAGCTTAAGACGCTAATCCCTAACTGCTGGCGGAAAGATCAGCGACGACGGCGACGCGCACAAACATGCTGTGCGACGCTGGCGATATCAAAATTGCTGTTATCCCCGGTAATCGCTGATGTACTGACAAGCCTCGCGTACCCGATTATCCATCGGTGGATGACTCGTTAATCGCTTCCATGCGCCGCAGTAACAATTGCTCAAGCAGATTTATCGCCAGCAGCTCCGAATAGCGCCCTTCCCCTTGCCCGGCGTTAATGATTTGCCCAAACAGGTCGCTGAAATGCGGCTGGTGCGCTTCATCCGGGCGAAAGAACCCCGTATTGGCAAATATTGACGGCCAGTTAAGCCATTCATGCCAGTAGGCGCGCA
+
DEGEJJJJFGGFHJJ@111?ABCFCJFFIIJJIJJJJGJIJJECCBJJJ???@JJFEC<JHJIJJFJJ777011@E@@?;<?>@DCCCBAHEFEDEB?@=?CEHJJJJJGJHJJJJHJJGGHC>IFJJJJIJDGFDJJHA?>99;778:;<=;8822244*59;668>AA<<;.,,.,++-../8;1,,,(''(**/./1A@;<=>@943458;<EHJBDFGJJBDDADDEJGE>??JHJICJG7(((.3,,63,,+*-,&&+,A@AF=?7///0GIJJJJJJJJIJGHJE?<;<CCF??@:;8666344/8>A?@JJJJ888@9EFB?D+++++AD?>??AABA678799)(((<;=*))6CBFHAB@B113,-.-.32224++*-6*?@AJJHJJCDBBDA:78=GGJIJICBAA<<?////;;:+)))(),-12/<>?@IDGFJIGJHEGJGGGHJ??>@DA@A---+++*+.6--22+,--2>CBECDGHEECEJJGJCEFDJIJGJFJJEGGIJJFHGJHJHHHGJJJJIJ>?>>8664475?BBCIJJJH:99:BFBBA3.32,,+*+'('&&&BBHGFJJHJJJHGCGJIJJFFDHIJJGBCCFIJHFHEGF<;@A>D=AJHJ4+(&'('''*/./...,+*)''%%%).19>AHCCDDJG::::J655584:=>AA>>@CHJHJJGEEGJJJHJJHJHHIJEHJJGGJHHGJGGJJFJJJEGJFGJHJHJIHF5433/,,,,40+-*.-,,.388:;;@5;ADE?:=BJIAABB@CDEFJEDJJHIH>>=>CCD?776/-,+'$$(((78:;;?7786999>@@BFJJJH@8899JFFJFGIJHHEHJJJJGECEDB;6?@AEG@771@>CDGD=4,,,31135DDF<<<>DGHGJJJJJDHCFJJJFJJJJJFEIJGJHJJGIJJJJJEDCBFDE?6&(),;<<<;62158:.::CAJJJE>>=>=A>CA,++,96.,,++**++/11>:9;;CADACDIC4.--)***,/281545<DIHJIJFJA??@D;,,,5421141155/+,2;A201698;2'&&'...)((()(&&((0/56''(68450,0//99?<6CCGE;;JJ>EJE?@@B;;;;544I;2//.001<88,+**++)---13229:EDCGJJJHJHDEECJ??CEBHIHJ:999HFJJJJIJJJHFJJJJHHE@@====BEEBFEHJJGEECGJHGGIBCC=?BHDA@>JJFDFFF@?@==>=477>DDCBB@A??858DJCHEIHDEGJJGJJJJF0///FDDDEEHAA00000*)%%%%:;CBCCBHJ@=B@?822499??BBDFCEEEIC?>/..0&&-13?@@>C>++++HJIF?>>?JEGEHDEDF<<<<85-+,,**('()4,&&1:?AA@HECGDJJJGJFJJIJIJJJJIJJHEIE10/37=<85444..(((&&2,((<-,,+++,1??@@@HGFFJIJJGJIJJGEJJIJHHFCJJGJJBA>?A>BE<<<97:;,,5/0../.)).001GDCEBHDIIGJFBGCDJJHFGJHJFJHH<>==>>B866>6128>JEEJJJJJF6556>>8320-,%%&&*):DBEHIHFHFFIIJ999:EHHJJIG?=;<<8*))).//23?CEFHGGHJJJJJFGJCJJEFHGFGHGGGGIFJJGHA@>=?DHJJ:::9JFJIJJHJJJJJFJJJJGJHIEGECJHJCEEDJJJJJB;;;<?>@AC999:@AB@AFGCJHHGEJHIJJJJGEEJJJHJHJIGHDECDJHEJBCD:::;JJJJJJHJJFGJIJJJJGHJJJIJJJJIJJJJJGIHDJC8888JJJJFD>2FJGJJJDBGD853268?F55563(((())'+-4:>HEIHJFGHFFJJHJGHJJIJJJIJJIJFHGJGIDGJHJ?@?>'''''//@FIFGEDJEGF@@ACB00//99@HHJHHJIHEIIHJIJJFIJJFHGJIJJJCBGD@@?>;-,,..FGIJJHJFHJJJJJJIJJJJGJJ3333>2111000=<=>?JGJJJGIJJEJJEGGJJJJIHDFJIHJJJJJJJJD@A1.-.-,,-3;49<=BDFICC@A4442222473)))*DADHEJHJF5444B8'?C??IJHGB>89:9<==JIGJJ>=<77))(**,=?2220444JEGJJFJGJHJJJHBFBBDDJGJJIJEHJJJHJJJIJJJJIIJJJJJJJHJGJJJECGDJJJJEJGJJJFF>=70002??=CECF<:62,,*)&%$&&%&()'&$####%$%'('(''))&'.--.0+)(()028:?BEGGJJFHFFDEHJCD=:DDCGHGJJDDJHJJJJFJJJGJJJIJHHJHBCCDIIJJHIJJJJHJHJJHIA@FJIJJJGCABC==>>?JFGGFGIGFIDIJHJJJJIGJJJGFJJFGHFDIJJJJEBB;444*573-)*)&+))////7//..//./48>@BCCCFDFIJJIFA?BDFHIFEIFJEFDDE>989<FFC?3DGHDIJFDII=JHHHDCCHJJFFFC@A@EJHBB==C=;:=?EDDHJFHEBCCDEIJFJGHHIJGGEJH:87-=5'&&&''''')*'&&,'%%',,.)&%$$%%###$)*,.'%&$%)))'''&')&23;777974333<<<1,+,.*)(&(**/45;?:::7778FHIJGJGCFDG;;545;62.--1111,(&'((()*****+*11011/&&%&//6,,,-,5@IDD?BBDJJEDEEHDJIGHGJJJHJIGIEABBAJGIGFHDEJJJIJHJFJEGFJFECEGHFA@@ACEDDIJ6551111***.((%%&(+-.01178CGJJJJGJ=;:89842124.7:A>>CBCEJEJJJIFHIHIJGJIIJJJJJJEDEC((('+**)%%%'***/0CAACCJGEJHJJJHJJJJJJIJIIJJJGGGJEDD4222AB77.****,++6:34BCBHFHJHHHJJF?>=60----89AGHJJJFJ?@@JIH@?>>BB=<91=<<;JJJJJIJJHJHJID,++,4324?;:9:B;;;><8/(''&(&'&*116000=>>@BGJJJJHGHGJJGGJIIJJJIJHJHJJEHJHJ8886446;AAAAHJGJJJJJJFJEJHJIJA@@=?:'&'&&&&))++5./6CHFJHJJCBBCIJICJCCCEJJGFJJJEJIJJJIJIHIIJJJJJJIJGJB==?CEDDBBFHHIJJJIHEHBJJHHJ;1--/110+**,25322))3)?JJGHJDFDABAAJJDJFJJJJFJJIJIJHJD<<DCE@+($$$&&&&%$$$$$%%%%$%%%%%%$$%&%$$$*+332-+*&%%%%&'(+*,..47:>?A@D=;;4.6=>AJJJCAJJIJJIHA??AAG7666550*%%&(59?@CEDGJEE/,+*++.3,)*6CHGHJIFJIJIJGJ==<<AAJFJJDJJCDDDCGEEEEFJEJJGJGJJIJHGJJHIHFFJGJFJCFDD10/'&%%%&'*+33BGEEJJJIJJFJIJCJG?GEJ@??JJJGIJDFAAJJJJJI559:E76665-&%()*4000/16554,/6898<@@FJJHHJJJJFJJJJJJGJ....7--+(*((*.000JJJJJIHJJJIDD6/++<;778;BEE=8:;@BA=C;2?AJJJ@BAAJGFJJCCGEHGEJIJJJGGA4444GJ<<<<@,)&)/,%&'&%&%%%%%%'(')))039;;5545555DEHFDGEDDDE999@?>53223BFEFIHJJHEJ>BDGC>F?>-,,01000@JIHD:75+)()01-,,+++<AB@@?;::0)'''&(*;9300,,**)()())<DEDDCBBGEFGJICEC><93-&&'/:AJDJFDJJJFJGJIFGHFCBDAJJJICFJIJJJJJJGIHIJJJFHJIGJJJJJIJHJJCCCFHH>?8758AD<<FIJJJGJGJJIJJCC@=;=DF;;21/**(())EEEJJJJJJIEFDCJFJJJJJIJHJIJEBJJGJBABHIGJJEGJEJ>;<EDIJIGJJJIJFEDJJIJJJJJJJIJHHGJGFHFJ=;;:40)'(,-561146:??@JJIJJFCJJJJHJHJJFJJJJJJJJJJECBHJFJI>>FECEBBEEGFJJFJJHJJ@;>BJJFJJJID;<?>==?FEDEDJHJFJGJF=;)))+-''&&),(,*&%''(*'(,/(+*)((((03339-+))7-6778/---.+&&&&)((('('+.8>A@E@BDDJHJJJHJJJJHICDD6,,'''+<EDHJJJIFIJJJJFGJJJJFFHGGFGJJGFJIJJFIGJJJFGIJJJIJJJIIJJJJIJJGHJJDDCA??@IF;;:7::=GFEEGEHHJHJJJJJJGJFJJJCA@JEDIDC6434100'((;733983223FABJEIEF9953457<99877BDCBFHFJJA?@@;677335GGIIDDFFJJGGDE88DHDEJHHF7554579H:999A@AA;4425GGCBCDJCDEE@=88JADCFJ;981--+))&%%$&,&%%$%%&&&$#$)0./017FHEJFJJJEFJHIHIJIHFJFGB<=////889@BAEDJHJJJJJHDDGFIJJFEJJD5+*('').122248IFJFHDEEEJJ@??D776?EIH????C=:9;>77787=@BEHFJEEAE11JIDBGJJFGJEJIDFFHHGHGEDDDEJJFDCEF2***.-:;>CHFEFJJFEEDHFJJIFJHIHHFEGCJGGJGEBCACAAHIJCAACJHHJJJHGEFFHJFJIEJIAGA>@HGJJJJHJJGA@@?@??@EJJHGFIHJF@@@@EJJIIFGECFCBCCBAAABDB;;0..1-),.02666764148DC>=////<::88?GFA<576@CDDHJFIFHJGEJJJHJJHGIHJJHEG::::BAA@BBJIJJJEJEJJIHHFFGBC???@C@DCAB@5)'%%%%%$$&'/>@ADIJHJHJ?BCH<>=DBA==>GGCE@A>/.//5..,,-<==DDJJFDDBCCACJIEDEEGFGH>=<=DIIEJECECDJEA>-,..BFJEGCJDDCDJJD@@B@GJFHHC@A>>??=/..1@FGFEB@AA=5AEDC=3>DDGGFJJGC>85IFIJIEJJJJFEC@?>;96&&$%*+:A@EA@?A::::HEFCF;;:79*&%%&%&$$,,2'&&&'(,0.**)'''(%''',+,+0>A@EDEAJECFJJJFIHHJJJHJHHJGGJJFJJJJJJDDBCJF@1''&&2-(*+*+,.&*455<;<?J@GFHJJA<?((%$%%'(%%%&&%%&12;CHFIFC=22A@BAADDE>>?3A=;3;>=>DAA@999;5+++,*.&&&:722;;80*(((@ACDFEFJIBE>===@CA;=FJGJGJHGJIDECA>=@3267<:=0??>?A@DGJDJFB?@<<@ADDDD><88:43656==>JJJJ7?:EJDEGJEGCGJJJJJGCGIJJHGJ8887CJJJJJIJ65546.+''8<<<@?BDGJJHIFHDEGHJFJHEJJJHJJGJJFIEJHE55117;1))(((*'--((00DE@CBCEJIJJJIGJGJHFJ@>??HJEFHJGGD?AC7765789AC>EGGJGJJJJJGGGJIHGIHJJEJH;;;:<:8311//6((((210%$%%''(&$%%%'(&%%'+(0(((&%'''(/110.-(''*...*(*()))+))(*..9B?@7662/.,-335))))*1122FFJJJGHJGIJGJEJHEG?>A@A@BGJHDHFJJJJJDBJJFJHJJHJBDIFDBDGFIJJJJJJJJGIJG@CAGEDDJJJB<<:0///769;<;>7800+)))')&&$$$#&&&'-/456657=JDIECDADIJHHHJGHBCDJGFDJFGFJJJIJJIJJJJJJFGGJEDBBDDJFDDEJJIJHEF?@BC?FCDFFJJEJFIJJGJDFHHGIF@@6654:74('''*+,++,4;112>?@AJHG@@?>>?64448::<>>DFJJEGHJJFD41111HJHJJJJJFJIFJCB@BFJJI>>=>DBDF><<<CIGGEFFEEEGJJJHJJJG:888BABCE@>&&&&,&&&'*''-().())+((+-9<:DDCBEEJEFJDJJJJJJJCHBBC====F@>>DB@:8988?ABJDDECDA....676558:<<;:9590,,-BJJJGGJJHFJJGH??;3*&()8AB?DFIJJJJHHC=<A44==EBBHHJCAACFFEGJGJJFJGJJJHJJGHGHJJJJHJHJIJJJJJJE@==/%%%))(()+,-...256:885+)))((''&%&%&(),2=CGFIJGGDEEJEJGHJHGHHJJJFJJJJJIJJGJJFJJHHGJGJ?FCFCJEIGGIJIJJJGJGJJJJJC66EIGEFEFJHJJHJJJ><4989GBCFJJJFJEHJGJJHJIEIJJJJJFJJJDJJJIJJJGHGDDJI;8:B?AB@AJCC44FJJJIJA?/)))/:BF8333=631...0'''#$&%%%%&(35567:7=>;;@?@.++*.00;<=FAB@ADEJJFIIGDFEEIJJFJJJA;JJGJJHJ1002?IIJGECJJADHBJFHHJJJJGJIJJJIJJJJJIJJFGJF:///688:AII:999CE=?JGFJFJIJFGJIGIJGHJFB?=???AJECDHEIFJJHHICDEDEADCDFEGFEHFJHEDBCDDHJJFFGHJEJFJHFEJIJJJJCABAJJJJJGGGFJ@BAAIJGGFJJDCBECBAADA:8::@H?BJJIJJJHHHJJJJJFJJGIHJJJJIJHJFHJJJJHJFHJJFJIDJFIIFEJFEDEGCED@BACGHHEJJJEFE:@>EFFJFFCBAA@B=<<<@@A9JGIJJJJ>>==BBJJEFFJE=9-,,-?CCC><:20/.//1233)(()ECJHJJJJJGJIJJJI=<<-,,,FHEIJJJJHJJJJHJJDCC@C444010'''&'%&(')((..77642358BHIJJJEJEJHJIHJJJJHHJJJJJJJHJJJDEC@@=<=<5444555CA@F?C><?9:DJIJJHJBAADB@<ED<=<CGJJJBEJEGFGEHJJGJFEFJJJJJJGJJJEGJFJJIHJIIG<;;AJHHHEFJJIJJIJIGJJHEJEJHGJJFJJHFFFJDEHFJEFJGJJJIJJJJJJHJIJJJGJHJGFGIJJJJFJJIJJJJJJCEEJJEJEH=>?@IEBCC@?>?JJGJHHIHJ95JEGJJIIJJJIIIGJJHEGHIJJ=:;DEJ887788IJHJJJJJJGGFCDBBA@DC5557DDFJIJJEFJHIJJJJHEIDEDGIJJEGJFHC1101>@=6333>JJDBB@?:788:=:6(&%%('*)()+**+*//01=<-9A:8878ACCJB>9765....4124;>>;=84>=>@@;000JJJIIEC>@>>>A:7568:;D><)))+?@>>=7-(&$$$%+=B6@@JJJC@<10/.//678?EHJFEJJJJJJJHJJJJJFDEEIIHIHIJJJJIEJJJJHFFHECBCDGJJECCBEGJFJGJFHFE;82+''')CDHJJHJHJHJHJJGFFJJJJJJJHJJJIJJJJJGJHHGJIJJJJJIJJJJJJJJHJJJJJHJJIJJJHJGFHJJIJFHJJJJJFHJJGJJEEEJGJJJEJIGJJIJJJJJJFJJHJJJJFJJGDCEC8??7D<<<<CA>51/01.?@EGJJJJFA@9733>FHHGJGJJDJEJJEAAJJJ@==<:566JEGJJJFC==<;?>@AA7BJE@A,=@EJD@JB43457ECJJHJGJJJJDGFJJFJJ@FFCDCCFJJGJ<;<55557@:974*,(&&'&&&&78<CFB:9=5111/.0090-*'*&&&%$%&DCAA@8877;90/&%'342(''%-,-122=CIGGHHHJJIJJJJJJJJJJJJ?1'&&'+&&%&')*&&%%'$$$&''(.,,.>JDIJCACD@JGE<<<?DC<=D8JFHI;:::FAADJJIECEEDJJ;::B;;78>81ACGCJJEHGHJJJ@@>?<@>***A9-,,-1114++++BEHHJHJJJHJJIJHFGGFGJJFFJIHJJJIJJJABAAHJF+*-,BAJJJJJHJJHJI====EJJ<<==CDEEFJIGJEBAJA+))79?BBBEGCHECEAB;;;A@@ADEFG44422,,,+(&'&(((.2322222438EEDDCE;:9:?=BA<;3/,*))*+)//6;?BHDJJCBDCJJGHFJIHJJIE=<88>;;JJJA/.-.5@GJJDDGAAA?@5+*),4?EGDC@?>B@DJIJJJJJJFJJJGJFJFF::99;:9985;8899:979;:ADHIJHJ<<<=JJJJJJJH@AEJJJJJHFGJGJJFEEEHGGIJJHI@JJJJH@@>;<=??<800000..1AAA>===CCGIFB@A??CDA??:9657:@>BHJJJDHF@A6677@DDFJAABAE??@@>?@:ACFJJHFJJJJJJJJJJJGJJJJJJJJCCBB<:;:611*((***-.0367=>>BDAACFEJJHFCCBDGJGHJJD>?:787'(&'()))&&$%%$%$%&####%'*++/05;;;;GHGB@@>=?=:9?=::??DE?CFIIJJJJGJJJJHHJJFJHHJJIJJJJHEEJJIHJHC>5::::IJIJJJFGHFFJFFHDJFHD9+***.-+,*(&(*)''++89?DEEECC@?@20000114A@?<5606C99:HDIHIGF766789677GFJIJHJJJG?>==:@IIHJJEDIJGJHJHJJ9?FJ?>;;@;>8794244?>>DDGIJEJGIIJJJJHFHJJIIJJE=?GCEEBBJ,,0CDGGGFECEBCFFF>0'&''(%$$$$%'&%###$$$$(%&%$$%%$$%&&'())''(()*,).&%%&&&'')*(%(,237;<7655672/-,,./;>?D;;;<IDFJHGJJJJHJEJJJJHFDFJEEGJJJJJHJJJJJJDIJHJFJIJJJJJJADCHIJJFJJJJJF<;:9;3...01399=DEIFHJJAIJJJHJJIGGHDFFJ5211.---.)&&&%%%$%%',&''%%##%&))(,227EDJHJFJEEIHECEJEJJGFIJJJJJJJJJGJIJJJIIGHHJJJHJJJJGJJJJJHJHJGDCA@BC@@HFJHFGJDDG010*))+,--4498;;;;=:93242,++++2,++,2124<>EI5444:::=///,,,+,?>??@?97:889:@?@?CEC?@9:9BDJDEFAAABJJGHA@A@IJGJJ<<<77778@A@AGJDC?+**)//,+/''0/10(((((&&&%%(),./201///.8BDJJJJJD?===@E4444==65'&&&*++-.--11--,'&''-0***-//-.+,-&%%%))&%&&,-+..-.//20.-..22,---07522:<8999DIJJ8884666???DDCJJJGJJJG?><2555<=>A?ABCGEGHJJJFEHABCDGFCB9888ACDCHG;99/-/++,156CD@>(()1@95>?<<<>HDBD:7543222IC=>A???@@...@EJFJDGJIHJDDDEBDD@:741.-0-/=<<@D>=:-,+,:511++58:;:<=;=;EGJJJIFIJJFJHGJFJJHJJJ@=<:FFHFJJHJJABCCGGDBDC?;;;@B=ABD2@;<BJJJ==<<HFDFGH2111.*)(()++-./((((-14((((---8:AGHGEJEJE8888>?FCBDCHJ????HJJFJJGJHFJJJJIJJJJFJGIFIJJJJJJJJJJJJJJHGIJJJHDFFFFGHE<=>>@@BJJHHJIJA@=<=634;@GEBBBFFJBEFJJJJEFCA?<524''''4334@JEGJFA@ABDH66432401:;@EHJA>=7577;:;DCA@CCD%%%%%%$%&',,*))-27>@AEHEIGEHJBCHGGA:(()%&&+)DJIGGJHEGFHJGFEGEG@.++*000834,,)((,(&$$$%$##%789?DJJJJJJJHHJJJJFJGFIJJJJIJJJJJBCCCEJGF?A@8:87841((((JIJGFEGEBFJJGJJJJJJJJJJJJJJJJGJJHJJIE=;0009;AB9:=F@??@JJFDCGEJJA>:8*)'')'&&$$$%$$&$%&%%&''''*&&&&''016677@CBDCCDDFEFJGGDCBB?=9:<GEF@BF=1-&&&&()()&(()'&&'&'))0//0012EIJIHJIFBBCEJJJDGDB;D32,,+(**('''(((***3B=IFJDEGFJJGHIJIJEFJIDD@B<<<<IEFHIFHGJJJEGJHEJGIGIJJJHJFIJF?56<<<=<B@99:56JJF@:=A<??@JHIFJEJCEGF=?@B=EDGGIJJIFEEFIIJHHJEF5CDCJHFHEIFDJEJJJJJJEDEGDJEDBDDABCEJJIHJJIJJGJIIJHGIGFIJHJJGJGFC=<5:?@A?A=5432,,))&
@Glass_T7V_9_D3_12_6_8
GCCGATCAACGTCTCATTTTCGCCAAAAGTTGGCCCAGGGCTTCCGGTATCAACAGGAACACCAGGATTTATTTATTCTGCGAAGTGATCTTCCGTCACAGGTATTTATTCGCGATAAGCTCATGGAGCGGCGTAACCGTCGCACAGGAAGGACAGAGAAAGCGCGGATCTGGGAAGTGACGGACAGAACGGTCAGGACCTGGATTGGGGAGGCGGTTGCCGCCGCTGCTGCTGACGGTGTGACGTTCTCTGTTCCGGTCACACCACATACGTTCCGCCATTCCTATGCGATGCACATGCTGTATGCCGGTATACCGCTGAAAGTTCTGCAAAGCCTGATGGGACGTGAGCATCAGTTCAACGGAAGTCTACACGAAGGTTTTTGCGCTGGATGTGGCTGCCCGGCACCGGGTGCAGTTTGCGATGCCGGAGTCTGATGCGGTTGCGATGCTGAAACAATTATCCTGAGAATAAATGCCTTGGCCTTTATATGGAAATGTGGAACTGAGTGGATATGCTGTTTTTGTCTGTTAAACAGAGAAGCTGGCTGTTATCCACTGAGAAGCGAAGACAAACAGTCGGGAAAATCTCCCATTATCGTAGAGATCCGCATTATTAATCTAGGAGCCTGTGTAGCGTTTATAGGAAGTAGTGTTCTGTCATGATGCCTGCAAGCGGTAACGAAAACGATTTGAATATGCCTTCAGGAACAATAGAAATCTTCGTGCGGTGTTACGTTGAAGTGGAGCGGATTATGTCAGCAATGGACAGAACAACCTAATGAACACAGAACCATGATGTGGTCTGTCCTTTTACAGCCAGTAGTGCTCGCCGCAGTCGAGCGACAGGGCGAAGCCCTCGGCTGGTTGCCCTCGCCGCTGGGCTGGCGGCCGTCTATGGCCCTGCAAACGCGCCAGAAACGCCGTCGAAGCCGTGTGCGAGACACCGCGGCCGGCCGCCGGCGTTGTGGATACCTCGCGGAAACTTCGGCCCTCACTGACAGATGAGGGGCGGACGTGACACTTGAGGGGCCGACTGGCCGGGCCCGCGGCGTTGACAGATGAGGGGCAGGCTCGATTTTCGGGCCGGCGGATGGGGGGCTGGCGGCCTCGCAAATCGGCGAAAACGCCTGATTTTACGCGAGTTTCCCACAGATGATGTGGACAAGCCTGGGGATAAGTGCCCTGCGGTATTGACACTTCGAGGAGCACGTTCGACAGATGAGGGCGCAATCCTTGACACTTGAGGGGCAGAGTGCTGACAGATGAGGGGCGCACCTATTGACATTTGAGGGGCTGTCCACAGGCAGAAAATCCACATTTGCAAGGGTTTCCGCCCGTTTTTCGGCCACCGCTAACCTGTCTTTTAACCTGCTTTTAAACCAATATTTATAAACCTTGTTTTTAACCAGGGCTGCGCCCTGTGCGCGTGACCGCGCACGCCGAGAGGGAGTTCCCCTTCTCGAACCCTCCCGGTCGAGTGAGCGAGGAAGCACAGGGGACCACCTGCATCTATTCTGCTTACACACGATGCCTGAAAAAACTTCCCTTGGGGTTATCCACTTATCCACCGGGGATATTTTTATAAATTATTTTTTTTATAGTTTTTACAATCTTCTTTTTTAGAGCGCCTTGTAGGCCTTTATCCATGCTGGTTCTAGAGAAGGTGTTGTGACAAACTGCCCTTTCAGTGTGACAAATCACCCTCAAATGACAGTCCTGTCTGTGACAAATTGCCCTTAACCCTGTGACAAATTGCCCTCAGAAGAAGCTGTTTTTTCACAAAGTTATCCCTGCTTATTGACTCTTTTTTATTTAGTGTGACAATCTAAAAACTTGTCACACTTCACATGGATCTGTCATGGCGGAAACAGCGGTTATCAATCACAAGAAACGTAAAAATAGCCCGCGAATCGTCCAGTCAAACGACCTCACTGAGGCGGCATATAGTCTCTCCCGGGATCAAAAACGTATGCTGTATCTGTTCGTTGACCAGATCAGAAAATCTGATGGCACCCTACAGGAACATGACGGTATCTGCGAGATCCATGTTGCTAAATATGCTGAAATATTCGGATTGACCTCTGCGGAAGCCAGTAAGGATATACGGCAGGCATTGAAGAGTTTCGCGGGGAAGGAAGTGGTTTTTTATCGCCCTGAAGAGGATGCCGGCGATCGAAAAAGGCTATGAATCTTTTCCTTGGTTTATCAAACGTGCGCACAGTCCATCCAGAGGGCTTTACAGTGTACATATCAACCCATATCTCATTCCCTTCTTTATCGGGTTACAGAACCGGTTTACGCAGTTTCGGCTTAGTGAAACAAAAAGAAATCACCAATCCGTATGCCATGCGTTTATACGAATCCCTGTGTCGTATCGTAAGCCGGATGGCTCAGGCATCGTCTCTCTGAAAATCGACTGGATCGTAGAGCGTTGCCCGGCTGCCTCAAAGTTACCAGCGTATGCCTGACTTCCGCCGCCGCTTCCTGCAGGTCTGTGTTAATGAGATCAACAGCAGAACTCCAATGCGCCTCTCATACGTAAAAAGAAAGGCCGCCAGACGACTCATATCGTATTTTCCTTCCGCGATATCGCTTCCATGACGACCAGGATAGTCTGAGGGTTATCTGTCACAGATTTGAGGGTGGTTCGTCACATTTGTTCTGACCTACTGAGGGTAATTTGTCACAGTTTTGCTGTTTCCTTCAGCCTGCATGGATTTTCTCATACTTTTTGAACTGTAATTTTTAAGGAAGCCAAATTTGAGGGCAGTTTGTCACAGTTGATTTCCTTCTCTTTCCCTTCGTCATGTGACTTGATATCGGGGGTTAGTTCGTCATCATTGATGAGGGTTGATTATCACAGTTTATTACTCTGAATTGGCTATCCGCGTGTGTACCTCTACCTGGAGTTTTTCCCACGGTGGATATTTCTTCTTGCGCTGAGCGTAAGAGCTATCTGACAGAACAGTTCTTCTTTGCTTCCTCGCCAGTTCGCTCGCTATGCTCGGTTACACGGCTGCGGCGAGCGCTAGTGATAATAAGTGACTGAGGTATGTGCTCTTCTTATCTCCTTTTGTAGTGTTGCTCTTATTTTAAACAACTTTGCGGTTTTTTGATGACTTTGCGGTTTGTTGTTGCTTTGCAGTAAATTGCAAGATTTAATAAAAAAAACGCGAAGCAATGATTAAAGGATGTTCAGAATGAAACTCATGGAAACACTTAACCAGTGCATAAACGCTGGTCATGAAATGACGAAGGCTATCGCCATTGCACAGTTTAATGATGACAGCCCGGAAGCGAGGAAAATAACCCGGCGCTGGAGAATAGGTGAAGCAGCGGATTTAGTTGCGGGTTTTTGTAGCGGCTGTAGGAATGCCGAGAAAGCAGGGCGACTGCCGCACCCGGATATGGAAATTCGAGGACGGGTTGAGCAACGTGTTGGTTATACAAATTGAACAAATTAATCATATGCGTGATGTGTTTGGTACGCGATTGCGACGTGCTGAAGACGCCTACTTCCACCGGTGATCGGGGTTGCTGCCCATAAAGGTGGCGTTTACAAAACCTCAGTTTCTGTTCATCTTGCTCAGGATCTGGCTCTGAAGGGGCTACGTGTTTTGCTCGTGGAAGGTAACGACCCCCAGGGAACAGCCTCAATGTATCACCGATGGGTACCAGATCTTCATATTCATGCAGAAGACACTCTCCTGCCTTTCTATCTTGGGGAAAAGGACGATGTCACTTATGCAATAAAGCCCACTTGCTGGCCGGGGCTTGACATTCCTTCCTGTCTGGCTCTGCACCGTATTGAAACTGAGTTAATGGGCAAATTTGATGAAGGTAAACTGCCCACCGATCCACACCTGATGCTCCGACTGGCCATTGAAACTGTTGCTCATGACTATGATGTCATAGTTATTGACAGCGCGCCTAACCTGGGTATCGGCACGATTAATGTCGTATGTGCTGCTGATGTGCTGATTGTTCCCACGCCTGCTGAGTTGTTTGACTACACCTCCGCACTGCAGTTTTTCGATATGCTTCGTGATCTGCTCAAGAACGTTGATCTTAAAGGGTTCGAGCCTGATGTACGTATTTTGCTTACCAAATACAGCAATAGTAATGGCTCTCAGTCCCCGTGGATGGAGGAGCAAATTCGGGATGCCTGGGGAAGCATGGTTCTAAAAAATGTTGTACGTGAAACGGATGAAGTTGGTAAAGGTCAGATCCGGATGAACTGTTTTTGAACAGGCCATTGATCAACGCTCTTCAACTGGTGGCGAATGCTTGTTTATTTGGGAATTTTTGTGATAAAATATCGATCGTATTGATCAAACCGCGCTGGGAGTTAGATAATGAAGCGTGCGCCTGTTATTCCAAAACATACGCTCAATACTCAACCGGTTGAAGATACTTCGTTATCGACACCAGCTGCCCCGATGGTGGATTCGTTAATTGCGCGCGTAGGAGTAATGGCTCGCGGTAATGCCATTACTTTGCCTGTATGTGGTCGGGATGTGAAGTTTACTCTTGAAGTGCACCGGGGTGATAGTGTTGAGAAGACCTCTCGGGTATGGTCAGGTAATGAACGTGACCAGGAGCTGCTTCTGAGGACGCTGGATGATCTCATCCCTTCTTTTCTACTGACTGGTCAACAGACACCGGCGTTCGGTCGAAAGATACTGGTGCTCATCGAAATTGCCGATGGGAGTCGCCGTCGTAAAGCTGCTGCCACTTACCGAAAGTGATTATCCTGTTATGGTTGGCGAGCTGGATGATGAGCAGATGGCTGCATTATCCAGGATTGGGTAACGATTATCGCCCGACAGATTTCTTATGAACGTGGTCAGCGTTATGCAAGCCGATTGCAGAATGAATTTGCTGGAAATATTTCTGCGCTGGCTGATGCGGAAAATATTTCACGTAAGATTATTACCCGCTGTATCAACACCGCCAAATTGCCTAAATCAGTTGTTGCTCTTTTTCTCACCCCGGTGAAAGTATCTACCAGTCAGGGATGATGCACTTCAAAAAGCCTTTACAGATAAAGAGGAATTACTTAAGCAGCAGGCATCTAACCTTCATGAGCAGAAAAAAGCTGGGGTGATATTTGAAGCTGAAGAAGTTATCACTCTTTTAACTTCTGTGCTAAAACGTCATCTGCATAGAGAACTAGTTAACTTCACGACATCAGTTTGCTCCTGGAGCGACAGTATTGTATAAGGGCGATAAAATGGTGCTTAACCTGGACAGGTCCCGTGTTCCAACTGAGTGTATAGAGAAAATTGAGGCCATTCTTAAGGAACTTGAAAAGCCACGCCCCTGATGCGACCACGTTTTAGTCTACGTTTATCTGTCTTTACTTAATGTCCTTTGTTACAGGCCAGAAAGCATAACTGGCTTGAATATTGTCTCTGGGCCCACTGTTCCACTTGTATCGTCGGTCTGATAATCAGACTGGGACCACGGTCCCACTCGTATCGTCGGTCTGATTATTAGTCTGGGACCACGGTCCCACTCGTATCGTCGGTCTGATGATCAACTGGGACCACGGTCCCACTCGTATCGTCGGTCTGATTATTAGTCTGGGACCATGGTCCCACTCGTATCGTCGGTCTGATTATTAGTCTGGGACCACGGTCCAGCTGCGTTATCATCAGTCTGATTATTAGTCTTGAACCCGGGTTCCACTCGTATCGTCGGTCTGATTATTAGTCTGGGACCACGGTCCCACTCGTATCGTCGGTCTGATTATTAGTCTGGGACCACGATCCCACTCGTGTTGTCGGTCTGATTATCGGTCTGGGACCACGGTCCCACTTGTATTGTCAATCAGACTATCAGCGTGAGACTACGATTCCATCAATGCCTGTCAAGGGCAAGTATTGACATGTGACCGGCTAGCGTCAGTTTCACCTGTTTTACGTAAAAACCCGCTTCGGCGGGTTTTTTACTTTTGGTCATCGAGTGATTACAAAGCTTCCATGGTGCCACCTGACGTCTAAGAAACCATTATTATCATGACATTAACCTATAAAAATAGGCGTATCACGAGGCAGAATTTCAGATAAAAAAAATCCTTAGCTTTCGCTAAGGATGATTTCTGGAATTCGCGGCCGCTTCTAGAGTTATGACAACTTGACGGCTACATCATTCACTTTTTCTTCACAACCGGCACGGAACTCGCTCGGGCTGGCCCCGGTGCATTTTTTAAATACCCGCGAGAAATAGAGTTGATCGTCAAAACCAACATTGCGCCCGACGGTGGCGATAGGCATCCGGGTGGTGCTCAAAAGCAGCTTCGCCTGGCTGATACGTTGGTCCTCGCGCCAGCTTAAGACGCTAATCCCTAACTGCTGGCGGAAAAGATGTGACAGACGCGACGGCGACAAGCAAACATGCTGTGCGACGCTGGCGATATCAAATTTGCTGTCTGCCAGGTGATCGCTGATGTACTGACAAGCCTCGCGTACCCGATTATCCATCGGTGGATGGAGCGACTCGTTAATCGCTTCCATGCGCCGCAGTAACAATTGCTGGAGCAGATTTATCGCCAGCGGCTCAGAAATAGCGCCCTTCCCCTTGCCCGGCGTTAATGATTTGCCCAAACAGGTCGCTGAAATGCGGCTGGTGCGCTTCATCCGGGCGAAAGAACCCCGTATTGGCAAATATTGACGGCCAGTTAAGCCATTCATGCCAGTAGGCGCGCGGACAAAGTAAACCCACCTGGTGATACCGTTGGCGAGCCTGCGGATGACGACCGTAGTGATTGATTTCTCCTGGCGGGAACAGCAAAATATTCACCGGTCGGCAAACAAACTATCATCTGATTTTTCACCACCCCCTGACCGCGAATGGTGAGATTGAGAATATAACCTTTCATTCCCAGCGGTCGGTCGATAAAAGATCAGATAACCGTTGGCCTCAATCGGCGTTAAACCCGCCACCAGATGGGCATTAAACGAGTATTCCCGGCAGCAGGGGATCATTTTGCACTTAAGCCATGCTTTTCATACTCCCGCCATTCAGAGAAGAAACCAATTGTCCATATTGCATCAGACATTGCCGTCACTGCGTCTTTTACTGGCTCTTCTCGCTAACCAAACCGGTAACCCCGCTTATTAAAAGCATTATCTAACCAACGAGAACCGAAGCCATGACAAAAACGCGTAACAAAAGTGTCTATAATCACGGCAGAAAATTCCACATTGATTATTTGCACGGCGTCACACTTTGCTATGCCATAGCATTTTTATCCATAAGATTAGCGGATCCTACCTGACGCTTTTTATCGCAACTCTCTACTGTTTCTCCATACCCGTTTTTTGGGCTAGCTACTAAACTTCGGATAGTCGACTATAAAGGAGCGCAAAGAGGGAACTAAACACTTTCTGAGAAAGAGGAGAAATACTAGATGGGTCAAAGTAGCGATGAAGCCAACGCTCCCGTTGCAGGGCAGTTTGCGCTTCCCCTGAGTGCCACCTTTGGCTTAGGGGATCGCGTACGCAAGAAATCTGGTGCCGCTTGGCGGGTCAAGTCGTCGGTTGGTATTGCACAAAACTCACTCCTGAAGGCTATGCGGTCGAGTCCGAATCCCACCCAGGCTCAGTGCAAATTTATCCTGTGGCTGCACTTGAACGTGTGGCCTAATAACTCGGTACCAAATTCCAGAAAAGAGGCCTCCCGAAAGGGGGGCCTTTTTCGTTTTGGTCCGCATCCACCTGTGCGGACCTGGGTCCCAAATTCCAGAAAAGAGACGCTTTCGGACGCCTTCATTTTGGTGCATCGAGTGGCGCGCTTAGTTCCTGGTTTTTCTTCGTTGGAAGAAGAAACGAGAAACTAAATACTAGAGTCACACAGGACTACTAGATGATGCAAACCGTTTTAGCGAAAATCATAGCAGACAAGGCGATTTGGGTAGAAGCCCGCAAACAGCAGCAACCGCTGGCCAGTTTTCAGAATGAGGTTCAGCCGAGCACGCGACATTTTTATGATGCGCTACAGGGTGCGCGCACGGCGTTTATTCTGGAGTGCAAGAAAGCGTCGCCGTCAAAAGGCGTGATCCGTGATGATTTCGATCCAGCACGCATTGCCGCCATTTATAAACATTACGCTTCGGCAATTTCTGCGGTGCTGACTGATGAGAAATATTTTCAGGGGAGCTTTTGACGTTCCCCATCGTCAGCCAAATCGCCCCGCAGCCGATTTTATGTAAAGACTTCATTATCGACCCTTACCAGATCTATCTGGCGCGCTATTACCAGGCCGATGCCTGCTTATTAATGCTTTCAGTACTGGATGACGACCAATATCGCCAGCTTGCCGCCGTCGCTCACAGTCTGGAGATGGGGGTGCTGACCGAAGTCAGTAATGAAGAGGAACAGGAGCGCGCCATTGCATTGGGAGCAAAGGTCGTTGGCATCAACAACCGCGATCTGCGTGATTTGTCGATTGATCTCAACCGTACCCGCGAGCTTGCGCCGAAACTGGGGCACAACGTGACGGTAATCAGCGAATCCGGCATCAATACTTACGCTCAGGTGCGCGAGTTAAGCCACTTCGCTAACGGTTTTCTGATTGGTTCGGCGTTGATGGCCCATGACGATTTGCACGCCGCCGTGCGCCGGGTGTTGCTGGGTGAGAATAACGTATGTGGCCTGACGCGTGGGCAAGATGCTAAAGCAGCTTATGACGCGGGCACAATCTACGGTGGGTTGATTTTTGTTGCGACATCACCGCGTTGCGTCAACGTTGAACAGGCGCAGGAAGTGATGGCTGCGGCACCGTTGCAGTATGTTGGCGTGTTCCGCAATCACGATATTGCCGATGTGGTGGACAAAGCTAAGGTGTTATCGCTGGCGGCAGTGCAACTGCATGGTAATGAAGAACAGCTGTATATCGATACGCTGCGTGAAGCTCTGCCAGCACATGTTGCCATCTGGAAAGCATTAAGCATCGTGAACACCTGCCGCCCGCGAGTTTCAGCACGTTGATGAATGTATTTCTTTTAGACAACGGCCAGGGTGGAAGCGGGCAACGTTTTGACTGGTCACTATTAAATGGTCAATCGCTTGGCAACGTTCTGCTGGCGGGGGGCTTAGGCGCAGATAACTGCGTGGAAGCGGCACAAACCGGCTGCGCCGGACTTGATTTTAATTCTGCTGTAGAGTCGCAACCGGGCATCAAAGACGCACGTCTTTTGGCCTCGGTTTTCCAGACGCTGCGCGCATATTAATAACTCGGTACCAAAGACGAACAATAAGACGCTGAAAAGCGTCTTTTTTCGTTTTGGTCCTTTGAAGTTTAGGGGATAGTCCAATTTTGAAAAGCATCCCTAACGGGGGGCCTTTTTTTGTTTCTCGATTCTCCCTACTAGTAGCGGCCGCTGCAGTCCGGCAAAAAAGGGCAAGGTGTCACCACCCTGCCCTTTTCTTGAAAACCGAAAAGATTACTTCGCGTTATGCAGGCTTCCTCGCTCACTGACTCGCTGCGCTCGGTCGTTCGGCTGCGGCGAGCGGTATCAGCTCACTCAAAGGGTCTTACGCCCCGCCCTGCCACTCATCGCAGTACTGTTGTAATTCATTAAGCATTCTGCCGACATGGAAGCCATCACAAACGGCATGATGAACCTGAATCGCCAGCGGCATCAGCACCTTGTCGCCTTGCGTATAATATTTGCCCATGGTGAAAACGGGGGCGAAGAAGTTGTCCATATTGGCCACGTTTAAATCAAAACTGGTGACTTCACCCAGGGATTGGCTGAGACGAAAAACATATTCTCAATAAACCCTTTAGGGAAATAGGCCAGGTTTTCACCGTAACACGCCACATCTTGCGAATATATGTGTAGAAACTGCCGGAAATCGTCGTGGTATTCACTCCAGAGCGATGAAAACGTTTCAGTTTGCTCATGGAAAACGGTGTAACAAGGGTGAACACTATTCCATATCACCAGCTCACCGTCTTTCATTGCCATACGAAATTCCGGATGAGCATTCATCAGGCGGGCAAGAATGTGAATAAAGGCCGGATAAAACTTGTGCTTATTTTTCTTTACGGTCTTTAAAAAGGCCGTAATATCCAGCTGAACGGTCTGGTTATAGGTACATTGAGCAACTGACTGAAATGCCTCAAAATGTTCTTTACGATGCCATTGGGATATATCAACAGTGGTATATACAAATAATATTTTTTTCTCATTTTAGCTTCCTTAGCTCCTGAAAATCTCGATAACTCAAAAAATACGCCCGGTAAGTAAATATCTTCTTTCATTATGGTGAAAGTTGGATA
+
*).,---...>>==??GEHJJ====CDC::7,(''),888;@>:A8FJJED(''(DC@J@76429:9?CDADDFC7777JDGBCEHJJJJGJBEBGJIJJJIIJHJGJJFJJJIJHIJJJJJFJJJJGHJIJHGJFIJEJJGJGJJJJGBCFE@?:9CDGJFF<;//099999?JJJHIJJGHHFEBBBG----84200017=>DIAJIHIHGJIIFJJJIJHJFJGEGEI63200**873+++,,,+003:1/-0,BCJJGBFH<<::,,**00/-/42222AACEFDCCDJJJJJHJIHIJJJJJJHEHGJGJJGJEHGGJ::::AJFIJJJJJJFJG??>BJ110(&&'*+.77:7<<<??BGJJEGEC>?<<GEEE9JIJJIFJJHJJJJJJJGGJGJEDGCGH;777JHHDGCDJJJGEFIJIJIFJGIJDB>@H99JJHJJIJJJIHJFIIGJJJJJJJJIJB@?@DJIGDEHJJJJGHJJJJJGJJFFJJJJJJJJJJJHJJHJIJFHHHDED@8>=CDHHJFEGDFJIFGGFHJGFGDCDDDFA4=<=?EJIJJHE>>6531.+*+08766::=?IJGFD?>8892<>@C?>=:;;<@BAJCAA>=<>>=@?43(()6AA?BABFB???>@@9666<==CDD8778;855570.07=?>?BBFHJHIGDBDBDE3228GCA?ABH@666<989GGIBBDIJIGJEFJF@@DFEHIE@@JJEEEDJEAB<<;99>>-,,..17511112223))(((((/.-,,,/80000JCDEEJJH<;6678???A??88B<===JJJEE75?=<==?ACDGJHJDHFJGAABA=<J21100002779=?HJJHJJJGEJBBDEHCFEGJHIJHBDBDGJJJGFIJEEJEDD6666B@@?CGJIHJCBFJ@?;;:1223@?===6DCBCDFIJJFFJAF865:8'''(82***/.&'887...-.-,12>DEBBAA;998748)(((('''A@B@@DECFF552:867<==='&&&,,+-16653)6746;>@7655&%%&(,*'+*)+.35>?>>?;408,*,-?BJJ=<;<JF>=<:::4//17=888.+)'((*++'&'434(&%'6;;=2225D@ECBA?@ADFJGFHGIJJJ855567356;64/)50--44;;BBBBDGHIDB@@<<<A@<4545>:60///99><=;=?B===<'&&'*'&()+&$%$#$%***,-/256677***/;9;78GJJGHDDCIFJJHJJJJJEIC@B::9:988;<@@??-,,,+''')/5675397:=GFHEDA@;><=BC985761,++0001987@BDEHJGJHHJ=DJEEC6C=JDCDBJ@@@AJJJJJJJJFDECJJGHJJJEB<?IJIHHIHJJJJEFCDFC>>>>B3.)''*00<B??CGJJJJJJJIJJJJGGDACCJJHJIJIJEB;89200.),/*)'&%&-66>2?=<?CJJJJEDJDJHJHJJGFHJJJFFHHIJJ33,*((((&&(,,,''&%%(,/659BC;;;;CGEGGIFHJJEDDADIJJJJF<B=<F4JJJFJBDFEJFJJGIDJ//*().IEDEGGHGJC?:9.(600/./2>DDDD??>@C?3/*%$%(+-*+66;<@<=GICAB@AGGJGGJIEEDC?B999<HJJFIJGJFG><JJIIJJJJJJFGIJJJIJJHJG=E>83=IGJJJGIFDDDDEJCGFHGJJGIJJHJGJHJJJJGJHHHJJJHJJJFJ?JI<DJIJJHJJJJJGGHJJJIDF<55<B@EEBEJFJFHCEEBDDGHJHHHEEIFFFDFJGHIJJFJFGD9<<>HEJCE<;;;:977*))',+,2GDCCFGFJIJ?=>=;1/(+2244>?8733<EJJHJJIJGGJJHGDHIGJ?>>?BB??CJCB<@C@A@H?D=<?=DFF@???@GGEJJIGJGJJJHFJGGJDHJJDDECJGJIJJJCAB;=//==4.CA<HDA>>HJJCA:999FC>EJGFGJJEEEGIIJHBB@ADFCGJ@AA@DDBFJHJFGH@DAAHEGDHC9877:98643/.((((00:;0+>21118F8888880013;<<8221034333130/0.--/88<>A444AGEIFJFGIFDG?CFFHJH550--.55)''(((().2@@@>=@@CC@@@AGIJJ>:.-,-.)++223*2*.0.+&%&'''%%%%+AA@@=ECA?B?;<D@GJHJFJBJJJJJFA65570/.0-,-**)(**<BFFFFFEEGCCBGJJHHFEFFDJFGEIEFEFJHJJJJJFGGJEJFJJGGJICJIDECFHHGJDCC>4,,,,-(++,01220.244?6556555>>7?AFHJFGJJG,,,,1,))))18=?DEJJGCCFFGJ6632202?C@;988/&&&&+.1013593988988860,-.CGGEDDFFCACADFJGJ7////11116&&%$$$'(()'++*)*++1,,,:;>?BGCAC=;;:::2233@>>>??A693334;==DECHJHJH>>A@CGB><1''(')(((((=<==>=<EGFCDCF@@@AJIED@<;43442++&%&0249<>AEHDAA?@JHGCEEGD76688778A@@IFD@=;;;86679@;''''--+8)))(()()*/37666;>966JHGFGEJJJJHEJJJJIIGBBDJJIJFJIGJHJJJJJJJGGJGIHDA=:7778;JJJJHIHHEJHJGJJHFJJJJIJDDDDDB<D=BCDJIGFJJIJIJJHJJF@@JGC@@GHJJJJJJJJJJHIJJJJHHIHHIJJJJGHJJJHJJJJJJJJJJJ==GJJJJJJJJEGGDA<;9872)9EDF?FEGHJJJIJGIJFJJHJ@A?AJJHHHJEJJGDGFHJJJJIJJJFJEEDFGGEGJJFJHGJJJJJJJJGJHJIJGFHHJHHHJHH@@@?JFDGHGJFGE97//()<<;;;GGGDC=F?@ACJIJHFHJHHHJHJJJJFGGJHJJJ?=?CEEJFC433690//18=<<;1../<<:4=FJFGECIFDCFJJJ@@AAFHIEGJIJA@@@GDBFA@DDJIIEDE6655>=;7//3@JJJIIGFEIIJEHEIEFFJJGEGJ;8>66;67CDEHFIFHJJFCFFFJJJJJJF;;;=IHGJF>>>>CGDFBEBDEJCBADIB@<87<-,*&&&+-+())'&&'',)7=>998:4444?ACBCAD200**('*,.//'%$$%&**+-'''.-5<DGCFCBA8888=;((((;;<=BDDDHJJCCCCABCIJFJJGJJJJFGEFCFFEFJJEJJJJIJEECCEJFJJFHHJFGJGJJJGJIJJJIJJJJJJJJHJJJHFJCFIA533446;==////<779999:<A:554212;;>=??@@A?><@A0)()*''%%''''&(%%$$''')744'&&(((*.-,,-1310.++,0855//&&&'==>A@?JGJJJHIEJHJC2...54011<?F:999@@DABCCH6776-9/'&&/,/((('99<?FFFHJJJJJJFJJIIJJJJJJFFJJHIDDFFGJGEEJFEGHJG??;962//***,//148BA::;---,...JJHFEEDJJB>>>JGGFJDEC>GCBAH...2325,,017877783.27EIFDJJGCAABIFF>=>>?>>?JJJJJHHFIHIHGCJDC51///8IIJJJDJIF433343<=:;=7EB:30027889<=96434'&%',,,/+++,55++;6-353353376=>>BDBGC@CBBHDEGGGD=HB=C;;;;:8;>JJJDDFJJJEFFEDBBCIEFGE:0000334---241109@5568===JJIJBB@?;/*+,-+-2.+**-27CEBHJJHJJJHIJJIJHJJJJJJHGJJHGJJ>==>JJIJGJIJJJGHJGEJ887<68744547*?3233DJJGGDDJJFDJHGJIJJJJIJJJJIJHFJHGEJIJJIJFIJGJJIJJJJFFHHJEGJHHGJGEEIJHEDHGHJIJJJJJHJJGIJFGJJJJHGJJGEJHJIHIJFJJJGJJJJHGFFEEH8@B<JGJJJIJIIJJJHJEHHHGHGJJJJIIHJJFJHJJJJIDCCJ=667@IE=88898:9=>440/0//+))**:B?;DJIFF3:<FJHHJGGJJJIGGJJJJJJGIJJJJHJJJJIJIIJIJJJJJJ33322229743444444DC<:;<:<<;::5:@A@@A@9677CCEDGGJJFIJ9AAJJJDD9989BCHJFDFIJGDJHJJJJIJJGJIJFJFCIJHJJJJGJJJFHJJGD---.1@?D:@+''8;@DDEEF?>>>CBDFJJJHDJJGFECHEEBBA6?@?A=>>;/-&%'%)*+)%%&&).30+,++)&%))'(*)'(11135++'&''.0/,,-+01''()/6)))).**(.&$)#$*.+-/0000CDCHGECFBGGG@F=;=BFCJEHIFJJGJD@@A@??7678<;::A?EBFCB84479AGIJHJGHJJJGJJGIIDEA>EJJHIJJJJGJJJHJJJIIGJFD>>FG,+,@FGJFIGEFDC87225*=>AIJEHJJJJJJIDHJJJJIIJBAA>???IJJHFEJJJIJJJIJIIEGFFGF;550(*+EHIHHFIFHF9777EHJHDBACBCGJJGHIHJGIHJIFDBB7111:<<>A989:<>>><;2/''&()(&&*+..868CCGHD?@FJJJJI>;;?74324;;CHJIIJIJJJJJJJBA@AEGGJE>***)+****)'%$%%+..'&%&.(''(:<=?A=:::8@;>=9;9:955579;@?ADC@>@920'-237IFJJJJJHJIJJJJD32224',,,865560000;>?DJJIJEIDEHJJGJJJHJJFDHBC:70-)&%&&%&&''/562333;7777''')(&%%&&,,+9:;<><<<<JEBBBA@@;;71+++/9:<=93512<>=@ADHIJGJJDJJJJJDBBDJJJJHGJJGEJ====HJGEJJHJHA>;7BHJIJJGJJJHFJGJEJJEFJJJJJEEFIJJIJJIJJJJJJJJ@ABFIEHHIFFJEJJDJ;A=JJE??ABBE2..0++..,*'&'&&'&)*'&$$$&&$%%%++./347<AJJGJD@AGGD@=<;;;::62**+++*)***7=,,,@DJJJ<;99;;ED?E?AJ@?<778<<?JG>==CA:20DA@B<=5555CDGJGGJDJGECA;@?89933386''&'-,./1///-09HDFDDCD=<<7.4&&&&*521.----3//0/-/<=CCC>3222>9-,'((65@JF;999?=500023333?@GGDDC@;7;;@CJF==>=HHJIEFHJGFJJJHEDGCD@0HAGGJCDCFIJJE?=;?ACDFBJEEFDIJFFFAAAADIJJGFC;+**/44310)**+++,99?>B@@AEHFJJGFJIJEIGCBEIIH@><;>?;;;50=>A)HJJJJJJJIJJGJJGHFDJJHGJGJJCABBJDA54*)&%'')((%())039=FJDFJJHJFF>J6FJHHIJJIJHHJEJJHGJJHGFE7757@210/+*))*.<<<C<BAABCEJIEDEFGJJJHGJD=21+05,,16>AGFBC;:877;8>>888:B<22/-,,13233(((+/))+788DBA5546433-((((49;HIDCFDJJJGJGJGJHFHHJJJGGJJJEIHGJHJJJFCDCDDCGEDJ?<;;=JFFJJEJD21111775411....-++&&&(**(&&%%,''&&&&&***00///)&&%')##$''&$'&&&$&$(*+.9AGJJJJEJJHJEDFFECDCDCFDDJJGJJJGHFDIJGEJJDGGDDGDIAJGGFJFJA@<9:7777?BCABCCAB0000?74AFC?@JIFIHJJGGIGJJJJHJJFJEGH???@FJJIFHJJJJDADDIGHJHIJC766:IFH;::;GGJJHJJFJJHGJJJHJGGFCFJJIJJJIJJGJIJJJJJJJJJHJJJHJJJHIJFEEJFJHCBA433..--00?EHIJJFDJ@:110/3<B>?@9:9832227642125770-..---8?>@@?@@@CJJJGFJJHGHEJJHJCFGFJHJE1111667451222?DDJIIEFHJGJJGHJJJIJGJHFJIA?:988EJ@A7777EDCDA:9889:;JDFFDFIIJJJJGFHIJJJJJIHJIJHJJIJJJGIFGIJJJJFEGJ@EFHJJGJJJJ<<<=AC@=87./CHJFJIJJJJHHJHGIJIJJFEBAA?=;;:7974???6689>@@FJHJJHJJJHGJEEGDJJ>9:>>DIHFJJJJJFHJJJJEEC?>?JJGJIJJJ??B??JG77666;0==888>=::=<@///./.+&$#$%'+-/05CGEECE65555DC???@GJHJJJJJFFEJJH===<=,??EJJJJJJJIJHGCD?CCEJGCACAFJDB>>=7634457JDEJFJJIIJJJJGJJJJJJJJJIJJIJJJJHJJJGJJIJFEFDJHJJHHHGHJJGGJJJJJEJDFDIJGIEJHJECF<220-==8??98'&&'**23/5555611//17:;5333?JEBIJHBCCCFJJJJ?==>GJFJEIJJJGIHJJ>CFJF:99:..;==?@AGJGFED?BJIJJJHGJJFJIE??<>100&&&&'..7668666,,,-<;****(##$$)'+,,,6769829=???0AIDGJJGJIIJJ8888JDEAIEEFFJGJJDCCBBAB@B@?910/0--/4;:9:7>DGJFJJCECADEJJIEJJJJHJJJGJFIJJJHJIIHJGJJJJIJJEJJJHFD00000HB@>666?A@@@4.,2.--3:6678=;+++*.?@...068*))&&%&&&&/300--=?BABIJJJHJ/..++,($$$%('(&'/2;=>@A?AA><=44467-*(%&'''.../.0//00110**%$%%%$$%*-,++,+-/013434BB111EJJCBBBJFD743...----.159339989859;>>E@=IHIIIJCDC955650=:7,++*(*,,21-**/9:>AC8,,,,EHJIJJJJJFJJJHJJJJHJIGGJJJJJJCDE?,*%&&***.:7HA?AA<<=<>?<65543434/...--0022/**+,+)('(+,-,27/EFHFHEJGJJJIJJJHJJJJJJJJJHJJJFJJJHJJHJJJJJJGJJHGHJIJJJHJ6ACJJHJJJJHJID@.///2?ACEFHJJIJJJEJGEBCCBFDEFFIHJJJJG111******21,)'&&&(,'(--,-.213**+-9=EIJFJGHJHJCCCID4440000111/*)&&'-,,-9;,+++8=GFJFJJIHJJJJECFIJJJHJJJJJJJJJIJJGIJJJJJ=>JEHFJJJJG<:;>645EF<:8768EIED::99@FJJA?=BAEBB@?@>@?CJGEJJHJHEHGJJEEJIHFGE@?A=AAF--.:A9667,,+*(((.+&'*)*&$$$%'&))0&&&&()-'%%()-568;DBG@=<<?B99986''&''(+,+,454<>JJJHEH==>F9889<0007:335;=DGCCBCJ>>>ADF@??;JJGGGGJGFIC;:;<@JFFI==JIG2228BGIGJFGJH>IJFB?::BHD:9998>>?EECBABBDAGFHIEH<:99<>A?>,,+)'&'(+251247>FDDDBEDDFGHCEGJJJJJJJIJJJIIHIHJEHFFHJJ81...;EA??@BACAI>:<=>>EEJJJFJIEIJJFEDDDHIJJJGHJJJFIFIFJGJJJJEDFFFGFE;;;<EABAHEFHHIFECE>DBDJJJDEB???971(9;=<?GG=98778@?>5123>E:779<<CACCE>>??EEJCCAAEH>&&&'''&'996>?CDDEJJIJHJJIDHCFJ-++(&%$#$%&%%&*+*22((((0...:AABCC==;9*))*,AA1111E@=84/**6543/011/-/4@:8778<>;==>AJBA?<=CEEJHJJJGGJJGGGDHFHFJGIJJIJJJGJJJHJJEEDC76;7;5*)$$%%)000878HJFGIJFFGGJJJJJJJJJJGJJJJJIJJJJJHIIJJJGJJGFI?HJB@@AJJGFHIJJGCCFJCEFJJIJJJIGJJJJJJJFJJJJJJJEIJJHJJJIGHHDHJHIJJHJGJJJJGF?<;;@@CBAAFFFDF<<;;===?AADDJGGEIHAAABJGGJGJEEFDD/)))+HJHFIJIJIJJIHJJJIEJJJJFJJJJJJJJJJHJJD?@?3333--+&&&&/677555544A;<>@DJJJEHFJ@@=DEJD96521'%%%%%)*,*));HDJGEIEJG3333GJIJJJJJHJIIGFBBCBFJJHGJJHJG<;:>AADA??BC8C?6=DBABD@:56@BEIJGECBF=7::>@@AGJEFDDJJJEIJIIGJGGGJJJHJJJHJJJJJJJJJJJJJJJJJIJJGJJJGJJJJJJDHJIIJGHJIJJGH9888G:811...1//..+***+++*+6;CA=>>=>=;>?=@??@DDDCAA@<<<=ACDFDEDEC:78;CIE9888BJGHECCJDEJHIEH?>>?<G;:;:ICDFHEHDFJJJ9778>9<<;EBCJGHHJJJJHAF;;;;>=:;=@B?@>??A::=JHBAACJIGHDCDEFGEF>6667888BCFFJJJJHJJJEFHFJHJGJFFJJJJFJFE?>-'*<EGJIEEEEJJJJJGJGJJJJFGEHE@@BCGBBBGJEJJJJJFIIJFAFIBECGJHJJFIHGHJJCCDFFJGEGJFHDGCEF@AAA;;:9:9---,.-++,,=?AJ9888EEJ>???=;;><;ADDGJJJJHJEJGEFJGFJHJJH220000222@AFJIJJJCJBBABCBAABAJIJHF<6678:AJJJJJFGGJHJGFBA@=3333=<9899FHJIEJGIJE??5@AJJJJIHJJJIJJJJGJJGIJJIJJJHCH3334===<=<;;;;C?BABDHJHJJJJA???AA@@FHJJEJHJJJJJJABGJJJFFJJJJJJJJJIJJJJHIFHJJJJJFJJJHJGJIJJJJJJJJJJGJJJJJIJJJEHEJGBEJCCAAC??@>7778:GJJJJJH***+976***))'((''$'&./,'+,--/)((()*0--510-./,./,)(((($$$&''')65778<CJJJHJIJJJGJJFJIHJHJJJFJEIGJJ++*+56<B@BA>=<;=ABDFE:7779AAB;9:D@B????66544356667JGHEGFEJ>GEDDCIIJJJJJIJJJJJHJJ@@?::88>?==@=@CCCB@;DBCA;89CGJJJJIJJJJJJJG;849=:;DIEHIIJJGFJJJJIJHJHJIJJEIHJJJHFJJJJBCBEJJJFHFJFJJHHJFDBFGJJJJHEJGJHIJJHJ?BBCHJJA888>>CBACFJJJIHGJIJJJHJJIHEIJJJJEBDEJIFCDE>AD@?AGGJJJCCEJJJHGDF>>3224::1..,,1*)'&(0133@DCFGFGF@=CF@FD?===858**)'''(/01AA?@====AIEJJEIEFDGJEJGGIJJJHIJJJJJJJHIGJGGHFCBCCFJ@@A881135;761)())8:=8:;=IFEBA<<;=?JJJJJJJHJGHJGJJIHJJJGHGJJJJGJHIHFDIGB?>6'''(//038<>BFJA??>=<;<<::9---28:999655568443221446=@CCIEJHFHGE?;44=BADJGGJJJIJGJGFJJG63323566332++((((1116??FHHJJJEJFFGFGJGJIJJGGJJJDJJEHIJJJJJGJJJHJJJJFJJJFE==?<ECAABBIIFGJJJGJJHJGFJCBCDHJHJJEJFGFA=::::FDEDF?=--,588.AGHHEHDGJJJGJJJHJDIJCBCAB9980.,,-,.12.*00199:6322.---..116:84++)++&*))+-177EJCDJG;;<FHJJJ9999JEJGJJJJHBB::;;EJJJJJJJIIFHDB=EGIIJJGJJHJJJFFJJJJJJJHCGHJGD?==1111HGJICB?=?@B>IIHJJJJJJJJIJIFJJIJJFJJJFDJJJJJ@A@FGEHEIJJJD=98<JJJGIJ>=<;60,.,/DHJFJA@@BJJGJHJIJJJJJBHJJJJHJJJ::JJHJJJHJJJJJJJIIJJJGJGJJJJJHJEECHIBCC?@@CJJFJJJJGHJIHJIJJJGJFFJJJCFGFGHC=;1)EFFJJGIEDJJJJHJJJJGHJJGJJHFJCHCCJC==<==>>JJIJGFEJHJJFHJJJIEGJJJIJJEJIJJGJIJFBBFGEC93,,+,-/.---AD?ACA@ABG??++**..(((*22,+&&$$$$%&&'++*,/.17954(%%''('(/,.()22(.-.))11233;;:<<;GGEJEHE?@@JJHFCB;<::55/.)(*&%&)*)%%%#&&'66<=<DDDFJHJFFGE10/)%
@Glass_T7V_9_D3_12_6_9
GTGGGTTTACTTTCGTCCGCGCGCCTACTGGCATGAATGGCTTAACTGGCCGTCAATCTTGACTGCGGTTGTTTCGCCGGATGAAGCGCACCAGCCGCATTTCAGCGACCTGTTTGGGCAAATCATTAACGCGGCAAGGGGAAGGGCGCTATTCGGAGCTGCTGGCGATAAATCTGCTTGAGCAATTGTTACTGCGCCGCGCATGGAAGCGATTAACGAGTCGCTCCATCCACCGATGGATAATCGGGTACGCGAGGCTTGTCAGTACATCAGCGATCACCTGGCAGACAGCAATTTTGATATCGCCAGCGTCGCACAGCATGTTTGCTTGTCGCCGTCGCGTCTGTCACATCTTTTCCGCCAGCAGTTAGGGATTAGCGTTTTAAGCTGGCGCGAGGACCAACGTATCAGCCAGGCGAAGCTGCTTTTGAGCACCACCCGGATGCCTATCGCCACCGTCGGTCGCAATGTTGGTTTTGACGATCAACTCTATTTCTCGCGGGTATTTAAAAAATGCACCGGGGCCAGCCCAGCGTTCCGTGCCGGTTGTGAAAAAAAAAAAGTGAATGATGACCGTCAAGTTGTCATAACTCTAAAGCGGCTAGCGAATTCCAGAAATCATCCTTAGCGAAAGCTAAGGATTTTTTTATCTGAAATTCTGCCTCGTGATACGCCTATTTTTATAGGTTAATGTCATGATAATAATGGTTTCTTAGACGTCAGGTGGCACCATGGAAGCTTTGTAATCACTCGATGACCAAAAGTAAAAACCCGCCGAAGCGGGTTTTTACGTAAAACAGGTGAAACTGACGCTAGCCGGTCACATGTCAATACTTGCCCTTGACAGGCATTGATGGAATCGTAGTCTCACGCTGATAGTCTAATAAGACAGATCAAGTGGGACGTGGTCCCAGACCGATAATCAGACCGACAACACGAGTGGGATCGTGGTCCCAGACTAATAATCAGACCGACGATACGAGTGGGACCGTGGTCCCAGACTAATAATGAAACCGACCTGAGTGGGACCGTGGTTCCAGACTAATAATCAGACCGACGATACGAGTGGGACCGTGGTCCCAGACTTAATAATCGACCCGACGATACGAGTGGGACCATGGTCCCAGACTAATAATCAGACCGACGATACGAGTGGGACCGTGGTCCCAGTCTGATTATCAGACCGACGATACGAGTGGGACCGTGGTCCCAGACTAATAATCAGACCGACGATACGAGTGGGACCGTGGGTTCCCGTCTGATTATCAGACCGACGATACAAGTGGAACAGTGGGCCCAGAGAGAATATTCAGGCCAGTTATGCTTTCTAGCTGACAAAGGACATTAAGTAAAGACAGATAAACGTAGACTAAAACGTGGTCGCATCAGGGTGCTGGCTTTTCAAGTTCCTTAAGAATGGCCTCAATTTTCTCTATACACTCAGTTGGAACACGGGACCTGTCCAGGTTAAGCACCATTTTATCGCCCTTATACAATACTGTCGCTCCAGGAGCAAACTGATGTCGTGAGCTTAAACTAACCTGATGCAGATGACGTTTTAAGCACAGAAGTTAAAAGAGTGATAACTTCTTCAGCTTCAAATATCACCCCAGCTTTTTTCTGCTCATGAAGGTTAGATGCCTGCTGCTTAAGTAATTCCTCTTTCTATCTGTAAAGGCTTTTTGAAGTGCATCACCTGACCGGGCAGATAGTTCACCGGGGTGAGAAAAAAGAGCAACAACTGATTTAGGCAATTTGGCGGTGTTGATACAGCAGCCTAATAATTTTACGTGAAATATTTTCCCGCATCAGCCAGCGCAGAAATATCCCCAGCAAATTCATTCTGCAATCGGCTTGCATAACGCTGACCACGTTCATAAGCACTTGTTGGGCGATAATCGTTACCCAATCTGGATAATGCAGCCATCTGCTCATCATCCAGCTCGCCAACCAGAACACGATAATCACTTTCGGTAAGTGCAGCAGCTTGACGGCGACTCCGGCAATTTCTATGACACCAGATACTCTTCGACCGAACGCCGGTGTCTGTTGACCAGTCAGTAGAAAAGAAGGGATGAGATCATCCATGCATCCTCAGTAAGCAGCTCCTGGTCACGTTCATTACCTGACCATACCCGAGAGGTCTTCTCAACACTATGACCCGGAGCACTTCAAGAGTAAACTTCACATCCCGACCACATACAGGCAAAGTAATGGCATTACCGCGAGCCATTACTCCTACGCGCGCAATTAACGAATCCACCATCGGGGCAGCTGGTGTCGATAACGAAGTATCTTCAACCGGTTGGTGTATTGAGCGTATGTTTTGGAATAACAGGCGCACGCTTCATTATCTAATCTCCCAGCGTGGTTTAATCAGACGATCGAAAATTTCATTGCAGACAGGTTCCCAAATGGAAGAATTATCCAGGCACCAGTTGAAGAGCGTTGATCAATGGCCTGTTCAAAAACAGTTCTCATCCGGATCTGACCTTTACCAACTTCATCCGTTTCACGTACAACATTTTTTAAACCATGCTTCCCCAGGCATCCCGAATTTGCTCTCCGTCCACAGGGGACTGAGAGCCATTACTATTGCTGTATTTGGTAAGCAAAATACGTACATCAGGCTGGACACCTTTAAGATCAACATTTATTGAGCAAGATCACGAAGCATATCGAAAACTGCAGTGCGGAGGTGTAGTCAAACAACTCAGCAGGCGTGGGAACAATCAGCACATCAGCAGCACATACGACATTAATCGTGCCAATACCCAGGTTAGGCGCTGTCAATAACTATGACATCATAGTCATGAGCAACAGTTTCAATGGCCAGTCGGAGCATCAGGTGTCGATCGGTGGGCAGTTTACCCTCATCAAATTTGCCCATTAACTCAGTTTCAATACGGTGCAGAGCCAGACAGGAAGGAATAATGAGAAGCCCGGCCAGCAAGTGGGCTTTATTGCATAAGTGACATCGTCCTTTTCCCAAGATAAAAGGCCGAGAGTGTCTTCTGCATGAATATGAAGATCTGGTACCCATCCGTGATACGTGAGCTGTTCCCTGGGGGTCGTTACCTTCCACGAGCAAAACACGTAGCCCCTTCAGAGCCAGATCCTGAGCAAGATGAACAGAAACTGAGGTTTTGTAAACGCCACCTTTATGGGCAGCAACCCCAATCACCGGTGGAAATACGTCTTCAGCACGTCGCAATCACGTACCAAACACATCACGCATATGATTAATTTGTTCCGAATCTATAACCAACACGTTGCTCAACCCGTCCTCGAATTTCCATATCCGGGTGCGGTAGTCGCCCTGCTTCTCGGCATCTCTGATAGCCTGAGAAGAAACCCCAACTAAATCCGCTGCTTCACCTATTCTCCAGCGCCGGGTTATTTTCCTCGCTTCCGGGCTGTCATCATTAAACTGTGCAATGGCGATAGCCTTCGTCATTTCATGACCAGCGTTTATGCACTGGTTAAGTGTTTCCATGAGTTTCATTCTGAACATCCTTTAATCATTGCTTTGCGTTTTTTATTAAATCTTGCAATTTACTGCAAAGCAACAACAAAATCGCAAAGTCGTCAAAAAACCGCAAAGTTGTTTAAAATAAGAGCAACACTACAAAAGGAGATAAGAAGAGCACATACCTCAGTCACTTATTATCACTAGCACTAGCCGCAGCGGTGTAACCGAGCGTCAGCGAGCGAACTGGCGAGGAAGCAAAGAAGAACTGTTCTGTCAGATAGCTCTTACGCTCAGCGCAAGAAGAAATATCCACCGTGGGAAAAACTCCAGGTAGAGGTACCGCGCGGATAGCCAATTCAGAGTAATAAACTGTGATAATCAACCCTCATCAATGATGACGAACTAACCCCCGATCAAGTCACATGACGAAGGGAAAGAGAAGGAAATCAACTGTGACAAACTGCCCTCAAATTTGGCTTCCTTAAAAACCATCAAAAAGTAAAGAAAAATCCATGCAGGCTGAAGGAAACAGCAAAACTGTGACAAATTACCCTCAGTAGGTCAGAACAAATGTGACGAACCACCCTCAGATCTGTGACAGATAACATCCATCCTGTCGTCATGGAAGTGATATCGCGGAAGGAAAATACGATATGAGTCGTCTGGCGGCCTTTCTTTTTCTCAATCTATGAGAGGCGCATTGGAGTTCTGCTGTTGATCTCATTGACAACCTGCAGGAAGCGGCGGCGGAAGTCAGGCATACGCTGGTAACTTTGAGGCAGCTGGTAACGCTCTATGATCCAGTCGATTTTCAGAGAGACGATGCCTGAGCCATCCGGCTTACGATACTGACACAGGGATTCGTATAAACGCATGGCATACGGGTTTGGTGATTTCTTTTGTTTCACTAAGCCGATTAAGCGTATGTAACCCGATAAAAAGGGAATGAGATATGGGTTGATATGTACACTGTAAAGCCCTCTGGATGGACTGTGCGCACGTTTGATAAACCAAGGAAAAGATTCATAGCCTTTTTCATCGCCGGCATCCTCTTCAGGGCGATAAAAAAACCACTTCCTTCCCCGCGAAACTCTTCAATGCCTGCCGTATATCCTTACTGGCTTCCGCAGAGGTCAATCCGAATATTTCAGCATATTTAGCAACATGGATCTCGCAGATACCGTCATGTTCCTGTAGGGTGCCATCAGATTTTCTGATCTGGTCAACGAACAGATACAGCATACGTTTTTGATCCCGGGAGAGACTATATGCCGCCTCAGTGAGGTCGTTTGACTGGACGATTCGCGGGCTATTTTTACGTTTCTTGTGATTGATAACCGCTGTTTCCGCCATGACAGATCCATGTGAAGTGTGACAAGTTTTGAATTGTCACACTAAATAAAAAAGAGTCAATAAGCAGGGATAACTTTGTAAAAAACAGCTTCTTCTGAGGGCAATTTGTCACAGGGTTGCAGGGCAATTTGTCACAGACAGGACTGTCATTTGAGGGTGATTTGTCACCTGGAAATTATCACAACACCTTCTCTAGAACCAGCATGGATAAAGGCCTACAAGGCGCTCTAAAAAAGAAGATCTAAAAACTATAAAAAAAATGATTCTCGAATTGTCCCATAAAATAAGTGGATAACCCCAAGGGAAGTTTTTTCAGGCATCGTGTGTAAGCAGAATATATAAGTGCTGTTCCCTGGTGCTTCCTCGCTCACTCGACCGGGAGGGTTCGAGAAGGGGGAGCACCCCCCTTCGGCGTGCGCGGTCACGCGCACAGGGGCGGCCGCGTTTAAAACAAGGTTTATAAATATTGGTTTAAAAGCAGGTTAAAAGACAGGTTAGCGGTGGCCGAAAAACGGGCGGAAACCCTTGCAAATGCTGGATTTTCTGCCTGTGGACAGCCCCTCAAATGTCAATAGGTGCGCCCCTCATCTGTCAGCACTCTGCCCCTCAAGTGTCAAGGATCGCGCCCCTCATCTGTCAGTAGTCGCGCCCCTCAAGTGTCAATACCGCAGGGCACTTATCCCCAGGCTTGTCCACATCATCTGTGGGAAACTCGCGTAAAATCAGGCGTTTTCGCCGATTTGCGAGGCTGGCCGCTCCACGTCGCCGGCCGAAATCGAGCCTGCCCCTCATCTGTCAACGCCGCGCCGGGTGAGTCCGCCCCTGGAGATGCTGGTTAACCTCCACCCTCATCTGTCAGTGAGGGCCAAGTTTTCCGCGAGGTATCCACAACGCCGGCGGCCGGCCGCGGTGTCTGGCCCGCAGCTGGACGAGTTTCTGGCGCGTTTGCAGGGCCATAGACGGCCGCCAGCCCAGCGGCGGGCAACCAGCCAGAGGGCTTCGCCCTGTCGCTCGACTGCGGCGAGCACTACTGGCTGTAAAAGGACAGACCACATCATGGTTCTGTGTTCATTAGGTTGTTCTGTCCATTGCTGACATAATCCGCTCCACTTCAACGTAACACCGCACGAAGATTTCTATTGTTCCTGAAGGCATATTCAAATCGTTTTCGTTACCGCTTGCAGGCATCATGACAGAACACTACTTCCTATAAACCTTACACAGGCTCCTGAGATTAATAATGCGGATCTTCTACGATAATGGAAAAAGCAACTTCTTCGTTCGCTTCTCAGTGGATAACAGCCAGCTGTTTAACAGACAAAAAACTAGCATATCCACTCAGTTCCACATTTCCATATAAAGGCCAAGGCATTTATTCTCAGGATAATTGTTTCAGCATCACAACCACATCAGACTCCCGGCATCGCAAACTGCACCCGGTGCCGGGCGGCACCATCCAGCGCAAAAACCTTCGTGTAGACTTCCGTTGAACTGATGGACTTATGTCCCATCAGGCTTTGCAGAACTTTCAGCGGTATACCGGCATACAGCATGTGCATCGCATAGGAATGGCGGAACGTATGTGGTGTGACCGGAACAGAGAACGTCACACCGTCAGCAGCAGCGGCGGCAACCGCCTCCCCCAATCCAGGTCCTGACCGTTCTGTCCGTCACTTTCCAGATCCGCGCTTTCTCTGTCCTTCCTGTGCGACGGTTACGCCGCTCCATGGTCTCGCGAATAAATACCTGTGACGGAAGATCACTTCGCAGAATAAATAAATCCTGGTGTCCCTGTTCGCTACCGGGAAGCCCTGGGCCAACTTTTGGCGAAAATGAACGTTGATCGGCACGTAAGAGGTTCCAAGCTTCACCATAATGAAATAAGATCACTACCGGGCGTATTTTTGAGTTATCGAGTGTTTCAGGAGCTAAGGAAGCTAAAATGGAGAAAAAAATCACTGGGATCTGGCGGCGATATATCCCAATGGCATCGTAAAGAACATTTTGAGGCATTTCAGTCAGTTGCTCAATGTACCTATAACCAGACCGTTCAGCTGGATATTACGGCCTTTTTAAAGACCGTAAAGAAAAATAAGCACAAGTTTTATCCGGCCTTTATTCGCATTCTTGCCCGCCTGATGAATGCTACATCCGGAATTTCGTATGGCAATGAAAGACGGTGAGCTGGTGATATGGGATAGTGTTCACCCTTGTTACACCGTTTTCCATGAGCGAACTGAAACGTTTTCATCGCTCTGGAGTGAATACCACGACGATTTCCGGCAGTTTCTACACATATATTCGCAAGATGTGGCGTGTTACGGTGAAAACCTGGCCTATTTCCCTAAAGGGTTTATTGAGAATATGTTTTTCGTCTCAGCCAATCCCTGGGTGAGTTTCACCAGTTTTGATTTAAACGTGGCCAATATGGACAACTTCTTCGCCCCCGTTTTCACCATGGGCAAATATTATACGCAAGGCGACAAGGTGCTGATGCCGCTGGCGATTCCGGTTGATCATGCGCTTTGTGATCGCTACCATGTCGGCAGAATGCTTAATGAATTACAACAGTACTGCGATGAGTGGCAGGGCGGGGCGTAAGACCCTTTCCGTGAGCTGATACCGCTCGCCGCAGCCGAACGACCGAGCGCAGCGAGTCAGTGAGCGAGGAAGCCTGCATAACGCGAAGTAATCTTTTCGGTTTTAAAAAAGGGCAGGGTGGTGACACCTGCCCTTTACCAGAGCTGCAGCGGCCGCTACTAGTAGGGAGACCAGAAACAAAAAAAGGCCCCCCGTTAGGGAGGCCTTCAATAATTGGACTATCCCCTAAACTTCAAAGGACCAAAACGAAAAAAGACGCTTTTCAGCGTCTTATTGTTCGTCTTTGGTACCGAGTTATTAATATGCGCGCAGCGTCTGGAAAACCGAGGCCAAAAGACGTGCGTCTTTGATGCCCGGTCAGACTCTACAGCAGAATTAAAATCAAGTCCGGCGCAGCCGGTTTGTGCCGCTTCGCGGTTCTGCCGCCTGGCCCCGCCGCAAGGCGCAAAGCGATTGACCATTTAATAGTGACCAGTCAAAACGTTGCCCGCTTCCACCCTGGCCGTTGTCTAAAACATATTTATCAACGTGCTGAAACTCGCAGGCAGGCAGGGTTTCACCGACGCTTAATGCTTTCCAGATGGCAACATGTGCTGGCAGAGCTTCACGCAGCGTATCGATATACAGCTGTTCTTCATTACCATGCAGTTGCACTGCCGCCAGCGATAACACCTTAGCTTTGTCCACCACATCGGCAATATCGCGATTGCGGAACGCGCCAACATACTGCAACGGTGCCGCAGCCATCACTTCCTGCGCCTGTTCAACGTTGACGCAACGCGGTGATGTCGCAACAAAAATCAACCCACCGTAAATCGCGCCCGCGTCATAAGCTGCTTTAGCATCTTGCCCACGCGTCAGGCCACATACTTTCTCACCCAGCAACACCCCGGCGCACGGCGGCGTGCAAATCGTCATGGGCCATCAACGCCGAACCAATCAGAAAACCGTTAGCGAAGTGGCTTAACTCGCGCACCTGGTTGCGTAAGTATTGATGCCGGATTCGCTGATTACCGTCACGTTGTGCCCCAGTTTCGGCGCAAGCTCGCAGGTACGGTCAGATCAGATCGACAAATCACGCAGATCGCGGTTGTTGATGCCGACGATTGCTTCCCGATGCAATGGCGCGCTCCTGTTCCTCTTCATTACTGACTTCGGTCAGCACCCCCATCTCCAGACTGTGAGCGACGGCGGCAAGCTGGCGATATTGGTCGTCATCCAGTACTGAAAGCATTAATAAGCAGGCATCGGCCTGGTAATAGCGCGCCAGATAGAATCTGGTAAAGGTAGATAATGAAGTCTTTACATAAAATCGGCTGCGGGGCGATTTGGCTGACGATGGGGAGGAAATTAAAGCTCCCTGAAAATATTTCTCATCAGTCAGCACCGAAATTGTGAAGCGTAATGTTTATAAATGGCGGCAATGCGTGCTGGATCGAAATCATCACGGATCACGCCTTTTGACGGCGACGCTTTCTTGCACTCCAGAATAAACGCCGTCGCACCCTGTAGCGCATCATAAAAATGTCGCGTGCTCGGCTGAACCTCATTCTGAAAACTGGCGGCTGCTGTTTGCGGGCTTCTACCCAAATCGCCTTGTCTGCGACGATTTTCGCTAAAACGGTTTGCATCATCTAGTAGTCCTGTGTGACTCTAGTATTTAGTTCTTCGTTTCTTCTTCTTCCAACGAGAGAAAACGAGGACTGAGCGCCGGCCGCTCAATAGAACCAGAACAAAAAAGACGCTCGAAAGCGTCTCTTTTGGACGTGGCACGTTTACGAGGTCCGCACAGGTGGATGCGGACCAAAACGAAAAAAGGCCCCCTTTCGGGAGGCCTCTTTTCTGAAATTGGTACCGAGTTATTAGGCCACACGTTCAAGTGCAGCCACAGGATAAATTTGCACTGAGCCTGGGTGGGATTCGGAGTGGACCGCATAGCCTTCGAGGAGTGAGTTGGGATCCGAACCGACGACTTGACCCTGCCGAGCAACAAATTGTCTTGCGTACGCAATCCCCTAAGCCAAAGGTGGCACTAGGGAAACCAAACTACCTGCAACGGAGCGTTGGCTTCATCGCTACTTTGACCCATCTAGTATTTCTCCTCTTTCTCTAGTAAAGTGTTTAGTTCCCTCTTTGCGTCCTTCATAGCTTGATCCGAAAAGTTCTCTAGTAGCTAGCCCAAAAAAACGGGTATGGAGAAACAGTAGAGAGTTGCGATAAAAAGCGTCAGGTAGGATCCGCTAATCTTATGGATAAAAATGCTATGGCATAGCAAAGTGTGACGCCGTGCAAATAATCAATGTGGACTTTTCTGCCGTGATTATAGACACTTTTGTTACGCGTTTTTGTCATGGCTTTGGTTCCGCTTTGTTACAGAATGCTTTTAATAAGCGGGGTTACCGGTTTGGTTAGCGAGAAGAGCCAGTAAAAGACGCAGTGACGGCAATGTCTGATGCAATATGGACAATTGGTTTCTTCTCTGAATGGCGGGAGTATGAAAAGTATGGCTGAAGCGCAAAATGATCCCCTGCTGCCGGGATACTCGTTTAATGCCCATCTGGTGGCGGGTTTAACGCCAATTGAGGCCAACGGTTATCTCGATTTTTTTATCGACCGACCGCTGGGAATGAAAGGTTATCTCTTCAATCTCACCATTCGCGGTCAGGGGGTGGTGAAAAATCAGGGACGAGAGAATTTGTTTGCCGACCGGGTGATGTTGCTGTTCCCGCCAGGAGAGATTCATCACTACGGTCGTCATCCGGAGGCTCAGAA
+
8;JJJJIJ@???FGJFDD@E@???BABBFDJJJJIHDHJJGJIJGIJHFF>99820.&&&%)*+++-.,0...-/,-2--8;999:A==@AJIJJJ@BACJEJBBJJHHGHJJB3033D2111:CBCBGG3333<BB??HJHJ;B?9:54****+36AABFAB?>CIJIJCCBBHFJGECDHJJJFJFHJ;;;;60'%%&&*,.01DDJAABCFGJJ:89;;?@A@A=DHJEIJFHHJJJJ;;;:?>BAHEHI;:;A<=CAE==?AEEBDABBB>>?>6546ACEJGGE@@A;:;;EJEGFIGGJFJHJIJHJHJGJIEJHGJFJCA====J@1111</+++.0.//1266GCF?===GAJGECA999865584BB>99***'%%256A?EEGB:98:@JC@??5556<>CFIDGJJIJJHEFD>?:<7587876201?>>GJJJGJJJJJIFJFJJJJIIJDJED3334)(%(;EJJGJJ4444JBAD::::JJJJJEJIHJHJHGG@BCGFIJHFIJ=99:HD<986/*&&&((+',+//06231465*)*++,+)((+-.+'&&&*++)&&&&*1345:;<BCEDHJJJ,,&&&'+*)''%%&$&+,.+,-----?DJJJJHJHIJJGJJJIJJIGIGJEDEJJFJJJJJHJJJJJJJJJIJJJJGJJHJJJHJHIHJJEJDHHJJJHJHJJJJIIHGIJJJI8888JHF=458<;=:89:;EG@3334JCIFFFJJJJJJIGJIJIJCBBEFJGA?@GJJJHGIJJGJJIJFGEDGJJJJGJGJC@@DBEJHJF?>@?CJHJJIFJJJJJJHJJJJFJJJJIJJJGGJHIGGGFJFJJIJJHIJHJJHIJJJDHJJFFGFDDEJJBDCBGC::4../.(()-+'(/.)&''++,,(((,4''-49;==;<<?A=@?5551.+)**)0499?@@1001=55565333751151978:8;HGIJIJJJIGDDFFGEGH:99:2222B>43112000.//15788111))(,,'$$$$$$%$')+-3111:;;AAGJB@@@?33300/*)&')*(*-.69@B?@ADJEJIIJJJCCBAA;:<67=0++JJJJE-+,,<;>@:;;64333C@@@JFJJJGJGFJIDD>>?@@HJJFIFIIJDAABBCCFJ;989,,-.?0343677<6111:AB@><<<><9;;3)))+45@>6555?>><;:2122BACHDCCCGGJJCDCDJEDE=8899>??A3222457:8/,+**'$&%&**-)*+,<<;;<99884./,'(,19:@DJGJJJJGJJHCIFFEH@.@>DEGCIFEBBCCGGEFFIGJJGFC60.&$*&(((()9<8744:40,,,/5FFJGGGHJJJJJJEB<;;::<BJB;;::6.---7?@BEJJJJIJIGJJCCB;:;=JIGEE75421....09..,,,??5636>?DJE@B6466;<::;=:946;HEFIJHJ=<BJEJFIGGHIC><<?JJFEEIGJJD;<JD7668?>>?=///.169=BHJEIJJJGHFJJJJJGHBJ:7((()+'%#$$$%:EB??<;;;<HGDGJJJGJ>?8557?CCAFJJJJFJJJJJJJIJIGJJJJJIJJJIJJJJJJEC=66BF=4333A@EDEFHJJEGJJJJJJEIFFJIIJJIJ=<;9;@@>=IJCHEFC:8.&&&>>?<55>AGGDEGJ?)))FE????AADDCJIHJCGDCIHDG644434:@ADIJJA@?>@@DFJJEHGHDGJFJGJJJHJJJJH7666JFJJ::::?@,,+),&&&$$$$%$%'(++'(((022@ABAE?>>>CC;,'@@DGGJFICJEHC;<@@?><8((**+<B>==>JGFJDFJJIJJJJJIJIHJGJJHJJGJIFDGJJJGCBBFJGJJC(((*B98345JFJF7773444BHE:3221333=AGDJIJHJJCCCCBA?B??A?:9EJCIJJB?BBDIFJFFDFGBD<<GEJJJGGGJIJ??FIJGF<<;:?=?0.-+..357++++-*$%(*--.5::89;<=??811.0/--(())299<('''4<=1A@EJJIGCJDABEDJE9521**,/5<>CEBCAB@70***'&%%')($$##$%('',,.00101888:<CJGCB@AAEFDDJJDGDB89>=?==>4.//2<CG>><:<::BE<==;<((((*.46AD.--.:::;;FD?444??=BCCEEGJJGFJJGJIJIJJJJIJJJJJGJJJIJJJIJJHJJFJJJGJJJIJJEE55131.45>?ABGJJ11111GHJJIIIDFEJFJGEDGEEJF@=>=BCA75445/.,-.(++*(''&)'%%$$%&,+,026:==><<=CB<;@=DGDDFJHFEFHBCBBBBHHJJHJHJIJIFD<7IJJJJJGJIDJGHJGJB@ACEEECAAACJC=<=;EA;:91,+*,/-)&&&%&&&),,+'(&&&'69:3386687<<GGGEEFCDB5;;>;;;111.000<:;--8?@CEHJGIGEJJE7<::;311267==7@D////A;:<:;<AFJHEDEEJJEDDCHJ?:D7,(()-----7+()6@?HDDCD<;2+*()*-***&''(*)),'7)(((HFABBJJJFJHJJJJJGFDBBDFJGJDIJDJJFJJE@@HJGJFFJFJBA865602*'&$$$$$'-*-,--.1220000.12/1102*(+)*//(''*-((%%&$$&43/.+++.0079;;@><643555EDFFFDCB::::JJEJJJJGJJJH4446B@CCCAA@@BDCAAAJFDHGHGJFGCCGE7666AA*))*960/9:042233)))*988;;@?==>>11145435****5H::::HIFHHHIJJJJGJHJHJJI9888GEEFIHDCBEI2---*'&''.2*)(''+,-/,)-.>;;<<>CCBCHJJJJFFJJJJJEJ,,,,A@ACAJFFJEGJJGEDDCEB=;;<.//.,,,(%%$$&&+37:9:=<=>JJJ7777JJA9****CBD????JJJFJGJGJJJHF85F?7778+**.6892(((11233A@@AEIEDF((((*:2188122==>HGJJJIJIJJGDDF<7'&&&&%&&&&',-+222666@@ACDGJFJJHEJBBFC>>>CDFJFDFCBCFJFF<<2,,,CB@ABBB@659@6668>6665:<88>7-++,JJJEJHEJJJHJJIHJJGJJJJGFJJ@@@?EJAGD)(()JGJJJGJIFJJIGHHHJJJEGHJJFDGBBDBBB9++*+...-.=AGEIIJJJJJFJJJB@A@AFEGJFE=+*%''(%(((..ACFBCAAFDGIJIGJIHJJHJGJHGJFJDJJJJEJJFGGHIJGIHJJJ>>>=?DD>>A5==-@>=@CHIJJHHJHJHJEEJFJFEA97;EBEJFB@@A@BIGJJFJJGIJJEEJFEDDC?BABBDJDIEHJJGJIIJJJJFG;;CDGBB<DJJJHHGJJJGFJJIJJJHEFJIJEJJJJFHJJJHJD:::0000H755323DEDFJJGHFJJ===DFJJIFCAEGJF???3A;<=@:41CAGIEFFJJJEHJIIF>JGGJJJJFIJJGB668.,.:5463445...-7CEEFJGJJJJJGIJHIJJGGJJJJIJJBCBBHJJ-++,***I@?ACAADHJJJJJJJJGEGFIJHDEEHJFHEFJJJACGJJJJJGFJC@AJIFJJFFJJHHIG?>99;JFJJDEHGHI@A@?AA111111193,++&)&')(,,30...++*'&&'+,/0--+.67?CB@A@DD?'&&)./3550??<===@A9878@;;;<65719>EGIJIEAA87/**+.11===;<ADA@CDHFJBAA=843.-7;.2,+/14/..*++*556ADJDC>==@?==BDJJGJJJJJIFJIHJIJJJJJGGFJB@A@?DB<>=((((((11,++07:B7550;=>FJJGJEJJJJHJGJ<BHCB9,+89<AFJHHJFJIJHJIJJHGJIJHHCFDFHJJJJJJGEIJEA<29;90+*()(('(*)'&$&(((()('''+)'&&%%%&6?BFGJJJHJDFIFDJJJIFGJJEFJGJHJJJGF=<:;7777@C>=00/-01HGCCD++++>899<:,(&&)+/('&&(%&%%%%'%%$%%&'-345559>BJGFJGIIJJJFJJJHDFJCJEEJJIJJEDIJJJ;::<CFEGIHJJGGJJJJGEJEBBI62'%%$$%$%'((*28ABGEEFFGHIJJJFIJJJJIBDCCE8+*&%%%$%'%&&')(.,1DG:::5441/)).)(&')*''''551,-;>BABCH677668DDGJFJJIJJIEHGEEDDJJJJJHFFC?@AFB545:<JJJ=<<<FGJDABEJJJHHJJJJIJJHJJJJJIJHCC==@@JFJIJFFJGHEF@@@AGJGIJFE<=///..11<==>JDGGFCC?,50((((,+(&$&%'&)'%$#$%((,-=<>111042)),44AA@>>>=@@BEFDEJJGEHDEFCAA@EDFJIIJJJJHJGFJGIJGGEHIEJGDDCBAAD?=JJA??@JFGCIGIJIJEEA.CFHIJEJCJIFEDJJJGHIHFJJJIJJJIACAGGEA???@@>>CJII====--53,4977A::@===<<64224?@ABGJJHJJJEJJGGJBAJEH>=;;??CB>?DGF3222AEGFGEEA@??AFGFD9;;;??@4445?+++++.*+//2/,,,@<JIGHJJJJGJHIFDB?A;///0A>>=??BJ59-,9CGBAB<8981/00322/0/,,.0422,,,,/31239<0*<?GGDDBA<99?A99::CEFJGJJFJGJJIJFGJ=;:;73/2-,++*,,,9AAE?>;:5334566CFIFHIJJJHJJJJJFECEEDJGJFG8DCEFBDB87677FHJJHHJEGJJJJJJ8766;>8''''-*-0--,,-*))*)))4=BB:::8799<===>==?DJGGJGBB?A334JJGHEGCJEJFJJGGHJJJEEECBEEB>::-+++,6*)**+;;=<==CABHJJHGJFEFDFIEJGEHFG5676711,,+*)'&%$##$%+,())(%&%&*(()*+++:30**34>EBCJDACCEGEJHJHFHFCFCGGHFFJBBEA@>?:9957567:34BACEFJDIGJDGDJJJFDH)(((('&&&&')&&%&&%&%%%%&()+124488887@EDDECCGGJHDFJGHB;988?JEJJJFFFEFHJFJJJJGJHEHABDGJHIJIEH;:??JJ>7767<9:CEEFGGIJHFGDGGIHDCC>00-*))**5588(%&)0.05;;.)*23;=>?CA>CFC>>==::880,)(('%%%'%%%),*,-('(),2226958;<AABAB:;<<?7JGGJFEJGHD:FFEEEA@@B@;822<<=?CC=6556EEA>?DDID@CFGFACJBDGGEEDGD:899:CHDB@?B@@?BA?H<;::><;./<<D?A1*((+1129=:::=CBDAC@ACC?<;;<<<<?CC>CCFDDBEJFJDACA@??70/()((01;;<>@BDECFJDGDE?JGIJ@@ABA877BCFHEJJJJHGFHJGJHEDF******+DG@JGAAABJJJJJGFJIJJJJJJJICJECBEJHA<<<:7789==<=C:0/0,*)*0/......0-,,+''()*,-,-1+++*)'+++/127666:5567JJJJJJJIJHJJDCCDJGGJJHEHGFB65553,(&&---)&$&'((((&'''&%%&'')%%%59557:AFIDEHFFJEEHJDB:99<;867/DJGJJHIJJJJJHIGGHJJFFJJJIGHCHCBA@C@955-----,+((),&&%%*)))-'**)*3BDBD=4220077@JGE55556GDJEJHECA@C>;7)(('-,(355988540///@GIJGJFFDCIHGFDJJG;;;DDEGGB=>=?CBA@JFJJIJJFFJJJHIJGIJFB..---55FJGGJJHJJJJGJDC:999AJIJJCCABGFGJGJJFHABBC7777GGHFEEHDJGFEHJJIFHJDC@==;=>?GB?....>A??>>?6<9@CJJJJGEEJIJJ????HGJJJGBABBJGEDCE@CABHICCCBC432:9CCFHFJE?@B@FD76++++$$&%%&-,,0.00/211,++<>EJ?@??IF>>>66-'(****354433..-----)(((&%%&),4;?A>97/@44JJIHIJJJJ2113)('&$'(000-++**)*-/1/((&'**:@AIGFFGGJGHGJJJJGJJJHJJHJJEJHHHIIIHIJJCAAC:6626401@DJGEFIEFA;2322232*+('()(('()'''(+,-32ABJJJJJHFGJIJJ////----/-*(('%%%%''&'+,'(8=CJDHJJHHJGA=<>CFCBBB?=?ABJFJEFJJIJJFGGJF?DC=66:5JJGJJJGHICFJJJJJJJFHGDIGJHGFHGJGJJGFJIDEJJJFFBEHJJEEJJGJJIJJJJJIJJJFIGJFDEDIHFEEJEIIJHHH20/0..,'''(-0074<ACJJEFEFJJDJGDJFIJJJ>>==>=<:E4000@>HHJHFB-.+,,99223333:;=>A@>,*0)*))*GBFGHFJGJJDCJHFBJJFJEJJJD>>>>GFC@AACF5556951*%$$%&(16AJHJJIJJFJGJJHEJGJGJ??=?44341100107(+557;1111HEJHGIJJFJJEE6*'&&')424>EJD@;-+0047A@@>>?=50//0111.-('&&&)0347>??A888:>557;9:7))()(&&&')8=>GEFJHHCJF62020.---+,-+-:843336**+)()*013/(&%&&$%***2AIHEHJJFIJJJJF=>=62220445<BEA>=:321-(&&&&&$###$###$-..2**5*@CDGJDDDCIJJFIIIJJJJJJJJJGGJFHJ2111FFJJJIEGCCCCHJIEHJFHHJJJJIJFEEDHFFJGJJJJJJJJJJDIJJJJJJJJGIJJJJDH>>EJJHEJJIGHGFJFFC>>BEDCD/;2<<@DFJ<<;1(((('%*+&/555CEDJIGJGDC<44'&&':?ACIHFIJCC@=>BBHFFEGJJGJJJJIGFJJJFGJJJIJDG444JJHGFFDEDAEIEFEABFHIHHJHHJFFCC@D...4----54446;,---@/.:;4443323:;=<<;;;;?>?::;;J@FGJE>DDEIJGJJJHGJICJIGAGJJJGHGJJFIJJJJJGJHIJJBACCJGJJC0//002:;<?@=JGDJJJHGJFJJIJJIDECIJJJIJGJJJCA@@D7557@1112FHJJFJJF;:::<1++))*(+88,,--ADFEFHDHGHJJJFJIFJJJIJJFJ<<<<JEIJ=JFJEFJJBBBAJFEFEFFHGIJDEIEEJEFJHJGGJJFJJJGJJJJJJHJFEJDHEC98889-&%%&###$((%&%&*,--5)(('((()+,-?B:555C?==;6672213JGFJJJFCJDFEGH?=6669;=?@?>EIJJIJJFEFJJJHJGF;@==>DA3//)*1IHFFEJJJJJGIF5334((&&&&$%&-68;=CEGCFD?BHJHJFGEBDBEHEGCDFDJJIEFJJJHJJFJIJJHJF@??>C???>@@@JJJD>--1CAEIHIJJJFGCEDBA=;63**1+))(+&(''&'--.;88BACID656;BB,+++---48457=B..A0634:FFJHJEIGJJH@>?,,,>DGJJFJC=:;<=B@===>JJIDH<3221479:;9BCJJFFIB999F;--.4:98965-+++555?@JJJIJI@B@0000<@@@E>9??:@=998781=@BHEFJJIDHEDEFH==;;==HJHHDC97631///3B@@;:;989:@ABD@>?1,*-%%%$$#$(+,.13ECJ>ACD=>JHHJJCEJFFIIGDFIJJJIJHJEJJDFA>=6+))&//&%%&''&''%&&&$$$&('%''&%%(&&%#$##*(7;=>@DBCEIIJJHHJGJGJGGJJIIJJIJJF9898<==<<<<<;>>?>HFJIIJHIIJI=11BFJAA@=?A@CGJJIGJIEJJHIGJJ9--+*-,23/2620/.///0=E@BADHJJJGIJJJFJHJ>JJJIJJIHIGGDGI::::FJJJJGJFIJJGEJFJGIJJJFJFIJBJJJJJJGJHJJJBHJIJIJJJJJJJJJJEJJEJE882/-//>A<<<=A@>:34588C>CCFFFJIJHEGCCD77777**'&((1--//568++*,HACGIJJJJIJJIJJJJJIGJJJGJGJJJJIJJJJJIJJJJJJGIHJJGJFJIJJJJJJHJJJJJHJFJ?<==@AAAEEC666>BCDBADFGJJJHJFFIJJJJIFIJJJGJJGJJJJFEJHGJDFGFJJJJGACCBIJJHFFHJJI11..,,1**(),,-,--8=>....:<==FFGG@AADFF;:::2((('---CJ999GJDJJJJJGE=98=CEDBEAEJFFJJJJJJJJJJHJGGFJJJJGFJJIHDIAAB>>>,)'(''(*:==>>FB@AADJJBFDJHJJHHFGGFDCFBG11111E?@<;;775544?=:99<?:4224(((%%&&)())*1...366201477782223FJ>=65112AA7788=9:667685'''%&%'&&&&&&''(+/.))04784554==@>GJGHIEHJHFJFGJJIJJJHJJFFJJJFJECDBCHAC999:7DHFEJJDBDEA?>IGHIJHJ?===EJF222265556@::5555><CH@>>>?@JJJFEFFJJJJHFFJHHJJJJJFIHJJJGJJFEEDFCCD@A>>0'&'(*(####.+,3,('')>AFFGGGJ<;;>>==?FEJJGGCCHCJHJGJJHC@B@JGJHGGHD?>>8:;IH?@?CA>C9<;:896:><JIGJJHJHJJJJFHJJJIJIGEEGDD999@2/,,,..ADFFIHIIJJJGJHJGFIJIJJJJGJJF;:767,,+'((((6?8440/0..59<>>9=;;B=>;;=DCJEGECJEGJJGFEGJJJJIBIJHJECDH9963)&%%(**,25=<<>>?A@B@ADJJJJJJJFJFDHHCJ9999E::9==?''''&('(-4950+**((%%'-656779=999;JJFD???@=<<=ADGDCHDJJJJJJJJHHGFJJJDBA:9:A@>::==<?@BF@AAABAD@@ABJFHGEE;=:::;)))*,0.&%%%%('&%'&410-&(5.26,**)*)++0154212('',(&&'((*''((1-.888/---(&&&(+///02011JJFHJGHJJJJIJJHJGCGF>;4=8*'%$#$$$$##$%&''',-5666::==<88:97877?;3/,-,**,??888:JJJJIFGJJA<:D99976HGDEC8758<&&&()01*&&8:@BDEJJJHJFDEJEJJHFDEGHCDFFJJJFGHFHJEBCBFJEGJJJJIJJFCB=>0///89//..-+'(&%%$%'*),,-,,'''(*0&%%%')2200/,+))&&&%%%%&'//12+***+'(+6:<1/'%&&&%$%$$)(*'&%%'(/****:;77;=DJJIBAEJHFEGBIJC@<532(&&&(-*)%$&')-&%$%%&+./+*&,(((0//<>>==887:::><>?1EBEJGJJJDDFEJJIFJCC;@J@?:EDIIGIHJJHHHI?>7));0C<288@6*@@ACCDA>AE??A=5345;>?==IJGFHEJIG@@@??BA?>>>F>==@ABD>558<<;DEIG@?A?7777766>?AA@HJFIEJJJJII@A=<<@;=9888@A6A@<<<<DECF>?@HHEJGBB;;IHJHHJIJJDIJJJJHJJHIJIJJEJJJJJJJEFJ1000GJJJJGGJJGJJJHFGGJJHJFJ8//+)..0CH@BI<DFGGHFJJJJJJJJHGIIJJB?,+(,)*3=C5//-366CHHIJJHJJHJJIDHDBABICFCCA>=>AJHJJIEDFB<<JGJJJJJHEH@JGIJJGGJFGJJJJIJHAA?9-,,-4DJIHGFGIDEJIFEJDDBBBJBB@48''''?=644,-)(,('())+*-..----CDFEHCFG?<99:::::;98;;>??>C:67B=GJIF>=>>CDB>FJGHIJJJJJJJJJJI:946(('''&&&'('&'(23002=@EGHJJGIEHI;GFJJJED:6679;;<=@??99AF@:977=?@@ADH3221/++-.0?78CE?JJJJJIJJGE??@IJJHJFJEJJJBC?9;<=EJ@<9>;CIFIHFJJIJJJ>===,+++***&(''/88=;6895>;;<?;:?::;<20/09==>DCEIFFHHCDCFEGI?>85-*'%$
@Glass_T7V_9_D3_12_6_10
ACTAGAGAAAGAGGAGAAATACTAGATGGGTCAAAGTAGCGATGAAGCCGACGCTTCCGTTGCAGGGCAGTTTGCGCTTCCCCTGAGTGCCACCTTTGGCTTAGGGGATCGCGTACGCAGAATATCATAGCTTGGCGGCTAGTCGTCGGTTGGTATTGCACAAAACTCACTCCTGAAGGCTATGCGGTCGAGTCCAAATCCACCCCAGGCTCAGTGCAAATTTATCCTGTGGCTGCACTTGAACGTGTGGCCTAATAACTCGGTACCAAATTCCAGAAAAGAGGCCTCCGAAAGGGGAGCCTCTGACTTTGGTCCGCATCCACCTGTGCGGACCTCGGTACCAAATTCCAAAAGAGACGCTTTCGAGCGTCTTGGTTTGACGTACGGGTCAAGATGTTGGCGCGCTTCGTTCCTCGTTTTCTCTCGTTCGAAGAAAGAGACAACGAGAAAACTAAATACTAGAGTCACACAGGACTACTAGATGATGCAAACCGTTTTAGCGAAAATCGTCGCAGACAAGGCGATTTGGGTAGAAGCCCGCAAACAGCAGCAACCGCTGGCCAGTTTTCAGAATGAGGTTCAGCCGAGCACGCGACATTTTTATGATGCGCTACAGGGTGCGCGCACGGCGTTTATTCTGGAGTGCCAGGACAACTGTCGCCGTCAAAAGGCGTGATCCGTGATGATTTCGATCCAGCACGCATTCCAGCCATTTATCAACGTTACGCTTCGGCAATTTCGGTGCTGACTGATGAGAAATATTTTCAGGGGAGCTTTAATTTCCTCCCCATCGTCAGCCAAATCGCCCCGCAGCCGATTTTATGTAAAGACTTCATTATCGACCCTTACCAGATCTATCTGGCGCGCTATTACCAGGCCGATGCCTGCTTTATTAATGCTTTCAGTACTGGATGACGACCAATATCGCCAGCTTGCCGCCGTCGCTCACGGTCTGGAGATGGGGGTGCTGACCGAAGTCAGTAATGAAGAGGAACAGGAGCGCGCCATTGCATTGGGAGCAAAGGTCGTTGGCATCAACAACCGCGATCTGCGTGATTTGTCGATTGATCTCAACCGTACCCGCGAGCTTGCGCCGAAACTGGGGCACAACGTGACGGTGATCGGCAAACCGGCATCAATACTTACGCTCAGGTGCGCGAGTTAAGCCACTTCGCTAACGGTTTTCTGATTGGTTCAGGCGTTGATGGCCCATGACGATTTGCACGCCGCCGTGCGCCGGGTGTTGCTGGGTGAGAATAAAGTATGTGGCCTGACGCGTGGGCAAGATGCTAAAGCAGCTTATGACGCGGGCGCGATTTACGGTGGGTTGATTTTTGTTGCGACATCACCGCGTTGCGTCAACGTTGAACAGGCGCAGGAAGTGATGGCTGCGGCACCGTTGCAGTATGTTGGCGTGTTCCGCAATCACGATATTGCCGATGTGGTGGACAAAGCTAAGGTGTTATCGCTGGCGGCAGTGCAACTGCATGGTAATGAAGAACAGCTGTATATCGATACGCTGCGTGAAGCTCTGCCAGCACATGTTGCCATCTGGAAAGCATTAGCGTTCAGGTGAAACCCTGCCCGCCCGCGAGTTTCAGCACGTTGATAAATATGTTTTAGACAACGGCCAGGGTGGAAGCGGGCAACGTTTTGACTGGTCACTATTAAATGGTCGATCGCTTGGCAACGTTCTGCTGGCGGGGGGCTTAGGCGCAGATAACTGCGTGGAAGCGGCACAAACCGGCTGCGCCGGACTTGATTTTAATTCTGCTGTAGAGTCGCAACCGGGCATCAAAGACGCACGTCTTTTGGCCTCGGTTTTCCAGACGCTGCGCGCATATTAATAACTCGGTACCAAAGACGAACAATAAGACGCTGAAAAGCGTCTTTTTTCGTTTTGGTCCTTTGAAGTTTAGGGGATAGTCCAATTATTGAAGCCCTTAACGAATTTTTTTGTTTCTGGTCTGGTTCCTCGTAGCGGCCGCTGCAGTCCGGCAAAAAAGGGCAAGGTGTCGCCCGCCCTACCTTCTTTAAAACCGAAAAGATTACTTTCGCGTTATGCAGGCTTCCTCGCTCACTGACTCGCTGCGCTCGGTCGTTCGGCTGCGGCGAGCGGTATCAGCTCACTCAAAGGGTCTTACGCCCCGCCCTGCCACTCATCGCAGTACTGTTGTAATTCATTAAGCATTCTGCCGACATGGAAGCCATCACAAACGGCATGATGAACCTGAATCGCCAGCGGCATCAGCACCTTGTCGCCTTGCGTATAATATTGCCGTAGTTGAAAACGGGGGCGAAGAAGTTTGTCCATATTGGCCACGTTTAAATCAAAACTGGTGAAACTCACCCAGGGATTGGCTGAGACAAAAACATATTCTCAATAAACCCTTTAGGGAAATAGCAAGGTTTTCACCGTAACACGCCACATCTTGCGAATATATGTGTAGAAACTGCCGGAAATCGTCGTGGTATTCACTCCAGAGCGATGAAAACGTTTCAGTTTGCTCATGGAAAACGGTGTAACAAGGGTGAACACTATCCCATATCACCAGCTCACCGTCTTTCATTGCCATACGAAATTCCGGATGAGCATTCATCAGGCGGGCAAGAATGTGAATAAAGGCCGGATAAAACTTGTGCTTATTTTTCTTACGGTCTTTAAAAAGGCCGTAATATCCAGCTGAACGGTCTGGTTATAGGTACATTGAGCAAACTGACTGAAATGCCTCAAAATGTTCTTTACGATGCCATTGGGATATATCAACGGTGGTATATCCAGTGATTTTTTTCTCCATTTTAGCTTCCTTAGCTCCTGAAAATCTCGATAACTCAAAAAATACGCCCGGTAGTCTGATCTTATTTCATTATGGTGAAAGTTGGAACCTCTTACGTGCCGATCAACGTCTCATTTTCGCCAAAAGTTGGCCCAGGGCTTCCGGTATCAACCAGGGACGCCCGGATTTATTTATTCTGCGAAGTGATCTTCCGTCACAGGTATTTATTCGCGATAAGCTCATGGAGCGGCGTAACCGTCGCACAGGAAGGACAGAGAAAGCGCGGATCTGGGAAGTGACGGACAGAACGGTCAGGACCTGGATTGGGGAGGCGGTTGCCGCCGCTGCTGCTGACGGTGTGACGTTCTCTGTTCCGGTCACACCACATACGTTCCGCCATTCCTATGCGATGCACATGCTGTATGCCGGTATACCGCTGAAAGTTCTGCAAAGCCTGATGGGACATAAGTCCATCAGTTCAACGGAAGTCTACACGAAGGTTTTTGCGCTGGATGTGGCTGCCCGGCACCGGGTGCAGTTTGCGATGCCGGAGTCTGATGCGGTTGCGATGCTGAAAACAATTATCCTGAGAATAAATGCCTTGGCCTTTATATGGAAATGTGGAACTGAGTGGATATGCTGTTTTTGTCTGTTAAACAGAGAAGCTGGCTGTTATCCACTGAGAAGCGAACGAAACAGTCGGGAAAATCTCCCATTATCGTAGAGATCCGCATTATTAATCTCAGGAGCCTGTGTAGCGTTTATAGGAAGTAGTGTTCTGTCATGATGCCTGCAAGCGGTAACGAAAACGATTTGAATATGCCTTCAGGAACAATAGAAATCTTCGTGCGGTGTTACGTTGAAGTGGAGCGGATTATGTCAGCAATGGACAGAACAACCTAATGAACACAGAACCATGATGTGGTCTGTCCTTTTACAGCCAGTAGTGCTCGCCGCAGTCGAGCGACAGGGCGAAGCCCTCGGCTGGTTGCCCTCGCCGCTGGGCTGGCGGCCGTCTATGGCCCTGCAAACGCGCCAGAAACGCCGTCGAAGCCGTGTGCGAGACACCGCGGCCGGCCACCAGCGTTGTGGATACCTCGCGGAAAACTTGGCCCTCACTGACAGATGAGGGGCGGACGTTGACGCTTGAGGGGCCGACTCACCCGGCGCGGCGTTGACGGTCGAGGGGCAGGCTCGATTTCGGCCGGCGACGTGGAGCTGGCCAGCCTCGCAAATCGGCGAAAACGCCTGATTTTACGCGAGTTTTCCCACAGATGATGTGGACAAGCCTGGGGATAAGTGCCCTGCGGTATTGACACTTGAGGGGCGCGACTACTGACAGATGAGGGGCGCGATCCTTGACACTTGAGGGGCAGAGTGCTGACAGATGAGGGGCGCACCTATTGACATTTGAGGGGCTGTCCACAGGCAGAAAATCCAGCATTTGCAAGGGTTTCCGCCCGTTTTTCGGCCACCGCTAACCTGTCTTTTAACCTGCTTTTAAACCAATATTTATAAACCTTGTTTTTAACCAGGGCTGCGCCCTGTGCGCGTGACCGCGCACGCCGAAGGGGGGTGCCCCCCCTTCTCGAACCCTCCCGGTGGAGTGAGCGAGGAAGCACAGGGAACAGCACTTATATATTCTGCTTACACACGATGCCTGAAAAAACTTCCCTTGGGGTTATCCACTTATCCACGGGGATATTTTTATGGGGGTTTTTATTTTTTTTATAGTTTTTAGAATATCTCTTTTTTAGAGCGCCTTGTAGCCTATCCATGCTGGTTCTCGAGAAGGTGTTGTGACAAACTGCCCTTTCAGTGTGACAAATCACCCTCAAATGACAGTCCTGTCTGTGACAAATTGCCCTTAACCCTGTGACAAATTGCCCTCAGAAGAAGCTGTTTTTTCACAAAGTTATCCCTGCTTATTGACTCTTTTTTATTTAGTGTGACAATCTAAAAACTTGTCACACTTCACATGGATCTGTAGTGGGGACCCAGCGGTTATGAATCACAAGAAACATAAAGATAGCCGCGAATCGTGCAGTCAAACGACCTCACTGAGGCGGCATATAGTCTCTCCGGGATCAAAAACGTATGCTGTATCTGTTCGTTGACCAGATCAGAAAATCTGATGGCACCCTACAGGAACATGACGGTATCTGCGAGATCCATGTTGCTAAATATGCTGAAATATTCGGATTAGTTAAGAAGCCAGG
+
--.20015<<<;7;3;;>A@977542,,567><<<9BABCACB@7641+&%%%.0)%(&78<;66:>EGGICDBB@?DCACBAA0000;AB8988<8)557>5345JJF=::33.--.1*-*)%%%%&&&&(*''''(%%''*..;7777DJEJEDEAA=>>>DIGBBBBF@?@@ECIGFBAACJ@=><;:;<=9+**+--,-1789@@:>----01018AFCCDFHJJJJJIJGJJJJJJHJGJGJJA@ABB@@D;998-*--5555<=7=<30(&'*)+4,,**453'..8::>=1('(*'&&$%'')(,28=;<??CDDFJIGHJGJHCDB@/-,,'''&./-1++'&&)*-0143777?92110((((+&''(-)(('&$$$%('%$$%('%&&%'*+/,4560000?@DFJJHJJ?:BBC??@('')112-**((&&&&&&&&***+,%%%*(&&'039=>>CHGJJJIDFJHGEDGFJJJJJHJFJJGFGFB+*++9:CJDDCFBEFJJGJFJHIJFEDC@650.4333/..24:<?JGE>>ABBBBBC;<;444C6555CEBBCIJJHGHFFFFJDEBGDCGGJHGHJJHJJJJJFFJFJJFHGJJJCABCFFFDC@CGEEGJJIGHFJIIJ;1,,422-'((%$$$&''''*.5=@HFDEDBJJJJGFCJICEGJEBCABC10006?1000/-+'''%'&((*&+)%%%$%&&-**(14236/3;<BCEFHJIJJJJFHJDJJGFBAAAHHGECBCH=;;?JJGCAAACECFJHIJH?=EHFFJJGIGJJHJJIJJJJHGFFFEJFJFAA<;767<>AACHD@B?;2--.1BEFGJBJ;68A)))))IABCFEIJJJJJJJGJJGJEDFIJJGHDEJGEBAD.*HDDIIGDIIJGHDHHGG@@?@JHIDACJ<;:76447<=FGJGEC=;;>?EGFFG632'&&&BBDJIJGIJEFJFHJHJJDIIJGJGHJJHJJJHGJJJJIJJFJJHJJJJGJJFGJJJJIJIIGJJIF:987BJJIJJJJGHJJHJGHFFGHJFFJAAABIFJJIJJJJJAAAC@@?@DBCFJIHJJEJHIJJGFGFJACJJIDFIIJ5222??::..-++)(())*)(('&&%(''&&%(,366;?AJGGJFJHJJD><==JGEE@>6655478::IJJEH>???JGHJJJJIJECBD66663,)(((&&&131-++,,9;@EJGJGEFJJIGJDGGHCDCEJHAAABJJJHJJJFJJGJGGIIJJHJHJJJJJJJJGJIJHHJJGJHGIIJFHEGJJJJJJJJHHJJJJJJJJIJIJIJJJGJHJIEJJHJJJJJJJJJJJJCFHJJJJJJJJEDFJFCCA?G@@43334==7>EJJIJJJFJJIFJEJHJIHIJHJJJHJJJD@A@<5))**+++2..?EGEJHGJAJ=<<<JJJJGIAAB@GFDIDJJFJJJJJJEGHFH@@@BDA?7..79GGEJFJJJIJJJJJHJGJJJIHJJJJJJJJJJJFJJJJJGJFFJJEJJFGJHIDJGIGFGJFJJGFH@****+)++++,DFFFGHHEEHJID///(''((,)-..4>DGIGJJGHJJJGJGDDGEDDCDHDHFGEEIFFJJJGJGJEGEDDDA30045::=ABIGJJHEGHHJJJJJGGIEDFDJGGCD?>>?HJEDBAC5135766880//0EEFEFEEJJJHHHJJH))))JGJIHA777/&&&+6=767:<=AEC@@?EJHJJJJHJIGEDHDJEGD@B@7774@?:::8:<@CBAAADCEFIJJFGHFHJGJJAABEJJJEEFHFEBGF>>=JJDCCFJJI;<<@JHJJGJHJEEDIDC>???=<:7=222>60BHFJGIJJHGEJE1111@555@BA@ACGIJJIJJIJJJJJJIJFJJJGIF8004<B778<AA@CAA@:;;BD@AGIJJEHF==3233322./.)('(*-'':,%$$&&&&.4...,&'$$%&(&%$&$$$$%%&789@?@777>B:;:;FJEF666IFGBFFJ2226A54,''''()))/'$$&)&020,>BJJHGFIJJJCCA>855+)558:;>?B@ABDCEFFFDDEBB::JJJIJJJJJFJJJJJJIGHJJJJIJFJGJJJJG;;;;>>9872322764886565EGGJIIG>===;;99AEDE@JIHFF??GJJIJJHJFIJJJIGJJIJJIJIFJHJJJHJJHDJFGJJJIJJHIGJIJIJIJJIJGJJJEGGIJHJJJJGEJJEEFFJEJFJJIJJEDJJFJJHJJIGIJJJJFGJJJ544333&&&&'%%%&((59CB>BDJJJJJJIDA;60.)/45:BJGJIJJJJJJJJEH8989JJGGJJA@?000;82/''''3444GJJEGEEA?;:;///JJJ:99;><DC:;;<IGFGCJJJ97;=EJJJCDDBDHJJIJJIGDJJJIJJHGIJIHIHFFDA.IHDEEHFJJ@>;,)))*1)5....=>;;;98867988886722471102>ABDDFIJJJJJJJJBF::HEGEEEFIGJIHJJJJFIHHHJJHHFJIIJJJJJJJJGFEDJFJIJJIGJIJJHECABABA@A;8*('(30////0035>>8778BD???@FJJDIEHJJJJJJJJIIJIJJH?==>GJJJJHGDFJIFHJJJEHJIGHJJHCBB><;/..):HJJIJJJJJJJJFA>411>EDFFJFHEDGFGHJJJJIJJIHJJHCBBDA>)))%%$#$&&'+*)**+,,,;8888DEGHJIJJJHFJIJEJEJJIFJJGGJGJJJHBF><<=BEGJJEJJJJGIEGIGFJEFJHCCBA>4-=??I667CJDD?C;HEHEJJJJJIJJEBA@CCDJJFDGFFJJDCBH<<:7331*)(*+++17;;9<<<@GFGEIFJFIJEJIJJHJEHJJJHFJAD?><9889=EJFHJJJJJJJJJJJGJB<;>DCJH===>E>::<@JJFE;=;:>.---('&--37'''&&'(@HJGJJIHJJJFJGJEHFJEECCE8347GHFJGJJJJJJJGJJIGDGHJJJJJJJJJHHJJJJJFGHJHJJEJH@AAC><9896730*%%')-.***+..0DBA@8GJJIJJJJJFGHIDBCD++++..//69<>>::>7<@CEIHJJFFFGJJGJIFJFJFJH;989@JHJJEBBCJIJJIJJIJJJJJJJJIJGGIGJJFJEJHEGJ?AHJJFFJJIGJGCDBHFJFGIJJJHJJJJIAACHJJJHJJHJJJHJJJJBCEDJJFHJGEJHJJJJJJGJGFHJJFJIJJIJH))))*..06//08888:9BHFGIJHJJIFIJJJHJJGEGGGGBI4*BEFF><<<GDD?>75332532@HIGJJIJHJIGGGHJJJHJFGJFJJJDABFDJ=<<>>?>?IJGEC@?BJIJJGJFGACJEDJJGEBC;;FJGJJFJHIJFFGECJ>>JEJJJFJJIDGJJJECDCCI9:9:GFFECIJJHJJJJIJEFDHJJJE?=;BDEE<;;<DHEHIDDCBBAAEE==<55224//077610.++./02?=?BBEBCCBBC1101::<=::;ECCC877***+9<=?BCDHGIJDJJHJJJJJJIIJHJHIIJJHGJIJEFIJHCBCJJJ>EGCJHJJIJJJJJJJGHJFJJC5448667=>>IDCIFJFIJEJGHIJIJIJJJJIJIHJJHHHJJJJJJJJGJJJJIJHJJJHJIHHHJJJHGJJJJJJHIHJJJJJJJHJIGGJHJJJGIJHGJHJJJGJ?==>GJJIHJEJJIGJGJHECDEEGIDJGHJJGEJGEJIICJHGIH??>?JJJFECCCBHIHJJJIHHB@A@8743*)&&(<@D>?JEGJJJFJJ>EDGJJFJGIJJIHJJJJIJJHFF;96327<<;>>=<FCCDD:::8888CDEHFHJIJJHGCGHEFJJJJFGJHGHJJHIFFIIJJJJFGJJGGJJEBDAA....<D4335:=JJHJJEAA???BJICBHFJFJJJHGC@@?<=843349:<=9788B@@HEHJFDCF?>>>CDCEDEEBCBFEEJHEEFD<6695557DJJJJJJJJJIJJJJJJJJJJJAD==<<5602381JGJJIJJJJJJFFD?==>JJFJGJJJJJIGJJJJJGJIGHJJJJJIGFGFDGHFJHJEEHJEDA@B@AEGHFDJHEEEJGBEBBGB751-.20/./.@CEIJJIJHIGC@79ACBDCEEJJJIJIIFIFJJHDJEEDA@ABCDBAFJHHGEJJFJEFFJIJFFGGJJHJIFAADGCJJHIJJJIGJJ?EIFGJIJJGHFFJFEFJIJJIHJJJJG@@AACBJJHJGCCCGJJGJFHGIJJJJJJJJGJGCAG7EJFGIHGJJEHJFGHGIJJHJJIEEE><<<DDDDDGGEDBBCFC9;ACGJJHCFGDA=?B779-;75668<<F<<97=>2,++0,,38::=?<@<<;:1133GJJJJJJF2222GJEEHIJJIJJJEIGCGEEJHIJHCD@<BJJ@?<<D?G@,ABJGJHJFGHJJGGJJF<HGGJIHCEFGJJJ:9-,,,*)((())./388;BA@B>9:9ABB.,))(*((****148>822393333B87-,')'&&??<EDJHJCBB==((()IGJIJJJJJHJIJGGIJJHGB;AB=:FFGGJJHJEDDFICBC856567G;;FDGJHGEIJJEJJCDJEHEEJJHJCJJ;@JJFIJJIJH<=<=JJJJFJGABJJIJJJJIGFIJJEIEHJJHJIJHJJHJJJJCAAAGJHG@?>@>DFJJGBFIJGJGFGJIFGGDFHEGIJABBAJGGJEEA<++'&&')**+++-*))))')+%%*%+,112687)))*0221/..240''$$'(((')))*,+,,-/..((''666677;:;;??>CGGFCFDDDFEJEE888450.11*2989::98EHCABBABDEHDDBCDIGJG<<::<6:-.../8=BDCDEDFJHGFFIGDDAACEGIBB@??AADB??=6300/02.---'%%%%%&%&445=@>=<>CAEGDJFED93211,(%#%%$$$##$%%%$
@Glass_T7V_9_D3_12_6_11
CCTGCAAACGCGCCCAGAAACACCGTCGAAGCCGTGTGCGAGACACCGCGGCCGGCCGCCGGCGTTCGATACCTCGCGGAAAACTTGGCCCTCACTGACGGAGTCGAGGGCGGACGTTGACGGCTGAGGGGCCGACTCACCCCGGCGCGGCGTTGACAGATGAGGGGCAGGCTCGATTTTCGGCCGGCGACGTGGAGCTGGCCAGCCTCGCGAATCGGCGGAGACGATTTACGCGAGTTTCCCACAGATGATGTGGACAAGCCTGGGGATAAGTGCCCTGCGGAGTTGTCGACACTGAGGCACGACTGACAGATGAGGGGCGCAATCCTTGACACTTGAGGGGCAGAGTGCTGACAGATGAGGGCGCGCCTTCTTTCGCGTCCGAGGGGCTGTCCACAGGCAGAAAATCCAGCATTTGCAAGGGTTGCTCACCCATTCGGCCGCCGCTACTATTTAACCTACTTACGAACGCGATTATTTATCGTTTGTTTAACAGAGCTATCGCCCTGTGCGTGACCGCGCACGCCGGAAGATGTGCCTTCGACCTACAGTAGAGTGAGCGAGGAAGCACAGGGAACGGCACTTGTGTGCTGCACGCGATTGCCTGAAAAAACTCCCCTTTGGGGTTATCCACTTGCAGGGGGATATTTTTATAATTATTTATGGTTTACGATCTTATTTTGCGAGCGCCTTGTAGGCCTTTTATCATACTGGTTCTAGAGAAGGTGTTGTGACGAACTGCCCTTTTTCAGTGTGACAAATCACCCTGGAATTGACAGTCCTGTGGCAAGTGCCCTTTAACCCTGTGACAAATTGCCCTCAGAGAGCTCTTTCACAAAGTTATCCCTGCTTTATGACTATTTTATTTAGTGTGACAATCTAAAAACTTGTCACACTTCACATGGATCTGTCATGGCGGAAACAGCGGTTATCAATCACAAGAAACGTAAAAATAGCCCCAGCGAATCGTCCAGTCAAACGACCTCACTTGAGGCGGCATATAGTCTCTCCCGGGATCAAAAACGTATGCTGTATCTGTTGGTCACAATCAGAAAGTCTGATGGCCTACCCAGGAACATCGCCATATATGCAGATCCATGTTGCTTGATCCTGAAAATATTGGCGAATAGTCCGGAAGCCAGTTAAGGAATTGGCAGGCATTGAAGAGTTTCGCAGGGGAAGGAAGTGGTTTTTTATCGCCCTGAAGAGGATGCCGGCGATCGAAGGGCTATGAAGTATTTATTTGCATTATCGAACGTGCGCACAGTCCATCCAGAGGGCTTCCGGTGCATCTCGACCCATATCTCATTCCCTTCTTTATCGGGTTACAGAACCGGTTTACGCAGTTTCGGCTTAGTGAAACAAAAGAAATCACCAATCCGTATGCCATGCGTTTATACGATCCCTGTGTCAGTATGGTAAAGCCGGATGGCTCAGGCATGGTCTCTGAAAATAGACTGGATCATAGAGCGTTACCAGCTGCCTCAAAGTTACCAGCGTATGCCTGGTTTCCAGCCGCTTCCTGCAGGTCTGTGTTAATGAGATCAACAGCAGAACTCCAATACGCCTTTATTTCATACATTGAGAAAAAGAAAGGCCGCGTTGGTATTTCTATGGCGATGCGCTTCCATGACAGGATAGTAGAGGGTTATCTGTTCACGAGTTGAGAGGTCGTACGTCACATTTGTTCTGACCTACTGAGGGTAATTTGTCGCACGGTTTTGCTGTTTCCTTTCAGCCTGCATGGATTTTATCTCATCTTTTTTGAACTGTTGCGATTCAGAAACCGATGCTGAGGGCGGTTTAGCAGTTGATTTCCTTCTCTTTCCCTTCGTCATGTGACTTGATATCGGGGGTTAGTCGTAGTCATTGATGAGGGTTGCCATTATCGCCGTTTATTCTTCTGGAATTGGCTGTCCGCGTGTGTACCTCTGCCTGGAGTTTCCGCCGGTGGATATTTCTTCTTGCGCTGACGTAAGGCTGTACTGACAGAACAGTTCTTTCTTGCCTCGCCAGTTCACTGGCTCTGCTCGGTTACACGGCTGCGGCGAGCGCTAGTGATAATAAGTAACTAGGGTGTGTTGTCTTATCTCCTTGTAGTGTTGCTCTTATTTTAAACAACTTTGCGGTTTTTTGATGACTTTGCGATTTTGTTTGTTCTTTGCAGTAAATTGCAAGATTTAATAAAAAAACGCAAAGCAATGATTAAAGGATGTTCAGAATGAAACTCATGGAAACACTTAACCAGTGCGTAAACGCTGGTCATAAACGGCTATCGCCATTGCCAGTTTAATGATGACAGCCCGGAAGCGAGGAAAATAACCCGGCGCTGGAAGTGGTGAACGCAGCGGATTTAGTTGGGGTTTCTTCTGGCTATGAGGAATGCCGCGAGAAAGCAGGGCGGATTTACCGCACCCGGATATGGAGATTCGAGGACGGGTTGAGCAACGTGTTTGGTTATTTTTATGAATGAACAATCAGTTCATTTTATGCGTGATGTGTTTGGTGCGCGGTACGGTAGTGCTGACCTTTATTTCCACCGGTGATGGGGTTGCTTGCCAGTAAAGGTGGCGTTTACAAAACCTCAGTTTCTGTTCATCTTTGTTACGAATATGGTTCTGAAGGGGCTACGTGTTTTGTTTCGTGGAAGGTAACGACCCAGGAACGTCCACCTGATGTCTGCACGGATGGGTGCCGGATCTTCATGTCATTGCAGAAGCACTTCTCCTGCCTCTTCTTATCTTGGGGAAAAGGACGATCTAGCTTTTATTGGATGAAGCCAGCTTGCTCAGCCGGGCTTGACATTATTCCTTCCTGTCTGGCTCTGCACCGTGTGAATAATGGGCAAATTTGATGAAGGTAAACTGCCCGCCAGATCCGCACCTGATGCTCCGACTGGCCATTGAAACTGTTGTTCATGACTATGGTGGTCGGTTCTTGACAGCGCGCGCCTAACCTGGGGTATCGGCACGATTAATGTCGTATGTGCTGTGATTGTCCGCGCCTGTGGTTTGTTTGACTTCCTTCACGCTGCAGTTGGATGTGTTGGTGATCTGTACTAAGAACGTTAATCTTAAAGGGTTCGAGCCTGATGTACGTATTTGCTTCCAAATACAGCAATAGTAATGGCTCTACGTGCCGTGGATGGAGGAGCAAATCAGGGAATACCTGGGGAAGCATGGTTCTAAAAAATGTTGTACGTGAAAATGGATGAATCAGGTAAAGGTCAAATGCAGTAGAACTGTTTTTGAACAGGCGCTGATAAAGACGCTCTTCAACTGGTGCCTCTGGAGAAATGCTCTTTCTATTTGGGAATTGTCTGCAATGAAATTTTCAATCGTCTGATTAAACCACGCTCGGAAGTGATAATGAAGCGTGCGCCTGTTATTCCAAAACATACGCTCAATACTCAACCGGTTGAAGAATACTTCGTTATCGACACCAGCTGCCCCGATGGTGGATTCGTTAATTGCGCGCGTAGGAGTAATGGCTCGCGGTAATGCCATTACTTTTTTGTGTATGTGGTGGGGATGTGAAGTTGCTCTTTTGAAGTGCTCCGGGGTGATAGTGTCGAGAAGACCTCTTCGGGTATGGTCAGGTAATGAACGTGACCAGGAGCTGCTTTACTAAGAAACGTGCTGGATAATATCATCCCTTCTTTTCTACTGACTGGTCAACAGACACCGGCGTTCGGTCGAAGAGTATCTCGTGTCATAGAAATTGCTGATGGGAGTCGCCGTCGTAAAGCTGCTGCACTTCTGGAAAGTGAGTATCGTATTCTGGTTGGCGAGCTGGATGATCAGCAGATGGCTGCATTATCCAGATTGGGTAACGATTTTGACCGTGTTATGGACCTGGTGGCTTTGAAGCCGATTGCAGAATGAATTTGCTGGAAATATTTCTCGCTGGCTGATGGGAAAATATTTCACATAATTATTACCGCTGTATCAACGCACAAATTGCCTAAATCAGTTGTTGCTTGTTTTTTCTCACCCCGGTGAACTATTGTACAGTAGGTGATGCGCTTCAAAAAGCCTTTACAGATAAAGAGGAATTACTTAAGCAGCAGGCATCTAAGCCTCATGAGCAGAAAAAAGCTGGTAAATATGAAGCTGAAGGTGCTCACTCTTTTAACTTCTATGCTAAAACATCATGTGCATCAAGAACTAGTTTAAGCTCACGACATCAGTTTGCTCCTGGAGCGACAGTATTGTATAAGGGCAATGGATCGTTATAGACCTGGACAGGTACCGTGTCCCAACTGAGTGTATAGAGAAAAATGAGGCCATTCTTAAGGAACTTGAAAAGCCAGCACCCTGATGCGACCACGTTTTAGTCTACGTTATCTGTTCTTACTTAATGTCCTTTGTTACCAGCCAGAAAGCGTTAGACTGGCCTGAATACTTATAGACCAGCTGCCACTTGTATCGTCGGTCTGATAATCAGACTGGGACAGCGGTCCCACTCGTATCGTCGGTCTGATTATTCGTCTTGGGACCACGGTCCCACTGGTCTCGTCGTATGATGATGGGACTGAACACGGTGCCGCTCGTATCGTCGGTCTGATTCTAGTTCTGGACCATGGTGCCGCTCGTTGTGGTTGTCGGTCTGATTGCGTCTGGACCGCGGTCCCACTCGTATGGTCGGGTCTGATTCTGCGTTCTTCTGGAACCACGGTCCCGCTGTCGTTGGTCTGATTGTATTAGTCTGGGACCACGGTCCCACTCGTATGGTCGGGTCTGATTCTTCATCTTGAACACGTAAATACCACTGGTGTTGTCGGTCTGATTATCGGTCTAGGGACCACGGTCCCAGCTTGTCTTGTAATCAGACTATCAGCGTGAGACTACGATTCCATCAATGCCTGTCAAGGGCAAGTATTGGTTATGTTTTGGACCGCTAGTCAGCATTTTCACCTGTTTCTCGCGTCAAAACCCGCTTCGGCGGGTTTACTTTTGGTCATCGAGTGATTACAAAGCTTCATCGTGTCACCTAACATATAGACGTATGTCATGACATTAACCTATAAAAATAGGCGTATCACGAGGCAGAATTTTCATCAAAAAAAATCCTTAGGCTTTTCGCTCGATTTGGTGTCTGAAATCACAGCGGGCTTTTGCTAAAGTTATGACAACTTCACGGCTACATCATTAGCTTCTTCACAACCGGCACGGAACTCACTCGGGCTCGCCCGGTCATTTACAAATACCCGCGAGATATGAGTTAATAGTCAAAACCAACATCGCTGACGGTGGCGATAGGCATCCGGGTGGTGCTCAAAAGCAGCTTCGCCTGGCTGATAGGCTGGTCCTGAGAGGCTGACGCTAATCCCTAACTGCTGGCGGAAAAGATGTGACAGACGCGACGGCGACAAGCAAACGTGCTGTGCGTATTGGCGATCAAAATTGCTGTCTGCCAGGTGATCGCTGATGTACTGACAAGCCTCGCGTACCCGATTATCCATCGTGATAAAGTAACGTCATGCCTTCCATGCGCCGCAGTAACAATTGCTCAAGCAGATTTATCGCCAGCAGCTCCGAATAGCGCCCTTCCCTTGCCCGGCGTTAATGATTTGTCCAGACACATGGTCGCTGAAATGCGGCTGGTGCGCACTTCATATGCGGGCAAAAGTACCATCCTGGCAAATATTGACGGCCAGTTAGGCCCATTCATGCCAGATAGCACCGCGGACGAAAGTAAACCCACTGGTGGATCTCTTAGTTCGCGAGCCTCCGGATAAACGTGGGTGGTGATGAATCTCTCCTGGCGGGAACAGCAAAATATCACCCGGTCGGCAAAACGAATTCTGGTCCCTAATTTTGTCACCACCCCCTGACCGCGAATGGTGAGATTGAGAATCTAAGCCTTTCATTGCCAGCAGTGAGTGGATAAAAAAGATGGAGATAACCGTTGGCCTCAATCGGCGTTAAACCCGCCACCAGATGGGCGTAAATACGGCAGCAGGGGGTACGTTTTGCATCGGCGCTGTTTTTGGTGCTGCACATCAGAGAAGAAACCAATTGTCCATATTGCATACGACATTGCCGTCACTGCGTCTTTTACTGGCTCTTCTCGCTAACCAAACCGGTAACCCCGCTTATTAAAAGCATTCTGTAACGAAGCGGGACCAAAGCCATGACAAAAACGCGTGAAATTGTCTATAATCACCGCAGAACTTCCACATTAATTATATGCACGGCGTCACACTTTGCTATGCCATGGCGTTTTATCCATAAGATTAAGCGGATACCTACCTGACGCTTTTTATCGCAACTCTCTACTGTTTCTCCATACCCGTTTTTTGGGCTAGCTACTAGAACTCGATCAAGCTATGAAGGAACGCAAAGAGGGAACTAAACACTTTACTAGAGGAGAAATACTAGATGGGTCAAAGTAGCAATGAAGCCAACGCTTACGACCTGGGGAAGGGCAGTTTGCGCTTCCCTGAGTGCCACCTTCGTTAGGGGATCGCGTACGCAAGAAATCTGGTGCCGCTTGGCAGGGTTGACGTGGTCAGTTGATATACACAAACTTGCCGTTCCTGAAGGCTATGCGGTGAGGGTCCGATCCACCAGGCTCAGTGCAAATTTATCCTGTGGCTGCACTTGAACGTGTGGCCTAATGACTCGATTCAATTTCCAGAAAAGAGGCCTCCCGAAAGGGGGGCCTTTTTCGTTTTCGTGCACACATGCACCTGTGCGGACCTCGGTACCAAATTCCAGAAAAGAGACGCTTTCGAGCGTCTTTTCGTTTTGGTCCATAGACGTGGCGCCGCTCCGTTCCTAGTTTGTCTCGTGGAAGAAGAAGAAACGAGAAACGAGATCCTCAGTTTCACACAGGACTACTAGATAATGCAAACCGTTTTAGCAAATCGTCGCAGACAAGGCGATTGGGTCAAGCCCGCAAACAGCAGCAACTACGCTAGCCACTAGAATGAGGTTGGGGCCCGACGCGACATTTTTATGATGCGCTACAGGGTGCGCGCACGGCGTTTATTCTGGAGTAAGAAAGCGTCGCCGTCGGAAGGGCGGCGGTATGCGTGATGATTTGTGATGCCGCGCATTGCCGCCATTTATAAAACATTACGCTTCGCAATATCGGTGTACTAACTAGTAGAAATATTTTCAGGGGAGCTTTAATTTCCTCCCCATCGTCAGCCAAATCGCCCCGCAGCCGATTTTATGTAAAGACTTCATTATAGGTTATTACGATCTATCTGGCGCGCTATTACCAGGCCGATGCCTGCTTATTAATGCTTTCAGTACTGGATGACGACCAATATCGCCAGCTTGCCGCCGTCGCTCACAGTCTGGAGATGGGGGTGCTGACCGAAGTCAGTAATGAAGAGGAACAGGAGCGCGCCATTGCATTGGGAGCAAAGGTCGTTGGCATCAACAACCGCGATCTGCGTGATTTGTCGATTTGATCTTGACTCAACCGTTGCCTTTGTTTCGAAACTGTAACAACGTGACGGTGATCAGCGAATCCGGCATTAAATTTTTACGCTCAGGTGCGCCATAAGCCGCTTTCCTGGCGTTGGTGGCTGCATTGATGGCCCATGACGATTTGCACGCCGCCGTGCGCCGGGTGTTGCTGGGTGAGAATAAAGTATGTGGCGCTGACGCGTGGCAAGATGCTGAGCGGCTTTATGACGCAGCCTGGTGCAGTACGTGGTTTTTGATATCACCGCGTTGGTCGACGTTGAACAGGCGCAGGAAGTGATGGCTGCGGCACCGTTGCGGTATCTTGTGGCGTGTTCCGCGATCACGATATTGCCGATGTGGTGGACAAAGCTAAGGTGTTATCGCTGGCGGCAGTGCAACTGCATGGTAATGAAGAACAGCTGTATATCGATACGCTGCGTGAAGCTCTGCCAGCACATGTTGCCGTGTGGAAAGCCTTTAGCATAGTGAAACCCTGCACCGCGAGTTTCAGCACATTAAATAATATGTTTTAGACAACGGCCAGGTAGAAGCGGGCAACGTTTTGACTGGTCACTATTAAATGGTCGATCGCTTGGCAACGTTCTGCTGGCGGGGGCTGCAGGCGCAGATAACTGCGTGGAAGCGGCACAAACCGGCTGCGCCGGACTTTGATTTTAATTCTGCTGTAGAGTCGCAACCGGGCATCAAAGACGCACGTCTTTTGCTGGTTTTGCCAAAGTCTTTTTGCGCGCATATTAACTCAGGTACCAAAGAAGCAAACAATAAGACGCTGGAGGGCGCCTTTTTTCGTTTTCGTATTTGAAGTTCCGGGGATGGTCTGATCTGAAGGCCTCCCTGAGCGGGAGCCTTCTGTTCTTCGTACTTTCCTGCTGGTCGCGGCCGCTGCAGTCCGGCAAAAAAGGGCAAGGTGTCACCACCCTGCCCTTTTTTCTTTAAAACCGAAAAGATTACTTTCGCGTTATGCAGGCTTGCCTGCTGGCTGGCTTGCTGCTGTGGCTTCAGGTCGTTCGGCTGCGGCGAGCGGTATCAGCTCACTCAAAGGGTCTTACGCCCCGCCCTGCCACTCATCGCAGTATGTTGTAATTGGTGGCAGCTATGCCCGACATAAAAAAGCCATACACAAACGCGCCGTGATGAACCTGAACCGCCCGCGCATCGGCACCTGTTACGGCCTTCATCTGATTTCCATCGAGTGAAAAACAGGCAAAGAAGTTGTCCCATATTGGCCACGTTTAAATCAAAACTGGTGAAACTCACCAATAGCTAGACGAAAAACATATTCTCAATAAACCCTTTAGGGAAATAGGCGAGGCTGCACCGTAACACGCCGCATCTGCGATATTGTGTGTAGAAACTGCCGGAAATGGTCGTGCGTACAAGCGATGAAAACGTTTCAGTTTGCTCATGGAAAACGGTGTAACAAGGGTGAACACTGCATTCGCCGCTCACCGTATTTCATTGCCCATCAAAATTGCCGGATGAGCGTTTTTCATCAGGCGGGCAAGAATGTGAATAAAGGCCGGATGAAAATTTGTGCTTATTCGCGGTCTTTAAAAAGGCCGTAATATCCAGCTGAACGGTCTGGTTATAGGTACATTGAGCAACTGACTGAAATGCCTCAAAATGTTCTTTACGATGCAGATTGGGATATATCAACGGTGGTATCTGCGTGATTTTTTTCTCCGTTTTTAGCTTCCTTACAGCTCCTGAAAATCTCGATAACTCAAAAAATGCGCCCGGTAGTGATCTTATTTCGTTGTCGGTGAAAGTTGGAACCTCTTACGTGCCAATCAACATTCTTCATTTAGCCAAAAGTAGCCCAGGGCTTCCGGTATCAACAGGGACACCAGGATTTATTTATTCTGCAAGTGATCTTCCGTCACAGGTATTTATTCGCGATAAGCTCATAAAGAGCATGGTCATTTCCCAAAGGTCAGAGAAAGTCACGGATCTGGGAAGTGACGGACAGAACGGTGGGACAACTGGATTGGGGAGGCGGTTGCCGCCGCTGCTGCTTGACGGTGTGACGTTCTCTGTTTGCGGTTGTCACACCGCATGCGTTCTGGTGTTATGCGATGCACATGCTGTATGCCGGTGCTGCGCTGAAGTTTCTGCAAAGCCTGATGGGACATCGTCCATCAGTAAACGGAAGTCTACACGAAGGTTTTTGCGCTGGATGTGGCTGCCGGCACGGTACGGTGCAATACCGGAGTCTGATGCGGTTGCGATGCTGAAACAATTATCCTGAGAATAAATGCCTTCGCCTTTATCTGGAAATGTGGAACTGAGTGGATATGCTGTTTTTGTCTGTAAACAGAGAAGCTGGCTGCTCCTGGCTGGGGAGGCCAACGAAACAGTCGGGAAAATCTCCCATTATCGTAGAGATCCGCATTATTAATCTCAGGAGCCTGTGTAGCGTTTATGGAAGTGGTGTTGGTATGATGCTGCAAGCGGTAACGAAAACGATTTGAATATGCCTTCAGGAACAATAGAAATGTTGGTGCCATGGTGAAGTCAGGGCATTGTCAGCAATGGACAGAACAACCTAATGAACACAAGAAGACCGTGATCTGGTGTGTAGCTAAGCCAGTAGTGCTCGCCACAGTCGAGCGACAGGGCGAAGCCCTGGGCTGGTGCCTTGCGCCGCTGGGCTGGCGGA
+
>@BCEFDB@?@;;;2*844:6****A=;;;@FD@?AA;=BB@B@?@@;===A@>@>B=>><;:111'&&(,**,//346;9:::?83348867230*,.*))('%$$'-2/+,--+**)/2-,,-')-)(().***)&&(,./09<ABAECEF=??@ACBECABADEC5446=)''(++,,12244569?@;;;=:99:=;;2()()5222((()*(''),*))**+,.1201223/,,0013,68..33555641./86117:::>HIDECDFIFH=>52/.+**))(%%*,&&&()*)'****-/44=997841133<;65-+++.-/,,4*+*+10056@A///15..9459-,*'&%&)+9AB<<::80..,&&%%'&')*,,-11955567@7666?=>CJGD99333*(-,****///..,*)&&&')&%%%())2,+++++&$$$$$$%'+08)(''&'&&(*110021+***)*(%%%)&$$(((($$&&''&$%%(*-0..+,**//0<<<666695+('%&)%%%,(((&*&%$%%%#$%%&%$$%***12667>>@;3+*&'66=B=000./+)$%&(*))((&&(()*/+((**/----,'&(%%&((-0+59EC@89884863'&(),-?A?966778>>E>>=>:;9:;<0000E9622341,%%%&)&&&&&67876<63+*++68975+*$#$$$%(+++,,,+/./==>?DBA;=***+-*(+,.2.,654>>?@@AB888.***,***+(,+))(%%%.---+++++*+-'%%&%$$%&'+&->GEJJAAA@;999:32.21+(&%&'(063,+6099:<DGED9:9;7>3322.)))),,,,,1:5530'223@ABAAABAECBEJFFFIGJJA@??C?564450///6753-,./0FDGGGHDECGFGDJGIE8888DEEEEFCB;760/0221,+***)'&&$&&'(12..-,-+()))433376343.&&)*13::--)*****,331174<;2>=5023:602,,,,F>=43110-,&%&$$#$%'&*&&'+,%%'((10--.1('&%%&&&-,))%$$$$%%(&&&&(()02602,,,+00*'(/*''+2.,%%%&&$%$##$$%#%&'))08;87431,&%$$%'%$$$&))*.,,,,3680.-,-*)*(**+IJJGHGJGHGIDFFJHHGFDECEIHFHJJEGFFJBFH==>///(%%%)6738,+)'('$#&)*)/0.)'$&&&13....===>?;7868;;<9<<<6EEDDAB43'%$%'))()()'&(((;8:77<=>>CDDIIFJHHJGJJ2222FFJG9888<95445?5>>>>>?>=.,,-7DEFJJFGJJ@?@JHCFJHIDEC''''BBB>>==@@IFC5444=<2.,+()7>;>CCA=<<<==66:7986??>B@AC@99::EABAB1111<::?AD<<<***+3=>@@B@@53349...+-,+,,-+***789::94/,)((()**)))/07'&'&&'(--....//648:8:>>2222:9:;<@C977881...33-,,-)/('&')''''-)&%$%&'.16----.-279=ADDD<;==:7*)(#$%&%(%&'*&&$%%%*())%%##$&(*')''''//--+((&%&&163777(('''&,0+**+.*,,.--+&%%%&&')+246775:;;>@?HGJIFF;;CJDA=<;;;5/)'%&+))))21/-**/-('+141,578=BEDDE,,,,721*)''&'1///;8>@??AAE76)&&(()*()-/3;86)(('+*),-230))(()$&')*;;++++52441'23585.-;78/566;BGI==<<?;;<:;52148974(*)(((&&&%&(((./+++,,+-+-****--,((''&&)-/3-33+,-+''01-.//+***.+)+00482226**&%&'23000.,)('''')4:;98665567<01106ICD880/0203...*(('&&)2,-,-46654/00,$$%&%%%(')+*6678444))++****--/1/2/.,,('&*0)))07=<<<<;-,,-+.*))((&(%&$'$$%(+&'+*.*,('''/4562-,,>>=>@EE>CJ644/BBFIEGFJFIGFFJHFHEGGJJJC;;=:5333843))**160/.)&''&&*91BFEICBAAGFEDDEGDDBAFECADAADECAA5555:,,,((()16(+(,+&&&&(((8;@CGIIJHEE;756750//,%&&'*-+)*&&&'7;898,,,*++%$%#$%%0333466AEDAAFJIGDA997:>>>@C====B9::BGGEEAA@JJJJFIJDB===642''&&(&%%+)**'(&%'))**.-*(()+/224)*9742'(0&%'&%%%'*(766751-'&,,3876''-0))'&&&&%'2.88:@98G>=:9333((((/.//00/****91...000----3/-887221-+*&&$$%%'%&&&&&$$$$%%%&'(((),,-.55878765--)))))*)''%%$$%%$#$&%$$$$$&%&(,./9788000%%&&()-**()'&&)-'&&&*./10)%%'&+.).**.:;;;/...010..-1./0233+)'&$%&&'*+,--10//3:>>EFJCE>=::;<@@@>210*-/8EFGFJFFFJ8777=985/11,(%%%%')'%'&''%$$'(*(()**))&&&$$$%/0+%$&''%%'&%'''**'&(()*&&&&3**)()()())%*)*-*+223-+++*'%$$&&(((*+/2201/&%$&))()&%$&&*+''+((((*))<AA?6;<<>=<;;:::;<B<DA:878?=77..,,,&+('%&($##$&-.154448<>>=<=>CA@-,,'(((**'&%$$$''-''&'**'''(()()/10.')58?@A>@@CFFGFF?43.(0//14/-*''('''&&&---*(((&&''()*+,,-112133..++((*//09=54459@JJD?>>BG=;8871%%&-+))'()29:==843323:&&&&-../*%$%%$$'&&'(---)'&*.232202/.0+--***)&%%%&(+3/--,&)&&&'%()@CAD@9;:?IHJGJD>@,,,../00.66)%%$&)*,.++,''(*++,7=BA????31-,)))&*(),-0-+,+**)*)-+(&&&'3))((&&(*,99944..)))'&&'*52:9845545++1012465,''%&&&%$%$%%'+48:15'%%&+'&%%%%')+.:>?BBCB:8882210-)(&'('(''''')*'(/03434412)(&'&%&,<<?>A??CB:676+**+0-))()*'(%(((//11@BABADCD3*''')222?ADACBBDGJED<:<2,+(+)))&((*21100301'&&&&.233+29;?CGJJJJJJIABD----3330/112/.///.-,1*)'')*'***-377>?CFG=<<<92323255588,,++1''''*+,-./66,,++((()/00;=<:666230011897999?HA@>8458>3(**.-++*)*',+-.,+,%%%&%&%&%$)*+++@GHIJEB@?@@BGGA??***+2*)(*,,**()/)(((-78=<<;<?<999:><;2211((&(((((/11///00/,&((%&'035364/,,,1*+'''&&&&+7;A=D>?;CC76/.-+-,,-.<;;<<>>??8778=@EJI4)))****1?;9::88*)**92''''''3446.,++-.00CCBD@AAAEA@A@EEFEJFDJHJ<;;2')&%%)0+-)'%&%)(''&''%'')/9;<?8777<7766*))&'''545:76:<B@444330*'((,(')+32112,,*&'%$##$$&).-1'&%$###$%$%)&&)'123777=<<5:12;=?::;:=;2?CCDFFIG@?@=440/016861)))('$$)+22.-.+*+,))(((,*//+//)...101-+))')&&''*)0/445*))-,%%%(&&'%$$$$%&'*173=//>?CGFFB;;;;C/-*''&&''*)**-.+,.-**++--67JGGJJFJGEC;,,&&)'),.9:=;=@ADFBEHFEGGDEJCGI>=954/.2..21../2///3CFA?>?965&%%&''&&9=>?5-+()&'++**//-..1425569&&%).,+**:C>--,24,,--57442009=?<8:;68853334<>>DEFIC@@?F?9777@@C?@@3331.*))*(****,//4:,**'$$$$$$%$$$##$$)++',,--./.-,--.)()(*1:==AA99:<++*+21..,,'&(+&)**)'()0;>@?7++++8:=EDCA<96))))733FFCCBABDH=<=;:/..&&%&'(*'+)('()%()&3440<>C@6656+)-*')($%%%-+*)*()))*'(+,-,+,-1332/0//.**%$$&.,,**(&&&..-,-++--34:B@BJIJFBAA+++++;9:533('''-544548;88<;=>:=<;<;<E::::-,-+)),,6**3456569>IDJH>==((('($$&&%%%**+9*))%&&'110++,'&'(*&'''./(''''&%&%%%%%&&'(0/1..155701(6:**(&'&&&$%&%'((%%$%%$$$&+..35523-)'%%%')($$$$%%'(((('*-**+((%&())))2//667600--)(&%(+&*))()472,&%$%'(%%%$$&&(($%%%%%%'''%%&()),-167;>AAAC9885444:9.../1''((..-*,,&%%'%''%&'''.)&%%%%$$&&%&$##$''&,-.0012/-))*+++,,**)'(()-++./9DDCB@@A:;8+*%%(.0)'&%'***.4447;;<:66559:9=55>;8/-.878,,,,//-../11**+024<;76754/+******+)))&&$$&('(&%$$$&&))),4357;:531,))'&&%%$##$55:<676619;;72/-.2)('(+,,46((()+*++//120255@<001-))(&&')%%%*.))*((''%$###$$$)*++54544466677=8601EF?>;;=AFHCC8665599?'''-,,,-(%%%&''29@B@?9743))*('(394,,+&%&&,-()))+)+,07?=<((%%&'*()*+,/)((&&&'-0'1-,.))))0,../8=>?>>@A88.''''''(,'0;;<BBDG?BC>=<?<<,&&&).-.-7*''(+(*(%$#$%&)**,2006711)%&*)(&&((),'((''''677?@/---(($####$$%39@A??BH:98857456675111022//00CBA=;:9700117CA@B1--'''&&&&(%$$#$$$&'&(&&%&-,((()/23/09<BFA2101223655320.++)&&&&&@ABFFGJJJJHIGFEEEG;:::>86+*'%%%%%$%%%%%&&'632037776666@;;B>899944433312110-08(((*--((>DGIFJICCEFCC/+))%$$%$$######$$$%&%&'(++,+..6>>::9666=>>@A)''(300/0556554576560/1//054543001,-....,/,032*,668(11229?JFFIFF4333;4-&%$%&%%%$%$%(****.8BJJHGAA@<?@><<0..01/+)*%%$%((1.)**4(%%%&$%%&()+5899=A=;9<H=<<=5445'''02;,,,,2311413,(&##&&$%)+5AGDIFJIIIDHJFG@@?::93-(,,++,1*44889D;98CAD61+503/.-(((&&'&---,..(('%(**,,-:?DFIJDEJHBBB=<:;:82129>@BEC52110//89((((0/0&&&'++++,.144(&&&1?;<<=>AB..79//.111551./..3/-,,*-*'$$$.122985>AC=?@>@?1111102(''()*)-/,0)&&%$%'(-.01246//033*))*+/06;=:69;=CB>@:3---001,,,///(''(%%--202223/./,'%%%&()+((%%%$%&(''''(',/'&&&)&%%&'&'(12227<;<AGEF4334<<987622327--(''''01512;::63334865.//0888>99::+***377GHFJE<<?==.'(03=<:::211244.+,<ACDCB>==?@DEE??>@HJF@I=>5555==88...-0-*<;)*((''(+*))*++,.5563--++.--,-(++()4900/,-.0-4&'****&'*-<99=:;<<GADDA@><1)'%%''&&&88=<5(99;;./60-),2112+'''///069@??:6<<@5445BBEDHHECDIAA@?ECFHAAHFFJGF@?<=<<6))))**))+('&%%%)%&%%)),245;>;::=?;60,**)&%'-733@>C?=<<=B:999D=><1'&12:=AB@?666545:666691/1-,$$#$$$$&&'+,'&&('(*''&&()-'''--+*)+),,+,///+*((&'/0))),116(((((%%%%%&&)02*&&%&,&%&'456556;5544<??<54-)&'))*(((*'%$$%&)&%$$$$$#$$&$&))&&()*)&&&&''),-67=BFIFABA@(''',,-%%%&*)''(',,&((',''))08ABBFIJBABBEIJHIJJGJHFDDCDJFDJFJ=::9811,('&&&%&%(''+)+,'*(*345FFABCBAD875255733,,('&((+'&((/12<B53222-+)),-&&&&55@BBC@@?<=>==BB@A@@FHCD8868@CJJJHHGDCCDCJB>>==2221321****9:---,1,-+)),./042.,)&''%$##%&'(&&&&/,,,+)'&$&088>:5999::B=87760.-)'&&&&$$$%%&&(&*/12987656***))*+++12<;;?IGCCCDE222-./25567:;77770//0<9:99&%%%'(()1256;<=>?766...*(%%%$%%%%%%%$%&##%+-))(*+-'&'&')+((')''((9<<;<><=;;;;97679BCDAA;@><=88654573221,)('''&$-'&%%+++5855/,,+*'&%$$%*(,('''')(('&'((-23/...5.*%%$$&%$&+/7::677564.//6:;99:CC??<5=6650,*+*+-,/)((*+*&'%%&'(%$%$%%'/62DDDJ:98=HIJ?::96*(')+'%%#%*0-.,+,,/..11>ACFEJFJJJJJEGDB;:72/--++--13/..-%&''')$$##&%$$$&$$''''+45;??..--55>>>@@>AJFGHIFECCDBBFDD4444B=;;<FA;:88****<BFJJ4446211285343,50/0151../''''--/5=****/,+4433(((>A?878:<?<=AEJDDBCEBFH6<;998853//++*+*+,.8=AEFGJIJDDCGEJJDEHGJI@@?A@CH;;::@A88872/*'()(&&))7<>>=0-'''+1/)//./*%%&'*()&&%%'%%&%')''''%$%(./0('$$%$&&&&&&/5=>++++545-----++,**+*&%%)''''''''))///-/-+**')('''(&'*+.*159::210/..+%$%%&&&')+,,89:?==;:73338;8:993366;32228211(7:7@?=:<=<>@=8555653466534--,-0*'('+.+,('%%%31.0.+('&&(+001154.,)*+))().,+('&&'%&&&&'())*)(*,&%%%&'(./--,..)&'(&&*-1333===<;9888@@=>AAADCHFDEBBBA@;>412730,+*)-'&&&4))11400/&%%%&''(1224531003=:<;@HIJHDCFECCDEJG::DJHJHGJIIDF@?BDJJHIJJJFDDCEFFIJBBB;;;3445@ECDFJJJGD?;>1//19888=;7568CGDAB::;;>43200++-,*(*.)(((&')*00(&')+'()%%$$$%1173222111188=<<;<>B>;::-,&&&&&&')))---054A?:;<6551111521,-)((*422@CEJIJJGEI5556?=AAEDCDBA8778,++)&&%%(((0.07<<<:97,--.1--.9843--,(%%%'+.1,,-.-../.---3>9>FE8777A>=AJA@AACEDA=0*.--/./'1668:9;<DDGJGBCJA@AADEBABBEGEJIFJJGBA<75,,,,+()*/34/)'('')238++&%$&%%$#$$%()+(())*)(()&%'())'&(/05.---2,+&%$()./.'&&&'''//100-,,.*)(*.38>)))*77*)($#$$%)74/.**))-562***%%##$%'&'(()&&('(**-..,-/5910005*))*.)*,*))&%$$$#$%%&+,..(('(.,,++,+,++0137<;899JFEGEHEGDBGFEGGDDCACCAFA>B37954<=***0,00DDA:::;==32-'(((-(3<@AC?>=;993*)*&'&'++*'&%$%&%&(&'''%%%(&&)(*&(*+3?><;866674///77778?A?@@>?>>@<<EEGGEGFJIJEJD8877=987<<=EFJJ====<<*&&%))+))),&'%%))'),,,+)))+*,446801118)()+----./.''''%',,)(&&'%&&&*''&'*+,..,+'%%(%&#$%)(&'&$#%)%%'%&&&%&+)%%&$%$$%&&&'&'&&&$&&''-,'&%%&%*))+./011/322/'A32222FJDC@ACDGGFBEGEEED;888;<;853(''(&&$$%%()))/1;;?JHICDFEEFJDDBDIJJJJGFIA76687A:,+))*((%%%&&$##$%((((*))).++,,.--.321/0/)))),+112=A<=::8433243+++''&&)'%$$'()02222CDGJIGGFEADEEJJF>===JJJEHHGG6555<888*(&''&///-,,+''()&$%('(()((((('%&'-+--,*+.,(--.339:6.---0021.)&&&&')*(((&%%%'@CGGDHDEJIHIGFFEHJED=;;:?<8(((/3(&&'45599884&%$##$()***.///0/)+&'&%%&)((/04:<CHHJEHIIJGJJJF5555FBBEDBB@>999<98<DAGGJGEGJHHJJJJJBJ;;;:<<;5554521/+*8<@?JEJAB@;:;::;843/.''''''()4,)),032622((((+..8991-.5512***4121=A<422-.,,0043-'%%&'3/*)'''+--*++764458876..0-+((((&%%%%7768600*+(,++**+0+:<=A>?,-,,.--(((&%%%&''+'))*)()9*,&&&&/258307757.7-786.---00-3.)**'+++CEJ:;;;+**(.-.&%%)34766413)**CD/--.@>@:;:::<<;;?BD@=9200(%%%%''%%#$+('''(%(((+-./,%%&'*-0985401-,-/////AIFDF?=@;;9:63222,+*&%&&')&&'+78884--=;<:921180<A>@BABCBHHDDB3+,/--0IJFJEDCF=?54981,**&&(,((&'&%%%$'(*'&%%&&$%%(*&&&&44<::;<*+*,::;/,*+--,*+,*)(((&&)*'()(''&')234@IFHFIGJ?FHJJ//('((79;7.,-)&&.88<=@80-((1269:?C>?@?@;8552102:9977;;72,))&'.()(*(''&)7/../221<CBCAB;<<<E43344-++.)))*6:>@22242223A8410.,/01023223(&&&+61'(&)**CFDHGDEDEDJGHJEGHFJHFGJFJHA:0.<2/....''678678@>>>>)(((5*'%%'''&'+,+-.)(&&$%(+,,43&&&'***8@111-.--714512/./*)')+3---139:788''''1--2336---445,+**..56-/)(&+'(*''&&'$$%#$%$$%$))()*/>:9:9;7+++-GC<;;;97>???A??;9:)%%)'+1)))(***)('(*)+--0&%%%%%%''&%%')(--(&&&('&&%&-.-++****++00005558<12=98/,++011/0//**)*++.0''&&&&&&$$%'.0-,((()))&&''*)))+,/++,((((..17544/---:('''./,,'(($%#%&)-0267;:89,,,('%
@Glass_T7V_9_D3_12_6_12
CTGCAACACTACAGTTTTCCGGGAAACGTGCGCGAACTGGAACGCATCGGGCGGTAGTTCTGGCGAGAGCCACCCGCAGCGGCGATGAAGTGATTCTTGAGGCGCAACATTTTGCTTTTCCTGAGGTGACGTTGCCGACGCCAGAAGTGGCGGCGGTGCCCGTTGTTAAGCAAAACCTGCGTGAAGCGACAGAAGCGTTCCAGCGTGAAACTATTCGTCAGGCACTGGCACAAAATCATCACAACTGGGCTGCCTGCGCGCGGATGCTGGAAACCGACGTCGCCAACCTGCATCGGCTGGCGAAACGTCTGGGATTGAAGGATTAAATAATCCCGGCCTGATAGAAATCCTGCAGGTTTATTGCGCCGGTGAGTTTGCCGTTTCATCCACCACCGGTGCGGCAGTGATTTTGCGCTTCATCAGGATCTCTTTGGCGTCGATGGCGCGACTTTGCGATTGCAACGTGGTGCCGCCGACCGTCATCGCTTCATTGACTGGCGTGGTGAGTGCGCCGCCGCCAACCAGCCAGCGACGTAAATCACCATCAGGTAGAAGACGCCTTGTACCTGTTGTTGAGCGTGGCGACCCGCCACCAGCCCCAGACCGGTGGCTGATTCCAGCATCGCATCCATCACGCTGGCGGTTAACGCCACCTGTGGGGATGGCATCGTCAGCGCGGTGCGGTATGCGCCGCGCGCTTTATTCAGCAAGCGAGCGCCCAGTGCCCCGGCTGGGTGGGGGGCACCGTCTTCATTAAATCCGCGCGCCTGCATGACCGCCGTCGCAGCCACGCCCATCATCAGGGTATTGACGGTGCGGTCGCGCAGGTTAGTCGGGCAGGCTTCGCGTCTTCAGGAGATATCCAGCACCGCTTTTGCAGCCACGGTGACGTCGGTTTGCCGGTCATCGCCGGCGGCGCGATCATTTATCTTCCAGACGCCGGAATAATCAGATCCAGTTCCTTCGCGCCACCGGAGTAAGAGATAAACAGCATCACATCGCGGCTTTCGATCATCCCAAATCACCGTGCAGCGCTTCTGCCGGATGGACAAAAAAAAGCCGGAGTGCCGGTACTGGCAAGCGTTGCGGCGATTTTCTTACCAATGTGGCCCGATTTGCCGATTCCCAAAACCACCACTTTGCCTTCACAGTCATGATCTGGCGGCGCAACAAAATCATGGCCAGACGTTCCGGTAAACGGCTTGCTTCCTGCAACTCCAGCATTAACGTCCGTCCCGCGTTCAGTAGTGCTTAACTCATTGCTCTCTCCGGTTATGATCACATCGATCCCTTTACTTCCAGCGCCTGACGAAACGCCGGATCGATTCCTGCATCGTAATGAGCTTATGAGTACTAAGACTGCAAACTACGTTGGGGCTTTTACGGCCAAACTTTGATGAGTCCGCCATCAAAATCACTTCACGCGGCATTGCACATTGCCTTACTGACGGTATAAACCTCGTTAAAGGTGGTTACGCCCGCATTGTAAAGGATGCCGTCGGTGTCCCATAAACAATTTATGGAAGATTGTGAAATACTCCGAAGGCATTGCCAGTTTCCGTGAAATGAGGCCGATTTTTTGCGAAACGTTTCCGGCCTGGCATCGCGGATTAGTTTGTTAGTTTTATCCAGTTCGGATAGCGCATTGACGATATGCAGGCTGTTGGTCATCACCGTGATGTTATTAAAGCGCGAGAGCAGGGGAACCATCTGCAAAACGGTACTGCCAGCATCAGAATTGATCGAATCGCCATCATGGATAAAACTAACGGCAGCTTCTGCGATCAGCTCTTTCTTGTGGGTGTTGATGAGTGTTTTATGATCGATAGGCGGATCGGATTCCTCTTTATTCAACACCACTCCGCCATCCGTCCGAATGACGGTTCCGGCGCATGTTCCAGAATGACCAGAATCTTTGCGAATGGTTGTGCCTGTGGTGTCAAAGTATTGCGCCAATTCTTCAACCGAGCATTTACCCTGCTTTGCAGATACTCCAGAATGGCGGCCTGACGCTGGCGGTTTCATGGGCGTGATTACCTGATTTAGGTTTCAAAATGATAACTTCGCAAGCAAGTAACATTCACAACGAAATTATCCACGTTTCAGTTTAAGCGCCAATGATAGAGCATTCTGTGATAGTCGATCATGGGGAAAAATCGCATCGGGCTGTAAATCACCCGCATGCATACCGGTAATTGCGGAATTTTTTGCGGTCGGGCGAAGACGGTCAGTCCTTTTCATAAACAAGGTGTCGACGATGCGCTGCTTCGATCGTCCAGCGCGATGGCGACCACAACCGCATAAAGCGCCGCTGGGAACGGCCCCACCGCCAACCCGCCCTTGCTGGCATAGTGTGTCGAAGGCACCAGTAAAAACGAGAAATTTGCCAGCCGCCTAAGGCCAGTTGCGCACACCAGGCGATAACGGCGACGGTGATGAGTGCGGATACCATAACTTTCCCTTAATGTAGTGGCGGAAGTCCTGTATGCCTGATGAGCGTAGCGCATCAGGCATTCTATAGTCTCACGGAGATCCTTAATGGATCTCCGCTGTTAATCAAACCTTACCTGACCGCCGGTGACATTGATCGACTGTCCGGTGCAGTACGACGCCTTAGGACTGGCGTAGAACAGCAGCATATTCAGCACGTCTGATAATCGCAGCCGCGTTTGAGCGGTACTTTGTCGATGTAATACTGCTCGACTTGATCCATTGATCCAGCTTGGTCGCGTATTGTGGCAACAGTGACTGGAACATCGGCGATTTCAGCAGGTTTACCGAGCATCAGTGAATGCACCGTAATGCCGTACTCCGCCAGATCCAGCGCCAGTGATTGAGTCAGCCCGACGCCACCAAATTTCGCTGCGCTGTAGCCAGTTGTGTTTGCTGCCCACTTTGCCGGATTTCAGTTGATCTGAATAATGCGCCCCTGAATCCCGTCGCGGATCATCAAACGCGAAAATTCACGCGCACACAGGAAATAACCCGCCAGTTCACCTGTGGCGGAACGGTCAAAATCGCCGAGCTGGAAGTCGCTGATAAAGGCTGCTTTTGCTATTCCGGCGCTGTAGACCAGCAAATCCACGCGACCAAAGATTTCATCTACCCCACGAGAGCGCCAGAACGCTTTGCTGGCTAGTGGCGTCAGCACCAAAACCGTCGCCATACTTCACCATATTCGGCGTTGGGCTCCATTTTGCGGCTTTGTGCTCTGAATATCGACAACCGCGACGCGATACCCCTGGGCGGCCAGACCATGACGCAGATGGGCCTGAGGCTTCCCACCAGATGACAACGGCAACATCGTTGCCGCTCAACGGATTCAAACTTAAAACCAATCCCGGCGCGATATGGTGGGGACAGGCCTGCCACATGGACAGTGCCCGGAAATTCCGCTTCGTTTAACCCATCGAAGCGCAGGGTGACGTAGACCGCAGCGCAAAGGTTTGTCTTCCGCAGCACTACCAACAGCGGTCACCCGGATAGCGATGCTGCCGAGTGAAAGTCCGGAGACCGGGATGGTCGGTGGTGGGGTGGGTGTGTGTGTGTGTGTGTGTGTGTGTGTGTGTGTGTGGGTGCAGCATGGTCGCT
+
EIIJJFJ4223CDCGCJJJGBJIIGJJEEFEED?>=>E;0-)%%'(137=>EJFDBBAAA@?@?@7688;CGEHFHHFHJJJJJJJHJGIGFGJFEJF6@EEFEJJDE3222:.(((434;<FJJJJJJJIJJJJJBFEIHJGGJJJJJJJIJJDJJJJJEEFCEHJIJFJFEEIJJHJJJJJDBJB9983--.AHFIFHIFJJGF77BGJJCBB@ABCEJIJJJJJJJHJJJJHJJFFJHJJJJGJIJJGJJJGJJH@8JBBBE?@?=?<1111331+***000111>>:1/*))&*>??@GFJJGDFJJFC;JH;CGJGIGJFJJH@@@AJJJJGJJJJJFC@FDBDBC??:;JCHHEDBAACJ?78899999<6<;6:;F;FIJJJJJJJJJJJJHFJJJJJJJFJJEHJJJJJJHGHCIIJJDD;:;;DECFEEBBBFFD==-,&&&((855567688:22((),-.-.84546>?7772--./88<>@BEJJJJJJJFJGIHJJJJFH@?>>88:8650//'&('&().,,,-04)(((,'%%('&%%&'7344??JCA9857656(56****++++*,,'&/*33132/00041)(())))((&&()&&&'++-3-...789GIFJBDACBJJJJJHJJJJIFFJ>?>>B8./.444(&&$%%$&%$$$%,)(&%&%$$###&**+')..++*)6&%%%/))*46688;:;;:CCBBBJGHIJECD98760--,,*)&%%%&''+./03869=?GFJEECBEDJG;<;;DD>?6'''*.((**))&&((())))(((()/--,,-1...-)%%%%$#$)&&)++(&(++,,1764352('')*+**(%%&'4/00>>?;;==??9999B=4+&,..-('(+,..045446998;88DDA?@7..-)))*5454/,,////<=A?EDEGJHDCGJ/()++,-78:11119DCJBCBDD913454<,(((.--788:;<<=777887722245<=CCJJIAD@;0++,-/...;84443+++,21766521/'%%'241DCDA===89:33@JBB:::<36,'''''22224>JGHGHBA@>=8888===<<99:;JHABFFC-+++/+43399;8.-))311(((==544776568////2-'''*0*))*,9:<:;C77767&&)+.060///'&'('((((05-.:CCJGGEEDFDJECDDAAEGB2...32/0-++*(*4++&%$$'**+:>?B9655////0A4*))*--9=>>@BC>=>>FG=F?A<<<<42--)((.185575'''(189<B87776219889;999861198781//054(('-''++'&&'*6-/'&&&&&*&&)/,,,.;<AB@?>:::9:;ECAJDA43--.079=6556788(''()'&)..0.,(&((1,,&'%%%%%$%'(*-))55=>@<>?AG=@@23((+9:;000230))+,46=?<;8/*)((+,.0--,,1**'&&&$%(**+**(&&''(%%&&+../1....:2/*)**3/..///2255---''&&('(&%%&%**'&&&%%%+?AFJIJCC@><<9888;9AA@A,***>=<=35>099:BGCJ-,(&$%'')*&')+*)*,()))323@BJJJHJDCCDJFFJJJJJGJJJDDEFJIJJJJJIIJJFGIJJIF***)GJIHJJJJGGHHJJGJJDEJDAJCJGIHJIJJJGJHJJHJJJJJGIJDGJJJJID<;;8,+.-,*+17,++,-CDEJIJHEDFGEJ=>=>EGEJA@@=;<<@=@9*''(*??>?77752340?>@CJIHGGHJEEECJJJJJA?766;96789@@>;9:;65675/0/55540<A;<?A3110001;:8/*)(****,+.23///,,,+*)''''$%&&&&$&12:8610.+'&$%%$$&.,1378=JJJIFDEEFJHG655322134FE4444CDFCBBCJJJJJJJHJGEFE999:==B?6A>9;=;@CA@=88766:>DIJJJHGGJJJJFJBDB:.+*&%384796667****+)')*(*36>88::AJJI=8>JJFGJJIJJJIGHHJJHHJHIHIJHFHJJH>=;?;;>DG<B=6-==>@JJA??DHJIJJJIJ=<<=FJ..--+(&&$$&&&)3433)%%'((('++21113++**''(25898BD@9869<FEEFEGGJJJJJHFJ;9879/+''(*%79=BHE?512344555>7666?@:992211-+*)*+*((.29<CDGHJJEEEBDBC@CF;:9:92-**0068889;>?;;)(((C>1110+*''(*0==<::;:@831011&%%&&&&%%()((('+,=<HHEECBG8BF6AJ=>?332331/&())125?A67414<::<CF@84446DBABAACJCJG=<<;77:<CD>889<=CBEJCGDCJJA@AC@ACBEB?>>>?FFJFFEHIFFBBBJC@=&&&'(+/47/:)C;>JJE21112ABB@CE==>GGEJFIHJJHGJJHJHEJB@ACB///)).*'**+567<;<;>1////6///.-,+()3344A@=+*+,.-*(&'(%%%%%''''(.2>GJHDEA=?>BJC@?@>??>-,,-54//017?CA@@BCJJEHFJJIEEEJJGEJJAA=99;;999766788897'''(3..0/009<<??DCBJHHJJJJJ=<=?H@@@=2//:>@>=AJGGHJHJFGFIJ832230--///%%%%++(--6=>ABCGGJJJJJJGJGJJJGGHDCD>5443,,++-<33346556=/)()+2/))(',.-..59:;;@B@@A?CABCDIGJGFE<75546@?@DEH@??@DGHJEEJECFDFFD@21113DA?@<9;;9<<<JDAAB@BABAEHCJGGJJD;;9.(&%',-'(''-089@FFEFEHC;;4/0310/,)('(%%%&---9=GIHE***=43344HIJJJFJGCIHEGJG44+((()5533010&&&'322<=@><;99@=FHD::::?3220*),*(++*1/'&'')(().36=<3334;AADBBDEJIJJJJHEFIHGHHHHJJJHGJFAAA@?BC@@?35347110/.'&&)-&666899=IIJFJJJJJFJHJIHEFJEEBA9657633-+-125698000/,23545001***+6689=@>>A@CC?>>355B=600((*4/8..33*99?:<--,+((&&&%$%%%$#$$$$%)),0017;:2-''*,,--59<=>:;@BDA>>>@DBBD@A>?AAGHE4445&&&&&%$%(+,'&%$&%$%%%&%%((&&''&%%$%&',,,)))(%%$&('&%$$%$%##$&$$%%%%#$&*)*((+'&%&'-,$$$%''')))0.)01.-,,5.(%$%$$$&&%&&('++,/439::@<=>....873.+)).-,-..110,-0/,+,+//,30000>@?@@>?:9*'&%$$$$%(*)&&&(*+,,.10'%&&(*+/4.3..5345111023..-)&&&&'''%''10....><<;9::/.--2::;1*(('&%'&&&*'&''(%$##%&'(&&%##$$$))*,..002114355678999899:::::9;;;;:;1%$$#%&%$$$#####$#
@Glass_T7V_9_D3_12_6_13
CTCGTTTCTTCTTCTTCCAACAAGAACGAGGAACTAAGCGCGCCACTCGATGGACCAAAACGAAAAAAGACGCTCGAAAGCATTTTTTCTGAAATTGGTTGCGAGGTGCCCACACAGGTGATACGGAGCCAAAATCGAAAAAAGGCCCCCTTTGCGGAAGCCTCTAAAATCGTACCGAGTTATTAGGCCACACGTTCAAGTGCAGCCACAGGATAAATTTGCACTGAGCCTGGGTGGGATTCGGACTCGACCGCATAGCCTTCAGGAGTGAGTTGTGCAATACCGTCGACGACTTTGACCCTGCCAAGCGGCACCCGATTTCTTTCGTTCCAATCCCCTAAGCCAAAGGTGGCACTCAGGGGAAGCGCAAACTGCCCTGCAACGGGAGCGTTGGCTTCATCGCTACTTTAACCATATCATCTTCTCCTCTTTCTCTGGTGAATGCTTAGTTCCCTCTTTTGGTCTCCTTCATAGCTTGATCCGAAAAGTTCTCTGGTGGCACCCAAAAAAACGGGTATGGAGAAACAGTAGAGACTGCGATAGAAAAAGCGTCAGGTAGGATGGCATATGATAAAATGCTATGGCATAGCAAAGTGTGACGCCGTGCAAATAATCAATGTGGTTTTTCTACATGGTATAGACACTTTTGTTACGCGTTTTTGTCATGGCTTTGGTCCCGCTTTGTTACAGAATGCTTTTAATAAGCGGGGTTACCGGTTTGGTTAGCGAGAAGAGCCAGTAAAAGACGCAGTGACGGCAATGTCTGATGCAATATGGACAATTGGTTTCTTCTCTGAATGGCGGGAGTATGAAAAGTATGGCTGAAGCGCAAAATGATCCCCTGCTGCGCCGGGATACTCGTTTAATGCCATCTGGTGGCGGGTTTAACGCCGGATTGAGGCCAACGGTTATCTCGATTTTTTATCAACGACCGCTGGGAATGAAAGGTTATGCTGAATCTCACCATTCGCGGGTGGCAGGGGGTGGTGAAAAATCAGGGACGAGAATTTGTTTGCCGACCGGGTGATATTTTGCTGTTCCCGCCAGGAGATTTCATCACTACGGTCGTCATCAGGAAGCTCGCGAATGGTATCACCGTCGCGGGTTTACTTTCATCACGCCTGGCCTACTGGCCTGAATGGCTTAACTGGCCGTCAATATTTGCCGATACGGGGTTCTTTCGCCCGGATGAAGCGCACACATTTCAGCGACCTGTTTGGGCAAATCATTAACGCCGGGCAAAGGCGCTGTTGGAGCTGCTGGCGATAAATCTGCTTGAGCAATTGTTACTGCGGCACCGTGGAACGATGGGCAGGACGCTCATCCACCGATGGATAATCGTTGAGGCTTGTCAGTACATCAGCGATCACCTGGCAGACAGCAATTTTGATATCGCCAGCGTCGCACAGCATGTTTGCTTGTCGCCGTCGCGTCTGTCACATCTTCCGCCACAGTGCCGGATTAGCGTTCTGGCTTGGCACAGGTTCCAACGTATCGGCCAGGGCGAAGCTGCTTTTGACCAGCCCGGATGCCTATCGCCACCGTCGGTCGCAATGTTGGTTTTGACAATCAACTCTATTTCTGGGCTGTTAAAAAATGCACCGGGGCCAGCCCGAGCGACTTGCGTGCCGGTTGTGAGAAAAAGTGAATGATGTCGCGCATCATTGTCATAACTATTACTCAAGGCCGCTCGAATTCCAGAAATCATCCTTAGCGAAAGACTTCAGATTTTGTGAATGCTCCTGGTCATCACTATTTATTATGGTTAATGTCATGATAATAATGGTTTCTTAGACGTCAGGTGGCCGCATGGAAGCTTTTAATCACTCAATAACCCAAAGTAAACAGCAGAAGCAGCTTTTACGTAAAACAGGTGAAACTGACGCTAGCCGGTCACATGTCAATACTTGCCCTTGACAGGCATGGAATCGTAGTCTCACGCTGATAGTCTGATCAACCATAAATCAGTCGTGCGTACCAGACCGATAATAGAACCGACGACACAAGTGGGATCGTAGCTACAAGCTAATAATAGAACCGACAATACATAATCACAGACGTCATACAGACTAATAATCAACCCGACGATACGAGTGGGACCGTGCTACAGACTGATGATATTGGACCCGACGATACGAGTGGGACCATGGTGCCAGACTAATAATCAAACCGACGATACGAGTGGGACCATGGTCCCAGACTAATAATCGAACCAACAATAAATCGGTAACATACTAATTTTGATATCAGACCGAACGATGCGTGGGACCGTAGGTACCAGACCTAATAATCAGACATACGAGTGGGACCGTGGTGCCGGTCTGATATCAGACCGACGATACAAGTGGAACAGTGAGCCAGAAATATAGGCCAGTTATGCTTTCTCAGCGCTGACAAAGGACATTAAAGACAGATAAACGTAGACTAAAACGTGGTCGCATCAGGGTGCTGGCTTCGTATAAGATCGCCTGGTTTTCACTCAGTTGGAACACGGGACCTGTCTGAGGTTAAGCACCATTTTATCGCCCTTATACAATACTGTCGCTCCAGGAGCAAACTGATGTCGTCACTTCAACGCTGCTTGATGCAGATGACGTTTTAAGCACAGAAGTTAAAAGAGTAATAATCTCTTCAGCTTCAAATAGCCCCAGCTTTTTTCTGCTCATGAAGGTTAGATGCCTGCTGCTTAAGTAATTCCTCTTACTGTGTAAAGGCTTTTTGAAGTGCACCATCACCTGACCGGGCAGATAGTTCACCGGGGTAAGAAAGAGCAACAACTTGATTTAGGCGATTTGGCGGTGTGATTAGCGGGTAATAATATTACGTGAAATATTTTCCGCATCAGCCAGCGCGGAGAATATTTCCAGCAAATTCATTCTGCGAATCGGCTTGCATAACGCTGACCACGTTCATAAGCACTTGTTGGGCGATAACCGTTACCCAATCTGGATAATGCAGCCATCTGCTCATCATCCAGCTCGCCAACCAGAACACGATAATCACCACTTTCGGTAAGTGCAGCAGCTTCACGACGGCGACTCCCATCGGCAATTTCTATGACACCAGATACTCTTCGACCGAACGCCGGTGTCTGTTGACCAGTCAGTCAAAGAGAGATCAGATCATCCAGTGCGTCCTGCGTCAGCGGCTCCTGGTGACGTTCATACCTGACCATACCCGAGAGGTCTTCTCAACACTATCACCCCCGGAGCACTTAGAAGGTAAACTTCGCATCCCAACCACGTACGGCAAGTAATGGCATTACCGCGAGCCATTACTCCTACGCGCGCAATTAACGAATCCACCATCGGGGCAGCTGGTGTCGATAACGAAGTCTGTCAACCGGTTGAGTATTGGGCGTATATTTTGGAATAACAGGCGCACGCTTCATTATCTAATCTCCCAGCGTGGTTTAATCAGACGATCGAAAATTTCATTGCAGACAGGTTCCCAAATGAAGAGCGTTACGGCGCCAGTTGAAGAGCGTTGATCAATGGCCTGTTGAACCATTGTCATCCGCAATTGACCTTTACCAACTTCATCCGTTTCACGTACAACATTTTTTGGACCCATGCTTCCCAGGCATCCCGAATTTGCTCCTCCATCCACGGGGACTGAGAGCCATTACTATTGCTGTATTTGGTAAGGCAAAATACGTACATCAGGCTCGAACCCTTTAAGATCAACGTTCTTGAGCAGATCACGAAGCATATCGAAAAACTGCAGTGCGGAGGTGTAGTCAAACAACTCAGCAGGCGTGGGAACGATCAGCACATCCAGCAGCACATACGACATCATCCTGCCGATACCCAGGTTAGGCGCGCTGTCAATAACTATGACATCATAGTCATGAGCAACAGTTTCAATGGCATTAGGAGCATCAGGTGTGGATCGGTGGGCAGTTTACCTTCATCAAATTTGCCGTTATTAACTCAGTTTCAATACGGTGCAGGGCCAGACAGGATGATGAAGCCCGGCCAGCAAGTGGGCTTTATTGCCGTAGTTGACATCGTCCTTTTCCCCCAAGATAGAAAGGCAGGAGAGTGTCTTCTGCATGGGTGTGCTGAAATCTGGTACCCATCCGTGATACATTGAGGCTGTTCCCTGGGGGTCGTTACCTTCCACGAGCAAAACACGCTCAGCCCCTTCAGAGCCAGATCCTGAGCAAGATGAACAGAAACTGAGGTTTTGTAAACGCCACCTTTATGGGCAGCAACCCCAATAACCAGTGGAAATACGTCTTCAGCACGTCGCGATCGCGTACCAAACACATCACGCATATGATTAATTTGTTCAATTGTATAACCGACACGTTGCTCGAACCGCTCCTCAATTTCCATCTATATGATGGCGGTAGTCGCCCTGCTTTCTCCGGCATCTCTGATAGCCTGAGAAGAAACCCCAACTAAATGCGGGACTACACTATTCTCCAGCGCCGGGTTATTTTCCTGGCTTCCGGGCTGTCATCATTAGACTATTGTGCAATGGCGATAGCCTTGGTCATTTCATGACCAGCGTTTATGCACTGGTTAAGTGTGCAAGTAGTTTCATTTAACATCCTTTAATCATTGCTTTGCGTTTTTTTATTGAATTTTACAATGCTACAAAGCGGACAGACAAAATCGCAAAGTCATCAAAAAACCGCAAAGTTGTTTAAAATAAGAGCAACACTACAAAAGGAGATCAAGAGCCATTGCCTCAGTAGCTTCTTCTGGCTGGCGCTCGCCGCAGCCGTGTAACCGAGCATAGCGAGCGAACTGGCGAGGAAGCAGAAGATATGCGATAGCTATTACGCTCAGCGCAAGAGGAATCTCCACCATGGGAAGAACTTAAGGTAGAGGTACACACAAATCCTTAAAAAAGATCAGAGTAATAAACTGTGATAATCAACCCTCATCAATGATGACGAACTAACCCCCGATATGGATACATGACGAAGGGAAAGAGAAGGAAATCAACTGTGACAAACTGCCCTCAAATTTGGCTTCCTTAAAAATTACGGTTGCAAAAGATCTTCAAAATCCATACAGGCTGAAGGAAACAGCAAAACTGTGACAAATTACCTTAGGTCAGGTCGAACAAAATATGGAACAGCCTTCAATCTCTTGACGGATGGCCACGACTGTCCTATATGTATCATCATGGAAGTGATATCGCGGAAGGAAAATACGATATGAGTTCGTACTTTGGCAGCCTGTTTTTCAATGTATGAGAGGCGCATTGGAGGAGTTCTGCTGTTGATCTCATTAACACAGACCTGCAGGAAGCGGCGGCGGAAGTCAGGCATACGCTGGTAACTTTGAGGCAGCTGGTAACGCTCTATCAGATGCCATAATTCGGGGGCGGATCCTGAGCCATCCGGCTTACGATATTGACACAGGGATTCGTATAAACGCATGGCATACGGATTGGTGATTTCTTTTGTTTCACTAAGCCGAAACTGCGTAAACCAGCTATCGTTCCCGATAACGAAGGGAATGAGATATGGGTTGATATGTTAGCTGTAAAGTTAACTGGATGGACTGTGCGCACGTTAATGAGTAAGAAAGTTCATAGCCTTTTCATCGCCGGCATCCTCTTCCAGGGCGATAAAAAACCACTTCCTTCCCGCGAAACTGTTGGATCCCTACCGTGTATATTGTTCTCGCTTTTCGCAGAGGTCAATCCGAATATTTCAGCATATCTTCCGCGACATCAATATCGCAGATACCGTAATGTCCTGCAGCTGCCATCAATTTTCTGATATGGTGAACGAACAGATACAGCATACGTTTTTAAATACCGGAGAGACTATATGCCGCCTCAGTGAGGTCGTTTGACTGGACGATTCGCGGGCTATTTTACGTTTCTTGTGGTAACCACTGTTTCCGCCATGACAGATCCATGTGAAGTGTGACAGGCTTAGATTGTCACACTAAATAAAAAAGAGTCAATAAGCAGGGATAACTTTGTGAAAAAACAGCTTCTTCTGAGGGCAATTTGTCACAGGGTTAAGGGCAATTTGTCACAGACAGGACTGTCATTTGAGGGTGATTTGTCACACTGAAGGGGAGGAATTATCACAACACCTTCTCTCTAGAACCAGCATGGATAAAGGCCTACAAGGCCTTCTGAAAAAAGAAATCTAAAAACTATAAAAAAAATAATTATAAAAATATCCCCATCAATGGGATAACCCCAAGGGAAGTTTTTTCAGGCATCGTGTGTAAGCAGAATATATAGTGCTATTCTGGTGTTACACTGGCTTCTGGGCAAAGGGCGGCTCGGAGGGAAAGTCCTGCCCTGCCGCATATCACGGTGGCTACGCGCACAGGGCGCAGCCCTGGTTAAAAACAAGGTTTATAAATATTGGTTTAAAAGCAGGTTAAAAGACAGGTTAGCGGTGGCCAGGAAAGGACGAAACCCTTGCAAATGCTGATTTTGCCTGTGGACAGCCCCCTAAATGTCAATAGGTGCGCCCCTCATCTGTCAGCACTCTGCCCCTCAAGTGTCAAGGATCGCGCCCCTCATCTGTCAGTAGTCGCGCCCCTCAAGTGTCAATACCGCAGGGCACTTATCCCCAGGCTTGTCCACATCATCTGTGGGAAACTCGCTGAAAATCAGGCGTTTTCGCCGATTTGCGAGGCTGGCCAGCTCGCGTCAGCCACGGAATGCCGACTGCCCCTCCTGTCAACGCCGCGCCGGGTGAGTCGGCCCCTCAAGTGTCAACGTCCGCCCCTAATCTCTGCATGAGGGCCAAGTTCCCCGCGAGGTATCCACAACGCCGGCGGCCGGCCGCGGTGTCTGGCGAGCTGACGGCGTTTCTGGCGCGTTTGCAGGGCCATAGACGGCCGCCAGCCCCAGCGGCGAGGGCAACCAGCCGAGGGCTTCGCCCTGTCGCTCGACTGCGGCGAGCACTACTGGCTGTAAAAGGACAGACCACATCATCGTTATAATTAGGTTGTTCTGTCCATTGCTGACATAATCCTCCATTAAACGTTGCCAGGAACTGTTCCTGAAGGCATATTCAAATCGTTTTCGTTACCGCTTGCAGGCATCATGACAGAACACTACTTCCTATAAACGCTACACAGGCTCCTGAGATTAATAATGCGGATCTCTTCGATAATGGGATTTTTCCGACTGTTTCGTTCGCTTCTCAGTGGATAACGGCCGGCTTCTTCTGTTTAACGGACAAACAGCCATATCCACTCAGTTCCACATTTCCATATAAAGGCCAGGCATTTATTCTGGCGGTAATTGTTTTTTAGCATCGCAACCGCATCAGACTCCGGCATCGCAAATTGCACCCGGTGCCGGGCAGCCACATCCAGCGCAAAAACCTTCGTGTAGACTTCCGTTGAACTGATGGACTTATGTGCATCAGGCTTTGCAGAACTTTCAGCGGTATACCGGCATACAGCATGTACATCGCATAGGAATGGCGGAACGTATGTGGTGTGACCGGAACAAGAACGTCACACCGTCAGCAGCAGCGGCGGCAACCGCCTCCCGATCCAGGTCCTGACCGTTCTGTGCGTCACTTCCCGATCCGCCTTCTCTGTCCTTCCTGTGCGACGGTACGCTCCATGAGCTTATCGCGAATAAATACCTGCAACGGAAGATCACTTCGCCAATAAATAAATCCTGGTGTCCCTGTTGATACGGGGAAACCACTGGCCAACTTTTTCAGCAAAATAGACGTTGATCGGCACGTAAGAGGTTCCAACTTTCACCATAATGAAAATAAATCACTACCGGGCGTATTTTTTGAGTTATCGAGATTTTCAGGAGCTAAGGAAGCTAAAATGGAGAAAAAAATCACTGGATATACCACCGTTGATATATCCCAATGGCATGGTGAAAAGATAACTTGAGGCATTTCAGTCAGTTGCTCAAATGTACCTATAACCAGACCGTTCAGCTGGATATTACGGCCTTTTTAAAGACCGTAAAGAAAAATAAGCACAAGTTTTATCCGGCCTTTATTCACATTCTTTGCCCGCCTGATGAATGCTCATATCCGGAATTTGTATGGCAATGAAAGACGGTGAGCTGGTGATAATGGGATAGTGTACGCCCTTACGCGTTCCATCAGCAAACTGAAACGTTTTCATCGCTCTGGAGTGAATACCACGACGATTTCCGGCAGTTTACCATATATTCGCAAGATGTGGCGTGTTACGGTGAAAACCTGGCCTATTTCCCTAAAGGGTTTATTGAGAATATGTTTTTCGTCTCAGCCAATTGCCTGGGTGAGTTTCGCCAGTTTTGATTTAATTATCATCGACATTTCTTCGCCCCCGTTTTCACCATGGGCAAATATTATACGCAAGGCGACAAGGTGCTCATGCACTGGCGATTAGCGTTCCATCATGCCGTTTGTGATGGCTTCCATGTCGGCAGAATGCTAATGAATTACAACAGTATGCGATGAGTGGCAGGGCGGGGCGTAAGACCCTTTGAGTGAGCTGATACCGCTCGCCGCAGCCGAACGACCGAGCGCAGCGACGTCGGTGAGCGAGGAAGCATAACGCGAAGTAATCTTTTTAGCGGTTTTAAAGAAAAAGGGCAGGGTGGTGACACCTTGCCCTTTTTGCGACTGCAGCGGCCGCTACTAGTAGGGAGACCAGAAACAAAAAAAGGCCCCCGTTGAGAGTCTTCGATAATTCGAAGATATCCCCTAAACTTCAAAGGACCAAAACGAAAAAAGACGCTTTTCAGCGTCTTATTGTTGGTCTTTTGGTACCGGAGTTATTAATATGCGCGCAGCGTCTGGAAAACCGAGGCCAAAAGACGTGCGTCTTTGATGCCCGGTCGAGACTCTACAGCAGAATTAAAATCAAGTCCGGCGCAGCCGGGTTGTACAGCTTCCACGCAGTTATCTGCGCCTAAGCCCCCCGCCAGCAGAACGTTGCCAAGCGATTGACCATTTAATAGTAGCCATTAAAACGTTTCCGCTTCCACCCTGGCCGTTGTAAAACATATTTATCAACGTGCTGAAACTCGCGGGCGGGCAGGGTTACACCGACGCTTAATGCTTTCCAGATGGCAACATGTTGTTGGCAGAGCTTTTTCACGCAGCGTCTGAATCCGTTGTTTGCTAAACCCCATGCAGTTGCACTGCCGCCAGCGATAACACCTGGCTTTTCCACCACATCGGCAATATCGTGATTGCGGAACACGCCAACATACTGCAACGGTGCCGCAGCCATCACTTCCTGCGCCTGTTCAACGTTGACGCAACGCGGTGATGTCGCAACAAAAATCAACCCACCGTAAATCGCGCCCGCGTCATAAGCTGCTTAGCGTCTTTGCCAGCACGTCAGGCCACATACTTTATTCTCACCCAGCAACACCCGGCGCACGGCGGCGTGCAGATCGTCATGGGCCATCAACGCCGAACCAATCAGAAAACCGTTAGCGAAGTGGCTTAACTCGCGCACCTGGTCACTGATGCCGGATTCACTAATTACGTCACGTTGTGCCCCAGTTTTTCCGGCGCAAGCTCGCGGGTACGGTTGAGATCAATCGACAAATGACCGCAGATCGCGGTTGTTGATGCCAACGACCTTTGCTCCCCAATGCAATGGCGCCTTGTTCCTCTTCATTACTGACTCGGTCCACGCCATCTGCGCAACTGTGAGCGACGGCGGCAAGCTGGCGATATGGTCGTCATCCAGTACTGAAAGCATTCATCGGCGGGCGTCGGCCTGGTAATAGCGCGCCGGATCAATCTGGTAAGGGTCGATAATGAAGTCTTCATCAAAGTGGGCTGCGGGGCGATTTGGCTGACGATGGGGAGGAAATTAAAGCCTCCCTGAAAATATTTCTGGTGGGGAACGTTAAATTGCCGAAGCGTGCAATAATGGCGGCAATGCGTGCTCAATGAAATCATCACGGATCACGCCTTTTGACGGCGACGCTTTCTGCACTCCAGAATAAACGCCGTGCGCGCACCCTGTAGCGCATAATAAAATGTCGCGTGCTCGGCTGAACCTCATTCTGAAAACTGGCCAGCGGTTGCTGCTGTTTGCGGGCTTCTACCCAAATCGCCTTGTCTGCGACGATTTTCGCTAAACGGCTTTCATCGTCGTCCTGTGTGACTCAC
+
ACABCDJHJJDCEACD8F433&&&&(*,--..323..265400522229886889@@==@?4558BCDCHD:::9///6./(((')*/-0001831)))('%$$%)'''('&'()/000'&&&###%'$%%(*,'&&*-12/..+('()))-*&(('()('&&$%%&'+/'%%%%&%%%%/-57456:>ABC@ACECECDJEH@<<;95+,78JIHHEGHGJDGCBB:778EGHHHFJJIID>=;;<6+,.-)*+-==>=;=61029CEG>==63?<<9880/)&##$$%&&%%&'%*.05@7:;:??=300+,/,)--11***,(%%(&%%%475566CCCGHHFFEHIHGJ998+'%&'AAA77679:;8<::>?>BJJHA76254*&&&',56;:;AB99989660(&&''*(()()''''8?@A>A;B7@86&&'(%$%%%*%$$%,,10/--,+*&''%(&&))'(%%*/01)(''---52/1--&%$$$%((('%%%&&&'AAA@@==>?HD>=;=87?7'&$&)'&'$$%$$%''&&),888610-,,.11(&%%(('%'%&$$&&&)67867555699>10011?CEJJEFCGFDAFDJJHFJEJEF8888;*'%&'(,)(%%%&)&'%%'*+32689BEDFJHIGFFJJJJJIIDEE?>>HDFIFIEEFEEGGD:<6052001;DE@CJJ>>>?>::A@AEGC<@E<<<>FDFIJCA@>45=>EHJJJGCDDIIJJJJGJIJJEHJGIGGJHJFCBBBD?;((((99>EJ8889CDDCFIHC@DEC=98879800..0.--57:@CA>>=EFEJIJJHE==<<BB@655///895311/)&'+3<CJFFJ<666700//-'&%&,-12442233BECBDG66411-.6133<:@FDJIJFJJJEH52132A<DC''&$$$$&&&&&%%.5;B@:==?FFBB97*)'&'*).;::GF=>=/..(()'&%%%%(0=EF=<<9::9<00/344::@=<:889;@??<51DHHIJJGGJJIJJCBDHGGJEHJJGHD>D?773*,'()2.113;<<9:125:11/.0(%%)(%&$%&%%%&'&&&&%,-,,,%&%&((--7A@++++3,*)(''''*&''''-++++--,+--2;555542288667500*()*2222.-,'&&',))*EFIBCCCBBAE?;DBAB<;=<11,+&%%&)());<ADFIIJIJD???HI??>?JGFHJI6666<;8,)((+.1342222522...13358)'&&'-/*(((9:;<FFEEDEJGFCBDAA900))'%&)1,/,(''%%$%&'&%&)))&$%()15*'''-99:444('$$%%'''001><<>=<9,,,,;;>CCB9999JGIJJJJBBA>???I:000???IGJJJGJFD=>EJHGJJIIGJHIEEEGJEDD?>?GCFEF;::;>77//+(&(/'')/,(((%%$$&)22/00-+'$%####''(+'&%%-16,,,682222/(('(-(%'&(())))()**.,'&&&&)'')*<?EEJHDDAA343..+)**,/1166/002::8==??9&&'&&&&332300349865/./00('&'15HHECA@@@:89;C@0.3.)+10/0++%%%$'&&((('+%&('%%%(,//332351-&&&&*&%%&(&&%###%11133598*((&&&$$$$('))))('()/249:==<@>922**+,)*--.05/-(('%&&'&&+/((&%%%#$$#$$%((%$$$###$&&&%%%%('&(*)*.4744@DEGJGFGFJJJFFJJFJ44444<6100.,,,(&%%%)(()5.-)'&&'777778000199.+'&%''$$%(%&+('))+)%%$$$)*'&&(-.0FIAAAAGFHEDB=;:3220++++++.,,++,*(''(6334:>?ABA;<@6554'''*.///22122176689:EGJJIIECC7777-++,''))++*&%%'&&&(&'''.&'79??CC988%%%()+9890000;,*(&&')+,-++'&&&$%%%&%&$'''('&$$&%)-/0.00/0*)()**''&&&&&&$%%&-.,---,-5333'&&'*0+12****.'&&'-,,++,**)&%$%((,,.++,++++,*%%%',*(8==?@FJ;:9:&&&'1+$$%*0'(('+++017>BAA?1,+*,-('%&''+,,,-47=BGEHEEEHDEFA?==>@?D=<<8+&%&'&'+)))''&&%%%%$$#####$$%%&''$$&,/2'''*-/--(&&)&&%%%'((+,&&%%&&%&&%,..)&&*5000(&%%'%%&''&''124551)*&&'$$%$&&&+**,-/211587///,++067579;=?@D5443'&&(),**+()(%$%%'*,))))(&%%-(('(,+-1246878<@CAA:84+$#$.%%%9=:@GECA==ABAFFIJGHIGIHJFFEEJGFJIGFJJ<::0,*%$#%%%&(&&''(754331-))))&'/743339E@@>?EGGDC?7)''(()170=<???DDHJJJFCB:::;6533=A///6::560.,.-.:?CAFD999:B8780/(%#####%%$#$%(($&,-237:=0/2436;:=<=BAA<>43//5<<=;0//12-+)))*(('$&%&,())((*,---+)((((339?A6A@GHJGJFJFJJGJIEJJEHBECCJJGJJIHJJA>>>?EFCA@H?CA9((''+,-99DHJEFJJGJFHJHIJH<:::=50002<<<<CFJHCAB;5000321/+./-*(''%',,)())(*)+++,()''++224''''>>@?-,,,3(%&&%%&)<FIJHF98800009@BEGJGHJJCAA:4*.00//0021/,,-10//1336==9:=<HJHJJJJGEHCDGG6(''&*4449=53((''('&(**---5=>E<==?<:<B=;;7:;--,,55500(&&&4:6632347@CEJFJJFFGGF@@??<=??D;;?>CFCFEEJC:6775525*.))*0001B<<<5/0.+.33:8?CFFGJFJFDDI==950)***34;:;<DBC@@??ECCGEHGJJGJJFCDDDJGHJJJJJIIIJIIGIJIAA@AHIIFJFFJCCIHE@FJA:88/,)))&%%(*(''$'-&&&%####%02/()))-.7.+''()''&'''))*666%$$$&*+++%%*)+----//042...6=HJJFJGB><<=::::=3+****20113>----&$#%&'&##$&&%%%%&&''*&&'&'%$&&&&'/012::;<HJJFEECBJGJJHGFIJIJHEHFFE=<<<;9>?AAGHDGE/////GBDECGDC>EJFGJJJHJGJJJDGGHHF@>>>?,,*)((26AADCFGJFEAA1*'''**((*,*+::;=EJJJJIJHFJJJJGJFGFD9888JFA@JFF8873556FCDEDE)('-....-112>>?CJFHJIIJGHHHJIIJIJJHJFED?>8,(('(()%%%%%%%'(('&((.04634110**)).0100''''0311''))+*)*++)(*('$$&''''''<<?C<=8.,++..2>B?==>AEED=>==545111,-/4'&&&*3*7678835??IHDEIHHJ<===JIFHIHFJA=:9::CB=<CFFA@76423///0A=><96656976433.+0034445BCFIJHHFD@A9:99998<8789>CA?B>,**,--/00-./+..*+))+//..AEEFJIJIJIJIEGGHHEEEGF@@@BJIIJFJJJGAC@BHJJJJHFJJHFEJJJHJIJJHJB;***+3344677B?;=DEEFCC44462/.,-((('-,,-/))+3:<84;;:E@DEHIDCBCCJ5...<<<BFA>>=@B3221247=92223@DEEHEFF3****45351....-)((-*+-)+*))*.4---:>=8....8112(;))=<@:99:D9:7000/12667;<<B@@.)>=>:;:9<;.(''(&)()''%%%(*&%%$#$%*-25;<?>>>?EHJ????DE<10.--*(((('(*,77@>;<>>@@?;55,*<:635>;;:<>DHHGJGGFBBBGJFEDAA<)))('%%%%$$&&)+''(///BDGCDCEJJJFGEJEGJJEJD@@>@?=><>>ABC@@;1/,))';8897?@F865530/23**)*%$%)4;AGHC=92..056)()):9/..<ABJFDAJFJJJIJEHFGEHGGIGJI?43485767;<<FJAGDGFE@@@<;;:74'&&()'&%&&&,++,,))))///0BEJEDBC?<<///0HJEFGDJHFEA4421/-,./:<=??@EHHIJJJJJIJGIGJIEHIEHD?.---3224)'&&%%&'*&&$$$&%$'&,*(1,*''''&&&%&&')'(((&(+,-1207789=<B=0--<JIGJJGJGHGHJGIDJDDIAAED?AAB999::444--++-,,,**$%&'***-7:>CABJHDDFBJFCD?82))&&)*,,2-598GCC?555332/-+++(''&)''()*4=>))))++**+)02343367:=>?CDDDC@BBADG?=<=><<==B?6896)('&&(&&$).+++,+%&'44467>:2JHHJJJHEDCJDA<=;6/8:A520((&%((('($$%%(%$&%&'(.('&%'%'$$=AGFIAAABHJG5331156GGFFG@@AAJJHEHGIJHGIGJ?4.,*+/9:8886633464830/+'''&*&&#$%'&&'(2,,,''&'+'%%$%$$$%$$$%'*))))8?EHGIBDA><<:B>==>BBABCDEEFCBBBHHHHDA@>>?=;0+))(&###%%'&'%&%%$%&'))*+))*)*/0,+/+))-),)))232//..012*'(&,(&&&'--,,,-/))(*''&%%%)*++)*++,--(&&&))+49BDGIHJGEEJJJJGJGGIJJFJJJJHIEJIJJHJDCBBCH<<;89;@86**-&%$###$*,/40///A<@=6=:87CDEFHJJJEJFIJIGCC=>>@C?=;31****.16/441))))-()=EEHFBE:88874,,,58,'&&($$#$,,''&%$'%%'&+/..//1383/.-*((+))''&&(*-,(.'-+(+$#$$%%%&)('&&,,.//1*(%$$&&'&$$$'$##$%%$$(')+****+++,****/0/.+)*(*((&$####%%&,-.5831-578999:6649C7<7><;6600111***+/+))'((()'''''&&'%&%%),*-34?C>=:9:<;>>7633.)(&'.+,,+()67AA?=33334.-234:@BB>?BGDEFDHEJFJHJGFJHJHJJIHJJDCCDJIIHJJJJAEIIIIHJJJDJIHBABCDJCAA@>@A10/0/-+*+*+&$$$%%''&%&--+)'%'&&&,-/6;<GJJIJIHJEJ=<52.)&&'',-/11694)'&&///CE==<<A@JGGBA:7671)((%%%%%%&(=?=>??=<<AADEED@ABB?:62.,*,-+&$&%%()+''()((%%%%&%$$%*468A=;;<?@@E==<<A<<;;;66)%%&&+,('&&$$%$#$$),-,))())*/37633354(**'&%$#$$'(-)%&%%%%%''(*0.'%$#%(/02/08;=B<91+,)())(,++*+,03;:?0001,,,:00-,8+*-3.0%%&$%$$$$%&%%%%(()*-/2+'%%$%%%%&*(')()+,=>DH=7658>>>FJIJJFA10/05-,)&%$%$$%&*,41...////=<:<78BB98(&&()%$%%'(+/010+((''))432''&',&&$$''(((6555==87799:::875342945)'''&%%&+'/--++-./..4588;<=??>=::9996433523339661***+1332355654)*5543335@@@<;-*)&&%$$$('**+31,557>521*''%%478>>>A====?<<<=@=<<<;9776678794441))((**9>>===<<<<;::9<<=<=<932231,'-+,,-><;::;<;=>?@?DC=<;<===<;;::66:.)))4;2222=<74459:999:<:::;=>=?>=<-(%%%&(,9;=;<<;>=;<;;78841/+420,*)'%#$#$$%)*,*----849-,,-::;;;;<8887:99999:;766899610.)&%&$%%$$'444302,,+0008=<;;9877:@??>=;543821,,-799330022((%%%%$%'$')'&&&)),579<=9767::92*))%(*&$$&,*/2357768766765,&&)*,&&'$%$%&$$$$%%&(,332/*'$$$$&&&(')'&&$%%$%%)*+*'&%%$#%%&'+)&&'&&(-''%$%$%,(((%%$$'&('())44@G><<<?BCCD@CBBJIEGGGJJIJJIJJHJJGJJFGEHJJJJCCCBBBAD:<@@==534?@@??A776(((&%%%$(+*)**&&&(-,,),()(((*/.-('&&)*(&&%***+46++++422-,-19==600000024<::@=A<213--.2..;BBCCDF>4++--;<DGDJJEDJIFJHJJGIHJGJGHDJ9999?>>?==<=FJFJJJIJHECEDFJ=6567@?85////2985544669869;-9:.---1201100)*)*''(+,(%%$$&--.0)''(*'*())))0002==<;:@<92236:@@>>?9876,''&',+*''%&$%((&$$$$%$%')*(%''$$%'''..----;97=:JIH32223000;855/--,+++,,..2678/11299++,,2--)(%%%%78=9?65444)((()+&&(2,+/--.6222165'&&(+*''')2==::;9722.--)'&$%%'+>>BGJIFA@@AHJGCFCBCJ999:D843.-././/FEFB64225@7666BAIEFCEEHGID=<:<IJJHIJJFC<@GFGGCA@BGECCDEJHJIJ@BBE7777>><=;:64**-242221001521.-/02,++,,,&&&(&&&'(-++(''(897FFBEB@77,,++,)*)&&%%$#$%&&$%#######$##$),'/1;CEFFHJIIJGGB----IGGJJJDIJIJE??>>BCCCJI<<534499543756CE2,/2(98:;ABGIDABCCGI?AAAIJJDBA755GFGHA?A::70/1-,+,-+++=;;:*(%&&&')**,,5567<91.4:;>JDID@G@7223?@@FEB''''''%%,.--*(%'++&&&&'%%%$$&%%&%$&&%&)*++'(+)))9>BCCGGJHCHGF=<<=??60*+3....---,0$$$&((&&'&&%&')-/,--?CEGECDFGCCBFJJHJIIHFGJIHJC=;654*('&)*861BFGJ<<?@C999:2011FFBC;;>000IFEJJJDBBDGGHHCAA?D@JHGHEJJIJJEGGJDJ220/'&''<?@A?A@DBE<<CCAADF@BCCIJEJIGGC@HJJHFB22-,,+1&&&&:9::<9888A@EJJJIDBD>@@>@@AIJJJIGHJGFGJJ6'&./*)))&$$$%%&589<>>?<?><FFJJJJJJJ???>855//.0?...,%%%%()*,++)++-&&'(36?=7+**))2;?8>65:59.-5:;;CJFEJHEGE;::0.-%%((((67GBCCGJJFJHDDCFFJ>=<:==<=,*(()'**/0,((&'%%('((%$$$%&''()+,+++,-.410,,+++&&%%(&(;EJFCB?:40+*+&%%&)*++.-)((&%%)*%$$%&&22233@@A++++GHJFJDJJFF>>=?@1*****,,-0(''(-.20112AEBDEJJJIEHJGEH=;=E?>>CJHFFCEDEECDA533455558764678676:<>A=??>=226HFGCFJJJIJJJJHGIHJIIGGJJJGJJJIJIJJJFJJI==///-,,.55)&%%%%%%,/,,-/8417760.../1331112012(''*./55><:6541454--//::<9=>>>;<=>CCFJJJIAAEJJJBACDJJGEFJJJJ=:67;<?>><>JJHJJFCBEFIJJ??7'&&+10+,+-)**+),+,,/32111533019++)*****'))%$%(01A9999BABHCC9985*))*101,,,-.+,9;?E32223'''(+-11%$%%&&&$%$%%$$%%%('(((++<////D6332?EDJFHJJJGJIJEGFE==;<=:;;<F?;76832))(&&&%'%+01304@CFDFGBA6688;::>7766:3223==;;66=CJA@@@CFD?//01+*('+'5?A@@@AFJHIDED@F+**+24(('*))'211105532.-+**.-+**&('':8(((*1))'&$$##$#$%&'()*')*(06894;9>>>JGEDC:93/--++)*('(()&&()BDFJIJF;:99=@@>3,(()*&%%&/1++++*))&&'&('*+++++++8777;>?@>>>>BAEBECA6200.,,/**..'&('(((.+,)((())+'&'3586667;;<899:E<==JJGJ==CABA@CEA<<<>GJDHJJJJGHHHJFGBF>9;:::;@?>A@@A@999:99001/,&$%%%%%',,-+'''&'))%#&+689////?.--(((&)-&&%%'%&(**/3799>@A?>DI=BJJEDCCDDE@@@A@<=E>@7=;>4.)))/-'''7;DDCBBCFJIBBBBJJGHECCA@@AABA;9:;FEFF@?@@A>*)(%$$$$$#$&/2345::;*&&%&$$$'++-//22><;93++++=;:7466><3334BDBABBBC;;JJHFHDFBDGGJEJBB7)((*<;96355162++()565001:<:95422/.'''''))+023@BBAB?>==?>:<<;=>110/---.10.11+**/('&%&(,/1767=>DDDHJJJD@244574+*)*0.--0;@77761&('(&&'&*+..008569942))*11...33=?ABDEIHJGFDHFEFDGEGIGACI9JHHHGIJEGFHHGJJGGJBBA:77-,,,%&&%%'37>??8893666BE?>=;<>AEA:981,%%&.-++,+00.333;;IJJFGIHEIJJFABCGIJA?>>,+*(*)$%#$)(453332/04420-1.41===?;=22236662-((((=676673/+*-+''()''%%%%'&%&%'&%'('(-0**)$#%$%%%&)&&&&+++/5667=:9;@ADEAAC>??+*)))''(/4/00(>CBDBD?;<>BBBBB9996878>?0/.03----3114EHAAAABA?A>>@AJA?@;;??8872111+)()))),,=DC7EEGIJFFGJJJJFJHDDDC>::;>3/.,/,,--:?@=;==?IA@<9;EA@B7,)&',029;</..--55A82-+$$$$&&',/+//+0+'''(,,78;=<???A;B>1*0/.-((*,-...--.))))+))'&'(%%'2887?85+)'((,+((+1<>A@67111114.,+0272213@?=<989<=<0((4569BCBCCD>40.+))*+/33330--+&$##%('''',--2/&&&%%%&&(%';AADHGGJDEAJF=830*(,+/)*3AJFFIJJ:998>8>77::CB?:88:?;99:877/,+,'''''(&%%&(&%$$#%&%&())*88577***+;=709;9377344:;&&&&-,+,&$%%('&(+0.,((+++)))+01-,//(&%%())&,**+*)'(./056557;>???JFFED////50,'&&'%&%&4/---+,)95445A?666788***)---*))*--0)(''*,3@CEGEEC??>=<633++++++++-444FFJCGF?=:::0//-..0.**+%%$$##$&&%&'''''(()45(''&-,,--969,,,,DGJGJD@EGBE:325.'%$%138?C??@:96)'+%%%%%%%%$#%%$$$%$('&'%'&&//1-+(''$&(((9BBA;::772-***'&''()(+,-0/.,-**+-:8777:99=?=><///))))+*+-&&')++46=BGIIIGJGJHJIJJJJJHEFGJJJJIJIHFEC==***&&&')'%$$$%%:6>11BCGDEBBEJB@@?>?HBEJIGCIHFB@AAAAA742338J@>2C?BBEJDFDAB@@E??BBABFGGJJJJJJDFGE@?>>=A@>6671110,)'&',(()*((((('(+*+**&&')&'&
@Glass_T7V_9_D3_12_6_14
CAAGCGGTAACCAAAACGATTTGAATATGCCTTCAGGAACAATAGAAGTGTGCGTGCGGTGTTACGTTGAAGTGGAGCGGGTTATTCTGAGCAATGGACAGAACAACCTAATGAACACAGAACCATGATGTGGTCTGTCCTTTTACAGCCAGTAGTGCTCGCCGCAGTCGAGCGACAGGGCGAAGCCCTCGGCTGGTCCCTCGCGCCGCTGGGCTGGCGGCCGTCTATGGCCCTGCAAACGCGCCAGAAACGCCGTCGAAGCCATGCCGGCGAGACGCCGCGGCCGGCCGCCGGCGTTGTGGATACCTCGCGGAAAACTTGGCCCTGCACTCGACGGATCGAGGGGCGGACGTCCGACACTTGAGGGGCCGACTCACCCGGCGCGGCGTTGACAGATGAGGGGCAGGCTCGATTCGGCCGGCGACGTGGAGCTGGCCAGCCTCGCAAATCGGCGAAAACGCCTGATTTTACGCGAGTTTCCCACAGATGATGTCCGACAGCCTGGGGATAAGTGCCCTGCGGTATTGACACTTGAGGGGCGCGACTACTGACGGATGAGGGGGCGCGATCCCTGACACTTGAGGGGCAGAGTGCTGACAGATGAGGGGCGCACCTATTGACATTTGAGGGGCTGTCCACAGGCAGAAAATCAGGCATTTCCCGACTTGCGCCCGTTTTTCGGCCACCGCTAACCTGTCTTTTAACCTGCTTTTAAACCAATATTTATAAACCTTGTTTTTAACCAGGGCTGCGCCCTGTGCGCGTGACCGCGCACGCCGAAGGGGGGTGCCCCCCCTTCTCGAACCCTCCCGGTCGAGTGAGCGAGGAAGCACAGGGAACAGCACTTCTCTGTTCTCTACACACGATGCCTCGAAAAAACTTCCCTTTGGGGTTATCCACTTATCCACGGGGATATTTTTATAATTATTTTTTTTATCGTTTCAAATCTTCTTTTTTAGAGCGCCTTGTAGGCCTTTATCCATGCTGTCGTTATGAGAAGGTGTTGTGACAAACTGCCCTTTCAGTGTGACAAATCACCCTCAAATGACAGTCCTGTCTGTGACAAATTGCCCTTAACCCTGTGACAAATTGCCCTCAGAAGAAGCTGTTTTTTCACAAAGTTATCCCTGCTTATTGACTCTTTTTTATTTAGTGTGACAATCTAAAAACTTGTCACACTTCACATTAATTCTCATGGCGGAAACAGCGGTTATCGATCACGAAACGTAAAAATAGCCCGCGAATCGTCCAGTCAAACCAGCCTCACTGAGGCGGCATATCATCTCTCCCGGGATCAAAAACGTATGCTGTATCTGTTCGTTGACCAGATCAGAAAATCTGATGGCACCCTACAGGAACATGACGGTCTGTGCAAATCCATGTTGCTAAATATGCTGAAATCTATCAGAATAACCTATCCGGAAGCCAGTAAGGATATACGGCAGGCATTGAAGAGTTTCGCGGGGAAGGAAGTGGTTTTTTATCGCCCTGAAGAGGATGCCGGCGATGAAAAAGGCTATGAATCTTTTCCTTGGTTTATCAAACGTGCGCACAGTCCATCCAGAGGGCTTTACAGTGTACATATCAACCCATATCTCATTCCCTTCTTTATCGGGTTACAGAACCGGTTTACGCAGTTTCGGCTTAGTGAAACAAAAGAAATCGCCAAATTAGTATGCCATGCGTTTATACGAATCCCTGTGTCAGTATCGTAAGCCGGATGGCTCAGGCATCGTCTCTCTGAAAATCGACTCGATCATAGAGCGTTACCAGCTGCCTCAAAGTTACCAGCGTATGCCTGACTTCCGCCGCCGCTTCCTGCAGGTCTGTGTTAATGGAATCAACAGCAGAACTCCAATGCACCTATCATACATTGAGAAAAAGAAAGGCCGCCAGACGACTCATATCGTATTTTCCTTTCCGCGATATCACTTCCATGACGACAGGATAGTCTGAGGGTTATTAGATTTTGAGGGTGGTTCGTCACATTTGTTCTGACCTACTGAGGGTAATTTGTCACAGTTTTGCTGTTTCCTTCAGCCTGCATGGATTTTCTCATACTTTTGAACTGTAATTTCTAAGGAAGCCAAATTTGAGGGCAGTTTGTCACAGTTCATTTCCTTCTCTTTCCCTTCGTCATGTGACTTGATATCGGGGGTTAGTTGGTTCATCATTGATGAGGGTTGATTATCACAGTTTATTACTCTGAATTGGCTATCCGCGTGTGTACCTCTACCTGGAGTTTTTCCGCCGGTGGATATTTCTTCTTGCGCTGAGCGTAAGAGCTATCTGACAGAACAGTTCTTCTTTGCTTCCTCGCCAGTTCGCTCGCTATGCTCGGTTACACGGCTGCGGCGAGCGCTAGTGATAATAAAGTGACTGAGGTATGTGCTCTTCTTATCTCCTTTTTGCCGTGTTGCTCTTATTTTAAACAACTTTGCGGTTTTTTGATGACTTTGCGATTTTGTTGTTGCTTTGCAGTAAATTGCAAGATTTAATAAAAAAACGCGAAGCAATGATTAAAGGATCAGAATGAAACTCATGGAAACACTTAACCAGTCTGCGCATAAACGCTGGTCATGAAATGACGAAGGCTATCGCCATTGCACTTTTAATGATGACAGCCCGGAAGCGAGGAAAATAACCCGGCGCTGGAGAATAGGTGAAGCAGCGGATTTAGTTTTGGGGTTTCTTCTCAGGCTATCAGAGATGCCGGGAGAGGCCAGGGCGACTACCGCACCCGGATATGGAAATTCGAGGACGGGTTGAGCAACGTGTTGGTTATACAATTGAACAAATTAATCATATGCGTGATGTGTTTGGTACGCGATTGCGACGTGCTGAAGACGTATTTCCACCGGTAATGGGGTTGCTGCCCATAAAGGTGGCGTTTACAAAACCTCAGTTTCTGTTCATCTTGCTCCGGATCTGGCTCTGAAGGGGCTACGTGTTTTGCTCGTGGAAGGTAACGACCCCAGGGAACAGCCTGATGTTCTCACGGATGGGTACCAGATCTTTCATATTCATGCAGAAGACACTCTCCTGCCTTTCTATCTTGGGGAAAAGGACGATGTCACTTATGCAATAAAGCCCACTTGCTGGCCGGGGCTTGACATTATTCCTTCCTGTCTGGCTCTGCACCGTATTGAAACTGAGTTAATGGGCAAGTACGGTGAAGGTCAAACTTCCAGCCGATCCACACCTGATGCTCCGACTGGCCATTGAAATCTTGTCCATCGACTATGATGTCATAGTTATTGACAGCGCGCCTAACCTGGGTATCGGCACGATTAATGTCGTATGTGCTGCTGATGTGCTGATTGTTCCCACGCCTGCTGAGTTGTTTGATTACACCTCCGCACTGCAGTTTTTCGATATGCTTCGTGATCTGCTCAGAACGTTGATCTTAAAGGGTTCGAGCCTGATGTACGTATTTTGCTTACCAAAACTCAGCAATAGTAATGGCTCTGGTCCGTGGATGGAGGAGCAAATTCGGGATGCCTGGGGAAGCATGGTTCTAAAAAATGTTGTACGTGAAACGGATGAAGTTGGTAAAGGTCAGATCCGGATGAGAACTGTTTTTGAACAGGCCATTGATCAACGCTCTTCAACTGGTGCCGCGAAAATGCTGCTTCTATTTGGGAACCTGTCTGCAATGAAATTTTGAATCGTCTGATTAAACCACGCTGGGAGATTAGATAATGAAGCGTGCGCCTGTTATTCCAAAACATACGCTCAATACTCAACCGGTTGAAGATACTTCGTTATCGACACCAGCTGCCCCGATGGTGGATTCGTTAATTGCGCGCGTAGGAGTAATGGCTCGCGGTAATGCCATTACTTTGCCTGTATGTGGTCGGGATGTGAAGTTTACTCTTGAAGTGCTCCGGGGTGATAGTGTTGAGAAGACCTCTCGGGTATGGTCAGGTAATGAACGTGACCAGGAGCTGCTTACTGAGGACGCACTCGATAATCTCATCCCTTCTTTTATTGGTAACAGACACCGGCGTTCGGTCGAAAGATTCTGATTGTCATAGAAATTGCCGATCGGGAGTCGCCGTCGTAAAGCTGCTGCACTTACGAAAGTGATTATCGTGTTCTGGTTGGCGAGCTGGATAATAAGCAGATCGCTACATTATCCAGAATTGGGTAACGATTATCGCCCAACAAGTGCTTATGAACGTGGTCAGCGTTATGCAAGCCGATTGCAGAATGAATTTGCTGGAAATATTTCTGCGCTGGCTGATGCGGAAAATATTTCACGTAAGATTATTACCCGCTGTATCAACACCGCCAAATTGCCTAAATCAGTTGTTGCTCTTTTTCTCACCCCGGTGAACTATCTGCCCCGGTCAGGTGATGCAGCTCAAAAAGCCTTTACAGATAAAGAGGAATTACTTAAGCAGCAGGCATCTAACCTTCATGAGCAGAAAAAAGCTGGGTGATATTTGAAGCTGAAGAAGTTATCACTCTTTTAACTTCTGTGCTTAAAACGTCATCTGCATCAACACGACTTTAAGCTCACGACATCAGTTTGCTCCTGGAGCGACAGTATTGTATAAGGGCGATAAAATGGTGCTTAACCTGGACAGGTCCCGTGTTCCAACTGAGTGTATAGAGAAAATTGAGGCCATTCTTAAGGAACTTGAAAAGCCAGCACCCTGATGCGACCACGTTTTAGTCTACGTTTATCTGTCTTTACTTAATGTCCTTTGTTACAGGCCAGAAAGCATAACTGGCATGAAATATTCTCTCTGGGCCCACTGTTCCACTTGTATCGTCGGTCTGATAATCAGACTGGGACCACGACCGTACCACTCGTATCGTCGGTCTGATTATTAGTCTGGGACCACGGTCCCACTCGTATCGTCGGTCTGATAATCAGACTGGGACCACGGTCCCACTCGTATCGTCGGTCTGATTATTAGTCTGGGACCATGGTCCCACTCGTATCGTCGGTCTGATTATTAGTCTGGGACCACGGTCCCACTCGTATCGTTCGGTCTGATTATTAGTCTGGAACCACGGTCCCACTCGTATCGTCGGTCTGATTATTAGTCTGGGACCACGGTCCCACTGGTATCGTCGGTCTGATTATTAGTCTGGGACCACAAATCCCGCTCGTGTTGTCGGTCTGATTATCGGTCTGGGACCACGGTCCCACTTGTATTGTGAATCAGACTATCAGCGTGAGACTACGATTCCATCAATGCCTGTCAAGGGCAAGTATTGACATGTGACCGGCTAGCGTCAGTTTCACCTGTTTTACGTAAAAACCCGCTTCGGCGGGTTTCTTTGGTCATCGAGTGATTACAAAGCTTCCATGGTGCCACCTGACGTCTAAGAAACCATTATTATCATGACATTAACCTATAAAAATAGGCGTATCACGAGGCAGAATTTCAGATAAAAAAATCCTTAGCTTTCGCTAAGGATGATTTATCTGGAATTCGCGGCCGCTTCTAGAGTTATGACAACTTGACGGCTACATCGCTTCGCTTTTTCTCTTCACCAACCGGCACGGACACTCGCTCGGGCTGGCCCCGGTGCATTTTTTAAATACCCGCGAGAAATAAGTAATAGTCAAAACCAACATTGCGACCGACGGTGGCGATAGGCATCCGGGTGGTGCTCAAAAGCAGCTTCGCCTGGCTGATACGTTGGTCCTCGCGCCAGCTTAAGACGCTAATCCCTAACTGCTGGCGGAAAAGATGTGACAGACACAACGGCGACAAGCAAACATGCTGTGCGACGCTGGCGATATCAAAATTGCTGTCTGCCAGGTGATCGCTGATGTACTGACAAGCCTACGCATACCGATTATCCATCGGTGGATGGAGCGACTCGTTAATCGCTTCCATGCGCCGCAGTCATCAATTCTCAAGCAGATTTATCGCCAGCAGCTCCGAATAGCGCCCTTCCCCTTGCCCGGCGTTAATGATTTGCCCAAACAGGTCGCTGAAATGCGGCTGGTGCGCTTCATCCGGGCGAAAGAACCCCGTATTGGCAAATCTGACGGCCAGTTAAGCCGTTGGTCCGGTCAGGCGCGCGGACAAAGTAAACCCACTGGTGATACCATTCGCGAGCCTCCGGATGACGACCGTAGTGATGAATCTCTCCTGGCGGGAACAGCAAAATATCACCCGGTCGGCAAACAAATTCTCGTCCCTGATTTTTCACCACCCCCTGACCGCGAATGGTGAGATTGAGAATATAACCTTTCATTCCAGCGGTCGGTCGATGAAAAAAATCGAGATAACCGTTGGCCTCAATCGGCGTTAAACCCGCCACCAGATGGGCATTAAACAGTATCCCGGCAGCAGGGAATAATTTGCGCTTCAGCCATACTTTTCATACTCCCGCCATTCAGAGAAACCAATTGTCCATATTGCATCAGACATTGCCGTCACTGCGTCTTTTACTGGCTCTTTCTCGCTAACCAAACCGGTAACCCCGCTTATTAAAAGCATTCTGTAGCGGAGCGGCCAAAAAAGCCATGACAAAAACGCGTAACAAAAGTGTCTATAATCACGGCAGAAAAGTCCACATTGATTATTTGCACGGCGTCACACTTTGCTATGCCATAGCATTTTTATCCATAAGATTAGCGGGATACCTGCCCTGACGCTTTTTATCGCAACTCTCTATCTTTTCTCCATACCCGTTTTTTTGGGCTAGCTACTAGAGAACTTTTCGGATACGAGCTGTGAGGCACGAGGGAACTAAACACTTTCTAGAGAAAGAGGAGAAATACTGAGATCAGTAGCGATGAAGCCAACGCTCCCGTTGCAGGGCAGTTTGCGCTTCCCCCTCGAGTGCCACCTTTGGCTTGGGGATGGCGTACGCAGAGATCGTGTTTGGCAGGGTCAAGTCGTCGGTTGGTATTGCACAAAACTCACTCCTGAAGGCTATGCGGTCGAGTCCGAATCCCACCCAGGCTCAGTGCAAATTTATCCTGTGGCTGCACTTGAACGTGTGGCCTAATAACTCGGTACCAAATTCCAGAAAGAGGCCTCCCCGAAAGGGGGGCCTTTTATCATTTTGGTCCGCATCCACCCTGTGCGGACCTCGGTACCAAATTCCAGAAAAGAGACGCTTTCGAGCGTCTTTTTTCGTTTTGGTCATCAGGTGGCGCCTTTAGTTCCTCAGTTTTTTCTCGTTGGAAGAGAAGAAACGAGAAACTAAATACTAGAGTCACACAGACTACTAGATGATGCAAACCGTTTTAGCGAAAATCGTCGCAGACAAGGCGATTTGGGTAGAAGCCCGCAAACAGCAGCAACCGCTGGCCAGTTTTTCAGAATGAGGTTCAGCCGAGCACGCGACATTTTTATGATGCGCTACAGGGTGCGCGCACGGCGTTTATTCTGGAGTGCAAGAAAGCGTCGCCGTCAAAAGGCGTGATCCGTGATGATTTGAATCCAGCACGCATTGCCGCCATTTATGAAACATTACGCTTCGGCAATTTCGGTGCTGACTGATGAGAAATATTTTCAGGGGAGCTTTAATTTCCTCCCCATCGTCAGCCAAATCGCCCCGCAGCCGATTTTATGTAAAGACTTCATTATCGACCCTTACCAGATCTATCTGGCGCGCTATTACCAGGCCGATGCCTGCTTATTAATGCTTTCAGTACTGGATGACGACCAATATCGCCAGCTTGCCGCCGTCGCTCACAGTCTGGAGATGGGGGTGCTGACCGAAGTCAGTAATGAAGAGGAACAGGAACGCTCGCCATTGCATTGGGAGCAAAGGTCGTTGGCATCAACAACCGCAATATCCGTGATTTTCTGATTGATCTCAACCGTACCCGCGAGCTTGCGCCGAAACTGTAACAACGTGACGGTCATCGAGCGAATCCGGCATCAATACTTACGCTCAGGTGCGCGAGTTAAGCCACTTCGCTAACGGTTTTCTGATTGGTTCGGCGTTGATGGCCCATGACGATTTGCACGCCGCGGTGCGCCGGGTGTTGCTGGGTGAGAATAAAGTATGTGGCCTGACGCGTGGGCAAGATGCTAAAGCAGCTTATGACGCGGGCGCGATTTACGGTGGGTTGATTTTTGTTGCGACATCGCCGGCGTTCGTCAACGTTGAACAGGCGCAGGAAGTGATGGCTGCGGCACCGTTGCAGTATGTTGGCGTGTTCCGCGATCACGATATTGCCGATGTGGTGGACAAAGCTAAGGTGTTATCGCTGGCGGCAGTGCAACTGCATGGTAATGAAGAACAGGCTCTCGATACGCTGCGTGAAGCTCTGCCAGCACATGTTGCCATCTGGAAAGCATTAAGCGTCGGTGAAACCCTGCCCCCGCCCGCGAGTTTCAGCACGTTGATAAATATGTTTTAGACAACGGCCAGGGTCAACAGGGCAACGTTTTGACTGGTCACTATTAAATGGTCAATCGCTTGGCAACGTTCTGCTGGCGGGGGGCTTAGGCGCAGATAACTGCGTGGAAGCAACAAACCGGCTGCGCCGGACTTGATTTTAATTCTGCTGTAGAGTAGGAACCGGGCATCAAAGCGCACGTCTTTTGGCCTCGGTTTTCCAGACGCTGCGCGCATATTAATAACTCGGTACCAAAGACGAACAATAAGACGCTGAAAAGCATCTTTTCGTTTTGGTCCTTTGAAGTTTAGGGGATAGTCCAATTATTGAAGGCCTCCCTAACGGGGGGCCTTTTTTTGTTTCTGGTCTCCCTACTGGTCGCGGCCGCTGCAGTCCGGCAAAAAAGGGCAAGGTGTCACCACCCTGCCCTTTTTCTTGAAAACCGAAAAGATTACTTCGCGTTATGCAGGCTTCCTCGCTCACTGACTCGCTGCGCTCGGGTCGTTCGGCTGCGGCGAGCGGTATCAGCTCACTAAAGGGTCTTACGCCCCGCCCTGCCACTCATCGCAGTACTGTTGTAATTCATTAAGCATTCTGCCGACATGGAAGCCATCACAAACCGCATGATGAGACCTGAATCGCCAGCGGCAACAGCACCTTGTCGCCTTGCGTATAATATTTGCCCATGGTGAAAACGGGGGCGAAGAAGTTGTCCATATTGGCCACGTTTAAATCAAAACTGGTGAAACTCACCAGGGATTGGCTGAGACGAAAAACATATTCTCAATAAACCCTTTAGGGAAATAGGCCAGGTTTTCACCGTAACACGCCACATCTTGCGAATATATATAAACTGCCGGAAATCGTCGTGGTATTCACTCCAGAGCGATGAAAACGTTTCAGTTTGCTCATGGAAAACGGTGTAACAAGGGTGAACACTATCCCATATCACCAGCTCACCGTCTTTCATTGCCATACGAAATTCCGGATGAGCATTCATCAGCGGGCAAGAATGTTGAATAAAGGCCGGATAAAACTTGTGCTTATTTTTCTTTACGGTCTTTAAAAAGGCCGTAATATCCAGCTGAACGGTCTGGTTATAGGTACATTGAGCAACTGACTGAAATGCCTCAAATGTTTCTTACGATGCCATTGGGATATATCAACGGTGGTATATCCAGTGATTTTTTTCTCCATTTTAGCTTCCTTAGCTCCTGAAAATCTCGATAACTGAAAAAATACGCCCGGTAGTGATCTTATTTCATTATGGTGAAAAGTGGAACCTCTTACGTGCCGATCAACGTCTCATTTTCGCCAAAAGTTGGCCCAGGGCTTCCCGGTATCAACAGGGACAGCCAGGATTTATTTATTCTGCGAAGTGATCTTCCGTCACAGGTATTTCTGCGCGATAAGCTCATGGAGCGGCGTAACCGTCACAGGAAGGACAGAGAAAAACGCGGATCTGGGAAGTGACGGACAGAACAGAGTCAGGACCTGGATTGGGGAGGCGGTTGCCGCCGCTGCTGCTGACGGTGTGACGTTTACTGTTCCGGTCACACCACATACGTTCCGCCATTCCTATGCGATGCACATGCTGTATGCCGGTATACCGCTGAAAGTTCTGCAAAGCCTGATGGGACATAAGTCCATCAGTTCAACGGAAGTCTACACGAAGGTTTTTGCGCTGGATGTGGCTGCCCGGCACCGGGTGCAGTTTGCGATGCCGGAGTCTGATGCGGTTGCGATGCTGAAACAATTATCCTAATAAATGCCTTGGCCTTTATATGGAAATGTGGAACTGAGTGGATATGCTGTTTTTGTCTGTTAAACAGAGAAGCTGGCTGTTATCCACTGAGAAGCGAAACGAACAGTTGGGAAAATACCCCATTATCGTAGAGATCCGCATTATTAATCTCAGGAGCCTGTGTGGCCACGTTATAGGAAGTAGTGTTCTGT
+
33143226432+)*-B;4344C98778;9<<<J<==>BGJ000'''*&'))*(++6A7556A:43220+,3331145<33***(+*&%%%''13@ADJEGFGFGIGEHJJFJAIJJJFFBBBADJJFHIGJEJJFJDA==@?<;99JFFJFJHCCCDJJIJJJGHGJJI>>>>A==<>@A<<<<AEHC?212155***..,550,+548:9;<<FIGEGJJI7731*)**@GJJGJIFIJDE@AA6533?4550,/*)(&%%&&$##%&*)*'&&&++12>ABFEGEDJIJFJJFJEF?>>DFJCFEJEIDEDCH66661--/4:60/..0---.+**+.,,-79>>/...44-+(((''))+*,-45555555679A<9JDFJJFJFD=<<>@>>88A@BGJDAA?<6*'((1-4;FJDHHHDHBEG@4=><999<-,,-2,+,..7943332229EBBADCJJJGJIDCCBEIJFEFCDE<;95567:;00+('')*)*+../2JJJHDGEEGFJJJJJJGICDCED=>==EDADBGDHHDHIJB;;B?D(''(*((()111'%$%%%0,.,-?@@@667;GJJJHJGIJIJJHJJDEBA888CDHFGCGHFJCCEBGJBAA@668=DJJEEJCG@=7679FECBCEC7,,3+*)-,)-+'+*++)*0177((((4??>?@GJJJIGD210/1((()-(((>FEHIHIJJJJJJJIFJJJEJJDCFDECDEEB>=;<855/,,,9:DFGBCFBDDHCDB@@==9??@<<99:98789:;<???0-+))((,3==<2,470...7<>22><EECB@BF999:A@@BCJED=>9899=B;*))**)*''$$$%,+0('%&)).0112.//1)'((,@ACC>57;;9@2-88A>?>?DGCJCC=JEJFHBBCHIJGJIEEICEDIJHE@CJFJJJJIG,,,,;0.*((*40-.89FJJGEBBECJ=;D;GJJJJJJGJFJFD6CDBD92''''''$$&,9<AGFFA:;??@=?>?FFHJAB@3,,++1BCB@:99>:6778=,+++A@ADJGFGJHIEHJDGJJGFFFEFEEJ6D<5;JJIHJJHJHDAABIEJFA?30**+0==:89;:9737::=>CED9FHCGHDEGJGJFDHGJGJJFJA==B?01121113=CED;::;B<<HHEDDJFGJJJCCB@1,,++.&&%'%&$%2>ACEFJGHJJGJ?@?@AC6***&*,**)+***)*-E?>1100.(1''(+122032220.077+$%''',+.9;<@A@:::++++*))((**/1/(;80=?A>@GGJCEDDHJHHJJJGIJIE<?@@CCC?86434EDCFFGHIJFBFJJJGFD>;:8((((=@87**+*))'(&&$%+)*,-@BDB9988=<?FFB?:9997:21*)&&&%&&&'&'((,''&&'(...,,++&'&&'%%%/%%1013:89//..0404--562888:?GIHFEHJGHJJJJIHJJJJGDJGFJEJJJGJHHJJJJGGJEJDB--.JIEEGBCBAEEJJFFJFE;:C1HJJJJJJGJJJIEHDEAAC8666:;J8644=>@@>=>JDJIEHJEEJHJJFEJJJEEGJJFJHB@A@BJAAI;DEHAGHGJFEJGJJJJIFGFJDHJFFGJ::98A:,+*/><;<><>C9999FEECJHA66600.-,((((,9;9.001<<=BDFFEC@ABCJJHHGFD=422//11;=BEEJAGCCDAAECEGCCGJHJIDFED:97CIBA@:2211)''(,.../569AGF>FJGJDDHGDCJCDGJJF@A@?8445:788@89;?@?/711D@CCBB@@BFEHJEIGJJJFJJA@>=>.&&'(')))41221147>31,,,,9(((0&&&'(')*'''(,.125:::;?BDF86666=>?>BCBIFECB=<<?>>?H@<585-D;@C@BDHFDBCDFJFJDBB433/,,%%%)*%%%&'(756++)%%$#%*547:@>>??>6555:<FFJGJHGJJIIJJHJIHJFGFJJJJJEJIGJFJJJHJJJJJHJGDJGGEBHGJJJIGFJHJEECJJHGHJ:;JJA@BDGIGDBDDCDIDEH:3(&&'3////3<<>BC/,,-,,,+()+42()6:?G@,,,,88G@9685670+B?=6'>>?EEFFJFCAA@EJJJ6335E:66532/+-.-,,0+)))ACEEJGDHAJ>==>>?>?BABABJJIJECEA>623=?EJGDJF>===238789**7676))),45<;::<@999(''')4;BDBAA?=3332:>9IHGFA99:::8435//444<;<>IHEHIIHJHJJHFBAABA><;8:::9>@?DBJ>CJEBCFGDDJ?@=<?=@@@?==>FCDGBEFB@??=>>;44:?G666/,+',))*,**+.421001/0//004<3;8713=6413,(''''2>09989:6:;;GHJJJJJHJJIGGHIGIEJGJDJGJD?>>JEJJJIJJJGGEA;;<<FDH????CCEIFEIECDECDADCA><JFFJDAA==6556C''%)&&%%%&//-'%'00;>@@CGABDDDCDAEA?,,,,..-.231--..)),9:;JJJHJJJJIHFJJJJJFJH;:::JJD@@6320.,,,,+'$$%89CEJFJIJJJJHFJDG@ECD<75=<GJHIJHJGHJJGJIJJJJGHGJJJJJJJJJJJIGJJHIJJ:992,))45@><4300131-,,->000/11343142&&&&&('')'')..0))&'%%))0//0+-:+9+++,37999<=<;>=?555;I3333BBD4333C@DDJJFJJGHJIIJJJEHFEJDEC557CIGHJGJJJJJJIJJJJGJJGJB@CFGEFBDBEEFEBB@>>>=<<=>=;D89:9=>)))&&&CEF>=>:99*(//0JHEH>;99=?;5877:JJGGEJJJFJJDDEGC;;;=HCFE81))(.784467431027EJJJB@==?@FFEBBJGD;=?FGJJGJEFE65011=?CIEC?;7778?-(+211***5@?>;=B>::778789::81,'-.22A=>@DBJDFDBB98=<12<=BCECBD334****)).;=CA?@>?BCCCCDDB?@HJIGJJ@@?BGJGJFJF@88889,''(./0>9853431232111233111@AABCIJJHFGJJJJGIHJJJJJGEEB>>>BDGJ99990.)((''&&%')())$$%'*.+'))-++&'''FECJEJGGJJEAA@B@AACBCHJCEA.,,3,&%&&'&')++***@?AEDJJHJGHFGJFGJJFIHJGJJGDFBD::;<JEJJJIEB===?J<<<<FFJFBAAAJJHJJJJJJFJGGDJJ3333??AC@6896FEEEDG:8*)))399992/***+003535BFGJIJJBDJHDJIJ@ABGJE;>62244554720/&%$'*%*))***+,+*,CJFHJJE::;BDHHJIJJJGHFJAA?B<8990650...+*(&&''(,+,,,5:4'''''&&&'*)59;;<@AAB>>?443668?AECJ?9::;FJJJJHIGFG6666CB>=DGJJEIJJGJHJJGJGJJJJJIJEHDBC@;>9CA@BCA8666;<<///0/--.46996520/,,-0>@BAD>>=;>?@86635555533556,+++4*&&%%&''('('&&&((./0<=;DFGEEGHF@8889BAC@<HJEJJG((()4@?@DJJJJHFGJJFJJJIDC4.500055576789JJIGJEHHDCBDJ:<)<<>?AAJJJJJJHGJJFEDEFJFGIJJHGFFIFHJFJJFDDFCCGIJHJ;;;<HB>>@653310++++*@CD?DECCDGEHJHCC@@>@CC766?BBCIE54442234;;CDDBA@ACI877BF?EC<:;GIJIJJJJIFEJIGIEEEGJJJ>3222D==IDB?87434;;JIDDG6566@;.++0135//0442000CEEIJJHJHJJJJGEFIFJFCBBDD@@?@==?>33):=<@BDCB@A??B.--....,0-.8679:.+3;><*(($$''()344510009:DFG=655,(''+.*''$%&%$%&'()**++,998(((&&'&'''00,,+0.'''37899A?@::GJFEGEJED524>BGBCBCGEJJDIJJJJIJIIJGJF==<>==98&&&&&&&.-,,-+++,00187999<AF856CCGFEJHFAA@;@GFDHJEFHJJJJJFEFJJJEIGIJFGFJJJJJHJJFJJF21112++410++-060055?8677++<JJJJJJJJFJJJIJHFJJJHIJFGFJJJJJBC@510000FJADFCB;<GJFHIGJJHHJHJGGFJEJJJHFDDGGJFIA@@;FJIHJGJJJ@@?>BFHJGC=;?@BGJJJIFJJFCB6..1755/.-('''****)'&%&*()23JJHFJEJIJJHGDDDDGD?;:8<=?;<=<8980/0000;;CJHEDFHC?I4AA:::@C987?EFGC<<8;>IJJIHFA@@@HJFEI861?964444==FFEFDA>?JGFEEFGJJIFGFJJIJFJJFJIJEH776232(((&%%%)*06444:DGGGJJIHJJEEC<999DCEFJH:::899763,,,+((1152))))-*+,036875556=>=9<8BA@@A8875;;=C*A@GJHJJHJJGIJ9766<?;;:;:;@ABDCD?986)221&+&%%$%(*+++79;<CFEEIJJGHJJJJJJJJJGJIGFEJJFJIFJJFGJJGIJJFHHHEHHJIJGJJIJJJIJ?>554*'&&'()'*''%$%&'''''(''(++++'(((--6>BDEF@@@EDGDJ;CDB=<<=<::53,++.22:;;:72112466242,''&%$$$&())+//-..,++*--/:8<?@ACA==<****,34<<=5545=AEGG???>CBCDGBDCDCCHGFEE555652223>?BBB862../::;,+++*++022424469999@@;::7777;33325*&''+..00***+-.,.2377=>>CFIEHHFFIFJFJGCADFJ=:989=>>7-,,((('('&)**+,+----<:<@>)>>>?IJHJGJJJIJ?GFE>@@<<<=J>6556867666ADJGIBBCAAGCJJJHDJB@BCJG765'''(<ABBACEEJJHJGA8/331112=ACFJG;;6--,-@7444367=EDBFDJEJIJJJIJJEB@@A???AHJJE<<<<JJJHHFFEIJGJCEB++++=FDEJIHJJHFJIJHGCCHJGC?<<?;>.30''''*++*,//27AJGJIGFJJJFGDCJ@@??DEEFCF?8889;988:<9:BFEIIJJJGJFFJIJJFEIJ>>==-2220//,,9-++3+354555778;JJIIJJJJHJJJGJH=JCGHFB@;<=<DCJDGFFJEFJJJEJJJJJFJJJJGJJJJIHHJIIEFD>99AFJIGDFFJJFJJJJJFJHJHFDB<<>6666657B>@I<::B>J?>???EFFGCCFFFEE5331>)((.4<=778566579=<<<943./2;>?>>66664333,:?)))*-+*)'%&&'()+0033;1.++,-030--244557610+))))2.//0222BDAAAACIEDCHGEGG=<=;555<99;>:965-,,21((')*+,/00-.99JJJDCBDIFJJ<;<<BBD666797,,,+,,.24347BDDFCDBBC444:HGFJJEHHDAABCJJDGEEJBFHFIHIJJJGIAA@BJEHB:0,001245;;>DIJIJGJJJJJJJIJJGGFJHJFCA?>=;786/+,))*)..-----''8<BH6557@><63358====@;IDCBC?***:=A9<=8<222253=@60000A@A><<5521004588879=('(*''&(3+=?AFJJJJFIJJJ8888?CBC@/../44BBEGGIEFGFHIEEDC@@=<;/.-'&%$$%',')*-.0?JGFFEEGDFAACAEC<<<?@>3))())))*655945;<<1))(''*-54445H>=<=@BC6/)--1GBCCGDJIIHJFJDGGIEJJDIA@::8510,,,469:/..515411288<110.)***)++/./?33334335643/0&&&&))(('((''%%&)+,177461116755;=<;+)((,,)))&'%%&*().0<=BFGFF@EDIDHG@>@G>@1112;JDDBDEHJBFCICACBF<;<;;<>ABJEJJHC?@?>DH@FGCHCDDECF>AB78////5439;HJEEHFFIG=<<1+/06:<=@D776/)***.*&')--./6:=><=?;9:3.///)+'*-,,,)(((('('*()0<>@@?ADGFGJJJJJFHGEGDEGC222355:>AA=?JHHEBA;000&%&(&(16BA<8;=<++,33008/>=677.--,5+(&&&&)),-000026:GJJJJEIGA434,++').);;10003),''=EHJGJJJFDJFIJJJIIEFJCGB@@BBFFFFHDIDFJJJJJJIJJJGDD;:<==971)424=DBGGB6666?<>?AFGJJHB@<:4>=:CFE81---''&'&%%$#$$$*(()())56>@AA=>:;;DDGJJIBDCBDHF222GFCCB?>==655455222//--08++*+<<IFFJJEJJJJBFIIJDJJJIJHIJJJJIDHF??81-+-000,,,,,55:44,4234-.0../-,,'/+*)*'''()77?<;::?>FCG?==887:9945.(((''62202/08:DHBE=76++65=>>IJICC<<<**002:58:=;8310-(&%%&*,''&%&*%%)&&&79@989666:////=&&'**..111976031021'''')))4+)))&$&-02::?CEDJFJIDJFEC988/>88:9B?=800009778861/;<+'''95684447<.)**+/++,JFE4443988**)'&&%%&&($%(-.:@DIGGGEDDCECAB?ADCJJJJJDDACHFJCDJJJA?>;;A>/./?EFFHGFJ210((())'(/89:FCD<>=<9AA@I>=<=BJFDJJJJEBEEJJJHJIJJJ===>DGJJJGJJFEIEF@??:::=66CA?AC<=<7?2222:8?:E@>;;?8621599>>@@@=<///776.&%%%%(8///12.211..--.+'..+.==BBDB:8763445?@?E6444ECJCBGJJFEDGGJBECBHDGDEAF@C>.,,-98,++(&%$'&%$%0011002+')))*882/***)(,41*'',0031265-+.)+=FGDCEFFJDG>>>>7+)))34699956*()*--*+**/44??78;@?BE?AB>7112+((+,3,-.44555770//0:6555=5<=BCCBDBJJJDIJIIJJJJFJEFJFJFFHJJHH@@?2BB4+))>HJBBABCBBB??;2...779;FGJIJJJJJJIJJGIJJJJJHJJFIJJFDCAFJFJJJJJJJ>>=341-**0-,)''*,/.,'&%%&);>><>>JCABC@8889>;@=<<99777/..03JEJEFAAB6666ED5??<;;75;4443=99899;<EE<;<=8888BED<<95446884330224..-+++,><.---JJJGHEGDDBDDFHH:8CC:54486666=9>::,+++111=HGJD>=<<<B<;::8785)((,+*++-3:;?@C7JA4?5,,++,745<?CDG::99A654-,,))++EA?@AF@?;6893665468ABDJE:556FJ=<==GJJ?>=@???@@==CE@<99<=JEIIJJJJJJJIFJA@AAGJJIJJHIJJJJJJJJHE==:==<D@::9:DE?@@?B766<7761.1,++(&&)<ACEDGJF>888897...062**.14<?>?;:;=999:77)))))&%$%).8762(''',0004///0<JIEGJJJJGGFJJFJJIJHF52455/2((&%%&&&&&&&9>@A2222)((*.../332?DIIDEDC>>>?AD@??>>=>:CEBC<<66312@CJFFJCCCFIIFIJHJGHJJGEJJJHFJI@?@@CFFFGIIHHFJFF??@DBDFDCD==;<:--++./710449>3D7767D555<349<BEEEIEJFIJFHIJJHJFJ;;;<C@A6C658449::@ADFCECFFCJFHGHJAAEBJIFJE@H80001CGJFJJFFGJJGIJD?<766''''00.-+-66..04788=BA:ADDJJJJJJ>=BDJFEFFFJGJJJDCDAGGEHJH@JEFAEDA==66FFI>>=9>36(&&,5642241113DBGIJGEEECA>ACB@A;;79EEJJJGEDH>>?>FJ@??3335??>?@?@?@@AJCGI976',*&(+0--,,++12EIJFGJ@;:<AFCCC322=D=IEBFDB;>=2EC@@?@ADHGJHHCB@AEJJCC=889;JJGJJJH@=71.911178CBDCCEEBCCFDA3333AC<;;<>>>=ACD::99687=?9A>AC;=&&&&(())2677:==>D864477HIGFJJI@>CEJ??@?>>>ABBCJFJJJJHJJEEDDCCDEJFJHBIGCCDA@@?BC545234AEA??@BCFD:2%%&'033?>?@GHHEJIEJBDJF5><;8359;?@?DD=<>5+)-.'%%%'(:>AAHEFGCDFJ766===>@CA>=6667JHBE@BBBDCEJFCEJJ75334999300..?CDBC@>A?::9:A<=822289@?@300298<<=BC5556*)('(0:)(();9/./)&&&'7;==CB3477<??>////=888DGCFCFGIJHIGEDACAAIFEDIIC@969A;EB>:8AA<<5..0421'-'&)&'''(()7665451223;<>=A>888JJFJDJJIJFJFJJJJJJJJJDFJB?2-322>22,(((+CD=777:JGCCDGCFJ?<97669FEFCADEJGJGEGDJJJFJJJIIHBCBBJC=<;0***'88556==>D=999:8767//..100/.-**32&&,3443)&&&'?@GGDHJFGGJIJFBCBCA9896677953343:66:8+'''&'')'((((,,,,7<?JJEIFFIDDA2((&).-((('*++5732124D@@BAA555310***(%$$$)3246:8777BFHHEE@@:9:??A???=AABBGHJJIJJJJJ???JGJDABBA?9333>@=;JCAA=?<8532132.0/)1223@;::;?<;;@A<8(()&-/189<8789/-((*'()*?IHEFCDC=@<=FDFJEJH@EFJ;9<FJJJJBB@@EIBBJJJJJJHFEJIFJHGBCBDJJECB>572/-000..**((()079?4HJGJJ<5556HGJIJJIJJFD;:<:<DABBDEJGJJJCEEIE@>??JJ>:+++*)'(8JJ?@@AJDDECAACEHJHJJDFJA<;;?@JIJD>>755;:34EJEJHJJBCBBJFECDG@?=:9899..,58820/,)))%%%$$%%&-,../.01))..)*77>GGF<;<8878946<31119@?AD<=<;:@8655(7;<GEGFEHDGJJJJDGJDIDJEGBB<EJFEDGIHFHJJJGJFDEGIFHHJJJGJIJJJHJDEEDJDJJJJJEED=3357=:;1589+<:;=DG:'''.9;<90/./11012BC@<987+)&&.(((CECIFEBB==>C7778=;??@853<734<<01).@@A?@554356764,%%&)HGFD>>==A71AB<=<78:851..45:?JEFDCBF>>?<=<824@IDHJJFECFFHFFF;;<<;;:55,*'(%$3??===<;;=>>>*'&%*'.005BD;=/+//;?6/..''(*4*,)'%%166JJIGJJJJEGAAA?9788?4455;501:BB>?@?A@700/-,%%&&++++201211434<>>7769>333647+''89CAEAB?@5/.0.42120*+('(****+89F@A)))%%%%23434-'&&-/--7778<?JFC@>@CBGJFG?>>>DFDA>==CEHGA86EGJJJFJJJ...-))%%$$$(&&''-CEJFHGH@???GJJIH6B7FCJFIJJHIJJJHJHJJHJJJGIHGHJJJJEDHHJFCBA?FECHCFEJCAAAIJHJJJEJJFG?@@GIIJHFGGJGJGJ@C?@====>?BGJJIFHGJJDEGJJJIJJJJJHJJJHJHIHDC@EABCBAJFGGJIJJ?JB@BABJJJFEFHJJJJFEIEFIFJJJJJJJJJHJEHEFJFJJJ,,,/88///...188;>>=9;37>@JIJHJ@@?@CFAA?BCAEEJFFHIFFGJJJHJJJH888;IDE@ABBC>>?@JFHHEJJJJEJJJHJHFJIFJJGEEJHHJF'&&+*%%&'/+(('(-611110&&&--9;:;2)'(*(((++111BBDBBF????A:43330(((1.)+*,6<+++.9*/((()5B@6669>=...'
@Glass_T7V_9_D3_12_6_15
TCCATATTGCATCAGACATTGCCGTCACTGCGTCTTTTACTGGCTCTTCTCGCTAACCAAACCGGTAACCCCGCTTATTAAAAGCATTCTGTAACAAAGCGGGACCAAAGCCATGACAAAAACGCGTAACAAAAGTGTCTATAATGGCGGAAAAAGTCCACATTGATTATTTGCACGGCGTCACACTTTGCTATGCCGTAACTTTATCCATAAGATTAGCGGATCCTACCTGACGCTTTTTATCGCAACTCTCTACTGTTTCTCCATACCCGTTTTTTGGGCTAGCTACTAGAGAACTTTTCGAATGAGCTATGAAGGACACAAGAGGGAACTAAACACTTTACTGAGAAAGAGGAGAAATACTAGATGGGTCAAAGTAGCGATGAAGCCAACGCTCCCGTTGCAGGGCAGTTTGCGCTTCCCTGAGTGCCACCTTTGGCTTAGCACAGGGAATAGCGTACGCAAGAAATCTGGTGCCGCTTGGCAGGGTCAAGTCGTCGGTTGGTATTGCACAAAACTCACTCCTGAAGGCTATGCGGTGAGGAGTCCGAATCCCACCCAGGCTCAGTGCAAATTTATCCTGTGGCTGCACTTGAACGTGTGCCTTAATAACTCGGTACCAAATTCCAGAAAAGAGGCCTCCCGAAAGGGGGGACTTTTTCGTTTTGGTCCGCATCCACCTGTGCGGACCTCGGTACCAAATTCCAGAAAAGAGACGCTTTCGAGCGTCTTTTTTCGTTTGGTCCATCGAGTGGCGCGCTTAGTTCCCTCGTTTTCTCTCGTTGGAAGAAGAAACGAGAAACTAAATACTAGAGTCACACAGGACTACTAGATGATGCAAACCGTTTTAGCGAAAATCGTCGCAGACAGAGCGATTTGGGTAGAAGCCACAAACAGCAGCAACCGCTGGCCAGTTTTCAGAATGAGGTTCAGCCGAGCACGCGACATTTTTATGATGCGCTACAGGGTGCGCGCACGGCGTTTATTCTGGAGTGCGAGAAAGCGTCGCCAGTCAAAAGGCGTGATCCGTGATGATTTCGATCCGGCGCGCATTGCCGCCATTTATAAACATTACGCTTCGGCAATTTCGGTGCTGACTGATGAGAATGTTTTAGGGGGAGCTTTAATTTCCTCCATCGTCAGCCAAATCGCCCCGCAGCCGATTTTATGTAAAGACTTCATTATCGACCCTTACCAGATCTATCTGGCGCGCTATACCCAGGCCATTACCTGCTTATTAATGCTTTCAGTACTGGATGACGACCAATATCGCCAGCTTGCCGCCGTCGCTCACAGTCTGGAGATGGGGGTGCTGACCGAAGTCAGTAATGAAGAGGAACAGGAGCGCGCCATTGCATTGGGAGCAAAGGTCGTTGGCATCAACAACCGCAATCTGCGTGATTTGTCGATTGATCTCAACCGTACCCGCGAGCTTGCGCCGAAACTGGGGCACAACGTGACGGTAATCAGCGAATCCGGCATCAATACTTACGCTCAGGTGCGCGAGTTAAGCCACTTCGCTAACGGTTTTCTGATTGGTTCGGCGTTGATGGCCCATGACGATTTGCACGCCGCCGTGCGCCGGGTGTTGCTGGGTGAGAATAAAGTATGTGGCCTGACGCGTGGGCAAGATGCTAAAGCAGCTTATGACGCGGGCGCGATTTACGGTGGGTTGATTTTTGTTTGCGACGTCACCACATTGCATAAACGTTGAACAGGCGCAGGAAGTGATGGCTGCGGCACGTTTCATATGTCGGCGTGTTCCGCAATCACGATATTGCCGATGTGGTGGACAAAGCTAAGGTGTTATCGCTGGCGGCCATGCAACTGCATGGTAATGAAGAACAGCTGTATATCGATACGCTGCGTGAAGCTCTGCCAGCACATGTTGCCATCTGGAAAGCATTAAGCGTTGGTGAAACCCTGCCCGCCCGCGAGTTTCAGCACGTTGATAAATATGTTTTAGACGACAGGGTGGAAGCGGGCAACGTTTTGACTGGTCACTATTAAATGGTCAATCGCTTGGCAACGTTCTGCTGGCGGGGGGCTTAGGCGCAGATAACTGCGTGGAAGCGGCACAAACCGGCTGCGCCGGACTTGATTTTAATTCTGCTGTAGAGTCGCAACCGGGCATCAAAGACGCACGTCTTTTGGCCTCGGTTTTCCAGACGCTGCGCGCATATTAATAACTCGGTACCAAAGCGAACAATAAGACGCTGAAAAGCGTCTTTTTTTCGTTTTGGTCCTTTTGAAGTTTAGGGGATAGTCCAATTATTGAAGGCCTCCCTAACGGGGGGCCTTTTTTTGTTTCTGGTCTCCCTACTAGTAGCGGCCGCTGCAGTCCGGCAAAAAAGGGCAAGGTGTCGCCCCACCCTGCCCTTTTCTCTTTAAACCGAAAAGATTACTTCGCGTTATGCAGGCTTCCTCGCTCACTGACTCGCTGCGCTCGGTCGTTCGGCTGCGGCGAGCGGTATATAGCTCACTCAAAGGGTCTTACGCCCCGCCCTGCCACTCATCGCAGTACTGTTGTAATTCATTAAGCATTCTGCCGACATGGAAGCCATCACAAACGGCATGATGAACCTGAATCGCCAGCGGCATCAGCACCTTGTCGCCTTGCGTATAATATTTGCCCATGGTGAAAACGGGGGCGAAGAAGTTGTCCATATTGGCCACGTTTAAATCAAAACTGGTGAAACTCACCCAGGGATTGGCTGAGACGAAAAACATATTCTCAATAAACCCTTTAGGGAAATAGGCCAGGTTTTCACCGTAACACGCCACATCTTGCGAATATCTATTCAAGACTGCCGGAAATCGTCGTGGTATTCACTCCAGAGCGATGAAAACGTTTCAGTTTGCTCATGGAAAACGGTGTAACAAGGGTGAACACTATCCCATATCACCAGCTCACCGTCTTTCATTGCCATACGAAATTCCGGATGAGCATTCATCAGGCGGGCAAGAATGTGAATAAAGGCCGGATAAAACTTGTGCTTATTTTTCTTTACGGTCTTTAAAAAGGCCGTAATATCCAGCTGAACGGTCTGGTTATAGGTACATTGAGCAACTGACTGAAATGCCTCAAAATGTTCTTTACGATGCCATTGGGGATATATCAACGGTGGTATATCCAGTGATTTTTTTCTCCATTTTAGCTTCCTTAGCTCCTGAAAATCTCGATAACTCAAAAAATACGCCCGGTAGTGATCTTATTCCATTATGGTGAAAGTTGGAACCTCTTACGTGCCGATCAACGTCTCATTTTCGCCAAAAGTAGGCCCAGGGCTTCCCGGTATCAACGGGGACAGCCAGGATTTATTTATTCTGCGAAGTGATCTTCCGTCACAGGTATTTATTCGCGATAAGCTCATGGAGCGGCGTAACCGTCGCACAGGAAGGACAGAGAAAGCGCGGATCTGGGAAGTGACGGACAGAACGGTCAGGACCTGGATTGGGGAGGCGGTTGCCGCCGCTGCTGCTGACGGTGTGACGTTCTCTGTTCCGGTCACACCGCATGCGTTCCGCCATTCCTATGCGATGCACATGCTGTATGCCGGTATACCGCTGAAAGTTCTGCAAAGCCTGATGGGACATAAGTCCATCAGTTCAACGGAAGTCTACACGAAGGTTTTTGCGCTGGATGTGGCTGCCCGGCACCGGGTGCAGTTTGCGATGCCGGAGTCTGATGCGGTTGCGATGCTGAAACAATTATCCTGAGAATAAATGCCTTGGCCTGGAAATGTGGAACTGAGTGGATATGCTGTTTTTGTCTGTTAAACAGAGAAGCTGGCTGTTATCCACTGAGAAGCGAACGAAACAGTCGGGAGAATATCTCCATTATCGTAGAGATCCGCATTATTAATCTCAGGAGCCTGTGTAGCGTTTATAGGAAGTAGTGTTCTGTCATGATGCCTGCAAGCGGTAACGAAAACGATTTGAATATGCCTTCAGGAACAATAGAAATCTTCGTGCGGTGTTACGTTGAAGTGGAGCGGATTATGTCAGCAATGGACAGAACAACCTAATGAACACAGAACCATGATGTGGTCTGTCCTTTACAGCCAGTAGTGCTCGCCGCAGTCGAGCGACAGGGCGAAGCCCTCGGCTGGTTGCCCTCGCCGCTGGGCTGGCGGCCGTCTATGGCCCTGCAAACGCGCCAGAAACGCCGTCGAAGCCGTGTGCGAGACGCCGCGGCCGCCGGCGTTGTCGATTGCTCGCGGAAAACTTGGCCCTCACTGACAGATGAGGGGCGGACGTTGACGCTTGAGGGGCCGACTTCGCCCGGCGCGGCGTTGACAGATGAGGGGCAGGCTCGATTTCGGCCGGCGACGTGGAGCTGGCCAGCCTCGCAAATCGGCGAAAACGCCTGATTTTACGCGAGTTTCCCACAGATGATATGAGCACGGGGATAAGTGCCCTGCGGTATTGACACTTGAGGGGCGCGACTGACGGGGCGCGATCCTTGACACTTGAGGGGCAGAGTGCTGACAGATGAGGGGCGCACCTATTGACATTTGAGGGGCTGTCCACAGGCAGAAAATCCAGCATTTGCAAGGGTTTCCGCCCGTTTTTCGGCCACCGCTAACCTGTCTTTTAACCTGCTTTTAAACCAATATTTATAAACCTTGTTTTTAACCAGGGCTGCGCCCTGTGCGCGTGACCGCGCACGCCGAAGGGGGGTGCCCCCCCTTCTCGAACCCTCCCCGGTCGAGTGAGCGAGGAAGCACAGGAAAACAGCTACCTATATATTCTGCTTACACACGATGCCTGAAAAAACTTCCCTTGGGGTTATCCACTTATCCCACGGGGATATTTTTATAATTATTTTTTTTATAGTTTTTCAAGATCTTCTTTTTTAGAGCGCCTTGTAGGCCTTTATCCATGCTGGTTCTAGAGAAGGTGTTGTGACAAACTGCCCTTTCAGTGTGACAAATCACCCTCGAATGACAGTCCTGTCTGTGACAAATTGCCCTTAACCCTGTGACAAATTGCCCTCAGAAGAAGCTGTTTTTTCACAAAGTTATCCCTGCTTATTGACTCTTTTTTATTTAGTGTGACAATCTAAAAACTTGTCACACTTCACATGGATCTGTCATGGCGGAAACAGCGGTTATCAATCACAAGAAACGTAAAAATCGCCCGCGAATCGTCCTCAAACGACCTCACTGAGGCGGCATATAGTCTCTCCGGGATCAAAACGTATGCTGTATCTGTTCGTTGACCAGATCAGAAAATCTGATGGCACCCTACAGGAACATGACGGTATCTGCGGAATCCATGTTGCTAAATATGCTGAAATATTCGGATTGACCTCTGCGGAAGCCAGTAAGGATATACGGCAGGCATTGAAGAGTTTCGCGGGGAAGGAAGTGGTTTTTTATCGCCCTGAAGAGGATGCCGGCGATGAAAAAGGCTATGATCTTTTCCTTGGTTTATCAAACGTGCGCACAGTCCATCCAGAGGGCTTTACAGTGTACATATCAACCCATATCTCATTCCCTTCTTTATCGGGTTACAGAACCAGTTACGCAGTTTCGGCTTAGTGAAACAAAAGAAATCACCAATCCGTATGCCATGCGTTTATACAATCCCTGTGTCAGTATCGTAAGCCGGATGGCTCAGGCATCGTCTCTCTGAAAATCGACTGGATCATAGAGCGTTACCAGCTGCCTCAAAGTTACCAGCGTATGCCTGACTTCCGCCGCCGCTTCCTGCAGGTCTGTGTTAATGAGATCAACAGCAGAACTCCAATGCGCCTCTCATACATTGAGAAAAAGAAAGGCCGCCAGACGACTCATATCGTATTTTCCTTCCGCGATATCACTTCCATGACGACAGGATAGTCTGAGGGTTATCTGTCACAGATTTGAGGGTGGTTCGTCACATTTGTTCTGACCTACTGAGGGTAATTTGTCACAGTTTTGCTGTTTCCTTCAGCCTGCAGTTGGACTTTCTCATACTTTTTTGAACTGTAATTTTTAAGGAAGCCAAATTTGAGGGCAGTTTGTCACAGTTGATTTCCTTCTCTTTCCCTCGTCATGTGACTTGATATGGGGGTTAGTTCGTCATCATTGATGAGGGTTGATTATCACAGTTTATTACTCTGAATTGGCTATCCGCGTGTACCTATTCCTGGAGTTTTTCCCACGGTGGATATTTCTTCTTGCGCTGAGCGTAAGAGCTATCTGACAGAACAGTTCTTCTTTGCTTCCTCGCCAGTTCGCTCGCTATGCTCGGTTACACGGCTGCGGCGAGCGCTAGTGATAATAAGTGACTGAGGTATGTGCTCTTCTTATCTCCTTTTGTAGTGTTGCTCTTATTTTAAACAACTTTGCGGTTTTTTGATGACTTTGCGATTTTGTTGTTGCTTTGCAGTAAATCCCAAGATTTAATAAAAAAACGCAAAGCAATGATTAAAGGATCAATGAAACTCATGGAAACACTTAACCAGTGCATAAACGCTGGTCATGAAATGACGAAGGCTATCGCCATTGCACAGTTTAATGATGACAGCCCGGAAGCGAGGAAAATAACCCGGCGCTGGAGAATAGGTGAAGCAGCGGATTTAGTTGGGGTTTCTTCTCAGGCTATCAGAGATGCCGAGAAAGCAGGGCGACTACCGCACCCGGATATGGAAAATCAAAAACCATATTTCAACGTGTTCGTTTATACAATTAAACGAAACGAATCATATCCGTGATGTGTTGATGGCGGTTCCGGTAAACGCTAAAGATCCACCGGTGGTGGGGACATGCACTGCCCATGATAAAGGTGGCGTTTACAAAACCTCAGTTCTGTTCATCTTGCTCAGGATCTGGCTCTGAAGGGGCTACGTGTTTTGCTCGTGGAAGGTAACGACCCCCAGGGAACAGCCTCAATGTATCACGGATGGGTACCAGATCTTCCTGTTATTCATGCAGAAGACACTCTCCTGCCTTTCTATCTTGGGGAAAAGGAAGTCACTTATGCAATAAAGCCCACTTGCTGGCCGGGGCTTGACATTATTCCTTCCTGTCTGGCTTTGCACCGTATTGAAACTGAGTTAATGGGCAAATTTGATGAAGGTAAACTGCCACCAATCCACGCCTGATGCTCCGACTGGCCATTGAAACTGTTGCTCATGACTATGATGATGGTTATTGACAGCGCGCCTAACCTGGGTATCGGCAGATAATGTCGTATGTGCTGCTGATGTGCTGATTGTTCCCACGCCTGCTGAGTTGTTTTTGACTACACCTCCGCACTGCAGTTTTTCGATATGCTTCGTGATCTGCTCAGAACGTTGATCTTAAAGGGTTCGAGCCTGATGTACGTATTTTGCTTACCAAATACAGCAATAGTAATGACTATCAGTCCCCGTGGATGGAGGAGCAAATTCGGGATACCTGGGGAACCATGGTTCTAAAAAATGTTGTACGTGAAACGGATGAAGTTGGTAAAGGTAGATCCGGATGAGAACTGTTTTTGAACAGGCCATTGATCAACGCTCTTCAACTGGTGCCTGGAGAAATGCTCTTTCTATTGGGAACCTGTCTGCAATGAAATTTTCGATCGTCTGATTAAACCACGCTGGGAGATTAGATAATGAAGCGTGCGCCTGTTTATTCCAAAACATACGCTCAATACTCAACCGGTTGAAGATACTTCGTTATCGACACCAGCTGCCCGATGGTGGATTCGTTAATTGCGCGCGTAGGAGTAATGGCTCGCGGTAATGCCATTACTTTGCCTGTATGTGGTCGGGATGTGAAGTTTACTCTTGAAGTGCTCCGGGGTGATAGTGTTAGAAGACCTCTCGGGTATGGTCAGGTAATGAACGTGACCAGGAGCTGCTTACTGAGGACGCACTGGATGATCTCATCCCTTCTTTTCTACTGACTGGTCAACAGACACCGGCGTTCGGTCGAAGAGTATCTGGTGTCATAGAAATTGCCGATGGGAGTCGCCGTCGTAAAGCTGCTGCACTTACCGAAAGTGATTATCGTGTTCTGGTTGGCGAGCTGGATGATGAGCAGATGGCTGCATTATCCAGATTGGGTAACGATTATCGCCCAACAAGTGCTTATGAACGTGGTCAGCGTTATGCAAGCCGATTGCAGAATGAATTTGCTGGAAATATTTCTGCGCTGGCTGATGCGGAAAATATTTCACGTAAGATTATTACCCGCTGTATCAACACCGCCAAATTGCCTAAATCAGTTGTTGCTCTTTTTTCTCACCCCGGTGAACTATCTTCCCGGTCAGGTGATGCACTTCAAAAAGCCTTTACAGATAAAGAGGAATTACTTAAGCAGCAGGCATCTAACCTTCATGAGCAGAAAAAAGCTGGGTGATATTTGAAGCTGAAGAAGTTATCACTCTTTTAACTTCTGCTTTAAAACGTCATCTGCATCAAGAACTAGTTTAAGCTCACGACATCAGTTTGCTCCTGGAGCGACAGTATTGTATAAGGGCGATAAAATGGTGCTTAACCTGGACAGGTCCCGTGTTCCAACTGAGTGTATCAGAGAAATTTGAGCCATATTCTTAAGGAACTTGAAAAGCCAGCACCCTGATGCGACCACGTTTTAGTCTACGTTTATCTGTCTTTACTTAATGTCCTTTGTTACAGGCCAGAAAGCATAACTGGCCTGAATATTCTCTCTGGGCCCACTGTTCCACTTGTATCGTCGGTCTGATAATCAGACTGGGACCACGGTCCCGCTGGTATCGTCGGTCTGATTAGTCTGGGACCACGGTCCCACTCGTATCGTCGGTCTGATAATCAGACTGGGACCACGGTCCCACTAACGCTATCATCAGTATCGCTCTTAGTTCTGGGACCGTGGCTGCCGCTTCGTATCGTCGGTCTGATTATTAGTCTGGGACCACGGTCCCACTCGTATCGTCGGTCTGATTATTAGTCTGGAACCACGGTCCCACTCGTATCGTCGGTCTGATTATTCATCTGGACACGGTCCCACTCGTATCGTCGGTACTGATATTAGTCTGGGACCACGATCCCACTCGTGTTGTCGGTCTGATTATCGGTCTGGGACCACGGTCCACTTGTATTGTCGATCAGACTATCAGCGTGAGACTACGATTCCATCAATGCCTGTCAAGGGCAAGTATTGACATGTGACCGGCTAGCGTCAGTTTCACCTGTTTTACGTAAAAACCCGCTTCGGCGGGTTTTTATTTTGGTCATCGAGTGATTACAAAGCTTCCATGGTGCCACCTGACGTCTAAGAAACCATTATTATCATGACATTAACCTATAAAAATAGGCGTATCACGAGGCAGAATTTCAGATAAAAAAAATCCTTAGCTTTCGCTAAGGATGATTTCTGGAATTCGCGGCCGCTTCTAGAGTTATGACAACTTGACGGCTACATCATTCACTTTTTCTTCACAACCGGCACGGAACTCGCTCGGGCTGGCCCCGGTGCATTTTTTAAATACCCGCGAGAAATAGAGTTGATCGTCAAAACCAACATTGCGACCGACGGTGGCGATAGGCATCCGGGTGGTGCTCAAAAGCCAGTTCGCCTGGCTGATACGTTGGTCCTCGCGCCAGCTTAAGACGCTAATCCCTAACTGCTGGCGGGAAAAGATGTGACAGACGCGACGGCGACAAGCAAACATGCCTGTGCGACGCTGGCGATATCAAAATTGCTGTCTGCCAGGTGATCGCTGATGTACTGACAAGCCTCGCGTACCCGATTATCCATCGGTGGATACGTAAGTCGTTAATCGCTTCCATGCGCCGCAGTAACAATTGCTCAAGCAGATTTATCGCCAGCAGCTCCGAATAGCGCCCTTCCCCTTGCCCGGCGTTAATGATTTGCCCAAACAGGTCGCTGAAATGCGGCTGGTGCGCTTCATCCGGGCGAAAGAACCCCGTATTGGCAAATATTGACGGCCAGTTAAGCCATTCATGCCAGTAGGCGCGCGGACGAAAGTAAACCCACTGGTGATACCATTCGCGAGCCTCCGGATGACGACCGTAGTGATGAATCTCTCCTGGCGGGAACAGCAAAATATCACCCGGTCGGCAAACAAATTCTCGTCCCTGATTTTTCACCACCCCCTGACCGCGAATGGTGAGATTGAGAATATAACCTTTCATTCCCAGCGGTCGGTCGATAAAAAAATCGAGATAACCGTTGGCCTCAATCGGCGTTAAACCCGCCACCAGATGGGCATTAAACGAGTATCCCGGCAGCAGGGAATGATCTGCGCTTCAGCCATACTTTTCATACTCCCGCCATTCAGAA
+
.-.03+****55<98899<<:>B<;<888:J;:::77779;;<JF=<<;>IJJJJGJJHJJJJGGGIJJJJJJJBCEJJJIJJJIJGJJJFJHEGGEGHIJIH??B;::9331;?@CGEJJJJECGHIJJ>:AJBA@>3312((($$$)++,8;=****?DJEJEGJJJFADFCCA;:;:=865452/6-*)))+/-%%%$%%%(*+++'268989:1111100,+,33;<CEHDHBAFFJ????HBJJJJJ>=::HJHJJHJGF=JHDBB4.,,07@<??CJEDJJIJIHBAECJJGGHI>8444)()22)))(**'('&(*,(669=>JGJIHEF?@@@F533''(/6::=@A>DFJGGGIJ>=?A3223A?@@DD6662223200021257>?8855888;7:;=B>=50003::9999B@/,,,.::9=?:B818888-))'('&&'3*''''(323345672239==<=A@DDCCIHJHJHJIJJJGEBG:998888JHGJHGHGDFHIHEGJBABEHJIGHJIFJJGFIHG:99***+++6./..-+.40-2220>=:B31//12112>??4444<ACDCDHFJ//**++=>333-)&&43//8777876:633224641./**(),+*--)%%*1..(//;<?4445+&&+3532./12A221:::?>A?@@JGEHJJJJHJJJJB@@@AAAAFFDHDJHGJHJJIJJJJEDDCJEDABFHFJJIIFJC6---1(22573465667BCGAAABIA;99<96CCHDIHGJJJDBFGIIH;78DD?01AB;C@??DGJJHIGGFGG?:89;><;)*))+,7873101;ADJJJJHHJJIJJJJJIIJHJJHFJJHJFDFFJF8/(''('***,()))..-,)15(111>>IHIBBAAJJIJJJ::;JGDJFHFA@AA;78ABDDC6666DA@ACBBBBGGJ??>>?JFGDEDEIA???F;;>>FIFDDEDJDDEEHGIFE@B,30/..+)($$$%4334*)'&),,,*(*+,>;9952111=84DDEGAA?A<0+++-=****++,865332.-,,-0;EICDCI666.,,,11,,4?IGJJJJJJIJJJHJGE?;9))(()))())4(''*-521,,,,(0.0/.01+((<444678DGGJJIEJJGJHGGHJJIHFJJGHDHGEDDFJFEI<99;JJHDDHHJDJC<<1,,02;A<=>@HJHJGBEA<;+())(22-1)'%%%**&%%%(***,FJIJJDD<:=>HJIJJJJJJECDBABDJHJJIIJJJJJHJHGFJJJJJIGJFJGDFDJIIJJJJFCCHJJJAC@AA6...<8(&&&&388@@AHDHEGGHJFHEJDGDIJHJJEFGJCHGJJGJ:::;BB5336HGJJJJJJJIDJIEJ----HJGJHJJJEJIJEDEIAA@BHE2---6*;6554297899=:6799@;<=HDA666HFFC3332666B888)(()433*))*/<;?BDEFFFFEEFFHJJJJJJGJJJJDECDBDC=DBCBCBCCFCIHIJJEJJEGGC=8:>D?ECA@?@IIJDGJJIJHIJHJGHEIGCDHJJGJFFGHIGFFDHJJI@GJGGABABF>DGFJ;<?>?ACCDFIEDC@AAGFFF;<;CDACCBGFFGJIDEA?JFC2222FDD+++78DFJJIFA@@AJHC;:::8.264633:;7+))'$$$')('''22./..004++))),10005;=7555:?0/..;;8320--.--,**+11((+-(''%%'-((()=AAA@=?;>?AJJJIJGGIFJIHJJIJGJJIEJJEGEEEEEFDGJJGEJFEIJEH@??<954.---.**++,/ED?>>>JIDFBFHGHJHJJJJJGDJEECIJJJJJJJGGJ@BA@@<85672358<AFHJJJJJJJCBBCEFIGJ???=>:64/(%'*0;<AJFIFHJ6EBHGIHIEEGDDHGHGJFCHGJHJJJJJIFJGC@@B8668'&&&%&3EHFEGJHJJJHFDDGJJEJ/-,-:<E@@=>@@JGIJFJJJJJHGIGFJIJHJJJFGJJJJIJJHIJJFEJ@;;;832358753265678=><=???DEC@@CDDJIJJIJEEJJJFJJDJCEG=53/0/*'(((02100075556?@>?::<AGDFHJJJFJJJJHDFCGGEGJGECDEHJJHDBCDJJE?6DBC@@?CA>>9?==;:;:=FJJJJGIHJJJHFEAC...BFJJEJHEHJJFJJHIJGJJCHCBFJ>JJJ5445?A0--****+88=>@CJC999DHGIICFC)'''A?:999=HJFDDGEHFJJJDJEJJICB?DJDEGDDABA?CCJIIJJGFGDGD<;;;EJFJJGHJJJJJE==>JH?ABAFFA>620*('''%&&'&'++*//1::;JBFBEF73-,1.))*-50000HJHDEEGFE?5555;:<7..-..16338977812FIJFGE;((((756745:;:9:<>@A?BHFD@@BBBA<=<40-,,&'3/17:+&(3?GHJGFEDF4334==@CFIGJIJHJIJJJJGHEJJJIGJJJ???@CB@ABAFFHA@@AJGHA?@ADJDDCIGHGIJJIJJHJJJJJIJHGFJJJJJJEA<8?A@BBCCCJIEF4+**((((.)'''8DJHHJIJJJHJJJJJJJJJGJJJGJIJJJJJFJHGJJ><==HDG:::=GEGJJJJJJJJJJJJJJHJJJJJJJJJFCJIJJJFFG@55569;<?@AG:;;:522223@AEJJJEFJH>8678IJJEJJFGJGB;=;<JBBB;:;;JGJHJJGJJ@@GHHHJJGJGJJJJJJFHFJJGFFCGC/)'''$$%'((*.--/68:BHJCCDJJJHJGHGJJJJBAEIJJGJGJHHGJJJIJJJJGGIHJGEEAACBFFJHJJ@@A@>9991+))69??@=:::852252><<>556444658BHFFJJJFGHEIJJJFD5/+,-8895501/6,+++89412:DIJIJJJJJJJJJJDDFG@@GIIJJHJ>:989?>?@7764897682200144::C3JGIJAFF@<DAHJJJJECCCJIGFJD8;6666@BDDGJJJJJJGHHJIHJJJJGJHIJIJJJJFJHEDIJIAA=<:.--CD;J?;99<7C5555=1+++(**/1343036799;GJFJJHJHHJGJGJHIIEJCGEJGH>7((((7(()231586.6BEED4EFJ?===HJJJJJJJJJJFJJG?@;7))*+,48000/25560'%%%-++BECDDCDJIJJGJJJJJJJJFEFFJGJGFE9888GJCGGJJJJJHJJJBC8)))7)(&&'&*545993?:7795AAIF8555(((392-*((-599?BDBFFGJGFJJIJGHIHJJJJGJEEEEHJJJFJJJJGGGIGI?@@DGJGFFJFGGJJIJJFCCFBFDCFJEGGJJFDACBBIFJGHFDBBBJGJJBB..025667ECEBCEGGEDGJ<8677441/,,,./02,,,-:9;<J?>>=ABAED??>@BCGJFHHJFHEGJJFEJJFED:::54/.0/,+,/:BEFD8;:****&%%(*'((6ADFJJJGHJJJJJJJIJIJJJJHHHJJJJHHGGJJJJJJIJJIJJJJJIJJEJJIJIIIJJJJJGHDHG<::;:557E:99:+***//4BJJJGHHJJJHIJJJJJGJJJGIJJJJFJDAAAHJGF<898>J::;JIGEFFFEGCC<<ABJHGJJIJJJGJIJJJJJJIJIHHJJJEJJJJJJJFJJJJJJEGHC?<<>?45757)(($#$'4<<?=A@?7;89888339?@?>>;;:/,)(66:;=??DAAIJHFJFJFJGJJIFJJJJHIHJ@A@:::><77***+---2010/,++-3)&&&'%'(++89;;=;;;4555CCAIJJIJJIJIJGJJJJHHJJJEGJJJFDIFGHJJJJJ@=>FJJJFJGJGJGGIJJJJJHJJJJJJGEJHJJJJJJIEADGJHEIJHJIHJGJGEIGDJ===?A>;;=A75568BAC@<=DJJHJFJJJHHHIJJJJJJEEGGFEEEJIJGIA*))*,//0?@ADA@CBEHGFIFJHIIHJJJJJJJGJGJHHIGJJFJFJHH=<<<,'0''';:;<>?AADJJDHEJGJIJDCAAG@????DDJA@@@B@A@56761.--/34574CBBJFJGBCCJJJJGHJJHDJ?>>:(()?@A?@;:EJHGHGJ@?@@F<C===>EJGGIJCB00<8FB@>996667A5434*'')5977766+''&''&%%+->DJJJGJJJEDGGJJJIJFIIGJJJJJGGGJJJHAFJ:::9;:*)((*-.23JGG;;9951,,-.,44//..45651))(()*'%$$(()+'(**()*1578?@@=9:;ADCCACE=EJDDCDD8767<88>DBEIEDECEEFJFJFGGGHGJJJJC;7711133334D=@>?BBB;81,)*+***89<JGEJGJJHJJDJFJJHJE2223H3223>:76456(('(/0)((''$%%587779???>BJJGEGCHJJIJHFJFJJIJJJJJ::821579:<@<<///02/.,.1299/+)&&'??EJDE@>?ABDCJJJIJHFJFJJHIGFJJEGHJHJJJJJIIJJI;:=31B8:;<EGGJHJJHFGFDFF666DA<<<@A5545;8)())845<JFGFGHIFJJHGJJIIFHJHJG5577BFJHJIGEGGFJJJJEEJJGHHEFFC;84*'%',.>CJJD<:7879=>@@=68==@?BJJJFEDEDICBFGEE;;<=DBA@@ABA10(&%&()*+'%%&&(),&'::;:ABJGGJG>IEDBHEEJFIJG=@?EHD@:/.++.--**:JJJCEJJ@=994:AD0+HHJIJJJFGE77447AADIDBB?8CEB=87''''104(&&%%''11-/3478@@CCGGJFDJJGJHIJJFEJJDD43/::<@:8BCFD;;;;GHGJGJJJJJJJHJJJJGJJF9>EGDIEJGJJII;;;<I?>=:9=----3337;;<ADDJ@>?@A?A+++*777;:>>)8DGJJIJEJJCHFGJGJGJF=<<;>=?B;@ABB@@@FJCAAB??ADBBDIJJJJGGJGJFIJJFJJ;DHEFIGGJBABAAJFH9993333;EEA?711/0834444445677;=??;:;;>DBDGGEHJJ3333?;936<>>>?HFGJCHEJ@??:60100('')0/1++'((()&&&)(++E???@DA>@DIEEEHECFGJEC;9:9:43>>3CDCJE?>BHFEIBACDIHIHBCBDDA.//09;:10//++??ACAAA<:::J;;;;A94756@?CBBCBDCEEDIHJEA@A@2''''(IFFA???AB>=>>?>:9;8:BFFB@B>CFGJJJHICA218:GEGJJJEJGJGCEGGEJDDGEFJEFGJ3332JDBG>>>?>555>FJJGHFHJJHEJCHGJJJIJD<<<<G<=?DDDHIJJDJ333:?@3334JHHG?B@?66''::;@=>>C7FHGJJHJIJGJBBB7767B?659:AD@BJHHJFIJIJJIFCDBHFJJGGHFJJJJJIGEGHJF?:<><FC?<-;=000/112.+&(&%(+%'$$$5%=<<5555E@::0;(%%&+,5:;99<JHJJGGJIFFGDBDJGJFJFJGJJJJDJG??>30&&'+;?=@JEJJJFJJJIGJJJJJHIJFH><=95569=IJJJHFGFGDBCHHJIHD;;;<?;99987)'''(ABHFJIJJJJGJIJEGJHJFDDEJJIJGJJJJFJHJJFJJGJJGJGJIHJJJIHJJJJJIJJJJIDEHCCI?;;:<=8446<AFJJGEGIDBDEJJJJGJJIHICH4223@91,,GBE;<>HEFHB988231&%''(,,-113353001;<ABF?B@CHJJIGHHJJJIIJJJJJJJJJJJJFGHEID999:ECE76110/,*+-.1/01244CGH@@?>---,''')60((((557JDGC@GFJFGJJJJJJJJEDDJDDECFJFGGJFHGJJCC?AAA??<6'''(,+)&''+,300@CED8=CGJJGJJGJJJJ?GIJ77/./1AJEGJJIEJJJJGJHJBBDBGFC;;889932104216452467;/.664))ABDGJIDGJJJGGIJI000<654000/--.6;DBBDB==:0/03.*10/,,,-01:<==?ICAA87777=<?BHHFEHID@>5@>?3=6455&&&%%())))'''69=950@AACIJDEDFIJFFJJIJJHJJJGJJCHEGCBDGIGFE<<;;B>=?@AFCDEJJIBBHJGIIEA=7B=@@?FEHJIA??::<<C=7633:9CBAAA@A@DDA877...30/.(''').////00GFFA?;;ABEJJ==<;=89C>AG<FJIJJHJJJIEIJGJHJJIC?=?=HGJJJFIJHJGIHJJHJJJJJJJJIJJJGJJEJJHJJJJJIFGJ?IJIGJJJGJ4446=:<11106=>==;33),)++/2230001124)&%&0012252000,***8;=>GIGJEGJHJJEDCABEIEJJJJHJHJFJJJIJHGGJJFJGEBBD600((();=@EECCBBGJJGJJJJJJJJJJJIJIGGEFEDJEGJJJJJC????JJJJHJJIJHEFFJIJ>>BA@;9779HEJHE33=DDGJE822222;>B>>><>=9:,++++2766..44889BBCJFJIJJDHEHIJCACBHJJJEBEEEEJJJJJ=956/-+&%&'*+*)%$$#$%##$&%&$$&$%%&+*.)'%&))&%'*(%%,))('&))*(('&'%$$('(((($#$$$%$#$###$%$&&'%%%%%&''%$$%(),)**'%%#$#$%$$$$$$%%%&'('+%%'$%(((()(((*((%(&&(5665&&''+'***,,3=FJJJJJJJJIIJFFGEHFCCA:;;IFJJFDGIJJHE<<<=GCFEJJJJHJJJGEBABAA?FBAB@DJGEB>953366?CAABEJCBFHJIGI@>7))))*52,''''(()0024=EJJGJIIH???@DFHJJJJJGGGJ77676,,,?>/,,-/,((((/022(AAD==>AGJGGJJJJIGHHJHJJA?@@GBB@>BA>>>;7744347:;?@==>==;000/88JFJEDDDHGIJJJFGEFJHJGJJJGCEEGH?=>655586*)('))*,+//*)')7--('((49,())(((/02@AHEJHB>--002,,558<<<??AFEDCC@@)')())*(**)/14;=8999::1///E>CA@?@7322+(')''23>;<=BFJGJJFJHF>==HJEFF=><:=?@5663;;<71++('''&'&&'&+66<<??C?>=>66<JFJFGGAA;;<C=<89;;;62239789ACDIA=<6.()53441-///.+'(,-02)((()15;CGDJJFJIJJFJJJHHJEGAJJJJJHJI<<<)((''''--.((((('&101322299<?@AGFEJJJJIHFJI<*)(,'%$))BJJJJIABADDGGJJJGJJJJJHJHHGJJIJJJHJJJIJFJHJIFJIFJ@CHDD990)',7??ADIC9757;BHHFDFJIJIJJIJJJJGIIJJDCAB>??::<4DGFJEHF6:8463/0DCGFBAC6560++**..0<JGGGJJA?@?DHFJBGJGHCAB5****@@?BABCDFEHFJ;;;<JCJHJFGJE@?@@8775305..//../7:FA>/*.///BDJJJIJJFHJFE?@@FGGB@>?7444;<:87<=9:C:67DGJIG3335==32//6550.6ADGEB9999IHFFHJJJJIGFCIGF445FHFJJHJJEJHFJJDJHJJGIJJJJFECBJ==<6CBC;;844A<?@@JGJJJJJFJIJJJGJCDDFJJJJGJGA9FCDE=::0.--..&(./09---32++,,<775665788@A>?999;441+**(0,<>=>@:;:5?ACCGIJJEJFJH===>21215358BFHDIIGDJJJJJJJJJEJJJIJGJJFJJFAA?<>@AB;-,,,;:58@B<<:55668DEJ<99..-.:<;:@D?JFJIJJJJJGGJHHJJHIJIJJJJJIJHJHFFIIJJDIIJJIJDEBF((((;;2567DCCBCFGJGFFGIEAB@66788:<43:;DGJIEEFJBDFJHFJJHIDJJIGGHJJJJHHGEJJJJGJJJGHJIIIJGJJJFGFFHJIJJJJJJHF<;;;::421>@@AFJ@>DCJEBJG@HIJJJIJJJJGHJIJIJGGJJJJJJIHEEJJJJJIJJJJJJJJHJJJJGJJJJJDJJJJFJHBBB?A@?CJJJJJJJJJF>=AA<,++,0*+/02133228?---3555><9,+(''+'&$$$$.-&FGJJIIIJEGJJJED=:;EIJJJJGJJJJJFJBB@<<>>;979;:77::534?EDEGJFHEJJJJJB@/:/0>)))*/+((-ACEHAA11?B==<++)'&'-./335>JGGJJJIHJJGFGJEBA0/..-)&((,-.*:=IEBBEFJ??>?JF<<;<;D@B;9::<:C73333434012IJFHFJG?888A@HIJIJJJJJJJIJJGEFJGHIJJHHJFBCEF@?@@FDEDGFFFHGJGJGJJFEJEHDFJJJJJJJIHJJIE@=('&'))170110132531)&%%',).;DIFEEECECFIJGJJIIJJEEGJJEGHJJ?><;>>JDFAAAFHBEJJIHJJ99;JHGEFEGJJGJJJJIJFJJHJJJE><<<FGJDJG9EECGCCJDGEGIGIJJGJI::88;>899JJHEFHGEB721@>13)''')4>ADFJJJJJJGJDA@?ADJJIJEE<<;=BCD@('(*//.23////*)''.,-,)**'*++,4?EDFFHADCD===9995555CEEFGGJJHJFEG0...2?>?DJFDEA4444BD((('(&&%%$$)********'%$$$%&%'))))--.(,,)('''%$$%#$$$''44999BCBFDFFDGGFIDC96667;=>JGJGJIJJJFJCCC>>?=ADABAGHFGJHJJJ:98110038;CEJJIHJIJJJJHJJFHGHJE@@?@@A<;;;EJBCA(((&&&'')&&'(.--/,32-.558---.444*(&'(*%%/0188:FGHJJJIJ?>?=D@5550000?856;5447<<8785540024557:EED@B;;:55(((*&%$$%%'6668>=;;>@ADD>=33JJEDDCCBBJHJJGE>@@-,,,0/.1679::FGIHHFIHJJGGGGJJJJJJB?<58433247680/01@B@BDJEGGBA?@@CIJGIJGHHFFJEDHJEAC;@;5.+++007>>AD9888=EHAAAAJIJGIJ?;7,DFJJGJJFJFJJGJJHEHJJGJJJIJJIJJJJFJJJJFJJJJJIJJJGJEJJIJIJJJJHHJJGI?@=<>@@GAAA?>A+*(**,0<JFEHGGJJHJHIJJJJEDDBHJDEGF8787F?::GJFJJD?>4445554(&&%&'0246:656*))*659DBDFIJHJJEFGCCGIGJJGJJHDBEGFEDHGJGFJIGJEJJI=<?3222CGBADAEC10//112458?DDDGIJJFFFH:998@EJJC@AEA111111299:EBCBBBEGDAB??@BEJHHEJIHJJJF9999''''56685222+)'&''+,+'&(),)/112;=<IJHJGGIDHFIJIJJJCDBBE@=??@<=@GDBDJ?@HEJEGCDJJJHJ43,))'*>ABADA>@<=JIJJJJJJJJGJEHGJ0000=86789898++>@E>>>?GGJGGJJIJI>211<=93665:5556A@DEGDA?=<<<<<<;>98843221228;53456@EHGJJFIJEGGIJJFFD<:74(&%%''&&&&/BCGJJHJJHJGIHFJIJJCD654'&&(0361233999@AB@=>><ABADCFJJJJHF@>7.--....0><@D8<HDGF9FJHEJJJHJFJJJFHHJ=;<7677JG??@IGGFJJJJGDA;75410049GCFI=88796654.--03..++267BECJHHJ??>A>==999:=AJJJJJJIGIIIGE?>>?AJHJJHFHECEABFAB<;;DJIGHIJJFJ>>>>JJJJJ>=>=BFBCFBC>=89;<?IHJIJJGHCEFH8776>>>BA?<;82**-/1238681,-,,-68?@??=?HJCCFJIGJF====JICB<9;2222B?=67-,0//0)*GJHHHCJJGJHJJGFJJGGJJIDJEIJGB@?>>DIBDJGCJ@>33JCJHEHJJJJ<:::?211023EB?:9:JJFJJHJJIJJHGIGJHH?@??BCBCEA>?GFFDA?75441114///<A??00038766;<BB9788444332-30)'''%'()/9=?B?@@@@>7673/..05=5555@<A?----'&&%
@Glass_T7V_9_D3_12_6_16
GCTTAGATAGCGACGTTAAGCCACTTCGCTAACGGTTTTCTGATTGGTTCGGCGTTGATGGCCCATGACGATTTGCACGCCGCCGTGCGCCGGGTGTTGCTGGGTGAGAATAAAGTATGTGGCCTGACGCGTGGGCAAGATGCTAAAGCAGCTTATGACGCGGGCGCGATTTACGGTGGGTTGATTTTTGTTGCGACATCACCGCGTTGCGTCAACGTTGAACAGGCGCAGGAAGTGATGGCTGCGGCCGCCGTTGATGTGGCGTGTTCCGCAATCACGATATTGCCGATGTGGTGGACAAAGCTAAGGTGTTATCGCTGGCGGCAGTGCAACTGCATGGTAATGAAGAACAGCTGTATATCGATACGCTGCGTGAAGCTCTGCCAGCACATGTTGCCATCTGGAAAGCATTAAGCGTCGGTGAAACCCTGCCCGCCCGCGAGTTTCAGCACGTTGATAAATATGTTTTAGACAACGGCCAGGGTGGAAGCGGGCAACGTTTTGACTGGTCACTATTCAAATGGTCAATCGCTTGATAACGTTCTGCTGGCGGGGGGCTTAGGCGCAGATAACTGCGTGGAAGCGGCACAAACCGGCTGCGCCGGACTTGATTTTAATTCTGCTGTAGAGTCGCAACCGGGCATCAAAGACGCACGTCTTTTGGCCTCGGTTTTCCAGACGCTGCGCATATTAATAACTCGGTACCAAAGACGAACAATAAGACGCTGAAAAGCGTCTTTTTTCGTTTTGGTCCTTTGAAGTTTAGGGGATAGTCCAATTATTGAAGGCCTCCCTAACGGGGGGCCTTTTTTGTTTCTGGTCTCCCTACTGGTCGCAGCCGCTGCAGTCCGGCAAAAAAGGGCAAGGTGTCACCACCCTGCCCTTTTTCTTTAAAACCGAAAAGATTACTTCGCGTTATGCAGGCTTCCTCGCTCACTGACTCGCTGCGCTCGGTCGTTCGGCTGCGGCGAGCGGTATCACTCACTCAAAGGGTCTTACACCCCGCCCTGCCACTCATCGCAGTACTGTTGTAATTCATTAAGCATTCTGCCGACATGGAAGCCATCACAAACGGCATGATGAACCTGAATCGCCAGCGGCATCAGCACCTTGTCGCCTTGCGTATAATATTTGCCCATGGTGAAAACGGGGGCGAAGAAGTATTCCCATATTGGCCACGTTTAAATCAAAACTGGTGAAACTCACCCAGGGATTGGCTTAGACGAAAAACATATTCTCAATAAACCCTTTAGGGAAATAGGCCAGGTTTTCACCGTAACACGCCACATCTTGCGAATATATGTGTAGAAACTGCCGGAAATCGTCGTGGTATTCACCAGAGCGATGAAAACGTTTCAGTTTGCTCATGGAAAACGGTGTAACAAGGGTGAACACTATCCCATATCACCAGCTCACCGTCTTTCATTGCCATACGAAATTCCGGATGAGCATTCATCAGGCGGGCAAGAATGTGAATAAAGGCCGGATAAAACTTGTGCTTATTTTTCTTTACGGTCTTTAAAAAGGCCGTAATATCCAGCTGAACGGTCTGGTTATAGGTACATTGAGCAACTGACTGAAATGCCTCAAAATGTTCTTTACGATGCCATTGGGATATATCAACGGTGGTATATCCAGGTGAGTTTTCTCCATTTTAGCTTCCTTAGCTCCTGAAAATCTCGATAACCAAAAAAATACGCCCGGTAGTGATCTTATTTCATTATGGTGAAACTCAACCTCTTACGTGCCGATCAACGTCTCATTTTCGCCAAAAGTTGGCCCAGGGCTTCCCGGTATCAACAGGAACGCCGGATTTATTTATTCTGCGAAGTGATCTCCGTCACAGGTATTTATTCGCGATAAGCTCATGGAGCGGCGTAACCGTCGCACAGGAAGGACAGAAAGCGCGGATCTGGGAAGTGACGGACAAAACGGTCAGAACATGAACTTGGGGAGGCGGTTGCCGCCGCTGCTGCTGACGGTGACGTTCTGCTTCCGGTCACACCGCATACGTTCCGCCATTCCTATGCGATGCACATGCTGTATGCCGGTATACCGCTGAAAGTTCTGCAAAGCCTGATGGGACATCATCCATTCAGTTTTTCAACGGAAGTCTACACGAAGGTTTTTGCGCTGGATGTGGCTGCCCGGCACCGGGTGCAGTTTGCGATGCCGGAGTCTGATGCGGTTGCGATGCTGAAACAATTATCCTGAGAATAAATGCCTTGGCCTTTATATGGAAATGTGGAACTGAGTGGATATGCTGTTTTTGTCTGTTAAACAGAGAAGCTGGCTGTTATCCACTGAGAAGCGAACGAAACAGTCGGGAAAATCTCCCATTATCGTAGAAGAGATCCGCATTATTAATCTCAGGAGCCTGTGTAGCGTTTATAGGAAGTAGTGTTCTGTCATGATGCCTGCAAGCGGTAACGAAAACGATTTAATATGCCTTCAGGAACAATAGAAATCTTGGTGCAGTAGTTGAAGTGGAGCGGATTATGTCAGCAATGGACAGAACAACCTAATGAACACAGAACCATGATGTGGTCTGTCCTTTTACAGCCAGTAGTGCTGGCCGCAGTCGAGCGACAGGGCGAAGCCCTCGGCTGGTACCTGCGCCGCTGGGCTGGCGGCCGTCTATGGCCCTGCAAACGCGCCAGAAACGCCGTCGAAGCCGTGTGCGAGACGCCGCGGGCCCGGCCGCCGGCGTTGTGGATACCTCGCGGAAAACTTGGCCCTCACTGACAGATGAGGGGCGGACGTTGACACTTGAGGGGCCGACTCACCGGCGCGGCGTTGACAGATGAGGGGCAGGCTCGATTTCAGGCCGGCGACGTGGGGGCTGACTAGCGCGAATCGGGCAAAACACTGATTTTACGCGAGTTTCCCACAGATGATGTGGGCGGGCCGCGGGGATAAGTGCCTTGGGTCTTGACACTTGAGGGGCGCGACTACTGACAGATGAGCACGATAACTAACATTGAGGGGCAGAGTGCTGACAGATGACGCCTTTGACATTTGAGGGGCTGTCCACAGGCAGAAAAATCCAGCATTAACTACGCACCCATTTCGGCCACCGCTAACCTGTCTTTTAACCTGCTTTTAAACCAATATTTATAAACCTTGTTTTTAACCAGGGCTGCGCCCTGTGCCGCCCGTGACCGCGCACGCCGAAGGGGGGTGCCCCCCTTCTCGAACCCTCCCGGTCGAGTGAGCAAACGCCGGGAACAGCACTTATATATTCTGCTTACACACGATACCTGCCTTGGGGTTATCCCTTATCCACGGGGATATTTTTATAATTCTTTTTTTATAGTTTTTAGATCTTTTAGAGCGCCTTGTAGGCCTTTATCCAGTGCTGGTTCTAGAGAAGGTGTTGTGACAAACTGCCCTTTCAGTGTGACAAATCACCCTCAAATGACAGTCCTGTCTGTAACAGAGTCCCCTAACCCTGTGACAAATTGCCCTCGAAGAAGCTGTTTTTTCACAAAGTTATCCCTGTTATTGACTCTTTTTTATTTAGTGTGACAATCTAAAAACTTCTCACACTTCACATGAATATGTCATGGCGGAAACAGCGGTTATCAATCACAAGAAACGTAAAAATAGCCCGCGAATCGTCCAGTCAAACGACCTCACTGAGGCGGCATATAGTCTCTCCCGGGATCAAAACGTTGTCTGTATATCTTCGTTGACCAGAATCAGAAAATCTGATCACCTACAGGAACATGACGGTATCTGCGAGATCCATGTTGCTAAATATGCTGAAATATTCGGATTGACCTCTGCGGAAGCCAGTAAGGATATACGGCAGGCATTGAAGAGTTTCGCGGGGAAGGAAGTATGGTTTTTTATCGCCCTGAAGAGGATGCCGGCGATGAAAAAGGCTATGAATCTTTTCCTTGGTTTATCAAACGTGCGCACAGTCCATCCAGAGGGCTTTACAGTGTACATATCAACCCATATCTCATTCCCTTCTTTATCGGGTTACCTCCAACAGGTTGCGCAGATTTTCGGCTTAGTGAAACAAAAGAAATCACCAATCCGTATGCCATGCGTTTATACGAATCCCTGTGTCAGTATCGTAAGCCGGATGGCTCAGGCATCGTCTCTCTGAAAATCGACTGGATCATAGAGCGTTACCAGCTGCCTCAAAGTTACCAGCGTCCTGCCTGACTTCCGCCGCCGCTTCCTGCAGGTCTGTGTTAATGAGATCAACAGCAGAACTCCAATGCGCCTCTCATACATTGAGAAAAAGAAAGGCCGCCAGACGACTCATATCGTATTTTCCTTCCGCGATATCGCTTCCATGACGACAGGATAGTCTGAGGGTTATCTGTTACAGATTTGAGGGTGGTTCGTCACATTTGTTCTGACCTACTGAGGGTAATTTGTCACAGTTTTGCTGTTTCCTTCAGCCTGCATGGATTTTCTCATACTTTTTGAACTGTAATTTTTAAGGAAGCCAAATTTGAGGGCAGTTTGTCACAGTTGATTTCCTTCTCTTTCCCTTCATAATGTCACTTGATATCGGGGGTTAGTTCGTCATCATTGATCGAGTTGAGTATCACAGTTTATTACTCTGAATTGGCTATCCGCGTGTACCTCTACCTGGAGTTTTTCCCACGGTGGATATTTCTTCTTGCGCTGAGCGTAAGAGCTATCTGACAGAACAGTTCCTTCTCTCTTCTTTTCCTCGCCAGTTCGCTCGCTATGCTCGGTTACACGGCTGCGGCGAGCGCTAGTGATAATAAGTGACTGAGGTATGTGCTCTTCTTATCTCCTTTTGTAGTGTTGCTCTTATTTTAAACAACTTTGCGGTTTTTTGATGACTTTGCGATTTTGTTGTTGCTTTGCAGTAAATTGCAAGATTTAATAAAAAAACGCAAAGCAATGATTAAAGGATGTTCAGAATGAAACTCATGGAAACACTTAACCAGTGCATAAACGCTGGTCATGAAATGACGAAGGCTATCGCCATTGCACAGTTTAATGATGACAGCCCGGAAGCGCAAATAACCCGGCGCTGGAGAATAGGTGAAGCGGCGACGTCCGTTGGGGTTTCTTCTCAGGCTATCAGAGATGCCGAGAAAGCGGGCGACTACCGCACCCGGATATGGAAATTCGAGGACGGGTTGAGCAACGTGTTGGTTATACAATTGAACAAATTAATCATATCGCGTGATGTGTTTGGTACGCGATTGCGACGTGCTGAAGACGTATTTCCACCGGTGATCGGGGTTGCTGCCATAAAGGTGGCGTTTTACAAAACCTCGTTTCTGTTCATCTTGCTCAGGATCTGGCTCTGAAGGGGCTACGTGTTTTGCTCGTGGAAGGTAACGACCCAGGAACAGCCTCAATGTATCACGATGGGTACCAGATCTTGATCTCGTGCAGAAGACACTCTCCTGCCTTTCTATCTTGGGGAAGGGAAAGGACGATGTCACTTATGCAATAAAGCCCACTTGCTGGCCAGGGGCTTGACATTATTCCTTCCTGTCTGGCTCTGCACCGTATTGAAACTGAGTTAATGGGCAAATTTGATGAAGGTAAACTGCCCACCGATCCACACCTGATGCTCCGACTGGCCATTGAAAGTATCATGACTATGATGTCATAGTTATTGACAGCGCGCCTAACCTGGGTATCGGCACGATTAATGTCGTATGTGCTGCTGCTGATGTGTGTTGATTGTTACCACGCCTGCTGAGTTGTTTGACTACACCTCCGCACTGCCAGATTTTCGATATGCTTCGTCATCTGCTCAAGAACGTTGATCTTTAAAGGGTTCGAGCCTGATGTACGTATTTTGCTTTTACCAAATACAGCAATAGTAATGGCTCTCAGTCCCCGTGGATGGAGGAGCAAATTCGGGATGCCTGGGGAAGCATGGTTCTAAAAAATGTTGTACGTGAAACGGATGAAGTTGGTAAAGGTCAGATCCGGATCAACTGTTTTTGAACAGGCCATTGATCAACGCTCTTCAACTGGTGCCTGGAGAAATGCTCTTTCTATTTGGGAACCTGTCTGCAATGAAATTTTCGATCGTCTGATTAAACCACGCTGGGAGATTAGATAATGAAGCGTGCGCCTGTTATTCCAAAACATACGCTCAATACTCAACCGGTTGAAGATACTTCGTTATCGACACCAGCTGCCCGATGGTGGATTCGTTAATTGCGCGCGTAGGAGTAATGGCTCGCGGTAATGCCATTACTTTGCCTGTATGTGGTCGGGATGTGAAGTTTACTCTTGAAGTGCTCCGGGGTGATAGTGTTGAGAAGACCTCTCGGGTATGGTCAGGTAATGAACGTGACCAGGAGCTGCTTACTGAGGACGCACTGGATGATCTCATCCCTTCTTTTCTACTGACTGGTCAACAGACACCGGCGTTCGGTCGAAGATTATCGTCATCAAGTACAATGGAGGATCGCCGTCGTAAAGCTGCTGGCTTACCGAAAGTGATTATCGTGTTCTGGTAGCGAGCTGGATGATGAGCAGATGGCTGCATTATCCAGATTGGGTAACGATTATCGCCCAACAAGTGCTTATGAACGTGGTCAGCGTTATGCAAGCCGATTGCAGAATGAATTTGCTGGAAATATTTCTGCGCTGGCTGATGCGGAAAATATTCACGTAAGATTATTACCCGCTGTATCAACACCGCCAAATTGCCTAAATCAGTTGTTGCTCTTTTTCTCACCCCGGTGAACTATACCAGGTCAGGTGATGCACTTCAAAAAGCCTTTACAGATAAAGAGGAATTACTTAAGCAGCAGGCATCTAACCTTCATGAGCAGAAAAAAGCTGGGGTGATATTTGAAGCTGAAGAAGTTCCTCACTCTTTAACTTCTGTGCTTAAAACGTCATCTGCATCAAGAACTAGTTAACTTACAGACATCATTTTGCTCCTGGAGCGACAGTATTGTATAAGGGCAATAAAATGGTGCTTAACCTGGACAGAGTACAGTGTTCCAACTGAGTGTATAGAGAAAATTGAGGCCATTCTTAAGGAACTTGAAAAGCCAGCACCCTGATGCGACCACGTTTTAGTCTACGTTTATCTGTCTTTACTTAATGTCCTTTGTTACAGGCCAGAAGCATAACTGGCCTGAATGCTCTCTGGGCCCACTGTTCCACTTGTATCGTCGGTCTGATAATCAGACTGGGACCACGGTCCCACTCGTATCGTCGGTCTGATTATTAGTCTGGGACCACGGTCCCACTCGTATCGTCGGTCTGATAATCCAACTGGGACCACGGTCCCACTCGTATCGTCGGTACTGAGTTATTAGTCTGGGACCATGGTCCCACTGGTTGTCGTCGGTCTGATTATTAGATTCTGGGGCCACACGGTCCCACTCGTATCGTCGGTCTGATTATTAGTCTGGAACCACGGTCCCACTCGTATCGTCGGTCTGATTATTAGTCTGGGACCACGGTCCCACTGGTATCGTCGGTCTGATTATTAGTCTGGGACCACGATCCCACTCGTGTTGTCGGTCTGATTATCGGTCTGGGACCACGGTCCCACTTGTATTGTCGATCAGACTATCAGCGTGAGACTACGATTCCATCAATGCCTGTCAAGGGCAAGTATTGACATGTGACCGGCTAGCGTCAGTTTCACCTGTTTTACATAAAAACCCGCTTCGGCGGGTTTTTACTTTGGTCATCGAGTGATTACAAAGCTTCCATGGTGCCACCTGACGTCTAAGAAACCATTATTATCATGACATTAACCTATAAAAATAGGCGTATCACGAGGCAGAATTTCAGATAAAAAAAATCCTTAGCTTTCGCTAAGGATCATTATAAATCGCGGCCGCTTCTAGAGTTATGACAACTCGACGGCTACATCATTCACTTTTTCTTCACAACCGGCACGGAACTCACTCGGGCTGGCCCAGGTGCATTTTTTAAATACCCGCGAGAAATAGAGTTGAATAGTCAAAACCAACATTGCGACCGACGGTGGCGATAGGCATCCGGGTGGTGCTCAAAAGCAGCTTCGCCTGGCTGATACGTTGGTCCTCGCGCCAGCTTAAGACGCTAATCCCTAACTGCTGGCGGAAAAGATGTAGCAGACGCGACGACGGCGACAAGCAAACATGCTGTGCGACGCTGGCGATATCAAAATTGCTGTCTGCCAGGTGATCGCTGATGTACTGACAAGCCTCGCGTACCCGATTATCCATCGGTGGATGACAACTCGTTAATCGCTTCCATGCGCCGCAGTAACAATTGCTCAAGCAGATTTATCGCCAGCAGCCTGGATCGCGCCCTTCCCCTTGCCCGGCGTTAATGATTTGCCCAAACAGGTCGCTGAAATGCGGCTGGTGCGCTTCATCCGGGCGAAAGAACCCCGTATTGGCAAATATTGACGGCCAGTTAAGCCATTCATGCCAGTAGGCGCGCGGACGAAAGTAAACCCACTGGTGATACCATTCGCGAGCCTCCGGATGACGACCGTAGTGATGAATCTACTCCTCGGCGGACGCGAATAAGCCGGTCGGCAAACAAATTCTCGTCCCTGATTTTTCACCACCCTAACAGCGAATGGTGAGATTCGAATATTAACCTTTCATTCCCAGCGGTCGGTCGATAAAAAAATCGAGATAACCGTTGGCCTCAATGCATTTAAACCCGCCACCAGATGGGCATTAAACAGTATCCCGGCAGCAGGGAATAATTTTGCGCTTCAGCCATACTTTTCATCTCCGCCAATTCAAGGAAACCAATTGTCCATATTGCATCAGACATTGCCGTCACTGCGTCTTTTACTGGCTCTTCTCGCTTCCTCAAACCGGTAACCCCGCTTATTAAAAGCATTCTGTAACAAAGCGGGACCAAAGCCATGACAAAAACGCGTAACAAAAGTGTCTATAACTGGCAGAAAACCCCACATTGATTATTTGCACGGCGTCACACTTTGCTATGCCATAGCATTTCTATCCATACAACCGGTACCTTACCTGACGCTTTTTATCGCAACTCTCTACTGTTTCTCCATACCCGTTTTTTTGGGCTAGCTACTAGAGAACTTTTCGGATCAAGCTATGAAGGACGCAAAGAGGGAACTAAACACTTTACTAAGAAAGAGGAGAAATACTTCGAGATATAGGGTCAAAGTAGCGATGAAGCCAACGCTCCCCGTTGCAGGGCAGTTTGCGCTTCCCCTGAGTGCCACCTTTGGCTTAGGGGATCGCGTACGCAAGAAATCTGGTGCCGCTTGGCAGGGTCAAGTCGTCGGTTGGTATTGCACAAAACTCACTCCTGAAGGCTATGCGGTCGAGTCCGAATCCCACCCAGGCTCAGTGCAAATTTATCCTGTGGCTGCACTTGAACGTGTGGCCTAATAACTCGGTACCAAATTCCAGAAAGAGCCTGCGAAAGGGGGGCCTTTTTGGTTTCAGGTCCGCATCCACCTGTGCGGACCTGGGTACCACAAATTCCAGAAAAGAGACGCTTTCGAGCGTCTTTTTCGTTTTGGTCCATCGAGTAGCACTTAGTTCCTCGTTTTCTCTCGTTGGAAGAAGAAGAAACGAGAAACTAAATACTAGAGTCACACAGGACTACTCAATGATGCAAACCGTTTTAGCGAAAATCGTCGCAGACAAGGCGATTTGGGTAGAAGCCCGCAAACAGCAGCAACCGCTGGCCAGTTTTGGGACTGAGGTTCAGACCGAGCACGCGACATTTTTATGATGCGCTACGGGTGCGCGCACGGCGTTTATTCTGGAGTGCAAGAAAGCGTCGCCGTCAGAAGGCGTGATCCGTGATGATTTCGATCCAGCACGCATTGCCGCCATTTATAAACATTACGCTTCGGCAATTTCGATATAACTCATCGAGAAATATTTTCAGGGGAGCTTTAATTTCCTCCCCATCGTCAGCCAAATCGCCCCGCAGCCGATTTTATGTAAAGACTTCATTATCGACCCTTACCAGATCTATCTGGCGCGCTATTACCAGGCCGATGCCTGCTTATTAATGCTTTCAGTACTGGATGACGACCAATATCGCCAGCTTGCCGCCGTCACTCCACAGTCTGGAGATGGGGGTGCTGACCGAAGTCAGTAATCAAGAGGAACAGGAGCGCCATTGCTTTGGGAGCAAAGGTCGTTGGCATCAACAACCGCGATCTGCGTGATTTGTTGATTACCGATACTTCAACCGTACCCGCGAGCTTGCGCCGAAACTGGGGCACAACGTGACGGTAATCAGCGAATCCGGCAATGA
+
''+,*%$$%#$%'))+//18<ADHJJDEGGJHHJGIJJJJJCDBBAAGHGGDFJJGJJJJJEJIGJJJJJJJJIJGJJJJJIJ2111;GD644<JJBCBCJ@EGJHFFJIIJJJJFJJJHJJJJHHJGCBCDCBBIJJIJJJIIJJJJEJJJJICE@@BJJ==55:5'%&&105EGJJJHJJFIEJHJJJJJJJHJJFJJJJJHJJJGJJHFHGIJJHIHJJJHJJJIJ55FEJJHJJJGEFGGB---+&&&&,-)()&&()6690//.3-5+++&&&&'(01213==>?GJJIJEHEBD@=8@HDEJJJJJHHJJJJHJJJJJJFIFIFJHFJJJJJFFFCFDBJ8EGFJGJEJIEFJHGHJIHJGIJJJJJJJHJGJDBA@B*&&'((()2.1,<<;<====HJJFJ@?@@HGJIJIFCBFJGJB?<<<?@<6ABJJHBCDEJJDDEFIJ>CC===ABDCDB<:92.%$%''48@IJIJJGJJHA67AB@???6554668A999:5556FDF655*$%'1-,,,---3+**)%$&&'(&%&(/9;BBGHJIIHFEC@>-)))<ABB@?==>>FEFJHIJJJJJDJHJJJGJJHIEHHH@@@;IAC@>8754?BBDGHGFJJJHE@>?FGC>??AD?@@@HHEFGHJJJFGJJHIJIGJJJFBDGJE+++,D?>B?@JIJJGFF-=4633333AHHGIC>>=;<<4744=987;@EEJJJJIJJJIJGFJJJJJGJFGHFHF@:;;BHEEEHJJJGBEEJGJGGGAFJHJIIJIFCBA@333/222>?BFEDGEHGF@??CDCABAFEBA:.,98.;<=CCJHJED=;<((('''&AEEDDD@@<;667AFEBCJJHAB763***.00443340;<10<<B/9<<>B<;<85GIJJIFGEJJJJEJIJEJEJJGJJJJJFJJHJJJIJDJJHFFIJHIJIJJHHIJHGJIFBEB74233555:::?@C@@??>=><?3200()2226:;CJHFB@@?H***+>97771<>A>:;;??6444;:;=>@@?<;65163..)((**+**(+239:?B@BBCBEIDECIDGIIJJJJIGJJJJJGEJGJJJGHGJEDIJIJJIJFIIJGG7768B7<8.--.2,,*+++*--'''(''***<<>BBCBFHB>>ACCC=964.,*((%%$&()112AAJIHFEDC>0)'''(@AAC?::;;FJFIJJG88867::<=>C;;::+)))019;<FHH@J6666ABAFBBGGEA@=2?;<>CF??=/,,,....21110588:?FJJGGHHGJJJJGFICJJIFHJJJJIJIJJJEFGDCCCD@@@FJJJJJJJJJGFDCG774'*/744:999@BGGJJJJHIGJJJJJFJJGJJJJJJGGHJJJJJHJJJJGIGEJDJ9878;88A:FJJJAC=:7446AFIHJIJJJJJJGFJJHJJIFGEIBI=;:=@B3333@?<88:<@AAJEJJFHJJJJJHGHEFJJGGJGFD<ECGHJIJJHGGEBBDBGGGJFHJ<96)AIJJFHJHJFJJJGHFHA@??>0/.,*+.9=?EJHGJJGJJJJIJFBDID<;;<<<<<EHHIJJJJJJJJJCJGCHFGIJJEJJIHHJJJGHJIIJIFGGGJJJJHFGIJJJGJGJFJJJ8842+**&('&&')&'(-/4;?BJ;788:E=?D+GJJFJJJJJJGFIJ=<<<?<:1)**?@<<<=;66<<=?<433124341((-,.../+-&&''660/,'%&%'''())+--4<:4455>=?BD@A<;=5BC@==?>CAJGJJ198:F??>?@JH;;:8D?ED/(((,-*)'&&&&&,/<?ECB@@;87****.:<=@(('%%%&)))8=@AJIIJGDACE@@@?@C>;67:4446:;;>;77:>@ADF???@CBFFHJCG?653)))*,9312'%%(&'&'0>IC@==?87697'''*--*++*%##$%&&)**0+,<JC>=;5534.))(,68?BD:99:GE@B-,+'$##%%&&(&%%%('780..+,,'''&)&&&&%%(/68<<<EGDBIJDIIJEHJJJJJJIDADEEGGJJFHJFJEJJJGGJJJFH??EJIGIJJJJIJJJHIG;90+**,.*))*673*(64778<=EJJCDDDCBC@ADJJIJJJJJIJJIJJJGJJJJJJEDJEGIFGG;:;>JJFJIJJIJJIJJJHJIFDGIGGJJGJJJJJJJJIGJFJHA?@JGHEJJGJIJJGJIHJGHJJHHJJFGEFFGDGJHJFJGJJJJJGJJ85858;;<@?ACGEGHEJHJEFFJJIJJJIJJJJJIJJJJFJJF=::C@5501:<@@><=>?>76223/..//4110))))589;;1100;5:97:.--,+*(()--.0>=>FFJJEGFGGBB;:;<DCCCDJHJJJJJJJHJIJA>>=C@?==>876+,-/56>::::DEDEEHJIFCDDB==0002?>:449:/((/669?D@9889JJIJIJ66667:984)**-4.-+)(+++,:>@@><><32135//(&&&-,-<;<1../4244;:;<GA@@AJJD?@+)));>DJJHFIJDCDFCBGGFCA6//0***/'(''''*.8&&&(+-,,,++**,6688<>@B==<>A@>>,,,+2<98('%$''&&+08>@FGJJFHIGHJJEJEFHGGDHGEJEJ>>JJHJGGFABBCFECFECJIEFJIJFA;;DAJ>30--***+1,,*(-/*++3@BB999>><5633568667999>>CC@?5541126>==;?AAGH---1*++DEFJJJHJEIEBEH5444@@AD???43300+,551FCGJFGFEGEEFG./(+(%%(/;<?==<:.--.20,''(*35686543541-*)))(%$$#$%&*+./02100-3336500/.037?EDBCBCEBBABADI@F3489?::55(('',,,-.)(()*?;6('''59813+**)'&%$-4--+***+4:HJCDCCEJ@?@@EC+++-.)'&%&&'(%$$$###%&')++-.003210/../011&%%&&%$$$%$%&$)9===><JFGJJJHGIHGHFFGFFJJDJBCCE>:75-&&%###$##&'+*,,,0098?=DEFJHDDCBDFDHED553322IIHJJHHJJJJJJJJIHJIHJJJJJHJIEEICEJCEJED@*)))DAIHEGCDEDCC87+''(()2CDJHJHJFFJDBC@=>EGHIHE@??;>;CBB-(+9;@ABCDC??=8@?0-+,/)(()%$$%%&&$%*:D@BABEDDCDFJEGHGGJJJJICB==45115)(()'#$&224:IJA==?<210,0363;88EJJHJGJJJG?<0.,/(('')*/6))221.<:<7/..,)*+*+>BDDECCEGDE=@748?A4/777.('(,--/33332258CJJGJIFJJHJJJFDJFDDD@8<<?9BBDJDJJFEJGJIFJB@D=<;<H<87211299551//.%%%)&%%''&'+,--BDEFFCCAEDEDCIDC@58/*))/789899:B??DCDCFIGGJHGFF>;37*)));==?BDGFBJFJICEDF,,,,-**))++.333<@A>>5**(,.-+/+(&'()////000/+((45E@BA@HEGEBBCDDHGC@?@ACEF@=?DJD@?>>@FBC5004.,;2223=<<<B9FGJIGJJJFGDEDDJJFJJCDCEDFGJIEDCBDA?<8B;:9997.-.3-,,'$#$(+035786672+++,<<8/...01=>?;98833113-'%&($$$%=5DA>?:;>863,+)(((+)((++:7>22226ABCGFCJCJHIFJJJJDJDBDEEJEDJGFAAEBGFFJFJJJFJEFEHJEGDCA1001=<?:9979911.+*++(((48IJJBD07003(((1132255<?<=>>JCCCJJFJGIHJB>A@>>>>::<JEJGFEJA<998:CGJJGB9F7FDHJJJJJJJJGFHB@=<>:8446:BAA=;:78@;;;HGGGEFDECA<<(''9;=AJIJGJEF>>?=BGJFJCCFHBF521007('&$$&(()***(142/<87544('((0/12254/01/344;@A@>AABJJJJHJHJJIFJGIJJEFEGHG>====5+**+?@@IHJF;77811****444??G?@>===65598GJH>?>?>:(((<D@A@<3222-,,,?99111254333777:<<ABBAC@??ACA7720/013))))+10,,BAF>JEEJDCHBA:87<9A?FBHFJJIJIA6,,,+,&&&&(((0221236><44?@CIGFD?9CA@JI??=<;///17:JJICEJJHGD:::;JJHCACCJJJHGEEFGHJJJG=@:1E@JJJEJJF('''EEECJIFDDA33CAD:9987+)*677</0..,++%'',10410AAE?=CEBB<4321201777<=>?AFJHJGEIJJJJJJEJGJGJEEBFGIJJJJHJJJFJJF@JD?JJHEJEGADBADFGEJ>>,-A@@AAJEJDCCEJEA8668>EIA?CBCJIJEGJFJED5559DJJJEIJFJ<<@@EJJ>>@?JHJEB<A>>A513?<6)&%%(*(*(%%%&&2CEGA@@BGHH;99:@<<<=IJJEJI==</+)((()))(()CEGJGJEGJJH/////CGFJJHHIGJJIJ@GDG.BABFEBBEGJJJCBCCB?@@=;30BCBJEJGEJIJJHJJBBJJJHFE=:8=EE<;;BCCFFC8666?6410-)%%'&%$&&+)(*,/)'*.--@@BCEEHJDGGCCFEDJDEIJCA@@CCEGJIEGHFJJJIJJGJJE?==3.../>5552112/--.00128@BIJIJJDDIC>=/D>?>EBDHJJGDGJFCC@;9544-,,-/-.096444884?@?CEGGA><>?=>222JFJEJHJJJJJJJHJGJJJGJHJJFJJGJJJJJJHJGJJJJHA;<JJJJJIJJFHGJABA7677JGJFJJHHJJCEGHGJJJJJJGJJHJIIJJFJFGDEFCDB3100,,,-038<;8::?@?CABGF;98//09=;<;;JHJIJJJJJJJJJGJJJHJJJHJJJHJJGF<99:?<0-**+.,,2799??@@BEEDFABD@??@BHH63+)&'(%$###$$&*/2522301100-()DBB@@<666665062)(*,,3:8))*(340089?=DCDJJFJHHJJBCBHDEG=988;A>88:@E:9::IIF====?2C?@?@EF====8777)''&'''((**)+(''(2AIHIJJJJJEJJFJJJJFGIJHHJFIEIJJJJJJGJJJJJJJJJJJJHJGFJFI???JJJBCBA=:)))*89=B5332340/..-/49923,&&(0---,+)+347;69A=>JJHJBB@ABC????HF=?@@D>===FFE<;0.B?>>@CABEJJBCB433,/)(&&(''''+-)))*0,++))*)&('&&'--.,)***7/%&&&'')((+<:8523-))))./3;>>@:>3360/000,.,,,,&'*'((((*678?>=<67676AA@77-9AABDHC@BDBB.++**(&%%&5551004+,(%%%%%)1'&&&(*()*@EBBCDJHHJFHFJJFJGJHIFGJEJGEHJIF;::;AJGJJEFHJII?73('&%%%$'1))*+99:=?BABCIDC@:1--023>>;4332236+'%$%&47:777ABBEIJIHE@???DCFEJG9888:////68::=@JDEDB?444>BA@ABJHFJ@;;<?JECBBE90/.,,,0/-,))*)-,,53223+**+BADGJJGF888AD@@?FFGHEEFJIHJJJCHDJE:<2,,.++5BCJDFGJ@@?=-++(((&'''*&%&*2/(76507:6871+>AJJGFIHFEDFJJJJJJJJFJJJIFCDA8971./9>>AGGFEJJJHFH@@??JJJGJJJJJIHD>=BD=?=@B@7155348///45?:99:DE3334>=AJJJJFGJEEEJGEEDJHEEDDFJJIJJIEJJJJHJIJJJJHJJGJJJJJIIJHD<989<>:1-,''''-5344<GBBFEJHIHJEIJDJJD??=>??DBHFFGJHJJJHGEJGJJJEFJJFGGDCIECJFJJ?AA??=:<=?@<<<>DDA>?ADDBDC?8878:::;((((DGJGIJEJJJHJGJCABBAAAGFHIJJGJJAA@@ADCBGJ@9:ABDDIJJEHJFCEDFJFJJJJJGJJJJJHFJJJIJIGECDDIFJGIJC,,,,2/%'&'-,/0026GHIGJFIJJJIGIJJJJJIG;;<<65,****JFDEACCADEEJHGJJJJJHJHJGHIFJIJJHJHJIJJHJGJJHJJJJJJJGJJGBB:9?99JJJIDCCB=JJIJJJJBAAAHGI@?>?FD>;>CA?BFFJJGJJIJJJJJHFJJIJJJJGJJJJJHJJJJJJA>=999:DJJJBB<;<<JJJHFFG<78A66=7JHCCJJJG:887;EJJJJIFFJJJJHFJHAFHJFJ2///232*((&'%%%$%$$''*))))*)*,,-*)'(%%%,,241011334;=0.,+&&&'/11015:EJFJFDFD2,,,48&%%%%$$&''),7@DGE?>?)(()CDBA?A?>@@;;;554425310//14::9999>99-,,/0.9:IHJJJFDIGJEGDFFGEFJEJEJJJFJJJIJJJHJCBB@9660./,+/007:,:32;;JHJIJJJGJIFFGJJGFI;::;>=<94100+**%4566==EIGHGCHGDJ>7JIJFJJ@5556=>>CBEDJEJHFGGHFJJEBBADEHJJHFIH=JCHHC??FJJHGHEJJFB?*)%$%##$$ACDDI++++?,*((*1>DJJJJFFJJDF@C6734677459;;<8797558677<=>@ABB999:HB@E<==;966718?@JFJIJJGJJJJHGFEJEECBCBFG>=>;9:764,,,*))))++659=?AADCIB@@@<HIJJJDEID4444CE;?>??CC?335+*1'''%%%((*4600+++@>><9;?CEGC@5676::;ABADFEEFFHGG((().--.-.3)))*-<?;;942-)''$$%(*,33;<;B?DCCABCBDABB:7651E=<;;65787ABGHACC<DJJIGIEJJJJJJIJJJIJIHIIJ8:34A<50../116688EBDC=>AAJJJGFJJDCCGHGJHH@JJFJIGJFGCEEDB::;;6541/,12445<?==>?I8542+*+++++:;<JJJHJJGJF/D;BJJJGJGEIFIJGHJHIJJJHFA****+;==GEA<;000.-.-6658;<CGCGDFFGGJGEGG>>=211(((,1.11..02?AHJ@?@9899AE@A@=:9;GHJJ777;33333EHCJFB993348==211/++183))))*''('$$%$%$&**344;<<<?EB??778997((((-*)''%%&&%&'()((*+011''&&&%&',,*&&%(&'(*/++1,4:9;DEIIFJGJIJJJIIGGJJJJJJJJJGJDEGDIEJJIHIJJJFGHFJHIJJHIJJJJHHJJJHBBCCJHJJJJJJJEJJJJJCDC.../BDED<<<=CABBFC=99.,,,;?BFJJFEGABB@B30>@@BEGGJIJJFIJIJJJJIIJ====EI?AAJ>964239JFGECCDJEEABFE9(''':99>FGG:999AB8,*&&&*.::<<BEDIJFJJIJGJJJJHGJJJID>>==>??FJJIJJIGJCEFGHJ>==?<556>E@BBGGHFFHJJD43003:E??@11013))(&&%(749?7645:7=?CHJFBBDEIHJJGJGDGH?D>=>:IHJJJJH::::JJFCIEFGDFIIJIJJJJJGHJJIHGJHJJJJIJJJJJJJHJJJJJIJJJJJJ<443345:JJIJJJI6,*)&&,2=@IGB@CJJJGJJJGIIABCA=;:9:2/.-,+&&&((((***,/---((''))8;>ABCI888:/++,79<?DCJF7667EJIJIGJG??A8FGGJEIJIJJIJFAC>B-(''()*.2?EFB8<)''),,++1.6AEDHFJEIIJB@;<64/--++)((*+**('%%$%%%>>21122B>;<DEGE<<<;FJJJJ8888FEDEJJJJJJJGHJJJGJJJJJJJHFIFIDEFJHJJJJJJHHJ@C?>BBGGGFCDCF;22//078>A::;JBBDCIJJJJJJIJJJJIIEJJHJFA?;:...-/1113556003223AFJC=9:;<=>IFJIJJJJJJEGJJGFGJJGJJJGJJGGHFCBA@?=??CDCGJB@A@@GJGDDJEJJHJHJJF<;=?;6/.+*,,/.+78:=@DC?>/--/***),,+('')*).-,+++888CEC@GIEGEDBA=>@@IJ<<<=FCE64445521...-7<>@BDE@971,)(((+,,,-<>;==7:CJC>7<?40;:=DDCHIBAA@C3220''(;@??@H>=>=EFIGFECDDG766<?@?AA=@GEC??;:755<?>9456989:>HA>?AEHJJJHHJJHJJDJJJG><;666:9/////-))*0110..,10/./4345@@?@IIFG====FE5554;:***)46121210027<;6*****;ADGCCCAAC211035+))+//&%'')(('*+&&&'*)&&&&,-***+>BEDBAF<:998897:::41++3251.,*'')07544//11123555443336(&&'((-,*-56781''&&&(++36;>>95557210./0;=@==2226<@DDG@<<=))))3.,,,,'#$%&'*,,..-/4566/.-./9982111345&&'/1..64B@8880--,/7**)))***()*6;>=>ABDJJ@>=FE)''&&,4.0/*)'%%&%%&&&.((((+.,.1478)((((79860-----+)**+.;@@@E66667540/0/2430.+))/,-))&%%%%'*6:89?JHJIJJHJEJJGIJJJJJJJGJJJJJ<=F65557578<963566;7;<22389;>HECFFJIHHIFIJ=;;<<99:('%%$$%'**,.0'&&''DGJJJJJIJJJJJJHJIIJJJCBA@?DDJEDJHFGJJFJ944/.,.*'&(11('&%#$&&%'&&&((/()>ACHHGFJJDBIGJJFJJJJJJJJEGDJJFJJJHJH7JJJJJCGHE9JBA::;@JJFCDGJFEJHJDJJIFJJC=<<FFDJIJJJJGGJIJJJ;:88<>=:=B>JBEEIJJJJAAI>>>:,+,<;===A?CBBDD;77*(())07*(((()+55:::J@?>??EJHIGJHEHFJCD44455DEDE<A@AJIJJFJEDB@9741002++++CJJCEFJI?<<<EC@>?ACC?=843400/049;==<8?DHIGJJA><=?>GJDJJJJEFDFDJIJ=<<<GDCG@A9889?@BDJACCBIJJJJJJJHJIJIHJJJJEDCCCJB@@@AB;:B:JJ>8JE9C,+++56::;CJJEJEFFHJGJIHJJJEFDBAHJEDJJ<<<:=<=H9900..20;;<;<<4<.,&&%&++1,+-2-.,,/569>@A6//0;??@/..05*&%%%./.1///0/...?@A@CA?AB>((()()(')''///-2>?8<GFDCDFI@@??G:,++/..)(((-.('''*9,,,24480(''(*****+,+++,3443/06JE?<:8;9:;=:89>>=669656@5@BC?=;9;...79311279<?BJEEECIFEGB??'''02CCEI<<<>C7667;*)))8;?BA,+*(%%%''()--/034321))))2000/331-:DFHJHIHJJHIJIJGJJHIGD@@@?C8&%$%%##$''&&'((%&((--,**++3333<<<>;55112(&%$$%'(()16777<?@=<=>JJGEBDCBAA@AAIFE?:866?=8100/1.,,+*&&'(70.)'''+435**>8999E>++++J@JCECCGGJHFJJFEJEEEIHJ@A@C.------31--05;;;<B3'''()'+((&''&&''(*.20012:1001:IEIJEJA=A@AJFD<4511283//+***==A@A989@EDGJJJJJJIFHC@<<9977CJEDHIGFIIJJJFIHACHF?B>655006**++8BCCBCCFIJJDJDCFJDB?>>62240//20D@6CABJFJHG8767;C<??>==>;;<;7778;4..-++*+,+-200/,,,*))'*&&*()-FJDJFFFIHJJJJ?=>;<;1+++>;.---010++++0////,)('%&&%&&$%&$##),+,/21-((3<ACB?CDGIJFEJJGJ=<<<EF8888JEEEJJJDJE?;*&&&((&%$&&((****//C?GEDFJDFDFGJEJIFJHJEGDJHFGEJJJBB@@D?A?>A@@C;::4.-...,*--,*%&%%%$
@Glass_T7V_9_D3_12_6_17
TGCCGGCGGTCTCCCTAGATCATCCAGCTCGCCAACCAGAACACGATAATCACTTTCGGTAAGTGCAGCAGCTTTACAACAGCATTCCCATCGGCAATTTCTATGACACCAGATACTCTTCGACCGAACGCCGGTGTTCTGTTGACCAGTCAGTAGAAAAGAAGGGATGAGAATCATCCAGTGCGTCCTCAGTAAGCAGCTCCTGGTCACGTTCATTACCTGACCATACCCGAGAGGTCTTCATCAACACTATCACCCCGGAGCACTTCAAGAGTAAACTTCACATCCCGACCACATACAGGCAAAGTAATGGCATTACCGCGAGCCATTACCTACGCGCGCAATTAACGAATCCCGCCGTCCAGCACTGGTGTCGATAACGAAGTATCTTCAACCGGTTGAGTATTGAGCGTATGTTTTGGAATAACAGGCGCACGCTTCATTATCTAATCTCCCAGCGTGGTTTAATCAGACGATCGAAAATCTCATTGCAGACAGGTTCCCAAATAGAAAGAGCATTTCTCCAGGCACCAGTTGAAGAGCGTTGATCAATGGCCTGTTCAAAAACAGTTCTCATCCGGATCTGACCTTTACCAACTTCATCCGTTTCACGTACAACATTTTTAGAACCATGCTTCCCCAGGCATCCCGAATTTGCTCCTCCATCCACGGGGACTGAGAGCCATTACTATTGCTGTATTTGGTAAGCAAAATACGTACATCAGGCTCGAACCCTTTAAGATCAACGTTCTTGAGCAGATCACGAAGCATATCGAAAAACTGCAGTGCGGAGGTGTAGTCAAACAACTCAGCAGGCGTGGGAACAATCAGCACATCAGCAGCACATACGACATTAATCGTGCCGATACCCAGGTTAGGCGCGCTGTCAATAACTATGACATCATAGTCATGAGCAACAGTTTCAATGGCCAGTCGGAGCATCAGGTGTGGATCGGTGGGGCAGATCTACCTTCATCAATTGTCCCATTAACTCAGTTTCAATACGGTGCAGAGCCAGACAGGAAGGAGTAGATGTCAAGCCCCGGCCAGCAAGTGGGCTTTATTGCATAAGTGACATCGTCCTTTTCCCCAAGATAGAAAGGCAGGAGAGTGTCTTCTGCATGAATATGAAGATCTGGTACCCATCCGTGATACATTGAGGCTGTTCCCTGGGGGTCGTTACCTTCCACGAGCAAAACACGTAGCCCCTTCAGAGCCAGATCCTGAGCAAGATAAAAAAACGCAAAAATTGAGGTTTTGTAAACGCCACCTTTATGGGCAGCAACCCCGATCACCGGTGGAAATACGTCTTCAGCACGTCGCAATCGCGTACCAAACACATCACGCATATGATTAATTTGTTCAATTGTATAACCAACACGTTGCTCAACCCGTCCTCGAATTTCCATATCCGGGTGCGGTAGTCGCCCTGCTTTCTCGGCATCTCTGATAGCCTGAGAAGAAACCCCAACTAAATCCGCCTCTTCACCTATTCTCCAGCGCCGGGTTATTTTCCTCGCTTCCGGGCTGTCATCATTAAACTGTGCAATGGCGATAGCATTCGTCATTTCATGACCACGTTTATGCACTGGTTAAGTGTTTTCCATGAGTTTCATTATTGGAACATCCTTAAATCATTGCTTTGCGTTTTTTTATTAAATCTTGCAATTTACTGCAAAGCAACAACAAAATCGCAAAGTCATCAAAAAACCGCAAAGTTGTTTAAAATAAGAGCAACACTACAAAAGGAGATAAGAAGAGCACATACCTCAGTCACTTATTATCACTAGCGCTCGCCGCAGCCGTAACCGAGCATAGCGAGCGAACTGGGCGAGGAGAAACAAGAAGAACTGTTCTGTCAGATAGCTACTACGCTCAGCGCAAGAAGAAATATCCACCGTGGGAAAAACTCCAGGTAGAGGTACACACGCGGATAGCCAATTCAGAGTAATAAACTGTGATAATCAACCCTCATCAATGATGACGAACTAACCCCCGATATCAAGTCACATGACGAAGGGAAGAGAAGGAAATCAACTGTGACAAACTGCCCTCAAATTTGGCTTCCTTAAAAATTACAGTTCAAAAAGTATGAGAAAATCCATGCAGGCTGAAGGAAACAGCGAAAACTGTGACAAATTACCCTCAGTAGGTCAGAACAAATGTGACGAACCACCCTCAAATCTGTGACAGATAACCCTCAGACTATCCTGTCGTCATGGAAGTGATATCGCGGAAGGAAAATACGATATGAGTCGTCTGGCGGCCTTTCTTTTTCTCAATGTATGAGAGGCGCATTGGAGTTCTGCTGTTGATCTCATTAACACAGACCTGCAGGAAGCGGCGGCGGAAGTCAGGCATACGCTGGTAACTTTGAGGCAGCTGGTAACGCTCTATGATCCAGTCGATTTTCAGAGAGACGATGCCTGAGCCATCCGGCTTACGATACTGACACAGGGATTCGTATAAACGCATGGCATACGGATTGGTGATTTCTTTTGTTTCACTAAGCCGAAACTGCGTAAACCGGTTCTGTAACCCGATAAAGAAGGGAATGAGATCTATGGGTTGATATGTACACTGTAAAGCCCTCTGGATGGACTGTGCGCACGTTTGATAAACCAAGGAAAAGATTCATAGCCTTTTTAGTTTCACGGCATCCTCTTCAGGGCGATAAAAAACCACTTCCTTCCCCGCGAAACTCTTCAATGCCTGCCGTCTGTATTGGCTTCCGCAGAGGTCAATCCGAATATTTCAGCATATTTAGCAACATGGATCTCGCAGATACCGTCATGTTCCTGTAGGGTGCCATCAGATTTTCTGATCTGGTCAACGAACAGATACAGCATACGTTTTTGATCCCGGGAGAGACTATATGCCGCCTCAGTGAGGTCGTTTGACTGGACGATTCGCGGGCTATTTTTACGTTTCTTGTGATTGATAACCGCTGTTTCCGCCATGACAAATCCATGTGAAGTGTGACAAGTTTTTAGATTGTCACACTAAATAAAAAAGAGTCAATAAGCAGGGATAACTTTGTGAAAAAACAGCTTCTTCTGAGGGCAATTTGTCACAGGGTTAAGGGCAATTTGTCACAGACAGGACTGTCATTGGAGGCATTGTGTCACACTGAAAGGGCAGTTTGTCACAACACCTTCTCTAGAACCAGCATGGATAAAGGCCTACAAGGCGCTCTCAAAAAGAAGATCTTAAAAACTATAAAAAAAATAATTATAAAATACCCGTGGATAAGTGGATAACCCCAAGGGAAGTTTTTTCAGGCATCGTGTGTAAGCAGAATATATAAGTGCTGTTCCCTGGTGCTTCCTCGCTCACTCGACCGGGAGGGTTCGAGAAGGGGGGGCACCCCCCTTCGGCGTGCGCGGTGGCGCCGCACAGGGCGCAGCCCTGGTTAAAAACAAGGTTTATAAATATTGGTTTAAAAGCAGGTTAAAAGACAGGTTAGCGGTGGCCAAAAACGGGCGGAAACCCTTGCAAATGCTGGATTTTCTGCCTGTGGACAGCCCCTCAAACCCGATCCGTGCGCCCCTCATCTGTCAGCACTCTGCCCCTCAAGTGTCAAGGATCGCGCCTCATCTGTCAGTAGTCGCGCCCCTCAAGTGTCAATACCGCAGGGCACTTATCCCCAGGCTTGTCCACATCATCTGTGGGAAACTCGCGTAAAATCAGGCGTTTTCGCCGATTTGCGAGGCTGGCCAGCTCCACGTCGCCGGCCGAAATCGAGCCTGCCCCTCATCTGTCAACGCCGCGCCGGGTGAGTCGGCCCCTCAAGTGTCAACGTCCGCCCCTCATCTGTCAGTGAGGGCCAAGTTTTCCGCGAGGTATCCACAACGCCGGCGGCCGGCCGCGGTGTCTCGCACACGGCTTCGACGGCGTTTCTGGCGCGTTTGCAGGGCCATAGACGGCCGCCAGCCCAGCGGCGAGGGCAACCAGCCGAGGGCTTCGCCCTGTCGCTCGACTGCGGCGAGCACTACTGGCTGTAAAAGGACAGACCACATCATGGTTCTGTGTTCATTAGGTTGTTCTGTCCATTGCTGACATAATCCGCTCCACTTCAACGTAACACCGCACGAAGATTTCTATTGTTCCTGAAGGCATATTCAAATCGTTTTCGTTACCGCTTGCAGGCATCATGACAGAACACTACTTCCTATAAACGCTACACAGGCTCCTGAGATTAATAATGCGGATCTCTACGATAATGGAGATTTTTCCGACTGTTTCGTTCGCTTCTCAGTGGATAACAGCCAGCTTCTCTGTTTAACAGGAACAAAAACAGCATATCCACTCAGTTCCACATTTCCATATGGACAAGGCATTTATTCTCAGGATAATTGTTTCAGCATCGCAACCGCATCAGACTCCGGCATCGCAAACTGCACCCGGTGCCGGGCAGCCACATCCAGCGCAAAAACCTTCGTGTAGACTTCCGTTGAACTGATGGACTTATGTCCCATCAGGCTTTGCAGAACTTTCAGCGGTATACCGGCATACAGCATGTGCATCGCATAGGAATGGCGGAACGTATGTGGTGTGACCGGAACAGAGAACGTCACACCGTCAGCAGCAGCGGCGGCAACCGCCTCCCCGATAGGTCCTGACCGTTCTGTCCGTCACTTCCAGATCCGCGCTTTCTCTGTCCTTCCTGTGCGACGGTTACGCCGCTCCATGAGCTTATCGCGAATAAATACCTGTGACGGAAGAAGATCACTTCGCAGAATAAATAAATCCTGGTGTCCCTGTTGATACCGGGAAGCCCGCTGGGCCAACTTTTGGCGAAAATCGATCGTTGATCGGCACGTAAGAGGTTCCAACTTTCACCATAATGAAATAAGATCACTACCGGGCGTATTTTTTGAGTTATCGAGATTTTCAGGAGCTAAGGAAGCTAAAATGGAGAAAAAAATCACTGGATATACCACCGTTGATATATCCCAATGGCATCGTAAAGAACATTTTGAGGCATTTCAGTCAGTTGCTCAATGTACCTATAACCAGACCGTTCAGCTGGATATTACGGCCTTTTTAAAGACCGTAAAGAAAAATAAGCACAAGTTTTATCCGGCCTTTATTCACATTCTTGCCCGCCTGATGAATGCTCATCCGGAATTTCGTATGGCAATGAAAGACGGTGAGCTGGTGATATGGGATAGTGTTCACCCTTGTTACACCGTTTTCCATGAGCAAACTGAAACGTTTTCATCGCTCTGGAGTGAATACCACGACGATTTCCGGCAGTTTCTACACATATATTCGCAAGATGTGGCGTGTTACGGTGAAAACCTGGCCTATTTCCCTAAAGGGTTTATTGAGAATATGTTTTTCGTCTCAGCCAATCCCTGGGTGAGTTTCACCAGTTTTGATTTAAACGTGGCCAATATGGACAACTTCTTCGCCCCGTTTTCACCATGGGCAAATATTATACGCAAGGCGACAAGGTGCTGATGCCGCTGGCGATTCAGGTTCATCATGCCGTTTGTGATGGCTTCCATGTCGGCAGAATGCTTAATGAATTACAACAGTACTGCGATGAGTGGCAGGGCGGGGCGTAAGACCCCTTTGAGTGAGCTGATACCGCTCGCCGCAGCCGAACAACCGAGCGCAGCGAGTCAGTGAGCGAGGAAGCCTGCATAACGCGAAGTAATCTTTTCGGTTTTAAAGAAAAAGGGCAGGGTGGTGACGCCTGCCCCTTTTTTGCCCGGACTGCAGCGGCCGCTACTAGTAGGGAGACCAGAAACAAAAAAAGGCCCCCGTTAGGGAGGCCTTCAATAATTGGACTATCCCCTAAACTTCAAAGGACAAAAACGAAAAAAGACGCTTTTCAGCGTCTTATTGTTCGTCTTTGGTTCAGTCCTGCAGGTATCTGCGCGCAGCGTCTGGAAAACCGAGGCCAAAAGACGTGCGTCTTTGATGCCCGGTTGCGACTCTACAGCAGAATTAAAATCAAGTCCGGCGCAGCCAGTTTTATGTACAAGCTCACGCAGTTATCTGCGCCTAAGCCCCCCGCCAGCAGAACGTTGCCAAGCGATTGGCAGCTTAATAGTCACCAGTCAAAACGTTGCCCGCTTCCACCCTGGCCGTTGTCTAAAACATATTTATCAACGTGCTGAAACTCGCGGGCGGGCAGGGTTTCACCGACGCTTAATGCTTTCCAGATGGCAACATGTGCTGGCAGAGCTTCACGCAGCGTATCGATATACAGCTGTTACTTCATTACCATGCAGTTGCACTGCCGCCAGCGATAACACCTTAGCTTTGTCCACCACATCGGCAATATCGTGATTGCGGAACACGCCAACATACTGCAACGGTGCCGCAGCCATCACTTCCTGCGCCTGTTCAACGTTGACGCAACGCGGTGATGTCGCAACAAAAATCAACCCACCGTAAATCGCGCCCGCGTCATAAGCTGCTTTAGCATCTTGCCCACGCGTCAGGCCACATACTTTATTCTCACCCAGCAACACCCGGCGCACGGCGGCGTGCAAATCGTCATGGGCCATCAACGCCGAACCAATCAGAAAACCGTTAGCGAAGTGGCTTAACTCGCGCACCTGAGCGTAAGTATTGATGCCGGATTCGCTGATTACCGTCACGTTGTGCCCCAGTTTCGGCGCAAGCTCGCGGGTACGGTTGAGATCAATCGACAGAATCACGCAGATCGCGGTTGTTGATGCCAACGACCTTTGCTCCCAATGCAATGGCGCGCTCCTGTTCCTCTTCATTACTGACTTCGGTCAGCACCCCCATCTCCAGACTGTGAGCGACGGCGGCAAGCTGGCGATATTGGTCGTCATCCAGTACTGAAAGCATTAATAAGCAGGCATCGGCCTGGTAATAGCGCGCCCAGATAAATATTGGTAAGGGTGGATAATGAAGTCTTTACATAAAATCGGCTGCGGGGCGATTTGGCTGACGATGGGGAGGAAATTAAAGCTCCCTGAAAATATTTCTCATCAGTCAGCACCGAAATTGCCGAAGCGTAATGTTTATAAATGGCGGCAATGCGTGCTCAATGAAATAGTCACGGATCACGCCTTTTGACGGCGACGCTTTCTTGCACTCCAGAATAAACGCCGTGCGCGCACCCTGTAGCGCATCATAAAAATGTCGCGTGCTCGGCTGAACCTCATTCTGAAAACTGGCCAGCGGTTGCTGCTGTTTGCGGGCTTCTACCCAAATCGCCTTGTCTGCGACGATTTTCGCTAAAACGGTTTGCATCATCTAGTAGTCCTGTGTGACTCTAAGTATTTAGTTTCTCGTTTCTTCTTCTTCCAACGAGAAAACGAGGAACTGAGCGCCACTCGATCAACCGAACGAAAAAAGACGCTCGAAAGCGTCTCTTTTCTGAAAAATGAGTACGAGGTCCGCGCAGGTGGATGCGGACCAAAACGAAAAAAGGCCCCCCTTTCGGGAGGCCTCTTTTCTGGAATTTGGTACCGAGTTATTAGGCCACACGTTCAAGTGCAGCCACAGGATAAATTTGCACTGAGCCTGGGTGGGATTCGGACTCGACCGCATAGCCTTCAGGAGTGAGTTTTGTGCAATACCAACCGACGACTTGACCCTGCCAAGCGGCACCAGATTTCTTGCGTACGCAATCCCCTAAGCCAAAGGTGGCACTCAGGGGAAGCGCAAACTGCCCTGCAACGGGAGCGTTGGCTTCATCGCTACTTTGACCCATCTAGTATTTCTCCTCTTTCTCTAGTAAAGTGTTTAGTTCCCTATTTGCGTCCTTCATAGCTTAATCCGAAAAGTTCTCTAGTAGCTAGCCCAAAAAAACGGGTATGGAGAAACAGTAGAGAGTTGCGATAAAAAGCGTCAGGTCAGATCCGCTAATCTTATGGATAAAAATGCTATGGCATAGCAAAGTGTGACGCCGTGCAAATAATCAATGTGGACTTTTCTGCCGTGATTATAGACACTTTTGTTACGCGTTTTTGTCATGGCTTTGGTCCCGCTTTGTTACAGAATGCTTTTAATAAGCAGGGTACAGGGTTTGGTTAGCGAGAAGAGCCAGTAAAAGACGCAGTGACGGCAATGTCTGATGCAATATGGACAATTGGTCTCTTCTCTGAATGGCGGGAGTATGAAAAGTATGGCTGAAGCGCAAAATGATCCCCTGCTGCCGGGATACTCGTTTAATGCCCATCTGGTGGCGGGTTTAACGCCGATTGAGGCCAACGGTTATCTCGGATTTTTTTATGGACCGACCGCTGGGAATGAAAGGTTATATTCTCGATCTCACCATTCGCGGTCAGGGGGTGGTGAAAAATCAGGGAGCGAGAATTTGTTTGCCGACCGGGTGATATTTTGCTGTTACCGCCAGGAGAGATTCATCGCTACGGTACGTCATCCGGAGGCTCGCGAATGGTATCACCAGTGCATTCTTTCGTCCGCGCGCCTATCTGGCATGAATGGCTTAACTGGCCGTCAATATTGCCAATACGGGGTTCTTTCGCCCGGATGAAGCGCACCAGCCGCATTTCAGCGACCTGTTTGGGCAAATCATTAACGCCGGGCAAGGGGAAGGGCGCTATTCGGAGCTGCTGGCGATAAATCTGCTTGAGCAATTGTTACTGCGGCGCATGGAAGCGATTAACGAGTCGCTCCATCCACCGATGGATAATCGGGTACGCGAGGCTTGTCGGTACATCAGCGATCACCTGGCAGACAGCAATTTTGATATCGCCAGCGTCGCACAGCATGTTTGCTTGTCGCCGTCGCGTCTGTCACATCTTTTCCCGCCAGCAGTTAGGGATTAGCGTCTTAAGCTGGCGCGAGGACCAACGTATCAGCCAGGCGAAGCTGCTTTTGAGCACCACCCGGATGCCTATCGCCACCGTCGGTCGCAATGTTGGTTTTGACGATCAACTCTATTTCTCGCGGGTATTTAAAAAATGCACCGGGGCCAGCCCGAGCGAGTTCCGTGCCGGTTGTGAAGAAAAAGTGAATGATGTAGCCGTCAAGTTGTCATAACTCTAGAAGCGGCCGCGAATTCCAGAAATCATCCTTAGCGAAAGCTAAGGATTTTTATCTGAAATTCTGCCTCGTGATACGCCTATTTTTATAGGTTAATGTCATGATAATAATGGTTTCTTCAACGTCAGGTGGCACCATGGAAGCTTTGTAATCACTCGATGACCAAAAGTAAAAACCCGCCGAAGCGGGTTTTTTACGTAAAAACAGGTGAAACTGACGCTAGCCGGTCACATGTCAATACTTACCTGACAGGCATTGATGGAATCGTAGTCTCACGCTGATAGTCTGATCGACAATACAAGTGGGACCGTGGTCCCAGACCGATAATCAGACCGACAACACGGTGGGATCGTGGTCCCAGACTAATAATCAGACCGACGATACGAGTGGAGCATCAGGTTGCCGGACTGATGATCAACAGACGATACGAGTGGGACCGTGGTTCCAGACTAATAATCAGACCGACGATACGAGTGGGACCGTGGTCCCAGACTAATAATCAGACCGACGATACGAGTGGGACCATGGTCCCAGACTAATAATCAGACCGACGATACGAGTGGGACCGTGACCAGTCTGATTATCAGACCGACGATACGAGTGGGACCGTGGTCCCAGACTAATAATCAGACCGACGATACGGTCTGGGACCGTGGTCCCAGTCTGATTATCAGACCGACGATACAAGTGGAACAGTGGGCCCAAGAGATACCAGGCCAGTTATGCTTTCTGGCCTGTAACAAAGGACATTAAGTAAAGACAGATAAACGTAGACTAAAACGTGGTCGCATCAGGGTGCTGGCTTTTCAAGTTCCTTAAGAATGGCCTCAATTTTCTCTATACACTCAGTTGGAACACGGGACCTGTCCAGGTTAAGCACCATTTTATCGCCCTTATACAATACTGTCGCTCCAGGAGCAAACTGATGTCGTGAGCTTAAACTAGTTCTTGATGCAGATGACGTTTTAAGCACAGAAGTTAAAAGAGTGATAACTTCTTCAGCTTCAAATATCACCAGCTTTTTTCTGCTCATGAAGGTTAGATGCCTGCTGCTTAAGTAATTCCTCTTTATCTGTAAAGGCTTTTTGAAGTGCATCACCTGACCGGGCAGATAGTTCACCGGGGTGAGAAAAAAAGAGCAACAACTGATTTAGGCAATTTGGCGGTGTTGATACAGCGGGTAATAATCTTACGTGAAATATTTTCCCGCATCAGCCAGCGCAGAAATATTTTTCCAGCAAATTCATTCTGCAATCGGCTTGCATAACGCTGACCACGTTCATAAGCACTTGTTGGGCGATAATGGTTATAAA
+
+++,(((''%$$#&++,,./0AEGJHJHHIFJHJHJJJJJJJJGDGJHJDGECDDJJJJGHJGJJJ>>>>A=;:2/.(%%&''&&&(+53ADEJFJJGGHJEDCFJHIJJGJJJJJHJJH@::;;32226;<53267,''00957ED?=;33//====DFEGEGEEGC,('((''*+*))*-++*+,15;;>@EGJIIGJFIFEDD?BABAEFFCJJJGEC==<D;;99?=;<;:7CB@B=-*&&'047<=<=I8778EBJJJFBCCCIJJJJJJJJJJHJGGI?@=@DIIIJJEJJIGII?<=IJGG;99:CBD>==>CEJJGJGJJGE1-24:::889<><<*5.-,('&%&''&('''&&(()(((('&'),++-345237DBBDFGJ>:::0/20;63334;<;>AFGHIHGFEJJ876;EJIDB@DCIJFGCCABIDJJJGHJ1111JHJJAJHJJJIHGB>>>?CA<:3346(''5110445?FIFF@DBBJJGIBBD=6664445@IJFHFIGEIJCB;;86221/114*897977:;<=CJE?>?CCFCJJJJJJJIJJJGJGJJJJJJJJDJHJAE;::94:91:JAA@@JJJJFJIGJEIIJJGJJJIJDCABAB?===;;///----47::DHFHGFEJDED>===FGJIFJJJJJIJJFEGGJEJGDFC>CCCGGBABB4444JJJJJJJJEGGJEEB>@EDJEGJFF<<;;;;:?;;>EDJDJJB;)'),-=AEFJJBCA@@HHHDBCHGG555FJ776755;;CIJFHEJBBABB?:69;9=C3334:<=F<;;=766765411=:78:::4333JGGJJJJJGJJIJIJGJJJJJGJIJJFGGCDFFJFBAAAJJJDJJIJIHJJJFDDFDJHJEJJFJJJEJIJIJEDC;;;;@JCFJJGFJJFFJJJJJJJJJJJJJJGJHIFHGJHEHCFH////>322281+,70--('&%('*&&0+)(&%%%%&')661112656552099DCBDAJJE<:8894.))&'**''(((($%%'()?<=?BJGJJHJIJJJIEEDDJJJJJJIJJEEJGJH<;;<JJJGHGJJIFJJJFFGJGJFJHGEFGFGJJHIJJHJHJHFBA@@HJJA@****+=;;=>;44::;E????=D9888=GF@?<=<7+++/>@==9=A?6:;CBEJJHJGJJHJBCJJJIJHJGJJJFJEIJJJHHJJJDBDIJJJ?,,,,FJDABC76579/%'54464,+***+,++*))61<=?@D?@BEHJIJJJJJJJJFIEJJJHGFFDFJ6555HECDIJHJJJJJJJGGDHJJJJJJHFIHEJCCGFFJFGEGIJJJJJDEGJFJHIGG>>22232:8887;;99:9BACADCDHIIJJJJIJJJJFJJJJHGFIEFJHHGHIJIJJCJIJHJHHIFIJJGFIJJHJJJIJICFIEGGBEIJJJJGIFJHJ8666B330.../7C>?A@;84432429778////088FDBB@BAHGHFIJGGCDHJJJJJHFJJJEC772/./-0<JJJJJGJJJJJJJJGJJJJJJGJJJJECEA11*))&&'()()++*****89'''BA?FEFJHJHGGHJJIJFB=-,++',53346<5663(,--++,3452001*13/AJHJJGHEJB@=4/6045548::=FJ???)(&&&&'&%%%&+26BA=>?:::;?AGEGEFFGGGJJIGIIJJJJJJIGGGHJJHJDED>9@?EHJJCDHJGFJJEJGD:>JIJIJJIJHF@EGHHJJGHJJHFJ@88JJIJIJIIFJIGJDDEEJJJJJ<:9:<=0//+''%&'-+*,.6<?ADBBAA>===G9(''()))/0..--+++(()320:=<;1120(&%&,)((+('(()<=FIJIIJJ@00;646BBGHFFDAA989:FEEH??8443447:<BDJIHJ@@?DBFGJJJJJIIJGIHIJIIJJJHJJJJFJHGJJFJJBCFA?>>;A?ABJJEIJJJJGJJIHJHJIGJJJJJHIFJJIHJJFJIEJIHJJ7765@/24&423>ADGFFDBABBDEDFFJFJIHJIHJGJEBCDGIJJGJEHGJJJGJJJJJJIJIHGHJECDJJJJI?=;>BJEFHJJCCCB:;?0=20-,.,162)))&'''57:55CJEEDGJGDDCCEA?BBHJJJIJJHJJJJHJHDCBA522@DGEEDJJDFEDHGFFDHJIJHJFGJFHJDEHABBABAAGJFHFEHJIHIIJJGHJGIJJFIFJJJJFGDFEFGJFHGHJJFHFIHJJJJJJJJJJJJHA@;><>53/0>BCJJDEHHHDJJJFFIDJJEJG=3333BDEH;<<;JIJEGHJIJJJJJJJJGJGJJEHJHEHGHJEDBACDCACDIJIJHFFJIJJJHJJIJJFGJIGJGGJJIJJIGIFJJJJJCDECH>>?33247653322203DEA>?>A@?DHEEHJJJFIIJJJHIIEGJHJJGI999:ADED9877<BABBEFCGD@@B@JHJIJDH:10/22221//15@B=>>>JFDIHJGJJHFJJJJJDC8889JCCDD@@BBHFHHHDBADHHACB;8+67)+'&&(&&%&++0AJABCCJJGJHJJFFFHEGHIJFFJEHGGFIJJJJFCGECB9899;IGJHEEFJJJIJBDDIJJHFGDIGJDC532643&%%&'('))*6ADCDIDC?6=>ABECBFFCIDJEFGDCFJFAB@;>>BBB>?CHEEABEEIHFGGJFIJF?>.---)('''8<?=>4DCDCJGG86559>>>ACHCEHGGCBDBBBCA>=>22236)))))))'''',-68>;<;:;>?FABBB>:688<;9:32,+**-01.-+*+,,001<65678778DECB@AAABACB@1103<6/..11.)02>=:99966/();<><==??<:9;FJGJ><=<A?@>=;<=>9997899@CHGFGHFGFJI?<;<>DFD?ADCAAAAB??>>:@@D=HBC?4?>?CCAA('')7002=ABECAABCCCAAECEGED?:::??ABCAABBB????/,.=CDCC@@@BBA@?>A@BBBDBABBDBHCDCCBIHJFDBCABBCDA66A???IBCA@BCB@@@AA@@@@A?@@BC@A?>@AB@???DB?????>??CB1001&&%&'$%%%%%)*)),;<>=@A@@BBBIGABBA>44>?@<8878?21---.017BC@B@?@@@AA?>?>=<>>>??@?>;<<=;(.2>=;=//*+((,)%&:CIEIGJ@=AHJGEHJDEHIGH>=C;95''''13?6FFEEJFGEGEGIHJJJFIFGJGBCBAEF@=;<;;@@,,,,?8==>@GDDCDDEJAA?>AEIDCDFHCJA@AADHJEFGHGFDCEDIGFFFDFEBCEDDCFID===>>>=EFJGDCB0000?@BC-))13:=::/.+,(&&&&*'&&%(''((*;6666=;;8:?DFHHFIIGHFJHIJHGBADIHJJEEGFDFFJJJGHHJGHCHJJJJHJIJJFEIGEFE==<:''':FDIFJJDDCEJGF?@>56GJJHJIJIGJFIJJIIB?=8CEHFJGAAAADE@+*)'$$$##$%'&&'/005655>?HIIIJJCBEGJJ:::;JJJJ<6.-,,-)(()59;@65/-)'((@DDHJJJFJCDBBGEEIJJJJFFJJJJIIIHJJEHGJJGJJJ<<775566JE>EJ<IJHHGGCIAA<<<9976006>FJJD@<<<CC?>>?:'&)&'302231BJHGDED<EBB@IFEFIFFGJJGJJJJJJJJHJGJJJCA?>4CCC>;<<ECJCIJIJJIHJJGHJFIJJFFGBA>?CE;:::BGGDJIFECFFJJJJGGIIEDDB9;;:<<3223EEB-,,,AGHJIJJDEDCHI;@B<JDHGIJJJIJEFEEGDIA???GHJ=::;FJJHJFGJHCBBEHIIHJJIIEDCCC<HJJJJJHJHJJJJAB@;;:7688JJJJ9999:IJHEEHFHGCECEHIJJJDHGHF<;<<:97:@@BCFEDGHGGJEJJGGFDEIDEFGFJGJHGFEDDA@>:;DEGJJFC999:C?51**668>33238;<>>GJJEJIJJJGJDEDDF9EJEHJGIJIGJJHHJJJJJ<;<<JHJJHHJJIGFIGDJIJJIJJJJJFE@AGJJJHJJGHFIIGD@A(JFIJHJJGJJJJHHJJJHFIJJIACEJIJJE=833@>IDJHGJJJJGDDHGAFGDHGGGHJJJJJJJJJJHGDJGGFGGFBAA;<<,.9055879,++*-0:;66=<:;?==8-,'+'''09799+;;BJEJJFEGCDIJJD@A>@CBGFHFJJGGJIGJJGJHGJFEHFEE=;90,)((((('9GI<<<<<<?==DHD0///>?I?IB@ACFJEH;8*%$$$$*-06;<;955)))37<AIJJJJFIJIC??JJEFJHJJFGDDCEJHA====<3JJJHJJGJJJGGEJIIJGJJJJIJDFJJHCCB7666JJJJGJJIJHJJJJHG@@@@G;;>>>@>E=FIJJJFJJJGIJIJJJGJFE//4/C><::55993332461146+++,*))(((-2/2=DEDD3335=7767==:////A>?@EDHJHJGGJJJHGFIJIJJJIGJGIJJGJJGD??@JGJGHJHIJJFHI?>>666688-,,)(('((+,....-15'''',,3355788>=974489999HGEHCC4=5;;;;HFJFDJGFJJEFHJHHJHJGGJJJJGGEJGFHGJGFJIGJCEAB????DHDHHFJJHJGGIJF===>D;(''''''3,,+&&&''&'&,1;EJ>;?BAABABAFDJGJGIGFHHJHJHDBE??@7>@=@2++*(.-.;?IJJJEJHJJEDJJGB???+**+3...*)))223=@@@DFHHJIGJFJB222=15+,02;:;4866<7;:978655:;?ABCHJIFJEIJFGJJEEJHJJIGFJDG@JI955FFECFBCC@??<9,((((*:::;?AFGJJJJJJJJJJJFGGIFJEJFJJJIJHJG;>><@ACFHIJHGA999;GHJJGHGJJJJJDJHJHJJJJDHHJJJIJJJJJHDHJ10.-++>AEJCBCEC>???B@ABCADCHDCCGJIDICIIJJJJJHE?@@EFGFE7IGJJJIJJJHGJJGJJJJJJIJJEA?:AC;JJJJFIJJEDEGJJICAAEEICEDDGDJC8889JIJJJJJJIIJJGJHI9998><AEJGJHEJIIJJJJEJGFGHJJJIJJJJJGJGFJIFFJJHJGJJJJJJHJJEGBHJIIJEDEEJGHJJJJJJJJJJFJJJJIIGIDJHEJJI@A@;8''2?AABJJHCEEJHGJJJEAAJF>JHJBDEADDDJJJHJJJJHHJHEJJJJHGHJGJIJJJEJJFGFGHIB@93BDJJJGJJJJJD?=<>>ACJIEDBE68()?ABBJJI0000JJJGJJJFHBABCFBIJ@@==AJ94-,****/7:=>>D==<<<<=DEFFFFJJFEFFJ=JIGJJGJIJJIJIIJJIJJIJJGJJJJJJFJGJJJJJIEB?AABBB@CD?B>>?AFIGCEID7334<=<;;HJJHJJJJJHJJJJJJGFCCBD?@BJHDED944>45<=<:;C9:::BB@?@ABCFC7555AA<544711420*(&)()..44301277;99??<?@ADIJJJHFJJGHGJJJFJHJIJJHI><<<55559:?@EG=<=8655,++,++029<;GJJJGJGGJJJIJJJJGHGJI988799;JF===DHJJHE<IEGGJJHJHAGJHC100294*)()**,,4502027,,+,,21154688CCHHFDCEHJJ7666889JDAA@2100E<8116EFIEIAGJD.)()-0014655:=@)'''/5+@DGHDEJJJIJJJCBFCBC?5459999++*/34,,,/FHFEJFIGJFHJ94354588A0..*((''(((0+%&'%&%%$##$$%$$%$&()&&())58;;C??<;999CFJJGDDCFIJJJJIFJJJJHCDD@FHJHJJ@@@<,+++6-*+)**(()69=?>;@;<A?JIDJHFJIJGEDEDGBAA='&&&1.))')%%'&%'(%%)7;>A8879>@@@BAECEDDG;C?@@/..+,,,-870===;BCDFDG4444-''%%%%%%&'&&&&&&&1=BBCCEJJ>==?CA?<=533CDCIHJCIGFJIJJHJJGJJJJJIIGJJJJGJIJJJJGFJJJJJJD?>;<BABCHHEGGHHJHGHJIJJJJJJGGJJIDIJJJIDIJJJJJJIHIJBA@?BCJHJGJJJHJIIJJJIJJJHEHJJJHJHFJJJEJJJ>+++-2201'&'&'CJBBJFIJJIIGJJJJHGIJIJJJFJJJHJD111=>JEJIHHJJJHJJJJGJJJJJJAAA@JJJGGGHJJJA@??:888JJHJJJIEGJJJGIIJ>=88BDJJJJIJGJJJJJJIJIJJJJJHJJHHHIJHJJIJJIGJJJGJJGJJJJJJGJJJEEGJHJJJHJHIFEDFHJGIFDJHFEBFFFHJIFEE@;7784GHGGJGJJJJJHGJJJIJGJGGJFGFJJJJFD?JDEDFDFJJGCDEJJFHCGHJJHHGGEFFFJHJJIGCBHHHDDFHHIJHJHGHHIJGJJGGJHGI@???JJJGEHEJJFB778AFJIJGJJJJJJJJJGIEFHDFG@=;:8934476554:;===:JJJFGFJJDA<<:75+++:BDJEFEFJFDEGB@BCDCBIJIEFDFJ@??@HGHEF???@DBBCH=1/.((')0*(((.5667:8;FFEDCDBCHGJHHJJJJFIEGDEDHGE?97007/CDIJIJGJFJJJFJHEHI=B7/0<BEJA>GFDCBBDJFJAABAJJEJ::89;DBFFJHF>HJJJIJCDDIJJEAACDDI?;::9,**-//.1100CJHDHFHJJJJIIJJJJJJJJ>>>>JJIGDE@B====@>>?@CHDC***)(((,./2*).'((&%&&&&&&?EDGHFJ22224//+-59---652:=@DFHFJC=<<:@0+++44)))).0/////0039788=>?622?=A989999*)+-3CDFJI?66-,;00HJJJHFHJJJFJJIGJGIGIIFDEJJIJGJJJJGJJJJJIJJHJJJJBDABECC@@B('')11137----.:99>>FBD@@:7:9963+++,;<==ECEFHJCAAJDHFJJJJJFJGHJFJJHHJHIH<==>GJEHFGGHJFJJJJJGJJJJFHFGJGFJJHJJJGJJJFJJJGIIGIGJJJJJJJGIHGJJJJFGDEHHJJIJF?5B/****<EF6555DCFFHDEHDFHIIJJEHJJFIBCBBFF<;;<FEJC>332358,,,-;BDGBDEFJJJJHIJJJFJ95/,+,')./43112910=/.:B>?>=(;>4EC@<222,,)(2311+**+1355&$$$%&+..01568.+++,''''.-.2EFFHGH=<=:1//0A=<<<<...2127.-..-,/)'%%%(%$%%$%'(1//..0//233211:=>@989=<-,,2<<>=;:;??BCA>1+..0DEFEHJAA??=;=<ACFJGD@DDIHJIIIJJJJIIIHHFGHFDHGGGHJJJIHJIJJIJGIJJGHJIJJIJJHJJJGJIGJJJJHJJEFHB=;....A?ACC9::;><<<=A(%%%'9:@CCCHJJHHIFJJHJJIIFJEGEHHJHJJJJIIJIJJJ@BCFFEEEDCHJJ@:4467<HEJGDDA??@?ECFFEHHFFJGJJJJJIHEGED==ABHJJHHFIDEFHJDGDGFGJFFF:9,4,++,/--5<?@>>?<==8444;6;AGJJJFFJFJJJGHFHEED@>>?;E@>99=@ACCGA@@60+*.')*1''''(''''++,.0?E??@A=<:-/+/16@>,,+,<<=AEDEEEGEFDA867JFEGJ???@FGEDJGIGJJ.....-.452257BBDB:;DC@>;<<<?D>****+,246700BBHJEIEGJGHHJHFJBCECCABFEJJJJJJJJHJJEFG;;;;DEJDHFHGIHH===?B?=:1/-045CFGJCDDDFJHGFFHJCAADJF?;@6DGEIEIFJJJIDDBDBDJJJJEIFEHHHEDJFJGJJG@AJJJGJIIJJJD?>==11132))&&&+8FHA@BBB@@;5557,==<<898344B?>;:??@BBJJEBEEEJJJGIGGJHJFGJJJGJGIFCC@68;::<<A;=GJGJHDGB@33442..1.--.@@?@???FEIJJJJGHA;:7855E;;BEFDGGJJIJJJHJJJIGEJJGHGFE>>=:E4444JJJJGJJJIJJJJJFJC@CBHJFDA?FDJGHGFIJHJG@62257>@CB==))))>>ABFFEFGJJJJHJJJJJJGJIJJHJHIJ('''JGEJJJJJEEI>>=10046AEEA@CBFBCC777:572,-(((../:<>=;<<<BGFJIEJFJJGEF,+++//;C?B>//00CB@C@<D?:::;??@='''&)%%%&%%%+,1/001)'''24333AAAEEGFGJCBC777<:88822285340/--234320,(%%&.=CB3222JDFGFHJJGIHFIGHG@AA/..+3A:::;C<<HJJJ<;;<BBBA<1JGHHIJHJJJJJJIJEHJJIJIGJJJFFJFDCICADBEDDE2112JJIIJGJEIDGJJAA>AJJJJGJJHJJGHJJ=AACDABAJJJJGJIJJJJJFJJJGEEDIJHHEFJJIJFJJIIJJIJJJ=>=EIGCCEFECB3323'(*,+*+,<<:>FCIGFJIFA@@>?>>?;:::DFJFCCC>=,&&&52''&((%&5554445BCEHEHFEDEEJGEGG111?B:77/*)*;===>>?AADEACBFE=DFHIJIJDIHJHCEFG???>?>@@@9641//41->?CJJFFCGHDIDHJJJJJJJJGJIJJJJHJJJJEDCDJJDJHHFBGEF<<<=JHJEJJJIIJJE===?<=AE3333997:B7EA?:::<A:::932+,*))(.---:;@CGDIFJJJIJJ==<=C@BCCBCCI9>H>;=<=JHJJIE?@DJFC>;<<>4334JJJJED5A:888;<:;>EF?GJHFDFFJIJGIJJJJJJHHIECJIIGJFFJFEJ;;8765555;=??FIFJJDBBAHIJJJJH@??>EFFAB@BJ::::JJHJJJHJJIJJHJJGGGFJB@*;9;,++358CDED87641/,,,578===>BECDHJJHJJEEHEIFGJJFIGJJHJFHJJJHIJGJF>@=21126F====D@>>::700000?FIIDJJECECDCDCACGJGFJJJHHJJJGIHJIGFJDBBBABDD0//0766670---031180--85756HJCCBEHEJGDEAA?=?>>8985+(&'&$$&$%&)')4ACDFJHFHHIE@>???DEDDGEJFIJHJJJIJJJIHICBBA8885679?42225755551212433338;?BEJJDDDBECDF?:9:442//*&$$-36675446:6694835866DEFE@@>?@>:;<<@??A6(''&%%)(%%%%'''*((*)-,-/(((&''%%$$&&&&7:?AA:88::;<GJDAAAAJJJJFHGCJDJJHJFIFIGGHGJJHHJJJEEBD5555=9899?HFEIHJH>===FJJJJJJJJJGIJGJGIC8889CBJEJJJJB@@<<423113;BFBBA9:::>JGIHHJJHJDEFJFJJJJ;983''')///49:=>;<<21121+.-)'%%&'%%&%&(-.-+1(((.--'&&(-**:>@BCHFHGDCDGEHJIJ4'''+''))1,(*))****)+,48;:;:679432441279<?BCCDIGIJJJGEDA)))+48.+++,++'&&$%-2?HIHDIFJHIGJJJJIJJGJFCBA<@AGJFIIHEEEEHJHIIJJDDFJFJJJIJJJHJJFHJIIJHJJGJ----B>?A@HHGGGJBBBJJJFIJJJHFJJEJHGJIHDHFD0000CJJJGHDGGIJFEC89JJJJHFIJEDFDGJGJIJJ>>3FCCJIIJJJJHHFIFHJJGJFJDGH>@FFECJCDCDFI?@>88(==>IGFFJEHIJJJJIJFEFEEJJEHJHIG530,899IJGJJFGJIJIHDEJJJJJJHGEDEG@@>679DBDBAFJHJGJGJDIB(''(ECBCGJHF?;873//))(**6;;BCGGJGJJFHDJDB??DCAGIHJJJIJHGEHJFJIJJIJHIEIFGFFFF=((=9DCCABCCCFDFGJJ875,,,->>>75678440))**,-:???EGHH3334878DJCDGFJHJGIJFFFDDJGIHCJHJHHJFJEJIEHJJJJFJJJJJIFIIJJJGEFGEE@CJJIHGJJJHBJD?=1*BFFJEJJHBCBAAFJHJJJHFB91A?I<EEDBBBB2'''(>>>::C))))*)((--:?DCEBCCGDCBABEGHGJFIG?7654<=89:C8787<-1111:9'%$
@Glass_T7V_9_D3_12_6_18
CGTAAGTATTGATGCCGGATTCGCTGATTACCGTCACGTTGTGCCCCAGTTTCGGCGCAAGCTCGCGGGTACGGTAGATCAGATCGACAAATCACGCAGATCGCGGTTGTTGATGCCAACGACCTTTGCTCCCAATGCAATGGCGCGCTCCTGTTCCTCTTCATTACTGACTTCGGTCAGCACCCCCATCTCAGACTGTGAGCGACGGCGGCAAGCTGGCGATATTGGTCGTCATCCAGTACTGAAAGCATTAATAAGCAGGCATTGGCCTGGTAATAGCGCGCCAGATAAATATGGGTAAAGGTCGATAATGAAGTCTTTACATAAAATCGGCTGCGGGGCGATTCCACAATGGGGAGGAAATTAAAGTTCCCCTGAAAATATTTCTCATCAGTCAGCACCGAAATTGCCGAAGCGTAATGTTTATAAATGGCGGCAATGCGTGCTGGATCGAAATCATCACGGATCGCGCTTTTGACGGCGACGCTTTCTTGCACCTGCAGAATAAACGCCGTGCGCGCACCCTGTAGCGCATCATAAAAATGTCGCGTGCTCGGCTGAACCTCATTCTGAAAACTGGCCAGCGGTTGCTGCTGTTTGCGGGCTTCTACCCAAATCGCCTTGTCTGCGACGATTTTCGCTAAAACGGTTTGCATCATCTAGTAGTCCTGTGTGACTCTAGTATTTAGTTTCTCGTTTCTTCTTCTTCCAACGAGAGAAAACGAGGACTCGTTAGCCGCCACTCGATGGACCGAACAAAGAGACGCTCAAAGCATCTGTTGTGAAAAATGGTACCGAGGTCCGCACGGGTGAATAAGGACCGAAACGAAAAAAGGCCCCCTTTCGGGAGGCCTCTTTTCTGAAACTCTCAGACTATAGGCCACACGTTCAAGTGCAGCCACAGGATAAATTTGCACTGGGCGCCGAGTAGGAATTAAACTGACATAGCCTTAGGAGTGAGTTTTGTGCAATACCAACCAACGACTTGACCCTGCCAAGCGGCACCAGATTTATTGCGTACGCAATCCCCTAAGCCAAAGGTGGCACTCAGGGGAAGCGCAAACTGCCCTGCAACGGGAGCGTTGGCTTCATCGCTACTTAGACCATCTAGTATTTCTCCTCTTTCTCTAGTAAAGTGTTTAGTTCCCCTCTTTGCGTCCTTCATAGCTTAAAATGCAAAAGTTCTCTAGTAGCTAGCCCAAAAAAACGGGTATGAGAGAAACAGGACGAGTTGCGATAAAAAGCGTCAGGTCAGATCCGCTAATCTTATGGATAAAATGGTACTGGCATAGCAAAGTGTGACGCCGTGCAAATAATCAATGTGGACTTTTCTGCCGTGATTATAGACACTTTTGTTACGCGTTTTTGTCATGGCTTTGGTCCCGCTTTGTTACAGAATGCTTTTAATAAGCAGGTATACGGTTTTAGTACGAGAAGAGCCAGTAAAAGACGCAGTGACGGCAATGTCTGATGCAATATGGACAATTGGTTTCTTCTCTGAATGGCGGGAGTATGAAAAGTATGGCTGAAGCGCAAAATGATCCCCTGCTGCCGGGATACTCGTTTAATGCCCATCTGGTGGCGGGTTTAACGCCGATTGAGGCCAACGGTTATCTCGATTTTTTTATCGACCGACCGCTGGGAATGAAAGGTTATTGTCTCGATCTCACCATTCGCGATTGGGGTGGTGAAAAATCAGGGACGAGAATTTGTTTGCCGACCGGGTGATATTTTGCTGTTCCCGCCAGGAGAGATTCATCACTACGGTCGTCATCCGGAGGCTCGCGAATGATCACCAGTGGGTTTACTTTCGTCCGCGCGCCTACTGGCATGGATCGCTTAACTGGCCGTCAATATTTGCCAATACGGGGTTCTTTCGCCCGGATGAAGCGCACCAGCCGCATTTCAGCGACCTGTTTGGGCAAATCATTAACGCCGGGCAAGGGGAAGGGCGCTATTCGGAGCTGCTGGCGATAAATCTGCTTGAGCAATTGTTACTGCGGCGCATGGAAGCGATTAACGAGTCGCTTCCCATCCACCGATGGATAATCGGGTACGCGAGGCTTGTCAGTACATCAGCGATCACCTGGCAGACAGCAATTTTGATATCGCCAGCGTCGCACAGCATGTTTGCTTGTCGCCGTCGCGTCTGTCACATCTTTGCCAGCAGTTAGGGATTCGTATTAAGCTGGCGCGAGGACCAACGTATCGCCCAGGCGAAGCTGCTTTTGAGCACCACCCGGATGCCTATCGCCACCGTCGGTCGCAATGTGGACTGACGATCAACTCTATTTCTCGCGGGTCTGGAAACCCACCAGCAGCCCGAGCGAGTTCCGTGCCGGTTGTGAAGAAAAAGTGAATGAATGTAGCCGTCAAGTTGTCATAACTCTAGAAGCGGCCGCGAATTCCAGAAATCATCCTTAGCGAAAGCGACTTTATCTGAAATTCTGCCTCGTGATACGCCTATTTTTATAGGTTAATGTCATGATAATAATGGTTTCTTCGACGTTAGGTGGCACCATGGAAGCTTTGTAATCACTCGATGACCGAAAAGTAAAAACCCGCCGAAGCGGGTTTTTGCGTAAACAGGTGAAACTGACGCTAGCCGGTCACATGTCAATACTTGCCCTTGACAGGCATTGATAAAATGGTGCATCTCACGCTGATAGTATGATCGACAATACAAGTGGGACCGTGGTCCCAGACCGATAATCAGACCGACAACACGAGTGGGATCGTGGTCCCAGACTAATAATCAGACCGACGATACAGTGGGACGTGGTCCCAGACTAATAATCAGACCGACGATACGAGTGGGACCGTGGTTCCAGACTAATAATCAGACCGACGATACGAGTGGGACCGTGGTCCCAGACTAATAATCAGACCGACGATACGAGTGGGACCATGGTCCCAGACTAATAATCAGACCGACGATACGAGTGGGACCGTGGTCCCAGTCTGATTATCAGACCGACGATACAGTGGGACCGTGGTCCCAGACTAATAATCAGACCGACGATACGAGTGGGACCGTGGTCCCAGTCTGATTATCAGACCGACGATACAAGTGGAACAGTGGGCCCAAGATGTTCAGGCCAGTTATGCTTTCTGGCCTGTAACGAAAGGACATTAAGTAAAGACAGATAAACGTAGACTAAAACGTGGTCGCATCAGGGTGCTGGCTTTTCAAGTTCCTTAAGAATGGCCTCAATTTTCTCTATACACTTCAGTTGGAACACGGGACCTGTCCAGGTTAAGCACCATTTTATCGCATCTCAATATCATTCCAGGAGCAAACTGATGTCGTGAGCTTAAACTAGTTCTTGATGCAGATGACGTTTTAAGCACAGAAGTTAAAAGAGTGATAACTTCTTCAGCTTCAAATATCACCCCAGCTTTTTTCTGCTCATGAAGGTTAGATGCCTGCTGCTTAAGTAATTCCTCTTTATCTGTAAAGGCTTTTTGAAGTGCATCACCTGACCGGGCAGATAGTTCACCGGGGTGAGAAAAAAGAGCGAGACAACTGATTTCAGGCAATTTGGCAGTGATTACAGCGGGTAATAATCTTACGTGAAATATTTTCCGCGTCGGCGGCGGAATATTTCCAGCAAATTCATTCTGCAATCGGCTTGCATAACGCTGACAACCACCCGTTCATAAGCACTTGTTGGGCGATAATCGTTACCCAATCTGGATAATGCAGCCATCTGCTCATCATCCAGCTCGCCAACCAGAACACGATAATCACTTTCGGTAAGTGCAGCAGCTTTACGACGGCGACTCCCATCGGCAATTTCTATGACACCAGATACTCTTCGACCGAACGCCGGTGTCTGTTGACCAGTCGGTCAAAAGAAGGGATGAGATCATCCAGTGCGTCCTCAGTAAGCAGCCTGGTCACGTTCATTACCTGACCATACCCGAGAGGTCTTCTCAACACTATCACCCCGGAGCACTTCAAGAGTAAACTTCACATCCCGACCACATACAGGCAAAGTAATGGCATTACCAGCCATTACTCCTCACGCACAATAACAGATCCACCATCGGGGCAGCTGGTGTCGATAACGAAGTATCTTCAACCGGTTGAGTATTGAGCGTATGTTTTGGAATAACAGGCGCACGCTTCATTATGATCTCCCAGCGTGGTTTAATCGGACCGATCGAAAATTTCATTGCAGACAGGTTCCCAAATAGAAAGAGCATTTCTCCAGCACATAAAGCGTTGATCAATCGCCTGTTCAAAAACAGTTCTCATCCGGATCTGACCTTTACCAACTTCATCCGTTTCACGTACAACATTTTTTGAACCATGCTTCCCCAGGCATCCCGAATTTGCTCCTCCATCCACAATGACCAGTACTATTGCTGTATTTGGTAAGCAAAATACGTACATCAGGGCTCGAACCCTTTAAGATCAACGTTCTTGAGCAGATCACGAAGCATATCGAAAAACTGCAGTGCGGAGGTGTAGTCAAACAACTCAGCAGGCGTGGGAACAATAGCATCAGCAGCACATACAACATTGATCCCATACCCAGGTTAGGCGCGCTGTCAATAACTATGACATCATAGTCATGAGCAACAGTTTCAATGGCCAGTCGGAGCATCAGGGTGTACCGAGGGGACGGGTAAGATCTTCATCAAATTTGCCCATTAACTCGCTGGACTTTCAATACGGTGCCAGCCAGACAGGAAGGAATGATGTCAAGCCCCCGGCCAGCAAGTCGGCTTTATTACGTCCTGGTAGCGTCCTTTCCCCAAGATGGGAGGAGAGTGTCTTCTGCATGAATATGAAGATCTGGTACCCATCCGTGATACATTGAGGCTGTTCCCTGGGGGTCGTTACCTTCCACGAGCAAAACACGTAGCCCCTTCAGAGCCAGATCCTGACAAGATGAAAATTGAGGTTTTGTAAACGCCACCTTTATGGGCAGCAACCCCAATCACCGGTGGAAATACGTCTTCAGCACGTCGCAATCGCGTACCAAACACATCACGCATATGATTAATTTGTTCAATTGTATAACCAACACGTTGCTCAACCCGTCCTCGAAATTTCCATATCCGGGTGCGGTAGTCGCCCTGCTTTCTCGGCATCTCTGATAGCCTGAGAAAGAGACCCAACTAAATCCGCTGCTTCACCTATTCTCCAGCGCCGGGTTATTTTCCTCGCTTCCGGGCTGTCATCATTAAACTGTGCAATGGCGATAGCCTTCGTCATTTCATGACCAGCGTTTATGCACTGGTTAAGTGTTTCCCATGAGTTTCATTCTGAACATCCTTTAATCATTGCTTTGCGTTTTTTTATTAAATCTTGCAATTTACTGCAAAGCAACAACAAAATCGCAAAGTCATCAAAAAACCGCAAAGTTGTTTAAAATAAGAGCAACACTACGAAAAGGAGATCAAGGGCGCAACTACTGAGTCACTTATTATCACTAGCGCTCGCCGCAGCCGTGTAACCGAGCATAGCGAGCAAACTGGCGAGGAAGCGAAGAAGAACTGTTCTGTAGGATCGCTTACGCTCAGCGCAAGAAGAAATATCCACCATGGGGAAAAACTCCAGGTAGAGGTACACACGCGGATAGCCAATTCAGAGTAATAAACTGTGATAATCAACCCTCATCAATGATGACGAACTAACCCCCGATATCAAGTCACATGACGAAGGGAAAGAGAAGGAAATCAACTGTGACAAACTGCCCTCAAATTTGGCTTCCTTAAAAATTACAGTTCAAAAAGTATCAGAAAATCCATGCAGGCTGAAGGAAACAGCAAAACTGTGACAAATTACCCTCAGTAGGTCAGAACAAATGTAACAACCACCCTGGATCTTGTGACAGATAACCCTGAGCCAGACTATCCTGTCGTCATGGAAGTGATATCGCGGAAGGAAAATACGATATGAGTCGTCTGGCGGCCTTTCTTTCTGATGTTGTTCGAGGCGCATTGGAGTTCTGCTGTTGATCTCATTAACACAGACCTGCAGGAAGCGGCGACCAGAGAAGTCAGGCATACGCTGGTAACTTTGGCGGCTGCGTAACGCTCTATGATCCAGTCGATTTTCAGAGAGACGATGCCTGAGCCATCCGGCTTACGGATCTGACACAGGGATTCGTATAAACGCATGGCATACGGATTGGTGATTTCTTTTGTTTCACTAAGCCGAAACTGCGTAAACCGGTTCTGTAACCCGATAAAGAAGGGAATGAGATATGGGTTGATATGTACACTGTAAAGCCCTCTGGATGGACTGTGCGCACGTTTGATAAACCAAGGAAAAGATTCATAGCCTTTTCATCGCCGGCATCCTCTTCAGGGCGATAAAAAACCACTTCCTTCCCCGCGAAACTCTTCGAGAATGCCTGCCGTATATCCTTACTGGCTTCCGCAGAGGTCAATCCGAATATTTCAGCATATTTAGCAACATCAATATCGCAGATACCGTCGTCCTGTAGGGTGCCATCAGATTTTCTGATCTTGGTCAACGAACAGATACAGCATACATTTTTTTGATCCGGGAGAGACTATATGCCGCCTAGGTGAGGTAAATTAAGCTGGACAATTAGCGGGCTATTTTTACGTTTCTTGTGATTGATAACCGCTGTTTCCGCCATGACGAATCCATGTGAAGTGTGACAAGTTTTTAGATTGTCACACTAAATAAAGAGTCAATAAGCAGGGATAACTTTGTGAAAAAACAGCTTCTTTCTGAGGGCAATTTGTCACAGGGTTAAGGGATATTTGTCACAGACAGGACTGTCATTTGAGGGTGATTTGTCACACTGAAAGGGCAGTTTGTCACAACACCTTCTCTAGAACCAGCATGGATAAAGGCCTACAAGGCGCTCTAAAAAGAAGATCTAAAAACTATAAAAAAAATAATTATAAAAATATCCCCGTGGATAAGTGGATAACCCCAAGGGAAGTTTTTTCAGGCATCGTGTGTAAGCAGAATATATAAGTGCTGTTCCCTGGTGCTTCCTCGCTCACTCGACCGGGAGGGTTCGAGAAGGAGGGGGCACCCCCCTTCGGCGTGCGCGGTCACGCGCACAGGGCGCAGCCCTGGTTAAAAACAAGGTTTATAAATATTGGTTTAAAAGCAGGTTAAAAGACAGGTTAGCGGTGGCCGGGAAAGGGGCGGAAACCCTTGCAAATGCTGGATTTTCTGCCTGTGGACAGCCCCTCAAATGTCGATCGGTGCGCCCCTCATCTGTCGGCGCTCTGCCTTCAAGTGTCAAGGATCGCGCCCCTCATCTGTCAGTAGTCACGCACCCTCAAGTGTCAATACCGCAGGGCACTTATCCCCAGGCTTGTCCACATCATCTGTGGGAAACTGGCAGCGCGAAGATCAGGCGTTTCGCCGATTTGCGAGGCTGGCCAGCTCCACGTCGCCGGCCGAATCGAGCCTGCCCCTCATCTGTCGACGCCACACGGTGAGTCGGCCCCTCAAGTGTCAACGTCCGCCCCTCATCTGTAGGTGAGGGCCAGGTCTTCGCGACGATCTGCAACGCCGGCGGCCGGCCGCGGTGTCTCGCACACGGCTTCGACGGCGTTTCTGGCGCGTTTGCAGGGCCATCAACGGCCGCCAGCCCAGCGGCGAGGGCAACCGGCCGAGGGCTTCGCCCTCTGCTCGGCTCGAGGACTGCGGCCGCACTACTGGCTGTAAAGGACAGCCCGCATCATGGTTCTGTGTTCATTAGGTTGTTCTGTCCATTGCTGACATAATCCGCTCCACTTCAACGTAACGCACGCGAAGATTTCTATTGTTCCTGAAAGCCATATTCAAATCGTTTTTACCGCTTACCGGCATAAAGATGACAGAACACTACTTCCTATAAACGCTACACAGGCTCCTGAGATTAATAATGCGGATCTCTACGATAATGGGAGATTTTCCCGACTGTTTCGTTCGCTTCTCAGTGGATAACAGCAGGCTTCTTTAACAGACAAAACAGCGTATCCCACTCAGTTCCACATTTCCATATAAAGGCCAAGGCATTTATTCTCAGGATAATTGTTTCAGCATCGCAACGGCATCAGACTCCGGCATCGCAAACTGCACCCGGTGCCGGGCAGCCGCATCCAGCGCAAAAACCTTCGTGTAGACTTCCGTTGAACTGATGGACTTATGTCCCCATCAGGCTTTGCAGAACTTTCAGCGGTATACCGGCATACAGCATGTGCATCGCATAGGAATGGCGGAGACGTGGTGTGACCGGAACAGAGAACGTCACACCGTCAGCAGCAGCGGCGGCAACCGCCTCCCAATCCAGGTCCTGACCGTTCTGTCCGTCACTTCCAGATCCGCGCTTTCTCTGTCCTTCCTGTGCGACGGTTACGCCGCTCCATGGCTTATCGCGAATAAATACCTGTGACGGAAGATCACTGGCAGAATAAATAAATCCTGGTGTCCCTGTTGATACCGGGAAGCCCTGGGCCAACTTTTGGCGAAAATGAGACGTTGATCGGCACGTAAGAGGTTCCAACTTTCACCATAATGAAATAAGATCACTACCGGGCGTATTTTTCGGTATCGAGATTTTCAGGAGCTAAGGAAGCTAAAATGTGAAAAAAATCACTGGATATACCACCGTTGATATATCCCAATGGCATCGTAAAGAACGTTTTTAGAGCATCTCAGTCAGTTGCTCAATGTACCTATAACCAACGCGTTCAGCTGGATATTACGGCCTTTTTAAAGACCGTAAAGAAAAATAAGCACAAGTTTTATCCGGCCTTTATTTCACATTCTTGCCCGCCTGATGAATGCTCGTGCCGAAATTCGTATGGCAATGAAAGACGGTGAGCTGGTGATATGGGATAGTGTTGACCTTTGTTGCACCGTTTTCCATCAGCAAACTGAAACGTTTGCATCACTATGGAGTTGATACCACGACGATTTCCGGCAGTTTCTACACATATATTCGCAAGATGTGGCGTGTTACGGTGAAAACCTGGCCTATTTCCCTAAAGGGTTTATTGAGAATATGTTTTTCGTCTCAGCCGATAAGCGGTAGCTTCACCAGTTTTGATTTAAACATGGCCAATATGGACAACTTCTTCGCCCCCGTTTTCACCATGGGCAAATATTATACGCAAGGCGACAAGGTGCTGATGCCGCTGGCGATTCAGGTTCATGTTGCCGTGATGGCTTCCATGTCGGCAGAATGCTTAATGAATTACAACAGTACTGCGATGAGTGGCAGGCGGGGCGTAAGACCCTTTGAGTGAGCTGATACCGCTAGCCGCAGCCGAACGACCAAGCGCAGCGAGTCAGTGAGCGAGGGAGACCTGCATAACCCGAAGTAATCTTTTCGGTTTTAAAGAAAAAGGGCAGGGTGGTGACGCTGCCTTTTTTGCCGGACTGCAGCGGCCGCTACTAGTAGGGAGACCAGAAACAAAAAAAGGCCCCCGTTAGGGAGGCCTTCAATAATTGGACTATCCCCTAAACTTCAAAGGACCAAAACAAAAAAGACGCTTTTCAGCGTCTTATTGTTGGTCTTTGGTACCGAGTTATTAATATGCGCGCAGCGTCTGGAAAACCGAGGCCAAAAGACATGGTCTCCGATGCCCGGTTGCGACTCTACAGCAGAATTAAAATCAAGTCCGGCGCAGCCGGTTTGTGCCGCTTCCACGCAGTTATCTGCGCCTAAGCCCCCCGCAGCAGAACGTTGCCAAGCAATTGACCATTTAATAGTGACCAGTCAAAACGTTGCCCGCTTCCACCCTGGCCGTTGGACGCGTCTTTATCAACGTGCTGAAACTCGCACCGCAGCG
+
999JEJG@CB>=>:=:8;?DH???>ADEDJJJHJJJHEGIJJBAFFJJHJJJJFCGHJIJIH>,,,,1).((&&&&'&(+*)&'*>>??989:DJA9((((20/**''''''(9:@<99:BFCEJIJ?>?8886?BJJHJIJIGEDCDJJFIGJF4?:33:6:=5,++*+,01***+437:;=:99;665:7459;;=IAAAAJHFDFFIJJGIHIJHJJFEJA43225;<<<EJHHJJJJJJJJJJJI@C?,,,+++.222278-'&'()))?=>?=;;;<9:;43+,)('(((%&*)221.*(&&''6AAFHJJHJJJJJJHJIGGGIIJHJJIJFJHGJ6555('$$%&)*00GJ9888=<932//'&&),/0455DIH>=:1-?>>FJJJHGHHJHJHIJHJFHGJGJJJFJJHHGGBBAAFA:9:<DCJJIGJJJJFFJ???<>>>DDB>@@?EECID@?@A.,+(*''.//7FCGFBDBDEB@@-))+4,,+*,...<>=:<<>CB9778HA@>?DFGFFGF@A@AB66+++++9?A<54-*+*+9===>FEJHGDJGJEDDHEFECFEEDGFJJHHJIGFDGJJJGIJJ@A73GIECBHJIG?>>=:CDJEJJFCF@<+)))CAHBGCCEEGAABACJHJBA@AIJF??;7752((((---@AB@==9888765--2230/220**5*)-15479,;512B>B>>>;=;:44322/*&&((&&'&$%%%%%&%&.--.&&&%%%%''&&''')-&%%'%%%$$%%)(&'%%%&&$'()012).'+038/,--BIFH@?<;***+)))))''%&'()*+9A1//7@83229:6543140239;;;;BE98777//-..3'$#$$$&&'(0/,,/2FHEFACIIGJFJJJJJJJJJE====FGHFGDCAC<:8'%%%%&'&&$$&+)()(($$$'*'&&%',,,,-5,-.EGGHJJJGCCBFEJDCB////;:-*)*+122:7:=HHJGJ>9889:::;G4-,'%%'%%%%002/0@A??CCHEFIEDIJJDBCEJJJJF@??,*'(3BAB<:9899><>877;3CBDFEDJFFJJJFIHEGJDDDBH<;<8488'&&'.(CBAACJC===<JJEBA?>BAIHIGHHJFIHJJJCA@88>9<DAAEAFD=GGJD@.A./BBBBB731-*,'''''C9662=:9'''')-++-10;445G@>>>:;::881)')('',*''(&&%&&2549;;;;69C@>?..'&&)(('&&+19:>BFJJFFJ@@4000*&&&'***((''+4AJHEJIHJHJFJJHJHEGGFGJIIEGHFJ84446C733239::))(())+,;JJHIDDD@>C?CJGHEJDDGJFJJJJJJJJFJIJFIJJJJJJJJGJIIJGJFAJJGIJJJIJJJIGHE742401022422446<ED('''''%&'/028954546??HJGEIJJIJJGJGGJHJJJJFGEIFJJJJHJIHJJJ>>>?FHEHJJFIIJHGJJJGJJJJHIJJJGH<<5<DCBBCCCJGAHJIIGHEDBIG7888=:==BAAAGA;EGEJJB@@@IDHEFBHIF64<789BGJGHIGJJIJJJJGJHIECJJJIFJJJGHJJJJJFID<;<@EJJGJJEFB==>>DBAB==;34)/+')(()3686.,)&%$$('(**@=?JFCCF@==10/044:EC:;:0/./221-2345FHGF@DDCBCEDJFFJGHEJHJJIACCCB;64558:;BB:>E?A--2ECIHCDJECBDDCFFDDCDAE:::BEEE<<;<A<=('''('()%$%((23<=889:@@210/,'%&(88<CBHGHEGDF<6621)&&%$$&(,*39=<=>>;<;676891002A35366448JJJBBBBI<;;83DEJJJIJGIJFJJGJJJJIJJJJJJGJIJJJJJGJIHHJJEDCEFIHHDDD;;;+++DJIHHJJJHFIJFGGJJJEB@A?B>>?JJJGJIJJJDFDDJHJJJHHIJFFEHGGJAA@2/,,+,+,3322397779<BAB==<>:4411)*.'42369;:IDGJHJ5555A@@@JJJFEJGJIJHFJJFJJHJJJJ??>5566=>=?JJIJIJJ@@@8777?;3335@@CHIEGHFJGHDFIFHJJJHJGJJDJHJJHJIGGJJJGFDJJJHJHIDF<;1-('''*+2776+**/+1.'%$##$$&&')')+892114:>>-,,,/++)&%'.(7@AJIGGIJED<92/--+&&')(---6><>>><9:=446ABEGJJICAA@><3331.'&$$$$&=****<;;<<;967169//<9:=;21('%*-('&%''%()++--3689:@@@AGJIHJIJF???ABBAADJ;JFGGIJC@A?85.)+52266:JJJDCBEJJCFGCCECB@<;;>BJJJHD9971113*)))++.00IJJHHJCEDBDBE@:,'&'(,2999;=JJJJJJJJEEFFJJJHHJJJIJJIJJJJJJFIHIJDCD>>0''03;1001:;=>?@IGIC4/...31'%%&)00013239;CCHCCGJIJFJJGGJHA???@C?7-++,CBBCCJJJHGGCAA?ECCJHCB653/3+)))))),''.*@?@FDDDDI===76666=BJJJFGJJJFFEG77777<;;C<>F====8877;;*)).2)))'(&&&&'((''))1.(&&&&&&3<CDEDIJJJJFIJFFGHJCAA?@BAEEDDGGJHFFIJJ>000/2,775..'''&&)&&(691,,,++)).-8@@B@BCCBB<'&&&(-/0/3352***)))('&&&&%$$$$&,-..4B:;;5...02+49=?DJI<;;=JIJIGGHGJJCBACBBBCEACDIJDFJEE><;<AFDFJJJJJJJJJJJJIHGJJCFDED>>?..BJHGJJGFF<4222:9?AD>=<668FCD;<3335991/,-065.4223?>>D?9G====IJ????IEFJJGFGGHGGJH?@@BIIDA?<<=9767520112676+++<===@C>>99:<ADAF@;<99?FFCHJFHJG><>988<=7556111+=78:99;;@C???FJHAAB::JFJGJG@BBCGIFJFHIJGJJJJ<<</.-,25-**,-'&&&2///21:;;>?ABGJJEJGEIGGGIB?8'''(6<?B>;<88FHJIJJJJGJJIHFIJJJ>8755778JI;;::=.-,)***/135:888<988JIFDADGJJGJD;CJJJG1111FFIJHJJJJJJCHGJJHJH300JJGJIJGJDB=>EEJHDGJE?>@@CGC?<>776*))*6('$##$&$$%#$&&($$$$&)/38?JGEHFIGHJGHF0/..3335423BCB6333234:;<?A>><===>BCCDEE5.0<;77@BDIGCJJHGJJJGHJJJFJJHJHGGJBB>:899GIIH?@:EIFEG75<<AJFCDFFEDFJJHHJJJGFIGJJHGFGGG6?1+/.0<=FJGJJIIJFECJJFGHFFEHIHEJJJGHJHJIJJGIB@AB:9:737799755-,+,,+++*>@IGA>=>@ABE<=>?>0-+++)**--,--0(('(,6777D;:5'&&()1-'(56BDJJHHJI9889DFGJHJGGJJG5555>>B87((($$%%&''&%(%,,,++),5?AJJ<<<<EGIGFE7777JJIHJJJJJJJJEDDDF=-,,-0/,&&'-,:=JJEFJJEHGDJ?AEF0//-0001****87221/138:AABDDBBBJFJJJJJJJFDJEHJBA@A@@ABIJJJJIJHJJDGJHJHJJJJJJJJJJJJJJJJJIJJJJJFJ>=E:@889ADC>>==:9<7A1-./BED>><<@AJJJHJJ?@GFFCE??;4767;:::;=BBBJJJJJJJHJCDCFGJF20001,,,548628?@?:988<>DBBBACEEDABBAEB666+*****)''())*---.;=BIJEIFJIHJFBC:99:=::;CJJ<;;8;+***9AA@BD::9:<<<;==,,,-10015AA<=>;;;:AJCFJFGIGIJJJGJHI>>?:4223:88:333.//*+*&%#%%%&$()%%'$$%('&&%%().0)&&&'21289?8,,.GB>=<>?==<<3333722,,,,,+++--).//65558<<;;=>:,,+-''''5/--116579BDC:9::;:0///51,,./01((+-2**8-:@AJ<<<<B11+0+**-0..ABB@ABFJJJJFEJGHJCC>7343967;3112*''*+*-))))0+((%'-1+,.)(&&&&*/681222666+***945844449889;:8786.-/0;==?=>=?BA9H>9EDFHIJJJGGJJGJDFE==))''%%%&%&&)/0'''7<@CDCDE?DCC:DGBJJHJJ=BBCFIFFD55325289922$$$%%%%'&%%%)))..0EBEDCJJEJJJJJJJJHJEIGJEGJ@A32250):1-,+:?AFE@4.,-20,++*-.****++,,&&**24?@@@E6666655655../?B=<>?JDBABCCJD000////@<<<>9889@@=<89:>GJF>222(&%%()''&&''')()+,)))())%&%##$%($%*'%-/.7444339668:@98:9DCFDGCEHIJJA?>:9;;DI:85233</---283267===CBBA=;:<=997//541/*&$%%%%&(**&&%$$######$%'8<FDFFDJJJFEJEFCABE@3*'&&&&'(((&&&&'*(()'''%$$+1566589896::20+*++.*)*,1422><=>EJIFJGFD'&&&?60**(%'%%%%'(''&$#$&)))+013254212212+-++28?BHIFGJJHGHHIFE:99999:J@><<A;:=@@AA@GJJHJEDJEG@DF11116?A@>3?CB466JJGJJGJFJJJJFHGC/---=DCGGDBCCDDDBDHJ?=7556?B<77773901'''//.(&$)-''''7DGGJHJGIGJIJGGBB?>FH@DCBDG?@><>>100'''(JJJ?EGIFFJJIJJJJJGGIFDG;;:;BCD7776;;;@GGJJIJGJJGIIJGHJJJJFHJJGHJFJJJJJJJJJHJJHHHHJECDFFJJIJJIJJHFEFB66,,,+&%(*)+)/2%(()888:@AD<;?>85125=@BB@=>40(&&&((+2/.--224....9+++***)(&&$$&%'):66;<AB=>=72339;>??EECAJGE<<:67657=:C0000;:</>?BEDBD@FC>JDH57:;<CE@:::;;:33++,-02====>CDC@9;=>?@@JB@A?@JFJIJ@?@@E>?EBA@ACEJHJJJHHG,++,.A@??A5?98898;;:?DBB?>8A3321:IHGIGFEIEJC:C88??FHGFBGCB>>@?HA?ABE92,'(--/?CBDFBBB:::JJ<:::DJJEJJG>222CADDCICDDFJDF:9:5/0015//9:;;=CE,,,-=/.*)*+143///300010.-)(''$$'%&%%),-./.89:IHFHGFJJJJJJDJFIJJJJGGHIJJGIIFDFBDD<=<62,1((((:@>B:5568@><++)((),--.012/*+6B65556832-)14=>G??GJHGJFEGEAAFJHG+)))90&&&&53>;3332732233?4445GJGHEEABBAJJJJCA@<21./1248EJJHFJHJJJJHB;;99:5667GCFEEJJFGJJJJGIH@A?@HEJEGFFJDCCJJJJIJJHHJJEHJJ)(((@,62+.,&'+'679@?1000643''%$$&',()/<>=;?@>JFJIHIJFGGG:=FJJIJJJDCACEDEFJFGI=:-*+.9<ABAHFDHI>FEJJJGEJIJJJHCBD766ECI;6-,-.**)*(*70-55:==?CFJGEEFEJJJIJD9999987////;++)+,.+&'*)+))))''''()&&&&/009?AADBFJIJGBCBCIFEIIJFIJJIEB>>?AHJJ>J@@?A?@A@AEC755578789::JJJFIFCD@ECB?@2222:0-,+'%%&9:<<>ECD@?BDCABFGJC:(''>CH><BC<HJIIIJJIJJJHGGD>?BA,,,'%$$#$$%&()(((),++0-+++32455:778:5631000/-++(*((()/334@CEEJJJJJHJJHJJI:7779EIJJIJFGJHEHJDGJJHJJJJJFF?.*'*(((*6331122ADA?>?BCIFJJEEDF>>>>JIE@?<?@>A?AGHJJJDDDB?EBHCEJHJJJJFJJJGJHGJJJJJJJF?=::::;<BBGEJJFF<2116;><@<ED?AA@?EB6668JFJGJFBHDC???@B@?ABEEGE@?@HDDDJJJGGGHIAB=<334E<JJ@??@EA???EFJJJHDEB?@@FD?=>EFCJGJHIFJGJFHGJHED953011FFJGEIJJGGEJJJHJFE?D<;9867346DGC<</.,))**+>CBF@FJBBGEAEA?>@=?D?>@@FIE=HDFGFJH8555;IEDDDIFJJJHDEIHEFJGCCBCAC77/*))***+1/0-+,-40+&&&&)58>??>BIDCCBFE@@=@AA?>?8899F:9:G634421101101//--13413111.*+4;110/0'(),-,+++++,--001-../11115+++1*'&&($%$$$$'1976676665::9F>=898/-,,,,0,,,+FA@@DDJJHIEHFHDEFIFED>@CCJ<:8))))/889EBEECCDDJGCDDBD@:=::223<:3;=<>.-..334/,23.0.)'''''''4445ACBA@??@@A@@@CJGHEFDGEGFDD3)?@>GDEFDEDFECF;-+++1157*)((('$$%&.-0>>??>=<<=><<98:2222:22455:9998;:;878,,,,02;@AACHEBBDDDEEIJJJFJFGJII?>@@JJIGGHJHJIJIEGDEEEJFHJJGHEJE=<<<=2/0,++/44523778ACEBCA@;45EGJHJFDDDEDFFEDFJJDC>>CEBCCFEE=3223CHDDDCDEGHBCA@AF=886854-,,5+332258<8877:BCCBB??A97722228==>BBBA@BCEDFHDEECA:::;**********))*)(%%$$&(+*(*,+..,'&'(*.04::.**228820007@EEIECABBCH98988=>:::9===BEFFFHGGDFEJHGJFCB;::<A==55<>?>BGJHJFEFBFBGJHGD@;<<<B@>=0/.*(()*++,+,,*''%$$&8??@??E>?JFJIIFJFFJFGEFJDEGEEEJHHIHFEHEDHFBB23/86.'&'&'&',...37889897721-)))*//()%%%$)*),,,,,)((((*+-./12:76688A@BA@.'''''''%$$&)&(,-61112681,++.110<44=:5**)+****../233CHEEDE@G@@ADC01-.+,-03,**)++&$$%&&&''''&%%%(---1*2?@DDDAEEGFCJHEGJGJJHDCEAD>E@@?::99?<>1/-)+'''')./178>>76??@@520/02AA;;22/..)(((+235@DB@,,=??DD;9997984.42222FDHDEDG0000141130-''&%%&((+,(&&'%%$%$$$'(&)*((()(((++(*--**=;42223B@B>@@?A@=.&&&&&&'**,+,((*-543557?=@BAGJ982/001<=JA?><A@@@@@==JIBA@AI@)))+('&'./11/0/.()''2)'',.86788>8741111@?B.--*)'(*))*-)*2ECA9578)&&'(((()*))-/0**,,+++-67966::>==>@:77('('''&'**-9)(((700;<FDEHJCABJJGHFHDE?>=((%%'(++8>?==:00/02(%%%+/345/6/...;;;;<::::<<<@@8'&'*..0((&$&&*0211.23136:5:?;AGFFJDGJGGJHHEFIIJIJIJJ54302&%%&)))*-)//'&&'/++,05512343252223;48;654:3:;0,?@BIJHC>448;EABEDIBCDEBDGEFDF333++5++*%%%*023**--,-.10023---,220)IIEGEFEEJBJIFJGJJJFJIEHGJHDGFHDFGCJJH>;;22,,1::BAACEJHDEDJGJAB944457''''<EHHJJJFCGJJJHGJIGJHFFHGFEIEHJIJHC@CCE3334***+ADJJH<@((<A>=<=7+22;>>>???EGDGEJGGGJGJJJEGGBCDAEBA32../++,444<>?==9:@;454/+**,;EJIGJGIDA?@HAC((068556645.+*%%%%%%74(((())),'&&''&').569=>ABDJEEEIJGEJGCE>??<?;;=>=@@:::;BEEJGGGHJDFCCEC?3222FHJJFJHHJJIJHIJEJJJHDDJJA@A6(:01002=BDFEJJJEFB@BCIGJJEFFJJJJJJIFFEFJJBBD<<<:<)))%()2,.0013>>@BDHGBBAAIG;;<;@:<30/.(''%%%$++*)(((($$$%'%%&8<?B88EC=??<>ABHE>@;6B743/...-(A;:;=<@=545788AB<---2?@@GFEJICBB8888EFECBBIJIE:556BHB@@@ADIEFD?>D??<;?<<CFECDJEHGJFJGF?A=4*'%$%%))--9:;BB<44DJJJGGDDDGGEBB42334-)&&%/=9777:ACEJGJJJJ??>00/068999JDFJHJJIIFJGJJH+++-77>66/.//0=6)&%%%+,./-*(('()(*++,,,2246213300(()(&'&%%$$)++)*,12056775599=>?JJHJ?>JIIJFHIHIJJJ9AJJGHJJJJJJJJHJJJHGJJJHGDJ9G;::,'<><<6077)CGHCDFEGJFIJGJJ>>+++,.,(*,.:9-,+,,45;----FFGGC:::FEEEGGJFJIJJJECBCJJEEGCA8'&&&)0/)+*&&&&,**,-/,+);3224;;;==43337...10)((-,----'''*+)''()&&'+**+9BBADFDCFJJJJJJJB@AAA?BF>8FFCIGGIJJGGJGEJEJDHD65445;76>>711//02:/----./.++=JJJJGJIJHECCBCFEEDC@>>B<:99=;8887+++))**))*'&&&%&&()))'(980007B=<<>..,,1332124479JCBBDJJJJHGJJCCFBCEDHA3334D888<HFEHB>9'(%%&'4:9:40..-+*+,-(&%%$###$&+,5?::::3114/3/./('&$$%$''-8@DAABBJGJIJJGHJ9;8985555=?JGJGCEBCBBEHJJJHGJGJIFFCBC>940.)('(+56221079::<>@E<?@@?EFEJJJFJJF@A?3322//..2****-+''(''(&&&--400-+))++.46732262/*'%&')(&&'')('%%)5<878//./87<;<DJHJJGBHCGIGHGFF<99>9+**(&&%$$$$&'-49<A;;:9??@DB>;<>@@A?111;B?,++,///?HAEB@AEFHJ=DDJJGEFC?<=>A@:1,-5?JJHJEBE;889>C=IJEFEEFG>>>FFCFJBBBA;::<222+('(,(&&':99863//--223999997660/.03.&%%%./+&''&''''''69ACGHDIFEGFC@@BDEGCFDF??DJJGHFCFIJA=:>><1-('&%'/1*)))/3<AB<;;<C@4210-,.08771+++,.,,559;;>>89:@FGEFEEFFCBBEGEC;;::<>@>?<?DG88788866423330++++0+(*412))99888879<9988756((((777;999;;<=4445??<8BAA?ABGF===688:2222993?@AEB=<8/..($$$#$$&&&'*+,+,--,.,,,.77,,,)%%$%&%&%%$#
@Glass_T7V_9_D3_12_6_19
AACACTTTACTCTAGAGAAAGAGGAGAAATACTAGATGGGTCAAAGTAGCGATGGAGCCAACGCTCCCGTTGCAGGGCAGTTTGCGCTTCCCCTGAGTGCCACCTTTGGCTTAGGGGATCGCGTACGCAGAAATCTGGTGCCGCTTGGCAGGGTCAAGTCGTCGGTTGGTATTGCACAAAACTCACTCCTGAAGGCTATACGGTCGGTCCAATCCCACCCAGGCTCAGTGCAAATTTATCCTGTGGCTGCACTTGAACGTGTGGCCTAATAACTCGGTACCAAATTCCAAAAGAGGCCTCCGAAAGGGGGGCCTTTTTTCGTTTTCATCACATCCACCTGTGCGGACCTCGGTACCAAATTCCAAAAAGAGACGCTTTCGAGCGTCTTTTTGGTTTGGTCCATCGAGTGGCGCGCTTAGTTCCTCGTTTTCTCTCGTTGGAAGAAGAAGAAACGAGAAACTAAATACTAGAGTCACACAGGACTACTAGATGATGCGAACCGTTTTAGCGAAAATCATCACAAGCAAGGCAATTCGGTAGAAGCCCGCAAACAGGTGAACCGCTCGGCCAGTTTTTTCAGAATGAGGTTCAGCCGAGCACGCGACATTTTTATGATGCGCTACAGGGTGCGCGCACGGCGTTTATTCTCGGAGTGCAAGAAAGCGTCGCCGTCAAAAGGCGTGATCCGTGATGATTTCGATCCAGCACGCATTGCCGCCATTTATAAACATTACGCTTCGGCAATTTCGGTGCTGACTGATGAGAAATATTTTCAGGGGAGCTTTAATTTCCTCCCCATCGTCAGCCAAATCGCCCCGCAGCCGATTTTATGTAAAGACTTCATTATCGACCCTTACCAGATCTATCTGGCGCGCTATGCCCAGGGCCGATGCCTGCTTATTAATGCTTTCAGTACTGGATGACGACCAATATCGCCAGCTTGCCGCCGTCGCTCACAGTCTGGAGATGGGGGTGCTGACCGAAGTCAGTAATAAAGAGGAACGGGGGCGCGCGCCATTGCATTGGGAGCAAAGGTCGTTGGCATCAACAACCGCAATCTGCGTGATTTGTCGATTGATCTCAACCGTACCCGCGAGCTTGCGCCGAAACTGGGGCACAACGTGACGGTAATCAGCGAATCCGGCATCAATCTCTACACTAGGTGCGCGAGTTAAGCCACTTCGCTAACCGTTTTCTGATTGGTTCGGCGTTGATGGCCCATGACGATTTGCACGCCGCCGTGCGCGCCGGGTGTTGCTGGGTGAGAATAAAGTATGTGGCCTGACGCGTGGGCAAGATGCTAAAGCAGCTTATGACGCGGGCGCGATTTACGGTGGGTTGATTTTTGTTGCGACATCACCGCGTTGCGTCAACGTTGAACAGGCGCAGGAAGTGATGGCTGCGGCACCGTTGCAGTATGTTGGCGTGTTCCGCAATCACGATATTGCCGATGTGGTGGACAAAGCTAAGGTGTTATCGCTGGCGGCAGTGCAACTGCATGGTAATGAAGAACAGCTGTATATCGATACGCTGCGTGAAGCTCTGCCAGCACATGTTGCCATCTGGAAAGCATTAAGCGTCGGTGAAACCCTGCCCGCCCGCGAGTTTCAGCACGTTGATAAATATGTTTTAGACAACGGCCAGGGTGGAAGCGGGCAACGTTTTGACTGGTCACTATTAAATGGTCAATCGCTTGGCAACGTTCTGCTGGCGGGGGGCTTAGGCGCAGATAACTGCGTGGAAGCGGCACAAACCGGCTGCGCCGGACTTGATTGATTGTTCCTGTGAGTTCGCAACCGGGCATCAAAGCGCACGTCTTTTGGCCTCGGCTTTCCAGACGCTGCGCGCATATTAATAACTCGGTACCAAAGACGAACAATAAGACGCTGAAAAGCGTCTTTTTCGTTGGTCCTTTGAAGTTTAGGGGATAGTCCAATTATTGAAGGCCTCCCTAACGGGGGGCCTTTTTTTGTTTCTGGTCTCCCTACTAGTAGCGGCCGCTGCAGTCCGGCAAAAAGGCAAGGTCAGCCACCCTGCCCTTTTTATTTAAAACCGAAAAGATTACTTCGCGTTATGCAGGCTTCCTCGCTCACTGACTCGCTGCGCTCGGTCGTTCGGCTGCGGCGAGCGGATCAGCTCACTCAAAGGGTCTTACGCCCCGCCCTGCCACTCATCGCAGTACTGTTGTAATTCATTAAGCATTCTGCGACATGGAAGCCATCACAAACGGCATGATGAACCTGAATCGCCAGCGGCATCAGCACCTTGTCGCCTTGCGTATAATATTTGCCCATGGTGAAAACGGGGGCGAAGAAGTTGTCCATATTGGCCACGTTTAAATCAAAACTGGTGAAACTCACCAGGGATTGGCTGAGACGAAAAACATATTCTCAATAAACCCTTTAGGGAAATGGCGAGGTTTCACCGTAACACGCCACATCTTGCGAATATATGTGTAGAAACTGCCGGAAATCGTCGTGGTATTCACTCCAGAGCGATGAAAACGTTTCAGTTTGCTCATGGAAAACGGTGTAACAAGGGTGAACACTATCCCATATCACCAGCTCACCGTCTTTCATTGCCATACGAAATTCCGGATGAGCATTCATCAGGCGGGCAAGAATGTGAATAAAGGCCGGATAAAACTTGTGCTTATTTTTCTTTACGGTCTTTAAAAAGGCCGTAATATAACGGTCTGGTTATAGGTACATTGAGCAACTGACTGAAATGCCTGGAAATGTTCTACAGATGCCATTGGGATATATCAACGGTGGTATATCCAGTGATTTTTTTCTCCGATTTTAGCTTCCTTAGCTCCTGAAAATCTGAATAACTAAAAAATACGCCCGGTAGTGATCTTATTTCATTATCGTGAACTTCGGAACCTCTTACGTGCCGATCAACGCTACATTTTCGCGAAAAGTTCAGCCAGGGTTTCCCGGTATCAACAGGGACACCAGGATTTATTTATTCTGCGAAGTGATCTTCCGTCACAGGTATTTATTCGCGATAAGCTGATGGAGCGGCGTAACCGTCGCACAGGAAGGACAGAGAAAGCGCGGATCTGGGAAGTGACCGACAGAACGGTCAGGACCTGGATTGGGGAGGCGGTTGCCGCCGCTGTTGCTGACGGTGTGACGTTCTCTGTTCCGGTCACACCACATACGTTCCGCCATTCCTATGCGATGCACATGCTGTATGCCGGTATACCGCTGAAAGTTCTGCAAAGCCTGATGGGACATAAGTCCATCAGTTCAACGGAAGTCTACACCGAAGGTTTTTGCGCTGGATGTGGCTGCCCGGCACCGGGTGCAGTTTGCGATATGCCGGAGTCTGATGCGGTTGCGATGCTGAAACAATTATCCTGAGAATAAATGCCTTGGCCTTTATATGGAAATGTGGACTCAGTGGATATGCTGTTTTTGTCTGTTAAACAGAGAAGCTGGCTGTTATCCACTGAGAAGCGAACGAAACAGTCGGGAAAATCTCCCATTATCGTAAGATCCGCATTATTAATCTCAGGAGCCTGTGTAGCGTTTATAGGAAGTAGTGTTCTGTCATGATGCCTGCAAGCGGTAACGAAAACGATTTGAATATGCCTTCAGGAACAATAGAAATCTTCGTGCGGTGTTACGTTGAAGTGGAGCGGATTATGTGAGCAATGGACAGAACAACCTAATGAACACAGAACCATGATGTGGTCTGTCCTTTAGCCAGGTCGTGCTCGCCGCAGTCGAGCGACAGGGCGAAGCCCTCGGCTGGTTGCCCTCGCCGCTGGGCTGGCGGCCGTCTATGGCCCTGCAAACGCGCCAGAAACGCCGTCGAAGCCGTGTGCGAGACACCGCGGCCGGCCGCCGGCGTTGTGGATACCTCGCGGAAAACTTGGCCCTCACTGACAGATGAGGGGCGGACGTTGACACTTGAGGGGCCGACTCACCCGGCGCGGCGTTGACAGATGAGGGCCGGCTCGATTTCGGCCGGCGACGTGGAGCTGGCCAGCCTCGCAAATCGGCGAAAACGCCTGATTTTACGCGAGTTTCCCACAGTCGATGTGACAAGCCTGGGGATAAGTGCCCTGCGGTATTGACACTTGAGGGGCGCGACTACTGACAGATGAGGGGCGCGATCCTTGACACTTGAGGGGCAGAGTGCTGACAGATGAGGGGCGCACCTATTGACATTTGGGGGGGTGTCCACGGCAGAAAATCCAGCATTTGCAAGGGTTTCCGCCCGTTTTTCGGCCACCGCTAACCTGTCTTTTAACCTGCTTTTAAACCAATATTTATAAACCTTGTTTTTAACAGGGCTGCGCCCTGTGCGCGTGACCGCGCACGCCGAAGGGGGGGTGCCCCTTCTGTCGAACCCTCCCGGTCGAGTGAGCGAGGAAGCACAGGGAACAGCACTTATATATTCTGCTTACACACGATGCCTAAAAAACTTCCCTTGGGGTTATCCACTTATCCACGGGGATATTTTTATAATTATTTTTTTTATAGTTTTTAGATCTTATTTTCTAGAGCGCCTTGTAGGCCTTTATCCATGCTGGTTCTAGAGAAGGTGTTGTGACAAACTGCCCGCTTTTCAGTGTGACAAAATCGCCTCAAATGACAGTCCTGTCTGTGACAAATTGCCCTTAACCTGACAAATTGCCCTCAGAAGAAGCTGTTTTTTCACAAAGTTATCCCTGCTTATTGACTCTTTTTATTTAGTGTGACAATCTAAAAACTTGTCACACTTCGCATGAATATGTAGTCGCGGAAACAGCGGTTATCAATCACAACGTAAAAATAGCCCGCGAATCGTCCAGTCAAACGACCTCACTGAGGCGGCATATAGTCTCTCCCGGGATCAAAAACGTATGCTGTATCTGTTCGTTGACCAAATCAGAAAATCTGATGGCACCTACAGGAACATGACGGTATCTGCGAGATCCATGTTGCTAAATATGCTGAAATATTCGGATTGACCTCTGCGGAAGCCAGGTTTAAGGATATACGGCAGGCATTGAAGAGTTTCGCGGGGAAGGAAGTGGTTTTTTATCGCCCTGAAGAGGATGCCGGCGATGAAAAAGGCTATGAATCTTTTCCTTGGTTTATCAAACGTGCGCACAGTCCATCCAGAGGGCTTTACAGTGTACATATCAACCCATATCTCATTCCCTTCTTTATCGGGTTACAGAACCAGTTGATTTCGGCTTAGTGAAACAAAAGAAATCACCAATCCGTATGCCATGCGTTTATACGAATCCCTGTGTCAGTATTAAGCGATGGCTCAGGCATCGTCTCTCTGAAAATCGACTGGATCATAGAGCGTTACCAGCTGCCTCAAAGTTACCAGCGTATGCCTGACTTCCGCCGCCGCTTCCTGCAGGTCTGTGTTAATGAGATCAACAGCAGAACTCCAATAAAGCACCCTATCATACATTGAGAAAAAGAAAGGCCGCCAGACGACTCATATCGTATTTTCCTTCCGCGATATCACTTCCATGACGACAGGATAGTCTGAGGGTTATCTGTCACAGATTTGAGGGTGGTTCGTCATTGTTTCTGACCTACTGAGGGTAATTTGTAACCGTTTGCTGTTTCCTTCAGCCTGCATGGATTTTCTCATACTTTTTGAACTGTAATTTTTAAGGAAGCCAAATTTGAGGGCGGATATTGTCACAGTTGATTTCCTTCTCTTTCCCTTCGTCATGTGACTTGATATCGGGGGTTAGTTCGTCATCATTGATGAGGGTTGATTATCACAGTTTATTACTCTGAATTGGCTATCCGCGTGTGTACCTCTACCTGGAGTTTTTCCCACGGTGGATGTTTCTTTCGCTGAGCGTAAGAGCTATCTGACAAGAAACCATACTTATTTTCTTCCTCGCCAGTTCATCAGCTATGCTCGGTTTCACGAGCCTGCGGCGAGCGCTAGTGATAATAAGTGACTGAGGTATGTGCTCTTCTTATCTCCTTTTGTAGTGTTGCTCTTATTTTAAACAACTTTGCGGTTTTTTGATGACTTTGCGATTTTGTTGTTGCTTTGCAGTAGATTGAAGATTAATAAAACCAAAACGGCAGTGAATCAGATATTAGAATGAATTCAGTGGAAACACTTCAGCCAGTACATAAACACTGGTCATGAAATAGCAGAAGGCTATCCACCGTGCCAGGTAATGATGACGACCCAGAAGCAGGAAAATAACCCGGCGCTGGAGAATAGGTGAAGCAGCGGATTTCATTGCATTCTTCAGGCTATCAGAGATGCCAGAGCCAGGCAAATTTCACACCGGGATATGGAAATTAGAGGACGGGTTCAGCAACGTGTTGGTTATACAATTGAACAAATTAATCATATGCGTGATGTGTTGGTACACGAATACAGTGATCCTGAAGACGTATTTCCACCGGTAGTGAATCTGTACATAAAGGTGACATTACAAACACTTAGTTTCTGTTCATCTTGCTACGAATCTGGTGCTGGATATAGTGTTTTGCTCATGATAACGACCAGGAAACGTTTCCCTGATGTTCTCACGATAGATCAAATCTCCATATTCATGCCGAACGTCTCCTGCCTTTCTATCTTGGGGAAAGGGAAATGTTCACTTTATGCAATGAAGCCCACTTGCTGGCCGGGGCTTGACATTATTCCTTCCTCTGGCTCTGCACCGTATTGAAACTCAGTTAATGGGCAAATTTGATGAAGGTAAACTCCCCAGCCAATCCACACCTGATGCTCCGACTGGCCATTGAAACTGTTGCTCATGACTATGATGTCATAGTTATTGACAGCGCGCCTAACCTGGGTATCGGCACGATTAATGTCGTATGTGCTGCTGATGTGCTGATTGTTTCCACGCCTGCTGAGTTGTTTGACTACACCTCCGCACTGCAGTTTTTCGATATGCTTAGTAAATGCTCAAGAACGTTCATCTTTAAAGGGTTCGAGCCTGATGTACGTCTTCTGCTTTACCAAATACAGCAATGATAATGGCTCTAAGTACCGTGGATGGAGGAGCAACCTCGGGAATACCTGGGGAAGCATGGTTCTAAAAAATGTTGTACGTGAAACGGATGAAGTTGGTAAAGGTCAAATCCGGATGAGAACTGTTTTTGAACAGGCCATTGATCAACGCTCTTCAACTGGTGCCTGGAGAAATGCTTCTGGAAGGTGCTGTAAATGAAATTTTCGATCGTCTGATTAAACCACGCTGGGAGATTAGATAATGAAGCGTGCGCCTGTTATTCCAAAACATACGCTCAATACTCAACCGGTTGAAGAATATTCGTTATCAACGCCAGGCTGCCCGATGGTGGATTCGTTAATTGCGCGCGTCAGGAGTAATCGCTCCAGGTAATGCCATTACTTTGCATGTGGTCGGGATGTGAAGTTTACTCTTGAAGTGCTCCGGGGTGATAGTGTTTTTAGAGCCTCTAGGGTATGGTCAGGTAATGAACGTGACCAGGAGCTGCTTACTGAGGACGCACTGGATGATCTCATCCCTTCTTCTACTGACTGGTCAACAGACGCCGGCATTGGGCTGAAGAGTATCTGGTGTCATAGAAATTGCCGATGGGAGTCGCCGCGCGTCGTAAAGCTGCTGCACTTACCGAAAGTGATTATCGTGTTCTGGTTGGCGAGCTGGATGATGAGCAGATGGCTGCATTATCCAGATTGGGTAACGATTATCGCCCAACAAGTGCTTATGAACGTGGTCAGCGTTATGCAAGCCGATTGCAGAATGAATTTGCTGGAAATATTTCTGCGCTGGCTGATGCGGAAAATATTTCACGTAAGATTATTACCCGCTGTATCAACACCGCCAAATTGCCTAAATCAGTTGTTGCTCTTTTCTCACCCCGGTGAACTATCTGCCCGGTCAGGTGATGCACTTCAAAAAGCCTTTACAGATAAAGAGGAATTACTTAAGCAGCAGGCATCTAACCTTCATGAGCAGAAAAAAGCTGGGTGATCTGAAGCTGAAGAAGTTATAAGCTGTTTAACTTCTGTGCTTAAAACGTCATCTGCATCAAGAACTAGTTTAAGCTCACGACATCAGTTTGCTCCTGGAGCGACAGTATTGTCTAAGGGCGATAAAATGGTGCTTAACCTGGACAGGTCCCGTGTTCCAACTGAGTGTATAGAGAAAATTGAGGCCATTCTTAAGGAACTTGAAAAGCCAGCACCCTGATGCGACCACGTTTTAGTCTACGTTTATCTGTCTTTACTTAATGTCCTTTGTTGCCGCAAAAGCATAACTGGCCTGAATATTCTCTCTGGGCCCACTGTTCCACTTGTATCGTCGGTCTGATAATCAGACTGGGACCACGGTCCCACTCGTATCGTCGGTCTGATTATTAGTCTGGGACCACGGTCCCACTCGTATCGTCGGTCTGATAATCAGACTGGGACCACGGTCCCACTCGTATCGTCGGTCTGATTATTAGTCTGGGACCATGGTCCCACTCGTATCGTCGGTCTGATTAGTCTCAGACGGTCCCACTGGCTGTCGCTGTCGGTCTGATTATTAGTCTGGAACCACGGTCCCACTGGTATCGTCGGTCTGGTCTTCATCTGGGACCACGGTCCCACTCGTATCGTCGGTCTGATTATTAGTCTGGGACCACGATCCCGCTCGTGTTGTCGGTCTGATTATCGGTCTGGGACCACGGTCCCACTTGTATTGTCGATCAGACTATCAGCGTGAACTAATCATCAATGCCTGTCGAGGTCAAGGGCAAGTATTGACATGTGACCGGCTAGCATCAGTGCACCCTGTTTTACGTAAAAACCCGCTTGGGCGGATTTTACTCTTGGTGATAAAATAATACCAACAGCTCCATGGTGCCACCTGACGTCTAAGAAACCATTATTATCATGACATTAACCTATAAAAATAGGCGTATCCAGGCAGAGATTTCAGATAAAAAAAATCCTTAGCTTTCGCTAAGGATGATTTCTGGAATTCGCGGCCGCTTCTAGAGTTATGACAACTTGACGGCTACATCATTCACTTTTTCTTCACAACCGGCACGGAACTCGCTCGGGCTGGCCCCGGTGCATTTTTTAAATACCCGCGAGATGAGTTTGATCGTCAAAACCAACATTGCGACCGACGGTGGCGATAGGCATCCGGGTGGTGCTCAAAAGCAGCTTCGCCTGGCTGATACGTTGGTCCTCGCGCCAGCTTAAGACGCTAATCCTAACTGCTGGCGGAAAAGATGTGACAGACGCGACGGCGACAAGCAAACATGCTGTGCGACGCTGGCGATATCAAAATTGCTGTCTGCCAGGTGATCGCTGATGTACTGACAAGCCTCGCGTACCCGATTATCCATCGGTGGATGGAGCGACTCGTTAATCGCTTCCATGCGCCGCAGTAACAATTGCTCAGCAGATTATCGCCAGCAGCTCCGAATAGCGCCCTTCCCCTTGCCCGGCGTTAATGATTTGCCCAAACAGGTCGCTGAAATGCGGCTGGTGCGCTTCATCCGGGCGAAAGAACCCCGTATTGGCAAATATTGACGGCCAGTTAAGCCATTCATGCCAGTAGGCGCGCGGACGAAAGTAAACCCGCTGGTGATCCCGTTCGCGAGCCTCCGGATGACGACCGTAGTGATGAATCTCTCCTGGCAGACAGCAAAATATCACCCGGTCGGCAAACAAATTCTCGTCCCTGATTTTTCACCACCCCCTGACCGCGAATGGTGAGATTGAGAATATAACCTTTCATTCCCAGCGGTCGGTCGATAAAAAAATCGAGATAACCGTTGGCCTCAATCGGCGTTAAACCCGCCACCAGATGGGCATTAAACGAGTATCCCGGCAGCAGGGGATCATTTTGCGCTTCAGCCATACTTTTCATACTCCCGCCATTCAGAGAAGAAACCAATTGTCCATATTGCATCAGACATTGCCGTCACTGCATCAGTACTTTACTGGCTCTTCTCGCTAACCAAACCGGTAACCCCGCTTATTAAAAGCATTCTGTAACGAAGCAGGAACCAAAGCCATGACAAAAACGCGTAACAAAAGTGTCTATAATCACGGCAGAAAAGTCCACATTGATTATTTGCACGGCGTCACACTTTGCTATGCCATAGCATTTTTATCCATAAGATTAGCGGATCCTACCTGACGCTTTTTATCGCAACTCTCTACTGTTTCTCCATACCCGTTGGGCTAGCTACTAGAGAACTTTTCGGATCAAGCTATGAAGAACAGCA
+
-/20//-.*+,(((('((,*)2**8;?=<<66303394321*)(+'&%$$$$&0)((*5222)))+/.+3?>FA@EDB643-,,-66555=GBA88;>AJJ??@@B.&''06'&&(6:,('''/++--0+)..55333??9999CDGEGGEIHG87778=;;;BBCA>>@4441200005D8888BJIGJJIJHJJE@>(''(+((''.2.++-=:4;>;8@A==:7334??>?AJJIJIGJJJEDEJJJ===0...4.//8:99;<A@>666710111000:;9B<:000JE=;;=;944-9>BEIDI@65566;:;=+**+7?,&&&''''12;=BAABFEDB@EGH00015894>=3756.-,.2559<C@@?@D:878;1000.,,-'''-:00012*9::99:EEC??7555/0047;@DBHHEJJJCAC@BDBHIEJJJHJJEDGJJJGJI><9<ACBEHFICBJGJJGJJJFFEDHECBAABB?87326+)*).++,.1-++*((..-+'%#$$$$''*''&''.-/...25458345559....(&&$%'')3229.,,,25))/(&)11--ADFGFHEIIIJJFHJJGJBAACFEEGJJJJJHIIHFJJJHHJH>=>>GDIJDCJJJFEDJJIFJJJ<<)))):<9;6-.2DDCA=<<<???@FGDEFIIJ::3344629::FJIJIF=-,,,JHFD?@??CHJJHJJJGJJFJJD889@JFFEJFIJHDIGEIHGJJHJJIJGA?@B8777445EEHJJJJHIFE;JJJJJJJJGIJHJJJFA=?@@@?>77769>DFCDCDJDFDHIJGIHJGJEJBA??FFJJJJJJJEIHJHJJFJJJI;JD:>65569>B;;<<;;@=?000.,((),+22/,5--,.5547545,B@:GFHGDGIJJJFEJGFDIHDBBAAEF===>JJCCB??@=>>AGHIGHEIIFJJJJCBDDFJJJHGEEGEDHJIJJFJBA3134//,''&''%%%''%((-')(()%%%'&&&&+146;<>?4//@HHACCJJJEJJJGJJJJJJFJJHGJJFJ8889JJJJJJJJJGHJFCD>@BCGJEBBJFGFFFHJJBC4577<966;97679DGHJJJIJJJHJJGJJJFJJG:::5444-,,,.HEFH;;3***&&&'%%&%%&&'.???@;;<>=;;HGJJEFB8+***7;'&&'--,)'');@BE@??>AAAA@CE-,,-<7878C744453210112***''''5-+:??ABEJDJJFHEGIJ8888@AFGIJJJJGJJIGJGIIIIICA34GIHDDEDGJGFIEJEFGEIHFJIIJJJEDJGJFFFJHGJJJIEFEFDF6644=CE<>=;BFFFBDC55501+++.024>AJGJJFJHIJHJJJJJHJHDJJJFIJIJJJIJIJDJIJJJIJJJJHIHGHGGGJGHJGJJJHJFHFJJIJJJHEDAAJIJJJJJJEJIJGJJJJJHJJJJJJGJJJJJJJJJJIGHIGJJJIJJJJGIJJJIJJJJJJJJJJJJJGJJJJJGIJGGIHHGJJHJHJIJJJJJJJJJJGHJJJJJJJFGFGJEGHCJIJJGJFIIJIHD@5555@GC@D?<<99:;533?9833555>:<<DA@ACJJJJJJJJJJIJJJJJJJFGFFJJJJJJJJFHJCGFHJJJJEDEB@BEB;::<::98))))))(()<EJJHDCBDJGJFFGJJJJJGJJJJBBAAJ2213;755-('((572236>?@ADHDDGFJFJHJGJJFJGJJJHJEIJJFJHBJBCC<6675)))),'''&&'..//34/0766675332+&&$%&+4459;::78975('''+*&&(&')&*-0=GJJJJJJJGHJJJGGGJJJHJHJFHJJHHJJJIC??@CCGDDDCAICAEEBFGIJJIDBCAE=8<'%%&%''(,12:8:;=><7459;HHJGGFDJJGIJFJJJHHIGJJJHEEEEJJJHGHJJEDAFFEFJDBDFCDDDDFIJJIHJHJGJJIGJJHJIJGGHIJGJJIHGEA../;62(%%$$$&&&%&%%%'(,46>>=BABC))))-/DJHABBDJJJHJJGJJJJJJJIHJJIJJIJJJJJJJJGJHJJJJIJHGHJJJFGEDBFBG=GE???CBCDJJHIF>;9:+*&&%&%%+5:ADGHIJJJJJHBC@?A97FDBEJFJIJIIJHIJJJHFJHIJGJJFJIG443696766666778.---3353477DCIIEIJJJJGJJJGJJJGIIG=?>>EEEJJGIGDJGJJJHJJJHGJJAA@BJDEJJHJFJFJB00+*++45445:<DEGHJJIJJJHJDCDJJJJFGHEAA986752-/10335GJDJFD>953349DHGJJ?@AEFFF999311-)99:FJFHFHH9888BEFIJJJJEFGFFDHIFJHEJJJJHIJHGEJJJFCB:61,)()*+('(,138=BCGDGEFIJJIJJGGIIHJIJJJJJFJGDBGJJFEIID?@HIJJGDJ@@@@DEAB>;;@@?BAJHHE?>>?HGJGIAJH6544211/0006:<DFHFIFCDCEJGHJJDJGJHJJJFIEHHJFIHEJJJJJGJEIJJJJJIJJHGJE=4444;711,*)),788.,*,/05///56=<>@ACFGJDFGFB@@AC=;6555@EJHJHHEDBAEJJGGGJJGJJIJJJFJJJJ2..>8GJJJIJJJJJJJJJJFHCB.----%%'*-=BCBCGIHG2222@E8778<>C7777==6666DJH@AA?(&$(+-'''',''&%'&*//..1458EJJFDE)))+@DFIIJJJJJIJIJJHJHGEAGEJ0/--(&&&.7578?GJHGJ?GJHGEABBJJJJJJ2'&&'('()),E@??@@;<:71>A>?>CFJ;:::>>002112>+**,62*,-((((==@G>=>=B///1?3221+)(%%%'+*+++J532--..@955(%%%'&(('%'('),*;FJFE<<<<JFIGJJFHIFJGJJJGJCGC?2111HFJEJJCECBG913+AIGGHJJJJJJJJ?@@@FHJJEDECJ-,,-AEFHFDJGHHHEJIFJGHIIJFJHJGJJGBFDHJJHJEGHED>?>?>@DFJ>>8/-*))+,,++*-///11169?BGABBFCGEJF>>7499;?CC)))*2++&&&&AAB?=88B@;>==?>32..0../0)AHGHJIEFIGJJGJIJJJIJJJJJJJJFJGHJDCDEJEDDEJJIHEEEDJJGJJJGGCB=<99?EEA??;<<@DHJGCCEEJJ9==IGHJCEDCIFCDHFDGEDHEJJGIJJJGD?>10.%%1:IJIGJJJGJHJJGIJJIJJEJBECCJJJEJ@25520-'''(*)(''((((4:9<=BGAAAAJIFFGGEFIIHFGJGJJGIJGJCECHJGJD<:88:>JIFJEDFJDDJFFJDAGCCBBFJGFCA,'&$$$#&&++,-;:;;A89<=<H><6333>;>JDGEEJEHEHDHJJJJHJGJJJCJGHCGIHED7777'&&3056:,,,,CHJJGHFCDF>>>11...+))*642-3.././//43--'&()*76777>@BFCD?B<?;>:::;FHJFFCECG:89<44DJIGJJHGJJJHJJIHJJJGJJJJJJIJJHJIGFIJEJHHJJJEGHIJJJHHFCEEHHHJJHJIJGHJJJIJIJIHJIHHHG><::7774666:87*())-442111.--256776955><<<H?@--==<CCHJJJIIIIHGGJFJJEI879:5994..---AA????AJIGJJJJJJIIFEJIHHJJGJJJJJAA@B:@<:7554;6>=>CCJHGJJJJJHJF@=J@@<<99==EFDJDEJJJJIECCHCDAAC<CFHEEGJGJHJIFIEEGGA:.,-6126=?@EHGIFFFHIIJHCFA>?777720/-.23@@BEEDDEGJHJIIHFDJFHHGHJID===@E@@))))22///0.2239BAIIJJJJDCF77JIJFJIJFJGGDGB>?=--++(%%%&&'%&)+++-4:A=DDI=;<<AJEBDCDJJJJIIGJJJJJJJFFDHEFEGDC;::<DD::::DCEEABBAFECC?????F;33//(&&&(00,*+232234>CEHJHAAACJCJGHHFA@DAEDCEJFFGEJEIJJIFBFBCFGD>?FBD;7552.-,-.-*)(()&%%'&'6(''';<EJJGIIJJJIJJJJJJFHHJ?<==CJJ88---...-(('%%%-)+''*/0'&&((''*+.?@??CBG@ECEHEDGJJJJDHJJGJGHIDHEGJJEGFE5//0@;;;:@@?@@@AJJEDDGFFGGIJJJGJJJJIJJFJJJJEJJJIHJFJGDJ?FGDD@+*)&%$'(+,++,>FCAA@@4334DGEIFGGH@>986566589793-%%%'+23,&'''%%%%')()%%'%(*****/2245767==D@8662233FIGJJJGE>>?@HJJFJIFJFHEEIFDACDEJDA?=(((29;,*)(**)1-124-,+,265@CD>@974445AJFFDA<GHHIJJJHJJJGJJJJJJJIAAA?B<3,'''&+*&&'-0,)))9==????JBFBCGFJHJJEJ===CJIJIJJJFIJEGGJHJJGHJJJJIJJJHHIGAA4,)&&'/559;=JJFGJFCDED2***+6.//5*(()578GIFEIJJHBBC@===/,()(*1).2)%%&(((,+0008<;AAEJFA?><>B>?<;;>GBBCBDDDJJGJHEEFGFJJFHJJGGGJF=FEH>9?87989=DEFAA@?A>=?FHA?887668,,,,-('''2......-))*&&')138>=<<9778:5;/&%%%((&&%:<444JCE>===CAC7678-,,+100:9:;;90//-213ADDCBDDJIJGJJE?==886699.*@<>=:778EJJGGDJGGJFEFD>>><>75423322-&&%+@@CEDEB=<;<AGGF;;7688:=?>DEEH@A?@AFJDJJCB@;6556IEHHCDCDJ?@@A?>000237755..,-27GFEGFJJFEGJJIGG>:41*,)('%(2:DDCCJJFFEFGFF;:8793><877:788448DGH?HCEHJJGDGFED>976,///698;HGEJFIFF7//07:;<<<>JJJFBEIE((((-02287037)BJIFHHJIJIJIJHEHGIJJJJHDJHGIFHIGEJJGJJGJJIJFJJJJJHJJFJFJF;:;<FA<22JEGJGHAGJJIJJEDCCE><211314%%%'%$%%%&%&&;BEDDFACCA@>@CBGFJJJJJGA@@AJIFHJIIJJJJGIJJEEBDC00002DDFJFHFA;:::;.&$$$&')-./.,,./1<EGGGJFFGJIIFJEFHG:999BBCBFFB6434578:79EGJFJJJFFHIJJJJHJJIGHGJHJHJJJGIJJJJHJJJEEJJEEFEHJIJJJIJJHHFFFFGDDJ0///34777677;;55678711*-)('$$%'(*'&%&&&9>>=7C@BBJHBB<GIHJJHB@;*''(8;:;??JJJEEEEJFJJJJJJAJCGJJJJJIJFFDGJJJHJJ=7977:;JJFJ@B@>>>?AA87/...,,.998/086<<ABGA@@@---)($$$&((&))*.--+*.-.5EFD??=>62.&&%'$&)33::;5A>A=<833ABBJJJFJEEFDHJJ<<99;8899?>6--03@@AJIJJJJJFDFJHFHJJJJJJJJHCBCB>))&%&&%&,**/46JIGFJFGJJEIBJDABIDJHEJCHGJJJGJJIJGJJIJJHHIJIJHDF<;:;5557FJIDDGFJG....EFJ@@A@@?==B))))BIJDABBCFHJJJHBCD@AADHEDA@797:99;>@@;;ABDI==<;;7;65417)))*///,+*++*,-(('*(''**+((+778;:;11,++/.&&(.+'&&$##%%'()3100.38--<=:;:;,%%$$$$&,,+,3(&'&)*'&&$$$%&(()((-<>==>=>9448ABJFJJI@AIJDBAAACCGHFJFJJHJGEJJGJJJJJEDJJHJDDDGEJH@@@@HJJJGJIHJJJJJJJJJFJJCHFGJJJHJJJJIJJIJGJJJJJGFFJJGHJGD@<9/.-'%$%$$$$(,,,&,.(().0%$%('(&&'%%%%$&&'$#$%%%%%%&'*+++*+'&'&)(')-)'%%$$$%&&&('%$$'$$$+'&$$+-(&&&&-23*)))))*,07;88+%%%&$%%(++.,)%$&&''&%%$##$'&%%&)($&-../9;:;??>>A@GFJJJFHG@@200/(''(1**1/19:;;,++*****+&''&'&((777)((%%.(()2)&%&',''(&%&&%&#$$$&).)4211/-.02200/%%$%&&&''()+())-:??AAAC@>?>DCCEG*)))<<<>FGEEGCFJEEJEJGEHFJJHAA992'//01''%$(&'&$###$&&&&&())(%$%%&))(-)+,*,))&&$##$#$%%%&++..2332,**(()(-++-1'&%(%&&*.+**+,))),11--.,,*))'(+**+$$$$&%$%'&''(**+,,27(((&&&%&&%###$()'*,*%%%%'+)'%%)*0,&&$#'$$%%$$$%&')*((&&%%())''(&&'$$$%$%%&&&',-87@><=+****)/022-)+-)-*)(&%$##$&&*(0./..//223;;<<::99=BCJJFBBCJJIJGIJFDDBBCA>:3*(&%('*66999;JGGFIEEHFHJG:9+)))JJIJDDCHJIIJFHGHJJHHIJJ;:979)''764))(--.GECEADJEDEHCCDC.--.@=>832215??JFFEJGDEFGJHJGJJJJJJJGEJEFJGICCCDFJDED?A==8435569;;<AAA>>=>EJ>>>?JGJJHHFFEFFGHGIJJJDCBA@@AE>=<<?@=42:7?CBB@766+('')*((((79AED<<;;=>=CDEEEI886.-16211346225/&&'')++++*(+-./2//-+&&'&((+(-1EDCDBAABAAFFJJJFJFB*)()-',,+///'5@AEB?@?433+++('&&&))**+''$$%-''''333221-)))))(*+&&&%'+./)&&(++37JHGGECCCCCDGGJBAJJJJJJJIJIJJIJJJIJJIJJJJJHJJJJGH;;<JIFGA----?DDGH=A@DJJJJEJFHIHGFJJHHJE<<<<DJE?<@?@@?BC=BGEDECJ?JGGBGCABABA<:,)$%%&&'''&%%&',*)*.477:CJJJ@7767DDEHJGJGIEJJJJGJJJJJIIJIJJJJJJJJHJJHJGJJJJJHJJ@;>.1112GFJJJHIJIJGJJJJJJJFHDCDC222.,)+/+)'%&&$%%'*,(%%$%&%$''%&((()*25>EICAA@@2223DGEJGFCC@AAA((((**/---+,,,(&%%')/:;=JFDIIEHFF=:6++(068D@FJEJIJJJJIJJJJHDE=;2112EDB986669?JJHEJ988453//4,++---,('$$&&=DDJGJJJJJJJIJJJIGJJJJJIHJJJJJIG:;7+++)*+1/---++,,=<A=<=<<00:;<FDD><0);976/-.FJGJJHGFJJJJ?>>=<9)))''$$$&&(3@>>??ABCGGGJHJJ?>?>IHFEDE>>>?JJGBB<555//--&%%%&')*/?A:898;<<<;.8><>GJJJEDCCJFFHFDEDDJJJD<998:8779889>CDC===CJGJJDJIJJJJJFJGIHGJJGF?>?>JF>><<A??ACEEEHGGEIIFHHJHHIABACJFJJIGJJJJJJJJJJIJFJJIDFJDFJJJGFHFIJJJJHDBBFJJJJJJJJJJJFGHJHJJ>>==JJHGFJIJHGJ0.9999@@@JJJIGJGJBJGJGJJJJJGEACBD?@@@@?>GCDBB>??FHJIJJHHJGDEA;4CDC@<:===H@BAEJJJJ>>;<86587>A8449;;45==+++,0555GJJGCAIHEFIGGJFGJJHGJJJIJJJHIIJJJJFJJJJJFB0///JJHJFGFDBAA8/027AHC@==40.+043--,,?CDCBFDJEJFAD?B,+)''&%%+0//014555867647<IJA=<;=DCJIA@;=>;@BBDFAABCDJFJJJJHJJHJJ@;99;IJJHCBDGHEHJFHFDCA><<:<9777JJJHCCCBDEIFGDHFGEIDFJDDBD;@332/--,,58?A455>GIHGJHJJJIJGIEJJFJHJFIDGJGJGJIJJIJJJJJIHJGJHJJJHIJFJDCDIIJJHJFJJJJJJIJJIJIJJHJIGJHJJJJIJHJJJJGFCDDAJJJJJHIJB@C3.,(%$$$%>BHCCBDJGJJJGJJJJGDGB6665><?@CFGJFGJGJJJJJJGJFFGFHIJJEJGJIJJHJIHFCDCDHEJJFJEDEFFIJGJ999.---43)((&'&)1.,/24554999<@@?C>>;;;;?@FE22201115C::999:==<=HBCBBEBBBEGGIJJHIFGGEDBB==>555355:FFFHJJJGJJIJJGJJJJIHFHJDEA@@BJFIJ<<<1000221333444:99:;&%%%&(%&&('45998----422'&&'(*+,.6>>BGGFJ@968(((((>AEJJHJJJJJJJJ888----75000*)((++%%$$'$%''(0/*(((%&&(.1121;<5567AFBHADIDJJJEJJJJJJIJHJHJJIGJJJ4444=6''''./3AEAEHFGFHJIJJJHJJJJJJJJJJJJJJFIFEGJJ((((46((((9('''6:211100/''&&33286*'&&'*,2;<<>A@A?=3+('&''(()58>FDDEDDC@EJIIJJJJJEHFGD733112010./67<>AGB=A<@@:;:<EJJJIGGFD>/..-44))(+,)((()*&010,+))))%%'*'('&&'%%%&%%()CEFJJHEGHJJJJIDFEGEDIJJJJIJJJJHJJFE=,+'(*/--/8FGGFCDCIJBDDDAA@@+(''()/10/0//5*&''<78=CEJJJJJJGJJJJJJJE?=G<;:9990./0;2229=>>>1111>>?<<<;;??>@FJJJJECEGFGEDEJJGGGGFJFJHJIJG=::866664448GHJJJJJHIJJJFJJJJ@?<>BEDFJJGJIJD44242//233477GHHIHJHAC.))22('&&''&))<<<<GJJJJJIJFJJJJJJJJFBCDAEF;:::=9322467,,-5:>FECCHJFHGJJJJDJDHGCECEIFJJJA?<-***9<>@FHCB>>>A?>>?JGEFGJEJEG?@?@D)DEIHIJJJEDBG?C;;=<;;;989@<;999?CCEJFIJJHBBBHJHJJIJHGFJJJJJJJIJFJJJJJJJJJJJJFJGJGFGDDFJEDDJFBCCCJIGGIFIJJFECGGJJJFIJFCCDJ=<F25./<=BFD;JJJGGEGEGAIHHIEIDE@@CGEIJJJJGHHIEBBD23217===>JG=;;;>?A+('':=>=<+669@G@B<6779661,(%%%%&,4116++346512<99;?JGHJJHJHJJJHJGJEHGJJGJJE999:AA@9::9:?EDBBBD<<5546DJFIFJJGGEJJJGEIJHJJIJFJJJ6669JFJGIIHJEGJJJJHIFJFHHA(''''B??==::8;:9;=<;<>;99::239:97,,++>A<;;786475../556<?>;:4==?HIJCCDEFIJJJJJJGGB?>91./,,,,,&&'''+,0>CHEBA<>IG;7GGJDEEDJFJFICBB@DDEHJJJHJEGE?;?2//11111/:;<=HEHJJGGJA@A''&%%%$$%)*,+++,/./0.)9@ADFIGJJJJJIGFEC988659@DEDB80,,,2...>=>?<>BJEJGJJJJGJJJHJJJJJJJJJHJJJJJJJJJJJJJJJJHJJGGFJJJJJJJJIJ>>=>HJJGDF>>>=IJJJJEBBAFJFEE@?DA>=?BAEACEBJJCIE740.,*;:>IGJFJIEJFJJGJIIJJJGJJJHJJHHJFEHE0//.11/,+*)&&&((()306<=>EJF=;4345@JJJIJJJJJJJIFJIFJJJJGAA4C@:=<<<>==9889;12A+**+2+++*1*,18:>>=666=>>>@JJJCJBBBCHIJJJFJJE<;;<BBCDJJJFJJEJJHJDCAC@>>?B5444778879BCFGFEHJHJHHJJIGG@?>;3334HGCJIIJJJJJIH>JGGCEJJFFJFBDIJFJ;;;;HJHJHGJJFJJHJFFFEDJFGAB?;;;;BEDJBC@@<893('''.-+0/./1+,>66:>DECDDGJ@666>D5112510/--.+,&'&$$
@Glass_T7V_9_D3_12_6_20
GCTGGATCATCGCCATCGTACGAATGTTTTTGCGCACCAACGGAGTGTGCAGCGGAGGGCATGCAAACAGCGGTATGGTGGCGCTGGTTTGTGATGGCGACTTCAAGTCGTCTTTGGCGTACCACAGATGTTTTCAACCACATCTGGCGTGTAGCGGGAAACGTGCTGTTTCAGCAACTTCCCACACGCAGCGCGGATGTTGGTGGTATCGCGTTGGCGAAGCCGTTTCGTCCAGTTCATAAGTCCAGGAGGATTTATCGTACTTGCGTTTTTCCGCGTCGTAGCCGGTGAACAGGCGATCTTCAAAGCCGTTGATCCTTCACGCACGATCAGGCTGGCGTTGGTATAGGCTTCGGTGTATTCTGGCGGATTAAATTTCATTGTTCAGCAGGTTCAGCAATACGCCTGACAGGAAAGCAATGTCAGTACCGGAACGAGACGGGGCATCGTGGTCGGCTGCCGCCAGCCGTACGCGTAAAGCGAGGATCAAGGATCACAATCAGCTTCGCGCCGTTGTGAATTTTGGCTTCCATCGCCCAGCGGAACCCGACCGGGTCAAGCTCAGCGGCGTTGCCGCCCATCACCACGACGAGGTTGGCGTTCTTGATGTCGACCCAGTGGTTGGTCATCGCACCGCGACCAAATGTTGGAGCAAGACTTGCTTCGTTGGTCCGTGTCAGACACGCGCCTGGTTGTCGACCGCGAGCGTACCCAGCGCGGGAGATTTTTTCGTCGATGGCGTTGGTCTGGACCAAACGCAGCATGCAGTAAAGCCAGACGGTAGCGACTAACACCTTGACGGTTTCCGCAATGTCGTTGACATCAGATCATTGTTTCATCCAACTTGGCGATGCAATGAACATTTTGCCAACTGATTTTGCTACCATACTCAAACCTAGCACACGGTTTTCCAAAATTTCAACGGCTTTCAAGTCGATGAAATCCACCAGGCAGGCGCCTTCGGACAAAGTGCACACAGATGACCGGGTAATCACGATCACCTTCAATGGAGGATATGAGTGCTTTGGCGTTTACTACGTCACCGAGGCTGTACATCAACAGCCCACAGCCTGCCGACGATGGTAAGTTGCCGGTTTTCGCAGGTACGCAGCGGTTTATACTCTTGCCGGACTTGCCCATGCTCGCTGATGCGGAGCCCAGTGCACCTGCATGGTGCCTTACCATCACCACGCAAGAAAATCTTAAAGAACTTCCTTCTGCTGACCTCATCAAACTGTATTGTTCGACATTGTCACGTCCCATTTTTACATTCGCTTGCTGCGTGTGCAGGGAGTGGGAGTTATTTTTCTTTGGGAAGGGGCCGCAAAGATTCCAAGTCGCTCGATTCCCCTCCATCAGGAAGAGGTTTGTAACAGAATACCATAATGTTGGTGTGTGTGTTTTCTATCTGGTTAAGAGAAAGTGAAAAAAACACAGCGAAAAGAAATCGAAAATGTAACAAATGCGCGGTCTTCGTCAAATTGAGTTATGGCGGCGTGGATGTTTACAACACCCACGGTTAGATGAGGTCGCGGAAGAAGTTTCCCGTTGCACTGGTCTACAACGGCATTTCGCATGTGGTGATGATGGCGTCGCCCAAAGACCTTGAGTACTTTGCGCTCGGTTTTTCACTTTGCGATATCGAAAGTCCGCGCGATATCTTCGGCATGGATGTCGTTCCTTCCTGTAATGGTCTTGAAGTACAAATTGAGCTTTCCAGCCGCCGGCTTGTGGTAAAGTCTGGCGCTGGCGGGACGTACGGGCTGTGGCGTATGCGGCGTGGAGCAACTTAATGACATCGGAAAACCGGTGCAGCCGCTACCGTTCACCCAGACGTTTGATCAAACAAACTGGGATGATGCGCTGCGTCATCTCAACGATTTGTCAGGCACCGCAGGTCGGGGCAACTGACTGGTTGTACTCACGCCGCTGCCTGGATGTACCATCTGGCGAACTGGTCGGCGGGCATGAAGACGTGGGTCGCCATGTGGCGCTGGACAAACTGTTAGGCCGCCGGTCACAAGAAGGGGAAAGCTGGCGGCGGAGTTGCGGTGCTGGTTTGCGGTTGATGCCGGTTGTATGAAATGGTGCAAAAGTCGGCGATGTGCGGCGTAGAGATTTTGTTGCGGTGTGCCCCGCGACCACGCTGCTGTAGAAGTGGCTGAGCGCTGTAATCTGACACTGGTAGGTTTTTGTAAACCGGGTCGGGCAACGGTTTATACACATCCGCAGCGTTTGAGCAATTAATTAAAATAAGTTCCTGCGAATGTCTTTAATTGTAGGACTTATTCATCATAATTTTATTATTTTATTTATAAACAAAATGCGTGTAGTGGCGTTTTCTTTAGTTGTTGTGTCACTCTCTTATCTATATATTTATAAGGCAATTAAATGAAAAGGATGTGTTGTCTTTCCGCTATTACATCGCCGTCGCATGTTCCTCGGTCTGACGGGTTGTGATGATAAAAAGCCGAAACAGAAACGCTCCGCCTGCCAATAGTCAACCTGCCGCACCAGCTCCTGAAGCGAAACCTACTGAAGCTCCCGTTGCAAAAGCAGAAGCTAAACCTGAAACACCTGCGCAACCGGTGGTCGATGAACAAGCGGTTTTCGACGAAAAAATGGATGTCTATATCAAGTGCTTCAACAAGTTACAGATCCCGGTACAGCGCAGTCTGGCGCGTTATGCTGACTGGCTGAAAGATTTTAAACAGGGGCCTACCGGTGAAGAGCGTACTGTTTATGGCATCTACGGCATTAGTGAATCCAACCTCGCTGAGTGTGAAAAAGGCGTAAAAAGTGCTGTGGCGTTAACGCCTGCGCTGCAACCAATTGATGGCGTGGCGGTGAGTTATATCGATGCTGCCGTGGCGTTGGGTAATACCATTAACGAAATGGATAAATATTACACCCAGGAAAATTATAAAGACGATGCATTAGAAAGGGAAAACGCTGCACCAGACATTCTTAAAAAATCTGGAAGCATTTGAACCTGTAGCCGAATCTTATCATGCGGCGATTCAGGAAATTAATGATAAGCGTCAGCTTGCGAATGAAAAATATTTGAAGAAAGAGAAGGGAAAACATTCCACTACTACTCTCTGGCAGTCATGATTTCAGCGAAACAAATTAATAACCTGATATCGCAAGATAAGTG
+
236))))4456CJHGJB>>=?654./0//00043456;)))')((''&(&%&&%%%%*,,++++%%%'((()*(((('*(&%),,-.,,.-1///*%)&%$%(&$#$$##'&%'''*00:989//)'*./33;B<777FIJJJJJJJJIJICDCBAD<?E1111EBJFEEB0//8,)))-.45,?;;>?33-,313-))+.*(')/*&%%&0364,18665463,((--0113/003/++'''''(-022/231133888:;>=?9:99;<<EGC>CGHDAAABEFIDH:999))()$#$$%&&..--,)()('''(233'&***7766<=8778GFHGJDFIJJHEDDDEHD@555@J@=8((((-.1*((%((-72++02+2/*+//.0/.)&&&-++,)),-/,*.-.;:;DJJFA@ADG500/01/,--861/)))())8721+)*)**+***7;:9322-(((BCDEHFFGIFHJF875433('%%''*?DE*)))JFDHJDJJIGGEDCCA800//1212345353:54553/854477=>B5553(/.'*)&$%''')*'(((++))))----277CF>???JDGEEDHA@@BEJ>==<JJJJ=;;<A;6879=6-,,-BEDEBACEJJHJHFJGFEEHCA=ADFJ755697/+,-(%$%'24678100/.(''(*++).9<?HFJJFHHCCDF=<50//**''))),,)+**)''&%%%%&&%%'')*++''&$%%#$##$%%%&$#$#$$&&&%$$$$$%$#$%%&'%%'%%%$$####$#$&$%%&($$%$$$&'&%$%&)))(&%%%$###%'%$$$##%%$%&((,,.,)),-+&(+***))&&'&%&'%$$$&%&%$(),*'&&&'&'%$&&%&$$%%&%''-,%##$'))('(&$$$%&&'*&%%$#$)/...20)&&'(&$#&%%&*134-,&%%%(&%%$%)+++&(&%'&''))%&$$%%%$%&$$%%%&(+((&&&&$$%%%%%'0'&'&''&('&%%%%$$$&''&(%(,++++)**%%$&'(.../00*0((((5621555766<//**++4,*(%%&&''&()%$##$$#$#&&*+,*''%%%'-,++--.''''+**(((&&%$%''*&$%%%'&''$%%)'%%&&$%$%&$$$#$%&%$$%$$$$%(((&&(&(($%%&*'+**+,--*+'''&&&(*''&%'*35424)&+)8.778=53335,(&%$%$$$##%%'%%&%+++*/.-1,*---35511--,5-,,-642331(''$$$$'+++.-/449:225;?=<;:0//:86551,,+41'////()''''%$$$%%%&'&&%*'%%%)(,/44223/))*.,.91*.,892222AEFFJDGFI2113?@A83335<2???CC90.--++3334>DBC>=:99C=.-..5989DF;;:;I?FDEEFE++**10/+))'('(*-.//++)(((/('''/0179:@?:7552/024;4444;:.),**)+017888899>JBBCB>===;<5332222@?A@<;3+++(((*--01(('(;>;;;;BBJFEFEEC=*))*ABCBBFDHJG@A877564--,..236<;;@?::>>@:77ED>9798231:8554'''(,()('&&'&$%'++.)(((6843336.-,&'78CHFJIJJJ:750)546379@A??D???;<<<DHJGCE1008:,/0;64A=@==JJGJ>10--/*)&%%#$&(&$$##$$$$$$))---+,,''&'/3JFE5555>::97998BDACCAI>==<<,,,&&&(''(((DIJEHHJGJJIJJGHEEIFG?JFEBCAC??<98=<;+**&&%'''&&&---++*&&&&&$%%%$$%&')('%$''(*)('&%%%''%&&&$'&&('''''6600***+231122..,+,&'*)*0.//044350+&&&'&0-0011138988??<@=?@ADIGG??>@>=;445=@A@CACAGJGH?@GDBBBJFG<;;=@===7899DA??>@??@@::7753<?JII@C?910,.+++*)+++*)''''''&''(('(&&'($###'*'(%&)))-/0=CB=<=<>---B?;2.--4===@AA@@AAFHJFFJIJGJF=3+--)%%%&#$%((23462--2364//231156>CEIJJ>===ACD>;7460001@4333BJBBAA?JGJEE?>BBB><:8;==;;,+*,004:4522''%)&%$&3<C?@:1/.--03<=EFFHIDHJF@<78-'&'''(**('%%%&(+-*/-,'''**+++23'&&$$%$&010//057;EFIDDGCBC?AFIEEGGJGJJGJJGJEE?@?@DCJ2.-+%%%&)%%&'+/))8=>>@@A<IFEIHHFHCEJGHGCDEJDDFFFJJJ???877/)'&%%&'$%&)*)'/&(('-*&$$$((3566.,,,/.,-&))68>?ABABI>>>>ECA&&&&&&&+C@763401141/.,,643/-((&/17:CG?>?@EBE?@>>CBDB@@@DGBD::766455JIFCHEHIC>==899411(&&&'79;FCHHJJHIIFJJHHEHFJFBB?A?:::;@GCJDHDGGIHJJJJDGEEHHGIJFIJJHIIJ>888322<<,,,('''00--**--//66767=;89?A:98:@6B8766==97>>CECCCFEDEEIJHEHDCBCE@A@<<;;BA><==;::4-+))/734457/01>:;<?=8457:>??B@AEJEFA@AE;8D==<)(((''((;GJJGJE@===?DCHJII<8763100022234@<<779=78:JJIHFGJFHHJHJGJDBA8877>@@JJIEDFFFHFJJJGHCDBBIHGJGHJIGHECGFB>;:::87626@=BDEJHIHEFFFJJEHJJFJGEJJIICIFIJJJ?;;<9762=8889=A;;A876633239;<98:;;9)((&'(*-.1324444<86----97>?DFHJDJGAEDJEFIGFJGHC;0+&&&'(;>CCDB>>>>4443000)))))22000,---::;>@5<;<<AJJGDJD@???<;::==74+)*)),/4554111/'79503658:9;??<?FJJJ@?>=A9:;;@AAAJHFDEGJI<;<77867813,+++223?F<:3450332668CA?=774+,&&&(**('(&
@Glass_T7V_9_D3_12_6_21
[truncated: 2,409,829 more chars]
