# Supplementary material for: Preventing Multimer Formation in Commonly Used Synthetic Biology Plasmids
Source: ACS Synth Biol. 2025 Mar 18;14(4):1309–15. doi: 10.1021/acssynbio.4c00508 (PMC12012879; doi:10.1021/acssynbio.4c00508)
Supplement: Supplementary file 2 — sb4c00508_si_002.zip [file sb4c00508_si_002.zip › DataS1/data/refs/pDSG444.ape]

LOCUS       pDSG444                 3660 bp    DNA        circular     11-MAR-2024
ACCESSION   pDSG444
VERSION     pDSG444
KEYWORDS    .
SOURCE      Synthetic plasmid
  ORGANISM  Synthetic plasmid other sequences; artificial sequences; vectors.
REFERENCE   1
  AUTHORS   David S. Glass
COMMENT     
COMMENT     ApEinfo:methylated:1
FEATURES             Location/Qualifiers
     primer_bind     join(3659..3660,1..19)
                     /locus_tag="BACtarget-F_BBprefix"
                     /label="BACtarget-F_BBprefix"
                     /ApEinfo_label="BACtarget-F_BBprefix"
                     /ApEinfo_fwdcolor="#baffa3"
                     /ApEinfo_revcolor="#ffbaba"
                     /ApEinfo_graphicformat="arrow_data {{0 0.5 0 1 2 0 0 -1 0
                     -0.5} {} 0} width 5 offset 0"
     promoter        117..260
                     /note="ProD promoter"
                     /locus_tag="ProD"
                     /label="ProD"
                     /ApEinfo_label="ProD"
                     /ApEinfo_fwdcolor="#346ee0"
                     /ApEinfo_revcolor="#346ee0"
                     /ApEinfo_graphicformat="arrow_data {{0 1 2 0 0 -1} {} 0}
                     width 5 offset 0"
     misc_feature    269..317
                     /note="BxbIB-GT"
                     /locus_tag="BxbIB-GT"
                     /label="BxbIB-GT"
                     /ApEinfo_label="BxbIB-GT"
                     /ApEinfo_fwdcolor="#7eff74"
                     /ApEinfo_revcolor="#7eff74"
                     /ApEinfo_graphicformat="arrow_data {{0 1 2 0 0 -1} {} 0}
                     width 5 offset 0"
     terminator      330..378
                     /note="ECK120015440 terminator"
                     /locus_tag="ECK120015440"
                     /label="ECK120015440"
                     /ApEinfo_label="ECK120015440"
                     /ApEinfo_fwdcolor="#9d1b1c"
                     /ApEinfo_revcolor="#9d1b1c"
                     /ApEinfo_graphicformat="arrow_data {{0 1 2 0 0 -1} {} 0}
                     width 5 offset 0"
     terminator      complement(392..496)
                     /note="Term terminator"
                     /locus_tag="Term"
                     /label="Term"
                     /ApEinfo_label="Term"
                     /ApEinfo_fwdcolor="#9d1b1c"
                     /ApEinfo_revcolor="#9d1b1c"
                     /ApEinfo_graphicformat="arrow_data {{0 1 2 0 0 -1} {} 0}
                     width 5 offset 0"
     gene            complement(551..1267)
                     /note="GFPmut3b"
                     /locus_tag="GFPmut3b"
                     /label="GFPmut3b"
                     /ApEinfo_label="GFPmut3b"
                     /ApEinfo_fwdcolor="#ff797d"
                     /ApEinfo_revcolor="#ff102f"
                     /ApEinfo_graphicformat="arrow_data {{0 1 2 0 0 -1} {} 0}
                     width 5 offset 0"
     misc_feature    complement(1295..1369)
                     /note="riboJ"
                     /locus_tag="riboJ"
                     /label="riboJ"
                     /ApEinfo_label="riboJ"
                     /ApEinfo_fwdcolor="#7eff74"
                     /ApEinfo_revcolor="#7eff74"
                     /ApEinfo_graphicformat="arrow_data {{0 1 2 0 0 -1} {} 0}
                     width 5 offset 0"
     misc_feature    complement(1376..1433)
                     /note="BxbIP-GT"
                     /locus_tag="BxbIP-GT"
                     /label="BxbIP-GT"
                     /ApEinfo_label="BxbIP-GT"
                     /ApEinfo_fwdcolor="#7eff74"
                     /ApEinfo_revcolor="#7eff74"
                     /ApEinfo_graphicformat="arrow_data {{0 1 2 0 0 -1} {} 0}
                     width 5 offset 0"
     terminator      1451..1510
                     /note="ECK120010799 terminator"
                     /locus_tag="ECK120010799"
                     /label="ECK120010799"
                     /ApEinfo_label="ECK120010799"
                     /ApEinfo_fwdcolor="#9d1b1c"
                     /ApEinfo_revcolor="#9d1b1c"
                     /ApEinfo_graphicformat="arrow_data {{0 1 2 0 0 -1} {} 0}
                     width 5 offset 0"
     terminator      complement(1526..1579)
                     /note="ECK120010818 terminator"
                     /locus_tag="ECK120010818"
                     /label="ECK120010818"
                     /ApEinfo_label="ECK120010818"
                     /ApEinfo_fwdcolor="#9d1b1c"
                     /ApEinfo_revcolor="#9d1b1c"
                     /ApEinfo_graphicformat="arrow_data {{0 1 2 0 0 -1} {} 0}
                     width 5 offset 0"
     primer_bind     complement(1572..1590)
                     /locus_tag="BACtarget-R_BBsuffix"
                     /label="BACtarget-R_BBsuffix"
                     /ApEinfo_label="BACtarget-R_BBsuffix"
                     /ApEinfo_fwdcolor="#baffa3"
                     /ApEinfo_revcolor="#ffbaba"
                     /ApEinfo_graphicformat="arrow_data {{0 0.5 0 1 2 0 0 -1 0
                     -0.5} {} 0} width 5 offset 0"
     misc_feature    1591..1611
                     /SerialCloner_Color="&hC0B700"
                     /SerialCloner_Show="True"
                     /SerialCloner_Protect="True"
                     /SerialCloner_Arrow="True"
                     /locus_tag="BioBrick suffix"
                     /label="BioBrick suffix"
                     /ApEinfo_label="BioBrick suffix"
                     /ApEinfo_fwdcolor="#C0B700"
                     /ApEinfo_revcolor="#C0B700"
                     /ApEinfo_graphicformat="arrow_data {{0 1 2 0 0 -1} {} 0}
                     width 5 offset 0"
     primer_bind     1591..1611
                     /locus_tag="Suffix-F"
                     /label="Suffix-F"
                     /ApEinfo_label="Suffix-F"
                     /ApEinfo_fwdcolor="#baffa3"
                     /ApEinfo_revcolor="#ffbaba"
                     /ApEinfo_graphicformat="arrow_data {{0 0.5 0 1 2 0 0 -1 0
                     -0.5} {} 0} width 5 offset 0"
     misc            1591..1611
                     /locus_tag="BioBrick suffix(1)"
                     /label="BioBrick suffix(1)"
                     /ApEinfo_label="BioBrick suffix"
                     /ApEinfo_fwdcolor="#C0A900"
                     /ApEinfo_revcolor="#C0A900"
                     /ApEinfo_graphicformat="arrow_data {{0 1 2 0 0 -1} {} 0}
                     width 5 offset 0"
     terminator      1612..1683
                     /SerialCloner_Color="&hC01B2B"
                     /SerialCloner_Show="True"
                     /SerialCloner_Protect="True"
                     /SerialCloner_Arrow="True"
                     /locus_tag="E. coli his operon terminator"
                     /label="E. coli his operon terminator"
                     /ApEinfo_label="E. coli his operon terminator"
                     /ApEinfo_fwdcolor="#C01B2B"
                     /ApEinfo_revcolor="#C01B2B"
                     /ApEinfo_graphicformat="arrow_data {{0 1 2 0 0 -1} {} 0}
                     width 5 offset 0"
     terminator      1620..1654
                     /SerialCloner_Color="&hC00000"
                     /SerialCloner_Show="True"
                     /SerialCloner_Protect="True"
                     /SerialCloner_Arrow="True"
                     /locus_tag="Stem Loop"
                     /label="Stem Loop"
                     /ApEinfo_label="Stem Loop"
                     /ApEinfo_fwdcolor="#C00000"
                     /ApEinfo_revcolor="#C00000"
                     /ApEinfo_graphicformat="arrow_data {{0 1 2 0 0 -1} {} 0}
                     width 5 offset 0"
     primer_bind     complement(1699..1716)
                     /SerialCloner_Color="&h84A4C0"
                     /SerialCloner_Show="True"
                     /SerialCloner_Protect="True"
                     /SerialCloner_Arrow="True"
                     /locus_tag="Primer PT3"
                     /label="Primer PT3"
                     /ApEinfo_label="Primer PT3"
                     /ApEinfo_fwdcolor="#84A4C0"
                     /ApEinfo_revcolor="#84A4C0"
                     /ApEinfo_graphicformat="arrow_data {{0 1 2 0 0 -1} {} 0}
                     width 5 offset 0"
     rep_origin      1851..2465
                     /SerialCloner_Color="&h7714C0"
                     /SerialCloner_Show="True"
                     /SerialCloner_Protect="True"
                     /SerialCloner_Arrow="True"
                     /locus_tag="rep (pMB1)"
                     /label="rep (pMB1)"
                     /ApEinfo_label="rep (pMB1)"
                     /ApEinfo_fwdcolor="#7714C0"
                     /ApEinfo_revcolor="#7714C0"
                     /ApEinfo_graphicformat="arrow_data {{0 1 2 0 0 -1} {} 0}
                     width 5 offset 0"
     terminator      2632..2737
                     /SerialCloner_Color="&hC00012"
                     /SerialCloner_Show="True"
                     /SerialCloner_Protect="True"
                     /SerialCloner_Arrow="True"
                     /locus_tag="T0 terminator"
                     /label="T0 terminator"
                     /ApEinfo_label="T0 terminator"
                     /ApEinfo_fwdcolor="#C00012"
                     /ApEinfo_revcolor="#C00012"
                     /ApEinfo_graphicformat="arrow_data {{0 1 2 0 0 -1} {} 0}
                     width 5 offset 0"
     primer_bind     2694..2712
                     /SerialCloner_Color="&h84A4C0"
                     /SerialCloner_Show="True"
                     /SerialCloner_Protect="True"
                     /SerialCloner_Arrow="True"
                     /locus_tag="Primer oQE30-Rev"
                     /label="Primer oQE30-Rev"
                     /ApEinfo_label="Primer oQE30-Rev"
                     /ApEinfo_fwdcolor="#84A4C0"
                     /ApEinfo_revcolor="#84A4C0"
                     /ApEinfo_graphicformat="arrow_data {{0 1 2 0 0 -1} {} 0}
                     width 5 offset 0"
     CDS             complement(2750..3409)
                     /SerialCloner_Color="&h8FBC8F"
                     /SerialCloner_Show="True"
                     /SerialCloner_Protect="True"
                     /SerialCloner_Arrow="True"
                     /locus_tag="CmR"
                     /label="CmR"
                     /ApEinfo_label="CmR"
                     /ApEinfo_fwdcolor="#8FBC8F"
                     /ApEinfo_revcolor="#8FBC8F"
                     /ApEinfo_graphicformat="arrow_data {{0 1 2 0 0 -1} {} 0}
                     width 5 offset 0"
     terminator      3599..3602
                     /SerialCloner_Color="&hC00018"
                     /SerialCloner_Show="True"
                     /SerialCloner_Protect="True"
                     /SerialCloner_Arrow="True"
                     /locus_tag="end of terminator"
                     /label="end of terminator"
                     /ApEinfo_label="end of terminator"
                     /ApEinfo_fwdcolor="#C00018"
                     /ApEinfo_revcolor="#C00018"
                     /ApEinfo_graphicformat="arrow_data {{0 1 2 0 0 -1} {} 0}
                     width 5 offset 0"
     terminator      3612..3631
                     /SerialCloner_Color="&hC00600"
                     /SerialCloner_Show="True"
                     /SerialCloner_Protect="True"
                     /SerialCloner_Arrow="True"
                     /locus_tag="Stem loop"
                     /label="Stem loop"
                     /ApEinfo_label="Stem loop"
                     /ApEinfo_fwdcolor="#C00600"
                     /ApEinfo_revcolor="#C00600"
                     /ApEinfo_graphicformat="arrow_data {{0 1 2 0 0 -1} {} 0}
                     width 5 offset 0"
     misc_feature    3639..3660
                     /SerialCloner_Color="&hC0A900"
                     /SerialCloner_Show="True"
                     /SerialCloner_Protect="True"
                     /SerialCloner_Arrow="True"
                     /locus_tag="BioBrick prefix"
                     /label="BioBrick prefix"
                     /ApEinfo_label="BioBrick prefix"
                     /ApEinfo_fwdcolor="#C0A900"
                     /ApEinfo_revcolor="#C0A900"
                     /ApEinfo_graphicformat="arrow_data {{0 1 2 0 0 -1} {} 0}
                     width 5 offset 0"
     primer_bind     complement(3639..3660)
                     /locus_tag="Prefix-R"
                     /label="Prefix-R"
                     /ApEinfo_label="Prefix-R"
                     /ApEinfo_fwdcolor="#baffa3"
                     /ApEinfo_revcolor="#ffbaba"
                     /ApEinfo_graphicformat="arrow_data {{0 0.5 0 1 2 0 0 -1 0
                     -0.5} {} 0} width 5 offset 0"
     misc            3639..3660
                     /locus_tag="BioBrick prefix(1)"
                     /label="BioBrick prefix(1)"
                     /ApEinfo_label="BioBrick prefix"
                     /ApEinfo_fwdcolor="#C0A900"
                     /ApEinfo_revcolor="#C0A900"
                     /ApEinfo_graphicformat="arrow_data {{0 1 2 0 0 -1} {} 0}
                     width 5 offset 0"
ORIGIN
        1 tactgcgatg agtggcaggg cggggcgtaa gactcgacgt ctaagaaacc attattatca
       61 tgacattaac ctataaaaat aggcgtatca cgaggccctt tcgtcttcac ctcgagcaca
      121 gctaacacca cgtcgtccct atctgctgcc ctaggtctat gagtggttgc tggataactt
      181 tacgggcatg cataaggctc gtataatata ttcagggaga ccacaacggt ttccctctac
      241 aaataatttt gtttaacttt ttaattaacg gccggcttgt cgacgacggc ggtctccgtc
      301 gtcaggatca tccgggcatc gatcgtacgt ccggcaatta aaaaagcggc taaccacgcc
      361 gcttttttta cgtctgcagg cgccactcga ttctagggcg gcggatttgt cctactcagg
      421 agagcgttca ccgacaaaca acagataaaa cgaaaggccc agtctttcga ctgagccttt
      481 cgttttattt gatgcctcta gcacgcgtac catgggatcc cccgggctgc aggaattcga
      541 tatcaagctt ttatttgtag agatcatcca tgccatgtgt aatcccagca gctgttacaa
      601 actcaagaag gaccatgtgg tctctctttt cgttgggatc tttcgaaagg gcagattgtg
      661 tggacaggta atggttgtct ggtaaaagga cagggccatc gccaattgga gtattttgtt
      721 gataatggtc tgctagttga acgcttccat cttcaatgtt gtgtctaatt ttgaagttaa
      781 ctttgattcc attcttttgt ttgtctgcca tgatgtatac attgtgtgag ttatagttgt
      841 attccaattt gtgtccaaga atgtttccat cttctttaaa atcaatacct tttaactcga
      901 ttctattaac aagggtatca ccttcaaact tgacttcagc acgtgtcttg tagttcccgt
      961 catctttgaa aaatatagtt ctttcctgta cataaccttc gggcatggca ctcttgaaaa
     1021 agtcatgctg tttcatatga tctgggtatc tcgcaaagca ttgaacacca taaccgaaag
     1081 tagtgacaag tgttggccat ggaacaggta gttttccagt agtgcaaata aatttaaggg
     1141 taagttttcc gtatgttgca tcaccttcac cctctccact gacagaaaat ttgtgcccat
     1201 taacatcacc atctaattca acaagaattg ggacaactcc agtgaaaagt tcttctcctt
     1261 tactcatggt acctttctcc tctttaatga attcttaaac aaaattattt gtagaggctg
     1321 tttcgtcctc acggactcat cagaccggaa agcacatccg gtgacagctg tgcacgtcgg
     1381 ggtttgtacc gtacaccact gagaccgcgg tggttgacca gacaaaccac gacgctagcc
     1441 cgccacctaa gttatgagtc aggaaaaaag gcgacagagt aatctgtcgc cttttttctt
     1501 tgcttgcttt gtaatcactc gatgaccaaa agtaaaaacc cgccgaagcg ggtttttacg
     1561 taaaacaggt gaaactgacg ctagccggtc tactagtagc ggccgctgca gtccggcaaa
     1621 aaagggcaag gtgtcaccac cctgcccttt ttctttaaaa ccgaaaagat tacttcgcgt
     1681 tatgcaggct tcctcgctca ctgactcgct gcgctcggtc gttcggctgc ggcgagcggt
     1741 atcagctcac tcaaaggcgg taatacggtt atccacagaa tcaggggata acgcaggaaa
     1801 gaacatgtga gcaaaaggcc agcaaaaggc caggaaccgt aaaaaggccg cgttgctggc
     1861 gtttttccac aggctccgcc cccctgacga gcatcacaaa aatcgacgct caagtcagag
     1921 gtggcgaaac ccgacaggac tataaagata ccaggcgttt ccccctggaa gctccctcgt
     1981 gcgctctcct gttccgaccc tgccgcttac cggatacctg tccgcctttc tcccttcggg
     2041 aagcgtggcg ctttctcata gctcacgctg taggtatctc agttcggtgt aggtcgttcg
     2101 ctccaagctg ggctgtgtgc acgaaccccc cgttcagccc gaccgctgcg ccttatccgg
     2161 taactatcgt cttgagtcca acccggtaag acacgactta tcgccactgg cagcagccac
     2221 tggtaacagg attagcagag cgaggtatgt aggcggtgct acagagttct tgaagtggtg
     2281 gcctaactac ggctacacta gaagaacagt atttggtatc tgcgctctgc tgaagccagt
     2341 taccttcgga aaaagagttg gtagctcttg atccggcaaa caaaccaccg ctggtagcgg
     2401 tggttttttt gtttgcaagc agcagattac gcgcagaaaa aaaggatctc aagaagatcc
     2461 tttgatcttt tctacggggt ctgacgctca gtggaacgaa aactcacgtt aagggatttt
     2521 ggtcatgaga ttatcaaaaa ggatcttcac ctagatcctt ttaaattaaa aatgaagttt
     2581 taaatcaatc taaagtatat atgagtaaac ttggtctgac agctcgaggc ttggattctc
     2641 accaataaaa aacgcccggt ggcaaccgag cgttctgaac aaatccagat ggagttctga
     2701 ggtcattact ggatctatca acaggagtcc aagcgagctc gatatcaaat tacgccccgc
     2761 cctgccactc atcgcagtac tgttgtaatt cattaagcat tctgccgaca tggaagccat
     2821 cacaaacggc atgatgaacc tgaatcgcca gcggcatcag caccttgtcg ccttgcgtat
     2881 aatatttgcc catggtgaaa acgggggcga agaagttgtc catattggcc acgtttaaat
     2941 caaaactggt gaaactcacc cagggattgg ctgagacgaa aaacatattc tcaataaacc
     3001 ctttagggaa ataggccagg ttttcaccgt aacacgccac atcttgcgaa tatatgtgta
     3061 gaaactgccg gaaatcgtcg tggtattcac tccagagcga tgaaaacgtt tcagtttgct
     3121 catggaaaac ggtgtaacaa gggtgaacac tatcccatat caccagctca ccgtctttca
     3181 ttgccatacg aaattccgga tgagcattca tcaggcgggc aagaatgtga ataaaggccg
     3241 gataaaactt gtgcttattt ttctttacgg tctttaaaaa ggccgtaata tccagctgaa
     3301 cggtctggtt ataggtacat tgagcaactg actgaaatgc ctcaaaatgt tctttacgat
     3361 gccattggga tatatcaacg gtggtatatc cagtgatttt tttctccatt ttagcttcct
     3421 tagctcctga aaatctcgat aactcaaaaa atacgcccgg tagtgatctt atttcattat
     3481 ggtgaaagtt ggaacctctt acgtgcccga tcaactcgag tgccacctga cgtctaagaa
     3541 accattatta tcatgacatt aacctataaa aataggcgta tcacgaggca gaatttcaga
     3601 taaaaaaaat ccttagcttt cgctaaggat gatttctgga attcgcggcc gcttctagag
//
