# Supplementary material for: Preventing Multimer Formation in Commonly Used Synthetic Biology Plasmids
Source: ACS Synth Biol. 2025 Mar 18;14(4):1309–15. doi: 10.1021/acssynbio.4c00508 (PMC12012879; doi:10.1021/acssynbio.4c00508)
Supplement: Supplementary file 2 — sb4c00508_si_002.zip [file sb4c00508_si_002.zip › DataS1/data/refs/pDSG467.ape]

LOCUS       pDSG467                 5958 bp    DNA        circular     27-JAN-2024
  ORGANISM  Synthetic plasmid other sequences; artificial sequences; vectors.
REFERENCE   1
  AUTHORS   David S. Glass
COMMENT     
COMMENT     ApEinfo:methylated:1
FEATURES             Location/Qualifiers
     regulatory      1219..1230
                     /regulatory_class="ribosome_binding_site"
                     /locus_tag="BBa_B0034"
                     /label="BBa_B0034"
                     /ApEinfo_label="BBa_B0034"
                     /ApEinfo_fwdcolor="cyan"
                     /ApEinfo_revcolor="green"
                     /ApEinfo_graphicformat="arrow_data {{0 1 2 0 0 -1} {} 0}
                     width 5 offset 0"
     CDS             1240..2598
                     /function="enzyme; Amino acid biosynthesis: Tryptophan"
                     /note="N-(5-phosphoribosyl)anthranilate isomerase and
                     indole-3-glycerolphosphate synthetase; GO_component:
                     GO:0005737 - cytoplasm; GO_process: GO:0000162 -
                     tryptophan biosynthetic process"
                     /product="fused indole-3-glycerolphosphate
                     synthetase/N-(5-phosphoribosyl)anthranilate isomerase"
                     /locus_tag="trpC"
                     /label="trpC"
                     /ApEinfo_label="trpC"
                     /ApEinfo_fwdcolor="#e9d024"
                     /ApEinfo_revcolor="#e9d024"
                     /ApEinfo_graphicformat="arrow_data {{0 1 2 0 0 -1} {} 0}
                     width 5 offset 0"
     misc_feature    2599..2619
                     /locus_tag="BioBrick suffix"
                     /label="BioBrick suffix"
                     /ApEinfo_label="BioBrick suffix"
                     /ApEinfo_fwdcolor="#7eff74"
                     /ApEinfo_revcolor="#7eff74"
                     /ApEinfo_graphicformat="arrow_data {{0 1 2 0 0 -1} {} 0}
                     width 5 offset 0"
     regulatory      2620..2691
                     /regulatory_class="terminator"
                     /locus_tag="terminator"
                     /label="terminator"
                     /ApEinfo_label="terminator"
                     /ApEinfo_fwdcolor="cyan"
                     /ApEinfo_revcolor="green"
                     /ApEinfo_graphicformat="arrow_data {{0 1 2 0 0 -1} {} 0}
                     width 5 offset 0"
     CDS             complement(2980..3930)
                     /locus_tag="repA"
                     /label="repA"
                     /ApEinfo_label="repA"
                     /ApEinfo_fwdcolor="#ff8040"
                     /ApEinfo_revcolor="#ff8040"
                     /ApEinfo_graphicformat="arrow_data {{0 1 2 0 0 -1} {} 0}
                     width 5 offset 0"
     regulatory      complement(3934..3946)
                     /regulatory_class="ribosome_binding_site"
                     /locus_tag="RBS"
                     /label="RBS"
                     /ApEinfo_label="RBS"
                     /ApEinfo_fwdcolor="cyan"
                     /ApEinfo_revcolor="green"
                     /ApEinfo_graphicformat="arrow_data {{0 1 2 0 0 -1} {} 0}
                     width 5 offset 0"
     regulatory      complement(3951..3970)
                     /regulatory_class="promoter"
                     /locus_tag="promoter"
                     /label="promoter"
                     /ApEinfo_label="promoter"
                     /ApEinfo_fwdcolor="cyan"
                     /ApEinfo_revcolor="green"
                     /ApEinfo_graphicformat="arrow_data {{0 1 2 0 0 -1} {} 0}
                     width 5 offset 0"
     primer_bind     complement(2753..2772)
                     /locus_tag="VR primer site"
                     /label="VR primer site"
                     /ApEinfo_label="VR primer site"
                     /ApEinfo_fwdcolor="#14c0bd"
                     /ApEinfo_revcolor="#4ec02b"
                     /ApEinfo_graphicformat="arrow_data {{0 1 2 0 0 -1} {} 0}
                     width 5 offset 0"
     CDS             complement(4816..5676)
                     /locus_tag="AmpR"
                     /label="AmpR"
                     /ApEinfo_label="AmpR"
                     /ApEinfo_fwdcolor="#007b94"
                     /ApEinfo_revcolor="#007b94"
                     /ApEinfo_graphicformat="arrow_data {{0 1 2 0 0 -1} {} 0}
                     width 5 offset 0"
     regulatory      complement(5677..5755)
                     /regulatory_class="promoter"
                     /locus_tag="Promoter/RBS"
                     /label="Promoter/RBS"
                     /ApEinfo_label="Promoter/RBS"
                     /ApEinfo_fwdcolor="cyan"
                     /ApEinfo_revcolor="green"
                     /ApEinfo_graphicformat="arrow_data {{0 1 2 0 0 -1} {} 0}
                     width 5 offset 0"
     misc_feature    5937..5958
                     /locus_tag="BioBrick prefix"
                     /label="BioBrick prefix"
                     /ApEinfo_label="BioBrick prefix"
                     /ApEinfo_fwdcolor="#7eff74"
                     /ApEinfo_revcolor="#7eff74"
                     /ApEinfo_graphicformat="arrow_data {{0 1 2 0 0 -1} {} 0}
                     width 5 offset 0"
     primer_bind     5796..5815
                     /locus_tag="VF2 primer site"
                     /label="VF2 primer site"
                     /ApEinfo_label="VF2 primer site"
                     /ApEinfo_fwdcolor="#80ff80"
                     /ApEinfo_revcolor="pink"
                     /ApEinfo_graphicformat="arrow_data {{0 1 2 0 0 -1} {} 0}
                     width 5 offset 0"
     misc_feature    1..1210
                     /locus_tag="I0500"
                     /label="I0500"
                     /ApEinfo_label="I0500"
                     /ApEinfo_fwdcolor="cyan"
                     /ApEinfo_revcolor="green"
                     /ApEinfo_graphicformat="arrow_data {{0 1 2 0 0 -1} {} 0}
                     width 5 offset 0"
     CDS             complement(1..930)
                     /locus_tag="AraC"
                     /label="AraC"
                     /ApEinfo_label="AraC"
                     /ApEinfo_fwdcolor="#e9d024"
                     /ApEinfo_revcolor="#e9d024"
                     /ApEinfo_graphicformat="arrow_data {{0 1 2 0 0 -1} {} 0}
                     width 5 offset 0"
     regulatory      complement(1043..1114)
                     /regulatory_class="promoter"
                     /locus_tag="PC"
                     /label="PC"
                     /ApEinfo_label="PC"
                     /ApEinfo_fwdcolor="cyan"
                     /ApEinfo_revcolor="green"
                     /ApEinfo_graphicformat="arrow_data {{0 1 2 0 0 -1} {} 0}
                     width 5 offset 0"
     regulatory      1080..1210
                     /regulatory_class="promoter"
                     /locus_tag="pBAD"
                     /label="pBAD"
                     /ApEinfo_label="pBAD"
                     /ApEinfo_fwdcolor="cyan"
                     /ApEinfo_revcolor="green"
                     /ApEinfo_graphicformat="arrow_data {{0 1 2 0 0 -1} {} 0}
                     width 5 offset 0"
ORIGIN
        1 ttatgacaac ttgacggcta catcattcac tttttcttca caaccggcac ggaactcgct
       61 cgggctggcc ccggtgcatt ttttaaatac ccgcgagaaa tagagttgat cgtcaaaacc
      121 aacattgcga ccgacggtgg cgataggcat ccgggtggtg ctcaaaagca gcttcgcctg
      181 gctgatacgt tggtcctcgc gccagcttaa gacgctaatc cctaactgct ggcggaaaag
      241 atgtgacaga cgcgacggcg acaagcaaac atgctgtgcg acgctggcga tatcaaaatt
      301 gctgtctgcc aggtgatcgc tgatgtactg acaagcctcg cgtacccgat tatccatcgg
      361 tggatggagc gactcgttaa tcgcttccat gcgccgcagt aacaattgct caagcagatt
      421 tatcgccagc agctccgaat agcgcccttc cccttgcccg gcgttaatga tttgcccaaa
      481 caggtcgctg aaatgcggct ggtgcgcttc atccgggcga aagaaccccg tattggcaaa
      541 tattgacggc cagttaagcc attcatgcca gtaggcgcgc ggacgaaagt aaacccactg
      601 gtgataccat tcgcgagcct ccggatgacg accgtagtga tgaatctctc ctggcgggaa
      661 cagcaaaata tcacccggtc ggcaaacaaa ttctcgtccc tgatttttca ccaccccctg
      721 accgcgaatg gtgagattga gaatataacc tttcattccc agcggtcggt cgataaaaaa
      781 atcgagataa ccgttggcct caatcggcgt taaacccgcc accagatggg cattaaacga
      841 gtatcccggc agcaggggat cattttgcgc ttcagccata cttttcatac tcccgccatt
      901 cagagaagaa accaattgtc catattgcat cagacattgc cgtcactgcg tcttttactg
      961 gctcttctcg ctaaccaaac cggtaacccc gcttattaaa agcattctgt aacaaagcgg
     1021 gaccaaagcc atgacaaaaa cgcgtaacaa aagtgtctat aatcacggca gaaaagtcca
     1081 cattgattat ttgcacggcg tcacactttg ctatgccata gcatttttat ccataagatt
     1141 agcggatcct acctgacgct ttttatcgca actctctact gtttctccat acccgttttt
     1201 ttgggctagc tactagagaa agaggagaaa tactagatga tgcaaaccgt tttagcgaaa
     1261 atcgtcgcag acaaggcgat ttgggtagaa gcccgcaaac agcagcaacc gctggccagt
     1321 tttcagaatg aggttcagcc gagcacgcga catttttatg atgcgctaca gggtgcgcgc
     1381 acggcgttta ttctggagtg caagaaagcg tcgccgtcaa aaggcgtgat ccgtgatgat
     1441 ttcgatccag cacgcattgc cgccatttat aaacattacg cttcggcaat ttcggtgctg
     1501 actgatgaga aatattttca ggggagcttt aatttcctcc ccatcgtcag ccaaatcgcc
     1561 ccgcagccga ttttatgtaa agacttcatt atcgaccctt accagatcta tctggcgcgc
     1621 tattaccagg ccgatgcctg cttattaatg ctttcagtac tggatgacga ccaatatcgc
     1681 cagcttgccg ccgtcgctca cagtctggag atgggggtgc tgaccgaagt cagtaatgaa
     1741 gaggaacagg agcgcgccat tgcattggga gcaaaggtcg ttggcatcaa caaccgcgat
     1801 ctgcgtgatt tgtcgattga tctcaaccgt acccgcgagc ttgcgccgaa actggggcac
     1861 aacgtgacgg taatcagcga atccggcatc aatacttacg ctcaggtgcg cgagttaagc
     1921 cacttcgcta acggttttct gattggttcg gcgttgatgg cccatgacga tttgcacgcc
     1981 gccgtgcgcc gggtgttgct gggtgagaat aaagtatgtg gcctgacgcg tgggcaagat
     2041 gctaaagcag cttatgacgc gggcgcgatt tacggtgggt tgatttttgt tgcgacatca
     2101 ccgcgttgcg tcaacgttga acaggcgcag gaagtgatgg ctgcggcacc gttgcagtat
     2161 gttggcgtgt tccgcaatca cgatattgcc gatgtggtgg acaaagctaa ggtgttatcg
     2221 ctggcggcag tgcaactgca tggtaatgaa gaacagctgt atatcgatac gctgcgtgaa
     2281 gctctgccag cacatgttgc catctggaaa gcattaagcg tcggtgaaac cctgcccgcc
     2341 cgcgagtttc agcacgttga taaatatgtt ttagacaacg gccagggtgg aagcgggcaa
     2401 cgttttgact ggtcactatt aaatggtcaa tcgcttggca acgttctgct ggcggggggc
     2461 ttaggcgcag ataactgcgt ggaagcggca caaaccggct gcgccggact tgattttaat
     2521 tctgctgtag agtcgcaacc gggcatcaaa gacgcacgtc ttttggcctc ggttttccag
     2581 acgctgcgcg catattaata ctagtagcgg ccgctgcagt ccggcaaaaa agggcaaggt
     2641 gtcaccaccc tgcccttttt ctttaaaacc gaaaagatta cttcgcgtta tgcaggcttc
     2701 ctcgctcact gactcgctgc gctcggtcgt tcggctgcgg cgagcggtat cagctcactc
     2761 aaaggcggta atctcgaggt tacattgtcg atctgttcat ggtgaacagc tttgaatgca
     2821 ccaaaaactc gtaaaagctc tgatgtatct atctttttta caccgttttc atctgtgcat
     2881 atggacagtt ttccctttga tatgtaacgg tgaacagttg ttctactttt gtttgttagt
     2941 cttgatgctt cactgataga tacaagagcc ataagaacct cagatccttc cgtatttagc
     3001 cagtatgttc tctagtgtgg ttcgttgttt ttgcgtgagc catgagaacg aaccattgag
     3061 atcatactta ctttgcatgt cactcaaaaa ttttgcctca aaactggtga gctgaatttt
     3121 tgcagttaaa gcatcgtgta gtgtttttct tagtccgtta tgtaggtagg aatctgatgt
     3181 aatggttgtt ggtattttgt caccattcat ttttatctgg ttgttctcaa gttcggttac
     3241 gagatccatt tgtctatcta gttcaacttg gaaaatcaac gtatcagtcg ggcggcctcg
     3301 cttatcaacc accaatttca tattgctgta agtgtttaaa tctttactta ttggtttcaa
     3361 aacccattgg ttaagccttt taaactcatg gtagttattt tcaagcatta acatgaactt
     3421 aaattcatca aggctaatct ctatatttgc cttgtgagtt ttcttttgtg ttagttcttt
     3481 taataaccac tcataaatcc tcatagagta tttgttttca aaagacttaa catgttccag
     3541 attatatttt atgaattttt ttaactggaa aagataaggc aatatctctt cactaaaaac
     3601 taattctaat ttttcgcttg agaacttggc atagtttgtc cactggaaaa tctcaaagcc
     3661 tttaaccaaa ggattcctga tttccacagt tctcgtcatc agctctctgg ttgctttagc
     3721 taatacacca taagcatttt ccctactgat gttcatcatc tgagcgtatt ggttataagt
     3781 gaacgatacc gtccgttctt tccttgtagg gttttcaatc gtggggttga gtagtgccac
     3841 acagcataaa attagcttgg tttcatgctc cgttaagtca tagcgactaa tcgctagttc
     3901 atttgctttg aaaacaacta attcagacat acatctcaat tggtctaggt gattttaatc
     3961 actataccaa ttgagatggg ctagtcaatg ataattacat gtccttttcc tttgagttgt
     4021 gggtatctgt aaattctgct agacctttgc tggaaaactt gtaaattctg ctagaccctc
     4081 tgtaaattcc gctagacctt tgtgtgtttt ttttgtttat attcaagtgg ttataattta
     4141 tagaataaag aaagaataaa aaaagataaa aagaatagat cccagccctg tgtataactc
     4201 actactttag tcagttccgc agtattacaa aaggatgtcg caaacgctgt ttgctcctct
     4261 acaaaacaga ccttaaaacc ctaaaggctt aagtagcacc ctcgcaagct cgggcaaatc
     4321 gctgaatatt ccttttgtct ccgaccatca ggcacctgag tcgctgtctt tttcgtgaca
     4381 ttcagttcgc tgcgctcacg gctctggcag tgaatggggg taaatggcac tacaggcgcc
     4441 ttttatggat tcatgcaagg aaactaccca taatacaaga aaagcccgtc acgggcttct
     4501 cagggcgttt tatggcgggt ctgctatgtg gtgctatctg actttttgct gttcagcagt
     4561 tcctgccctc tgattttcca gtctgaccac ttcggattat cccgtgacag gtcattcaga
     4621 ctggctaatg cacccagtaa ggcagcggta tcatcaacag gcttacccgt cttactgtcc
     4681 ctagtgcttg gattctcacc aataaaaaac gcccggcggc aaccgagcgt tctgaacaaa
     4741 tccagatgga gttctgaggt cattactgga tctatcaaca ggagtccaag cgagctcgta
     4801 aacttggtct gacagttacc aatgcttaat cagtgaggca cctatctcag cgatctgtct
     4861 atttcgttca tccatagttg cctgactccc cgtcgtgtag ataactacga tacgggaggg
     4921 cttaccatct ggccccagtg ctgcaatgat accgcgagac ccacgctcac cggctccaga
     4981 tttatcagca ataaaccagc cagccggaag ggccgagcgc agaagtggtc ctgcaacttt
     5041 atccgcctcc atccagtcta ttaattgttg ccgggaagct agagtaagta gttcgccagt
     5101 taatagtttg cgcaacgttg ttgccattgc tacaggcatc gtggtgtcac gctcgtcgtt
     5161 tggtatggct tcattcagct ccggttccca acgatcaagg cgagttacat gatcccccat
     5221 gttgtgcaaa aaagcggtta gctccttcgg tcctccgatc gttgtcagaa gtaagttggc
     5281 cgcagtgtta tcactcatgg ttatggcagc actgcataat tctcttactg tcatgccatc
     5341 cgtaagatgc ttttctgtga ctggtgagta ctcaaccaag tcattctgag aatagtgtat
     5401 gcggcgaccg agttgctctt gcccggcgtc aatacgggat aataccgcgc cacatagcag
     5461 aactttaaaa gtgctcatca ttggaaaacg ttcttcgggg cgaaaactct caaggatctt
     5521 accgctgttg agatccagtt cgatgtaacc cactcgtgca cccaactgat cttcagcatc
     5581 ttttactttc accagcgttt ctgggtgagc aaaaacagga aggcaaaatg ccgcaaaaaa
     5641 gggaataagg gcgacacgga aatgttgaat actcatactc ttcctttttc aatattattg
     5701 aagcatttat cagggttatt gtctcatgag cggatacata tttgaatgta tttagaaaaa
     5761 taaacaaata ggggttccgc gcacatttcc catggtgcca cctgacgtct aagaaaccat
     5821 tattatcatg acattaacct ataaaaatag gcgtatcacg aggcagaatt tcagataaaa
     5881 aaaatcctta gctttcgcta aggatgattt ctggaattcg cggccgctgt ttcttcgaat
     5941 tcgcggccgc ttctagag    
//
