# Supplementary material for: Preventing Multimer Formation in Commonly Used Synthetic Biology Plasmids
Source: ACS Synth Biol. 2025 Mar 18;14(4):1309–15. doi: 10.1021/acssynbio.4c00508 (PMC12012879; doi:10.1021/acssynbio.4c00508)
Supplement: Supplementary file 2 — sb4c00508_si_002.zip [file sb4c00508_si_002.zip › DataS1/data/refs/pDSG588.ape]

LOCUS       pDSG588                 4740 bp    DNA        circular     16-NOV-2023
SOURCE      Synthetic plasmid
  ORGANISM  Synthetic plasmid other sequences; artificial sequences; vectors.
REFERENCE   1
  AUTHORS   David S. Glass
COMMENT
COMMENT     ApEinfo:methylated:1
FEATURES             Location/Qualifiers
     misc_feature    44..92
                     /locus_tag="A118B-GG (attB)"
                     /label="A118B-GG (attB)"
                     /ApEinfo_label="A118B-GG (attB)"
                     /ApEinfo_fwdcolor="#7eff74"
                     /ApEinfo_revcolor="#7eff74"
                     /ApEinfo_graphicformat="arrow_data {{0 1 2 0 0 -1} {} 0}
                     width 5 offset 0"
     CDS             119..355
                     /locus_tag="folA"
                     /label="folA"
                     /ApEinfo_label="folA"
                     /ApEinfo_fwdcolor="#e9d024"
                     /ApEinfo_revcolor="#e9d024"
                     /ApEinfo_graphicformat="arrow_data {{0 1 2 0 0 -1} {} 0}
                     width 5 offset 0"
     regulatory      359..419
                     /regulatory_class="terminator"
                     /locus_tag="L3S2P21 - 99.7% efficiency"
                     /label="L3S2P21 - 99.7% efficiency"
                     /ApEinfo_label="L3S2P21 - 99.7% efficiency"
                     /ApEinfo_fwdcolor="cyan"
                     /ApEinfo_revcolor="green"
                     /ApEinfo_graphicformat="arrow_data {{0 0.5 0 1 2 0 0 -1 0
                     -0.5} {} 0} width 5 offset 0"
     regulatory      438..494
                     /regulatory_class="terminator"
                     /locus_tag="L3S2P11 - 99.6% efficiency"
                     /label="L3S2P11 - 99.6% efficiency"
                     /ApEinfo_label="L3S2P11 - 99.6% efficiency"
                     /ApEinfo_fwdcolor="cyan"
                     /ApEinfo_revcolor="green"
                     /ApEinfo_graphicformat="arrow_data {{0 0.5 0 1 2 0 0 -1 0
                     -0.5} {} 0} width 5 offset 0"
     misc_feature    509..557
                     /locus_tag="A118P-GG (attP)"
                     /label="A118P-GG (attP)"
                     /ApEinfo_label="A118P-GG (attP)"
                     /ApEinfo_fwdcolor="#7eff74"
                     /ApEinfo_revcolor="#7eff74"
                     /ApEinfo_graphicformat="arrow_data {{0 1 2 0 0 -1} {} 0}
                     width 5 offset 0"
     regulatory      101..112
                     /regulatory_class="ribosome_binding_site"
                     /locus_tag="BBa_B0034"
                     /label="BBa_B0034"
                     /ApEinfo_label="BBa_B0034"
                     /ApEinfo_fwdcolor="cyan"
                     /ApEinfo_revcolor="green"
                     /ApEinfo_graphicformat="arrow_data {{0 1 2 0 0 -1} {} 0}
                     width 5 offset 0"
     CDS             583..1944
                     /function="enzyme; Amino acid biosynthesis: Tryptophan"
                     /note="N-(5-phosphoribosyl)anthranilate isomerase and
                     indole-3-glycerolphosphate synthetase; GO_component:
                     GO:0005737 - cytoplasm; GO_process: GO:0000162 -
                     tryptophan biosynthetic process"
                     /product="fused indole-3-glycerolphosphate
                     synthetase/N-(5-phosphoribosyl)anthranilate isomerase"
                     /locus_tag="trpC"
                     /label="trpC"
                     /ApEinfo_label="trpC"
                     /ApEinfo_fwdcolor="#e9d024"
                     /ApEinfo_revcolor="#e9d024"
                     /ApEinfo_graphicformat="arrow_data {{0 1 2 0 0 -1} {} 0}
                     width 5 offset 0"
     regulatory      1948..2004
                     /regulatory_class="terminator"
                     /locus_tag="L3S2P55 - 99.6% efficiency"
                     /label="L3S2P55 - 99.6% efficiency"
                     /ApEinfo_label="L3S2P55 - 99.6% efficiency"
                     /ApEinfo_fwdcolor="cyan"
                     /ApEinfo_revcolor="green"
                     /ApEinfo_graphicformat="arrow_data {{0 0.5 0 1 2 0 0 -1 0
                     -0.5} {} 0} width 5 offset 0"
     regulatory      2025..2077
                     /regulatory_class="terminator"
                     /locus_tag="L3S3P21 - 99.6% efficiency"
                     /label="L3S3P21 - 99.6% efficiency"
                     /ApEinfo_label="L3S3P21 - 99.6% efficiency"
                     /ApEinfo_fwdcolor="cyan"
                     /ApEinfo_revcolor="green"
                     /ApEinfo_graphicformat="arrow_data {{0 0.5 0 1 2 0 0 -1 0
                     -0.5} {} 0} width 5 offset 0"
     misc_feature    2078..2098
                     /locus_tag="BioBrick suffix"
                     /label="BioBrick suffix"
                     /ApEinfo_label="BioBrick suffix"
                     /ApEinfo_fwdcolor="#7eff74"
                     /ApEinfo_revcolor="#7eff74"
                     /ApEinfo_graphicformat="arrow_data {{0 1 2 0 0 -1} {} 0}
                     width 5 offset 0"
     regulatory      2099..2162
                     /regulatory_class="terminator"
                     /locus_tag="his operon terminator"
                     /label="his operon terminator"
                     /ApEinfo_label="his operon terminator"
                     /ApEinfo_fwdcolor="cyan"
                     /ApEinfo_revcolor="green"
                     /ApEinfo_graphicformat="arrow_data {{0 1 2 0 0 -1} {} 0}
                     width 5 offset 0"
     rep_origin      complement(3367..4192)
                     /locus_tag="p15A ORI"
                     /label="p15A ORI"
                     /ApEinfo_label="p15A ORI"
                     /ApEinfo_fwdcolor="#999999"
                     /ApEinfo_revcolor="#999999"
                     /ApEinfo_graphicformat="arrow_data {{0 1 2 0 0 -1} {} 0}
                     width 5 offset 0"
     primer_bind     4601..4620
                     /locus_tag="VF2 primer site"
                     /label="VF2 primer site"
                     /ApEinfo_label="VF2 primer site"
                     /ApEinfo_fwdcolor="#14c0bd"
                     /ApEinfo_revcolor="#4ec02b"
                     /ApEinfo_graphicformat="arrow_data {{0 1 2 0 0 -1} {} 0}
                     width 5 offset 0"
     misc_feature    4719..4740
                     /locus_tag="BioBrick prefix"
                     /label="BioBrick prefix"
                     /ApEinfo_label="BioBrick prefix"
                     /ApEinfo_fwdcolor="#7eff74"
                     /ApEinfo_revcolor="#7eff74"
                     /ApEinfo_graphicformat="arrow_data {{0 1 2 0 0 -1} {} 0}
                     width 5 offset 0"
     regulatory      566..576
                     /regulatory_class="ribosome_binding_site"
                     /locus_tag="BBa_B0033"
                     /label="BBa_B0033"
                     /ApEinfo_label="BBa_B0033"
                     /ApEinfo_fwdcolor="cyan"
                     /ApEinfo_revcolor="green"
                     /ApEinfo_graphicformat="arrow_data {{0 1 2 0 0 -1} {} 0}
                     width 5 offset 0"
     primer_bind     complement(2232..2251)
                     /locus_tag="VR primer site"
                     /label="VR primer site"
                     /ApEinfo_label="VR primer site"
                     /ApEinfo_fwdcolor="#14c0bd"
                     /ApEinfo_revcolor="#4ec02b"
                     /ApEinfo_graphicformat="arrow_data {{0 1 2 0 0 -1} {} 0}
                     width 5 offset 0"
     CDS             complement(2252..3112)
                     /locus_tag="AmpR"
                     /label="AmpR"
                     /ApEinfo_label="AmpR"
                     /ApEinfo_fwdcolor="#ff8040"
                     /ApEinfo_revcolor="#ff8040"
                     /ApEinfo_graphicformat="arrow_data {{0 1 2 0 0 -1} {} 0}
                     width 5 offset 0"
     regulatory      1..35
                     /regulatory_class="promoter"
                     /locus_tag="J23116"
                     /label="J23116"
                     /ApEinfo_label="J23116"
                     /ApEinfo_fwdcolor="cyan"
                     /ApEinfo_revcolor="green"
                     /ApEinfo_graphicformat="arrow_data {{0 0.5 0 1 2 0 0 -1 0
                     -0.5} {} 0} width 5 offset 0"
     regulatory      complement(3105..3183)
                     /regulatory_class="promoter"
                     /locus_tag="Promoter/RBS"
                     /label="Promoter/RBS"
                     /ApEinfo_label="Promoter/RBS"
                     /ApEinfo_fwdcolor="cyan"
                     /ApEinfo_revcolor="green"
                     /ApEinfo_graphicformat="arrow_data {{0 1 2 0 0 -1} {} 0}
                     width 5 offset 0"
ORIGIN
        1 ttgacagcta gctcagtcct agggactatg ctagctacta gagaactttt cggatcaagc
       61 tatgaaggac gcaaagaggg aactaaacac tttactagag aaagaggaga aatactagat
      121 gggtcaaagt agcgatgaag ccaacgctcc cgttgcaggg cagtttgcgc ttcccctgag
      181 tgccaccttt ggcttagggg atcgcgtacg caagaaatct ggtgccgctt ggcagggtca
      241 agtcgtcggt tggtattgca caaaactcac tcctgaaggc tatgcggtcg agtccgaatc
      301 ccacccaggc tcagtgcaaa tttatcctgt ggctgcactt gaacgtgtgg cctaataact
      361 cggtaccaaa ttccagaaaa gaggcctccc gaaagggggg ccttttttcg ttttggtccg
      421 catccacctg tgcggacctc ggtaccaaat tccagaaaag agacgctttc gagcgtcttt
      481 tttcgttttg gtccatcgag tggcgcgctt agttcctcgt tttctctcgt tggaagaaga
      541 agaaacgaga aactaaatac tagagtcaca caggactact agatgatgca aaccgtttta
      601 gcgaaaatcg tcgcagacaa ggcgatttgg gtagaagccc gcaaacagca gcaaccgctg
      661 gccagttttc agaatgaggt tcagccgagc acgcgacatt tttatgatgc gctacagggt
      721 gcgcgcacgg cgtttattct ggagtgcaag aaagcgtcgc cgtcaaaagg cgtgatccgt
      781 gatgatttcg atccagcacg cattgccgcc atttataaac attacgcttc ggcaatttcg
      841 gtgctgactg atgagaaata ttttcagggg agctttaatt tcctccccat cgtcagccaa
      901 atcgccccgc agccgatttt atgtaaagac ttcattatcg acccttacca gatctatctg
      961 gcgcgctatt accaggccga tgcctgctta ttaatgcttt cagtactgga tgacgaccaa
     1021 tatcgccagc ttgccgccgt cgctcacagt ctggagatgg gggtgctgac cgaagtcagt
     1081 aatgaagagg aacaggagcg cgccattgca ttgggagcaa aggtcgttgg catcaacaac
     1141 cgcgatctgc gtgatttgtc gattgatctc aaccgtaccc gcgagcttgc gccgaaactg
     1201 gggcacaacg tgacggtaat cagcgaatcc ggcatcaata cttacgctca ggtgcgcgag
     1261 ttaagccact tcgctaacgg ttttctgatt ggttcggcgt tgatggccca tgacgatttg
     1321 cacgccgccg tgcgccgggt gttgctgggt gagaataaag tatgtggcct gacgcgtggg
     1381 caagatgcta aagcagctta tgacgcgggc gcgatttacg gtgggttgat ttttgttgcg
     1441 acatcaccgc gttgcgtcaa cgttgaacag gcgcaggaag tgatggctgc ggcaccgttg
     1501 cagtatgttg gcgtgttccg caatcacgat attgccgatg tggtggacaa agctaaggtg
     1561 ttatcgctgg cggcagtgca actgcatggt aatgaagaac agctgtatat cgatacgctg
     1621 cgtgaagctc tgccagcaca tgttgccatc tggaaagcat taagcgtcgg tgaaaccctg
     1681 cccgcccgcg agtttcagca cgttgataaa tatgttttag acaacggcca gggtggaagc
     1741 gggcaacgtt ttgactggtc actattaaat ggtcaatcgc ttggcaacgt tctgctggcg
     1801 gggggcttag gcgcagataa ctgcgtggaa gcggcacaaa ccggctgcgc cggacttgat
     1861 tttaattctg ctgtagagtc gcaaccgggc atcaaagacg cacgtctttt ggcctcggtt
     1921 ttccagacgc tgcgcgcata ttaataactc ggtaccaaag acgaacaata agacgctgaa
     1981 aagcgtcttt tttcgttttg gtcctttgaa gtttagggga tagtccaatt attgaaggcc
     2041 tccctaacgg ggggcctttt tttgtttctg gtctccctac tagtagcggc cgctgcagtc
     2101 cggcaaaaaa gggcaaggtg tcaccaccct gccctttttc tttaaaaccg aaaagattac
     2161 ttcgcgttat gcaggcttcc tcgctcactg actcgctgcg ctcggtcgtt cggctgcggc
     2221 gagcggtatc agctcactca aaggcggtaa tttaccaatg cttaatcagt gaggcaccta
     2281 tctcagcgat ctgtctattt cgttcatcca tagttgcctg actccccgtc gtgtagataa
     2341 ctacgatacg ggagggctta ccatctggcc ccagtgctgc aatgataccg cgagacccac
     2401 gctcaccggc tccagattta tcagcaataa accagccagc cggaagggcc gagcgcagaa
     2461 gtggtcctgc aactttatcc gcctccatcc agtctattaa ttgttgccgg gaagctagag
     2521 taagtagttc gccagttaat agtttgcgca acgttgttgc cattgctaca ggcatcgtgg
     2581 tgtcacgctc gtcgtttggt atggcttcat tcagctccgg ttcccaacga tcaaggcgag
     2641 ttacatgatc ccccatgttg tgcaaaaaag cggttagctc cttcggtcct ccgatcgttg
     2701 tcagaagtaa gttggccgca gtgttatcac tcatggttat ggcagcactg cataattctc
     2761 ttactgtcat gccatccgta agatgctttt ctgtgactgg tgagtactca accaagtcat
     2821 tctgagaata gtgtatgcgg cgaccgagtt gctcttgccc ggcgtcaata cgggataata
     2881 ccgcgccaca tagcagaact ttaaaagtgc tcatcattgg aaaacgttct tcggggcgaa
     2941 aactctcaag gatcttaccg ctgttgagat ccagttcgat gtaacccact cgtgcaccca
     3001 actgatcttc agcatctttt actttcacca gcgtttctgg gtgagcaaaa acaggaaggc
     3061 aaaatgccgc aaaaaaggga ataagggcga cacggaaatg ttgaatactc atactcttcc
     3121 tttttcaata ttattgaagc atttatcagg gttattgtct catgagcgga tacatatttg
     3181 aatgtattta gatcacgcat cttcccgaca acgcagaccg ttccgtggca aagcaaaagt
     3241 tcaaaatcac caactggtcc acctacaaca aagctctcat caaccgtggc tccctcactt
     3301 tctggctgga tgatggggcg attcaggcct ggtatgagtc agcaacacct tcttcacgag
     3361 gcagacctca gcgctagcgg agtgtatact ggcttactat gttggcactg atgagggtgt
     3421 cagtgaagtg cttcatgtgg caggagaaaa aaggctgcac cggtgcgtca gcagaatatg
     3481 tgatacagga tatattccgc ttcctcgctc actgactcgc tacgctcggt cgttcgactg
     3541 cggcgagcgg aaatggctta cgaacggggc ggagatttcc tggaagatgc caggaagata
     3601 cttaacaggg aagtgagagg gccgcggcaa agccgttttt ccataggctc cgcccccctg
     3661 acaagcatca cgaaatctga cgctcaaatc agtggtggcg aaacccgaca ggactataaa
     3721 gataccaggc gtttccccct ggcggctccc tcgtgcgctc tcctgttcct gcctttcggt
     3781 ttaccggtgt cattccgctg ttatggccgc gtttgtctca ttccacgcct gacactcagt
     3841 tccgggtagg cagttcgctc caagctggac tgtatgcacg aaccccccgt tcagtccgac
     3901 cgctgcgcct tatccggtaa ctatcgtctt gagtccaacc cggaaagaca tgcaaaagca
     3961 ccactggcag cagccactgg taattgattt agaggagtta gtcttgaagt catgcgccgg
     4021 ttaaggctaa actgaaagga caagttttgg tgactgcgct cctccaagcc agttacctcg
     4081 gttcaaagag ttggtagctc agagaacctt cgaaaaaccg ccctgcaagg cggttttttc
     4141 gttttcagag caagagatta cgcgcagacc aaaacgatct caagaagatc atcttattaa
     4201 ggggtctgac gctcagtgga acgaaaactc acgttaaggg attttggtca tgagattatc
     4261 aaaaaggatc ttcacctaga tccttttaaa ttaaaaatga agttttaaat caatctaaag
     4321 tatatatgag taaacttggt ctgacagtta ccaatgctta atcagtgagg cacctatctc
     4381 agcgatctgt ctatttcgtt catccatagt tgcctgactc cccgtcgtgt agataactac
     4441 gatacgggag ggcttaccat ctggccccag tgctgcaatg ataccgcgag acccacgctc
     4501 accggctcca gatttatcag caataaacca gccagccgga agggccgagc gcagaagtgg
     4561 tcctgcaact ttatccgcct ccatccagtc tattccatgg tgccacctga cgtctaagaa
     4621 accattatta tcatgacatt aacctataaa aataggcgta tcacgaggca gaatttcaga
     4681 taaaaaaaat ccttagcttt cgctaaggat gatttctgga attcgcggcc gcttctagag
//
