# Supplementary material for: Preventing Multimer Formation in Commonly Used Synthetic Biology Plasmids
Source: ACS Synth Biol. 2025 Mar 18;14(4):1309–15. doi: 10.1021/acssynbio.4c00508 (PMC12012879; doi:10.1021/acssynbio.4c00508)
Supplement: Supplementary file 2 — sb4c00508_si_002.zip [file sb4c00508_si_002.zip › DataS1/data/refs/pDSG602.ape]

LOCUS       pDSG602                10323 bp    DNA        circular     16-NOV-2023
SOURCE      Synthetic plasmid
  ORGANISM  Synthetic plasmid other sequences; artificial sequences; vectors.
REFERENCE   1
  AUTHORS   David S. Glass
COMMENT
COMMENT     ApEinfo:methylated:1
FEATURES             Location/Qualifiers
     misc_feature    10302..10323
                     /locus_tag="BioBrick prefix"
                     /label="BioBrick prefix"
                     /ApEinfo_label="BioBrick prefix"
                     /ApEinfo_fwdcolor="#7eff74"
                     /ApEinfo_revcolor="#7eff74"
                     /ApEinfo_graphicformat="arrow_data {{0 1 2 0 0 -1} {} 0}
                     width 5 offset 0"
     misc_feature    1..1210
                     /locus_tag="I0500"
                     /label="I0500"
                     /ApEinfo_label="I0500"
                     /ApEinfo_fwdcolor="cyan"
                     /ApEinfo_revcolor="green"
                     /ApEinfo_graphicformat="arrow_data {{0 1 2 0 0 -1} {} 0}
                     width 5 offset 0"
     regulatory      1741..1751
                     /regulatory_class="ribosome_binding_site"
                     /locus_tag="BBa_B0033"
                     /label="BBa_B0033"
                     /ApEinfo_label="BBa_B0033"
                     /ApEinfo_fwdcolor="cyan"
                     /ApEinfo_revcolor="green"
                     /ApEinfo_graphicformat="arrow_data {{0 1 2 0 0 -1} {} 0}
                     width 5 offset 0"
     CDS             complement(1..930)
                     /locus_tag="AraC"
                     /label="AraC"
                     /ApEinfo_label="AraC"
                     /ApEinfo_fwdcolor="#e9d024"
                     /ApEinfo_revcolor="#e9d024"
                     /ApEinfo_graphicformat="arrow_data {{0 1 2 0 0 -1} {} 0}
                     width 5 offset 0"
     rep_origin      6043..6798
                     /locus_tag="BAC/F/repE"
                     /label="BAC/F/repE"
                     /ApEinfo_label="BAC/F/repE"
                     /ApEinfo_fwdcolor="#999999"
                     /ApEinfo_revcolor="#999999"
                     /ApEinfo_graphicformat="arrow_data {{0 1 2 0 0 -1} {} 0}
                     width 5 offset 0"
     regulatory      complement(1043..1114)
                     /regulatory_class="promoter"
                     /locus_tag="PC"
                     /label="PC"
                     /ApEinfo_label="PC"
                     /ApEinfo_fwdcolor="cyan"
                     /ApEinfo_revcolor="green"
                     /ApEinfo_graphicformat="arrow_data {{0 1 2 0 0 -1} {} 0}
                     width 5 offset 0"
     CDS             complement(3423..4082)
                     /locus_tag="camR"
                     /label="camR"
                     /ApEinfo_label="camR"
                     /ApEinfo_fwdcolor="#e9d024"
                     /ApEinfo_revcolor="#e9d024"
                     /ApEinfo_graphicformat="arrow_data {{0 1 2 0 0 -1} {} 0}
                     width 5 offset 0"
     regulatory      1080..1210
                     /regulatory_class="promoter"
                     /locus_tag="pBAD"
                     /label="pBAD"
                     /ApEinfo_label="pBAD"
                     /ApEinfo_fwdcolor="cyan"
                     /ApEinfo_revcolor="green"
                     /ApEinfo_graphicformat="arrow_data {{0 1 2 0 0 -1} {} 0}
                     width 5 offset 0"
     terminator      10102..10155
                     /locus_tag="ECK120010818"
                     /label="ECK120010818"
                     /ApEinfo_label="ECK120010818"
                     /ApEinfo_fwdcolor="#ff9ccd"
                     /ApEinfo_revcolor="#ff9ccd"
                     /ApEinfo_graphicformat="arrow_data {{0 1 2 0 0 -1} {} 0}
                     width 5 offset 0"
     misc_feature    9596..10070
                     /locus_tag="sopC/parC"
                     /label="sopC/parC"
                     /ApEinfo_label="sopC/parC"
                     /ApEinfo_fwdcolor="#7eff74"
                     /ApEinfo_revcolor="#7eff74"
                     /ApEinfo_graphicformat="arrow_data {{0 1 2 0 0 -1} {} 0}
                     width 5 offset 0"
     CDS             8552..9523
                     /locus_tag="sopB/parB"
                     /label="sopB/parB"
                     /ApEinfo_label="sopB/parB"
                     /ApEinfo_fwdcolor="#e9d024"
                     /ApEinfo_revcolor="#e9d024"
                     /ApEinfo_graphicformat="arrow_data {{0 1 2 0 0 -1} {} 0}
                     width 5 offset 0"
     CDS             7386..8552
                     /locus_tag="sopA/parA"
                     /label="sopA/parA"
                     /ApEinfo_label="sopA/parA"
                     /ApEinfo_fwdcolor="#e9d024"
                     /ApEinfo_revcolor="#e9d024"
                     /ApEinfo_graphicformat="arrow_data {{0 1 2 0 0 -1} {} 0}
                     width 5 offset 0"
     misc_feature    1219..1267
                     /locus_tag="A118B-GG (attB)"
                     /label="A118B-GG (attB)"
                     /ApEinfo_label="A118B-GG (attB)"
                     /ApEinfo_fwdcolor="#7eff74"
                     /ApEinfo_revcolor="#7eff74"
                     /ApEinfo_graphicformat="arrow_data {{0 1 2 0 0 -1} {} 0}
                     width 5 offset 0"
     CDS             1294..1530
                     /locus_tag="folA"
                     /label="folA"
                     /ApEinfo_label="folA"
                     /ApEinfo_fwdcolor="#e9d024"
                     /ApEinfo_revcolor="#e9d024"
                     /ApEinfo_graphicformat="arrow_data {{0 1 2 0 0 -1} {} 0}
                     width 5 offset 0"
     regulatory      1534..1594
                     /regulatory_class="terminator"
                     /locus_tag="L3S2P21 - 99.7% efficiency"
                     /label="L3S2P21 - 99.7% efficiency"
                     /ApEinfo_label="L3S2P21 - 99.7% efficiency"
                     /ApEinfo_fwdcolor="cyan"
                     /ApEinfo_revcolor="green"
                     /ApEinfo_graphicformat="arrow_data {{0 0.5 0 1 2 0 0 -1 0
                     -0.5} {} 0} width 5 offset 0"
     regulatory      1613..1669
                     /regulatory_class="terminator"
                     /locus_tag="L3S2P11 - 99.6% efficiency"
                     /label="L3S2P11 - 99.6% efficiency"
                     /ApEinfo_label="L3S2P11 - 99.6% efficiency"
                     /ApEinfo_fwdcolor="cyan"
                     /ApEinfo_revcolor="green"
                     /ApEinfo_graphicformat="arrow_data {{0 0.5 0 1 2 0 0 -1 0
                     -0.5} {} 0} width 5 offset 0"
     misc_feature    1684..1732
                     /locus_tag="A118P-GG (attP)"
                     /label="A118P-GG (attP)"
                     /ApEinfo_label="A118P-GG (attP)"
                     /ApEinfo_fwdcolor="#7eff74"
                     /ApEinfo_revcolor="#7eff74"
                     /ApEinfo_graphicformat="arrow_data {{0 1 2 0 0 -1} {} 0}
                     width 5 offset 0"
     regulatory      1276..1287
                     /regulatory_class="ribosome_binding_site"
                     /locus_tag="BBa_B0034"
                     /label="BBa_B0034"
                     /ApEinfo_label="BBa_B0034"
                     /ApEinfo_fwdcolor="cyan"
                     /ApEinfo_revcolor="green"
                     /ApEinfo_graphicformat="arrow_data {{0 1 2 0 0 -1} {} 0}
                     width 5 offset 0"
     CDS             1758..3119
                     /function="enzyme; Amino acid biosynthesis: Tryptophan"
                     /note="N-(5-phosphoribosyl)anthranilate isomerase and
                     indole-3-glycerolphosphate synthetase; GO_component:
                     GO:0005737 - cytoplasm; GO_process: GO:0000162 -
                     tryptophan biosynthetic process"
                     /product="fused indole-3-glycerolphosphate
                     synthetase/N-(5-phosphoribosyl)anthranilate isomerase"
                     /locus_tag="trpC"
                     /label="trpC"
                     /ApEinfo_label="trpC"
                     /ApEinfo_fwdcolor="#e9d024"
                     /ApEinfo_revcolor="#e9d024"
                     /ApEinfo_graphicformat="arrow_data {{0 1 2 0 0 -1} {} 0}
                     width 5 offset 0"
     regulatory      3123..3179
                     /regulatory_class="terminator"
                     /locus_tag="L3S2P55 - 99.6% efficiency"
                     /label="L3S2P55 - 99.6% efficiency"
                     /ApEinfo_label="L3S2P55 - 99.6% efficiency"
                     /ApEinfo_fwdcolor="cyan"
                     /ApEinfo_revcolor="green"
                     /ApEinfo_graphicformat="arrow_data {{0 0.5 0 1 2 0 0 -1 0
                     -0.5} {} 0} width 5 offset 0"
     regulatory      3200..3252
                     /regulatory_class="terminator"
                     /locus_tag="L3S3P21 - 99.6% efficiency"
                     /label="L3S3P21 - 99.6% efficiency"
                     /ApEinfo_label="L3S3P21 - 99.6% efficiency"
                     /ApEinfo_fwdcolor="cyan"
                     /ApEinfo_revcolor="green"
                     /ApEinfo_graphicformat="arrow_data {{0 0.5 0 1 2 0 0 -1 0
                     -0.5} {} 0} width 5 offset 0"
     misc_feature    3253..3273
                     /locus_tag="BioBrick suffix"
                     /label="BioBrick suffix"
                     /ApEinfo_label="BioBrick suffix"
                     /ApEinfo_fwdcolor="#7eff74"
                     /ApEinfo_revcolor="#7eff74"
                     /ApEinfo_graphicformat="arrow_data {{0 1 2 0 0 -1} {} 0}
                     width 5 offset 0"
     regulatory      3274..3337
                     /regulatory_class="terminator"
                     /locus_tag="his operon terminator"
                     /label="his operon terminator"
                     /ApEinfo_label="his operon terminator"
                     /ApEinfo_fwdcolor="cyan"
                     /ApEinfo_revcolor="green"
                     /ApEinfo_graphicformat="arrow_data {{0 1 2 0 0 -1} {} 0}
                     width 5 offset 0"
     primer_bind     10184..10203
                     /locus_tag="VF2 primer site"
                     /label="VF2 primer site"
                     /ApEinfo_label="VF2 primer site"
                     /ApEinfo_fwdcolor="#14c0bd"
                     /ApEinfo_revcolor="#4ec02b"
                     /ApEinfo_graphicformat="arrow_data {{0 1 2 0 0 -1} {} 0}
                     width 5 offset 0"
ORIGIN
        1 ttatgacaac ttgacggcta catcattcac tttttcttca caaccggcac ggaactcgct
       61 cgggctggcc ccggtgcatt ttttaaatac ccgcgagaaa tagagttgat cgtcaaaacc
      121 aacattgcga ccgacggtgg cgataggcat ccgggtggtg ctcaaaagca gcttcgcctg
      181 gctgatacgt tggtcctcgc gccagcttaa gacgctaatc cctaactgct ggcggaaaag
      241 atgtgacaga cgcgacggcg acaagcaaac atgctgtgcg acgctggcga tatcaaaatt
      301 gctgtctgcc aggtgatcgc tgatgtactg acaagcctcg cgtacccgat tatccatcgg
      361 tggatggagc gactcgttaa tcgcttccat gcgccgcagt aacaattgct caagcagatt
      421 tatcgccagc agctccgaat agcgcccttc cccttgcccg gcgttaatga tttgcccaaa
      481 caggtcgctg aaatgcggct ggtgcgcttc atccgggcga aagaaccccg tattggcaaa
      541 tattgacggc cagttaagcc attcatgcca gtaggcgcgc ggacgaaagt aaacccactg
      601 gtgataccat tcgcgagcct ccggatgacg accgtagtga tgaatctctc ctggcgggaa
      661 cagcaaaata tcacccggtc ggcaaacaaa ttctcgtccc tgatttttca ccaccccctg
      721 accgcgaatg gtgagattga gaatataacc tttcattccc agcggtcggt cgataaaaaa
      781 atcgagataa ccgttggcct caatcggcgt taaacccgcc accagatggg cattaaacga
      841 gtatcccggc agcaggggat cattttgcgc ttcagccata cttttcatac tcccgccatt
      901 cagagaagaa accaattgtc catattgcat cagacattgc cgtcactgcg tcttttactg
      961 gctcttctcg ctaaccaaac cggtaacccc gcttattaaa agcattctgt aacaaagcgg
     1021 gaccaaagcc atgacaaaaa cgcgtaacaa aagtgtctat aatcacggca gaaaagtcca
     1081 cattgattat ttgcacggcg tcacactttg ctatgccata gcatttttat ccataagatt
     1141 agcggatcct acctgacgct ttttatcgca actctctact gtttctccat acccgttttt
     1201 ttgggctagc tactagagaa cttttcggat caagctatga aggacgcaaa gagggaacta
     1261 aacactttac tagagaaaga ggagaaatac tagatgggtc aaagtagcga tgaagccaac
     1321 gctcccgttg cagggcagtt tgcgcttccc ctgagtgcca cctttggctt aggggatcgc
     1381 gtacgcaaga aatctggtgc cgcttggcag ggtcaagtcg tcggttggta ttgcacaaaa
     1441 ctcactcctg aaggctatgc ggtcgagtcc gaatcccacc caggctcagt gcaaatttat
     1501 cctgtggctg cacttgaacg tgtggcctaa taactcggta ccaaattcca gaaaagaggc
     1561 ctcccgaaag gggggccttt tttcgttttg gtccgcatcc acctgtgcgg acctcggtac
     1621 caaattccag aaaagagacg ctttcgagcg tcttttttcg ttttggtcca tcgagtggcg
     1681 cgcttagttc ctcgttttct ctcgttggaa gaagaagaaa cgagaaacta aatactagag
     1741 tcacacagga ctactagatg atgcaaaccg ttttagcgaa aatcgtcgca gacaaggcga
     1801 tttgggtaga agcccgcaaa cagcagcaac cgctggccag ttttcagaat gaggttcagc
     1861 cgagcacgcg acatttttat gatgcgctac agggtgcgcg cacggcgttt attctggagt
     1921 gcaagaaagc gtcgccgtca aaaggcgtga tccgtgatga tttcgatcca gcacgcattg
     1981 ccgccattta taaacattac gcttcggcaa tttcggtgct gactgatgag aaatattttc
     2041 aggggagctt taatttcctc cccatcgtca gccaaatcgc cccgcagccg attttatgta
     2101 aagacttcat tatcgaccct taccagatct atctggcgcg ctattaccag gccgatgcct
     2161 gcttattaat gctttcagta ctggatgacg accaatatcg ccagcttgcc gccgtcgctc
     2221 acagtctgga gatgggggtg ctgaccgaag tcagtaatga agaggaacag gagcgcgcca
     2281 ttgcattggg agcaaaggtc gttggcatca acaaccgcga tctgcgtgat ttgtcgattg
     2341 atctcaaccg tacccgcgag cttgcgccga aactggggca caacgtgacg gtaatcagcg
     2401 aatccggcat caatacttac gctcaggtgc gcgagttaag ccacttcgct aacggttttc
     2461 tgattggttc ggcgttgatg gcccatgacg atttgcacgc cgccgtgcgc cgggtgttgc
     2521 tgggtgagaa taaagtatgt ggcctgacgc gtgggcaaga tgctaaagca gcttatgacg
     2581 cgggcgcgat ttacggtggg ttgatttttg ttgcgacatc accgcgttgc gtcaacgttg
     2641 aacaggcgca ggaagtgatg gctgcggcac cgttgcagta tgttggcgtg ttccgcaatc
     2701 acgatattgc cgatgtggtg gacaaagcta aggtgttatc gctggcggca gtgcaactgc
     2761 atggtaatga agaacagctg tatatcgata cgctgcgtga agctctgcca gcacatgttg
     2821 ccatctggaa agcattaagc gtcggtgaaa ccctgcccgc ccgcgagttt cagcacgttg
     2881 ataaatatgt tttagacaac ggccagggtg gaagcgggca acgttttgac tggtcactat
     2941 taaatggtca atcgcttggc aacgttctgc tggcgggggg cttaggcgca gataactgcg
     3001 tggaagcggc acaaaccggc tgcgccggac ttgattttaa ttctgctgta gagtcgcaac
     3061 cgggcatcaa agacgcacgt cttttggcct cggttttcca gacgctgcgc gcatattaat
     3121 aactcggtac caaagacgaa caataagacg ctgaaaagcg tcttttttcg ttttggtcct
     3181 ttgaagttta ggggatagtc caattattga aggcctccct aacggggggc ctttttttgt
     3241 ttctggtctc cctactagta gcggccgctg cagtccggca aaaaagggca aggtgtcacc
     3301 accctgccct ttttctttaa aaccgaaaag attacttcgc gttatgcagg cttcctcgct
     3361 cactgactcg ctgcgctcgg tcgttcggct gcggcgagcg gtatcagctc actcaaaggg
     3421 tcttacgccc cgccctgcca ctcatcgcag tactgttgta attcattaag cattctgccg
     3481 acatggaagc catcacaaac ggcatgatga acctgaatcg ccagcggcat cagcaccttg
     3541 tcgccttgcg tataatattt gcccatggtg aaaacggggg cgaagaagtt gtccatattg
     3601 gccacgttta aatcaaaact ggtgaaactc acccagggat tggctgagac gaaaaacata
     3661 ttctcaataa accctttagg gaaataggcc aggttttcac cgtaacacgc cacatcttgc
     3721 gaatatatgt gtagaaactg ccggaaatcg tcgtggtatt cactccagag cgatgaaaac
     3781 gtttcagttt gctcatggaa aacggtgtaa caagggtgaa cactatccca tatcaccagc
     3841 tcaccgtctt tcattgccat acgaaattcc ggatgagcat tcatcaggcg ggcaagaatg
     3901 tgaataaagg ccggataaaa cttgtgctta tttttcttta cggtctttaa aaaggccgta
     3961 atatccagct gaacggtctg gttataggta cattgagcaa ctgactgaaa tgcctcaaaa
     4021 tgttctttac gatgccattg ggatatatca acggtggtat atccagtgat ttttttctcc
     4081 attttagctt ccttagctcc tgaaaatctc gataactcaa aaaatacgcc cggtagtgat
     4141 cttatttcat tatggtgaaa gttggaacct cttacgtgcc gatcaacgtc tcattttcgc
     4201 caaaagttgg cccagggctt cccggtatca acagggacac caggatttat ttattctgcg
     4261 aagtgatctt ccgtcacagg tatttattcg cgataagctc atggagcggc gtaaccgtcg
     4321 cacaggaagg acagagaaag cgcggatctg ggaagtgacg gacagaacgg tcaggacctg
     4381 gattggggag gcggttgccg ccgctgctgc tgacggtgtg acgttctctg ttccggtcac
     4441 accacatacg ttccgccatt cctatgcgat gcacatgctg tatgccggta taccgctgaa
     4501 agttctgcaa agcctgatgg gacataagtc catcagttca acggaagtct acacgaaggt
     4561 ttttgcgctg gatgtggctg cccggcaccg ggtgcagttt gcgatgccgg agtctgatgc
     4621 ggttgcgatg ctgaaacaat tatcctgaga ataaatgcct tggcctttat atggaaatgt
     4681 ggaactgagt ggatatgctg tttttgtctg ttaaacagag aagctggctg ttatccactg
     4741 agaagcgaac gaaacagtcg ggaaaatctc ccattatcgt agagatccgc attattaatc
     4801 tcaggagcct gtgtagcgtt tataggaagt agtgttctgt catgatgcct gcaagcggta
     4861 acgaaaacga tttgaatatg ccttcaggaa caatagaaat cttcgtgcgg tgttacgttg
     4921 aagtggagcg gattatgtca gcaatggaca gaacaaccta atgaacacag aaccatgatg
     4981 tggtctgtcc ttttacagcc agtagtgctc gccgcagtcg agcgacaggg cgaagccctc
     5041 ggctggttgc cctcgccgct gggctggcgg ccgtctatgg ccctgcaaac gcgccagaaa
     5101 cgccgtcgaa gccgtgtgcg agacaccgcg gccggccgcc ggcgttgtgg atacctcgcg
     5161 gaaaacttgg ccctcactga cagatgaggg gcggacgttg acacttgagg ggccgactca
     5221 cccggcgcgg cgttgacaga tgaggggcag gctcgatttc ggccggcgac gtggagctgg
     5281 ccagcctcgc aaatcggcga aaacgcctga ttttacgcga gtttcccaca gatgatgtgg
     5341 acaagcctgg ggataagtgc cctgcggtat tgacacttga ggggcgcgac tactgacaga
     5401 tgaggggcgc gatccttgac acttgagggg cagagtgctg acagatgagg ggcgcaccta
     5461 ttgacatttg aggggctgtc cacaggcaga aaatccagca tttgcaaggg tttccgcccg
     5521 tttttcggcc accgctaacc tgtcttttaa cctgctttta aaccaatatt tataaacctt
     5581 gtttttaacc agggctgcgc cctgtgcgcg tgaccgcgca cgccgaaggg gggtgccccc
     5641 ccttctcgaa ccctcccggt cgagtgagcg aggaagcacc agggaacagc acttatatat
     5701 tctgcttaca cacgatgcct gaaaaaactt cccttggggt tatccactta tccacgggga
     5761 tatttttata attatttttt ttatagtttt tagatcttct tttttagagc gccttgtagg
     5821 cctttatcca tgctggttct agagaaggtg ttgtgacaaa ctgccctttc agtgtgacaa
     5881 atcaccctca aatgacagtc ctgtctgtga caaattgccc ttaaccctgt gacaaattgc
     5941 cctcagaaga agctgttttt tcacaaagtt atccctgctt attgactctt ttttatttag
     6001 tgtgacaatc taaaaacttg tcacacttca catggatctg tcatggcgga aacagcggtt
     6061 atcaatcaca agaaacgtaa aaatagcccg cgaatcgtcc agtcaaacga cctcactgag
     6121 gcggcatata gtctctcccg ggatcaaaaa cgtatgctgt atctgttcgt tgaccagatc
     6181 agaaaatctg atggcaccct acaggaacat gacggtatct gcgagatcca tgttgctaaa
     6241 tatgctgaaa tattcggatt gacctctgcg gaagccagta aggatatacg gcaggcattg
     6301 aagagtttcg cggggaagga agtggttttt tatcgccctg aagaggatgc cggcgatgaa
     6361 aaaggctatg aatcttttcc ttggtttatc aaacgtgcgc acagtccatc cagagggctt
     6421 tacagtgtac atatcaaccc atatctcatt cccttcttta tcgggttaca gaaccggttt
     6481 acgcagtttc ggcttagtga aacaaaagaa atcaccaatc cgtatgccat gcgtttatac
     6541 gaatccctgt gtcagtatcg taagccggat ggctcaggca tcgtctctct gaaaatcgac
     6601 tggatcatag agcgttacca gctgcctcaa agttaccagc gtatgcctga cttccgccgc
     6661 cgcttcctgc aggtctgtgt taatgagatc aacagcagaa ctccaatgcg cctctcatac
     6721 attgagaaaa agaaaggccg ccagacgact catatcgtat tttccttccg cgatatcact
     6781 tccatgacga caggatagtc tgagggttat ctgtcacaga tttgagggtg gttcgtcaca
     6841 tttgttctga cctactgagg gtaatttgtc acagttttgc tgtttccttc agcctgcatg
     6901 gattttctca tactttttga actgtaattt ttaaggaagc caaatttgag ggcagtttgt
     6961 cacagttgat ttccttctct ttcccttcgt catgtgactt gatatcgggg gttagttcgt
     7021 catcattgat gagggttgat tatcacagtt tattactctg aattggctat ccgcgtgtgt
     7081 acctctacct ggagtttttc ccacggtgga tatttcttct tgcgctgagc gtaagagcta
     7141 tctgacagaa cagttcttct ttgcttcctc gccagttcgc tcgctatgct cggttacacg
     7201 gctgcggcga gcgctagtga taataagtga ctgaggtatg tgctcttctt atctcctttt
     7261 gtagtgttgc tcttatttta aacaactttg cggttttttg atgactttgc gattttgttg
     7321 ttgctttgca gtaaattgca agatttaata aaaaaacgca aagcaatgat taaaggatgt
     7381 tcagaatgaa actcatggaa acacttaacc agtgcataaa cgctggtcat gaaatgacga
     7441 aggctatcgc cattgcacag tttaatgatg acagcccgga agcgaggaaa ataacccggc
     7501 gctggagaat aggtgaagca gcggatttag ttggggtttc ttctcaggct atcagagatg
     7561 ccgagaaagc agggcgacta ccgcacccgg atatggaaat tcgaggacgg gttgagcaac
     7621 gtgttggtta tacaattgaa caaattaatc atatgcgtga tgtgtttggt acgcgattgc
     7681 gacgtgctga agacgtattt ccaccggtga tcggggttgc tgcccataaa ggtggcgttt
     7741 acaaaacctc agtttctgtt catcttgctc aggatctggc tctgaagggg ctacgtgttt
     7801 tgctcgtgga aggtaacgac ccccagggaa cagcctcaat gtatcacgga tgggtaccag
     7861 atcttcatat tcatgcagaa gacactctcc tgcctttcta tcttggggaa aaggacgatg
     7921 tcacttatgc aataaagccc acttgctggc cggggcttga cattattcct tcctgtctgg
     7981 ctctgcaccg tattgaaact gagttaatgg gcaaatttga tgaaggtaaa ctgcccaccg
     8041 atccacacct gatgctccga ctggccattg aaactgttgc tcatgactat gatgtcatag
     8101 ttattgacag cgcgcctaac ctgggtatcg gcacgattaa tgtcgtatgt gctgctgatg
     8161 tgctgattgt tcccacgcct gctgagttgt ttgactacac ctccgcactg cagtttttcg
     8221 atatgcttcg tgatctgctc aagaacgttg atcttaaagg gttcgagcct gatgtacgta
     8281 ttttgcttac caaatacagc aatagtaatg gctctcagtc cccgtggatg gaggagcaaa
     8341 ttcgggatgc ctggggaagc atggttctaa aaaatgttgt acgtgaaacg gatgaagttg
     8401 gtaaaggtca gatccggatg agaactgttt ttgaacaggc cattgatcaa cgctcttcaa
     8461 ctggtgcctg gagaaatgct ctttctattt gggaacctgt ctgcaatgaa attttcgatc
     8521 gtctgattaa accacgctgg gagattagat aatgaagcgt gcgcctgtta ttccaaaaca
     8581 tacgctcaat actcaaccgg ttgaagatac ttcgttatcg acaccagctg ccccgatggt
     8641 ggattcgtta attgcgcgcg taggagtaat ggctcgcggt aatgccatta ctttgcctgt
     8701 atgtggtcgg gatgtgaagt ttactcttga agtgctccgg ggtgatagtg ttgagaagac
     8761 ctctcgggta tggtcaggta atgaacgtga ccaggagctg cttactgagg acgcactgga
     8821 tgatctcatc ccttcttttc tactgactgg tcaacagaca ccggcgttcg gtcgaagagt
     8881 atctggtgtc atagaaattg ccgatgggag tcgccgtcgt aaagctgctg cacttaccga
     8941 aagtgattat cgtgttctgg ttggcgagct ggatgatgag cagatggctg cattatccag
     9001 attgggtaac gattatcgcc caacaagtgc ttatgaacgt ggtcagcgtt atgcaagccg
     9061 attgcagaat gaatttgctg gaaatatttc tgcgctggct gatgcggaaa atatttcacg
     9121 taagattatt acccgctgta tcaacaccgc caaattgcct aaatcagttg ttgctctttt
     9181 ttctcacccc ggtgaactat ctgcccggtc aggtgatgca cttcaaaaag cctttacaga
     9241 taaagaggaa ttacttaagc agcaggcatc taaccttcat gagcagaaaa aagctggggt
     9301 gatatttgaa gctgaagaag ttatcactct tttaacttct gtgcttaaaa cgtcatctgc
     9361 atcaagaact agtttaagct cacgacatca gtttgctcct ggagcgacag tattgtataa
     9421 gggcgataaa atggtgctta acctggacag gtcccgtgtt ccaactgagt gtatagagaa
     9481 aattgaggcc attcttaagg aacttgaaaa gccagcaccc tgatgcgacc acgttttagt
     9541 ctacgtttat ctgtctttac ttaatgtcct ttgttacagg ccagaaagca taactggcct
     9601 gaatattctc tctgggccca ctgttccact tgtatcgtcg gtctgataat cagactggga
     9661 ccacggtccc actcgtatcg tcggtctgat tattagtctg ggaccacggt cccactcgta
     9721 tcgtcggtct gataatcaga ctgggaccac ggtcccactc gtatcgtcgg tctgattatt
     9781 agtctgggac catggtccca ctcgtatcgt cggtctgatt attagtctgg gaccacggtc
     9841 ccactcgtat cgtcggtctg attattagtc tggaaccacg gtcccactcg tatcgtcggt
     9901 ctgattatta gtctgggacc acggtcccac tcgtatcgtc ggtctgatta ttagtctggg
     9961 accacgatcc cactcgtgtt gtcggtctga ttatcggtct gggaccacgg tcccacttgt
    10021 attgtcgatc agactatcag cgtgagacta cgattccatc aatgcctgtc aagggcaagt
    10081 attgacatgt gaccggctag cgtcagtttc acctgtttta cgtaaaaacc cgcttcggcg
    10141 ggtttttact tttggtcatc gagtgattac aaagcttcca tggtgccacc tgacgtctaa
    10201 gaaaccatta ttatcatgac attaacctat aaaaataggc gtatcacgag gcagaatttc
    10261 agataaaaaa aatccttagc tttcgctaag gatgatttct ggaattcgcg gccgcttcta
    10321 gag
//
