# Supplementary material for: Preventing Multimer Formation in Commonly Used Synthetic Biology Plasmids
Source: ACS Synth Biol. 2025 Mar 18;14(4):1309–15. doi: 10.1021/acssynbio.4c00508 (PMC12012879; doi:10.1021/acssynbio.4c00508)
Supplement: Supplementary file 2 — sb4c00508_si_002.zip [file sb4c00508_si_002.zip › DataS1/gb2fa.py]

#!/usr/bin/env python
# convert genbank to fasta

import sys
from Bio import SeqIO
from os.path import splitext

infile = sys.argv[1]
if len(sys.argv) > 2:
    outfile = sys.argv[2]
else:
    outfile = splitext(infile)[0] + '.fa'

seq = SeqIO.read(infile, 'gb')
with open(outfile, 'w') as f:
    SeqIO.write(seq, f, 'fasta')
