# Supplementary material for: Preventing Multimer Formation in Commonly Used Synthetic Biology Plasmids
Source: ACS Synth Biol. 2025 Mar 18;14(4):1309–15. doi: 10.1021/acssynbio.4c00508 (PMC12012879; doi:10.1021/acssynbio.4c00508)
Supplement: Supplementary file 2 — sb4c00508_si_002.zip [file sb4c00508_si_002.zip › DataS1/getoverlaps.py]

import os
from glob import glob
import pysam
import pandas as pd

bams = glob('data/processed/*/alignment.sorted.bam')
readdata = list()
for bam in bams:
    f = pysam.AlignmentFile(bam)
    reflen = f.get_reference_length(f.header.references[0])
    for read in f.fetch():
        overlap = read.get_overlap(0, reflen)
        readinfo = read.query_name.split('_')
        order = readinfo[1]
        orderID = readinfo[2]
        readid = readinfo[-1]
        samplename = '.'.join(readinfo[3:-1])
        readdata.append(dict(
            order=order,
            orderID=int(orderID),
            read=int(readid),
            overlap=overlap
        ))

outdir = 'data'
readdata = pd.DataFrame(readdata)
runinfo = pd.read_csv('datadescription.csv')
readdata = pd.merge(readdata, runinfo, left_on=['order', 'orderID'],
                                       right_on=['Order ID', 'Order Sample'])
readdata.drop(columns=['order', 'orderID'], inplace=True)
colorder = [c for c in readdata.columns if c not in ['read', 'overlap']] + ['read', 'overlap']
readdata = readdata[colorder]
readdata.to_csv(os.path.join(outdir, 'overlapdata.csv'), index=False)
