# Supplementary material for: Preventing Multimer Formation in Commonly Used Synthetic Biology Plasmids
Source: ACS Synth Biol. 2025 Mar 18;14(4):1309–15. doi: 10.1021/acssynbio.4c00508 (PMC12012879; doi:10.1021/acssynbio.4c00508)
Supplement: Supplementary file 2 — sb4c00508_si_002.zip [file sb4c00508_si_002.zip › DataS1/makeplots.py]

import numpy as np
import pandas as pd
from glob import glob
from Bio import SeqIO
import seaborn as sns
from matplotlib import pyplot as plt
plt.style.use('mplfigures.style')
import os
os.mkdir('plots')

####################
### Collect data ###
####################

# Get reference plasmid lengths
ref_files = glob('data/refs/*.ape')
refs = [SeqIO.read(f, 'gb') for f in ref_files]
reflens = dict([(ref.name, len(ref)) for ref in refs])

# Explicitly define order of variables
statuses=['pre-transformation', 'post initial transformation',
          'post growth from glycerol', 'retransformed from MG1655 into JM109']
origins = ['BAC', 'pSC101', 'p15A', 'ColE1']
strains = ['JM109', 'MG1655', 'MG1655 ΔrecA']

# Get data and calculate multiplicities
def get_multiplex(x):
    return int(np.ceil(x))

data = pd.read_csv('data/overlapdata.csv')
coverage = data.groupby(list(data.columns[:-1]))[['overlap']].sum()
coverage = coverage.rename(columns=dict(overlap='coverage')).reset_index()
coverage['reflen'] = coverage['Plasmid'].apply(lambda x: reflens[x])
coverage['multiplex'] = coverage['coverage'] / coverage['reflen']
coverage['multiplexity'] = coverage['multiplex'].apply(get_multiplex)
data_simple = coverage[['Strain', 'Origin', 'Status', 'Colony',
                        'multiplex', 'multiplexity']]

# Separate out data for transformations and re-transformations
data_transf = data_simple[data_simple.Status != statuses[3]].drop(columns='Colony')
data_retrns = data_simple[data_simple.Status == statuses[3]].drop(columns='Status')


###################################################
### Plot multiplicity histograms and stripplots ###
###################################################
plt.figure()
g = sns.displot(data=data_transf,
                kind='hist',
                x='multiplex', row='Strain', col='Status', hue='Origin',
                bins=100,
                hue_order=origins, col_order=statuses[:-1], row_order=strains,
                facet_kws=dict(margin_titles=True), aspect=1, height=1.5)
g.set(yscale='log', xlim=[0,None], ylim=[1, 2e4])
g.set(xlabel='Multiplexity', ylabel='Number of reads')
g.set(xticks=list(range(int(np.ceil(data_simple.multiplex.max())+1))))
g.set_titles(col_template="{col_name}", row_template="{row_name}")
g.axes[1,0].set_axis_off()
g.axes[2,0].set_axis_off()
g.figure.savefig('plots/hists.png')
g.figure.savefig('plots/hists.svg')

plt.figure()
g = sns.displot(data=data_retrns,
                kind='hist',
                x='multiplex', col='Colony', hue='Origin',
                bins=100,
                facet_kws=dict(margin_titles=True), aspect=1, height=1.5)
g.set(yscale='log', xlim=[0,None], ylim=[1, 2e4])
g.set(xlabel='Multiplexity', ylabel='Number of reads')
g.set(xticks=list(range(int(np.ceil(data_simple.multiplex.max())+1))))
g.set_titles(col_template="Colony {col_name}")
g.figure.savefig('plots/hists_retransformed.png')
g.figure.savefig('plots/hists_retransformed.svg')
plt.close()

# single histogram of MG1655 pColE1 after glycerol
plt.figure()
g = sns.displot(data=data_transf[
                        (data_transf.Strain == 'MG1655') &
                        (data_transf.Origin == 'ColE1') &
                        (data_transf.Status == 'post growth from glycerol')],
                kind='hist',
                x='multiplex',
                bins=100,
                aspect=1, height=1.5)
g.set(yscale='log', xlim=[0,None], ylim=[1, 2e4])
g.set(xlabel='Multiplexity', ylabel='Number of reads')
g.set(xticks=list(range(int(np.ceil(data_simple.multiplex.max())+1))))
g.figure.savefig('plots/hists_MG1655pColE1postglycerol.png')
g.figure.savefig('plots/hists_MG1655pColE1postglycerol.svg')


plt.figure()
g = sns.catplot(data=data_transf,
                kind='strip',
                y='multiplex', row='Strain', col='Status', x='Origin',
                order=origins, col_order=statuses[:-1], row_order=strains,
                size=2, alpha=.3, aspect=1, height=1.5,
                margin_titles=True)
g.set(ylim=(0,None))
g.set(xlabel='Origin', ylabel='Multiplexity')
g.set(yticks=list(range(int(np.ceil(data_simple.multiplex.max())+1))))
g.set_titles(col_template="{col_name}", row_template="{row_name}")
g.axes[1,0].set_axis_off()
g.axes[2,0].set_axis_off()
g.figure.savefig('plots/stripplot.png')
g.figure.savefig('plots/stripplot.svg')

plt.figure()
g = sns.catplot(data=data_retrns,
                kind='strip',
                y='multiplex', col='Colony', x='Origin',
                order=origins,
                size=2, alpha=.3, aspect=1, height=1.5,
                margin_titles=True)
g.set(ylim=(0,None))
g.set(xlabel='Origin', ylabel='Multiplexity')
g.set(yticks=list(range(int(np.ceil(data_simple.multiplex.max())+1))))
g.set_titles(col_template="Colony {col_name}")
g.figure.savefig('plots/stripplot_retransformed.png')
g.figure.savefig('plots/stripplot_retransformed.svg')


#####################################################
### Simplify and organize data for count plotting ###
#####################################################

data_transf2 = data_transf.copy()
data_transf2 = data_transf2.drop(columns=['multiplex'])
data_transf2['count'] = 1

data_retrns2 = data_retrns.copy()
data_retrns2 = data_retrns2.drop(columns=['multiplex', 'Strain'])
data_retrns2['count'] = 1


########################
### Plot read counts ###
########################

def errtmp(x):
    sm = np.sum(x)
    return (sm - np.sqrt(sm), sm + np.sqrt(sm))

def barplt(data, maxmult, **kwargs):
    df = data.set_index('Origin')
    df = df.drop(columns=df.columns[:-2])
    sns.barplot(data, x='Origin', hue='multiplexity', y='count',
    order=origins, hue_order=list(range(2,maxmult+1)),
    dodge=True,
    palette=sns.color_palette("tab10", maxmult-1),
    estimator=np.sum,
    errorbar=lambda x: errtmp(x))

ymax = np.round(data_transf2.groupby(list(data_transf2.columns[:4]))['count'].sum().max(),-3)
plt.figure()
g = sns.FacetGrid(data=data_transf2[data_transf2.multiplexity != 1],
                  row='Strain', col='Status',
                  row_order=strains, col_order=statuses[:-1],
                  margin_titles=True, aspect=1, height=1.5)
g.map_dataframe(barplt, maxmult=data_transf2.multiplexity.max())
g.set_titles(col_template="{col_name}", row_template="{row_name}")
[plt.setp(ax.get_xticklabels(), rotation=90) for ax in g.axes.flat]
g.set_xlabels('')
g.set_ylabels('Number of reads')
g.axes[1,0].set_axis_off()
g.axes[2,0].set_axis_off()
g.axes[0,0].legend(title='Multiplet', loc=2, bbox_to_anchor=(-.1,-.2))
g.set(yscale='log', ylim=(.5,ymax))
g.figure.savefig('plots/counts.png')
g.figure.savefig('plots/counts.svg')

ymax = np.round(data_retrns2.groupby(list(data_retrns2.columns[:3]))['count'].sum().max(),-3)*2
plt.figure()
g = sns.FacetGrid(data=data_retrns2[data_retrns2.multiplexity != 1],
                  col='Colony',
                  margin_titles=True, aspect=1, height=1.5)
g.map_dataframe(barplt, maxmult=data_retrns2.multiplexity.max())
g.set_titles(col_template="Colony {col_name}")
[plt.setp(ax.get_xticklabels(), rotation=90) for ax in g.axes.flat]
g.set_xlabels('')
g.set_ylabels('Number of reads')
g.axes[0,0].legend(title='Multiplet', loc=2, bbox_to_anchor=(0.02,1))
g.set(yscale='log', ylim=(.5,ymax))
g.figure.savefig('plots/counts_retransformed.png')
g.figure.savefig('plots/counts_retransformed.svg')


###########################
### Plot read fractions ###
###########################

data_transf3 = data_transf2.set_index(list(data_transf2.columns[:-2]))
tots = data_transf3.groupby(list(data_transf3.index.names))[['count']].sum()
tots = tots.rename(columns=dict(count='total'))
data_transf3 = pd.concat((data_transf3, tots), axis=1).reset_index()
data_transf3['frac'] = data_transf3['count'] / data_transf3['total']


data_retrns3 = data_retrns2.set_index(list(data_retrns2.columns[:-2]))
tots = data_retrns3.groupby(list(data_retrns3.index.names))[['count']].sum()
tots = tots.rename(columns=dict(count='total'))
data_retrns3 = pd.concat((data_retrns3, tots), axis=1).reset_index()
data_retrns3['frac'] = data_retrns3['count'] / data_retrns3['total']

def errtmp(x):
    # sm is sum of fracs = count/tot
    # tot is total number of reads (because each element of x is 1/tot)
    # error is (count +/- sqrt(count)) / tot = sm +/- sqrt(count/tot^2)
    # = sm+/- sqrt(sm/tot)
    sm = np.sum(x)
    tot = int(np.round(1/x.iloc[0]))
    return (sm - np.sqrt(sm/tot), sm + np.sqrt(sm/tot))

def barplt(data, maxmult, **kwargs):
    df = data.set_index('Origin')
    df = df.drop(columns=df.columns[:-2])
    sns.barplot(data, x='Origin', hue='multiplexity', y='frac',
    order=origins, hue_order=list(range(2,maxmult+1)),
    dodge=True,
    palette=sns.color_palette("tab10", maxmult-1),
    estimator=np.sum,
    errorbar=lambda x: errtmp(x))

plt.figure()
g = sns.FacetGrid(data=data_transf3[data_transf3.multiplexity != 1],
                  row='Strain', col='Status',
                  row_order=strains, col_order=statuses[:-1],
                  margin_titles=True, aspect=1, height=1.5)
g.map_dataframe(barplt, maxmult=data_transf2.multiplexity.max())
g.set_titles(col_template="{col_name}", row_template="{row_name}")
[plt.setp(ax.get_xticklabels(), rotation=90) for ax in g.axes.flat]
g.set_xlabels('')
g.set_ylabels('Fraction of reads')
g.axes[1,0].set_axis_off()
g.axes[2,0].set_axis_off()
g.axes[0,0].legend(title='Multiplet', loc=2, bbox_to_anchor=(-.1,-.2))
g.set(yscale='log', ylim=(5e-4,.3))
g.figure.savefig('plots/fracs.png')
g.figure.savefig('plots/fracs.svg')

plt.figure()
g = sns.FacetGrid(data=data_retrns3[data_retrns3.multiplexity != 1],
                  col='Colony',
                  margin_titles=True, aspect=1, height=1.5)
g.map_dataframe(barplt, maxmult=data_retrns2.multiplexity.max())
g.set_titles(col_template="Colony {col_name}")
[plt.setp(ax.get_xticklabels(), rotation=90) for ax in g.axes.flat]
g.set_xlabels('')
g.set_ylabels('Fraction of reads')
g.axes[0,0].legend(title='Multiplet', loc=2, bbox_to_anchor=(0.02,1))
g.set(yscale='log', ylim=(5e-4,1))
g.figure.savefig('plots/fracs_retransformed.png')
g.figure.savefig('plots/fracs_retransformed.svg')

#################
# Save raw data #
#################
summarygb =  data_transf3.groupby(['Strain', 'Origin', 'Status', 'multiplexity'])
summary = summarygb['frac'].agg(fraction=np.sum,
                                fracerr=lambda x: np.diff(np.array(errtmp(x)))[0])
strainidx = pd.CategoricalIndex(summary.index.levels[0].values, categories=strains, ordered=True)
originidx = pd.CategoricalIndex(summary.index.levels[1].values, categories=origins, ordered=True)
statusidx = pd.CategoricalIndex(summary.index.levels[2].values, categories=statuses, ordered=True)
summary.index = summary.index.set_levels(strainidx, level=0)
summary.index = summary.index.set_levels(originidx, level=1)
summary.index = summary.index.set_levels(statusidx, level=2)
summary = summary.reset_index().sort_values(['Strain', 'Origin', 'Status', 'multiplexity'])
summary.to_csv('fracsummary.csv', index=False)

summarygb2 =  data_retrns3.groupby(['Colony', 'Origin', 'multiplexity'])
summary2 = summarygb2['frac'].agg(fraction=np.sum,
                                fracerr=lambda x: np.diff(np.array(errtmp(x)))[0])
originidx = pd.CategoricalIndex(summary2.index.levels[1].values, categories=origins, ordered=True)
summary2.index = summary2.index.set_levels(originidx, level=1)
summary2 = summary2.reset_index().sort_values(['Colony', 'Origin', 'multiplexity'])
summary2.to_csv('fracsummary_retransformed.csv', index=False)
