# Supplementary material for: Preventing Multimer Formation in Commonly Used Synthetic Biology Plasmids
Source: ACS Synth Biol. 2025 Mar 18;14(4):1309–15. doi: 10.1021/acssynbio.4c00508 (PMC12012879; doi:10.1021/acssynbio.4c00508)
Supplement: Supplementary file 2 — sb4c00508_si_002.zip [file sb4c00508_si_002.zip › DataS1/README.txt]

datadescription.csv: metadata for sequencing runs
data/refs: folder containing reference plasmid genomes
data/fastqs: raw sequencing reads
gb2fa.py: convert genbank (or ape) file to fasta file
seqanalysis.sh: generate alignments and get mapped overlap lengths
create_alignment.sh: aligns raw fastqs against plasmid genome (run by seqanalysis.sh)
getoverlaps.py: get mapped overlap legnths of all reads in all fastqs
makeplots.py: plot overlaps data as multimer fractions and save data as csv
mplfigures.style: style file for matplotlib plots
