# Supplementary material for: Preventing Multimer Formation in Commonly Used Synthetic Biology Plasmids
Source: ACS Synth Biol. 2025 Mar 18;14(4):1309–15. doi: 10.1021/acssynbio.4c00508 (PMC12012879; doi:10.1021/acssynbio.4c00508)
Supplement: Supplementary file 2 — sb4c00508_si_002.zip [file sb4c00508_si_002.zip › DataS1/seqanalysis.sh]

#!/bin/bash
samtoolsloc=/root/miniconda3/bin/samtools

# create fasta, fai, and bed files
apes=(data/refs/*.ape)
for ape in ${apes[@]}; do
    python gb2fa.py $ape
done
refs=(data/refs/*.fa)
for ref in ${refs[@]}; do
    samtools faidx $ref -o ${ref%.*}.fai
    awk -v OFS='\t' '{ print $1,0,$2-1 }' ${ref%.*}.fai > ${ref%.*}.bed
done


# process all fastq files
fastqs=($(ls data/fastqs/*.fastq))
metafile=datadescription.csv
outdir=data/processed
mkdir -p $outdir
for fastq in ${fastqs[@]}; do
    # get fastq metadata and ref sequence
    orderdetails=$(echo $fastq | awk -F '_' '{print $2,$3}' | sed 's/ /,/')
    datadetails=$(grep ",$orderdetails," $metafile)
    refname=$(echo $datadetails | awk -F ',' '{print $2}')
    ref=data/refs/$refname.fa

    # run alignment, coverage, and mutation caller
    suboutdir=${fastq%.*}
    suboutdir=$outdir/${suboutdir##*/}
    bam=$suboutdir/alignment.sorted.bam
    ./create_alignment.sh $fastq $ref $outdir
done

# get overlap data and collect
python getoverlaps.py
